# Supplementary material for: Paralog dependency indirectly affects the robustness of human cells
Source: Mol Syst Biol. 2019 Sep 24;15(9):e8871. doi: 10.15252/msb.20198871 (PMC6757259; doi:10.15252/msb.20198871)
Supplement: Supplementary file 3 — Table EV1 [file MSB-15-e8871-s003.xlsx]

## Sheet: Sheet1
dataset	# of cell lines	# of genes
CS1	4	17344
CS2/CS2.1	450	17344
CS3	1	17344
total CS	455	17344
mRNA expression	374	17488
protein expression	49	2800
# of PPI	-	16013

## Sheet: Legend of Table EV1
Table EV1: Scale of the datasets used in the study.
