# Supplementary material for: Paralog dependency indirectly affects the robustness of human cells
Source: Mol Syst Biol. 2019 Sep 24;15(9):e8871. doi: 10.15252/msb.20198871 (PMC6757259; doi:10.15252/msb.20198871)
Supplement: Supplementary file 4 — Dataset EV1 [file MSB-15-e8871-s004.xlsx]

## Sheet: paralog annotations
	gene1 id	gene2 id	gene1 name	gene2 name	transcript1 id	transcript2 id	protein1 id	protein2 id	age group (evolutionary distance)	age group (taxonomy level)	dS	heteromer or not (all biogrid)	heteromer or not (all intact)	heteromer or not (direct biogrid)	heteromer or not (direct intact)	heteromer or not (all PPI)	heteromer or not (direct PPI)
0	ENSG00000000938	ENSG00000197122	FGR	SRC	ENST00000374005	ENST00000373578	ENSP00000363117	ENSP00000362680	0.12053	Bilateria	3.754	not heteromer	not heteromer	not heteromer	not heteromer	not heteromer	not heteromer
1	ENSG00000003096	ENSG00000198642	KLHL13	KLHL9	ENST00000469946	ENST00000359039	ENSP00000419803	ENSP00000351933	0.20848	Mammalia	0.736	heteromer	heteromer	not heteromer	not heteromer	heteromer	not heteromer
2	ENSG00000005381	ENSG00000121053	MPO	EPX	ENST00000225275	ENST00000225371	ENSP00000225275	ENSP00000225371	0.12053	Bilateria	1.7852	not heteromer	not heteromer	not heteromer	not heteromer	not heteromer	not heteromer
3	ENSG00000005471	ENSG00000085563	ABCB4	ABCB1	ENST00000265723	ENST00000622132	ENSP00000265723	ENSP00000478255	0	Opisthokonta	1.0873	not heteromer	not heteromer	not heteromer	not heteromer	not heteromer	not heteromer
4	ENSG00000006059	ENSG00000131738	KRT33A	KRT33B	ENST00000007735	ENST00000251646	ENSP00000007735	ENSP00000251646	0.12053	Bilateria	0.2434	not heteromer	not heteromer	not heteromer	not heteromer	not heteromer	not heteromer
5	ENSG00000006756	ENSG00000157399	ARSD	ARSE	ENST00000381154	ENST00000545496	ENSP00000370546	ENSP00000441417	0.12053	Bilateria	2.2822	not heteromer	not heteromer	not heteromer	not heteromer	not heteromer	not heteromer
6	ENSG00000007216	ENSG00000141485	SLC13A2	SLC13A5	ENST00000444914	ENST00000433363	ENSP00000392411	ENSP00000406220	0.175812	Euteleostomi	82.8514	not heteromer	not heteromer	not heteromer	not heteromer	not heteromer	not heteromer
7	ENSG00000007264	ENSG00000103653	MATK	CSK	ENST00000395045	ENST00000220003	ENSP00000378485	ENSP00000220003	0.12053	Bilateria	52.3702	not heteromer	not heteromer	not heteromer	not heteromer	not heteromer	not heteromer
8	ENSG00000007314	ENSG00000183873	SCN4A	SCN5A	ENST00000435607	ENST00000413689	ENSP00000396320	ENSP00000410257	0	Opisthokonta	104.998	not heteromer	not heteromer	not heteromer	not heteromer	not heteromer	not heteromer
9	ENSG00000007350	ENSG00000151005	TKTL1	TKTL2	ENST00000369915	ENST00000280605	ENSP00000358931	ENSP00000280605	0	Opisthokonta	0.6614	not heteromer	not heteromer	not heteromer	not heteromer	not heteromer	not heteromer
10	ENSG00000008056	ENSG00000185666	SYN1	SYN3	ENST00000295987	ENST00000358763	ENSP00000295987	ENSP00000351614	0.12053	Bilateria	6.8771	not heteromer	not heteromer	not heteromer	not heteromer	not heteromer	not heteromer
11	ENSG00000008118	ENSG00000183049	CAMK1G	CAMK1D	ENST00000009105	ENST00000619168	ENSP00000009105	ENSP00000478874	0	Opisthokonta	5.2936	not heteromer	not heteromer	not heteromer	not heteromer	not heteromer	not heteromer
12	ENSG00000008128	ENSG00000248333	CDK11A	CDK11B	ENST00000378633	ENST00000407249	ENSP00000367900	ENSP00000464036	0.329045	Homo sapiens	0.0474	heteromer	not heteromer	not heteromer	not heteromer	not heteromer	not heteromer
13	ENSG00000008441	ENSG00000141905	NFIX	NFIC	ENST00000397661	ENST00000443272	ENSP00000380781	ENSP00000396843	0.130342	Chordata	90.6585	not heteromer	not heteromer	not heteromer	not heteromer	not heteromer	not heteromer
14	ENSG00000008513	ENSG00000157350	ST3GAL1	ST3GAL2	ENST00000521180	ENST00000393640	ENSP00000428540	ENSP00000377257	0.130342	Chordata	37.1195	not heteromer	not heteromer	not heteromer	not heteromer	not heteromer	not heteromer
15	ENSG00000009709	ENSG00000135903	PAX7	PAX3	ENST00000375375	ENST00000392069	ENSP00000364524	ENSP00000375921	0.12053	Bilateria	11.4463	not heteromer	not heteromer	not heteromer	not heteromer	not heteromer	not heteromer
16	ENSG00000010295	ENSG00000169991	IFFO1	IFFO2	ENST00000619571	ENST00000455833	ENSP00000482285	ENSP00000387941	0.175812	Euteleostomi	8.0494	not heteromer	not heteromer	not heteromer	not heteromer	not heteromer	not heteromer
17	ENSG00000010379	ENSG00000111181	SLC6A13	SLC6A12	ENST00000343164	ENST00000424061	ENSP00000339260	ENSP00000399136	0.12053	Bilateria	2.8431	not heteromer	not heteromer	not heteromer	not heteromer	not heteromer	not heteromer
18	ENSG00000010438	ENSG00000204983	PRSS3	PRSS1	ENST00000361005	ENST00000311737	ENSP00000354280	ENSP00000308720	0.298329	Catarrhini	0.278	not heteromer	not heteromer	not heteromer	not heteromer	not heteromer	not heteromer
19	ENSG00000010932	ENSG00000094963	FMO1	FMO2	ENST00000354841	ENST00000209929	ENSP00000346901	ENSP00000209929	0.12053	Bilateria	1.7622	not heteromer	not heteromer	not heteromer	not heteromer	not heteromer	not heteromer
20	ENSG00000012223	ENSG00000091513	LTF	TF	ENST00000231751	ENST00000402696	ENSP00000231751	ENSP00000385834	0.12053	Bilateria	0.9819	not heteromer	not heteromer	not heteromer	not heteromer	not heteromer	not heteromer
21	ENSG00000013441	ENSG00000113240	CLK1	CLK4	ENST00000434813	ENST00000316308	ENSP00000394734	ENSP00000316948	0	Opisthokonta	1.9229	not heteromer	not heteromer	not heteromer	not heteromer	not heteromer	not heteromer
22	ENSG00000014216	ENSG00000137225	CAPN1	CAPN11	ENST00000527323	ENST00000398776	ENSP00000431984	ENSP00000381758	0.12053	Bilateria	2.5345	not heteromer	not heteromer	not heteromer	not heteromer	not heteromer	not heteromer
23	ENSG00000015568	ENSG00000183054	RGPD5	RGPD6	ENST00000016946	ENST00000329516	ENSP00000016946	ENSP00000330842	0.329045	Homo sapiens	0	not heteromer	not heteromer	not heteromer	not heteromer	not heteromer	not heteromer
24	ENSG00000016490	ENSG00000016602	CLCA1	CLCA4	ENST00000234701	ENST00000370563	ENSP00000234701	ENSP00000359594	0.130342	Chordata	1.0738	not heteromer	not heteromer	not heteromer	not heteromer	not heteromer	not heteromer
25	ENSG00000018625	ENSG00000132681	ATP1A2	ATP1A4	ENST00000361216	ENST00000368081	ENSP00000354490	ENSP00000357060	0	Opisthokonta	1.2119	not heteromer	not heteromer	not heteromer	not heteromer	not heteromer	not heteromer
26	ENSG00000020633	ENSG00000159216	RUNX3	RUNX1	ENST00000399916	ENST00000300305	ENSP00000382800	ENSP00000300305	0.12053	Bilateria	3.5531	not heteromer	not heteromer	not heteromer	not heteromer	not heteromer	not heteromer
27	ENSG00000023445	ENSG00000110330	BIRC3	BIRC2	ENST00000263464	ENST00000613397	ENSP00000263464	ENSP00000477613	0.231213	Eutheria	0.8229	not heteromer	not heteromer	not heteromer	not heteromer	not heteromer	not heteromer
28	ENSG00000026559	ENSG00000178342	KCNG1	KCNG2	ENST00000371571	ENST00000316249	ENSP00000360626	ENSP00000315654	0.12053	Bilateria	112.536	not heteromer	not heteromer	not heteromer	not heteromer	not heteromer	not heteromer
29	ENSG00000026950	ENSG00000186470	BTN3A1	BTN3A2	ENST00000289361	ENST00000377708	ENSP00000289361	ENSP00000366937	0.175812	Euteleostomi	0.1424	heteromer	not heteromer	not heteromer	not heteromer	not heteromer	not heteromer
30	ENSG00000027644	ENSG00000140443	INSRR	IGF1R	ENST00000368195	ENST00000650285	ENSP00000357178	ENSP00000497069	0.12053	Bilateria	85.2647	not heteromer	not heteromer	not heteromer	not heteromer	not heteromer	not heteromer
31	ENSG00000032444	ENSG00000130653	PNPLA6	PNPLA7	ENST00000414982	ENST00000406427	ENSP00000407509	ENSP00000384610	0	Opisthokonta	85.1614	not heteromer	not heteromer	not heteromer	not heteromer	not heteromer	not heteromer
32	ENSG00000034053	ENSG00000107282	APBA2	APBA1	ENST00000558402	ENST00000265381	ENSP00000453293	ENSP00000265381	0.12053	Bilateria	13.3457	not heteromer	not heteromer	not heteromer	not heteromer	not heteromer	not heteromer
33	ENSG00000036565	ENSG00000165646	SLC18A1	SLC18A2	ENST00000440926	ENST00000298472	ENSP00000387549	ENSP00000298472	0	Opisthokonta	62.3086	not heteromer	not heteromer	not heteromer	not heteromer	not heteromer	not heteromer
34	ENSG00000037042	ENSG00000131462	TUBG2	TUBG1	ENST00000251412	ENST00000251413	ENSP00000251412	ENSP00000251413	0	Opisthokonta	0.3754	not heteromer	not heteromer	not heteromer	not heteromer	not heteromer	not heteromer
35	ENSG00000037241	ENSG00000161970	RPL26L1	RPL26	ENST00000521476	ENST00000584164	ENSP00000428223	ENSP00000463784	0.193908	Sarcopterygii	1.6466	not heteromer	not heteromer	not heteromer	not heteromer	not heteromer	not heteromer
36	ENSG00000039068	ENSG00000062038	CDH1	CDH3	ENST00000261769	ENST00000264012	ENSP00000261769	ENSP00000264012	0.12053	Bilateria	4.8556	heteromer	not heteromer	not heteromer	not heteromer	not heteromer	not heteromer
37	ENSG00000039987	ENSG00000167995	BEST2	BEST1	ENST00000549706	ENST00000449131	ENSP00000448310	ENSP00000399709	0.12053	Bilateria	65.984	not heteromer	not heteromer	not heteromer	not heteromer	not heteromer	not heteromer
38	ENSG00000046653	ENSG00000123560	GPM6B	PLP1	ENST00000316715	ENST00000612423	ENSP00000316861	ENSP00000481006	0.130342	Chordata	10.4703	not heteromer	not heteromer	not heteromer	not heteromer	not heteromer	not heteromer
39	ENSG00000048540	ENSG00000166407	LMO3	LMO1	ENST00000540445	ENST00000335790	ENSP00000442786	ENSP00000338207	0.175812	Euteleostomi	2.5267	not heteromer	not heteromer	not heteromer	not heteromer	not heteromer	not heteromer
40	ENSG00000048828	ENSG00000184083	FAM120A	FAM120C	ENST00000277165	ENST00000375180	ENSP00000277165	ENSP00000364324	0.175812	Euteleostomi	3.4895	not heteromer	not heteromer	not heteromer	not heteromer	not heteromer	not heteromer
41	ENSG00000053371	ENSG00000162482	AKR7A2	AKR7A3	ENST00000235835	ENST00000361640	ENSP00000235835	ENSP00000355377	0	Opisthokonta	0.2961	heteromer	heteromer	heteromer	heteromer	heteromer	heteromer
42	ENSG00000054598	ENSG00000176692	FOXC1	FOXC2	ENST00000645831	ENST00000320354	ENSP00000493906	ENSP00000326371	0	Opisthokonta	107.35	heteromer	heteromer	not heteromer	not heteromer	heteromer	not heteromer
43	ENSG00000055118	ENSG00000173826	KCNH2	KCNH6	ENST00000262186	ENST00000583023	ENSP00000262186	ENSP00000463533	0.12053	Bilateria	99.2638	not heteromer	not heteromer	not heteromer	not heteromer	not heteromer	not heteromer
44	ENSG00000055957	ENSG00000162267	ITIH1	ITIH3	ENST00000273283	ENST00000449956	ENSP00000273283	ENSP00000415769	0.130342	Chordata	4.832	not heteromer	not heteromer	not heteromer	not heteromer	not heteromer	not heteromer
45	ENSG00000057149	ENSG00000206073	SERPINB3	SERPINB4	ENST00000283752	ENST00000341074	ENSP00000283752	ENSP00000343445	0.321519	Homininae	0.0822	heteromer	not heteromer	not heteromer	not heteromer	not heteromer	not heteromer
46	ENSG00000058404	ENSG00000148660	CAMK2B	CAMK2G	ENST00000395749	ENST00000322680	ENSP00000379098	ENSP00000319060	0	Opisthokonta	3.2552	not heteromer	not heteromer	not heteromer	not heteromer	not heteromer	not heteromer
47	ENSG00000059804	ENSG00000173262	SLC2A3	SLC2A14	ENST00000075120	ENST00000539924	ENSP00000075120	ENSP00000445929	0.30939	Hominoidea	0.0659	not heteromer	not heteromer	not heteromer	not heteromer	not heteromer	not heteromer
48	ENSG00000060558	ENSG00000088256	GNA15	GNA11	ENST00000262958	ENST00000078429	ENSP00000262958	ENSP00000078429	0	Opisthokonta	142.825	not heteromer	not heteromer	not heteromer	not heteromer	not heteromer	not heteromer
49	ENSG00000061492	ENSG00000075290	WNT8A	WNT8B	ENST00000506684	ENST00000343737	ENSP00000426653	ENSP00000340677	0.12053	Bilateria	12.8308	not heteromer	not heteromer	not heteromer	not heteromer	not heteromer	not heteromer
50	ENSG00000062598	ENSG00000155849	ELMO2	ELMO1	ENST00000290246	ENST00000310758	ENSP00000290246	ENSP00000312185	0.12053	Bilateria	66.9038	not heteromer	not heteromer	not heteromer	not heteromer	not heteromer	not heteromer
51	ENSG00000063245	ENSG00000072134	EPN1	EPN2	ENST00000411543	ENST00000314728	ENSP00000406209	ENSP00000320543	0	Opisthokonta	68.4236	not heteromer	not heteromer	not heteromer	not heteromer	not heteromer	not heteromer
52	ENSG00000064195	ENSG00000105880	DLX3	DLX5	ENST00000434704	ENST00000648378	ENSP00000389870	ENSP00000498116	0.12053	Bilateria	15.4589	not heteromer	not heteromer	not heteromer	not heteromer	not heteromer	not heteromer
53	ENSG00000064666	ENSG00000130176	CNN2	CNN1	ENST00000562958	ENST00000252456	ENSP00000456436	ENSP00000252456	0	Opisthokonta	122.03	not heteromer	not heteromer	not heteromer	not heteromer	not heteromer	not heteromer
54	ENSG00000065150	ENSG00000137040	IPO5	RANBP6	ENST00000261574	ENST00000259569	ENSP00000261574	ENSP00000259569	0	Opisthokonta	0.8239	not heteromer	not heteromer	not heteromer	not heteromer	not heteromer	not heteromer
55	ENSG00000065371	ENSG00000114547	ROPN1	ROPN1B	ENST00000184183	ENST00000514116	ENSP00000184183	ENSP00000426271	0.30939	Hominoidea	0.0589	heteromer	not heteromer	not heteromer	not heteromer	not heteromer	not heteromer
56	ENSG00000065621	ENSG00000148834	GSTO2	GSTO1	ENST00000338595	ENST00000369713	ENSP00000345023	ENSP00000358727	0	Opisthokonta	1.2291	not heteromer	not heteromer	not heteromer	not heteromer	not heteromer	not heteromer
57	ENSG00000065911	ENSG00000163738	MTHFD2	MTHFD2L	ENST00000394053	ENST00000395759	ENSP00000377617	ENSP00000379108	0.12053	Bilateria	49.2461	heteromer	not heteromer	not heteromer	not heteromer	not heteromer	not heteromer
58	ENSG00000066427	ENSG00000123594	ATXN3	ATXN3L	ENST00000558190	ENST00000380622	ENSP00000478320	ENSP00000369996	0.231213	Eutheria	0.6827	not heteromer	not heteromer	not heteromer	not heteromer	not heteromer	not heteromer
59	ENSG00000066813	ENSG00000183747	ACSM2B	ACSM2A	ENST00000329697	ENST00000573854	ENSP00000327453	ENSP00000459451	0.321519	Homininae	0.0128	not heteromer	not heteromer	not heteromer	not heteromer	not heteromer	not heteromer
60	ENSG00000067057	ENSG00000141959	PFKP	PFKL	ENST00000381125	ENST00000349048	ENSP00000370517	ENSP00000269848	0	Opisthokonta	90.7889	not heteromer	not heteromer	not heteromer	not heteromer	not heteromer	not heteromer
61	ENSG00000067066	ENSG00000079263	SP100	SP140	ENST00000340126	ENST00000392045	ENSP00000343023	ENSP00000375899	0.12053	Bilateria	1.0114	not heteromer	not heteromer	not heteromer	not heteromer	not heteromer	not heteromer
62	ENSG00000067082	ENSG00000118263	KLF6	KLF7	ENST00000497571	ENST00000309446	ENSP00000419923	ENSP00000309570	0.12053	Bilateria	11.7563	not heteromer	not heteromer	not heteromer	not heteromer	not heteromer	not heteromer
63	ENSG00000067167	ENSG00000174599	TRAM1	TRAM1L1	ENST00000262213	ENST00000310754	ENSP00000262213	ENSP00000309402	0.231213	Eutheria	0.5331	not heteromer	not heteromer	not heteromer	not heteromer	not heteromer	not heteromer
64	ENSG00000067191	ENSG00000167535	CACNB1	CACNB3	ENST00000394303	ENST00000301050	ENSP00000377840	ENSP00000301050	0.172022	Vertebrata	79.4704	heteromer	not heteromer	not heteromer	not heteromer	not heteromer	not heteromer
65	ENSG00000067225	ENSG00000143627	PKM	PKLR	ENST00000319622	ENST00000342741	ENSP00000320171	ENSP00000339933	0.172022	Vertebrata	5.9144	not heteromer	not heteromer	not heteromer	not heteromer	not heteromer	not heteromer
66	ENSG00000068024	ENSG00000108840	HDAC4	HDAC5	ENST00000345617	ENST00000225983	ENSP00000264606	ENSP00000225983	0	Opisthokonta	8.2126	heteromer	not heteromer	not heteromer	not heteromer	not heteromer	not heteromer
67	ENSG00000068971	ENSG00000112640	PPP2R5B	PPP2R5D	ENST00000164133	ENST00000485511	ENSP00000164133	ENSP00000417963	0.12053	Bilateria	3.5307	not heteromer	not heteromer	not heteromer	not heteromer	not heteromer	not heteromer
68	ENSG00000069011	ENSG00000107859	PITX1	PITX3	ENST00000265340	ENST00000370002	ENSP00000265340	ENSP00000359019	0.12053	Bilateria	2.1753	not heteromer	not heteromer	not heteromer	not heteromer	not heteromer	not heteromer
69	ENSG00000069535	ENSG00000189221	MAOB	MAOA	ENST00000378069	ENST00000338702	ENSP00000367309	ENSP00000340684	0	Opisthokonta	1.7353	not heteromer	not heteromer	not heteromer	not heteromer	not heteromer	not heteromer
70	ENSG00000070756	ENSG00000151846	PABPC1	PABPC3	ENST00000318607	ENST00000281589	ENSP00000313007	ENSP00000281589	0.231213	Eutheria	0.094	not heteromer	not heteromer	not heteromer	not heteromer	not heteromer	not heteromer
71	ENSG00000070778	ENSG00000152104	PTPN21	PTPN14	ENST00000556564	ENST00000366956	ENSP00000452414	ENSP00000355923	0	Opisthokonta	76.8481	not heteromer	not heteromer	not heteromer	not heteromer	not heteromer	not heteromer
72	ENSG00000070831	ENSG00000136238	CDC42	RAC1	ENST00000648594	ENST00000356142	ENSP00000497733	ENSP00000348461	0	Opisthokonta	67.8726	not heteromer	not heteromer	not heteromer	not heteromer	not heteromer	not heteromer
73	ENSG00000070886	ENSG00000154928	EPHA8	EPHB1	ENST00000166244	ENST00000398015	ENSP00000166244	ENSP00000381097	0.12053	Bilateria	41.8954	not heteromer	not heteromer	not heteromer	not heteromer	not heteromer	not heteromer
74	ENSG00000071859	ENSG00000145945	FAM50A	FAM50B	ENST00000393600	ENST00000380274	ENSP00000377225	ENSP00000369627	0.206755	Amniota	49.7779	not heteromer	not heteromer	not heteromer	not heteromer	not heteromer	not heteromer
75	ENSG00000072042	ENSG00000139988	RDH11	RDH12	ENST00000381346	ENST00000551171	ENSP00000370750	ENSP00000449079	0	Opisthokonta	2.1026	not heteromer	not heteromer	not heteromer	not heteromer	not heteromer	not heteromer
76	ENSG00000072062	ENSG00000165059	PRKACA	PRKACG	ENST00000308677	ENST00000377276	ENSP00000309591	ENSP00000366488	0	Opisthokonta	0.8807	heteromer	heteromer	not heteromer	not heteromer	heteromer	not heteromer
77	ENSG00000072133	ENSG00000177189	RPS6KA6	RPS6KA3	ENST00000262752	ENST00000645845	ENSP00000262752	ENSP00000494131	0	Opisthokonta	13.8294	not heteromer	not heteromer	not heteromer	not heteromer	not heteromer	not heteromer
78	ENSG00000072163	ENSG00000169756	LIMS2	LIMS1	ENST00000324938	ENST00000338045	ENSP00000326888	ENSP00000337598	0.172022	Vertebrata	5.4382	not heteromer	not heteromer	not heteromer	not heteromer	not heteromer	not heteromer
79	ENSG00000072694	ENSG00000143226	FCGR2B	FCGR2A	ENST00000358671	ENST00000271450	ENSP00000351497	ENSP00000271450	0.30939	Hominoidea	0.3409	not heteromer	not heteromer	not heteromer	not heteromer	not heteromer	not heteromer
80	ENSG00000072858	ENSG00000149577	SIDT1	SIDT2	ENST00000393830	ENST00000324225	ENSP00000377416	ENSP00000314023	0.172022	Vertebrata	55.2325	not heteromer	not heteromer	not heteromer	not heteromer	not heteromer	not heteromer
81	ENSG00000072958	ENSG00000129354	AP1M1	AP1M2	ENST00000444449	ENST00000590923	ENSP00000388996	ENSP00000465685	0	Opisthokonta	111.564	not heteromer	not heteromer	not heteromer	not heteromer	not heteromer	not heteromer
82	ENSG00000073792	ENSG00000136231	IGF2BP2	IGF2BP3	ENST00000457616	ENST00000258729	ENSP00000410242	ENSP00000258729	0	Opisthokonta	7.5638	not heteromer	not heteromer	not heteromer	not heteromer	not heteromer	not heteromer
83	ENSG00000074590	ENSG00000163545	NUAK1	NUAK2	ENST00000261402	ENST00000367157	ENSP00000261402	ENSP00000356125	0	Opisthokonta	4.8748	not heteromer	not heteromer	not heteromer	not heteromer	not heteromer	not heteromer
84	ENSG00000075035	ENSG00000179314	WSCD2	WSCD1	ENST00000547525	ENST00000574946	ENSP00000448047	ENSP00000460825	0.12053	Bilateria	35.3667	not heteromer	not heteromer	not heteromer	not heteromer	not heteromer	not heteromer
85	ENSG00000075275	ENSG00000143126	CELSR1	CELSR2	ENST00000262738	ENST00000271332	ENSP00000262738	ENSP00000271332	0.12053	Bilateria	6.6918	not heteromer	not heteromer	not heteromer	not heteromer	not heteromer	not heteromer
86	ENSG00000075388	ENSG00000111241	FGF4	FGF6	ENST00000168712	ENST00000228837	ENSP00000168712	ENSP00000228837	0.12053	Bilateria	12.527	not heteromer	not heteromer	not heteromer	not heteromer	not heteromer	not heteromer
87	ENSG00000075429	ENSG00000105605	CACNG5	CACNG7	ENST00000533854	ENST00000391767	ENSP00000436836	ENSP00000375647	0.175812	Euteleostomi	103.319	not heteromer	not heteromer	not heteromer	not heteromer	not heteromer	not heteromer
88	ENSG00000075624	ENSG00000184009	ACTB	ACTG1	ENST00000331789	ENST00000575842	ENSP00000349960	ENSP00000458162	0.172022	Vertebrata	1.194	heteromer	heteromer	heteromer	heteromer	heteromer	heteromer
89	ENSG00000075886	ENSG00000152086	TUBA3D	TUBA3E	ENST00000321253	ENST00000312988	ENSP00000326042	ENSP00000318197	0.206755	Amniota	0.0401	not heteromer	not heteromer	not heteromer	not heteromer	not heteromer	not heteromer
90	ENSG00000075891	ENSG00000125618	PAX2	PAX8	ENST00000370296	ENST00000263334	ENSP00000359319	ENSP00000263334	0.12053	Bilateria	74.877	not heteromer	not heteromer	not heteromer	not heteromer	not heteromer	not heteromer
91	ENSG00000076067	ENSG00000144642	RBMS2	RBMS3	ENST00000262031	ENST00000383767	ENSP00000262031	ENSP00000373277	0	Opisthokonta	2.6085	not heteromer	not heteromer	not heteromer	not heteromer	not heteromer	not heteromer
92	ENSG00000076770	ENSG00000139793	MBNL3	MBNL2	ENST00000370853	ENST00000376673	ENSP00000359890	ENSP00000365861	0.175812	Euteleostomi	2.382	not heteromer	not heteromer	not heteromer	not heteromer	not heteromer	not heteromer
93	ENSG00000076864	ENSG00000132359	RAP1GAP	RAP1GAP2	ENST00000374763	ENST00000254695	ENSP00000363895	ENSP00000254695	0.12053	Bilateria	38.111	not heteromer	not heteromer	not heteromer	not heteromer	not heteromer	not heteromer
94	ENSG00000077616	ENSG00000086205	NAALAD2	FOLH1	ENST00000534061	ENST00000256999	ENSP00000432481	ENSP00000256999	0.194008	Tetrapoda	2.0566	not heteromer	not heteromer	not heteromer	not heteromer	not heteromer	not heteromer
95	ENSG00000078098	ENSG00000197635	FAP	DPP4	ENST00000188790	ENST00000360534	ENSP00000188790	ENSP00000353731	0	Opisthokonta	2.806	not heteromer	not heteromer	not heteromer	not heteromer	not heteromer	not heteromer
96	ENSG00000078668	ENSG00000165637	VDAC3	VDAC2	ENST00000521158	ENST00000313132	ENSP00000428845	ENSP00000361635	0.175812	Euteleostomi	3.5012	not heteromer	not heteromer	not heteromer	not heteromer	not heteromer	not heteromer
97	ENSG00000079739	ENSG00000154330	PGM1	PGM5	ENST00000371083	ENST00000396396	ENSP00000360124	ENSP00000379678	0	Opisthokonta	3.3249	not heteromer	not heteromer	not heteromer	not heteromer	not heteromer	not heteromer
98	ENSG00000079974	ENSG00000144134	RABL2B	RABL2A	ENST00000395593	ENST00000409875	ENSP00000378958	ENSP00000387229	0.321519	Homininae	0.0157	not heteromer	not heteromer	not heteromer	not heteromer	not heteromer	not heteromer
99	ENSG00000080007	ENSG00000184735	DDX43	DDX53	ENST00000370336	ENST00000327968	ENSP00000359361	ENSP00000368667	0	Opisthokonta	1.3445	heteromer	not heteromer	not heteromer	not heteromer	not heteromer	not heteromer
100	ENSG00000081041	ENSG00000163734	CXCL2	CXCL3	ENST00000508487	ENST00000296026	ENSP00000427279	ENSP00000296026	0.298329	Catarrhini	0.0624	not heteromer	not heteromer	not heteromer	not heteromer	not heteromer	not heteromer
101	ENSG00000081248	ENSG00000151067	CACNA1S	CACNA1C	ENST00000362061	ENST00000347598	ENSP00000355192	ENSP00000266376	0	Opisthokonta	31.6711	not heteromer	not heteromer	not heteromer	not heteromer	not heteromer	not heteromer
102	ENSG00000081818	ENSG00000112852	PCDHB4	PCDHB2	ENST00000194152	ENST00000194155	ENSP00000194152	ENSP00000194155	0.130342	Chordata	0.6317	not heteromer	not heteromer	not heteromer	not heteromer	not heteromer	not heteromer
103	ENSG00000082014	ENSG00000108604	SMARCD3	SMARCD2	ENST00000262188	ENST00000448276	ENSP00000262188	ENSP00000392617	0	Opisthokonta	83.942	not heteromer	not heteromer	not heteromer	not heteromer	not heteromer	not heteromer
104	ENSG00000082458	ENSG00000132535	DLG3	DLG4	ENST00000374360	ENST00000648172	ENSP00000363480	ENSP00000497806	0.12053	Bilateria	53.1735	heteromer	not heteromer	heteromer	not heteromer	not heteromer	not heteromer
105	ENSG00000082684	ENSG00000112902	SEMA5B	SEMA5A	ENST00000451055	ENST00000382496	ENSP00000389588	ENSP00000371936	0.12053	Bilateria	85.0719	not heteromer	not heteromer	not heteromer	not heteromer	not heteromer	not heteromer
106	ENSG00000083444	ENSG00000106397	PLOD1	PLOD3	ENST00000196061	ENST00000223127	ENSP00000196061	ENSP00000223127	0.172022	Vertebrata	12.5269	not heteromer	not heteromer	not heteromer	not heteromer	not heteromer	not heteromer
107	ENSG00000083720	ENSG00000198754	OXCT1	OXCT2	ENST00000196371	ENST00000327582	ENSP00000196371	ENSP00000361914	0.20848	Mammalia	3.4289	heteromer	heteromer	not heteromer	not heteromer	heteromer	not heteromer
108	ENSG00000083750	ENSG00000155876	RRAGB	RRAGA	ENST00000262850	ENST00000380527	ENSP00000262850	ENSP00000369899	0.175812	Euteleostomi	1.7365	not heteromer	not heteromer	not heteromer	not heteromer	not heteromer	not heteromer
109	ENSG00000083812	ENSG00000249471	ZNF324	ZNF324B	ENST00000536459	ENST00000336614	ENSP00000444812	ENSP00000337473	0.298329	Catarrhini	0.2358	heteromer	not heteromer	not heteromer	not heteromer	not heteromer	not heteromer
110	ENSG00000083844	ENSG00000204524	ZNF264	ZNF805	ENST00000263095	ENST00000414468	ENSP00000263095	ENSP00000412999	0.230684	Boreoeutheria	0.266	heteromer	not heteromer	not heteromer	not heteromer	not heteromer	not heteromer
111	ENSG00000084070	ENSG00000112305	SMAP2	SMAP1	ENST00000372718	ENST00000370455	ENSP00000361803	ENSP00000359484	0	Opisthokonta	2.2264	not heteromer	not heteromer	not heteromer	not heteromer	not heteromer	not heteromer
112	ENSG00000084234	ENSG00000142192	APLP2	APP	ENST00000650012	ENST00000346798	ENSP00000497691	ENSP00000284981	0.172022	Vertebrata	16.4816	not heteromer	not heteromer	not heteromer	not heteromer	not heteromer	not heteromer
113	ENSG00000084628	ENSG00000101198	NKAIN1	NKAIN4	ENST00000373736	ENST00000370316	ENSP00000362841	ENSP00000359340	0.12053	Bilateria	85.3206	not heteromer	not heteromer	not heteromer	not heteromer	not heteromer	not heteromer
114	ENSG00000085265	ENSG00000160339	FCN1	FCN2	ENST00000371806	ENST00000291744	ENSP00000360871	ENSP00000291744	0.12053	Bilateria	0.4106	heteromer	not heteromer	not heteromer	not heteromer	not heteromer	not heteromer
115	ENSG00000086159	ENSG00000167580	AQP6	AQP2	ENST00000315520	ENST00000199280	ENSP00000320247	ENSP00000199280	0	Opisthokonta	1.9354	not heteromer	not heteromer	not heteromer	not heteromer	not heteromer	not heteromer
116	ENSG00000086548	ENSG00000124469	CEACAM6	CEACAM8	ENST00000199764	ENST00000244336	ENSP00000199764	ENSP00000244336	0.280496	Simiiformes	0.207	heteromer	heteromer	not heteromer	heteromer	heteromer	not heteromer
117	ENSG00000086967	ENSG00000134571	MYBPC2	MYBPC3	ENST00000357701	ENST00000545968	ENSP00000350332	ENSP00000442795	0.12053	Bilateria	89.7194	not heteromer	not heteromer	not heteromer	not heteromer	not heteromer	not heteromer
118	ENSG00000087086	ENSG00000132446	FTL	FTHL17	ENST00000331825	ENST00000359202	ENSP00000366525	ENSP00000368207	0.12053	Bilateria	3.5082	not heteromer	not heteromer	not heteromer	not heteromer	not heteromer	not heteromer
119	ENSG00000087510	ENSG00000137203	TFAP2C	TFAP2A	ENST00000201031	ENST00000379613	ENSP00000201031	ENSP00000368933	0.172022	Vertebrata	5.8298	not heteromer	not heteromer	not heteromer	not heteromer	not heteromer	not heteromer
120	ENSG00000087995	ENSG00000165055	METTL2A	METTL2B	ENST00000311506	ENST00000262432	ENSP00000309610	ENSP00000262432	0.321519	Homininae	0.0341	heteromer	not heteromer	not heteromer	not heteromer	not heteromer	not heteromer
121	ENSG00000088832	ENSG00000198225	FKBP1A	FKBP1C	ENST00000400137	ENST00000370659	ENSP00000383003	ENSP00000359693	0.280496	Simiiformes	0.0139	not heteromer	not heteromer	not heteromer	not heteromer	not heteromer	not heteromer
122	ENSG00000088876	ENSG00000181666	ZNF343	HKR1	ENST00000612935	ENST00000324411	ENSP00000482819	ENSP00000315505	0.12053	Bilateria	0.9774	not heteromer	not heteromer	not heteromer	not heteromer	not heteromer	not heteromer
123	ENSG00000088881	ENSG00000108001	EBF4	EBF3	ENST00000380648	ENST00000368648	ENSP00000370022	ENSP00000357637	0.172022	Vertebrata	4.337	not heteromer	not heteromer	not heteromer	not heteromer	not heteromer	not heteromer
124	ENSG00000088926	ENSG00000164344	F11	KLKB1	ENST00000403665	ENST00000264690	ENSP00000384957	ENSP00000264690	0.12053	Bilateria	1.7661	not heteromer	not heteromer	not heteromer	not heteromer	not heteromer	not heteromer
125	ENSG00000089012	ENSG00000101307	SIRPG	SIRPB1	ENST00000303415	ENST00000381605	ENSP00000305529	ENSP00000371018	0.298329	Catarrhini	0.2545	not heteromer	not heteromer	not heteromer	not heteromer	not heteromer	not heteromer
126	ENSG00000089057	ENSG00000170482	SLC23A2	SLC23A1	ENST00000379333	ENST00000353963	ENSP00000368637	ENSP00000302851	0.172022	Vertebrata	67.9172	not heteromer	not heteromer	not heteromer	not heteromer	not heteromer	not heteromer
127	ENSG00000089250	ENSG00000164867	NOS1	NOS3	ENST00000618760	ENST00000297494	ENSP00000477999	ENSP00000297494	0	Opisthokonta	87.4518	not heteromer	not heteromer	not heteromer	not heteromer	not heteromer	not heteromer
128	ENSG00000090060	ENSG00000218823	PAPOLA	PAPOLB	ENST00000216277	ENST00000404991	ENSP00000216277	ENSP00000384700	0	Opisthokonta	0.5807	not heteromer	not heteromer	not heteromer	not heteromer	not heteromer	not heteromer
129	ENSG00000090659	ENSG00000104938	CD209	CLEC4M	ENST00000315599	ENST00000327325	ENSP00000315477	ENSP00000316228	0.12053	Bilateria	0.2743	heteromer	not heteromer	not heteromer	not heteromer	not heteromer	not heteromer
130	ENSG00000090889	ENSG00000226650	KIF4A	KIF4B	ENST00000374403	ENST00000435029	ENSP00000363524	ENSP00000387875	0	Opisthokonta	0.1057	not heteromer	not heteromer	not heteromer	not heteromer	not heteromer	not heteromer
131	ENSG00000090975	ENSG00000110697	PITPNM2	PITPNM1	ENST00000320201	ENST00000356404	ENSP00000322218	ENSP00000348772	0.12053	Bilateria	90.1354	not heteromer	not heteromer	not heteromer	not heteromer	not heteromer	not heteromer
132	ENSG00000091704	ENSG00000158525	CPA1	CPA5	ENST00000011292	ENST00000485477	ENSP00000011292	ENSP00000420237	0	Opisthokonta	3.0065	not heteromer	not heteromer	not heteromer	not heteromer	not heteromer	not heteromer
133	ENSG00000092054	ENSG00000197616	MYH7	MYH6	ENST00000355349	ENST00000405093	ENSP00000347507	ENSP00000386041	0	Opisthokonta	0.6741	not heteromer	not heteromer	not heteromer	not heteromer	not heteromer	not heteromer
134	ENSG00000092068	ENSG00000130876	SLC7A8	SLC7A10	ENST00000316902	ENST00000253188	ENSP00000320378	ENSP00000253188	0	Opisthokonta	3.7574	not heteromer	not heteromer	not heteromer	not heteromer	not heteromer	not heteromer
135	ENSG00000092199	ENSG00000179172	HNRNPC	HNRNPCL1	ENST00000554455	ENST00000317869	ENSP00000451291	ENSP00000365370	0.230684	Boreoeutheria	0.1317	not heteromer	not heteromer	not heteromer	not heteromer	not heteromer	not heteromer
136	ENSG00000092841	ENSG00000196465	MYL6	MYL6B	ENST00000550697	ENST00000553066	ENSP00000446955	ENSP00000450385	0.206755	Amniota	2.305	heteromer	not heteromer	not heteromer	not heteromer	not heteromer	not heteromer
137	ENSG00000095110	ENSG00000204361	NXPE1	NXPE2	ENST00000251921	ENST00000389586	ENSP00000251921	ENSP00000374237	0.231213	Eutheria	0.7276	not heteromer	not heteromer	not heteromer	not heteromer	not heteromer	not heteromer
138	ENSG00000095587	ENSG00000168487	TLL2	BMP1	ENST00000357947	ENST00000306385	ENSP00000350630	ENSP00000305714	0.12053	Bilateria	12.7787	not heteromer	not heteromer	not heteromer	not heteromer	not heteromer	not heteromer
139	ENSG00000096006	ENSG00000124490	CRISP3	CRISP2	ENST00000433368	ENST00000616725	ENSP00000389026	ENSP00000484609	0	Opisthokonta	0.4955	not heteromer	not heteromer	not heteromer	not heteromer	not heteromer	not heteromer
140	ENSG00000099308	ENSG00000105613	MAST3	MAST1	ENST00000262811	ENST00000251472	ENSP00000262811	ENSP00000251472	0	Opisthokonta	75.7331	not heteromer	not heteromer	not heteromer	not heteromer	not heteromer	not heteromer
141	ENSG00000099399	ENSG00000214107	MAGEB2	MAGEB1	ENST00000378988	ENST00000378981	ENSP00000368273	ENSP00000368264	0.12053	Bilateria	0.2709	not heteromer	not heteromer	not heteromer	not heteromer	not heteromer	not heteromer
142	ENSG00000099860	ENSG00000130222	GADD45B	GADD45G	ENST00000215631	ENST00000252506	ENSP00000215631	ENSP00000252506	0.175812	Euteleostomi	8.8344	not heteromer	not heteromer	not heteromer	not heteromer	not heteromer	not heteromer
143	ENSG00000099984	ENSG00000133433	GSTT2	GSTT2B	ENST00000621118	ENST00000290765	ENSP00000481555	ENSP00000290765	0.329045	Homo sapiens	0	not heteromer	not heteromer	not heteromer	not heteromer	not heteromer	not heteromer
144	ENSG00000100031	ENSG00000100121	GGT1	GGTLC2	ENST00000400382	ENST00000448514	ENSP00000383232	ENSP00000415676	0.30939	Hominoidea	0.0488	not heteromer	not heteromer	not heteromer	not heteromer	not heteromer	not heteromer
145	ENSG00000100055	ENSG00000105443	CYTH4	CYTH2	ENST00000248901	ENST00000641098	ENSP00000248901	ENSP00000493357	0	Opisthokonta	115.447	not heteromer	not heteromer	not heteromer	not heteromer	not heteromer	not heteromer
146	ENSG00000100156	ENSG00000141526	SLC16A8	SLC16A3	ENST00000320521	ENST00000581287	ENSP00000321735	ENSP00000463978	0	Opisthokonta	82.7794	not heteromer	not heteromer	not heteromer	not heteromer	not heteromer	not heteromer
147	ENSG00000100170	ENSG00000100191	SLC5A1	SLC5A4	ENST00000266088	ENST00000266086	ENSP00000266088	ENSP00000266086	0.12053	Bilateria	1.467	not heteromer	not heteromer	not heteromer	not heteromer	not heteromer	not heteromer
148	ENSG00000100196	ENSG00000136240	KDELR3	KDELR2	ENST00000409006	ENST00000258739	ENSP00000386918	ENSP00000258739	0.130342	Chordata	79.723	not heteromer	not heteromer	not heteromer	not heteromer	not heteromer	not heteromer
149	ENSG00000100243	ENSG00000159348	CYB5R3	CYB5R1	ENST00000361740	ENST00000367249	ENSP00000354468	ENSP00000356218	0	Opisthokonta	3.0879	not heteromer	not heteromer	not heteromer	not heteromer	not heteromer	not heteromer
150	ENSG00000100266	ENSG00000124507	PACSIN2	PACSIN1	ENST00000263246	ENST00000620693	ENSP00000263246	ENSP00000484060	0.175812	Euteleostomi	3.6139	not heteromer	not heteromer	not heteromer	not heteromer	not heteromer	not heteromer
151	ENSG00000100284	ENSG00000175662	TOM1	TOM1L2	ENST00000411850	ENST00000379504	ENSP00000413697	ENSP00000368818	0	Opisthokonta	71.6869	not heteromer	not heteromer	not heteromer	not heteromer	not heteromer	not heteromer
152	ENSG00000100288	ENSG00000110721	CHKB	CHKA	ENST00000406938	ENST00000265689	ENSP00000384400	ENSP00000265689	0.172022	Vertebrata	2.4676	not heteromer	not heteromer	not heteromer	not heteromer	not heteromer	not heteromer
153	ENSG00000100314	ENSG00000183166	CABP7	CALN1	ENST00000216144	ENST00000395275	ENSP00000216144	ENSP00000378690	0	Opisthokonta	95.4284	not heteromer	not heteromer	not heteromer	not heteromer	not heteromer	not heteromer
154	ENSG00000100316	ENSG00000140986	RPL3	RPL3L	ENST00000216146	ENST00000268661	ENSP00000346001	ENSP00000268661	0.172022	Vertebrata	12.4003	not heteromer	not heteromer	not heteromer	not heteromer	not heteromer	not heteromer
155	ENSG00000100336	ENSG00000128284	APOL4	APOL3	ENST00000352371	ENST00000349314	ENSP00000338260	ENSP00000344577	0.298329	Catarrhini	0.2767	not heteromer	not heteromer	not heteromer	not heteromer	not heteromer	not heteromer
156	ENSG00000100342	ENSG00000128335	APOL1	APOL2	ENST00000319136	ENST00000249066	ENSP00000317674	ENSP00000249066	0.280496	Simiiformes	0.2223	not heteromer	not heteromer	not heteromer	not heteromer	not heteromer	not heteromer
157	ENSG00000100345	ENSG00000105357	MYH9	MYH14	ENST00000216181	ENST00000642316	ENSP00000216181	ENSP00000493594	0	Opisthokonta	114.974	not heteromer	not heteromer	not heteromer	not heteromer	not heteromer	not heteromer
158	ENSG00000100450	ENSG00000100453	GZMH	GZMB	ENST00000216338	ENST00000216341	ENSP00000216338	ENSP00000216341	0.231213	Eutheria	0.5321	not heteromer	not heteromer	not heteromer	not heteromer	not heteromer	not heteromer
159	ENSG00000100804	ENSG00000204264	PSMB5	PSMB8	ENST00000361611	ENST00000374882	ENSP00000355325	ENSP00000364016	0	Opisthokonta	3.5749	not heteromer	not heteromer	not heteromer	not heteromer	not heteromer	not heteromer
160	ENSG00000100811	ENSG00000230797	YY1	YY2	ENST00000262238	ENST00000429584	ENSP00000262238	ENSP00000389381	0.12053	Bilateria	1.059	not heteromer	not heteromer	not heteromer	not heteromer	not heteromer	not heteromer
161	ENSG00000100938	ENSG00000137198	GMPR2	GMPR	ENST00000557854	ENST00000259727	ENSP00000454038	ENSP00000259727	0	Opisthokonta	68.0545	not heteromer	not heteromer	not heteromer	not heteromer	not heteromer	not heteromer
162	ENSG00000101098	ENSG00000117016	RIMS4	RIMS3	ENST00000541604	ENST00000372684	ENSP00000439287	ENSP00000361769	0.12053	Bilateria	92.0423	not heteromer	not heteromer	not heteromer	not heteromer	not heteromer	not heteromer
163	ENSG00000101144	ENSG00000153162	BMP7	BMP6	ENST00000395863	ENST00000283147	ENSP00000379204	ENSP00000283147	0.12053	Bilateria	10.7178	not heteromer	not heteromer	not heteromer	not heteromer	not heteromer	not heteromer
164	ENSG00000101204	ENSG00000120903	CHRNA4	CHRNA2	ENST00000370263	ENST00000407991	ENSP00000359285	ENSP00000385026	0.12053	Bilateria	105.981	not heteromer	not heteromer	not heteromer	not heteromer	not heteromer	not heteromer
165	ENSG00000101265	ENSG00000107551	RASSF2	RASSF4	ENST00000379400	ENST00000340258	ENSP00000368710	ENSP00000339692	0.12053	Bilateria	15.2267	not heteromer	not heteromer	not heteromer	not heteromer	not heteromer	not heteromer
166	ENSG00000101292	ENSG00000169618	PROKR2	PROKR1	ENST00000217270	ENST00000303786	ENSP00000217270	ENSP00000303775	0.231213	Eutheria	1.777	not heteromer	not heteromer	not heteromer	not heteromer	not heteromer	not heteromer
167	ENSG00000101335	ENSG00000215375	MYL9	MYL5	ENST00000279022	ENST00000400159	ENSP00000279022	ENSP00000383023	0.12053	Bilateria	63.1382	not heteromer	not heteromer	not heteromer	not heteromer	not heteromer	not heteromer
168	ENSG00000101413	ENSG00000141425	RPRD1B	RPRD1A	ENST00000373433	ENST00000399022	ENSP00000362532	ENSP00000381984	0.172022	Vertebrata	2.215	not heteromer	not heteromer	not heteromer	not heteromer	not heteromer	not heteromer
169	ENSG00000101441	ENSG00000170373	CST4	CST1	ENST00000217423	ENST00000304749	ENSP00000217423	ENSP00000305731	0.30939	Hominoidea	0.1658	not heteromer	not heteromer	not heteromer	not heteromer	not heteromer	not heteromer
170	ENSG00000101460	ENSG00000197769	MAP1LC3A	MAP1LC3C	ENST00000374837	ENST00000357246	ENSP00000363970	ENSP00000349785	0	Opisthokonta	108.128	not heteromer	not heteromer	not heteromer	not heteromer	not heteromer	not heteromer
171	ENSG00000101470	ENSG00000114854	TNNC2	TNNC1	ENST00000372555	ENST00000232975	ENSP00000361636	ENSP00000232975	0.130342	Chordata	18.1364	not heteromer	not heteromer	not heteromer	not heteromer	not heteromer	not heteromer
172	ENSG00000101489	ENSG00000159409	CELF4	CELF3	ENST00000420428	ENST00000290583	ENSP00000410584	ENSP00000290583	0	Opisthokonta	13.5102	not heteromer	not heteromer	not heteromer	not heteromer	not heteromer	not heteromer
173	ENSG00000101608	ENSG00000118680	MYL12A	MYL12B	ENST00000580887	ENST00000581193	ENSP00000464359	ENSP00000463559	0.216038	Theria	0.2451	not heteromer	not heteromer	not heteromer	not heteromer	not heteromer	not heteromer
174	ENSG00000101811	ENSG00000177613	CSTF2	CSTF2T	ENST00000415585	ENST00000331173	ENSP00000387996	ENSP00000332444	0	Opisthokonta	0.7243	heteromer	not heteromer	not heteromer	not heteromer	not heteromer	not heteromer
175	ENSG00000101882	ENSG00000189134	NKAP	NKAPL	ENST00000371410	ENST00000343684	ENSP00000360464	ENSP00000345716	0.12053	Bilateria	1.1431	heteromer	not heteromer	not heteromer	not heteromer	not heteromer	not heteromer
176	ENSG00000101935	ENSG00000144233	AMMECR1	AMMECR1L	ENST00000262844	ENST00000272647	ENSP00000262844	ENSP00000272647	0.175812	Euteleostomi	2.479	not heteromer	not heteromer	not heteromer	not heteromer	not heteromer	not heteromer
177	ENSG00000102030	ENSG00000156269	NAA10	NAA11	ENST00000464845	ENST00000286794	ENSP00000417763	ENSP00000286794	0	Opisthokonta	1.1698	not heteromer	not heteromer	not heteromer	not heteromer	not heteromer	not heteromer
178	ENSG00000102057	ENSG00000171385	KCND1	KCND3	ENST00000218176	ENST00000315987	ENSP00000218176	ENSP00000319591	0.12053	Bilateria	18.9394	not heteromer	not heteromer	not heteromer	not heteromer	not heteromer	not heteromer
179	ENSG00000102128	ENSG00000172476	RAB40AL	RAB40A	ENST00000218249	ENST00000372633	ENSP00000218249	ENSP00000361716	0	Opisthokonta	0.0862	not heteromer	not heteromer	not heteromer	not heteromer	not heteromer	not heteromer
180	ENSG00000102144	ENSG00000170950	PGK1	PGK2	ENST00000373316	ENST00000304801	ENSP00000362413	ENSP00000305995	0.231213	Eutheria	0.6597	heteromer	not heteromer	not heteromer	not heteromer	not heteromer	not heteromer
181	ENSG00000102225	ENSG00000117266	CDK16	CDK18	ENST00000276052	ENST00000506784	ENSP00000276052	ENSP00000423665	0	Opisthokonta	85.2849	heteromer	not heteromer	not heteromer	not heteromer	not heteromer	not heteromer
182	ENSG00000102230	ENSG00000161217	PCYT1B	PCYT1A	ENST00000379144	ENST00000292823	ENSP00000368439	ENSP00000292823	0	Opisthokonta	3.0402	not heteromer	not heteromer	not heteromer	not heteromer	not heteromer	not heteromer
183	ENSG00000102387	ENSG00000178913	TAF7L	TAF7	ENST00000372907	ENST00000313368	ENSP00000361998	ENSP00000312709	0	Opisthokonta	1.4948	not heteromer	not heteromer	not heteromer	not heteromer	not heteromer	not heteromer
184	ENSG00000102401	ENSG00000170632	ARMCX3	ARMC10	ENST00000341189	ENST00000323716	ENSP00000340672	ENSP00000319412	0.12053	Bilateria	1.3709	not heteromer	not heteromer	not heteromer	not heteromer	not heteromer	not heteromer
185	ENSG00000102466	ENSG00000114279	FGF14	FGF12	ENST00000376131	ENST00000454309	ENSP00000365301	ENSP00000413496	0.12053	Bilateria	2.9878	not heteromer	not heteromer	not heteromer	not heteromer	not heteromer	not heteromer
186	ENSG00000102743	ENSG00000120329	SLC25A15	SLC25A2	ENST00000338625	ENST00000239451	ENSP00000342267	ENSP00000239451	0	Opisthokonta	0.4252	not heteromer	not heteromer	not heteromer	not heteromer	not heteromer	not heteromer
187	ENSG00000102781	ENSG00000186625	KATNAL1	KATNA1	ENST00000380615	ENST00000367411	ENSP00000369989	ENSP00000356381	0	Opisthokonta	10.1988	not heteromer	not heteromer	not heteromer	not heteromer	not heteromer	not heteromer
188	ENSG00000102879	ENSG00000172725	CORO1A	CORO1B	ENST00000219150	ENST00000341356	ENSP00000219150	ENSP00000340211	0.12053	Bilateria	67.1388	heteromer	not heteromer	not heteromer	not heteromer	not heteromer	not heteromer
189	ENSG00000102924	ENSG00000139899	CBLN1	CBLN3	ENST00000219197	ENST00000267406	ENSP00000219197	ENSP00000267406	0.130342	Chordata	72.2082	not heteromer	not heteromer	not heteromer	not heteromer	not heteromer	not heteromer
190	ENSG00000102996	ENSG00000157227	MMP15	MMP14	ENST00000219271	ENST00000311852	ENSP00000219271	ENSP00000308208	0.12053	Bilateria	6.8776	not heteromer	not heteromer	not heteromer	not heteromer	not heteromer	not heteromer
191	ENSG00000103024	ENSG00000103202	NME3	NME4	ENST00000219302	ENST00000219479	ENSP00000219302	ENSP00000219479	0	Opisthokonta	32.8743	heteromer	not heteromer	not heteromer	not heteromer	not heteromer	not heteromer
192	ENSG00000103034	ENSG00000104419	NDRG4	NDRG1	ENST00000394282	ENST00000414097	ENSP00000377823	ENSP00000404854	0.172022	Vertebrata	89.0383	not heteromer	not heteromer	not heteromer	not heteromer	not heteromer	not heteromer
193	ENSG00000103044	ENSG00000105509	HAS3	HAS1	ENST00000306560	ENST00000222115	ENSP00000304440	ENSP00000222115	0.172022	Vertebrata	89.9942	not heteromer	not heteromer	not heteromer	not heteromer	not heteromer	not heteromer
194	ENSG00000103064	ENSG00000155465	SLC7A6	SLC7A7	ENST00000566454	ENST00000397532	ENSP00000455064	ENSP00000380666	0	Opisthokonta	6.2161	not heteromer	not heteromer	not heteromer	not heteromer	not heteromer	not heteromer
195	ENSG00000103222	ENSG00000108846	ABCC1	ABCC3	ENST00000399410	ENST00000285238	ENSP00000382342	ENSP00000285238	0	Opisthokonta	83.6614	not heteromer	not heteromer	not heteromer	not heteromer	not heteromer	not heteromer
196	ENSG00000103226	ENSG00000185164	NOMO3	NOMO2	ENST00000399336	ENST00000621364	ENSP00000382274	ENSP00000477502	0.329045	Homo sapiens	0.0085	not heteromer	not heteromer	not heteromer	not heteromer	not heteromer	not heteromer
197	ENSG00000103269	ENSG00000141314	RHBDL1	RHBDL3	ENST00000219551	ENST00000269051	ENSP00000219551	ENSP00000269051	0	Opisthokonta	82.3055	not heteromer	not heteromer	not heteromer	not heteromer	not heteromer	not heteromer
198	ENSG00000103342	ENSG00000189369	GSPT1	GSPT2	ENST00000434724	ENST00000340438	ENSP00000398131	ENSP00000341247	0	Opisthokonta	0.4383	heteromer	not heteromer	not heteromer	not heteromer	not heteromer	not heteromer
199	ENSG00000103546	ENSG00000142319	SLC6A2	SLC6A3	ENST00000219833	ENST00000270349	ENSP00000219833	ENSP00000270349	0.12053	Bilateria	56.5901	not heteromer	not heteromer	not heteromer	not heteromer	not heteromer	not heteromer
200	ENSG00000104267	ENSG00000133742	CA2	CA1	ENST00000285379	ENST00000523953	ENSP00000285379	ENSP00000430656	0.12053	Bilateria	1.8213	not heteromer	not heteromer	not heteromer	not heteromer	not heteromer	not heteromer
201	ENSG00000104435	ENSG00000117632	STMN2	STMN1	ENST00000518111	ENST00000426559	ENSP00000429243	ENSP00000410452	0.172022	Vertebrata	7.0104	not heteromer	not heteromer	not heteromer	not heteromer	not heteromer	not heteromer
202	ENSG00000104689	ENSG00000120889	TNFRSF10A	TNFRSF10B	ENST00000221132	ENST00000276431	ENSP00000221132	ENSP00000276431	0.130342	Chordata	0.5519	heteromer	heteromer	not heteromer	not heteromer	heteromer	not heteromer
203	ENSG00000104765	ENSG00000176171	BNIP3L	BNIP3	ENST00000380629	ENST00000368636	ENSP00000370003	ENSP00000357625	0.175812	Euteleostomi	1.8385	not heteromer	not heteromer	not heteromer	not heteromer	not heteromer	not heteromer
204	ENSG00000104833	ENSG00000258947	TUBB4A	TUBB3	ENST00000264071	ENST00000315491	ENSP00000264071	ENSP00000320295	0	Opisthokonta	1.2486	not heteromer	not heteromer	not heteromer	not heteromer	not heteromer	not heteromer
205	ENSG00000104879	ENSG00000166165	CKM	CKB	ENST00000221476	ENST00000348956	ENSP00000221476	ENSP00000299198	0.172022	Vertebrata	3.7242	not heteromer	not heteromer	not heteromer	not heteromer	not heteromer	not heteromer
206	ENSG00000104972	ENSG00000131042	LILRB1	LILRB2	ENST00000324602	ENST00000391749	ENSP00000315997	ENSP00000375629	0.298329	Catarrhini	0.1502	not heteromer	not heteromer	not heteromer	not heteromer	not heteromer	not heteromer
207	ENSG00000105088	ENSG00000130558	OLFM2	OLFM1	ENST00000264833	ENST00000371793	ENSP00000264833	ENSP00000360858	0.12053	Bilateria	116.393	not heteromer	not heteromer	not heteromer	not heteromer	not heteromer	not heteromer
208	ENSG00000105136	ENSG00000152439	ZNF419	ZNF773	ENST00000424930	ENST00000282292	ENSP00000388864	ENSP00000282292	0.12053	Bilateria	0.1133	not heteromer	not heteromer	not heteromer	not heteromer	not heteromer	not heteromer
209	ENSG00000105146	ENSG00000178999	AURKC	AURKB	ENST00000302804	ENST00000316199	ENSP00000302898	ENSP00000313950	0.12053	Bilateria	1.7825	not heteromer	not heteromer	not heteromer	not heteromer	not heteromer	not heteromer
210	ENSG00000105198	ENSG00000249861	LGALS13	LGALS16	ENST00000221797	ENST00000392051	ENSP00000221797	ENSP00000375904	0.298329	Catarrhini	0.1573	not heteromer	not heteromer	not heteromer	not heteromer	not heteromer	not heteromer
211	ENSG00000105281	ENSG00000115902	SLC1A5	SLC1A4	ENST00000542575	ENST00000234256	ENSP00000444408	ENSP00000234256	0.12053	Bilateria	10.072	not heteromer	not heteromer	not heteromer	not heteromer	not heteromer	not heteromer
212	ENSG00000105352	ENSG00000170956	CEACAM4	CEACAM3	ENST00000221954	ENST00000357396	ENSP00000221954	ENSP00000349971	0.230684	Boreoeutheria	0.3243	not heteromer	not heteromer	not heteromer	not heteromer	not heteromer	not heteromer
213	ENSG00000105383	ENSG00000105492	CD33	SIGLEC6	ENST00000262262	ENST00000425629	ENSP00000262262	ENSP00000401502	0.252923	Haplorrhini	0.6261	not heteromer	not heteromer	not heteromer	not heteromer	not heteromer	not heteromer
214	ENSG00000105392	ENSG00000165588	CRX	OTX2	ENST00000221996	ENST00000339475	ENSP00000221996	ENSP00000343819	0.12053	Bilateria	8.005	not heteromer	not heteromer	not heteromer	not heteromer	not heteromer	not heteromer
215	ENSG00000105409	ENSG00000105675	ATP1A3	ATP4A	ENST00000545399	ENST00000262623	ENSP00000444688	ENSP00000262623	0	Opisthokonta	2.2921	not heteromer	not heteromer	not heteromer	not heteromer	not heteromer	not heteromer
216	ENSG00000105464	ENSG00000161509	GRIN2D	GRIN2C	ENST00000263269	ENST00000293190	ENSP00000263269	ENSP00000293190	0.12053	Bilateria	12.0367	not heteromer	not heteromer	not heteromer	not heteromer	not heteromer	not heteromer
217	ENSG00000105514	ENSG00000105649	RAB3D	RAB3A	ENST00000222120	ENST00000222256	ENSP00000222120	ENSP00000222256	0	Opisthokonta	3.5857	not heteromer	not heteromer	not heteromer	not heteromer	not heteromer	not heteromer
218	ENSG00000105679	ENSG00000111640	GAPDHS	GAPDH	ENST00000222286	ENST00000396861	ENSP00000222286	ENSP00000380070	0	Opisthokonta	81.7062	not heteromer	not heteromer	not heteromer	not heteromer	not heteromer	not heteromer
219	ENSG00000105698	ENSG00000158773	USF2	USF1	ENST00000222305	ENST00000368021	ENSP00000222305	ENSP00000357000	0	Opisthokonta	76.5902	not heteromer	not heteromer	not heteromer	not heteromer	not heteromer	not heteromer
220	ENSG00000105717	ENSG00000185630	PBX4	PBX1	ENST00000251203	ENST00000420696	ENSP00000251203	ENSP00000405890	0.12053	Bilateria	24.4342	not heteromer	not heteromer	not heteromer	not heteromer	not heteromer	not heteromer
221	ENSG00000105737	ENSG00000149403	GRIK5	GRIK4	ENST00000301218	ENST00000527524	ENSP00000301218	ENSP00000435648	0.12053	Bilateria	70.1053	not heteromer	not heteromer	not heteromer	not heteromer	not heteromer	not heteromer
222	ENSG00000105879	ENSG00000175809	CBLL1	CBLL2	ENST00000440859	ENST00000323684	ENSP00000401277	ENSP00000323348	0.231213	Eutheria	0.4319	not heteromer	not heteromer	not heteromer	not heteromer	not heteromer	not heteromer
223	ENSG00000105889	ENSG00000164647	STEAP1B	STEAP1	ENST00000404369	ENST00000297205	ENSP00000384370	ENSP00000297205	0.321519	Homininae	0.2482	not heteromer	not heteromer	not heteromer	not heteromer	not heteromer	not heteromer
224	ENSG00000105968	ENSG00000164032	H2AFV	H2AFZ	ENST00000308153	ENST00000296417	ENSP00000308405	ENSP00000296417	0.130342	Chordata	2.0114	not heteromer	not heteromer	not heteromer	not heteromer	not heteromer	not heteromer
225	ENSG00000105993	ENSG00000172404	DNAJB6	DNAJB7	ENST00000262177	ENST00000307221	ENSP00000262177	ENSP00000307197	0	Opisthokonta	1.0471	not heteromer	not heteromer	not heteromer	not heteromer	not heteromer	not heteromer
226	ENSG00000106113	ENSG00000120088	CRHR2	CRHR1	ENST00000348438	ENST00000398285	ENSP00000340943	ENSP00000381333	0.12053	Bilateria	9.5512	not heteromer	not heteromer	not heteromer	not heteromer	not heteromer	not heteromer
227	ENSG00000106236	ENSG00000171246	NPTX2	NPTX1	ENST00000265634	ENST00000306773	ENSP00000265634	ENSP00000307549	0.175812	Euteleostomi	9.1283	not heteromer	not heteromer	not heteromer	not heteromer	not heteromer	not heteromer
228	ENSG00000106714	ENSG00000154529	CNTNAP3	CNTNAP3B	ENST00000297668	ENST00000377561	ENSP00000297668	ENSP00000478671	0.329045	Homo sapiens	0.0236	not heteromer	not heteromer	not heteromer	not heteromer	not heteromer	not heteromer
229	ENSG00000107014	ENSG00000107018	RLN2	RLN1	ENST00000381627	ENST00000223862	ENSP00000371040	ENSP00000223862	0.298329	Catarrhini	0.1254	not heteromer	not heteromer	not heteromer	not heteromer	not heteromer	not heteromer
230	ENSG00000107625	ENSG00000165732	DDX50	DDX21	ENST00000373585	ENST00000354185	ENSP00000362687	ENSP00000346120	0	Opisthokonta	1.7425	not heteromer	not heteromer	not heteromer	not heteromer	not heteromer	not heteromer
231	ENSG00000107731	ENSG00000113763	UNC5B	UNC5A	ENST00000335350	ENST00000329542	ENSP00000334329	ENSP00000332737	0.172022	Vertebrata	95.4985	not heteromer	not heteromer	not heteromer	not heteromer	not heteromer	not heteromer
232	ENSG00000108018	ENSG00000156395	SORCS1	SORCS3	ENST00000263054	ENST00000369701	ENSP00000263054	ENSP00000358715	0.175812	Euteleostomi	2.9632	not heteromer	not heteromer	not heteromer	not heteromer	not heteromer	not heteromer
233	ENSG00000108379	ENSG00000154342	WNT3	WNT3A	ENST00000225512	ENST00000284523	ENSP00000225512	ENSP00000284523	0.12053	Bilateria	83.9675	heteromer	not heteromer	not heteromer	not heteromer	not heteromer	not heteromer
234	ENSG00000108405	ENSG00000135124	P2RX1	P2RX4	ENST00000225538	ENST00000359949	ENSP00000225538	ENSP00000353032	0.172022	Vertebrata	6.5551	not heteromer	not heteromer	not heteromer	not heteromer	not heteromer	not heteromer
235	ENSG00000108417	ENSG00000171360	KRT37	KRT38	ENST00000225550	ENST00000246646	ENSP00000225550	ENSP00000246646	0.298329	Catarrhini	0.3246	not heteromer	not heteromer	not heteromer	not heteromer	not heteromer	not heteromer
236	ENSG00000108515	ENSG00000111674	ENO3	ENO2	ENST00000323997	ENST00000535366	ENSP00000324105	ENSP00000437402	0.130342	Chordata	1.8346	not heteromer	not heteromer	not heteromer	not heteromer	not heteromer	not heteromer
237	ENSG00000108602	ENSG00000132746	ALDH3A1	ALDH3B2	ENST00000457500	ENST00000349015	ENSP00000411821	ENSP00000255084	0	Opisthokonta	109.618	not heteromer	not heteromer	not heteromer	not heteromer	not heteromer	not heteromer
238	ENSG00000108688	ENSG00000181374	CCL7	CCL13	ENST00000378569	ENST00000225844	ENSP00000367832	ENSP00000225844	0.231213	Eutheria	0.5862	not heteromer	not heteromer	not heteromer	not heteromer	not heteromer	not heteromer
239	ENSG00000108700	ENSG00000172156	CCL8	CCL11	ENST00000394620	ENST00000305869	ENSP00000378118	ENSP00000302234	0.231213	Eutheria	0.4998	not heteromer	not heteromer	not heteromer	not heteromer	not heteromer	not heteromer
240	ENSG00000108774	ENSG00000111540	RAB5C	RAB5B	ENST00000547517	ENST00000360299	ENSP00000447053	ENSP00000353444	0	Opisthokonta	2.3276	not heteromer	not heteromer	not heteromer	not heteromer	not heteromer	not heteromer
241	ENSG00000108839	ENSG00000161905	ALOX12	ALOX15	ENST00000251535	ENST00000570836	ENSP00000251535	ENSP00000458832	0.130342	Chordata	2.6597	not heteromer	not heteromer	not heteromer	not heteromer	not heteromer	not heteromer
242	ENSG00000108924	ENSG00000167074	HLF	TEF	ENST00000226067	ENST00000266304	ENSP00000226067	ENSP00000266304	0.12053	Bilateria	11.2189	not heteromer	not heteromer	not heteromer	not heteromer	not heteromer	not heteromer
243	ENSG00000109061	ENSG00000125414	MYH1	MYH2	ENST00000226207	ENST00000397183	ENSP00000226207	ENSP00000380367	0	Opisthokonta	0.4664	not heteromer	not heteromer	not heteromer	not heteromer	not heteromer	not heteromer
244	ENSG00000109132	ENSG00000165462	PHOX2B	PHOX2A	ENST00000226382	ENST00000298231	ENSP00000226382	ENSP00000298231	0.12053	Bilateria	82.3479	not heteromer	not heteromer	not heteromer	not heteromer	not heteromer	not heteromer
245	ENSG00000109272	ENSG00000163737	PF4V1	PF4	ENST00000226524	ENST00000296029	ENSP00000226524	ENSP00000296029	0.298329	Catarrhini	0.1221	not heteromer	not heteromer	not heteromer	not heteromer	not heteromer	not heteromer
246	ENSG00000109654	ENSG00000110171	TRIM2	TRIM3	ENST00000338700	ENST00000525074	ENSP00000339659	ENSP00000433102	0.12053	Bilateria	75.2867	heteromer	not heteromer	not heteromer	not heteromer	not heteromer	not heteromer
247	ENSG00000109846	ENSG00000160202	CRYAB	CRYAA	ENST00000533475	ENST00000291554	ENSP00000433560	ENSP00000291554	0.12053	Bilateria	45.3837	not heteromer	not heteromer	not heteromer	not heteromer	not heteromer	not heteromer
248	ENSG00000110090	ENSG00000205560	CPT1A	CPT1B	ENST00000265641	ENST00000395650	ENSP00000265641	ENSP00000379011	0.172022	Vertebrata	82.097	not heteromer	not heteromer	not heteromer	not heteromer	not heteromer	not heteromer
249	ENSG00000110203	ENSG00000165457	FOLR3	FOLR2	ENST00000611028	ENST00000298223	ENSP00000481114	ENSP00000298223	0.231213	Eutheria	1.0516	not heteromer	not heteromer	not heteromer	not heteromer	not heteromer	not heteromer
250	ENSG00000110328	ENSG00000182870	GALNT18	GALNT9	ENST00000227756	ENST00000328957	ENSP00000227756	ENSP00000329846	0.12053	Bilateria	40.5921	not heteromer	not heteromer	not heteromer	not heteromer	not heteromer	not heteromer
251	ENSG00000110660	ENSG00000196376	SLC35F2	SLC35F1	ENST00000525815	ENST00000360388	ENSP00000436785	ENSP00000353557	0.172022	Vertebrata	2.1432	not heteromer	not heteromer	not heteromer	not heteromer	not heteromer	not heteromer
252	ENSG00000110711	ENSG00000129221	AIP	AIPL1	ENST00000279146	ENST00000381129	ENSP00000279146	ENSP00000370521	0.175812	Euteleostomi	113.034	not heteromer	not heteromer	not heteromer	not heteromer	not heteromer	not heteromer
253	ENSG00000110881	ENSG00000213199	ASIC1	ASIC3	ENST00000228468	ENST00000297512	ENSP00000228468	ENSP00000297512	0.12053	Bilateria	91.2195	not heteromer	not heteromer	not heteromer	not heteromer	not heteromer	not heteromer
254	ENSG00000111186	ENSG00000188064	WNT5B	WNT7B	ENST00000397196	ENST00000339464	ENSP00000380379	ENSP00000341032	0.12053	Bilateria	40.3055	not heteromer	not heteromer	not heteromer	not heteromer	not heteromer	not heteromer
255	ENSG00000111196	ENSG00000162385	MAGOHB	MAGOH	ENST00000320756	ENST00000371470	ENSP00000319240	ENSP00000360525	0.206755	Amniota	1.1767	not heteromer	not heteromer	not heteromer	not heteromer	not heteromer	not heteromer
256	ENSG00000111218	ENSG00000126457	PRMT8	PRMT1	ENST00000382622	ENST00000454376	ENSP00000372067	ENSP00000406162	0	Opisthokonta	107.246	not heteromer	not heteromer	not heteromer	not heteromer	not heteromer	not heteromer
257	ENSG00000111275	ENSG00000137124	ALDH2	ALDH1B1	ENST00000261733	ENST00000377698	ENSP00000261733	ENSP00000366927	0	Opisthokonta	2.9315	not heteromer	not heteromer	not heteromer	not heteromer	not heteromer	not heteromer
258	ENSG00000111432	ENSG00000188763	FZD10	FZD9	ENST00000229030	ENST00000344575	ENSP00000229030	ENSP00000345785	0.12053	Bilateria	122.246	not heteromer	not heteromer	not heteromer	not heteromer	not heteromer	not heteromer
259	ENSG00000111652	ENSG00000144524	COPS7A	COPS7B	ENST00000534947	ENST00000410017	ENSP00000446039	ENSP00000386880	0.12053	Bilateria	9.4632	heteromer	not heteromer	not heteromer	not heteromer	not heteromer	not heteromer
260	ENSG00000111664	ENSG00000172354	GNB3	GNB2	ENST00000229264	ENST00000303210	ENSP00000229264	ENSP00000305260	0.172022	Vertebrata	2.5703	not heteromer	not heteromer	not heteromer	not heteromer	not heteromer	not heteromer
261	ENSG00000111666	ENSG00000134255	CHPT1	CEPT1	ENST00000229266	ENST00000545121	ENSP00000229266	ENSP00000441980	0.175812	Euteleostomi	4.42	not heteromer	not heteromer	not heteromer	not heteromer	not heteromer	not heteromer
262	ENSG00000111729	ENSG00000198178	CLEC4A	CLEC4C	ENST00000229332	ENST00000542353	ENSP00000229332	ENSP00000440428	0.12053	Bilateria	0.8646	not heteromer	not heteromer	not heteromer	not heteromer	not heteromer	not heteromer
263	ENSG00000111886	ENSG00000146276	GABRR2	GABRR1	ENST00000402938	ENST00000454853	ENSP00000386029	ENSP00000412673	0.12053	Bilateria	2.3756	not heteromer	not heteromer	not heteromer	not heteromer	not heteromer	not heteromer
264	ENSG00000111897	ENSG00000132824	SERINC1	SERINC3	ENST00000339697	ENST00000342374	ENSP00000342962	ENSP00000340243	0.175812	Euteleostomi	4.9543	not heteromer	not heteromer	not heteromer	not heteromer	not heteromer	not heteromer
265	ENSG00000112033	ENSG00000186951	PPARD	PPARA	ENST00000311565	ENST00000407236	ENSP00000310928	ENSP00000385523	0.12053	Bilateria	84.2564	not heteromer	not heteromer	not heteromer	not heteromer	not heteromer	not heteromer
266	ENSG00000112183	ENSG00000132819	RBM24	RBM38	ENST00000379052	ENST00000356208	ENSP00000368341	ENSP00000348538	0	Opisthokonta	49.6489	heteromer	not heteromer	not heteromer	not heteromer	not heteromer	not heteromer
267	ENSG00000112273	ENSG00000143321	HDGFL1	HDGF	ENST00000510882	ENST00000368206	ENSP00000442129	ENSP00000357189	0.130342	Chordata	29.4471	not heteromer	not heteromer	not heteromer	not heteromer	not heteromer	not heteromer
268	ENSG00000112299	ENSG00000112303	VNN1	VNN2	ENST00000367928	ENST00000326499	ENSP00000356905	ENSP00000322276	0.194008	Tetrapoda	1.2182	not heteromer	not heteromer	not heteromer	not heteromer	not heteromer	not heteromer
269	ENSG00000112337	ENSG00000124564	SLC17A2	SLC17A3	ENST00000377850	ENST00000397060	ENSP00000367081	ENSP00000380250	0	Opisthokonta	1.2365	not heteromer	not heteromer	not heteromer	not heteromer	not heteromer	not heteromer
270	ENSG00000112499	ENSG00000175003	SLC22A2	SLC22A1	ENST00000366953	ENST00000366963	ENSP00000355920	ENSP00000355930	0	Opisthokonta	2.0591	not heteromer	not heteromer	not heteromer	not heteromer	not heteromer	not heteromer
271	ENSG00000112562	ENSG00000198732	SMOC2	SMOC1	ENST00000354536	ENST00000361956	ENSP00000346537	ENSP00000355110	0.172022	Vertebrata	50.9856	not heteromer	not heteromer	not heteromer	not heteromer	not heteromer	not heteromer
272	ENSG00000112763	ENSG00000124508	BTN2A1	BTN2A2	ENST00000312541	ENST00000356709	ENSP00000312158	ENSP00000349143	0.175812	Euteleostomi	0.1677	heteromer	not heteromer	not heteromer	not heteromer	not heteromer	not heteromer
273	ENSG00000113262	ENSG00000124493	GRM6	GRM4	ENST00000650031	ENST00000538487	ENSP00000497110	ENSP00000440556	0.172022	Vertebrata	98.3319	not heteromer	not heteromer	not heteromer	not heteromer	not heteromer	not heteromer
274	ENSG00000113296	ENSG00000169231	THBS4	THBS3	ENST00000350881	ENST00000368378	ENSP00000339730	ENSP00000357362	0.12053	Bilateria	76.448	not heteromer	not heteromer	not heteromer	not heteromer	not heteromer	not heteromer
275	ENSG00000113303	ENSG00000168903	BTNL8	BTNL3	ENST00000340184	ENST00000342868	ENSP00000342197	ENSP00000341787	0.280496	Simiiformes	0.3689	not heteromer	not heteromer	not heteromer	not heteromer	not heteromer	not heteromer
276	ENSG00000113361	ENSG00000154162	CDH6	CDH12	ENST00000265071	ENST00000382254	ENSP00000265071	ENSP00000371689	0.12053	Bilateria	3.1711	not heteromer	not heteromer	not heteromer	not heteromer	not heteromer	not heteromer
277	ENSG00000113504	ENSG00000124067	SLC12A7	SLC12A4	ENST00000264930	ENST00000422611	ENSP00000264930	ENSP00000395983	0	Opisthokonta	93.4288	not heteromer	not heteromer	not heteromer	not heteromer	not heteromer	not heteromer
278	ENSG00000113712	ENSG00000180138	CSNK1A1	CSNK1A1L	ENST00000515768	ENST00000379800	ENSP00000421689	ENSP00000369126	0	Opisthokonta	0.306	not heteromer	not heteromer	not heteromer	not heteromer	not heteromer	not heteromer
279	ENSG00000113732	ENSG00000171130	ATP6V0E1	ATP6V0E2	ENST00000519374	ENST00000421974	ENSP00000429690	ENSP00000411672	0.12053	Bilateria	69.8896	not heteromer	not heteromer	not heteromer	not heteromer	not heteromer	not heteromer
280	ENSG00000113805	ENSG00000144619	CNTN3	CNTN4	ENST00000263665	ENST00000397461	ENSP00000263665	ENSP00000380602	0.12053	Bilateria	4.6901	not heteromer	not heteromer	not heteromer	not heteromer	not heteromer	not heteromer
281	ENSG00000114113	ENSG00000139194	RBP2	RBP5	ENST00000232217	ENST00000266560	ENSP00000232217	ENSP00000266560	0.12053	Bilateria	7.4971	not heteromer	not heteromer	not heteromer	not heteromer	not heteromer	not heteromer
282	ENSG00000114349	ENSG00000128266	GNAT1	GNAZ	ENST00000232461	ENST00000615612	ENSP00000232461	ENSP00000478892	0	Opisthokonta	146.517	not heteromer	not heteromer	not heteromer	not heteromer	not heteromer	not heteromer
283	ENSG00000114503	ENSG00000170935	NCBP2	NCBP2L	ENST00000321256	ENST00000639756	ENSP00000326806	ENSP00000492033	0.231213	Eutheria	1.6675	not heteromer	not heteromer	not heteromer	not heteromer	not heteromer	not heteromer
284	ENSG00000114738	ENSG00000162889	MAPKAPK3	MAPKAPK2	ENST00000446044	ENST00000367103	ENSP00000396467	ENSP00000356070	0	Opisthokonta	3.3374	not heteromer	not heteromer	not heteromer	not heteromer	not heteromer	not heteromer
285	ENSG00000114771	ENSG00000197953	AADAC	AADACL2	ENST00000232892	ENST00000356517	ENSP00000232892	ENSP00000348911	0.12053	Bilateria	2.4676	not heteromer	not heteromer	not heteromer	not heteromer	not heteromer	not heteromer
286	ENSG00000114923	ENSG00000164889	SLC4A3	SLC4A2	ENST00000273063	ENST00000485713	ENSP00000273063	ENSP00000419412	0.12053	Bilateria	75.2439	not heteromer	not heteromer	not heteromer	not heteromer	not heteromer	not heteromer
287	ENSG00000114988	ENSG00000169223	LMAN2L	LMAN2	ENST00000377079	ENST00000303127	ENSP00000366280	ENSP00000303366	0	Opisthokonta	40.8047	not heteromer	not heteromer	not heteromer	not heteromer	not heteromer	not heteromer
288	ENSG00000115041	ENSG00000120049	KCNIP3	KCNIP2	ENST00000295225	ENST00000461105	ENSP00000295225	ENSP00000420040	0	Opisthokonta	2.7776	not heteromer	not heteromer	not heteromer	not heteromer	not heteromer	not heteromer
289	ENSG00000115042	ENSG00000144199	FAHD2A	FAHD2B	ENST00000233379	ENST00000414820	ENSP00000233379	ENSP00000410470	0	Opisthokonta	0.0406	heteromer	not heteromer	not heteromer	not heteromer	not heteromer	not heteromer
290	ENSG00000115085	ENSG00000165025	ZAP70	SYK	ENST00000264972	ENST00000375746	ENSP00000264972	ENSP00000364898	0.12053	Bilateria	92.1279	not heteromer	not heteromer	not heteromer	not heteromer	not heteromer	not heteromer
291	ENSG00000115257	ENSG00000140564	PCSK4	FURIN	ENST00000300954	ENST00000618099	ENSP00000300954	ENSP00000483552	0	Opisthokonta	8.4025	not heteromer	not heteromer	not heteromer	not heteromer	not heteromer	not heteromer
292	ENSG00000115386	ENSG00000172023	REG1A	REG1B	ENST00000233735	ENST00000305089	ENSP00000233735	ENSP00000303206	0.12053	Bilateria	0.2164	heteromer	not heteromer	not heteromer	not heteromer	not heteromer	not heteromer
293	ENSG00000115616	ENSG00000180251	SLC9A2	SLC9A4	ENST00000233969	ENST00000295269	ENSP00000233969	ENSP00000295269	0	Opisthokonta	2.5085	not heteromer	not heteromer	not heteromer	not heteromer	not heteromer	not heteromer
294	ENSG00000115641	ENSG00000183386	FHL2	FHL3	ENST00000409177	ENST00000373016	ENSP00000386892	ENSP00000362107	0.172022	Vertebrata	98.0883	heteromer	heteromer	heteromer	heteromer	heteromer	heteromer
295	ENSG00000115756	ENSG00000121905	HPCAL1	HPCA	ENST00000620771	ENST00000373467	ENSP00000483786	ENSP00000362566	0	Opisthokonta	30.292	not heteromer	not heteromer	not heteromer	not heteromer	not heteromer	not heteromer
296	ENSG00000116329	ENSG00000125510	OPRD1	OPRL1	ENST00000234961	ENST00000336866	ENSP00000234961	ENSP00000336843	0.12053	Bilateria	98.115	not heteromer	not heteromer	not heteromer	not heteromer	not heteromer	not heteromer
297	ENSG00000116337	ENSG00000133805	AMPD2	AMPD3	ENST00000528667	ENST00000396554	ENSP00000436541	ENSP00000379802	0.12053	Bilateria	93.2756	not heteromer	not heteromer	not heteromer	not heteromer	not heteromer	not heteromer
298	ENSG00000116396	ENSG00000131398	KCNC4	KCNC3	ENST00000369787	ENST00000477616	ENSP00000358802	ENSP00000434241	0.12053	Bilateria	99.2759	not heteromer	not heteromer	not heteromer	not heteromer	not heteromer	not heteromer
299	ENSG00000116478	ENSG00000171720	HDAC1	HDAC3	ENST00000373548	ENST00000305264	ENSP00000362649	ENSP00000302967	0	Opisthokonta	82.6339	not heteromer	not heteromer	not heteromer	not heteromer	not heteromer	not heteromer
300	ENSG00000116663	ENSG00000132879	FBXO6	FBXO44	ENST00000376753	ENST00000376768	ENSP00000365944	ENSP00000365959	0.20848	Mammalia	75.3529	not heteromer	not heteromer	not heteromer	not heteromer	not heteromer	not heteromer
301	ENSG00000116985	ENSG00000183682	BMP8B	BMP8A	ENST00000372827	ENST00000331593	ENSP00000361915	ENSP00000327440	0.329045	Homo sapiens	0.0724	not heteromer	not heteromer	not heteromer	not heteromer	not heteromer	not heteromer
302	ENSG00000117226	ENSG00000117228	GBP3	GBP1	ENST00000370481	ENST00000370473	ENSP00000359512	ENSP00000359504	0.12053	Bilateria	0.2091	not heteromer	not heteromer	not heteromer	not heteromer	not heteromer	not heteromer
303	ENSG00000117262	ENSG00000188092	GPR89A	GPR89B	ENST00000313835	ENST00000314163	ENSP00000319673	ENSP00000358233	0.329045	Homo sapiens	0.0032	not heteromer	not heteromer	not heteromer	not heteromer	not heteromer	not heteromer
304	ENSG00000117394	ENSG00000181856	SLC2A1	SLC2A4	ENST00000426263	ENST00000317370	ENSP00000416293	ENSP00000320935	0	Opisthokonta	71.6728	not heteromer	not heteromer	not heteromer	not heteromer	not heteromer	not heteromer
305	ENSG00000117450	ENSG00000167815	PRDX1	PRDX2	ENST00000262746	ENST00000301522	ENSP00000262746	ENSP00000301522	0	Opisthokonta	74.2156	not heteromer	not heteromer	not heteromer	not heteromer	not heteromer	not heteromer
306	ENSG00000117595	ENSG00000128604	IRF6	IRF5	ENST00000367021	ENST00000489702	ENSP00000355988	ENSP00000418037	0.130342	Chordata	17.4689	not heteromer	not heteromer	not heteromer	not heteromer	not heteromer	not heteromer
307	ENSG00000117791	ENSG00000186205	MARC2	MARC1	ENST00000366913	ENST00000366910	ENSP00000355880	ENSP00000355877	0.12053	Bilateria	1.2923	not heteromer	not heteromer	not heteromer	not heteromer	not heteromer	not heteromer
308	ENSG00000117971	ENSG00000160716	CHRNB4	CHRNB2	ENST00000261751	ENST00000368476	ENSP00000261751	ENSP00000357461	0.12053	Bilateria	98.6309	not heteromer	not heteromer	not heteromer	not heteromer	not heteromer	not heteromer
309	ENSG00000118113	ENSG00000137675	MMP8	MMP27	ENST00000236826	ENST00000260229	ENSP00000236826	ENSP00000260229	0.12053	Bilateria	1.7187	not heteromer	not heteromer	not heteromer	not heteromer	not heteromer	not heteromer
310	ENSG00000118231	ENSG00000182187	CRYGD	CRYGB	ENST00000264376	ENST00000260988	ENSP00000264376	ENSP00000260988	0.172022	Vertebrata	1.2949	not heteromer	not heteromer	not heteromer	not heteromer	not heteromer	not heteromer
311	ENSG00000118508	ENSG00000123892	RAB32	RAB38	ENST00000367495	ENST00000243662	ENSP00000356465	ENSP00000243662	0	Opisthokonta	2.0038	heteromer	not heteromer	not heteromer	not heteromer	not heteromer	not heteromer
312	ENSG00000118620	ENSG00000197020	ZNF430	ZNF100	ENST00000261560	ENST00000358296	ENSP00000261560	ENSP00000351042	0.280496	Simiiformes	0.1901	not heteromer	not heteromer	not heteromer	not heteromer	not heteromer	not heteromer
313	ENSG00000119508	ENSG00000153234	NR4A3	NR4A2	ENST00000618101	ENST00000339562	ENSP00000482027	ENSP00000344479	0.172022	Vertebrata	2.6111	not heteromer	not heteromer	not heteromer	not heteromer	not heteromer	not heteromer
314	ENSG00000119547	ENSG00000205922	ONECUT2	ONECUT3	ENST00000491143	ENST00000382349	ENSP00000419185	ENSP00000371786	0.172022	Vertebrata	16.6379	not heteromer	not heteromer	not heteromer	not heteromer	not heteromer	not heteromer
315	ENSG00000119673	ENSG00000184227	ACOT2	ACOT1	ENST00000238651	ENST00000311148	ENSP00000238651	ENSP00000311224	0.321519	Homininae	0.025	not heteromer	not heteromer	not heteromer	not heteromer	not heteromer	not heteromer
316	ENSG00000119917	ENSG00000119922	IFIT3	IFIT2	ENST00000371811	ENST00000638108	ENSP00000360876	ENSP00000490935	0.231213	Eutheria	0.952	not heteromer	not heteromer	not heteromer	not heteromer	not heteromer	not heteromer
317	ENSG00000120129	ENSG00000158050	DUSP1	DUSP2	ENST00000239223	ENST00000288943	ENSP00000239223	ENSP00000288943	0	Opisthokonta	49.5401	not heteromer	not heteromer	not heteromer	not heteromer	not heteromer	not heteromer
318	ENSG00000120251	ENSG00000152578	GRIA2	GRIA4	ENST00000296526	ENST00000282499	ENSP00000296526	ENSP00000282499	0.12053	Bilateria	2.4652	not heteromer	not heteromer	not heteromer	not heteromer	not heteromer	not heteromer
319	ENSG00000120322	ENSG00000187372	PCDHB8	PCDHB13	ENST00000239444	ENST00000341948	ENSP00000239444	ENSP00000345491	0.130342	Chordata	0.1371	not heteromer	not heteromer	not heteromer	not heteromer	not heteromer	not heteromer
320	ENSG00000120328	ENSG00000197479	PCDHB12	PCDHB11	ENST00000239450	ENST00000354757	ENSP00000239450	ENSP00000346802	0.280496	Simiiformes	0.2388	not heteromer	not heteromer	not heteromer	not heteromer	not heteromer	not heteromer
321	ENSG00000120563	ENSG00000151033	LYZL1	LYZL2	ENST00000375500	ENST00000375318	ENSP00000364650	ENSP00000364467	0.31219	Hominidae	0.0575	not heteromer	not heteromer	not heteromer	not heteromer	not heteromer	not heteromer
322	ENSG00000120693	ENSG00000166949	SMAD9	SMAD3	ENST00000379826	ENST00000327367	ENSP00000369154	ENSP00000332973	0.12053	Bilateria	84.5828	not heteromer	not heteromer	not heteromer	not heteromer	not heteromer	not heteromer
323	ENSG00000120696	ENSG00000165572	KBTBD7	KBTBD6	ENST00000379483	ENST00000379485	ENSP00000368797	ENSP00000368799	0.230684	Boreoeutheria	0.2384	not heteromer	not heteromer	not heteromer	not heteromer	not heteromer	not heteromer
324	ENSG00000120727	ENSG00000124374	PAIP2	PAIP2B	ENST00000394795	ENST00000244221	ENSP00000378275	ENSP00000244221	0.175812	Euteleostomi	80.8318	not heteromer	not heteromer	not heteromer	not heteromer	not heteromer	not heteromer
325	ENSG00000120784	ENSG00000197808	ZFP30	ZNF461	ENST00000351218	ENST00000588268	ENSP00000343581	ENSP00000467931	0.12053	Bilateria	1.078	not heteromer	not heteromer	not heteromer	not heteromer	not heteromer	not heteromer
326	ENSG00000121236	ENSG00000132256	TRIM6	TRIM5	ENST00000380097	ENST00000380034	ENSP00000369440	ENSP00000369373	0.12053	Bilateria	0.7646	not heteromer	not heteromer	not heteromer	not heteromer	not heteromer	not heteromer
327	ENSG00000121281	ENSG00000129467	ADCY7	ADCY4	ENST00000394697	ENST00000310677	ENSP00000378187	ENSP00000312126	0.12053	Bilateria	85.8251	not heteromer	not heteromer	not heteromer	not heteromer	not heteromer	not heteromer
328	ENSG00000121377	ENSG00000121381	TAS2R7	TAS2R9	ENST00000240687	ENST00000240691	ENSP00000240687	ENSP00000240691	0.231213	Eutheria	1.2804	not heteromer	not heteromer	not heteromer	not heteromer	not heteromer	not heteromer
329	ENSG00000121764	ENSG00000137252	HCRTR1	HCRTR2	ENST00000403528	ENST00000615358	ENSP00000384387	ENSP00000477548	0.175812	Euteleostomi	4.801	not heteromer	not heteromer	not heteromer	not heteromer	not heteromer	not heteromer
330	ENSG00000121807	ENSG00000160791	CCR2	CCR5	ENST00000292301	ENST00000292303	ENSP00000292301	ENSP00000292303	0.231213	Eutheria	0.609	not heteromer	not heteromer	not heteromer	not heteromer	not heteromer	not heteromer
331	ENSG00000122543	ENSG00000135175	OCM	OCM2	ENST00000242104	ENST00000257627	ENSP00000242104	ENSP00000257627	0.321519	Homininae	0.0464	not heteromer	not heteromer	not heteromer	not heteromer	not heteromer	not heteromer
332	ENSG00000122674	ENSG00000146574	CCZ1	CCZ1B	ENST00000325974	ENST00000316731	ENSP00000325681	ENSP00000314544	0.329045	Homo sapiens	0.0066	not heteromer	not heteromer	not heteromer	not heteromer	not heteromer	not heteromer
333	ENSG00000122696	ENSG00000141437	SLC25A51	SLC25A52	ENST00000377716	ENST00000269205	ENSP00000366945	ENSP00000372612	0.298329	Catarrhini	0.0383	not heteromer	not heteromer	not heteromer	not heteromer	not heteromer	not heteromer
334	ENSG00000122824	ENSG00000196368	NUDT10	NUDT11	ENST00000376006	ENST00000375992	ENSP00000365174	ENSP00000365160	0.12053	Bilateria	0.0467	not heteromer	not heteromer	not heteromer	not heteromer	not heteromer	not heteromer
335	ENSG00000122852	ENSG00000185303	SFTPA1	SFTPA2	ENST00000419470	ENST00000372325	ENSP00000397082	ENSP00000361400	0.321519	Homininae	0.0359	not heteromer	not heteromer	not heteromer	not heteromer	not heteromer	not heteromer
336	ENSG00000123136	ENSG00000198563	DDX39A	DDX39B	ENST00000242776	ENST00000458640	ENSP00000242776	ENSP00000416269	0	Opisthokonta	4.7707	not heteromer	not heteromer	not heteromer	not heteromer	not heteromer	not heteromer
337	ENSG00000123143	ENSG00000160447	PKN1	PKN3	ENST00000342216	ENST00000291906	ENSP00000343325	ENSP00000291906	0	Opisthokonta	79.6498	not heteromer	not heteromer	not heteromer	not heteromer	not heteromer	not heteromer
338	ENSG00000123146	ENSG00000127507	ADGRE5	ADGRE2	ENST00000242786	ENST00000315576	ENSP00000242786	ENSP00000319883	0.12053	Bilateria	0.8609	not heteromer	not heteromer	not heteromer	not heteromer	not heteromer	not heteromer
339	ENSG00000123159	ENSG00000179855	GIPC1	GIPC3	ENST00000393033	ENST00000644452	ENSP00000376753	ENSP00000493901	0.172022	Vertebrata	90.9608	not heteromer	not heteromer	not heteromer	not heteromer	not heteromer	not heteromer
340	ENSG00000123353	ENSG00000172057	ORMDL2	ORMDL3	ENST00000243045	ENST00000394169	ENSP00000243045	ENSP00000377724	0.172022	Vertebrata	6.4744	not heteromer	not heteromer	not heteromer	not heteromer	not heteromer	not heteromer
341	ENSG00000123416	ENSG00000167553	TUBA1B	TUBA1C	ENST00000336023	ENST00000541364	ENSP00000336799	ENSP00000443475	0.175812	Euteleostomi	0.1138	heteromer	not heteromer	not heteromer	not heteromer	not heteromer	not heteromer
342	ENSG00000123561	ENSG00000170054	SERPINA7	SERPINA9	ENST00000327674	ENST00000337425	ENSP00000329374	ENSP00000337133	0.12053	Bilateria	1.1682	not heteromer	not heteromer	not heteromer	not heteromer	not heteromer	not heteromer
343	ENSG00000123643	ENSG00000186335	SLC36A1	SLC36A2	ENST00000243389	ENST00000335244	ENSP00000243389	ENSP00000334223	0	Opisthokonta	1.0092	not heteromer	not heteromer	not heteromer	not heteromer	not heteromer	not heteromer
344	ENSG00000124089	ENSG00000176136	MC3R	MC5R	ENST00000243911	ENST00000589410	ENSP00000243911	ENSP00000468086	0.175812	Euteleostomi	57.0166	not heteromer	not heteromer	not heteromer	not heteromer	not heteromer	not heteromer
345	ENSG00000124103	ENSG00000213714	FAM209A	FAM209B	ENST00000371328	ENST00000371325	ENSP00000360379	ENSP00000360376	0.30939	Hominoidea	0.1148	not heteromer	not heteromer	not heteromer	not heteromer	not heteromer	not heteromer
346	ENSG00000124225	ENSG00000168675	PMEPA1	LDLRAD4	ENST00000341744	ENST00000359446	ENSP00000345826	ENSP00000352420	0.175812	Euteleostomi	14.2183	not heteromer	not heteromer	not heteromer	not heteromer	not heteromer	not heteromer
347	ENSG00000124249	ENSG00000171303	KCNK15	KCNK3	ENST00000372861	ENST00000302909	ENSP00000361952	ENSP00000306275	0	Opisthokonta	125.853	not heteromer	not heteromer	not heteromer	not heteromer	not heteromer	not heteromer
348	ENSG00000124467	ENSG00000231924	PSG8	PSG1	ENST00000306511	ENST00000312439	ENSP00000305005	ENSP00000308970	0.321519	Homininae	0.0874	not heteromer	not heteromer	not heteromer	not heteromer	not heteromer	not heteromer
349	ENSG00000124657	ENSG00000168131	OR2B6	OR2B2	ENST00000244623	ENST00000303324	ENSP00000244623	ENSP00000304419	0.231213	Eutheria	0.3969	not heteromer	not heteromer	not heteromer	not heteromer	not heteromer	not heteromer
350	ENSG00000124772	ENSG00000144550	CPNE5	CPNE9	ENST00000244751	ENST00000383832	ENSP00000244751	ENSP00000373343	0.12053	Bilateria	89.3315	not heteromer	not heteromer	not heteromer	not heteromer	not heteromer	not heteromer
351	ENSG00000124875	ENSG00000163735	CXCL6	CXCL5	ENST00000226317	ENST00000296027	ENSP00000226317	ENSP00000296027	0.175812	Euteleostomi	0.206	not heteromer	not heteromer	not heteromer	not heteromer	not heteromer	not heteromer
352	ENSG00000124935	ENSG00000168515	SCGB1D2	SCGB1D1	ENST00000244926	ENST00000306238	ENSP00000244926	ENSP00000303070	0.280496	Simiiformes	0.2602	not heteromer	not heteromer	not heteromer	not heteromer	not heteromer	not heteromer
353	ENSG00000125144	ENSG00000205364	MT1G	MT1M	ENST00000379811	ENST00000379818	ENSP00000369139	ENSP00000369146	0.231213	Eutheria	0.4191	not heteromer	not heteromer	not heteromer	not heteromer	not heteromer	not heteromer
354	ENSG00000125148	ENSG00000169688	MT2A	MT1B	ENST00000245185	ENST00000334346	ENSP00000245185	ENSP00000334998	0.231213	Eutheria	0.9432	not heteromer	not heteromer	not heteromer	not heteromer	not heteromer	not heteromer
355	ENSG00000125207	ENSG00000184571	PIWIL1	PIWIL3	ENST00000245255	ENST00000332271	ENSP00000245255	ENSP00000330031	0.216038	Theria	1.3492	not heteromer	not heteromer	not heteromer	not heteromer	not heteromer	not heteromer
356	ENSG00000125249	ENSG00000181467	RAP2A	RAP2B	ENST00000245304	ENST00000323534	ENSP00000245304	ENSP00000319096	0	Opisthokonta	47.4879	not heteromer	not heteromer	not heteromer	not heteromer	not heteromer	not heteromer
357	ENSG00000125352	ENSG00000139797	RNF113A	RNF113B	ENST00000371442	ENST00000267291	ENSP00000360497	ENSP00000267291	0.280496	Simiiformes	0.9322	not heteromer	not heteromer	not heteromer	not heteromer	not heteromer	not heteromer
358	ENSG00000125354	ENSG00000164402	SEPT6	SEPT8	ENST00000343984	ENST00000378719	ENSP00000341524	ENSP00000367991	0	Opisthokonta	40.8515	heteromer	not heteromer	not heteromer	not heteromer	not heteromer	not heteromer
359	ENSG00000125430	ENSG00000153976	HS3ST3B1	HS3ST3A1	ENST00000360954	ENST00000284110	ENSP00000354213	ENSP00000284110	0.12053	Bilateria	0.7591	not heteromer	not heteromer	not heteromer	not heteromer	not heteromer	not heteromer
360	ENSG00000125434	ENSG00000162461	SLC25A35	SLC25A34	ENST00000577745	ENST00000294454	ENSP00000464231	ENSP00000294454	0	Opisthokonta	60.5496	not heteromer	not heteromer	not heteromer	not heteromer	not heteromer	not heteromer
361	ENSG00000125458	ENSG00000205309	NT5C	NT5M	ENST00000245552	ENST00000389022	ENSP00000245552	ENSP00000373674	0.175812	Euteleostomi	8.1311	not heteromer	not heteromer	not heteromer	not heteromer	not heteromer	not heteromer
362	ENSG00000125492	ENSG00000143032	BARHL1	BARHL2	ENST00000263610	ENST00000370445	ENSP00000263610	ENSP00000359474	0.12053	Bilateria	4.7205	not heteromer	not heteromer	not heteromer	not heteromer	not heteromer	not heteromer
363	ENSG00000125522	ENSG00000183729	NPBWR2	NPBWR1	ENST00000369768	ENST00000331251	ENSP00000358783	ENSP00000330284	0.12053	Bilateria	97.0346	not heteromer	not heteromer	not heteromer	not heteromer	not heteromer	not heteromer
364	ENSG00000125835	ENSG00000128739	SNRPB	SNRPN	ENST00000438552	ENST00000645002	ENSP00000412566	ENSP00000494831	0	Opisthokonta	0.9413	not heteromer	not heteromer	not heteromer	not heteromer	not heteromer	not heteromer
365	ENSG00000125846	ENSG00000130684	ZNF133	ZNF337	ENST00000535822	ENST00000252979	ENSP00000439427	ENSP00000252979	0.12053	Bilateria	1.2983	not heteromer	not heteromer	not heteromer	not heteromer	not heteromer	not heteromer
366	ENSG00000125850	ENSG00000172818	OVOL2	OVOL1	ENST00000278780	ENST00000335987	ENSP00000278780	ENSP00000337862	0.12053	Bilateria	113.654	not heteromer	not heteromer	not heteromer	not heteromer	not heteromer	not heteromer
367	ENSG00000126251	ENSG00000185897	GPR42	FFAR3	ENST00000597214	ENST00000327809	ENSP00000473212	ENSP00000328230	0.298329	Catarrhini	0.0001	not heteromer	not heteromer	not heteromer	not heteromer	not heteromer	not heteromer
368	ENSG00000126267	ENSG00000160471	COX6B1	COX6B2	ENST00000246554	ENST00000593184	ENSP00000246554	ENSP00000467266	0	Opisthokonta	137.326	not heteromer	not heteromer	not heteromer	not heteromer	not heteromer	not heteromer
369	ENSG00000126458	ENSG00000174775	RRAS	HRAS	ENST00000246792	ENST00000451590	ENSP00000246792	ENSP00000407586	0	Opisthokonta	100.052	not heteromer	not heteromer	not heteromer	not heteromer	not heteromer	not heteromer
370	ENSG00000126561	ENSG00000173757	STAT5A	STAT5B	ENST00000345506	ENST00000293328	ENSP00000341208	ENSP00000293328	0.20848	Mammalia	0.789	heteromer	not heteromer	not heteromer	not heteromer	not heteromer	not heteromer
371	ENSG00000126583	ENSG00000166501	PRKCG	PRKCB	ENST00000263431	ENST00000643927	ENSP00000263431	ENSP00000496129	0	Opisthokonta	84.9978	not heteromer	not heteromer	not heteromer	not heteromer	not heteromer	not heteromer
372	ENSG00000126838	ENSG00000175899	PZP	A2M	ENST00000261336	ENST00000318602	ENSP00000261336	ENSP00000323929	0.12053	Bilateria	0.5848	not heteromer	not heteromer	not heteromer	not heteromer	not heteromer	not heteromer
373	ENSG00000126878	ENSG00000204472	AIF1L	AIF1	ENST00000372309	ENST00000376059	ENSP00000361383	ENSP00000365227	0.175812	Euteleostomi	4.7788	not heteromer	not heteromer	not heteromer	not heteromer	not heteromer	not heteromer
374	ENSG00000126890	ENSG00000184033	CTAG2	CTAG1B	ENST00000247306	ENST00000328435	ENSP00000247306	ENSP00000332602	0.280496	Simiiformes	0.1936	not heteromer	not heteromer	not heteromer	not heteromer	not heteromer	not heteromer
375	ENSG00000126945	ENSG00000169045	HNRNPH2	HNRNPH1	ENST00000316594	ENST00000356731	ENSP00000361927	ENSP00000349168	0.206755	Amniota	0.7818	not heteromer	not heteromer	not heteromer	not heteromer	not heteromer	not heteromer
376	ENSG00000127081	ENSG00000147124	ZNF484	ZNF41	ENST00000395505	ENST00000377065	ENSP00000378881	ENSP00000366265	0.12053	Bilateria	0.8251	not heteromer	not heteromer	not heteromer	not heteromer	not heteromer	not heteromer
377	ENSG00000127249	ENSG00000187527	ATP13A4	ATP13A5	ENST00000342695	ENST00000342358	ENSP00000339182	ENSP00000341942	0	Opisthokonta	1.6762	not heteromer	not heteromer	not heteromer	not heteromer	not heteromer	not heteromer
378	ENSG00000127515	ENSG00000185385	OR7A10	OR7A17	ENST00000641129	ENST00000641113	ENSP00000493055	ENSP00000493283	0.298329	Catarrhini	0.2663	not heteromer	not heteromer	not heteromer	not heteromer	not heteromer	not heteromer
379	ENSG00000127529	ENSG00000127530	OR7C2	OR7C1	ENST00000248072	ENST00000642030	ENSP00000248072	ENSP00000493026	0.231213	Eutheria	0.4252	not heteromer	not heteromer	not heteromer	not heteromer	not heteromer	not heteromer
380	ENSG00000127780	ENSG00000180016	OR1E2	OR1E1	ENST00000248384	ENST00000322608	ENSP00000248384	ENSP00000313384	0.298329	Catarrhini	0.1074	not heteromer	not heteromer	not heteromer	not heteromer	not heteromer	not heteromer
381	ENSG00000128011	ENSG00000173621	LRFN1	LRFN4	ENST00000248668	ENST00000309602	ENSP00000248668	ENSP00000312535	0.12053	Bilateria	70.5618	heteromer	not heteromer	not heteromer	not heteromer	not heteromer	not heteromer
382	ENSG00000128185	ENSG00000183628	DGCR6L	DGCR6	ENST00000248879	ENST00000331444	ENSP00000248879	ENSP00000331681	0.321519	Homininae	0.1188	not heteromer	not heteromer	not heteromer	not heteromer	not heteromer	not heteromer
383	ENSG00000128228	ENSG00000132581	SDF2L1	SDF2	ENST00000248958	ENST00000247020	ENSP00000248958	ENSP00000247020	0	Opisthokonta	73.2043	not heteromer	not heteromer	not heteromer	not heteromer	not heteromer	not heteromer
384	ENSG00000128250	ENSG00000128276	RFPL1	RFPL3	ENST00000354373	ENST00000249007	ENSP00000346342	ENSP00000249007	0.31219	Hominidae	0.0633	heteromer	not heteromer	not heteromer	not heteromer	not heteromer	not heteromer
385	ENSG00000128271	ENSG00000170425	ADORA2A	ADORA2B	ENST00000610595	ENST00000304222	ENSP00000480012	ENSP00000304501	0.175812	Euteleostomi	11.8849	not heteromer	not heteromer	not heteromer	not heteromer	not heteromer	not heteromer
386	ENSG00000128322	ENSG00000254709	IGLL1	IGLL5	ENST00000330377	ENST00000526893	ENSP00000329312	ENSP00000431254	0.230684	Boreoeutheria	0.3868	heteromer	not heteromer	not heteromer	not heteromer	not heteromer	not heteromer
387	ENSG00000128340	ENSG00000143878	RAC2	RHOB	ENST00000249071	ENST00000272233	ENSP00000249071	ENSP00000272233	0	Opisthokonta	119.098	not heteromer	not heteromer	not heteromer	not heteromer	not heteromer	not heteromer
388	ENSG00000128394	ENSG00000243811	APOBEC3F	APOBEC3D	ENST00000308521	ENST00000216099	ENSP00000309749	ENSP00000216099	0.321519	Homininae	0.1252	not heteromer	not heteromer	not heteromer	not heteromer	not heteromer	not heteromer
389	ENSG00000128510	ENSG00000158516	CPA4	CPA2	ENST00000222482	ENST00000222481	ENSP00000222482	ENSP00000222481	0	Opisthokonta	1.6044	not heteromer	not heteromer	not heteromer	not heteromer	not heteromer	not heteromer
390	ENSG00000128591	ENSG00000196924	FLNC	FLNA	ENST00000325888	ENST00000369850	ENSP00000327145	ENSP00000358866	0.130342	Chordata	85.5241	not heteromer	not heteromer	not heteromer	not heteromer	not heteromer	not heteromer
391	ENSG00000128872	ENSG00000138594	TMOD2	TMOD3	ENST00000249700	ENST00000308580	ENSP00000249700	ENSP00000308753	0.12053	Bilateria	1.6283	not heteromer	not heteromer	not heteromer	not heteromer	not heteromer	not heteromer
392	ENSG00000129204	ENSG00000170832	USP6	USP32	ENST00000574788	ENST00000300896	ENSP00000460380	ENSP00000300896	0.31219	Hominidae	0.4369	not heteromer	not heteromer	not heteromer	not heteromer	not heteromer	not heteromer
393	ENSG00000129450	ENSG00000168995	SIGLEC9	SIGLEC7	ENST00000440804	ENST00000317643	ENSP00000413861	ENSP00000323328	0.298329	Catarrhini	0.2718	not heteromer	not heteromer	not heteromer	not heteromer	not heteromer	not heteromer
394	ENSG00000129911	ENSG00000169926	KLF16	KLF13	ENST00000250916	ENST00000307145	ENSP00000250916	ENSP00000302456	0.12053	Bilateria	9.0846	not heteromer	not heteromer	not heteromer	not heteromer	not heteromer	not heteromer
395	ENSG00000129990	ENSG00000143858	SYT5	SYT2	ENST00000354308	ENST00000367268	ENSP00000346265	ENSP00000356237	0.12053	Bilateria	95.9685	not heteromer	not heteromer	not heteromer	not heteromer	not heteromer	not heteromer
396	ENSG00000130037	ENSG00000151079	KCNA5	KCNA6	ENST00000252321	ENST00000280684	ENSP00000252321	ENSP00000280684	0.12053	Bilateria	1.5707	not heteromer	not heteromer	not heteromer	not heteromer	not heteromer	not heteromer
397	ENSG00000130304	ENSG00000167114	SLC27A1	SLC27A4	ENST00000252595	ENST00000300456	ENSP00000252595	ENSP00000300456	0	Opisthokonta	91.9358	not heteromer	not heteromer	not heteromer	not heteromer	not heteromer	not heteromer
398	ENSG00000130544	ENSG00000167785	ZNF557	ZNF558	ENST00000252840	ENST00000601372	ENSP00000252840	ENSP00000471277	0.280496	Simiiformes	0.3547	not heteromer	not heteromer	not heteromer	not heteromer	not heteromer	not heteromer
399	ENSG00000130700	ENSG00000136574	GATA5	GATA4	ENST00000252997	ENST00000532059	ENSP00000252997	ENSP00000435712	0	Opisthokonta	8.3499	not heteromer	not heteromer	not heteromer	not heteromer	not heteromer	not heteromer
400	ENSG00000130741	ENSG00000180574	EIF2S3	EIF2S3B	ENST00000253039	ENST00000322446	ENSP00000253039	ENSP00000323063	0.216038	Theria	0.1152	not heteromer	not heteromer	not heteromer	not heteromer	not heteromer	not heteromer
401	ENSG00000130821	ENSG00000157103	SLC6A8	SLC6A1	ENST00000253122	ENST00000643396	ENSP00000253122	ENSP00000494136	0.12053	Bilateria	11.2653	not heteromer	not heteromer	not heteromer	not heteromer	not heteromer	not heteromer
402	ENSG00000130829	ENSG00000164086	DUSP9	DUSP7	ENST00000342782	ENST00000495880	ENSP00000345853	ENSP00000417183	0	Opisthokonta	6.9295	not heteromer	not heteromer	not heteromer	not heteromer	not heteromer	not heteromer
403	ENSG00000130950	ENSG00000188152	NUTM2F	NUTM2G	ENST00000253262	ENST00000372322	ENSP00000253262	ENSP00000361397	0.329045	Homo sapiens	0.0135	not heteromer	not heteromer	not heteromer	not heteromer	not heteromer	not heteromer
404	ENSG00000130957	ENSG00000165140	FBP2	FBP1	ENST00000375337	ENST00000415431	ENSP00000364486	ENSP00000408025	0.172022	Vertebrata	4.1375	not heteromer	not heteromer	not heteromer	not heteromer	not heteromer	not heteromer
405	ENSG00000131015	ENSG00000155918	ULBP2	RAET1L	ENST00000367351	ENST00000367341	ENSP00000356320	ENSP00000356310	0.329045	Homo sapiens	0.042	not heteromer	not heteromer	not heteromer	not heteromer	not heteromer	not heteromer
406	ENSG00000131094	ENSG00000186897	C1QL1	C1QL4	ENST00000253407	ENST00000334221	ENSP00000253407	ENSP00000335285	0.130342	Chordata	6.3618	not heteromer	not heteromer	not heteromer	not heteromer	not heteromer	not heteromer
407	ENSG00000131100	ENSG00000250565	ATP6V1E1	ATP6V1E2	ENST00000253413	ENST00000306448	ENSP00000253413	ENSP00000304891	0.216038	Theria	1.4128	not heteromer	not heteromer	not heteromer	not heteromer	not heteromer	not heteromer
408	ENSG00000131127	ENSG00000186777	ZNF141	ZNF732	ENST00000240499	ENST00000419098	ENSP00000240499	ENSP00000415774	0.280496	Simiiformes	0.1892	not heteromer	not heteromer	not heteromer	not heteromer	not heteromer	not heteromer
409	ENSG00000131165	ENSG00000255112	CHMP1A	CHMP1B	ENST00000397901	ENST00000526991	ENSP00000380998	ENSP00000432279	0	Opisthokonta	107.017	heteromer	heteromer	heteromer	heteromer	heteromer	heteromer
410	ENSG00000131174	ENSG00000170516	COX7B	COX7B2	ENST00000481445	ENST00000396533	ENSP00000417656	ENSP00000379784	0.231213	Eutheria	0.6822	not heteromer	not heteromer	not heteromer	not heteromer	not heteromer	not heteromer
411	ENSG00000131183	ENSG00000198569	SLC34A1	SLC34A3	ENST00000324417	ENST00000538474	ENSP00000321424	ENSP00000442397	0.172022	Vertebrata	84.1359	not heteromer	not heteromer	not heteromer	not heteromer	not heteromer	not heteromer
412	ENSG00000131471	ENSG00000131480	AOC3	AOC2	ENST00000308423	ENST00000253799	ENSP00000312326	ENSP00000253799	0.216038	Theria	1.3669	not heteromer	not heteromer	not heteromer	not heteromer	not heteromer	not heteromer
413	ENSG00000131721	ENSG00000203989	RHOXF2	RHOXF2B	ENST00000371388	ENST00000371402	ENSP00000360441	ENSP00000360455	0.329045	Homo sapiens	0	not heteromer	not heteromer	not heteromer	not heteromer	not heteromer	not heteromer
414	ENSG00000131828	ENSG00000163114	PDHA1	PDHA2	ENST00000379806	ENST00000295266	ENSP00000369134	ENSP00000295266	0.231213	Eutheria	0.7098	not heteromer	not heteromer	not heteromer	not heteromer	not heteromer	not heteromer
415	ENSG00000131848	ENSG00000204532	ZSCAN5A	ZSCAN5C	ENST00000391713	ENST00000534327	ENSP00000375593	ENSP00000435234	0.298329	Catarrhini	0.134	not heteromer	not heteromer	not heteromer	not heteromer	not heteromer	not heteromer
416	ENSG00000131864	ENSG00000134588	USP29	USP26	ENST00000254181	ENST00000511190	ENSP00000254181	ENSP00000423390	0	Opisthokonta	0.6765	not heteromer	not heteromer	not heteromer	not heteromer	not heteromer	not heteromer
417	ENSG00000132141	ENSG00000146731	CCT6B	CCT6A	ENST00000314144	ENST00000275603	ENSP00000327191	ENSP00000275603	0	Opisthokonta	1.231	not heteromer	not heteromer	not heteromer	not heteromer	not heteromer	not heteromer
418	ENSG00000132207	ENSG00000181625	SLX1A	SLX1B	ENST00000251303	ENST00000330181	ENSP00000251303	ENSP00000328940	0.329045	Homo sapiens	0	heteromer	not heteromer	not heteromer	not heteromer	not heteromer	not heteromer
419	ENSG00000132475	ENSG00000188375	H3F3B	H3F3C	ENST00000254810	ENST00000340398	ENSP00000254810	ENSP00000339835	0.30939	Hominoidea	0.0711	not heteromer	not heteromer	not heteromer	not heteromer	not heteromer	not heteromer
420	ENSG00000132507	ENSG00000253626	EIF5A	EIF5AL1	ENST00000336452	ENST00000520547	ENSP00000336702	ENSP00000430706	0.321519	Homininae	0.0209	not heteromer	not heteromer	not heteromer	not heteromer	not heteromer	not heteromer
421	ENSG00000132514	ENSG00000141505	CLEC10A	ASGR1	ENST00000254868	ENST00000269299	ENSP00000254868	ENSP00000269299	0.12053	Bilateria	1.213	not heteromer	not heteromer	not heteromer	not heteromer	not heteromer	not heteromer
422	ENSG00000132517	ENSG00000185803	SLC52A1	SLC52A2	ENST00000424747	ENST00000532887	ENSP00000399979	ENSP00000436768	0.231213	Eutheria	0.3498	not heteromer	not heteromer	not heteromer	not heteromer	not heteromer	not heteromer
423	ENSG00000132635	ENSG00000179715	PCED1A	PCED1B	ENST00000360652	ENST00000546455	ENSP00000353868	ENSP00000446688	0.216038	Theria	1.6005	not heteromer	not heteromer	not heteromer	not heteromer	not heteromer	not heteromer
424	ENSG00000132677	ENSG00000140519	RHBG	RHCG	ENST00000537040	ENST00000268122	ENSP00000441197	ENSP00000268122	0.172022	Vertebrata	17.638	not heteromer	not heteromer	not heteromer	not heteromer	not heteromer	not heteromer
425	ENSG00000132693	ENSG00000132703	CRP	APCS	ENST00000255030	ENST00000255040	ENSP00000255030	ENSP00000255040	0.20848	Mammalia	1.5515	not heteromer	not heteromer	not heteromer	not heteromer	not heteromer	not heteromer
426	ENSG00000132698	ENSG00000185236	RAB25	RAB11B	ENST00000361084	ENST00000328024	ENSP00000354376	ENSP00000333547	0	Opisthokonta	2.8193	not heteromer	not heteromer	not heteromer	not heteromer	not heteromer	not heteromer
427	ENSG00000132704	ENSG00000163534	FCRL2	FCRL1	ENST00000361516	ENST00000368176	ENSP00000355157	ENSP00000357158	0.231213	Eutheria	0.7538	not heteromer	not heteromer	not heteromer	not heteromer	not heteromer	not heteromer
428	ENSG00000132840	ENSG00000145692	BHMT2	BHMT	ENST00000255192	ENST00000274353	ENSP00000255192	ENSP00000274353	0.20848	Mammalia	0.7813	not heteromer	not heteromer	not heteromer	not heteromer	not heteromer	not heteromer
429	ENSG00000133063	ENSG00000134216	CHIT1	CHIA	ENST00000367229	ENST00000369740	ENSP00000356198	ENSP00000358755	0	Opisthokonta	83.6289	not heteromer	not heteromer	not heteromer	not heteromer	not heteromer	not heteromer
430	ENSG00000133069	ENSG00000172765	TMCC2	TMCC1	ENST00000358024	ENST00000393238	ENSP00000350718	ENSP00000376930	0.12053	Bilateria	82.2498	not heteromer	not heteromer	not heteromer	not heteromer	not heteromer	not heteromer
431	ENSG00000133142	ENSG00000184905	TCEAL4	TCEAL2	ENST00000372629	ENST00000372780	ENSP00000361712	ENSP00000361866	0.252859	Primates	0.1639	not heteromer	not heteromer	not heteromer	not heteromer	not heteromer	not heteromer
432	ENSG00000133275	ENSG00000213923	CSNK1G2	CSNK1E	ENST00000255641	ENST00000396832	ENSP00000255641	ENSP00000380044	0	Opisthokonta	131.998	not heteromer	not heteromer	not heteromer	not heteromer	not heteromer	not heteromer
433	ENSG00000133328	ENSG00000176485	HRASLS2	PLA2G16	ENST00000255695	ENST00000323646	ENSP00000255695	ENSP00000320337	0.231213	Eutheria	0.7232	not heteromer	not heteromer	not heteromer	not heteromer	not heteromer	not heteromer
434	ENSG00000133424	ENSG00000165905	LARGE1	LARGE2	ENST00000354992	ENST00000401752	ENSP00000347088	ENSP00000385235	0.12053	Bilateria	86.3578	not heteromer	not heteromer	not heteromer	not heteromer	not heteromer	not heteromer
435	ENSG00000133488	ENSG00000214491	SEC14L4	SEC14L6	ENST00000255858	ENST00000402034	ENSP00000255858	ENSP00000385695	0	Opisthokonta	0.7664	not heteromer	not heteromer	not heteromer	not heteromer	not heteromer	not heteromer
436	ENSG00000133606	ENSG00000179455	MKRN1	MKRN3	ENST00000255977	ENST00000314520	ENSP00000255977	ENSP00000313881	0.172022	Vertebrata	1.1079	not heteromer	not heteromer	not heteromer	not heteromer	not heteromer	not heteromer
437	ENSG00000133639	ENSG00000159388	BTG1	BTG2	ENST00000256015	ENST00000290551	ENSP00000256015	ENSP00000290551	0.172022	Vertebrata	11.7855	not heteromer	not heteromer	not heteromer	not heteromer	not heteromer	not heteromer
438	ENSG00000134013	ENSG00000138131	LOXL2	LOXL4	ENST00000389131	ENST00000260702	ENSP00000373783	ENSP00000260702	0.12053	Bilateria	93.6818	not heteromer	not heteromer	not heteromer	not heteromer	not heteromer	not heteromer
439	ENSG00000134184	ENSG00000168765	GSTM1	GSTM4	ENST00000309851	ENST00000369836	ENSP00000311469	ENSP00000358851	0.12053	Bilateria	0.1807	not heteromer	not heteromer	not heteromer	not heteromer	not heteromer	not heteromer
440	ENSG00000134294	ENSG00000139209	SLC38A2	SLC38A4	ENST00000256689	ENST00000266579	ENSP00000256689	ENSP00000266579	0	Opisthokonta	2.4498	not heteromer	not heteromer	not heteromer	not heteromer	not heteromer	not heteromer
441	ENSG00000134339	ENSG00000173432	SAA2	SAA1	ENST00000526900	ENST00000405158	ENSP00000436126	ENSP00000384906	0.321519	Homininae	0.0231	not heteromer	not heteromer	not heteromer	not heteromer	not heteromer	not heteromer
442	ENSG00000134551	ENSG00000231887	PRH2	PRH1	ENST00000396400	ENST00000543626	ENSP00000379682	ENSP00000479168	0.321519	Homininae	0.0332	not heteromer	not heteromer	not heteromer	not heteromer	not heteromer	not heteromer
443	ENSG00000134590	ENSG00000203950	RTL8C	RTL8A	ENST00000257013	ENST00000370775	ENSP00000257013	ENSP00000375267	0.231213	Eutheria	0.19	not heteromer	not heteromer	not heteromer	not heteromer	not heteromer	not heteromer
444	ENSG00000134640	ENSG00000168412	MTNR1B	MTNR1A	ENST00000257068	ENST00000307161	ENSP00000257068	ENSP00000302811	0.12053	Bilateria	11.42	not heteromer	not heteromer	not heteromer	not heteromer	not heteromer	not heteromer
445	ENSG00000134709	ENSG00000168172	HOOK1	HOOK3	ENST00000371208	ENST00000307602	ENSP00000360252	ENSP00000305699	0.12053	Bilateria	8.6423	heteromer	not heteromer	heteromer	not heteromer	not heteromer	not heteromer
446	ENSG00000134755	ENSG00000134762	DSC2	DSC3	ENST00000280904	ENST00000360428	ENSP00000280904	ENSP00000353608	0.216038	Theria	1.0986	not heteromer	not heteromer	not heteromer	not heteromer	not heteromer	not heteromer
447	ENSG00000134824	ENSG00000221968	FADS2	FADS3	ENST00000278840	ENST00000278829	ENSP00000278840	ENSP00000278829	0.20848	Mammalia	5.3699	not heteromer	not heteromer	not heteromer	not heteromer	not heteromer	not heteromer
448	ENSG00000134955	ENSG00000160190	SLC37A2	SLC37A1	ENST00000308074	ENST00000352133	ENSP00000311833	ENSP00000344648	0	Opisthokonta	82.9343	not heteromer	not heteromer	not heteromer	not heteromer	not heteromer	not heteromer
449	ENSG00000135018	ENSG00000188021	UBQLN1	UBQLN2	ENST00000376395	ENST00000338222	ENSP00000365576	ENSP00000345195	0	Opisthokonta	1.2201	heteromer	not heteromer	heteromer	not heteromer	not heteromer	not heteromer
450	ENSG00000135047	ENSG00000136943	CTSL	CTSV	ENST00000343150	ENST00000259470	ENSP00000345344	ENSP00000259470	0.230684	Boreoeutheria	0.411	heteromer	not heteromer	not heteromer	not heteromer	not heteromer	not heteromer
451	ENSG00000135220	ENSG00000173610	UGT2A3	UGT2A1	ENST00000251566	ENST00000514019	ENSP00000251566	ENSP00000425497	0.12053	Bilateria	0.8742	not heteromer	not heteromer	not heteromer	not heteromer	not heteromer	not heteromer
452	ENSG00000135226	ENSG00000213759	UGT2B28	UGT2B11	ENST00000335568	ENST00000446444	ENSP00000334276	ENSP00000387683	0.321519	Homininae	0.0537	not heteromer	not heteromer	not heteromer	not heteromer	not heteromer	not heteromer
453	ENSG00000135248	ENSG00000205085	FAM71F1	FAM71F2	ENST00000315184	ENST00000641605	ENSP00000326652	ENSP00000493102	0.193908	Sarcopterygii	1.6847	not heteromer	not heteromer	not heteromer	not heteromer	not heteromer	not heteromer
454	ENSG00000135334	ENSG00000174574	AKIRIN2	AKIRIN1	ENST00000257787	ENST00000432648	ENSP00000257787	ENSP00000392678	0.12053	Bilateria	1.9172	not heteromer	not heteromer	not heteromer	not heteromer	not heteromer	not heteromer
455	ENSG00000135406	ENSG00000175084	PRPH	DES	ENST00000257860	ENST00000373960	ENSP00000257860	ENSP00000363071	0.12053	Bilateria	115.146	not heteromer	not heteromer	not heteromer	not heteromer	not heteromer	not heteromer
456	ENSG00000135486	ENSG00000139675	HNRNPA1	HNRNPA1L2	ENST00000340913	ENST00000357495	ENSP00000341826	ENSP00000350090	0.216038	Theria	0.0267	heteromer	not heteromer	not heteromer	not heteromer	not heteromer	not heteromer
457	ENSG00000135547	ENSG00000164683	HEY2	HEY1	ENST00000368364	ENST00000337919	ENSP00000357348	ENSP00000338272	0	Opisthokonta	2.1899	not heteromer	not heteromer	not heteromer	not heteromer	not heteromer	not heteromer
458	ENSG00000135702	ENSG00000183196	CHST5	CHST6	ENST00000336257	ENST00000332272	ENSP00000338783	ENSP00000328983	0.280496	Simiiformes	0.4598	not heteromer	not heteromer	not heteromer	not heteromer	not heteromer	not heteromer
459	ENSG00000135720	ENSG00000144635	DYNC1LI2	DYNC1LI1	ENST00000258198	ENST00000273130	ENSP00000258198	ENSP00000273130	0.175812	Euteleostomi	2.7405	not heteromer	not heteromer	not heteromer	not heteromer	not heteromer	not heteromer
460	ENSG00000135747	ENSG00000197302	ZNF670-ZNF695	ZNF720	ENST00000465049	ENST00000316491	ENSP00000428213	ENSP00000319222	0.280496	Simiiformes	0.461	not heteromer	not heteromer	not heteromer	not heteromer	not heteromer	not heteromer
461	ENSG00000135925	ENSG00000169884	WNT10A	WNT10B	ENST00000258411	ENST00000301061	ENSP00000258411	ENSP00000301061	0.12053	Bilateria	12.0827	not heteromer	not heteromer	not heteromer	not heteromer	not heteromer	not heteromer
462	ENSG00000136144	ENSG00000136161	RCBTB1	RCBTB2	ENST00000378302	ENST00000430805	ENSP00000367552	ENSP00000389910	0	Opisthokonta	1.4315	heteromer	not heteromer	not heteromer	not heteromer	not heteromer	not heteromer
463	ENSG00000136488	ENSG00000213218	CSH1	CSH2	ENST00000316193	ENST00000392886	ENSP00000316416	ENSP00000376623	0.329045	Homo sapiens	0.0356	heteromer	not heteromer	not heteromer	not heteromer	not heteromer	not heteromer
464	ENSG00000136531	ENSG00000153253	SCN2A	SCN3A	ENST00000636071	ENST00000283254	ENSP00000490107	ENSP00000283254	0	Opisthokonta	0.8463	not heteromer	not heteromer	not heteromer	not heteromer	not heteromer	not heteromer
465	ENSG00000136688	ENSG00000136694	IL36G	IL36A	ENST00000259205	ENST00000259211	ENSP00000259205	ENSP00000259211	0.231213	Eutheria	1.315	not heteromer	not heteromer	not heteromer	not heteromer	not heteromer	not heteromer
466	ENSG00000136698	ENSG00000152093	CFC1	CFC1B	ENST00000259216	ENST00000281882	ENSP00000259216	ENSP00000281882	0.329045	Homo sapiens	0.0077	not heteromer	not heteromer	not heteromer	not heteromer	not heteromer	not heteromer
467	ENSG00000136720	ENSG00000185352	HS6ST1	HS6ST3	ENST00000259241	ENST00000376705	ENSP00000259241	ENSP00000365895	0.172022	Vertebrata	24.1602	not heteromer	not heteromer	not heteromer	not heteromer	not heteromer	not heteromer
468	ENSG00000136783	ENSG00000165028	NIPSNAP3A	NIPSNAP3B	ENST00000374767	ENST00000374762	ENSP00000363899	ENSP00000363894	0.233831	Euarchontoglires	0.2269	not heteromer	not heteromer	not heteromer	not heteromer	not heteromer	not heteromer
469	ENSG00000136802	ENSG00000171017	LRRC8A	LRRC8E	ENST00000259324	ENST00000618098	ENSP00000259324	ENSP00000479953	0	Opisthokonta	111.669	not heteromer	heteromer	not heteromer	not heteromer	not heteromer	not heteromer
470	ENSG00000136816	ENSG00000136827	TOR1B	TOR1A	ENST00000259339	ENST00000351698	ENSP00000259339	ENSP00000345719	0.206755	Amniota	1.7383	not heteromer	not heteromer	not heteromer	not heteromer	not heteromer	not heteromer
471	ENSG00000136834	ENSG00000239590	OR1J1	OR1J4	ENST00000259357	ENST00000340750	ENSP00000259357	ENSP00000343521	0.172022	Vertebrata	0.7763	not heteromer	not heteromer	not heteromer	not heteromer	not heteromer	not heteromer
472	ENSG00000136939	ENSG00000171459	OR1L4	OR1L6	ENST00000259466	ENST00000304720	ENSP00000259466	ENSP00000304235	0.31219	Hominidae	0.0834	not heteromer	not heteromer	not heteromer	not heteromer	not heteromer	not heteromer
473	ENSG00000137193	ENSG00000198355	PIM1	PIM3	ENST00000373509	ENST00000360612	ENSP00000362608	ENSP00000353824	0.175812	Euteleostomi	4.273	not heteromer	not heteromer	not heteromer	not heteromer	not heteromer	not heteromer
474	ENSG00000137216	ENSG00000196187	TMEM63B	TMEM63A	ENST00000259746	ENST00000366835	ENSP00000259746	ENSP00000355800	0.172022	Vertebrata	19.5291	not heteromer	not heteromer	not heteromer	not heteromer	not heteromer	not heteromer
475	ENSG00000137267	ENSG00000137285	TUBB2A	TUBB2B	ENST00000333628	ENST00000259818	ENSP00000369703	ENSP00000259818	0.206755	Amniota	0.15	not heteromer	not heteromer	not heteromer	not heteromer	not heteromer	not heteromer
476	ENSG00000137474	ENSG00000169994	MYO7A	MYO7B	ENST00000409709	ENST00000428314	ENSP00000386331	ENSP00000415090	0	Opisthokonta	24.9849	not heteromer	not heteromer	not heteromer	not heteromer	not heteromer	not heteromer
477	ENSG00000137486	ENSG00000141480	ARRB1	ARRB2	ENST00000420843	ENST00000412477	ENSP00000409581	ENSP00000403701	0.172022	Vertebrata	32.6599	heteromer	heteromer	not heteromer	heteromer	heteromer	not heteromer
478	ENSG00000137522	ENSG00000145428	RNF121	RNF175	ENST00000361756	ENST00000347063	ENSP00000354571	ENSP00000340979	0.172022	Vertebrata	2.4026	not heteromer	not heteromer	not heteromer	not heteromer	not heteromer	not heteromer
479	ENSG00000137628	ENSG00000181381	DDX60	DDX60L	ENST00000393743	ENST00000260184	ENSP00000377344	ENSP00000260184	0	Opisthokonta	0.6228	not heteromer	not heteromer	not heteromer	not heteromer	not heteromer	not heteromer
480	ENSG00000137757	ENSG00000196954	CASP5	CASP4	ENST00000393141	ENST00000444739	ENSP00000376849	ENSP00000388566	0.280496	Simiiformes	0.2679	not heteromer	not heteromer	not heteromer	not heteromer	not heteromer	not heteromer
481	ENSG00000137801	ENSG00000186340	THBS1	THBS2	ENST00000260356	ENST00000366787	ENSP00000260356	ENSP00000355751	0.12053	Bilateria	3.6254	heteromer	not heteromer	not heteromer	not heteromer	not heteromer	not heteromer
482	ENSG00000137857	ENSG00000140279	DUOX1	DUOX2	ENST00000321429	ENST00000389039	ENSP00000317997	ENSP00000373691	0	Opisthokonta	0.8211	not heteromer	not heteromer	not heteromer	not heteromer	not heteromer	not heteromer
483	ENSG00000137860	ENSG00000156222	SLC28A2	SLC28A1	ENST00000347644	ENST00000394573	ENSP00000315006	ENSP00000378074	0.20848	Mammalia	1.6616	not heteromer	not heteromer	not heteromer	not heteromer	not heteromer	not heteromer
484	ENSG00000137959	ENSG00000137965	IFI44L	IFI44	ENST00000370751	ENST00000370747	ENSP00000359787	ENSP00000359783	0.130342	Chordata	1.4742	not heteromer	not heteromer	not heteromer	not heteromer	not heteromer	not heteromer
485	ENSG00000138039	ENSG00000170820	LHCGR	FSHR	ENST00000294954	ENST00000406846	ENSP00000294954	ENSP00000384708	0.12053	Bilateria	2.5928	not heteromer	not heteromer	not heteromer	not heteromer	not heteromer	not heteromer
486	ENSG00000138069	ENSG00000166128	RAB1A	RAB8B	ENST00000409784	ENST00000321437	ENSP00000387286	ENSP00000312734	0	Opisthokonta	3.8897	not heteromer	not heteromer	not heteromer	not heteromer	not heteromer	not heteromer
487	ENSG00000138100	ENSG00000158022	TRIM54	TRIM63	ENST00000296098	ENST00000374272	ENSP00000296098	ENSP00000363390	0.12053	Bilateria	11.6939	heteromer	heteromer	heteromer	heteromer	heteromer	heteromer
488	ENSG00000138109	ENSG00000165841	CYP2C9	CYP2C19	ENST00000260682	ENST00000371321	ENSP00000260682	ENSP00000360372	0.298329	Catarrhini	0.1107	not heteromer	not heteromer	not heteromer	not heteromer	not heteromer	not heteromer
489	ENSG00000138642	ENSG00000138646	HERC6	HERC5	ENST00000264346	ENST00000264350	ENSP00000264346	ENSP00000264350	0	Opisthokonta	1.0842	not heteromer	not heteromer	not heteromer	not heteromer	not heteromer	not heteromer
490	ENSG00000138653	ENSG00000164100	NDST4	NDST3	ENST00000264363	ENST00000296499	ENSP00000264363	ENSP00000296499	0.12053	Bilateria	1.2706	not heteromer	not heteromer	not heteromer	not heteromer	not heteromer	not heteromer
491	ENSG00000139133	ENSG00000175548	ALG10	ALG10B	ENST00000266483	ENST00000308742	ENSP00000266483	ENSP00000310120	0.30939	Hominoidea	0.0414	not heteromer	not heteromer	not heteromer	not heteromer	not heteromer	not heteromer
492	ENSG00000139514	ENSG00000165349	SLC7A1	SLC7A3	ENST00000380752	ENST00000374299	ENSP00000370128	ENSP00000363417	0	Opisthokonta	62.807	not heteromer	not heteromer	not heteromer	not heteromer	not heteromer	not heteromer
493	ENSG00000139547	ENSG00000170426	RDH16	SDR9C7	ENST00000398138	ENST00000293502	ENSP00000381206	ENSP00000293502	0	Opisthokonta	1.7831	not heteromer	not heteromer	not heteromer	not heteromer	not heteromer	not heteromer
494	ENSG00000139648	ENSG00000186049	KRT71	KRT73	ENST00000267119	ENST00000305748	ENSP00000267119	ENSP00000307014	0.12053	Bilateria	0.9004	not heteromer	not heteromer	not heteromer	not heteromer	not heteromer	not heteromer
495	ENSG00000139725	ENSG00000173156	RHOF	RHOD	ENST00000267205	ENST00000308831	ENSP00000267205	ENSP00000308576	0	Opisthokonta	109.878	not heteromer	not heteromer	not heteromer	not heteromer	not heteromer	not heteromer
496	ENSG00000140465	ENSG00000140505	CYP1A1	CYP1A2	ENST00000395048	ENST00000343932	ENSP00000378488	ENSP00000342007	0.206755	Amniota	0.7432	not heteromer	not heteromer	not heteromer	not heteromer	not heteromer	not heteromer
497	ENSG00000140478	ENSG00000159289	GOLGA6D	GOLGA6A	ENST00000434739	ENST00000290438	ENSP00000391085	ENSP00000290438	0.329045	Homo sapiens	0.005	not heteromer	not heteromer	not heteromer	not heteromer	not heteromer	not heteromer
498	ENSG00000140548	ENSG00000178175	ZNF710	ZNF366	ENST00000268154	ENST00000318442	ENSP00000268154	ENSP00000313158	0.12053	Bilateria	123.256	not heteromer	not heteromer	not heteromer	not heteromer	not heteromer	not heteromer
499	ENSG00000140553	ENSG00000141161	UNC45A	UNC45B	ENST00000418476	ENST00000268876	ENSP00000407487	ENSP00000268876	0	Opisthokonta	5.1954	not heteromer	not heteromer	not heteromer	not heteromer	not heteromer	not heteromer
500	ENSG00000140675	ENSG00000154025	SLC5A2	SLC5A10	ENST00000330498	ENST00000395647	ENSP00000327943	ENSP00000379008	0.12053	Bilateria	78.63	not heteromer	not heteromer	not heteromer	not heteromer	not heteromer	not heteromer
501	ENSG00000140678	ENSG00000156886	ITGAX	ITGAD	ENST00000562522	ENST00000389202	ENSP00000454623	ENSP00000373854	0.12053	Bilateria	1.0027	not heteromer	not heteromer	not heteromer	not heteromer	not heteromer	not heteromer
502	ENSG00000140839	ENSG00000157335	CLEC18B	CLEC18C	ENST00000339953	ENST00000618957	ENSP00000341051	ENSP00000477846	0.329045	Homo sapiens	0.0044	not heteromer	not heteromer	not heteromer	not heteromer	not heteromer	not heteromer
503	ENSG00000141096	ENSG00000167261	DPEP3	DPEP2	ENST00000268793	ENST00000572888	ENSP00000268793	ENSP00000458977	0.12053	Bilateria	0.655	not heteromer	not heteromer	not heteromer	not heteromer	not heteromer	not heteromer
504	ENSG00000141338	ENSG00000154258	ABCA8	ABCA9	ENST00000586539	ENST00000340001	ENSP00000467271	ENSP00000342216	0.12053	Bilateria	0.6673	not heteromer	not heteromer	not heteromer	not heteromer	not heteromer	not heteromer
505	ENSG00000141560	ENSG00000167363	FN3KRP	FN3K	ENST00000269373	ENST00000300784	ENSP00000269373	ENSP00000300784	0.172022	Vertebrata	2.2231	not heteromer	not heteromer	not heteromer	not heteromer	not heteromer	not heteromer
506	ENSG00000141696	ENSG00000170275	P3H4	CRTAP	ENST00000355468	ENST00000320954	ENSP00000347649	ENSP00000323696	0.175812	Euteleostomi	6.5517	not heteromer	not heteromer	not heteromer	not heteromer	not heteromer	not heteromer
507	ENSG00000141946	ENSG00000184517	ZIM3	ZFP1	ENST00000269834	ENST00000570010	ENSP00000269834	ENSP00000457044	0.12053	Bilateria	1.7726	not heteromer	not heteromer	not heteromer	not heteromer	not heteromer	not heteromer
508	ENSG00000142089	ENSG00000185201	IFITM3	IFITM2	ENST00000399808	ENST00000616316	ENSP00000382707	ENSP00000484689	0.298329	Catarrhini	0.2055	not heteromer	not heteromer	not heteromer	not heteromer	not heteromer	not heteromer
509	ENSG00000142507	ENSG00000240065	PSMB6	PSMB9	ENST00000270586	ENST00000374859	ENSP00000270586	ENSP00000363993	0	Opisthokonta	2.7795	heteromer	not heteromer	not heteromer	not heteromer	not heteromer	not heteromer
510	ENSG00000142512	ENSG00000161640	SIGLEC10	SIGLEC11	ENST00000339313	ENST00000447370	ENSP00000345243	ENSP00000412361	0.280496	Simiiformes	0.3374	not heteromer	not heteromer	not heteromer	not heteromer	not heteromer	not heteromer
511	ENSG00000142515	ENSG00000167751	KLK3	KLK2	ENST00000326003	ENST00000325321	ENSP00000314151	ENSP00000313581	0.280496	Simiiformes	0.2553	not heteromer	not heteromer	not heteromer	not heteromer	not heteromer	not heteromer
512	ENSG00000142583	ENSG00000197241	SLC2A5	SLC2A7	ENST00000377424	ENST00000400906	ENSP00000366641	ENSP00000383698	0	Opisthokonta	3.7507	not heteromer	not heteromer	not heteromer	not heteromer	not heteromer	not heteromer
513	ENSG00000142623	ENSG00000159339	PADI1	PADI4	ENST00000375471	ENST00000375448	ENSP00000364620	ENSP00000364597	0.20848	Mammalia	89.0747	not heteromer	not heteromer	not heteromer	not heteromer	not heteromer	not heteromer
514	ENSG00000142789	ENSG00000219073	CELA3A	CELA3B	ENST00000290122	ENST00000337107	ENSP00000290122	ENSP00000338369	0.30939	Hominoidea	0.112	not heteromer	not heteromer	not heteromer	not heteromer	not heteromer	not heteromer
515	ENSG00000143178	ENSG00000164458	TBX19	TBXT	ENST00000367821	ENST00000296946	ENSP00000356795	ENSP00000296946	0.12053	Bilateria	3.0617	not heteromer	not heteromer	not heteromer	not heteromer	not heteromer	not heteromer
516	ENSG00000143184	ENSG00000143185	XCL1	XCL2	ENST00000367818	ENST00000367819	ENSP00000356792	ENSP00000356793	0.31219	Hominidae	0.0361	not heteromer	not heteromer	not heteromer	not heteromer	not heteromer	not heteromer
517	ENSG00000143248	ENSG00000143333	RGS5	RGS16	ENST00000530507	ENST00000367558	ENSP00000433001	ENSP00000356529	0.12053	Bilateria	52.2915	not heteromer	not heteromer	not heteromer	not heteromer	not heteromer	not heteromer
518	ENSG00000143387	ENSG00000163131	CTSK	CTSS	ENST00000271651	ENST00000368985	ENSP00000271651	ENSP00000357981	0.12053	Bilateria	77.5647	not heteromer	not heteromer	not heteromer	not heteromer	not heteromer	not heteromer
519	ENSG00000143556	ENSG00000184330	S100A7	S100A7A	ENST00000368722	ENST00000368729	ENSP00000357711	ENSP00000357718	0.298329	Catarrhini	0.1086	not heteromer	not heteromer	not heteromer	not heteromer	not heteromer	not heteromer
520	ENSG00000143761	ENSG00000165527	ARF1	ARF6	ENST00000541182	ENST00000298316	ENSP00000440005	ENSP00000298316	0	Opisthokonta	107.753	not heteromer	not heteromer	not heteromer	not heteromer	not heteromer	not heteromer
521	ENSG00000143768	ENSG00000243709	LEFTY2	LEFTY1	ENST00000366820	ENST00000272134	ENSP00000355785	ENSP00000272134	0.30939	Hominoidea	0.0722	not heteromer	not heteromer	not heteromer	not heteromer	not heteromer	not heteromer
522	ENSG00000143811	ENSG00000183010	PYCR2	PYCR1	ENST00000343818	ENST00000402252	ENSP00000342502	ENSP00000384949	0.20848	Mammalia	1.2985	not heteromer	not heteromer	not heteromer	not heteromer	not heteromer	not heteromer
523	ENSG00000143816	ENSG00000158955	WNT9A	WNT9B	ENST00000272164	ENST00000290015	ENSP00000272164	ENSP00000290015	0.12053	Bilateria	92.3157	not heteromer	not heteromer	not heteromer	not heteromer	not heteromer	not heteromer
524	ENSG00000143847	ENSG00000177380	PPFIA4	PPFIA3	ENST00000447715	ENST00000334186	ENSP00000402576	ENSP00000335614	0.12053	Bilateria	90.3334	not heteromer	not heteromer	not heteromer	not heteromer	not heteromer	not heteromer
525	ENSG00000143954	ENSG00000172016	REG3G	REG3A	ENST00000272324	ENST00000393878	ENSP00000272324	ENSP00000377456	0.280496	Simiiformes	0.1183	not heteromer	not heteromer	not heteromer	not heteromer	not heteromer	not heteromer
526	ENSG00000144026	ENSG00000178665	ZNF514	ZNF713	ENST00000295208	ENST00000429591	ENSP00000295208	ENSP00000416662	0.12053	Bilateria	1.2513	not heteromer	not heteromer	not heteromer	not heteromer	not heteromer	not heteromer
527	ENSG00000144331	ENSG00000151789	ZNF385B	ZNF385D	ENST00000410066	ENST00000281523	ENSP00000386845	ENSP00000281523	0.12053	Bilateria	3.0274	not heteromer	not heteromer	not heteromer	not heteromer	not heteromer	not heteromer
528	ENSG00000144579	ENSG00000175215	CTDSP1	CTDSP2	ENST00000273062	ENST00000398073	ENSP00000273062	ENSP00000381148	0.172022	Vertebrata	6.7861	heteromer	not heteromer	not heteromer	not heteromer	not heteromer	not heteromer
529	ENSG00000145002	ENSG00000186523	FAM86B2	FAM86B1	ENST00000262365	ENST00000448228	ENSP00000262365	ENSP00000407067	0.329045	Homo sapiens	0.005	not heteromer	not heteromer	not heteromer	not heteromer	not heteromer	not heteromer
530	ENSG00000145335	ENSG00000173267	SNCA	SNCG	ENST00000336904	ENST00000372017	ENSP00000338345	ENSP00000361087	0.172022	Vertebrata	64.7542	not heteromer	not heteromer	not heteromer	not heteromer	not heteromer	not heteromer
531	ENSG00000145626	ENSG00000168671	UGT3A1	UGT3A2	ENST00000274278	ENST00000282507	ENSP00000274278	ENSP00000282507	0.12053	Bilateria	0.3182	not heteromer	not heteromer	not heteromer	not heteromer	not heteromer	not heteromer
532	ENSG00000145736	ENSG00000183474	GTF2H2	GTF2H2C	ENST00000274400	ENST00000510979	ENSP00000274400	ENSP00000422907	0.329045	Homo sapiens	0.0048	not heteromer	not heteromer	not heteromer	not heteromer	not heteromer	not heteromer
533	ENSG00000145794	ENSG00000157890	MEGF10	MEGF11	ENST00000503335	ENST00000409699	ENSP00000423354	ENSP00000386908	0.12053	Bilateria	4.2339	not heteromer	not heteromer	not heteromer	not heteromer	not heteromer	not heteromer
534	ENSG00000145888	ENSG00000188828	GLRA1	GLRA4	ENST00000455880	ENST00000372617	ENSP00000411593	ENSP00000361700	0.12053	Bilateria	2.415	not heteromer	not heteromer	not heteromer	not heteromer	not heteromer	not heteromer
535	ENSG00000145908	ENSG00000221994	ZNF300	ZNF630	ENST00000446148	ENST00000442455	ENSP00000397178	ENSP00000393163	0.12053	Bilateria	0.9667	not heteromer	not heteromer	not heteromer	not heteromer	not heteromer	not heteromer
536	ENSG00000145919	ENSG00000228075	BOD1	BOD1L2	ENST00000311086	ENST00000585477	ENSP00000309644	ENSP00000467843	0.280496	Simiiformes	0.2757	heteromer	not heteromer	not heteromer	not heteromer	not heteromer	not heteromer
537	ENSG00000145934	ENSG00000149256	TENM2	TENM4	ENST00000520394	ENST00000278550	ENSP00000427874	ENSP00000278550	0.130342	Chordata	14.0986	not heteromer	not heteromer	not heteromer	not heteromer	not heteromer	not heteromer
538	ENSG00000146066	ENSG00000175202	HIGD2A	HIGD2B	ENST00000274787	ENST00000311755	ENSP00000274787	ENSP00000307951	0.298329	Catarrhini	0.2112	not heteromer	not heteromer	not heteromer	not heteromer	not heteromer	not heteromer
539	ENSG00000146197	ENSG00000159307	SCUBE3	SCUBE1	ENST00000274938	ENST00000360835	ENSP00000274938	ENSP00000354080	0.172022	Vertebrata	23.8124	not heteromer	not heteromer	not heteromer	not heteromer	not heteromer	not heteromer
540	ENSG00000146360	ENSG00000181773	GPR6	GPR3	ENST00000414000	ENST00000374024	ENSP00000406986	ENSP00000363136	0.175812	Euteleostomi	69.4372	not heteromer	not heteromer	not heteromer	not heteromer	not heteromer	not heteromer
541	ENSG00000146383	ENSG00000146385	TAAR6	TAAR8	ENST00000275198	ENST00000275200	ENSP00000275198	ENSP00000275200	0.12053	Bilateria	0.4348	not heteromer	not heteromer	not heteromer	not heteromer	not heteromer	not heteromer
542	ENSG00000146425	ENSG00000165169	DYNLT1	DYNLT3	ENST00000367089	ENST00000378578	ENSP00000356056	ENSP00000367841	0.12053	Bilateria	1.451	heteromer	heteromer	not heteromer	not heteromer	heteromer	not heteromer
543	ENSG00000146587	ENSG00000164631	RBAK	ZNF12	ENST00000396912	ENST00000405858	ENSP00000380120	ENSP00000385939	0.231213	Eutheria	0.6336	not heteromer	not heteromer	not heteromer	not heteromer	not heteromer	not heteromer
544	ENSG00000146676	ENSG00000185129	PURB	PURA	ENST00000395699	ENST00000331327	ENSP00000379051	ENSP00000332706	0.172022	Vertebrata	8.7694	not heteromer	not heteromer	not heteromer	not heteromer	not heteromer	not heteromer
545	ENSG00000147059	ENSG00000186787	SPIN2A	SPIN2B	ENST00000374908	ENST00000333933	ENSP00000364043	ENSP00000335008	0.321519	Homininae	0.0061	not heteromer	not heteromer	not heteromer	not heteromer	not heteromer	not heteromer
546	ENSG00000147160	ENSG00000204195	AWAT2	AWAT1	ENST00000276101	ENST00000374521	ENSP00000421172	ENSP00000363645	0.216038	Theria	1.8061	not heteromer	not heteromer	not heteromer	not heteromer	not heteromer	not heteromer
547	ENSG00000147274	ENSG00000213516	RBMX	RBMXL1	ENST00000320676	ENST00000399794	ENSP00000359645	ENSP00000446099	0.231213	Eutheria	0.0521	not heteromer	not heteromer	not heteromer	not heteromer	not heteromer	not heteromer
548	ENSG00000147381	ENSG00000198681	MAGEA4	MAGEA1	ENST00000360243	ENST00000356661	ENSP00000353379	ENSP00000349085	0.12053	Bilateria	0.1728	not heteromer	not heteromer	not heteromer	not heteromer	not heteromer	not heteromer
549	ENSG00000147403	ENSG00000165496	RPL10	RPL10L	ENST00000424325	ENST00000298283	ENSP00000413436	ENSP00000298283	0.206755	Amniota	0.6676	not heteromer	not heteromer	not heteromer	not heteromer	not heteromer	not heteromer
550	ENSG00000147588	ENSG00000170323	PMP2	FABP4	ENST00000256103	ENST00000256104	ENSP00000256103	ENSP00000256104	0.12053	Bilateria	1.526	not heteromer	not heteromer	not heteromer	not heteromer	not heteromer	not heteromer
551	ENSG00000147883	ENSG00000147889	CDKN2B	CDKN2A	ENST00000276925	ENST00000498124	ENSP00000276925	ENSP00000418915	0.175812	Euteleostomi	0.6429	not heteromer	not heteromer	not heteromer	not heteromer	not heteromer	not heteromer
552	ENSG00000147996	ENSG00000196873	CBWD5	CBWD3	ENST00000382405	ENST00000360171	ENSP00000371842	ENSP00000353295	0.329045	Homo sapiens	0.0041	not heteromer	not heteromer	not heteromer	not heteromer	not heteromer	not heteromer
553	ENSG00000148136	ENSG00000204246	OR13C4	OR13C3	ENST00000277216	ENST00000374781	ENSP00000277216	ENSP00000363913	0.231213	Eutheria	0.3786	not heteromer	not heteromer	not heteromer	not heteromer	not heteromer	not heteromer
554	ENSG00000148156	ENSG00000187003	ACTL7B	ACTL7A	ENST00000374667	ENST00000333999	ENSP00000363799	ENSP00000334300	0	Opisthokonta	98.2409	not heteromer	not heteromer	not heteromer	not heteromer	not heteromer	not heteromer
555	ENSG00000148513	ENSG00000180777	ANKRD30A	ANKRD30B	ENST00000361713	ENST00000358984	ENSP00000354432	ENSP00000351875	0.298329	Catarrhini	0.1816	not heteromer	not heteromer	not heteromer	not heteromer	not heteromer	not heteromer
556	ENSG00000148672	ENSG00000182890	GLUD1	GLUD2	ENST00000277865	ENST00000328078	ENSP00000277865	ENSP00000327589	0.30939	Hominoidea	0.0379	heteromer	not heteromer	not heteromer	not heteromer	not heteromer	not heteromer
557	ENSG00000148730	ENSG00000187840	EIF4EBP2	EIF4EBP1	ENST00000373218	ENST00000338825	ENSP00000362314	ENSP00000340691	0.12053	Bilateria	80.2266	not heteromer	not heteromer	not heteromer	not heteromer	not heteromer	not heteromer
558	ENSG00000148737	ENSG00000152284	TCF7L2	TCF7L1	ENST00000627217	ENST00000282111	ENSP00000486891	ENSP00000282111	0.12053	Bilateria	4.3545	not heteromer	not heteromer	not heteromer	not heteromer	not heteromer	not heteromer
559	ENSG00000148842	ENSG00000158158	CNNM2	CNNM4	ENST00000369878	ENST00000377075	ENSP00000358894	ENSP00000366275	0.12053	Bilateria	94.36	not heteromer	not heteromer	not heteromer	not heteromer	not heteromer	not heteromer
560	ENSG00000149150	ENSG00000167703	SLC43A1	SLC43A2	ENST00000278426	ENST00000571650	ENSP00000278426	ENSP00000461382	0.172022	Vertebrata	15.444	not heteromer	not heteromer	not heteromer	not heteromer	not heteromer	not heteromer
561	ENSG00000149328	ENSG00000166105	GLB1L2	GLB1L3	ENST00000535456	ENST00000431683	ENSP00000444628	ENSP00000396615	0.231213	Eutheria	1.3993	not heteromer	not heteromer	not heteromer	not heteromer	not heteromer	not heteromer
562	ENSG00000149557	ENSG00000171055	FEZ1	FEZ2	ENST00000648911	ENST00000379245	ENSP00000497070	ENSP00000368547	0.172022	Vertebrata	3.3873	heteromer	not heteromer	heteromer	not heteromer	not heteromer	not heteromer
563	ENSG00000149591	ENSG00000158710	TAGLN	TAGLN2	ENST00000532870	ENST00000368096	ENSP00000432282	ENSP00000357076	0	Opisthokonta	2.1289	not heteromer	not heteromer	not heteromer	not heteromer	not heteromer	not heteromer
564	ENSG00000149742	ENSG00000196600	SLC22A9	SLC22A25	ENST00000279178	ENST00000306494	ENSP00000279178	ENSP00000307443	0	Opisthokonta	0.2536	not heteromer	not heteromer	not heteromer	not heteromer	not heteromer	not heteromer
565	ENSG00000149968	ENSG00000166670	MMP3	MMP10	ENST00000299855	ENST00000279441	ENSP00000299855	ENSP00000279441	0.12053	Bilateria	0.3983	not heteromer	not heteromer	not heteromer	not heteromer	not heteromer	not heteromer
566	ENSG00000150527	ENSG00000212710	MIA2	CTAGE1	ENST00000640607	ENST00000391403	ENSP00000491014	ENSP00000375220	0.280496	Simiiformes	0.1355	not heteromer	not heteromer	not heteromer	not heteromer	not heteromer	not heteromer
567	ENSG00000151136	ENSG00000166016	BTBD11	ABTB2	ENST00000280758	ENST00000435224	ENSP00000280758	ENSP00000410157	0.12053	Bilateria	10.6288	not heteromer	not heteromer	not heteromer	not heteromer	not heteromer	not heteromer
568	ENSG00000151632	ENSG00000187134	AKR1C2	AKR1C1	ENST00000380753	ENST00000380872	ENSP00000370129	ENSP00000370254	0	Opisthokonta	0.0518	not heteromer	not heteromer	not heteromer	not heteromer	not heteromer	not heteromer
569	ENSG00000151702	ENSG00000157554	FLI1	ERG	ENST00000527786	ENST00000417133	ENSP00000433488	ENSP00000414150	0.12053	Bilateria	51.5119	not heteromer	not heteromer	not heteromer	not heteromer	not heteromer	not heteromer
570	ENSG00000151729	ENSG00000169100	SLC25A4	SLC25A6	ENST00000281456	ENST00000381401	ENSP00000281456	ENSP00000370808	0	Opisthokonta	66.8657	not heteromer	not heteromer	not heteromer	not heteromer	not heteromer	not heteromer
571	ENSG00000151952	ENSG00000181234	TMEM132D	TMEM132C	ENST00000422113	ENST00000435159	ENSP00000408581	ENSP00000410852	0.12053	Bilateria	4.88	not heteromer	not heteromer	not heteromer	not heteromer	not heteromer	not heteromer
572	ENSG00000152076	ENSG00000163040	CCDC74B	CCDC74A	ENST00000310463	ENST00000295171	ENSP00000308873	ENSP00000295171	0.329045	Homo sapiens	0.0229	not heteromer	not heteromer	not heteromer	not heteromer	not heteromer	not heteromer
573	ENSG00000152082	ENSG00000173272	MZT2B	MZT2A	ENST00000409255	ENST00000309451	ENSP00000386419	ENSP00000311500	0.31219	Hominidae	0.047	not heteromer	not heteromer	not heteromer	not heteromer	not heteromer	not heteromer
574	ENSG00000152822	ENSG00000168959	GRM1	GRM5	ENST00000282753	ENST00000305447	ENSP00000282753	ENSP00000306138	0.175812	Euteleostomi	3.6021	not heteromer	not heteromer	not heteromer	not heteromer	not heteromer	not heteromer
575	ENSG00000153048	ENSG00000172346	CARHSP1	CSDC2	ENST00000396593	ENST00000306149	ENSP00000379838	ENSP00000302485	0.175812	Euteleostomi	11.9324	not heteromer	not heteromer	not heteromer	not heteromer	not heteromer	not heteromer
576	ENSG00000153165	ENSG00000196862	RGPD3	RGPD4	ENST00000409886	ENST00000408999	ENSP00000386588	ENSP00000386810	0.329045	Homo sapiens	0.0114	not heteromer	not heteromer	not heteromer	not heteromer	not heteromer	not heteromer
577	ENSG00000153230	ENSG00000241128	OR14K1	OR14A2	ENST00000283225	ENST00000366485	ENSP00000283225	ENSP00000355441	0.216038	Theria	1.3827	not heteromer	not heteromer	not heteromer	not heteromer	not heteromer	not heteromer
578	ENSG00000153684	ENSG00000183629	GOLGA8F	GOLGA8G	ENST00000532622	ENST00000525590	ENSP00000454322	ENSP00000458130	0.329045	Homo sapiens	0	not heteromer	not heteromer	not heteromer	not heteromer	not heteromer	not heteromer
579	ENSG00000153786	ENSG00000163812	ZDHHC7	ZDHHC3	ENST00000564466	ENST00000342790	ENSP00000456782	ENSP00000345268	0	Opisthokonta	74.0689	not heteromer	not heteromer	not heteromer	not heteromer	not heteromer	not heteromer
580	ENSG00000154016	ENSG00000177885	GRAP	GRB2	ENST00000284154	ENST00000392562	ENSP00000284154	ENSP00000376345	0.12053	Bilateria	8.5721	not heteromer	not heteromer	not heteromer	not heteromer	not heteromer	not heteromer
581	ENSG00000154262	ENSG00000154263	ABCA6	ABCA10	ENST00000284425	ENST00000269081	ENSP00000284425	ENSP00000269081	0.12053	Bilateria	0.9252	not heteromer	not heteromer	not heteromer	not heteromer	not heteromer	not heteromer
582	ENSG00000154370	ENSG00000162931	TRIM11	TRIM17	ENST00000284551	ENST00000366697	ENSP00000284551	ENSP00000355658	0.12053	Bilateria	4.6645	not heteromer	not heteromer	not heteromer	not heteromer	not heteromer	not heteromer
583	ENSG00000154545	ENSG00000187243	MAGED4	MAGED4B	ENST00000599522	ENST00000485287	ENSP00000472118	ENSP00000421861	0.329045	Homo sapiens	0	not heteromer	not heteromer	not heteromer	not heteromer	not heteromer	not heteromer
584	ENSG00000154548	ENSG00000188529	SRSF12	SRSF10	ENST00000452027	ENST00000492112	ENSP00000414302	ENSP00000420195	0.12053	Bilateria	1.8097	not heteromer	not heteromer	not heteromer	not heteromer	not heteromer	not heteromer
585	ENSG00000154760	ENSG00000172716	SLFN13	SLFN11	ENST00000285013	ENST00000394566	ENSP00000285013	ENSP00000378067	0.231213	Eutheria	0.2244	not heteromer	not heteromer	not heteromer	not heteromer	not heteromer	not heteromer
586	ENSG00000154997	ENSG00000186522	SEPT14	SEPT10	ENST00000388975	ENST00000356688	ENSP00000373627	ENSP00000349116	0	Opisthokonta	0.821	not heteromer	not heteromer	not heteromer	not heteromer	not heteromer	not heteromer
587	ENSG00000155026	ENSG00000169402	RSPH10B	RSPH10B2	ENST00000405415	ENST00000403107	ENSP00000385443	ENSP00000384766	0.329045	Homo sapiens	0.002	not heteromer	not heteromer	not heteromer	not heteromer	not heteromer	not heteromer
588	ENSG00000155428	ENSG00000178809	TRIM74	TRIM73	ENST00000285805	ENST00000323819	ENSP00000285805	ENSP00000318615	0.329045	Homo sapiens	0.0097	not heteromer	not heteromer	not heteromer	not heteromer	not heteromer	not heteromer
589	ENSG00000155980	ENSG00000168280	KIF5A	KIF5C	ENST00000455537	ENST00000435030	ENSP00000408979	ENSP00000393379	0	Opisthokonta	42.9644	not heteromer	not heteromer	not heteromer	not heteromer	not heteromer	not heteromer
590	ENSG00000156006	ENSG00000171428	NAT2	NAT1	ENST00000286479	ENST00000545197	ENSP00000286479	ENSP00000443194	0.233831	Euarchontoglires	0.3301	not heteromer	not heteromer	not heteromer	not heteromer	not heteromer	not heteromer
591	ENSG00000156282	ENSG00000156284	CLDN17	CLDN8	ENST00000286808	ENST00000399899	ENSP00000286808	ENSP00000382783	0.130342	Chordata	2.0935	not heteromer	not heteromer	not heteromer	not heteromer	not heteromer	not heteromer
592	ENSG00000156486	ENSG00000170745	KCNS2	KCNS3	ENST00000287042	ENST00000403915	ENSP00000287042	ENSP00000385968	0.12053	Bilateria	87.1872	not heteromer	not heteromer	not heteromer	not heteromer	not heteromer	not heteromer
593	ENSG00000156504	ENSG00000187866	FAM122B	FAM122A	ENST00000493333	ENST00000394264	ENSP00000487221	ENSP00000377807	0.194008	Tetrapoda	2.3158	not heteromer	not heteromer	not heteromer	not heteromer	not heteromer	not heteromer
594	ENSG00000156575	ENSG00000186652	PRG3	PRG2	ENST00000287143	ENST00000311862	ENSP00000287143	ENSP00000312134	0.231213	Eutheria	1.7818	not heteromer	not heteromer	not heteromer	not heteromer	not heteromer	not heteromer
595	ENSG00000156697	ENSG00000253797	UTP14A	UTP14C	ENST00000394422	ENST00000521776	ENSP00000377944	ENSP00000428619	0.280496	Simiiformes	0.1049	not heteromer	not heteromer	not heteromer	not heteromer	not heteromer	not heteromer
596	ENSG00000156711	ENSG00000188130	MAPK13	MAPK12	ENST00000211287	ENST00000215659	ENSP00000211287	ENSP00000215659	0	Opisthokonta	3.7315	not heteromer	not heteromer	not heteromer	not heteromer	not heteromer	not heteromer
597	ENSG00000157326	ENSG00000187630	DHRS4	DHRS4L2	ENST00000313250	ENST00000335125	ENSP00000326219	ENSP00000334801	0.298329	Catarrhini	0.1717	heteromer	not heteromer	not heteromer	not heteromer	not heteromer	not heteromer
598	ENSG00000157349	ENSG00000168872	DDX19B	DDX19A	ENST00000563206	ENST00000302243	ENSP00000455813	ENSP00000306117	0.20848	Mammalia	0.2012	not heteromer	not heteromer	not heteromer	not heteromer	not heteromer	not heteromer
599	ENSG00000157551	ENSG00000177807	KCNJ15	KCNJ10	ENST00000398938	ENST00000368089	ENSP00000381911	ENSP00000357068	0.175812	Euteleostomi	56.6164	not heteromer	not heteromer	not heteromer	not heteromer	not heteromer	not heteromer
600	ENSG00000157601	ENSG00000183486	MX1	MX2	ENST00000398600	ENST00000330714	ENSP00000381601	ENSP00000333657	0	Opisthokonta	1.775	not heteromer	not heteromer	not heteromer	not heteromer	not heteromer	not heteromer
601	ENSG00000158246	ENSG00000183508	TENT5B	TENT5C	ENST00000289166	ENST00000369448	ENSP00000289166	ENSP00000358458	0.12053	Bilateria	83.696	not heteromer	not heteromer	not heteromer	not heteromer	not heteromer	not heteromer
602	ENSG00000158473	ENSG00000158488	CD1D	CD1E	ENST00000368171	ENST00000368167	ENSP00000357153	ENSP00000357149	0.231213	Eutheria	0.8246	not heteromer	not heteromer	not heteromer	not heteromer	not heteromer	not heteromer
603	ENSG00000158477	ENSG00000158485	CD1A	CD1B	ENST00000289429	ENST00000368168	ENSP00000289429	ENSP00000357150	0.231213	Eutheria	0.6958	not heteromer	not heteromer	not heteromer	not heteromer	not heteromer	not heteromer
604	ENSG00000158604	ENSG00000184840	TMED4	TMED9	ENST00000457408	ENST00000332598	ENSP00000404042	ENSP00000330945	0	Opisthokonta	91.696	not heteromer	not heteromer	not heteromer	not heteromer	not heteromer	not heteromer
605	ENSG00000158639	ENSG00000238269	PAGE5	PAGE2B	ENST00000289619	ENST00000374971	ENSP00000289619	ENSP00000364110	0.30939	Hominoidea	0.0597	not heteromer	not heteromer	not heteromer	not heteromer	not heteromer	not heteromer
606	ENSG00000158764	ENSG00000179914	ITLN2	ITLN1	ENST00000368029	ENST00000326245	ENSP00000357008	ENSP00000323587	0.130342	Chordata	0.5554	not heteromer	not heteromer	not heteromer	not heteromer	not heteromer	not heteromer
607	ENSG00000159164	ENSG00000185518	SV2A	SV2B	ENST00000369146	ENST00000394232	ENSP00000358142	ENSP00000377779	0.175812	Euteleostomi	62.1801	not heteromer	not heteromer	not heteromer	not heteromer	not heteromer	not heteromer
608	ENSG00000159228	ENSG00000159231	CBR1	CBR3	ENST00000290349	ENST00000290354	ENSP00000290349	ENSP00000290354	0	Opisthokonta	1.0691	heteromer	not heteromer	not heteromer	not heteromer	not heteromer	not heteromer
609	ENSG00000159527	ENSG00000163218	PGLYRP3	PGLYRP4	ENST00000290722	ENST00000359650	ENSP00000290722	ENSP00000352672	0.12053	Bilateria	0.7791	not heteromer	not heteromer	not heteromer	not heteromer	not heteromer	not heteromer
610	ENSG00000159713	ENSG00000171368	TPPP3	TPPP	ENST00000564104	ENST00000360578	ENSP00000462435	ENSP00000353785	0.175812	Euteleostomi	4.4389	not heteromer	not heteromer	not heteromer	not heteromer	not heteromer	not heteromer
611	ENSG00000159961	ENSG00000221882	OR3A3	OR3A2	ENST00000291231	ENST00000408891	ENSP00000291231	ENSP00000386180	0.172022	Vertebrata	0.1772	not heteromer	not heteromer	not heteromer	not heteromer	not heteromer	not heteromer
612	ENSG00000160072	ENSG00000197785	ATAD3B	ATAD3A	ENST00000308647	ENST00000378755	ENSP00000311766	ENSP00000368030	0.12053	Bilateria	0.1366	not heteromer	not heteromer	not heteromer	not heteromer	not heteromer	not heteromer
613	ENSG00000160179	ENSG00000172350	ABCG1	ABCG4	ENST00000361802	ENST00000619701	ENSP00000354995	ENSP00000481728	0	Opisthokonta	9.1018	not heteromer	not heteromer	not heteromer	not heteromer	not heteromer	not heteromer
614	ENSG00000160229	ENSG00000237440	ZNF66	ZNF737	ENST00000344519	ENST00000427401	ENSP00000461425	ENSP00000395733	0.233831	Euarchontoglires	0.2036	not heteromer	not heteromer	not heteromer	not heteromer	not heteromer	not heteromer
615	ENSG00000160349	ENSG00000171102	LCN1	OBP2B	ENST00000263598	ENST00000618116	ENSP00000263598	ENSP00000484615	0.231213	Eutheria	1.6586	not heteromer	not heteromer	not heteromer	not heteromer	not heteromer	not heteromer
616	ENSG00000160469	ENSG00000174672	BRSK1	BRSK2	ENST00000309383	ENST00000382179	ENSP00000310649	ENSP00000371614	0	Opisthokonta	91.2053	not heteromer	not heteromer	not heteromer	not heteromer	not heteromer	not heteromer
617	ENSG00000160882	ENSG00000179142	CYP11B1	CYP11B2	ENST00000292427	ENST00000323110	ENSP00000292427	ENSP00000325822	0.298329	Catarrhini	0.1341	not heteromer	not heteromer	not heteromer	not heteromer	not heteromer	not heteromer
618	ENSG00000161133	ENSG00000184979	USP41	USP18	ENST00000454608	ENST00000215794	ENSP00000414922	ENSP00000215794	0.321519	Homininae	0.1196	not heteromer	not heteromer	not heteromer	not heteromer	not heteromer	not heteromer
619	ENSG00000161807	ENSG00000170923	OR7G1	OR7G2	ENST00000541538	ENST00000305456	ENSP00000444134	ENSP00000303822	0.172022	Vertebrata	0.4432	not heteromer	not heteromer	not heteromer	not heteromer	not heteromer	not heteromer
620	ENSG00000161896	ENSG00000176095	IP6K3	IP6K1	ENST00000293756	ENST00000613416	ENSP00000293756	ENSP00000482032	0	Opisthokonta	89.1771	not heteromer	not heteromer	not heteromer	not heteromer	not heteromer	not heteromer
621	ENSG00000162188	ENSG00000167414	GNG3	GNG8	ENST00000294117	ENST00000300873	ENSP00000294117	ENSP00000300873	0.172022	Vertebrata	79.2154	not heteromer	not heteromer	not heteromer	not heteromer	not heteromer	not heteromer
622	ENSG00000162365	ENSG00000187048	CYP4A22	CYP4A11	ENST00000371891	ENST00000310638	ENSP00000360958	ENSP00000311095	0.31219	Hominidae	0.0423	not heteromer	not heteromer	not heteromer	not heteromer	not heteromer	not heteromer
623	ENSG00000162378	ENSG00000203995	ZYG11B	ZYG11A	ENST00000294353	ENST00000371528	ENSP00000294353	ENSP00000360583	0.206755	Amniota	1.9985	not heteromer	not heteromer	not heteromer	not heteromer	not heteromer	not heteromer
624	ENSG00000162545	ENSG00000163888	CAMK2N1	CAMK2N2	ENST00000375078	ENST00000296238	ENSP00000364219	ENSP00000296238	0.175812	Euteleostomi	2.1715	not heteromer	not heteromer	not heteromer	not heteromer	not heteromer	not heteromer
625	ENSG00000162654	ENSG00000213512	GBP4	GBP7	ENST00000355754	ENST00000294671	ENSP00000359490	ENSP00000294671	0.12053	Bilateria	0.3564	not heteromer	not heteromer	not heteromer	not heteromer	not heteromer	not heteromer
626	ENSG00000162727	ENSG00000228198	OR2M5	OR2M3	ENST00000366476	ENST00000641626	ENSP00000355432	ENSP00000492981	0.31219	Hominidae	0.1147	not heteromer	not heteromer	not heteromer	not heteromer	not heteromer	not heteromer
627	ENSG00000162728	ENSG00000187486	KCNJ9	KCNJ11	ENST00000368088	ENST00000339994	ENSP00000357067	ENSP00000345708	0.130342	Chordata	5.6471	not heteromer	not heteromer	not heteromer	not heteromer	not heteromer	not heteromer
628	ENSG00000162738	ENSG00000173218	VANGL2	VANGL1	ENST00000368061	ENST00000355485	ENSP00000357040	ENSP00000347672	0.175812	Euteleostomi	20.7329	not heteromer	not heteromer	not heteromer	not heteromer	not heteromer	not heteromer
629	ENSG00000162771	ENSG00000170613	FAM71A	FAM71B	ENST00000294829	ENST00000302938	ENSP00000294829	ENSP00000305596	0.193908	Sarcopterygii	0.8685	not heteromer	not heteromer	not heteromer	not heteromer	not heteromer	not heteromer
630	ENSG00000163154	ENSG00000185361	TNFAIP8L2	TNFAIP8L1	ENST00000368910	ENST00000536716	ENSP00000357906	ENSP00000444215	0.175812	Euteleostomi	88.7407	not heteromer	not heteromer	not heteromer	not heteromer	not heteromer	not heteromer
631	ENSG00000163202	ENSG00000185966	LCE3D	LCE3E	ENST00000368787	ENST00000368789	ENSP00000357776	ENSP00000357778	0.321519	Homininae	0.0742	not heteromer	not heteromer	not heteromer	not heteromer	not heteromer	not heteromer
632	ENSG00000163251	ENSG00000177283	FZD5	FZD8	ENST00000295417	ENST00000374694	ENSP00000354607	ENSP00000363826	0.12053	Bilateria	120.654	not heteromer	not heteromer	not heteromer	not heteromer	not heteromer	not heteromer
633	ENSG00000163283	ENSG00000163286	ALPP	ALPG	ENST00000392027	ENST00000295453	ENSP00000375881	ENSP00000295453	0.321519	Homininae	0.0645	not heteromer	not heteromer	not heteromer	not heteromer	not heteromer	not heteromer
634	ENSG00000163377	ENSG00000198673	FAM19A4	FAM19A2	ENST00000295569	ENST00000416284	ENSP00000295569	ENSP00000393987	0.172022	Vertebrata	2.7145	not heteromer	not heteromer	not heteromer	not heteromer	not heteromer	not heteromer
635	ENSG00000163464	ENSG00000180871	CXCR1	CXCR2	ENST00000295683	ENST00000318507	ENSP00000295683	ENSP00000319635	0.231213	Eutheria	0.3971	not heteromer	not heteromer	not heteromer	not heteromer	not heteromer	not heteromer
636	ENSG00000163499	ENSG00000196431	CRYBA2	CRYBA4	ENST00000295728	ENST00000354760	ENSP00000295728	ENSP00000346805	0.172022	Vertebrata	3.9513	not heteromer	not heteromer	not heteromer	not heteromer	not heteromer	not heteromer
637	ENSG00000163563	ENSG00000163564	MNDA	PYHIN1	ENST00000368141	ENST00000368140	ENSP00000357123	ENSP00000357122	0.231213	Eutheria	0.7805	not heteromer	not heteromer	not heteromer	not heteromer	not heteromer	not heteromer
638	ENSG00000163746	ENSG00000188313	PLSCR2	PLSCR1	ENST00000497985	ENST00000342435	ENSP00000420132	ENSP00000345494	0	Opisthokonta	0.4865	not heteromer	not heteromer	not heteromer	not heteromer	not heteromer	not heteromer
639	ENSG00000163817	ENSG00000174358	SLC6A20	SLC6A19	ENST00000358525	ENST00000304460	ENSP00000346298	ENSP00000305302	0.12053	Bilateria	112.117	not heteromer	not heteromer	not heteromer	not heteromer	not heteromer	not heteromer
640	ENSG00000163993	ENSG00000171643	S100P	S100Z	ENST00000296370	ENST00000317593	ENSP00000296370	ENSP00000320430	0.172022	Vertebrata	6.1356	heteromer	not heteromer	heteromer	not heteromer	not heteromer	not heteromer
641	ENSG00000164007	ENSG00000181885	CLDN19	CLDN7	ENST00000296387	ENST00000360325	ENSP00000296387	ENSP00000353475	0.130342	Chordata	10.0003	not heteromer	not heteromer	not heteromer	not heteromer	not heteromer	not heteromer
642	ENSG00000164037	ENSG00000164038	SLC9B1	SLC9B2	ENST00000296422	ENST00000394785	ENSP00000296422	ENSP00000378265	0.20848	Mammalia	1.4567	not heteromer	not heteromer	not heteromer	not heteromer	not heteromer	not heteromer
643	ENSG00000164604	ENSG00000184194	GPR85	GPR173	ENST00000297146	ENST00000332582	ENSP00000297146	ENSP00000331600	0.172022	Vertebrata	45.2858	not heteromer	not heteromer	not heteromer	not heteromer	not heteromer	not heteromer
644	ENSG00000164611	ENSG00000250254	PTTG1	PTTG2	ENST00000393964	ENST00000504686	ENSP00000377536	ENSP00000424261	0.280496	Simiiformes	0.19	not heteromer	not heteromer	not heteromer	not heteromer	not heteromer	not heteromer
645	ENSG00000164651	ENSG00000217236	SP8	SP9	ENST00000418710	ENST00000394967	ENSP00000408792	ENSP00000378418	0.12053	Bilateria	103.058	not heteromer	not heteromer	not heteromer	not heteromer	not heteromer	not heteromer
646	ENSG00000164687	ENSG00000197416	FABP5	FABP12	ENST00000297258	ENST00000360464	ENSP00000297258	ENSP00000353650	0.12053	Bilateria	1.8816	not heteromer	not heteromer	not heteromer	not heteromer	not heteromer	not heteromer
647	ENSG00000164729	ENSG00000177710	SLC35G3	SLC35G5	ENST00000297307	ENST00000382435	ENSP00000297307	ENSP00000371872	0.329045	Homo sapiens	0.0255	not heteromer	not heteromer	not heteromer	not heteromer	not heteromer	not heteromer
648	ENSG00000164871	ENSG00000178287	SPAG11B	SPAG11A	ENST00000398462	ENST00000326558	ENSP00000381480	ENSP00000316012	0.31219	Hominidae	0.0719	not heteromer	not heteromer	not heteromer	not heteromer	not heteromer	not heteromer
649	ENSG00000164885	ENSG00000250506	CDK5	CDK3	ENST00000485972	ENST00000425876	ENSP00000419782	ENSP00000410561	0	Opisthokonta	85.2362	not heteromer	not heteromer	not heteromer	not heteromer	not heteromer	not heteromer
650	ENSG00000165215	ENSG00000189143	CLDN3	CLDN4	ENST00000395145	ENST00000435050	ENSP00000378577	ENSP00000409544	0.130342	Chordata	1.8233	not heteromer	not heteromer	not heteromer	not heteromer	not heteromer	not heteromer
651	ENSG00000165502	ENSG00000241343	RPL36AL	RPL36A	ENST00000298289	ENST00000427805	ENSP00000346012	ENSP00000404375	0	Opisthokonta	0.7802	not heteromer	not heteromer	not heteromer	not heteromer	not heteromer	not heteromer
652	ENSG00000165799	ENSG00000173431	RNASE7	RNASE8	ENST00000298690	ENST00000308227	ENSP00000298690	ENSP00000311398	0.280496	Simiiformes	0.3281	not heteromer	not heteromer	not heteromer	not heteromer	not heteromer	not heteromer
653	ENSG00000165879	ENSG00000181274	FRAT1	FRAT2	ENST00000371021	ENST00000371019	ENSP00000360060	ENSP00000360058	0.216038	Theria	0.57	not heteromer	not heteromer	not heteromer	not heteromer	not heteromer	not heteromer
654	ENSG00000165943	ENSG00000176903	MOAP1	PNMA1	ENST00000556883	ENST00000316836	ENSP00000451594	ENSP00000318914	0.231213	Eutheria	1.3432	heteromer	not heteromer	not heteromer	not heteromer	not heteromer	not heteromer
655	ENSG00000165948	ENSG00000165949	IFI27L1	IFI27	ENST00000393115	ENST00000612813	ENSP00000376824	ENSP00000483430	0.175812	Euteleostomi	0.5238	not heteromer	not heteromer	not heteromer	not heteromer	not heteromer	not heteromer
656	ENSG00000166363	ENSG00000170790	OR10A5	OR10A2	ENST00000299454	ENST00000641461	ENSP00000299454	ENSP00000493131	0.30939	Hominoidea	0.148	not heteromer	not heteromer	not heteromer	not heteromer	not heteromer	not heteromer
657	ENSG00000166401	ENSG00000170542	SERPINB8	SERPINB9	ENST00000397985	ENST00000380698	ENSP00000381072	ENSP00000370074	0.12053	Bilateria	0.9544	not heteromer	not heteromer	not heteromer	not heteromer	not heteromer	not heteromer
658	ENSG00000166681	ENSG00000184515	BEX3	BEX5	ENST00000372645	ENST00000543160	ENSP00000361728	ENSP00000446054	0.231213	Eutheria	0.6896	not heteromer	not heteromer	not heteromer	not heteromer	not heteromer	not heteromer
659	ENSG00000166793	ENSG00000175155	YPEL4	YPEL2	ENST00000524669	ENST00000312655	ENSP00000432648	ENSP00000312272	0	Opisthokonta	2.0703	not heteromer	not heteromer	not heteromer	not heteromer	not heteromer	not heteromer
660	ENSG00000166800	ENSG00000171989	LDHAL6A	LDHAL6B	ENST00000280706	ENST00000307144	ENSP00000280706	ENSP00000302393	0	Opisthokonta	0.3974	not heteromer	not heteromer	not heteromer	not heteromer	not heteromer	not heteromer
661	ENSG00000166869	ENSG00000187446	CHP2	CHP1	ENST00000300113	ENST00000334660	ENSP00000300113	ENSP00000335632	0	Opisthokonta	4.5292	not heteromer	not heteromer	not heteromer	not heteromer	not heteromer	not heteromer
662	ENSG00000166923	ENSG00000180875	GREM1	GREM2	ENST00000622074	ENST00000318160	ENSP00000478319	ENSP00000318650	0.172022	Vertebrata	117.59	not heteromer	not heteromer	not heteromer	not heteromer	not heteromer	not heteromer
663	ENSG00000166984	ENSG00000203690	TCP10L2	TCP10	ENST00000366832	ENST00000397829	ENSP00000355797	ENSP00000380929	0.329045	Homo sapiens	0.0124	not heteromer	not heteromer	not heteromer	not heteromer	not heteromer	not heteromer
664	ENSG00000167065	ENSG00000189037	DUSP18	DUSP21	ENST00000334679	ENST00000339042	ENSP00000333917	ENSP00000343244	0	Opisthokonta	1.2731	not heteromer	not heteromer	not heteromer	not heteromer	not heteromer	not heteromer
665	ENSG00000167283	ENSG00000249222	ATP5MG	ATP5MGL	ENST00000300688	ENST00000505920	ENSP00000300688	ENSP00000421076	0.280496	Simiiformes	0.101	not heteromer	not heteromer	not heteromer	not heteromer	not heteromer	not heteromer
666	ENSG00000167359	ENSG00000187918	OR51I1	OR51I2	ENST00000380211	ENST00000641930	ENSP00000369559	ENSP00000493016	0.216038	Theria	21.5791	not heteromer	not heteromer	not heteromer	not heteromer	not heteromer	not heteromer
667	ENSG00000167360	ENSG00000176893	OR51Q1	OR51G2	ENST00000300778	ENST00000641926	ENSP00000300778	ENSP00000493323	0.206755	Amniota	71.5503	not heteromer	not heteromer	not heteromer	not heteromer	not heteromer	not heteromer
668	ENSG00000167380	ENSG00000263002	ZNF226	ZNF234	ENST00000590089	ENST00000426739	ENSP00000465121	ENSP00000400878	0.12053	Bilateria	0.4204	not heteromer	not heteromer	not heteromer	not heteromer	not heteromer	not heteromer
669	ENSG00000167554	ENSG00000198464	ZNF610	ZNF480	ENST00000403906	ENST00000595962	ENSP00000383922	ENSP00000471754	0.280496	Simiiformes	0.4884	not heteromer	not heteromer	not heteromer	not heteromer	not heteromer	not heteromer
670	ENSG00000167822	ENSG00000172487	OR8J3	OR8J1	ENST00000642058	ENST00000533152	ENSP00000493166	ENSP00000477259	0.280496	Simiiformes	0.1479	not heteromer	not heteromer	not heteromer	not heteromer	not heteromer	not heteromer
671	ENSG00000167840	ENSG00000235109	ZNF232	ZSCAN31	ENST00000250076	ENST00000414429	ENSP00000250076	ENSP00000390076	0.172022	Vertebrata	1.9282	not heteromer	not heteromer	not heteromer	not heteromer	not heteromer	not heteromer
672	ENSG00000167968	ENSG00000213918	DNASE1L2	DNASE1	ENST00000564065	ENST00000407479	ENSP00000454562	ENSP00000385905	0.206755	Amniota	95.0476	not heteromer	not heteromer	not heteromer	not heteromer	not heteromer	not heteromer
673	ENSG00000168065	ENSG00000197891	SLC22A11	SLC22A12	ENST00000301891	ENST00000377574	ENSP00000301891	ENSP00000366797	0	Opisthokonta	5.5411	not heteromer	not heteromer	not heteromer	not heteromer	not heteromer	not heteromer
674	ENSG00000168135	ENSG00000184185	KCNJ4	KCNJ12	ENST00000303592	ENST00000583088	ENSP00000306497	ENSP00000463778	0.172022	Vertebrata	125.429	not heteromer	not heteromer	not heteromer	not heteromer	not heteromer	not heteromer
675	ENSG00000168298	ENSG00000187837	HIST1H1E	HIST1H1C	ENST00000304218	ENST00000343677	ENSP00000307705	ENSP00000339566	0.12053	Bilateria	2.8316	not heteromer	not heteromer	not heteromer	not heteromer	not heteromer	not heteromer
676	ENSG00000168300	ENSG00000203880	PCMTD1	PCMTD2	ENST00000360540	ENST00000308824	ENSP00000353739	ENSP00000307854	0.172022	Vertebrata	4.3886	not heteromer	not heteromer	not heteromer	not heteromer	not heteromer	not heteromer
677	ENSG00000168824	ENSG00000170091	NSG1	NSG2	ENST00000421177	ENST00000303177	ENSP00000388823	ENSP00000307722	0.175812	Euteleostomi	12.2074	not heteromer	not heteromer	not heteromer	not heteromer	not heteromer	not heteromer
678	ENSG00000168925	ENSG00000168928	CTRB1	CTRB2	ENST00000361017	ENST00000303037	ENSP00000354294	ENSP00000303963	0.298329	Catarrhini	0.1243	heteromer	not heteromer	not heteromer	not heteromer	not heteromer	not heteromer
679	ENSG00000168930	ENSG00000204449	TRIM49	TRIM49C	ENST00000329758	ENST00000448984	ENSP00000327604	ENSP00000388299	0.329045	Homo sapiens	0.0076	not heteromer	not heteromer	not heteromer	not heteromer	not heteromer	not heteromer
680	ENSG00000169131	ENSG00000178338	ZNF354A	ZNF354B	ENST00000335815	ENST00000322434	ENSP00000337122	ENSP00000327143	0.12053	Bilateria	0.3267	not heteromer	not heteromer	not heteromer	not heteromer	not heteromer	not heteromer
681	ENSG00000169239	ENSG00000174990	CA5B	CA5A	ENST00000318636	ENST00000309893	ENSP00000314099	ENSP00000309649	0.12053	Bilateria	2.0403	not heteromer	not heteromer	not heteromer	not heteromer	not heteromer	not heteromer
682	ENSG00000169327	ENSG00000172459	OR5AU1	OR5AR1	ENST00000641822	ENST00000624596	ENSP00000493431	ENSP00000485240	0.206755	Amniota	78.9108	not heteromer	not heteromer	not heteromer	not heteromer	not heteromer	not heteromer
683	ENSG00000169344	ENSG00000169347	UMOD	GP2	ENST00000396134	ENST00000381362	ENSP00000379438	ENSP00000370767	0.130342	Chordata	2.5265	not heteromer	not heteromer	not heteromer	not heteromer	not heteromer	not heteromer
684	ENSG00000169385	ENSG00000169397	RNASE2	RNASE3	ENST00000304625	ENST00000304639	ENSP00000303276	ENSP00000302324	0.298329	Catarrhini	0.1508	not heteromer	not heteromer	not heteromer	not heteromer	not heteromer	not heteromer
685	ENSG00000169469	ENSG00000169474	SPRR1B	SPRR1A	ENST00000307098	ENST00000368762	ENSP00000306461	ENSP00000357751	0.298329	Catarrhini	0.0809	not heteromer	not heteromer	not heteromer	not heteromer	not heteromer	not heteromer
686	ENSG00000169488	ENSG00000176281	OR4K15	OR4K5	ENST00000305051	ENST00000315915	ENSP00000304077	ENSP00000319511	0.172022	Vertebrata	2.3858	not heteromer	not heteromer	not heteromer	not heteromer	not heteromer	not heteromer
687	ENSG00000169627	ENSG00000183336	BOLA2B	BOLA2	ENST00000305321	ENST00000330978	ENSP00000306752	ENSP00000331127	0.329045	Homo sapiens	0	not heteromer	not heteromer	not heteromer	not heteromer	not heteromer	not heteromer
688	ENSG00000169992	ENSG00000196338	NLGN2	NLGN3	ENST00000302926	ENST00000358741	ENSP00000305288	ENSP00000351591	0.12053	Bilateria	82.4008	heteromer	not heteromer	not heteromer	not heteromer	not heteromer	not heteromer
689	ENSG00000170027	ENSG00000175793	YWHAG	SFN	ENST00000307630	ENST00000339276	ENSP00000306330	ENSP00000340989	0.12053	Bilateria	123.794	not heteromer	not heteromer	not heteromer	not heteromer	not heteromer	not heteromer
690	ENSG00000170035	ENSG00000170142	UBE2E3	UBE2E1	ENST00000602710	ENST00000306627	ENSP00000473623	ENSP00000303709	0	Opisthokonta	11.9135	not heteromer	not heteromer	not heteromer	not heteromer	not heteromer	not heteromer
691	ENSG00000170074	ENSG00000182230	FAM153A	FAM153B	ENST00000440605	ENST00000515817	ENSP00000411506	ENSP00000427684	0.329045	Homo sapiens	0.0049	heteromer	not heteromer	not heteromer	not heteromer	not heteromer	not heteromer
692	ENSG00000170122	ENSG00000184492	FOXD4	FOXD4L1	ENST00000382500	ENST00000306507	ENSP00000371940	ENSP00000302756	0.280496	Simiiformes	0.3461	heteromer	heteromer	not heteromer	not heteromer	heteromer	not heteromer
693	ENSG00000170298	ENSG00000171916	LGALS9B	LGALS9C	ENST00000324290	ENST00000328114	ENSP00000315564	ENSP00000329932	0.31219	Hominidae	0.0051	not heteromer	not heteromer	not heteromer	not heteromer	not heteromer	not heteromer
694	ENSG00000170379	ENSG00000198420	TCAF2	TCAF1	ENST00000441159	ENST00000479870	ENSP00000404265	ENSP00000419235	0.231213	Eutheria	0.933	not heteromer	not heteromer	not heteromer	not heteromer	not heteromer	not heteromer
695	ENSG00000170439	ENSG00000185432	METTL7B	METTL7A	ENST00000394252	ENST00000548553	ENSP00000377796	ENSP00000448785	0	Opisthokonta	1.8297	not heteromer	not heteromer	not heteromer	not heteromer	not heteromer	not heteromer
696	ENSG00000170465	ENSG00000185479	KRT6C	KRT6B	ENST00000252250	ENST00000252252	ENSP00000252250	ENSP00000252252	0.321519	Homininae	0.0581	not heteromer	not heteromer	not heteromer	not heteromer	not heteromer	not heteromer
697	ENSG00000170509	ENSG00000198189	HSD17B13	HSD17B11	ENST00000328546	ENST00000358290	ENSP00000333300	ENSP00000351035	0	Opisthokonta	1.8951	not heteromer	not heteromer	not heteromer	not heteromer	not heteromer	not heteromer
698	ENSG00000170949	ENSG00000197497	ZNF160	ZNF665	ENST00000429604	ENST00000396424	ENSP00000406201	ENSP00000379702	0.252859	Primates	0.4561	not heteromer	not heteromer	not heteromer	not heteromer	not heteromer	not heteromer
699	ENSG00000170953	ENSG00000197125	OR8B12	OR8B8	ENST00000306842	ENST00000642064	ENSP00000307159	ENSP00000493014	0.231213	Eutheria	0.757	not heteromer	not heteromer	not heteromer	not heteromer	not heteromer	not heteromer
700	ENSG00000170967	ENSG00000197312	DDI1	DDI2	ENST00000302259	ENST00000480945	ENSP00000302805	ENSP00000417748	0.20848	Mammalia	1.6903	not heteromer	not heteromer	not heteromer	not heteromer	not heteromer	not heteromer
701	ENSG00000171044	ENSG00000206579	XKR6	XKR4	ENST00000416569	ENST00000327381	ENSP00000416707	ENSP00000328326	0.172022	Vertebrata	5.3986	not heteromer	not heteromer	not heteromer	not heteromer	not heteromer	not heteromer
702	ENSG00000171049	ENSG00000187474	FPR2	FPR3	ENST00000598776	ENST00000339223	ENSP00000468897	ENSP00000341821	0.231213	Eutheria	0.4529	not heteromer	not heteromer	not heteromer	not heteromer	not heteromer	not heteromer
703	ENSG00000171295	ENSG00000198429	ZNF440	ZNF69	ENST00000304060	ENST00000340180	ENSP00000305373	ENSP00000345333	0.298329	Catarrhini	0.1171	not heteromer	not heteromer	not heteromer	not heteromer	not heteromer	not heteromer
704	ENSG00000171314	ENSG00000226784	PGAM1	PGAM4	ENST00000334828	ENST00000458128	ENSP00000359991	ENSP00000412189	0.230684	Boreoeutheria	0.013	not heteromer	not heteromer	not heteromer	not heteromer	not heteromer	not heteromer
705	ENSG00000171346	ENSG00000171401	KRT15	KRT13	ENST00000393976	ENST00000246635	ENSP00000377546	ENSP00000246635	0.12053	Bilateria	0.9567	not heteromer	not heteromer	not heteromer	not heteromer	not heteromer	not heteromer
706	ENSG00000171446	ENSG00000204897	KRT27	KRT25	ENST00000301656	ENST00000312150	ENSP00000301656	ENSP00000310573	0.12053	Bilateria	0.737	not heteromer	not heteromer	not heteromer	not heteromer	not heteromer	not heteromer
707	ENSG00000171466	ENSG00000171469	ZNF562	ZNF561	ENST00000453372	ENST00000302851	ENSP00000410734	ENSP00000303915	0.298329	Catarrhini	0.1045	not heteromer	not heteromer	not heteromer	not heteromer	not heteromer	not heteromer
708	ENSG00000171496	ENSG00000173679	OR1L8	OR1L1	ENST00000641027	ENST00000309623	ENSP00000493411	ENSP00000310773	0.172022	Vertebrata	1.3978	not heteromer	not heteromer	not heteromer	not heteromer	not heteromer	not heteromer
709	ENSG00000171587	ENSG00000177103	DSCAM	DSCAML1	ENST00000400454	ENST00000321322	ENSP00000383303	ENSP00000315465	0.12053	Bilateria	76.9247	not heteromer	not heteromer	not heteromer	not heteromer	not heteromer	not heteromer
710	ENSG00000171786	ENSG00000177551	NHLH1	NHLH2	ENST00000302101	ENST00000369506	ENSP00000302189	ENSP00000358519	0.12053	Bilateria	104.899	not heteromer	not heteromer	not heteromer	not heteromer	not heteromer	not heteromer
711	ENSG00000171817	ENSG00000187187	ZNF540	ZNF546	ENST00000316433	ENST00000347077	ENSP00000324598	ENSP00000339823	0.12053	Bilateria	1.1192	not heteromer	not heteromer	not heteromer	not heteromer	not heteromer	not heteromer
712	ENSG00000171847	ENSG00000229924	FAM90A1	FAM90A26	ENST00000538603	ENST00000512047	ENSP00000445418	ENSP00000421131	0.321519	Homininae	0.0542	heteromer	not heteromer	not heteromer	not heteromer	not heteromer	not heteromer
713	ENSG00000171936	ENSG00000176231	OR10H3	OR10H4	ENST00000641646	ENST00000322107	ENSP00000493287	ENSP00000318834	0.321519	Homininae	0.1715	not heteromer	not heteromer	not heteromer	not heteromer	not heteromer	not heteromer
714	ENSG00000172014	ENSG00000183148	ANKRD20A4	ANKRD20A2	ENST00000357336	ENST00000377601	ENSP00000349891	ENSP00000366826	0.329045	Homo sapiens	0.0022	not heteromer	not heteromer	not heteromer	not heteromer	not heteromer	not heteromer
715	ENSG00000172058	ENSG00000205572	SERF1A	SERF1B	ENST00000354833	ENST00000380750	ENSP00000346892	ENSP00000370126	0.329045	Homo sapiens	0	not heteromer	not heteromer	not heteromer	not heteromer	not heteromer	not heteromer
716	ENSG00000172062	ENSG00000205571	SMN1	SMN2	ENST00000380707	ENST00000380743	ENSP00000370083	ENSP00000370119	0.329045	Homo sapiens	0.0051	heteromer	not heteromer	heteromer	not heteromer	not heteromer	not heteromer
717	ENSG00000172123	ENSG00000205045	SLFN12	SLFN12L	ENST00000394562	ENST00000361112	ENSP00000378063	ENSP00000354412	0.298329	Catarrhini	0.2541	not heteromer	not heteromer	not heteromer	not heteromer	not heteromer	not heteromer
718	ENSG00000172146	ENSG00000172150	OR1A1	OR1A2	ENST00000641732	ENST00000381951	ENSP00000493179	ENSP00000371377	0.298329	Catarrhini	0.3562	not heteromer	not heteromer	not heteromer	not heteromer	not heteromer	not heteromer
719	ENSG00000172208	ENSG00000176567	OR4X2	OR4X1	ENST00000624868	ENST00000320048	ENSP00000485431	ENSP00000321506	0.172022	Vertebrata	1.5225	not heteromer	not heteromer	not heteromer	not heteromer	not heteromer	not heteromer
720	ENSG00000172236	ENSG00000197253	TPSAB1	TPSB2	ENST00000338844	ENST00000606293	ENSP00000343577	ENSP00000482743	0.329045	Homo sapiens	0.0073	heteromer	not heteromer	not heteromer	not heteromer	not heteromer	not heteromer
721	ENSG00000172289	ENSG00000180475	OR10V1	OR10Q1	ENST00000307552	ENST00000316770	ENSP00000302199	ENSP00000314324	0.206755	Amniota	9.6904	not heteromer	not heteromer	not heteromer	not heteromer	not heteromer	not heteromer
722	ENSG00000172466	ENSG00000186496	ZNF24	ZNF396	ENST00000399061	ENST00000589332	ENSP00000382015	ENSP00000466500	0.172022	Vertebrata	1.0335	heteromer	not heteromer	heteromer	not heteromer	not heteromer	not heteromer
723	ENSG00000172489	ENSG00000181698	OR5T3	OR5T1	ENST00000303059	ENST00000641665	ENSP00000305403	ENSP00000493364	0.280496	Simiiformes	0.2412	not heteromer	not heteromer	not heteromer	not heteromer	not heteromer	not heteromer
724	ENSG00000172519	ENSG00000186723	OR10H5	OR10H1	ENST00000642092	ENST00000641419	ENSP00000493242	ENSP00000493436	0.30939	Hominoidea	0.1393	not heteromer	not heteromer	not heteromer	not heteromer	not heteromer	not heteromer
725	ENSG00000172742	ENSG00000176200	OR4D9	OR4D11	ENST00000641962	ENST00000313253	ENSP00000493010	ENSP00000320077	0.172022	Vertebrata	0.7788	not heteromer	not heteromer	not heteromer	not heteromer	not heteromer	not heteromer
726	ENSG00000172752	ENSG00000206384	COL6A5	COL6A6	ENST00000265379	ENST00000358511	ENSP00000265379	ENSP00000351310	0.12053	Bilateria	1.5814	not heteromer	not heteromer	not heteromer	not heteromer	not heteromer	not heteromer
727	ENSG00000172932	ENSG00000198720	ANKRD13D	ANKRD13B	ENST00000511455	ENST00000394859	ENSP00000427130	ENSP00000378328	0.172022	Vertebrata	89.5898	not heteromer	not heteromer	not heteromer	not heteromer	not heteromer	not heteromer
728	ENSG00000173041	ENSG00000198039	ZNF680	ZNF273	ENST00000309683	ENST00000476120	ENSP00000309330	ENSP00000418719	0.233831	Euarchontoglires	0.3005	not heteromer	not heteromer	not heteromer	not heteromer	not heteromer	not heteromer
729	ENSG00000173175	ENSG00000174233	ADCY5	ADCY6	ENST00000462833	ENST00000307885	ENSP00000419361	ENSP00000311405	0.12053	Bilateria	4.1128	not heteromer	not heteromer	not heteromer	not heteromer	not heteromer	not heteromer
730	ENSG00000173285	ENSG00000180708	OR10K1	OR10K2	ENST00000641432	ENST00000641042	ENSP00000493023	ENSP00000493297	0.172022	Vertebrata	0.67	not heteromer	not heteromer	not heteromer	not heteromer	not heteromer	not heteromer
731	ENSG00000173480	ENSG00000198466	ZNF417	ZNF587	ENST00000312026	ENST00000339656	ENSP00000311319	ENSP00000345479	0.329045	Homo sapiens	0.0157	heteromer	heteromer	heteromer	heteromer	heteromer	heteromer
732	ENSG00000173482	ENSG00000196090	PTPRM	PTPRT	ENST00000580170	ENST00000373198	ENSP00000463325	ENSP00000362294	0	Opisthokonta	7.1678	not heteromer	not heteromer	not heteromer	not heteromer	not heteromer	not heteromer
733	ENSG00000173678	ENSG00000205238	SPDYE2B	SPDYE2	ENST00000507450	ENST00000507918	ENSP00000424058	ENSP00000421686	0.329045	Homo sapiens	0	not heteromer	not heteromer	not heteromer	not heteromer	not heteromer	not heteromer
734	ENSG00000173852	ENSG00000177990	DPY19L1	DPY19L2	ENST00000310974	ENST00000324472	ENSP00000308695	ENSP00000315988	0.20848	Mammalia	1.0939	not heteromer	not heteromer	not heteromer	not heteromer	not heteromer	not heteromer
735	ENSG00000174428	ENSG00000196275	GTF2IRD2B	GTF2IRD2	ENST00000472837	ENST00000451013	ENSP00000480524	ENSP00000406723	0.329045	Homo sapiens	0.0065	not heteromer	not heteromer	not heteromer	not heteromer	not heteromer	not heteromer
736	ENSG00000174740	ENSG00000254535	PABPC5	PABPC4L	ENST00000312600	ENST00000421491	ENSP00000308012	ENSP00000463233	0	Opisthokonta	1.1407	not heteromer	not heteromer	not heteromer	not heteromer	not heteromer	not heteromer
737	ENSG00000174876	ENSG00000237763	AMY1B	AMY1A	ENST00000330330	ENST00000370083	ENSP00000330484	ENSP00000359100	0.329045	Homo sapiens	0	not heteromer	not heteromer	not heteromer	not heteromer	not heteromer	not heteromer
738	ENSG00000174951	ENSG00000176920	FUT1	FUT2	ENST00000310160	ENST00000425340	ENSP00000312021	ENSP00000387498	0.20848	Mammalia	82.3907	not heteromer	not heteromer	not heteromer	not heteromer	not heteromer	not heteromer
739	ENSG00000175077	ENSG00000198471	RTP1	RTP2	ENST00000312295	ENST00000358241	ENSP00000311712	ENSP00000350976	0.130342	Chordata	0.5958	not heteromer	not heteromer	not heteromer	not heteromer	not heteromer	not heteromer
740	ENSG00000175564	ENSG00000175567	UCP3	UCP2	ENST00000314032	ENST00000310473	ENSP00000323740	ENSP00000312029	0	Opisthokonta	4.2655	not heteromer	not heteromer	not heteromer	not heteromer	not heteromer	not heteromer
741	ENSG00000175582	ENSG00000222014	RAB6A	RAB6C	ENST00000310653	ENST00000410061	ENSP00000311449	ENSP00000387307	0	Opisthokonta	0.0373	not heteromer	not heteromer	not heteromer	not heteromer	not heteromer	not heteromer
742	ENSG00000175906	ENSG00000188042	ARL4D	ARL4C	ENST00000320033	ENST00000339728	ENSP00000322628	ENSP00000339754	0	Opisthokonta	108.771	not heteromer	not heteromer	not heteromer	not heteromer	not heteromer	not heteromer
743	ENSG00000176024	ENSG00000256683	ZNF613	ZNF350	ENST00000293471	ENST00000243644	ENSP00000293471	ENSP00000243644	0.12053	Bilateria	0.7222	not heteromer	not heteromer	not heteromer	not heteromer	not heteromer	not heteromer
744	ENSG00000176299	ENSG00000182974	OR4M1	AC135068.1	ENST00000641200	ENST00000332663	ENSP00000492985	ENSP00000329467	0.329045	Homo sapiens	0.0367	not heteromer	not heteromer	not heteromer	not heteromer	not heteromer	not heteromer
745	ENSG00000176302	ENSG00000189299	FOXR1	FOXR2	ENST00000317011	ENST00000339140	ENSP00000314806	ENSP00000427329	0	Opisthokonta	1.0415	not heteromer	not heteromer	not heteromer	not heteromer	not heteromer	not heteromer
746	ENSG00000176566	ENSG00000182308	DCAF4L2	DCAF4L1	ENST00000319675	ENST00000333141	ENSP00000316496	ENSP00000327796	0	Opisthokonta	0.308	not heteromer	not heteromer	not heteromer	not heteromer	not heteromer	not heteromer
747	ENSG00000176681	ENSG00000238083	LRRC37A	LRRC37A2	ENST00000320254	ENST00000576629	ENSP00000326324	ENSP00000459551	0.329045	Homo sapiens	0.004	not heteromer	not heteromer	not heteromer	not heteromer	not heteromer	not heteromer
748	ENSG00000176695	ENSG00000177693	OR4F17	OR4F4	ENST00000585993	ENST00000326183	ENSP00000467301	ENSP00000317482	0.329045	Homo sapiens	0	not heteromer	not heteromer	not heteromer	not heteromer	not heteromer	not heteromer
749	ENSG00000176774	ENSG00000177689	MAGEB18	MAGEB10	ENST00000325250	ENST00000356790	ENSP00000314543	ENSP00000368304	0.12053	Bilateria	0.6222	not heteromer	not heteromer	not heteromer	not heteromer	not heteromer	not heteromer
750	ENSG00000176974	ENSG00000182199	SHMT1	SHMT2	ENST00000316694	ENST00000328923	ENSP00000318868	ENSP00000333667	0.12053	Bilateria	73.5427	heteromer	not heteromer	not heteromer	not heteromer	not heteromer	not heteromer
751	ENSG00000177151	ENSG00000196240	OR2T35	OR2T2	ENST00000641268	ENST00000641925	ENSP00000492995	ENSP00000492947	0.329045	Homo sapiens	0.0104	not heteromer	not heteromer	not heteromer	not heteromer	not heteromer	not heteromer
752	ENSG00000177201	ENSG00000177212	OR2T12	OR2T33	ENST00000641276	ENST00000641220	ENSP00000493000	ENSP00000493437	0.321519	Homininae	0.049	not heteromer	not heteromer	not heteromer	not heteromer	not heteromer	not heteromer
753	ENSG00000177275	ENSG00000196071	OR2AJ1	OR2L13	ENST00000318244	ENST00000641714	ENSP00000325078	ENSP00000493075	0.194008	Tetrapoda	3.0025	not heteromer	not heteromer	not heteromer	not heteromer	not heteromer	not heteromer
754	ENSG00000177300	ENSG00000185758	CLDN22	CLDN24	ENST00000323319	ENST00000541814	ENSP00000318113	ENSP00000438400	0.280496	Simiiformes	0.1405	not heteromer	not heteromer	not heteromer	not heteromer	not heteromer	not heteromer
755	ENSG00000177409	ENSG00000205413	SAMD9L	SAMD9	ENST00000318238	ENST00000379958	ENSP00000326247	ENSP00000369292	0.231213	Eutheria	1.2689	not heteromer	not heteromer	not heteromer	not heteromer	not heteromer	not heteromer
756	ENSG00000177519	ENSG00000179673	RPRM	RPRML	ENST00000325926	ENST00000322329	ENSP00000314946	ENSP00000318032	0.172022	Vertebrata	9.1141	not heteromer	not heteromer	not heteromer	not heteromer	not heteromer	not heteromer
757	ENSG00000177535	ENSG00000238243	OR2B11	OR2W3	ENST00000641149	ENST00000360358	ENSP00000492892	ENSP00000353516	0.206755	Amniota	81.2981	not heteromer	not heteromer	not heteromer	not heteromer	not heteromer	not heteromer
758	ENSG00000177542	ENSG00000182902	SLC25A22	SLC25A18	ENST00000320230	ENST00000327451	ENSP00000322020	ENSP00000329033	0	Opisthokonta	78.3077	not heteromer	not heteromer	not heteromer	not heteromer	not heteromer	not heteromer
759	ENSG00000178021	ENSG00000189241	TSPYL6	TSPYL1	ENST00000317802	ENST00000368608	ENSP00000417919	ENSP00000357597	0	Opisthokonta	0.6059	not heteromer	not heteromer	not heteromer	not heteromer	not heteromer	not heteromer
760	ENSG00000178201	ENSG00000228567	VN1R1	VN1R4	ENST00000321039	ENST00000311170	ENSP00000322339	ENSP00000310856	0.231213	Eutheria	1.3672	not heteromer	not heteromer	not heteromer	not heteromer	not heteromer	not heteromer
761	ENSG00000178363	ENSG00000178372	CALML3	CALML5	ENST00000315238	ENST00000380332	ENSP00000315299	ENSP00000369689	0	Opisthokonta	3.3796	not heteromer	not heteromer	not heteromer	not heteromer	not heteromer	not heteromer
762	ENSG00000178586	ENSG00000182083	OR6B3	OR6B2	ENST00000641019	ENST00000402971	ENSP00000493035	ENSP00000384563	0.298329	Catarrhini	0.1419	not heteromer	not heteromer	not heteromer	not heteromer	not heteromer	not heteromer
763	ENSG00000178700	ENSG00000228716	DHFR2	DHFR	ENST00000394221	ENST00000439211	ENSP00000377768	ENSP00000396308	0.298329	Catarrhini	0.1123	not heteromer	not heteromer	not heteromer	not heteromer	not heteromer	not heteromer
764	ENSG00000178934	ENSG00000205076	LGALS7B	LGALS7	ENST00000314980	ENST00000378626	ENSP00000313571	ENSP00000367891	0.321519	Homininae	0.0152	not heteromer	not heteromer	not heteromer	not heteromer	not heteromer	not heteromer
765	ENSG00000178988	ENSG00000179010	MRFAP1L1	MRFAP1	ENST00000320848	ENST00000320912	ENSP00000318154	ENSP00000318352	0.231213	Eutheria	1.0764	not heteromer	not heteromer	not heteromer	not heteromer	not heteromer	not heteromer
766	ENSG00000179083	ENSG00000234545	FAM133A	FAM133B	ENST00000322139	ENST00000445716	ENSP00000318974	ENSP00000398401	0.231213	Eutheria	0.9837	not heteromer	not heteromer	not heteromer	not heteromer	not heteromer	not heteromer
767	ENSG00000179148	ENSG00000179477	ALOXE3	ALOX12B	ENST00000318227	ENST00000647874	ENSP00000314879	ENSP00000497784	0.130342	Chordata	93.2561	not heteromer	not heteromer	not heteromer	not heteromer	not heteromer	not heteromer
768	ENSG00000179344	ENSG00000232629	HLA-DQB1	HLA-DQB2	ENST00000374943	ENST00000437316	ENSP00000364080	ENSP00000396330	0.280496	Simiiformes	0.1728	not heteromer	not heteromer	not heteromer	not heteromer	not heteromer	not heteromer
769	ENSG00000179695	ENSG00000205327	OR6C2	OR6C68	ENST00000641202	ENST00000548615	ENSP00000493222	ENSP00000448811	0.231213	Eutheria	0.9386	not heteromer	not heteromer	not heteromer	not heteromer	not heteromer	not heteromer
770	ENSG00000179817	ENSG00000179826	MRGPRX4	MRGPRX3	ENST00000314254	ENST00000396275	ENSP00000314042	ENSP00000379571	0.298329	Catarrhini	0.1062	not heteromer	not heteromer	not heteromer	not heteromer	not heteromer	not heteromer
771	ENSG00000179938	ENSG00000261794	GOLGA8J	GOLGA8H	ENST00000567927	ENST00000566740	ENSP00000456401	ENSP00000456894	0.329045	Homo sapiens	0.0001	not heteromer	not heteromer	not heteromer	not heteromer	not heteromer	not heteromer
772	ENSG00000180071	ENSG00000230453	ANKRD18A	ANKRD18B	ENST00000399703	ENST00000290943	ENSP00000382610	ENSP00000290943	0.12053	Bilateria	0.0459	not heteromer	not heteromer	not heteromer	not heteromer	not heteromer	not heteromer
773	ENSG00000180305	ENSG00000182931	WFDC10A	WFDC10B	ENST00000372643	ENST00000335769	ENSP00000361726	ENSP00000337466	0.12053	Bilateria	1.0099	not heteromer	not heteromer	not heteromer	not heteromer	not heteromer	not heteromer
774	ENSG00000180346	ENSG00000183340	TIGD2	JRKL	ENST00000603357	ENST00000332349	ENSP00000486687	ENSP00000333350	0	Opisthokonta	1.8771	not heteromer	not heteromer	not heteromer	not heteromer	not heteromer	not heteromer
775	ENSG00000180433	ENSG00000197403	OR6K6	OR6N1	ENST00000368144	ENST00000641846	ENSP00000357126	ENSP00000493254	0.172022	Vertebrata	2.9189	not heteromer	not heteromer	not heteromer	not heteromer	not heteromer	not heteromer
776	ENSG00000180658	ENSG00000243896	OR2A4	OR2A7	ENST00000315453	ENST00000641841	ENSP00000319546	ENSP00000493320	0.329045	Homo sapiens	0.0045	not heteromer	not heteromer	not heteromer	not heteromer	not heteromer	not heteromer
777	ENSG00000180720	ENSG00000181072	CHRM4	CHRM2	ENST00000433765	ENST00000445907	ENSP00000409378	ENSP00000399745	0.12053	Bilateria	79.3354	not heteromer	not heteromer	not heteromer	not heteromer	not heteromer	not heteromer
778	ENSG00000180785	ENSG00000197428	OR51E1	OR51D1	ENST00000396952	ENST00000641817	ENSP00000380155	ENSP00000492986	0.206755	Amniota	3.2164	not heteromer	not heteromer	not heteromer	not heteromer	not heteromer	not heteromer
779	ENSG00000180855	ENSG00000196466	ZNF443	ZNF799	ENST00000301547	ENST00000430385	ENSP00000301547	ENSP00000411084	0.298329	Catarrhini	0.0591	not heteromer	not heteromer	not heteromer	not heteromer	not heteromer	not heteromer
780	ENSG00000180934	ENSG00000183389	OR56A1	OR56A4	ENST00000316650	ENST00000330728	ENSP00000321246	ENSP00000328215	0.12053	Bilateria	1.6467	not heteromer	not heteromer	not heteromer	not heteromer	not heteromer	not heteromer
781	ENSG00000181009	ENSG00000181074	OR52N5	OR52N4	ENST00000641181	ENST00000641350	ENSP00000493190	ENSP00000493338	0.216038	Theria	1.4113	not heteromer	not heteromer	not heteromer	not heteromer	not heteromer	not heteromer
782	ENSG00000181218	ENSG00000188486	HIST3H2A	H2AFX	ENST00000366695	ENST00000530167	ENSP00000355656	ENSP00000434024	0	Opisthokonta	2.7137	not heteromer	not heteromer	not heteromer	not heteromer	not heteromer	not heteromer
783	ENSG00000181552	ENSG00000181562	EDDM3B	EDDM3A	ENST00000326783	ENST00000326842	ENSP00000314810	ENSP00000315098	0.280496	Simiiformes	0.4005	not heteromer	not heteromer	not heteromer	not heteromer	not heteromer	not heteromer
784	ENSG00000181609	ENSG00000205495	OR52D1	OR52J3	ENST00000322641	ENST00000380370	ENSP00000326232	ENSP00000369728	0.194008	Tetrapoda	64.8032	not heteromer	not heteromer	not heteromer	not heteromer	not heteromer	not heteromer
785	ENSG00000181961	ENSG00000221840	OR4A16	OR4A5	ENST00000314721	ENST00000319760	ENSP00000325128	ENSP00000367664	0.172022	Vertebrata	0.3354	not heteromer	not heteromer	not heteromer	not heteromer	not heteromer	not heteromer
786	ENSG00000181963	ENSG00000196778	OR52K2	OR52K1	ENST00000325719	ENST00000641528	ENSP00000318956	ENSP00000493011	0.233831	Euarchontoglires	0.34	not heteromer	not heteromer	not heteromer	not heteromer	not heteromer	not heteromer
787	ENSG00000182111	ENSG00000197123	ZNF716	ZNF679	ENST00000420713	ENST00000421025	ENSP00000394248	ENSP00000416809	0.298329	Catarrhini	0.1371	not heteromer	not heteromer	not heteromer	not heteromer	not heteromer	not heteromer
788	ENSG00000182333	ENSG00000204022	LIPF	LIPJ	ENST00000394375	ENST00000371939	ENSP00000377900	ENSP00000361007	0	Opisthokonta	1.1974	not heteromer	not heteromer	not heteromer	not heteromer	not heteromer	not heteromer
789	ENSG00000182334	ENSG00000183303	OR5P3	OR5P2	ENST00000641167	ENST00000329434	ENSP00000492944	ENSP00000331823	0.20848	Mammalia	0.8845	not heteromer	not heteromer	not heteromer	not heteromer	not heteromer	not heteromer
790	ENSG00000182508	ENSG00000183722	LHFPL1	LHFPL6	ENST00000371968	ENST00000379589	ENSP00000361036	ENSP00000368908	0.175812	Euteleostomi	2.2262	not heteromer	not heteromer	not heteromer	not heteromer	not heteromer	not heteromer
791	ENSG00000182583	ENSG00000205642	VCX	VCX3B	ENST00000381059	ENST00000381032	ENSP00000370447	ENSP00000370420	0.329045	Homo sapiens	0.0092	not heteromer	not heteromer	not heteromer	not heteromer	not heteromer	not heteromer
792	ENSG00000182613	ENSG00000185372	OR2V2	OR2V1	ENST00000641492	ENST00000641318	ENSP00000493207	ENSP00000492958	0.280496	Simiiformes	0.2491	not heteromer	not heteromer	not heteromer	not heteromer	not heteromer	not heteromer
793	ENSG00000182667	ENSG00000183715	NTM	OPCML	ENST00000425719	ENST00000331898	ENSP00000396722	ENSP00000330862	0.12053	Bilateria	1.3671	heteromer	not heteromer	not heteromer	not heteromer	not heteromer	not heteromer
794	ENSG00000182782	ENSG00000255398	HCAR2	HCAR3	ENST00000328880	ENST00000528880	ENSP00000375066	ENSP00000436714	0.31219	Hominidae	0.0542	not heteromer	not heteromer	not heteromer	not heteromer	not heteromer	not heteromer
795	ENSG00000182783	ENSG00000203661	OR2T29	OR2T5	ENST00000641069	ENST00000641363	ENSP00000492895	ENSP00000493066	0.329045	Homo sapiens	0	not heteromer	not heteromer	not heteromer	not heteromer	not heteromer	not heteromer
796	ENSG00000182816	ENSG00000198390	KRTAP13-2	KRTAP13-1	ENST00000399889	ENST00000355459	ENSP00000382777	ENSP00000347635	0.31219	Hominidae	0.147	not heteromer	not heteromer	not heteromer	not heteromer	not heteromer	not heteromer
797	ENSG00000182952	ENSG00000198830	HMGN4	HMGN2	ENST00000377575	ENST00000361427	ENSP00000366798	ENSP00000355228	0.231213	Eutheria	0.4557	not heteromer	not heteromer	not heteromer	not heteromer	not heteromer	not heteromer
798	ENSG00000183269	ENSG00000205409	OR52E8	OR52E6	ENST00000537935	ENST00000329322	ENSP00000444054	ENSP00000328878	0.280496	Simiiformes	0.3017	not heteromer	not heteromer	not heteromer	not heteromer	not heteromer	not heteromer
799	ENSG00000183310	ENSG00000196539	OR2T34	OR2T3	ENST00000328782	ENST00000359594	ENSP00000330904	ENSP00000352604	0.329045	Homo sapiens	0.0001	not heteromer	not heteromer	not heteromer	not heteromer	not heteromer	not heteromer
800	ENSG00000183434	ENSG00000198176	TFDP3	TFDP1	ENST00000310125	ENST00000375370	ENSP00000385461	ENSP00000364519	0.12053	Bilateria	0.2682	not heteromer	not heteromer	not heteromer	not heteromer	not heteromer	not heteromer
801	ENSG00000183598	ENSG00000203811	HIST2H3D	HIST2H3C	ENST00000331491	ENST00000369158	ENSP00000333277	ENSP00000358154	0.12053	Bilateria	0.2422	not heteromer	not heteromer	not heteromer	not heteromer	not heteromer	not heteromer
802	ENSG00000183632	ENSG00000261509	TP53TG3	TP53TG3B	ENST00000398682	ENST00000341305	ENSP00000381672	ENSP00000339405	0.329045	Homo sapiens	0	not heteromer	not heteromer	not heteromer	not heteromer	not heteromer	not heteromer
803	ENSG00000183706	ENSG00000184394	OR4N4	OR4N5	ENST00000328795	ENST00000641086	ENSP00000332500	ENSP00000493307	0.172022	Vertebrata	0.4856	not heteromer	not heteromer	not heteromer	not heteromer	not heteromer	not heteromer
804	ENSG00000183709	ENSG00000197110	IFNL2	IFNL3	ENST00000331982	ENST00000613087	ENSP00000333639	ENSP00000481633	0.30939	Hominoidea	0.023	not heteromer	not heteromer	not heteromer	not heteromer	not heteromer	not heteromer
805	ENSG00000184110	ENSG00000205609	EIF3C	EIF3CL	ENST00000331666	ENST00000380876	ENSP00000332604	ENSP00000370258	0.329045	Homo sapiens	0	not heteromer	not heteromer	not heteromer	not heteromer	not heteromer	not heteromer
806	ENSG00000184155	ENSG00000196184	OR10J5	OR10J1	ENST00000334857	ENST00000641630	ENSP00000334441	ENSP00000492902	0.172022	Vertebrata	1.312	not heteromer	not heteromer	not heteromer	not heteromer	not heteromer	not heteromer
807	ENSG00000184166	ENSG00000262628	OR1D2	OR1D5	ENST00000641833	ENST00000575751	ENSP00000493103	ENSP00000459028	0.172022	Vertebrata	0.2806	not heteromer	not heteromer	not heteromer	not heteromer	not heteromer	not heteromer
808	ENSG00000184260	ENSG00000203812	HIST2H2AC	HIST2H2AA3	ENST00000331380	ENST00000369159	ENSP00000332194	ENSP00000358155	0	Opisthokonta	0.272	not heteromer	not heteromer	not heteromer	not heteromer	not heteromer	not heteromer
809	ENSG00000184388	ENSG00000186288	PABPC1L2B	PABPC1L2A	ENST00000373521	ENST00000373519	ENSP00000362621	ENSP00000362618	0.329045	Homo sapiens	0	not heteromer	not heteromer	not heteromer	not heteromer	not heteromer	not heteromer
810	ENSG00000184486	ENSG00000198914	POU3F2	POU3F3	ENST00000328345	ENST00000361360	ENSP00000329170	ENSP00000355001	0.12053	Bilateria	35.1304	not heteromer	not heteromer	not heteromer	not heteromer	not heteromer	not heteromer
811	ENSG00000184659	ENSG00000204779	FOXD4L4	FOXD4L5	ENST00000377413	ENST00000377420	ENSP00000366630	ENSP00000366637	0.329045	Homo sapiens	0.0141	not heteromer	not heteromer	not heteromer	not heteromer	not heteromer	not heteromer
812	ENSG00000184678	ENSG00000203814	HIST2H2BE	HIST2H2BF	ENST00000369155	ENST00000545683	ENSP00000358151	ENSP00000445831	0.175812	Euteleostomi	0.5498	not heteromer	not heteromer	not heteromer	not heteromer	not heteromer	not heteromer
813	ENSG00000184814	ENSG00000206260	PRR23B	PRR23A	ENST00000329447	ENST00000383163	ENSP00000328768	ENSP00000372649	0.298329	Catarrhini	0.0709	not heteromer	not heteromer	not heteromer	not heteromer	not heteromer	not heteromer
814	ENSG00000184908	ENSG00000186510	CLCNKB	CLCNKA	ENST00000375679	ENST00000331433	ENSP00000364831	ENSP00000332771	0.280496	Simiiformes	0.1553	not heteromer	not heteromer	not heteromer	not heteromer	not heteromer	not heteromer
815	ENSG00000184945	ENSG00000185176	AQP12A	AQP12B	ENST00000429564	ENST00000407834	ENSP00000405899	ENSP00000384894	0.329045	Homo sapiens	0.0205	not heteromer	not heteromer	not heteromer	not heteromer	not heteromer	not heteromer
816	ENSG00000184954	ENSG00000188324	OR6C70	OR6C6	ENST00000327335	ENST00000358433	ENSP00000329153	ENSP00000351211	0.231213	Eutheria	1.1811	not heteromer	not heteromer	not heteromer	not heteromer	not heteromer	not heteromer
817	ENSG00000185069	ENSG00000186442	KRT76	KRT3	ENST00000332411	ENST00000417996	ENSP00000330101	ENSP00000413479	0.12053	Bilateria	0.5598	not heteromer	not heteromer	not heteromer	not heteromer	not heteromer	not heteromer
818	ENSG00000185130	ENSG00000233822	HIST1H2BL	HIST1H2BN	ENST00000377401	ENST00000612898	ENSP00000366618	ENSP00000483903	0.175812	Euteleostomi	0.6803	not heteromer	not heteromer	not heteromer	not heteromer	not heteromer	not heteromer
819	ENSG00000185304	ENSG00000187627	RGPD2	RGPD1	ENST00000398146	ENST00000559485	ENSP00000381214	ENSP00000453170	0.329045	Homo sapiens	0.0064	not heteromer	not heteromer	not heteromer	not heteromer	not heteromer	not heteromer
820	ENSG00000185448	ENSG00000189132	FAM47A	FAM47B	ENST00000346193	ENST00000329357	ENSP00000345029	ENSP00000328307	0	Opisthokonta	0.1638	not heteromer	not heteromer	not heteromer	not heteromer	not heteromer	not heteromer
821	ENSG00000185745	ENSG00000204010	IFIT1	IFIT1B	ENST00000371804	ENST00000371809	ENSP00000360869	ENSP00000360874	0.231213	Eutheria	0.4693	heteromer	heteromer	not heteromer	not heteromer	heteromer	not heteromer
822	ENSG00000185829	ENSG00000228696	ARL17A	ARL17B	ENST00000336125	ENST00000575960	ENSP00000337478	ENSP00000460539	0.329045	Homo sapiens	0.0106	not heteromer	not heteromer	not heteromer	not heteromer	not heteromer	not heteromer
823	ENSG00000185864	ENSG00000243716	NPIPB4	NPIPB5	ENST00000415645	ENST00000424340	ENSP00000404439	ENSP00000440703	0.329045	Homo sapiens	0.0043	not heteromer	not heteromer	not heteromer	not heteromer	not heteromer	not heteromer
824	ENSG00000185926	ENSG00000258817	OR4C46	OR4C13	ENST00000328188	ENST00000555099	ENSP00000329056	ENSP00000452277	0.280496	Simiiformes	0.2974	not heteromer	not heteromer	not heteromer	not heteromer	not heteromer	not heteromer
825	ENSG00000186026	ENSG00000256294	ZNF284	ZNF225	ENST00000421176	ENST00000262894	ENSP00000411032	ENSP00000262894	0.252859	Primates	0.3051	not heteromer	not heteromer	not heteromer	not heteromer	not heteromer	not heteromer
826	ENSG00000186038	ENSG00000186090	HTR3E	HTR3D	ENST00000440596	ENST00000382489	ENSP00000406050	ENSP00000371929	0.12053	Bilateria	0.6199	not heteromer	not heteromer	not heteromer	not heteromer	not heteromer	not heteromer
827	ENSG00000186086	ENSG00000196427	NBPF6	NBPF4	ENST00000495380	ENST00000415641	ENSP00000417277	ENSP00000389237	0.329045	Homo sapiens	0.0049	not heteromer	not heteromer	not heteromer	not heteromer	not heteromer	not heteromer
828	ENSG00000186115	ENSG00000186529	CYP4F2	CYP4F3	ENST00000221700	ENST00000221307	ENSP00000221700	ENSP00000221307	0.12053	Bilateria	0.2245	not heteromer	not heteromer	not heteromer	not heteromer	not heteromer	not heteromer
829	ENSG00000186119	ENSG00000205029	OR5D18	OR5D16	ENST00000333976	ENST00000378396	ENSP00000335025	ENSP00000367649	0.231213	Eutheria	0.418	not heteromer	not heteromer	not heteromer	not heteromer	not heteromer	not heteromer
830	ENSG00000186160	ENSG00000186377	CYP4Z1	CYP4X1	ENST00000334194	ENST00000371901	ENSP00000334246	ENSP00000360968	0.230684	Boreoeutheria	1.1739	not heteromer	not heteromer	not heteromer	not heteromer	not heteromer	not heteromer
831	ENSG00000186280	ENSG00000235268	KDM4D	KDM4E	ENST00000335080	ENST00000450979	ENSP00000334181	ENSP00000397239	0	Opisthokonta	0.5461	not heteromer	not heteromer	not heteromer	not heteromer	not heteromer	not heteromer
832	ENSG00000186399	ENSG00000206127	GOLGA8R	GOLGA8O	ENST00000327271	ENST00000509311	ENSP00000323217	ENSP00000423159	0.329045	Homo sapiens	0.0025	not heteromer	not heteromer	not heteromer	not heteromer	not heteromer	not heteromer
833	ENSG00000186509	ENSG00000186513	OR9Q1	OR9Q2	ENST00000335397	ENST00000641291	ENSP00000334934	ENSP00000492924	0.231213	Eutheria	0.9155	not heteromer	not heteromer	not heteromer	not heteromer	not heteromer	not heteromer
834	ENSG00000186832	ENSG00000186847	KRT16	KRT14	ENST00000301653	ENST00000167586	ENSP00000301653	ENSP00000167586	0.216038	Theria	0.484	not heteromer	not heteromer	not heteromer	not heteromer	not heteromer	not heteromer
835	ENSG00000187010	ENSG00000188672	RHD	RHCE	ENST00000342055	ENST00000294413	ENSP00000339577	ENSP00000294413	0.329045	Homo sapiens	0.1201	not heteromer	not heteromer	not heteromer	not heteromer	not heteromer	not heteromer
836	ENSG00000187175	ENSG00000205439	KRTAP12-1	KRTAP12-3	ENST00000391617	ENST00000397907	ENSP00000375475	ENSP00000381005	0.280496	Simiiformes	0.8709	not heteromer	not heteromer	not heteromer	not heteromer	not heteromer	not heteromer
837	ENSG00000187537	ENSG00000222036	POTEG	POTEM	ENST00000547848	ENST00000547889	ENSP00000450853	ENSP00000448062	0.329045	Homo sapiens	0.0067	not heteromer	not heteromer	not heteromer	not heteromer	not heteromer	not heteromer
838	ENSG00000187626	ENSG00000189298	ZKSCAN4	ZKSCAN3	ENST00000377294	ENST00000377255	ENSP00000366509	ENSP00000366465	0.172022	Vertebrata	0.2459	not heteromer	not heteromer	not heteromer	not heteromer	not heteromer	not heteromer
839	ENSG00000187758	ENSG00000196616	ADH1A	ADH1B	ENST00000209668	ENST00000305046	ENSP00000209668	ENSP00000306606	0.298329	Catarrhini	0.1155	not heteromer	not heteromer	not heteromer	not heteromer	not heteromer	not heteromer
840	ENSG00000187801	ENSG00000187815	ZFP69B	ZFP69	ENST00000361584	ENST00000372706	ENSP00000354547	ENSP00000361791	0.12053	Bilateria	0.6448	not heteromer	not heteromer	not heteromer	not heteromer	not heteromer	not heteromer
841	ENSG00000188050	ENSG00000235631	RNF133	RNF148	ENST00000340112	ENST00000434824	ENSP00000344489	ENSP00000388207	0.12053	Bilateria	2.1119	not heteromer	not heteromer	not heteromer	not heteromer	not heteromer	not heteromer
842	ENSG00000188199	ENSG00000228570	NUTM2B	NUTM2E	ENST00000429828	ENST00000429984	ENSP00000394623	ENSP00000407521	0.329045	Homo sapiens	0.0014	not heteromer	not heteromer	not heteromer	not heteromer	not heteromer	not heteromer
843	ENSG00000188219	ENSG00000196604	POTEE	POTEF	ENST00000356920	ENST00000409914	ENSP00000439189	ENSP00000386786	0.329045	Homo sapiens	0.013	not heteromer	not heteromer	not heteromer	not heteromer	not heteromer	not heteromer
844	ENSG00000188419	ENSG00000203668	CHM	CHML	ENST00000357749	ENST00000366553	ENSP00000350386	ENSP00000355511	0.216038	Theria	0.8811	not heteromer	not heteromer	not heteromer	not heteromer	not heteromer	not heteromer
845	ENSG00000188536	ENSG00000206172	HBA2	HBA1	ENST00000251595	ENST00000320868	ENSP00000251595	ENSP00000322421	0.329045	Homo sapiens	0	not heteromer	not heteromer	not heteromer	not heteromer	not heteromer	not heteromer
846	ENSG00000188581	ENSG00000221880	KRTAP1-1	KRTAP1-3	ENST00000306271	ENST00000344363	ENSP00000305975	ENSP00000344420	0.30939	Hominoidea	0.1988	not heteromer	not heteromer	not heteromer	not heteromer	not heteromer	not heteromer
847	ENSG00000188610	ENSG00000196550	FAM72B	FAM72A	ENST00000369390	ENST00000367128	ENSP00000358397	ENSP00000356096	0.329045	Homo sapiens	0.0001	not heteromer	not heteromer	not heteromer	not heteromer	not heteromer	not heteromer
848	ENSG00000188624	ENSG00000204866	IGFL3	IGFL2	ENST00000341415	ENST00000434646	ENSP00000344860	ENSP00000395219	0.230684	Boreoeutheria	0.8	not heteromer	not heteromer	not heteromer	not heteromer	not heteromer	not heteromer
849	ENSG00000188706	ENSG00000204160	ZDHHC9	ZDHHC18	ENST00000357166	ENST00000374142	ENSP00000349689	ENSP00000363257	0	Opisthokonta	79.3168	not heteromer	not heteromer	not heteromer	not heteromer	not heteromer	not heteromer
850	ENSG00000188910	ENSG00000189433	GJB3	GJB4	ENST00000373366	ENST00000339480	ENSP00000362464	ENSP00000345868	0.175812	Euteleostomi	108.34	not heteromer	not heteromer	not heteromer	not heteromer	not heteromer	not heteromer
851	ENSG00000188984	ENSG00000204518	AADACL3	AADACL4	ENST00000359318	ENST00000376221	ENSP00000352268	ENSP00000365395	0.12053	Bilateria	2.0799	not heteromer	not heteromer	not heteromer	not heteromer	not heteromer	not heteromer
852	ENSG00000189052	ENSG00000213030	CGB5	CGB8	ENST00000301408	ENST00000448456	ENSP00000301408	ENSP00000403649	0.329045	Homo sapiens	0	not heteromer	not heteromer	not heteromer	not heteromer	not heteromer	not heteromer
853	ENSG00000189144	ENSG00000197863	ZNF573	ZNF790	ENST00000536220	ENST00000356725	ENSP00000440464	ENSP00000349161	0.12053	Bilateria	1.0251	not heteromer	not heteromer	not heteromer	not heteromer	not heteromer	not heteromer
854	ENSG00000189169	ENSG00000212935	KRTAP10-12	KRTAP10-3	ENST00000400365	ENST00000391620	ENSP00000383216	ENSP00000375478	0.175812	Euteleostomi	0.5862	not heteromer	not heteromer	not heteromer	not heteromer	not heteromer	not heteromer
855	ENSG00000189180	ENSG00000196693	ZNF33A	ZNF33B	ENST00000307441	ENST00000359467	ENSP00000304268	ENSP00000352444	0.298329	Catarrhini	0.0771	not heteromer	not heteromer	not heteromer	not heteromer	not heteromer	not heteromer
856	ENSG00000189186	ENSG00000226372	DCAF8L2	DCAF8L1	ENST00000451261	ENST00000441525	ENSP00000462745	ENSP00000405222	0.280496	Simiiformes	0.1699	not heteromer	not heteromer	not heteromer	not heteromer	not heteromer	not heteromer
857	ENSG00000189190	ENSG00000213020	ZNF600	ZNF611	ENST00000338230	ENST00000543227	ENSP00000344791	ENSP00000437616	0.321519	Homininae	0.1042	not heteromer	not heteromer	not heteromer	not heteromer	not heteromer	not heteromer
858	ENSG00000189253	ENSG00000214891	TRIM64B	TRIM64C	ENST00000329862	ENST00000617704	ENSP00000332969	ENSP00000481815	0.30939	Hominoidea	0.0744	not heteromer	not heteromer	not heteromer	not heteromer	not heteromer	not heteromer
859	ENSG00000189375	ENSG00000214946	TBC1D28	TBC1D26	ENST00000345096	ENST00000437605	ENSP00000339973	ENSP00000410111	0.298329	Catarrhini	0.1203	not heteromer	not heteromer	not heteromer	not heteromer	not heteromer	not heteromer
860	ENSG00000196098	ENSG00000206536	OR5K4	OR5K3	ENST00000354924	ENST00000383695	ENSP00000347003	ENSP00000373194	0.231213	Eutheria	0.4723	not heteromer	not heteromer	not heteromer	not heteromer	not heteromer	not heteromer
861	ENSG00000196109	ENSG00000269067	ZNF676	ZNF728	ENST00000397121	ENST00000594710	ENSP00000380310	ENSP00000471593	0.298329	Catarrhini	0.2259	not heteromer	not heteromer	not heteromer	not heteromer	not heteromer	not heteromer
862	ENSG00000196126	ENSG00000198502	HLA-DRB1	HLA-DRB5	ENST00000360004	ENST00000374975	ENSP00000353099	ENSP00000364114	0.280496	Simiiformes	0.0886	heteromer	not heteromer	not heteromer	not heteromer	not heteromer	not heteromer
863	ENSG00000196267	ENSG00000197608	ZNF836	ZNF841	ENST00000597252	ENST00000594295	ENSP00000470239	ENSP00000470746	0.12053	Bilateria	0.3443	not heteromer	not heteromer	not heteromer	not heteromer	not heteromer	not heteromer
864	ENSG00000196350	ENSG00000213973	ZNF729	ZNF99	ENST00000601693	ENST00000596209	ENSP00000469582	ENSP00000472969	0.30939	Hominoidea	0.186	not heteromer	not heteromer	not heteromer	not heteromer	not heteromer	not heteromer
865	ENSG00000196363	ENSG00000196981	WDR5	WDR5B	ENST00000358625	ENST00000330689	ENSP00000351446	ENSP00000330381	0.193908	Sarcopterygii	1.1581	heteromer	not heteromer	not heteromer	not heteromer	not heteromer	not heteromer
866	ENSG00000196415	ENSG00000197561	PRTN3	ELANE	ENST00000234347	ENST00000590230	ENSP00000234347	ENSP00000466090	0.175812	Euteleostomi	19.2563	not heteromer	not heteromer	not heteromer	not heteromer	not heteromer	not heteromer
867	ENSG00000196459	ENSG00000256060	TRAPPC2	TRAPPC2B	ENST00000458511	ENST00000596755	ENSP00000392495	ENSP00000469888	0.12053	Bilateria	0.0817	not heteromer	not heteromer	not heteromer	not heteromer	not heteromer	not heteromer
868	ENSG00000196475	ENSG00000198814	GK2	GK	ENST00000358842	ENST00000427190	ENSP00000351706	ENSP00000401720	0.231213	Eutheria	0.4414	not heteromer	not heteromer	not heteromer	not heteromer	not heteromer	not heteromer
869	ENSG00000196502	ENSG00000197165	SULT1A1	SULT1A2	ENST00000395609	ENST00000395630	ENSP00000378972	ENSP00000378992	0.30939	Hominoidea	0.1079	heteromer	not heteromer	not heteromer	not heteromer	not heteromer	not heteromer
870	ENSG00000196507	ENSG00000204071	TCEAL3	TCEAL6	ENST00000372628	ENST00000372774	ENSP00000361711	ENSP00000361860	0.329045	Homo sapiens	0.0647	not heteromer	not heteromer	not heteromer	not heteromer	not heteromer	not heteromer
871	ENSG00000196565	ENSG00000213934	HBG2	HBG1	ENST00000336906	ENST00000330597	ENSP00000338082	ENSP00000327431	0.329045	Homo sapiens	0.0001	not heteromer	not heteromer	not heteromer	not heteromer	not heteromer	not heteromer
872	ENSG00000196620	ENSG00000197888	UGT2B15	UGT2B17	ENST00000338206	ENST00000317746	ENSP00000341045	ENSP00000320401	0.30939	Hominoidea	0.0729	not heteromer	not heteromer	not heteromer	not heteromer	not heteromer	not heteromer
873	ENSG00000196659	ENSG00000197557	TTC30B	TTC30A	ENST00000408939	ENST00000355689	ENSP00000386181	ENSP00000347915	0.298329	Catarrhini	0.1169	not heteromer	not heteromer	not heteromer	not heteromer	not heteromer	not heteromer
874	ENSG00000196734	ENSG00000197084	LCE1B	LCE1C	ENST00000360090	ENST00000607093	ENSP00000353203	ENSP00000475270	0.321519	Homininae	0.176	not heteromer	not heteromer	not heteromer	not heteromer	not heteromer	not heteromer
875	ENSG00000196735	ENSG00000237541	HLA-DQA1	HLA-DQA2	ENST00000343139	ENST00000374940	ENSP00000339398	ENSP00000364076	0.280496	Simiiformes	0.1187	not heteromer	not heteromer	not heteromer	not heteromer	not heteromer	not heteromer
876	ENSG00000196834	ENSG00000222038	POTEI	POTEJ	ENST00000451531	ENST00000409602	ENSP00000392718	ENSP00000387176	0.329045	Homo sapiens	0.005	not heteromer	not heteromer	not heteromer	not heteromer	not heteromer	not heteromer
877	ENSG00000197021	ENSG00000197620	CXorf40B	CXorf40A	ENST00000370406	ENST00000441248	ENSP00000359434	ENSP00000423099	0.329045	Homo sapiens	0.009	not heteromer	not heteromer	not heteromer	not heteromer	not heteromer	not heteromer
878	ENSG00000197128	ENSG00000213762	ZNF772	ZNF134	ENST00000343280	ENST00000396161	ENSP00000341165	ENSP00000379464	0.231213	Eutheria	0.65	not heteromer	not heteromer	not heteromer	not heteromer	not heteromer	not heteromer
879	ENSG00000197172	ENSG00000221867	MAGEA6	MAGEA3	ENST00000616035	ENST00000598245	ENSP00000480637	ENSP00000473093	0.329045	Homo sapiens	0.02	not heteromer	not heteromer	not heteromer	not heteromer	not heteromer	not heteromer
880	ENSG00000197208	ENSG00000197375	SLC22A4	SLC22A5	ENST00000200652	ENST00000435065	ENSP00000200652	ENSP00000402760	0.206755	Amniota	0.9681	not heteromer	not heteromer	not heteromer	not heteromer	not heteromer	not heteromer
881	ENSG00000197454	ENSG00000203663	OR2L5	OR2L2	ENST00000355281	ENST00000641771	ENSP00000347428	ENSP00000493410	0.298329	Catarrhini	0.1298	not heteromer	not heteromer	not heteromer	not heteromer	not heteromer	not heteromer
882	ENSG00000197465	ENSG00000250361	GYPE	GYPB	ENST00000358615	ENST00000502664	ENSP00000351430	ENSP00000427690	0.321519	Homininae	0.1595	not heteromer	not heteromer	not heteromer	not heteromer	not heteromer	not heteromer
883	ENSG00000197619	ENSG00000256087	ZNF615	ZNF432	ENST00000598071	ENST00000221315	ENSP00000471041	ENSP00000221315	0.12053	Bilateria	0.7756	not heteromer	not heteromer	not heteromer	not heteromer	not heteromer	not heteromer
884	ENSG00000197706	ENSG00000205330	OR6C74	OR6C1	ENST00000343870	ENST00000642104	ENSP00000342836	ENSP00000492978	0.20848	Mammalia	1.2667	not heteromer	not heteromer	not heteromer	not heteromer	not heteromer	not heteromer
885	ENSG00000197919	ENSG00000233816	IFNA1	IFNA13	ENST00000276927	ENST00000610660	ENSP00000276927	ENSP00000480467	0.321519	Homininae	0	heteromer	not heteromer	not heteromer	not heteromer	not heteromer	not heteromer
886	ENSG00000198021	ENSG00000227234	SPANXA1	SPANXB1	ENST00000370519	ENST00000449283	ENSP00000359550	ENSP00000405202	0.329045	Homo sapiens	0.0009	not heteromer	not heteromer	not heteromer	not heteromer	not heteromer	not heteromer
887	ENSG00000198074	ENSG00000227471	AKR1B10	AKR1B15	ENST00000359579	ENST00000457545	ENSP00000352584	ENSP00000389289	0	Opisthokonta	0.1526	heteromer	not heteromer	not heteromer	not heteromer	not heteromer	not heteromer
888	ENSG00000198077	ENSG00000255974	CYP2A7	CYP2A6	ENST00000301146	ENST00000301141	ENSP00000301146	ENSP00000301141	0.321519	Homininae	0.0961	not heteromer	not heteromer	not heteromer	not heteromer	not heteromer	not heteromer
889	ENSG00000198083	ENSG00000212659	KRTAP9-9	KRTAP9-6	ENST00000394008	ENST00000391355	ENSP00000377576	ENSP00000375150	0.30939	Hominoidea	0.1089	not heteromer	not heteromer	not heteromer	not heteromer	not heteromer	not heteromer
890	ENSG00000198156	ENSG00000255524	NPIPB6	NPIPB8	ENST00000532254	ENST00000529716	ENSP00000431871	ENSP00000434399	0.329045	Homo sapiens	0.007	not heteromer	not heteromer	not heteromer	not heteromer	not heteromer	not heteromer
891	ENSG00000198205	ENSG00000198455	ZXDA	ZXDB	ENST00000358697	ENST00000374888	ENSP00000351530	ENSP00000364023	0.30939	Hominoidea	0.0528	not heteromer	not heteromer	not heteromer	not heteromer	not heteromer	not heteromer
892	ENSG00000198354	ENSG00000198889	DCAF12L2	DCAF12L1	ENST00000360028	ENST00000371126	ENSP00000353128	ENSP00000360167	0.12053	Bilateria	0.2568	not heteromer	not heteromer	not heteromer	not heteromer	not heteromer	not heteromer
893	ENSG00000198535	ENSG00000205502	C2CD4A	C2CD4B	ENST00000355522	ENST00000380392	ENSP00000347712	ENSP00000369755	0.280496	Simiiformes	0.292	not heteromer	not heteromer	not heteromer	not heteromer	not heteromer	not heteromer
894	ENSG00000198704	ENSG00000211445	GPX6	GPX3	ENST00000361902	ENST00000388825	ENSP00000354581	ENSP00000373477	0	Opisthokonta	1.1385	not heteromer	not heteromer	not heteromer	not heteromer	not heteromer	not heteromer
895	ENSG00000198818	ENSG00000213064	SFT2D1	SFT2D2	ENST00000361731	ENST00000271375	ENSP00000354590	ENSP00000271375	0.172022	Vertebrata	2.5376	not heteromer	not heteromer	not heteromer	not heteromer	not heteromer	not heteromer
896	ENSG00000203795	ENSG00000213185	FAM24A	FAM24B	ENST00000368894	ENST00000368898	ENSP00000357889	ENSP00000357894	0.280496	Simiiformes	0.302	not heteromer	not heteromer	not heteromer	not heteromer	not heteromer	not heteromer
897	ENSG00000203857	ENSG00000203859	HSD3B1	HSD3B2	ENST00000369413	ENST00000543831	ENSP00000358421	ENSP00000445122	0.298329	Catarrhini	0.2253	heteromer	not heteromer	not heteromer	not heteromer	not heteromer	not heteromer
898	ENSG00000203923	ENSG00000204363	SPANXN1	SPANXN5	ENST00000370493	ENST00000375511	ENSP00000359524	ENSP00000364661	0.31219	Hominidae	0.1034	not heteromer	not heteromer	not heteromer	not heteromer	not heteromer	not heteromer
899	ENSG00000204252	ENSG00000231389	HLA-DOA	HLA-DPA1	ENST00000229829	ENST00000419277	ENSP00000229829	ENSP00000393566	0.175812	Euteleostomi	2.3453	not heteromer	not heteromer	not heteromer	not heteromer	not heteromer	not heteromer
900	ENSG00000204388	ENSG00000204389	HSPA1B	HSPA1A	ENST00000375650	ENST00000375651	ENSP00000364801	ENSP00000364802	0.329045	Homo sapiens	0.0196	not heteromer	not heteromer	not heteromer	not heteromer	not heteromer	not heteromer
901	ENSG00000204516	ENSG00000204520	MICB	MICA	ENST00000252229	ENST00000449934	ENSP00000252229	ENSP00000413079	0.321519	Homininae	0.1551	not heteromer	not heteromer	not heteromer	not heteromer	not heteromer	not heteromer
902	ENSG00000204525	ENSG00000234745	HLA-C	HLA-B	ENST00000376228	ENST00000412585	ENSP00000365402	ENSP00000399168	0.30939	Hominoidea	0.161	not heteromer	not heteromer	not heteromer	not heteromer	not heteromer	not heteromer
903	ENSG00000204531	ENSG00000212993	POU5F1	POU5F1B	ENST00000259915	ENST00000465342	ENSP00000259915	ENSP00000419298	0.31219	Hominidae	0.0369	not heteromer	not heteromer	not heteromer	not heteromer	not heteromer	not heteromer
904	ENSG00000204632	ENSG00000206503	HLA-G	HLA-A	ENST00000376828	ENST00000396634	ENSP00000366024	ENSP00000379873	0.280496	Simiiformes	0.209	not heteromer	not heteromer	not heteromer	not heteromer	not heteromer	not heteromer
905	ENSG00000204657	ENSG00000204688	OR2H2	OR2H1	ENST00000641840	ENST00000377136	ENSP00000492959	ENSP00000366340	0.231213	Eutheria	0.292	not heteromer	not heteromer	not heteromer	not heteromer	not heteromer	not heteromer
906	ENSG00000204700	ENSG00000204702	OR2J2	OR2J1	ENST00000641417	ENST00000641659	ENSP00000493401	ENSP00000493312	0.298329	Catarrhini	0.0979	not heteromer	not heteromer	not heteromer	not heteromer	not heteromer	not heteromer
907	ENSG00000204880	ENSG00000212721	KRTAP4-8	KRTAP4-11	ENST00000333822	ENST00000391413	ENSP00000328444	ENSP00000375232	0.31219	Hominidae	0.1556	not heteromer	not heteromer	not heteromer	not heteromer	not heteromer	not heteromer
908	ENSG00000205097	ENSG00000225899	FRG2	FRG2B	ENST00000504750	ENST00000425520	ENSP00000424015	ENSP00000401310	0.329045	Homo sapiens	0.0052	not heteromer	not heteromer	not heteromer	not heteromer	not heteromer	not heteromer
909	ENSG00000205279	ENSG00000233932	CTXN3	CTXN2	ENST00000379445	ENST00000644354	ENSP00000368758	ENSP00000495988	0.175812	Euteleostomi	1.4928	not heteromer	not heteromer	not heteromer	not heteromer	not heteromer	not heteromer
910	ENSG00000205496	ENSG00000205497	OR51A2	OR51A4	ENST00000380371	ENST00000641898	ENSP00000369729	ENSP00000492963	0.329045	Homo sapiens	0.0221	not heteromer	not heteromer	not heteromer	not heteromer	not heteromer	not heteromer
911	ENSG00000205718	ENSG00000237247	MBD3L4	MBD3L5	ENST00000381394	ENST00000329753	ENSP00000370801	ENSP00000331435	0.329045	Homo sapiens	0.0062	not heteromer	not heteromer	not heteromer	not heteromer	not heteromer	not heteromer
912	ENSG00000205863	ENSG00000240654	C1QTNF9B	C1QTNF9	ENST00000382140	ENST00000382071	ENSP00000371575	ENSP00000371503	0.321519	Homininae	0.0189	not heteromer	not heteromer	not heteromer	not heteromer	not heteromer	not heteromer
913	ENSG00000206047	ENSG00000240247	DEFA1	DEFA1B	ENST00000382692	ENST00000382689	ENSP00000372139	ENSP00000372136	0.329045	Homo sapiens	0	heteromer	not heteromer	not heteromer	not heteromer	not heteromer	not heteromer
914	ENSG00000206203	ENSG00000212122	TSSK2	TSSK1B	ENST00000399635	ENST00000390666	ENSP00000382544	ENSP00000375081	0	Opisthokonta	1.7629	not heteromer	not heteromer	not heteromer	not heteromer	not heteromer	not heteromer
915	ENSG00000212127	ENSG00000212128	TAS2R14	TAS2R13	ENST00000537503	ENST00000390677	ENSP00000441949	ENSP00000375095	0.231213	Eutheria	0.9131	not heteromer	not heteromer	not heteromer	not heteromer	not heteromer	not heteromer
916	ENSG00000212724	ENSG00000214518	KRTAP2-3	KRTAP2-2	ENST00000391418	ENST00000398477	ENSP00000375237	ENSP00000381494	0.329045	Homo sapiens	0	not heteromer	not heteromer	not heteromer	not heteromer	not heteromer	not heteromer
917	ENSG00000212725	ENSG00000213417	KRTAP2-1	KRTAP2-4	ENST00000391419	ENST00000394015	ENSP00000375238	ENSP00000377583	0.321519	Homininae	0	not heteromer	not heteromer	not heteromer	not heteromer	not heteromer	not heteromer
918	ENSG00000212899	ENSG00000212900	KRTAP3-3	KRTAP3-2	ENST00000391586	ENST00000391587	ENSP00000375428	ENSP00000375429	0.329045	Homo sapiens	0.0894	not heteromer	not heteromer	not heteromer	not heteromer	not heteromer	not heteromer
919	ENSG00000213096	ENSG00000213967	ZNF254	ZNF726	ENST00000357002	ENST00000594466	ENSP00000349494	ENSP00000471516	0.280496	Simiiformes	0.3203	not heteromer	not heteromer	not heteromer	not heteromer	not heteromer	not heteromer
920	ENSG00000213215	ENSG00000221910	OR2F1	OR2F2	ENST00000624504	ENST00000408955	ENSP00000485483	ENSP00000386222	0.298329	Catarrhini	0.1616	not heteromer	not heteromer	not heteromer	not heteromer	not heteromer	not heteromer
921	ENSG00000214029	ENSG00000256223	ZNF891	ZNF10	ENST00000537226	ENST00000248211	ENSP00000437590	ENSP00000248211	0.12053	Bilateria	1.1527	not heteromer	not heteromer	not heteromer	not heteromer	not heteromer	not heteromer
922	ENSG00000214681	ENSG00000229972	IQCF5	IQCF3	ENST00000446461	ENST00000437810	ENSP00000394653	ENSP00000409373	0.231213	Eutheria	1.0444	not heteromer	not heteromer	not heteromer	not heteromer	not heteromer	not heteromer
923	ENSG00000214940	ENSG00000214967	NPIPA8	NPIPA7	ENST00000525596	ENST00000530217	ENSP00000435325	ENSP00000431814	0.329045	Homo sapiens	0	not heteromer	not heteromer	not heteromer	not heteromer	not heteromer	not heteromer
924	ENSG00000215343	ENSG00000215356	ZNF705D	ZNF705B	ENST00000400085	ENST00000400120	ENSP00000382957	ENSP00000382987	0.329045	Homo sapiens	0.0061	not heteromer	not heteromer	not heteromer	not heteromer	not heteromer	not heteromer
925	ENSG00000215455	ENSG00000241123	KRTAP10-1	KRTAP10-5	ENST00000400375	ENST00000400372	ENSP00000383226	ENSP00000383223	0.30939	Hominoidea	0.133	not heteromer	not heteromer	not heteromer	not heteromer	not heteromer	not heteromer
926	ENSG00000216649	ENSG00000227488	GAGE12E	GAGE12D	ENST00000381698	ENST00000405679	ENSP00000371117	ENSP00000384214	0.329045	Homo sapiens	0	not heteromer	not heteromer	not heteromer	not heteromer	not heteromer	not heteromer
927	ENSG00000221837	ENSG00000243489	KRTAP10-9	KRTAP10-11	ENST00000397911	ENST00000334670	ENSP00000381009	ENSP00000334197	0.175812	Euteleostomi	0.1931	not heteromer	not heteromer	not heteromer	not heteromer	not heteromer	not heteromer
928	ENSG00000221909	ENSG00000237765	FAM200A	FAM200B	ENST00000449309	ENST00000622362	ENSP00000411372	ENSP00000483930	0.12053	Bilateria	0.8715	not heteromer	not heteromer	not heteromer	not heteromer	not heteromer	not heteromer
929	ENSG00000221937	ENSG00000236398	TAS2R40	TAS2R39	ENST00000408947	ENST00000446620	ENSP00000386210	ENSP00000405095	0.216038	Theria	0.893	not heteromer	not heteromer	not heteromer	not heteromer	not heteromer	not heteromer
930	ENSG00000221938	ENSG00000221989	OR2A14	OR2A2	ENST00000641068	ENST00000408979	ENSP00000493353	ENSP00000386209	0.231213	Eutheria	0.5188	not heteromer	not heteromer	not heteromer	not heteromer	not heteromer	not heteromer
931	ENSG00000223569	ENSG00000233136	USP17L15	USP17L11	ENST00000621432	ENST00000457736	ENSP00000483519	ENSP00000400880	0.329045	Homo sapiens	0	not heteromer	not heteromer	not heteromer	not heteromer	not heteromer	not heteromer
932	ENSG00000223572	ENSG00000237289	CKMT1A	CKMT1B	ENST00000413453	ENST00000300283	ENSP00000406577	ENSP00000300283	0.321519	Homininae	0.0063	not heteromer	not heteromer	not heteromer	not heteromer	not heteromer	not heteromer
933	ENSG00000223609	ENSG00000244734	HBD	HBB	ENST00000643122	ENST00000647020	ENSP00000494708	ENSP00000494175	0.280496	Simiiformes	0.2417	not heteromer	not heteromer	not heteromer	not heteromer	not heteromer	not heteromer
934	ENSG00000223638	ENSG00000229292	RFPL4A	RFPL4AL1	ENST00000434937	ENST00000341750	ENSP00000392936	ENSP00000345151	0.329045	Homo sapiens	0.0112	not heteromer	not heteromer	not heteromer	not heteromer	not heteromer	not heteromer
935	ENSG00000224389	ENSG00000244731	C4B	C4A	ENST00000435363	ENST00000428956	ENSP00000415941	ENSP00000396688	0.329045	Homo sapiens	0.0027	not heteromer	not heteromer	not heteromer	not heteromer	not heteromer	not heteromer
936	ENSG00000224712	ENSG00000254852	NPIPA3	NPIPA2	ENST00000552140	ENST00000553201	ENSP00000448841	ENSP00000446882	0.329045	Homo sapiens	0	not heteromer	not heteromer	not heteromer	not heteromer	not heteromer	not heteromer
937	ENSG00000225932	ENSG00000244693	CTAGE4	CTAGE8	ENST00000486333	ENST00000487179	ENSP00000419539	ENSP00000417289	0.329045	Homo sapiens	0.0023	not heteromer	not heteromer	not heteromer	not heteromer	not heteromer	not heteromer
938	ENSG00000226288	ENSG00000232268	OR52I2	OR52I1	ENST00000312614	ENST00000530443	ENSP00000308764	ENSP00000436453	0.31219	Hominidae	0.0382	not heteromer	not heteromer	not heteromer	not heteromer	not heteromer	not heteromer
939	ENSG00000228278	ENSG00000229314	ORM2	ORM1	ENST00000431067	ENST00000259396	ENSP00000394936	ENSP00000259396	0.298329	Catarrhini	0.0999	not heteromer	not heteromer	not heteromer	not heteromer	not heteromer	not heteromer
940	ENSG00000229183	ENSG00000229859	PGA4	PGA3	ENST00000378149	ENST00000325558	ENSP00000367391	ENSP00000322192	0.329045	Homo sapiens	0.0058	not heteromer	not heteromer	not heteromer	not heteromer	not heteromer	not heteromer
941	ENSG00000230657	ENSG00000251655	PRB4	PRB1	ENST00000279575	ENST00000500254	ENSP00000279575	ENSP00000420826	0.298329	Catarrhini	0.1303	not heteromer	not heteromer	not heteromer	not heteromer	not heteromer	not heteromer
942	ENSG00000231861	ENSG00000232382	OR5K2	OR5K1	ENST00000427338	ENST00000642057	ENSP00000393889	ENSP00000493267	0.298329	Catarrhini	0.0815	not heteromer	not heteromer	not heteromer	not heteromer	not heteromer	not heteromer
943	ENSG00000232399	ENSG00000249104	USP17L13	USP17L17	ENST00000429667	ENST00000511568	ENSP00000414392	ENSP00000422621	0.329045	Homo sapiens	0.0061	not heteromer	not heteromer	not heteromer	not heteromer	not heteromer	not heteromer
944	ENSG00000236334	ENSG00000256374	PPIAL4G	PPIAL4D	ENST00000419275	ENST00000544708	ENSP00000393845	ENSP00000439444	0.329045	Homo sapiens	0.025	not heteromer	not heteromer	not heteromer	not heteromer	not heteromer	not heteromer
945	ENSG00000242221	ENSG00000243130	PSG2	PSG11	ENST00000406487	ENST00000320078	ENSP00000385706	ENSP00000319140	0.321519	Homininae	0.0798	not heteromer	not heteromer	not heteromer	not heteromer	not heteromer	not heteromer
946	ENSG00000243955	ENSG00000244067	GSTA1	GSTA2	ENST00000334575	ENST00000493422	ENSP00000335620	ENSP00000420168	0.298329	Catarrhini	0.0746	not heteromer	not heteromer	not heteromer	not heteromer	not heteromer	not heteromer
947	ENSG00000248920	ENSG00000250844	USP17L19	USP17L18	ENST00000515566	ENST00000504209	ENSP00000425582	ENSP00000423503	0.329045	Homo sapiens	0.003	not heteromer	not heteromer	not heteromer	not heteromer	not heteromer	not heteromer
948	ENSG00000248933	ENSG00000249811	USP17L22	USP17L21	ENST00000511280	ENST00000506414	ENSP00000423115	ENSP00000422216	0.329045	Homo sapiens	0.0001	not heteromer	not heteromer	not heteromer	not heteromer	not heteromer	not heteromer
949	ENSG00000255221	ENSG00000255501	CARD17	CARD18	ENST00000375707	ENST00000530950	ENSP00000364859	ENSP00000436691	0.12053	Bilateria	1.4603	not heteromer	not heteromer	not heteromer	not heteromer	not heteromer	not heteromer
950	ENSG00000255374	ENSG00000256436	TAS2R43	TAS2R31	ENST00000531678	ENST00000390675	ENSP00000431719	ENSP00000375093	0.31219	Hominidae	0.0642	not heteromer	not heteromer	not heteromer	not heteromer	not heteromer	not heteromer
951	ENSG00000257335	ENSG00000257743	MGAM	MGAM2	ENST00000549489	ENST00000477922	ENSP00000447378	ENSP00000420449	0	Opisthokonta	1.5151	not heteromer	not heteromer	not heteromer	not heteromer	not heteromer	not heteromer
952	ENSG00000257355	ENSG00000269755	AC008770.1	AC008758.6	ENST00000547473	ENST00000598753	ENSP00000458124	ENSP00000471607	0.172022	Vertebrata	0.9559	not heteromer	not heteromer	not heteromer	not heteromer	not heteromer	not heteromer
953	ENSG00000268964	ENSG00000269526	ERVV-2	ERVV-1	ENST00000601417	ENST00000602168	ENSP00000472919	ENSP00000473153	0.329045	Homo sapiens	0.0399	not heteromer	not heteromer	not heteromer	not heteromer	not heteromer	not heteromer
954	ENSG00000095464	ENSG00000132915	PDE6C	PDE6A	ENST00000371447	ENST00000255266	ENSP00000360502	ENSP00000255266	0	Opisthokonta	3.8093	not heteromer	not heteromer	not heteromer	not heteromer	not heteromer	not heteromer
955	ENSG00000077684	ENSG00000102221	JADE1	JADE3	ENST00000226319	ENST00000614628	ENSP00000226319	ENSP00000481850	0	Opisthokonta	76.699	not heteromer	not heteromer	not heteromer	not heteromer	not heteromer	not heteromer
956	ENSG00000109158	ENSG00000145863	GABRA4	GABRA6	ENST00000264318	ENST00000274545	ENSP00000264318	ENSP00000274545	0.12053	Bilateria	6.6113	not heteromer	not heteromer	not heteromer	not heteromer	not heteromer	not heteromer
957	ENSG00000130758	ENSG00000173327	MAP3K10	MAP3K11	ENST00000253055	ENST00000309100	ENSP00000253055	ENSP00000309597	0.12053	Bilateria	75.0234	not heteromer	not heteromer	not heteromer	not heteromer	not heteromer	not heteromer
958	ENSG00000166562	ENSG00000140612	SEC11C	SEC11A	ENST00000558134	ENST00000587834	ENSP00000452697	ENSP00000468633	0.12053	Bilateria	66.1493	not heteromer	not heteromer	not heteromer	not heteromer	not heteromer	not heteromer
959	ENSG00000107518	ENSG00000088812	ATRNL1	ATRN	ENST00000262919	ENST00000355044	ENSP00000262919	ENSP00000347152	0.12053	Bilateria	17.2934	not heteromer	not heteromer	not heteromer	not heteromer	not heteromer	not heteromer
960	ENSG00000123104	ENSG00000150995	ITPR2	ITPR1	ENST00000381340	ENST00000302640	ENSP00000370744	ENSP00000306253	0.12053	Bilateria	4.5299	not heteromer	not heteromer	not heteromer	not heteromer	not heteromer	not heteromer
961	ENSG00000114859	ENSG00000186510	CLCN2	CLCNKA	ENST00000265593	ENST00000331433	ENSP00000265593	ENSP00000332771	0.12053	Bilateria	72.1592	not heteromer	not heteromer	not heteromer	not heteromer	not heteromer	not heteromer
962	ENSG00000196504	ENSG00000110844	PRPF40A	PRPF40B	ENST00000548825	ENST00000648940	ENSP00000448073	ENSP00000497573	0.172022	Vertebrata	73.139	not heteromer	not heteromer	not heteromer	not heteromer	not heteromer	not heteromer
963	ENSG00000112232	ENSG00000121774	KHDRBS2	KHDRBS1	ENST00000281156	ENST00000327300	ENSP00000281156	ENSP00000313829	0	Opisthokonta	6.107	not heteromer	not heteromer	not heteromer	not heteromer	not heteromer	not heteromer
964	ENSG00000114923	ENSG00000004939	SLC4A3	SLC4A1	ENST00000262418	ENST00000273063	ENSP00000262418	ENSP00000273063	0.12053	Bilateria	73.3477	not heteromer	not heteromer	not heteromer	not heteromer	not heteromer	not heteromer
965	ENSG00000176624	ENSG00000254726	MEX3C	MEX3A	ENST00000406189	ENST00000532414	ENSP00000385610	ENSP00000432845	0.12053	Bilateria	11.2207	not heteromer	not heteromer	not heteromer	not heteromer	not heteromer	not heteromer
966	ENSG00000008441	ENSG00000147862	NFIX	NFIB	ENST00000397661	ENST00000380953	ENSP00000380781	ENSP00000370340	0.175812	Euteleostomi	67.6896	not heteromer	not heteromer	not heteromer	not heteromer	not heteromer	not heteromer
967	ENSG00000151834	ENSG00000011677	GABRA2	GABRA3	ENST00000370314	ENST00000507069	ENSP00000359337	ENSP00000427603	0.12053	Bilateria	68.5641	not heteromer	not heteromer	not heteromer	not heteromer	not heteromer	not heteromer
968	ENSG00000114790	ENSG00000130762	ARHGEF26	ARHGEF16	ENST00000356448	ENST00000378378	ENSP00000348828	ENSP00000367629	0.172022	Vertebrata	79.8864	not heteromer	not heteromer	not heteromer	not heteromer	not heteromer	not heteromer
969	ENSG00000154310	ENSG00000123572	TNIK	NRK	ENST00000243300	ENST00000436636	ENSP00000434830	ENSP00000399511	0	Opisthokonta	70.7948	not heteromer	not heteromer	not heteromer	not heteromer	not heteromer	not heteromer
970	ENSG00000089169	ENSG00000149927	RPH3A	DOC2A	ENST00000389385	ENST00000616445	ENSP00000374036	ENSP00000482870	0.12053	Bilateria	38.2133	not heteromer	not heteromer	not heteromer	not heteromer	not heteromer	not heteromer
971	ENSG00000106617	ENSG00000181929	PRKAG2	PRKAG1	ENST00000287878	ENST00000316299	ENSP00000287878	ENSP00000323867	0.12053	Bilateria	66.9938	not heteromer	not heteromer	not heteromer	not heteromer	not heteromer	not heteromer
972	ENSG00000184156	ENSG00000075043	KCNQ3	KCNQ2	ENST00000359125	ENST00000388996	ENSP00000352035	ENSP00000373648	0.12053	Bilateria	15.5989	not heteromer	not heteromer	not heteromer	not heteromer	not heteromer	not heteromer
973	ENSG00000138166	ENSG00000120129	DUSP5	DUSP1	ENST00000239223	ENST00000369583	ENSP00000239223	ENSP00000358596	0	Opisthokonta	9.7892	not heteromer	not heteromer	not heteromer	not heteromer	not heteromer	not heteromer
974	ENSG00000051382	ENSG00000171608	PIK3CB	PIK3CD	ENST00000289153	ENST00000377346	ENSP00000289153	ENSP00000366563	0	Opisthokonta	49.7066	not heteromer	not heteromer	not heteromer	not heteromer	not heteromer	not heteromer
975	ENSG00000107643	ENSG00000109339	MAPK8	MAPK10	ENST00000395611	ENST00000641462	ENSP00000378974	ENSP00000493435	0.172022	Vertebrata	3.1231	not heteromer	not heteromer	not heteromer	not heteromer	not heteromer	not heteromer
976	ENSG00000157404	ENSG00000113721	KIT	PDGFRB	ENST00000261799	ENST00000288135	ENSP00000261799	ENSP00000288135	0.12053	Bilateria	72.5481	not heteromer	not heteromer	not heteromer	not heteromer	not heteromer	not heteromer
977	ENSG00000170214	ENSG00000120907	ADRA1B	ADRA1A	ENST00000380586	ENST00000306675	ENSP00000369960	ENSP00000306662	0.12053	Bilateria	9.2457	not heteromer	not heteromer	not heteromer	not heteromer	not heteromer	not heteromer
978	ENSG00000132793	ENSG00000134324	LPIN3	LPIN1	ENST00000632009	ENST00000449576	ENSP00000487971	ENSP00000397908	0	Opisthokonta	74.3619	not heteromer	not heteromer	not heteromer	not heteromer	not heteromer	not heteromer
979	ENSG00000174473	ENSG00000164574	GALNTL6	GALNT10	ENST00000297107	ENST00000506823	ENSP00000297107	ENSP00000423313	0.12053	Bilateria	4.4427	not heteromer	not heteromer	not heteromer	not heteromer	not heteromer	not heteromer
980	ENSG00000165972	ENSG00000163885	CCDC38	CFAP100	ENST00000352312	ENST00000344280	ENSP00000344749	ENSP00000345470	0.130342	Chordata	78.0603	not heteromer	not heteromer	not heteromer	not heteromer	not heteromer	not heteromer
981	ENSG00000167258	ENSG00000065883	CDK12	CDK13	ENST00000181839	ENST00000447079	ENSP00000181839	ENSP00000398880	0	Opisthokonta	7.3569	heteromer	not heteromer	not heteromer	not heteromer	not heteromer	not heteromer
982	ENSG00000073712	ENSG00000101311	FERMT2	FERMT1	ENST00000343279	ENST00000217289	ENSP00000342858	ENSP00000217289	0.130342	Chordata	6.4321	not heteromer	not heteromer	not heteromer	not heteromer	not heteromer	not heteromer
983	ENSG00000151276	ENSG00000081026	MAGI1	MAGI3	ENST00000307546	ENST00000402939	ENSP00000304604	ENSP00000385450	0.12053	Bilateria	14.1896	not heteromer	not heteromer	not heteromer	not heteromer	not heteromer	not heteromer
984	ENSG00000141027	ENSG00000196498	NCOR1	NCOR2	ENST00000268712	ENST00000405201	ENSP00000268712	ENSP00000384018	0	Opisthokonta	67.2001	heteromer	heteromer	heteromer	not heteromer	heteromer	not heteromer
985	ENSG00000180448	ENSG00000137962	ARHGAP45	ARHGAP29	ENST00000260526	ENST00000539243	ENSP00000260526	ENSP00000439601	0.12053	Bilateria	70.5079	not heteromer	not heteromer	not heteromer	not heteromer	not heteromer	not heteromer
986	ENSG00000159184	ENSG00000170178	HOXB13	HOXD12	ENST00000290295	ENST00000406506	ENSP00000290295	ENSP00000385586	0.12053	Bilateria	74.352	not heteromer	not heteromer	not heteromer	not heteromer	not heteromer	not heteromer
987	ENSG00000171988	ENSG00000168453	JMJD1C	HR	ENST00000381418	ENST00000399262	ENSP00000370826	ENSP00000382204	0.12053	Bilateria	16.2607	not heteromer	not heteromer	not heteromer	not heteromer	not heteromer	not heteromer
988	ENSG00000006453	ENSG00000128298	BAIAP2L1	BAIAP2L2	ENST00000005260	ENST00000381669	ENSP00000005260	ENSP00000371085	0.175812	Euteleostomi	77.9733	not heteromer	not heteromer	not heteromer	not heteromer	not heteromer	not heteromer
989	ENSG00000123933	ENSG00000213347	MXD4	MXD3	ENST00000337190	ENST00000439742	ENSP00000337889	ENSP00000401867	0.12053	Bilateria	12.1425	not heteromer	not heteromer	not heteromer	not heteromer	not heteromer	not heteromer
990	ENSG00000196876	ENSG00000153253	SCN8A	SCN3A	ENST00000283254	ENST00000354534	ENSP00000283254	ENSP00000346534	0	Opisthokonta	4.8196	not heteromer	not heteromer	not heteromer	not heteromer	not heteromer	not heteromer
991	ENSG00000119547	ENSG00000169856	ONECUT2	ONECUT1	ENST00000491143	ENST00000305901	ENSP00000419185	ENSP00000302630	0.172022	Vertebrata	3.5017	not heteromer	not heteromer	not heteromer	not heteromer	not heteromer	not heteromer
992	ENSG00000104953	ENSG00000106829	TLE6	TLE4	ENST00000246112	ENST00000376537	ENSP00000246112	ENSP00000365720	0.130342	Chordata	71.3614	not heteromer	not heteromer	not heteromer	not heteromer	not heteromer	not heteromer
993	ENSG00000145386	ENSG00000133101	CCNA2	CCNA1	ENST00000255465	ENST00000618014	ENSP00000255465	ENSP00000481380	0	Opisthokonta	4.5507	not heteromer	not heteromer	not heteromer	not heteromer	not heteromer	not heteromer
994	ENSG00000131398	ENSG00000166006	KCNC3	KCNC2	ENST00000477616	ENST00000549446	ENSP00000434241	ENSP00000449253	0.12053	Bilateria	31.8993	not heteromer	not heteromer	not heteromer	not heteromer	not heteromer	not heteromer
995	ENSG00000074211	ENSG00000156475	PPP2R2C	PPP2R2B	ENST00000382599	ENST00000394414	ENSP00000372042	ENSP00000377936	0.172022	Vertebrata	60.4665	not heteromer	not heteromer	not heteromer	not heteromer	not heteromer	not heteromer
996	ENSG00000101134	ENSG00000206052	DOK5	DOK6	ENST00000262593	ENST00000382713	ENSP00000262593	ENSP00000372160	0.12053	Bilateria	3.0579	not heteromer	not heteromer	not heteromer	not heteromer	not heteromer	not heteromer
997	ENSG00000140044	ENSG00000162772	JDP2	ATF3	ENST00000267569	ENST00000341491	ENSP00000267569	ENSP00000344352	0.12053	Bilateria	84.3399	not heteromer	not heteromer	not heteromer	not heteromer	not heteromer	not heteromer
998	ENSG00000129675	ENSG00000102606	ARHGEF6	ARHGEF7	ENST00000646102	ENST00000250617	ENSP00000495631	ENSP00000250617	0	Opisthokonta	10.5225	heteromer	not heteromer	not heteromer	not heteromer	not heteromer	not heteromer
999	ENSG00000063015	ENSG00000100095	SEZ6	SEZ6L	ENST00000317338	ENST00000248933	ENSP00000312942	ENSP00000248933	0.12053	Bilateria	9.1832	not heteromer	not heteromer	not heteromer	not heteromer	not heteromer	not heteromer
1000	ENSG00000133030	ENSG00000100106	MPRIP	TRIOBP	ENST00000406386	ENST00000395811	ENSP00000384312	ENSP00000379156	0.12053	Bilateria	87.0936	not heteromer	not heteromer	not heteromer	not heteromer	not heteromer	not heteromer
1001	ENSG00000161509	ENSG00000183454	GRIN2C	GRIN2A	ENST00000293190	ENST00000330684	ENSP00000293190	ENSP00000332549	0.12053	Bilateria	64.6574	not heteromer	not heteromer	not heteromer	not heteromer	not heteromer	not heteromer
1002	ENSG00000101166	ENSG00000141391	PRELID3B	PRELID3A	ENST00000355937	ENST00000336990	ENSP00000348206	ENSP00000338988	0.172022	Vertebrata	55.5476	not heteromer	not heteromer	not heteromer	not heteromer	not heteromer	not heteromer
1003	ENSG00000170581	ENSG00000173757	STAT2	STAT5B	ENST00000314128	ENST00000293328	ENSP00000315768	ENSP00000293328	0.12053	Bilateria	52.165	not heteromer	not heteromer	not heteromer	not heteromer	not heteromer	not heteromer
1004	ENSG00000148660	ENSG00000145349	CAMK2G	CAMK2D	ENST00000511664	ENST00000322680	ENSP00000425824	ENSP00000319060	0	Opisthokonta	73.3183	not heteromer	not heteromer	not heteromer	not heteromer	not heteromer	not heteromer
1005	ENSG00000143801	ENSG00000080815	PSEN2	PSEN1	ENST00000324501	ENST00000366783	ENSP00000326366	ENSP00000355747	0.12053	Bilateria	69.0922	not heteromer	not heteromer	not heteromer	not heteromer	not heteromer	not heteromer
1006	ENSG00000253293	ENSG00000128709	HOXA10	HOXD9	ENST00000249499	ENST00000283921	ENSP00000249499	ENSP00000283921	0.12053	Bilateria	10.4138	not heteromer	not heteromer	not heteromer	not heteromer	not heteromer	not heteromer
1007	ENSG00000046889	ENSG00000124126	PREX2	PREX1	ENST00000288368	ENST00000371941	ENSP00000288368	ENSP00000361009	0.12053	Bilateria	29.0871	not heteromer	not heteromer	not heteromer	not heteromer	not heteromer	not heteromer
1008	ENSG00000108813	ENSG00000144355	DLX4	DLX1	ENST00000240306	ENST00000361725	ENSP00000240306	ENSP00000354478	0.12053	Bilateria	4.325	not heteromer	not heteromer	not heteromer	not heteromer	not heteromer	not heteromer
1009	ENSG00000145741	ENSG00000134717	BTF3	BTF3L4	ENST00000313334	ENST00000380591	ENSP00000360664	ENSP00000369965	0.12053	Bilateria	10.4696	not heteromer	not heteromer	not heteromer	not heteromer	not heteromer	not heteromer
1010	ENSG00000187678	ENSG00000168939	SPRY4	SPRY3	ENST00000302805	ENST00000344120	ENSP00000302978	ENSP00000344967	0.175812	Euteleostomi	7.3512	not heteromer	not heteromer	not heteromer	not heteromer	not heteromer	not heteromer
1011	ENSG00000132259	ENSG00000183862	CNGA4	CNGA2	ENST00000379936	ENST00000329903	ENSP00000369268	ENSP00000328478	0.12053	Bilateria	4.6734	not heteromer	not heteromer	not heteromer	not heteromer	not heteromer	not heteromer
1012	ENSG00000253159	ENSG00000138650	PCDHGA12	PCDH10	ENST00000264360	ENST00000252085	ENSP00000264360	ENSP00000252085	0.130342	Chordata	78.1407	not heteromer	not heteromer	not heteromer	not heteromer	not heteromer	not heteromer
1013	ENSG00000076685	ENSG00000144130	NT5C2	NT5DC4	ENST00000343289	ENST00000327581	ENSP00000339479	ENSP00000330247	0.12053	Bilateria	78.4285	not heteromer	not heteromer	not heteromer	not heteromer	not heteromer	not heteromer
1014	ENSG00000164440	ENSG00000086712	TXLNB	TXLNG	ENST00000380122	ENST00000358430	ENSP00000369465	ENSP00000351206	0.12053	Bilateria	10.2838	heteromer	not heteromer	not heteromer	not heteromer	not heteromer	not heteromer
1015	ENSG00000005073	ENSG00000128709	HOXA11	HOXD9	ENST00000006015	ENST00000249499	ENSP00000006015	ENSP00000249499	0.12053	Bilateria	14.0867	not heteromer	not heteromer	not heteromer	not heteromer	not heteromer	not heteromer
1016	ENSG00000008256	ENSG00000100055	CYTH3	CYTH4	ENST00000350796	ENST00000248901	ENSP00000297044	ENSP00000248901	0	Opisthokonta	100.339	not heteromer	not heteromer	not heteromer	not heteromer	not heteromer	not heteromer
1017	ENSG00000138162	ENSG00000013810	TACC2	TACC3	ENST00000313288	ENST00000369005	ENSP00000326550	ENSP00000358001	0.172022	Vertebrata	18.2284	not heteromer	not heteromer	not heteromer	not heteromer	not heteromer	not heteromer
1018	ENSG00000125740	ENSG00000175592	FOSB	FOSL1	ENST00000353609	ENST00000312562	ENSP00000245919	ENSP00000310170	0.12053	Bilateria	22.1803	not heteromer	not heteromer	not heteromer	not heteromer	not heteromer	not heteromer
1019	ENSG00000070182	ENSG00000115306	SPTB	SPTBN1	ENST00000644917	ENST00000356805	ENSP00000495909	ENSP00000349259	0.12053	Bilateria	95.1686	not heteromer	not heteromer	not heteromer	not heteromer	not heteromer	not heteromer
1020	ENSG00000134668	ENSG00000118482	SPOCD1	PHF3	ENST00000262043	ENST00000360482	ENSP00000262043	ENSP00000353670	0.12053	Bilateria	16.9186	not heteromer	not heteromer	not heteromer	not heteromer	not heteromer	not heteromer
1021	ENSG00000152601	ENSG00000076770	MBNL1	MBNL3	ENST00000370853	ENST00000282486	ENSP00000359890	ENSP00000282486	0.175812	Euteleostomi	3.4677	heteromer	not heteromer	not heteromer	not heteromer	not heteromer	not heteromer
1022	ENSG00000119950	ENSG00000123933	MXI1	MXD4	ENST00000332674	ENST00000337190	ENSP00000331152	ENSP00000337889	0.12053	Bilateria	13.2362	not heteromer	not heteromer	not heteromer	not heteromer	not heteromer	not heteromer
1023	ENSG00000106031	ENSG00000123407	HOXA13	HOXC12	ENST00000222753	ENST00000243103	ENSP00000222753	ENSP00000243103	0.12053	Bilateria	4.3379	not heteromer	not heteromer	not heteromer	not heteromer	not heteromer	not heteromer
1024	ENSG00000108946	ENSG00000188191	PRKAR1A	PRKAR1B	ENST00000392711	ENST00000406797	ENSP00000376475	ENSP00000385749	0.12053	Bilateria	74.1503	heteromer	not heteromer	heteromer	not heteromer	not heteromer	not heteromer
1025	ENSG00000135932	ENSG00000102547	CAB39	CAB39L	ENST00000610540	ENST00000258418	ENSP00000479669	ENSP00000258418	0.175812	Euteleostomi	3.5293	heteromer	not heteromer	not heteromer	not heteromer	not heteromer	not heteromer
1026	ENSG00000180900	ENSG00000137269	SCRIB	LRRC1	ENST00000370888	ENST00000356994	ENSP00000359925	ENSP00000349486	0.175812	Euteleostomi	71.2235	not heteromer	not heteromer	not heteromer	not heteromer	not heteromer	not heteromer
1027	ENSG00000062282	ENSG00000204195	DGAT2	AWAT1	ENST00000228027	ENST00000374521	ENSP00000228027	ENSP00000363645	0.175812	Euteleostomi	82.8854	not heteromer	not heteromer	not heteromer	not heteromer	not heteromer	not heteromer
1028	ENSG00000059915	ENSG00000156011	PSD	PSD3	ENST00000406432	ENST00000327040	ENSP00000384830	ENSP00000324127	0	Opisthokonta	66.4666	not heteromer	not heteromer	not heteromer	not heteromer	not heteromer	not heteromer
1029	ENSG00000113361	ENSG00000129910	CDH6	CDH15	ENST00000265071	ENST00000289746	ENSP00000265071	ENSP00000289746	0.12053	Bilateria	72.1341	not heteromer	not heteromer	not heteromer	not heteromer	not heteromer	not heteromer
1030	ENSG00000146955	ENSG00000172780	RAB19	RAB43	ENST00000537763	ENST00000315150	ENSP00000440167	ENSP00000319781	0	Opisthokonta	99.9921	not heteromer	not heteromer	not heteromer	not heteromer	not heteromer	not heteromer
1031	ENSG00000101096	ENSG00000131196	NFATC2	NFATC1	ENST00000396009	ENST00000427363	ENSP00000379330	ENSP00000389377	0.12053	Bilateria	6.7374	not heteromer	not heteromer	not heteromer	not heteromer	not heteromer	not heteromer
1032	ENSG00000103067	ENSG00000104413	ESRP2	ESRP1	ENST00000473183	ENST00000642581	ENSP00000418748	ENSP00000495733	0.12053	Bilateria	62.8232	not heteromer	not heteromer	not heteromer	not heteromer	not heteromer	not heteromer
1033	ENSG00000174938	ENSG00000100095	SEZ6L2	SEZ6L	ENST00000248933	ENST00000617533	ENSP00000248933	ENSP00000481917	0.12053	Bilateria	12.1667	not heteromer	not heteromer	not heteromer	not heteromer	not heteromer	not heteromer
1034	ENSG00000159184	ENSG00000106031	HOXB13	HOXA13	ENST00000222753	ENST00000290295	ENSP00000222753	ENSP00000290295	0.12053	Bilateria	12.4324	not heteromer	not heteromer	not heteromer	not heteromer	not heteromer	not heteromer
1035	ENSG00000140945	ENSG00000154162	CDH13	CDH12	ENST00000268613	ENST00000382254	ENSP00000268613	ENSP00000371689	0.12053	Bilateria	21.8702	not heteromer	not heteromer	not heteromer	not heteromer	not heteromer	not heteromer
1036	ENSG00000180263	ENSG00000154783	FGD6	FGD5	ENST00000285046	ENST00000343958	ENSP00000285046	ENSP00000344446	0	Opisthokonta	70.6512	not heteromer	not heteromer	not heteromer	not heteromer	not heteromer	not heteromer
1037	ENSG00000104892	ENSG00000126214	KLC3	KLC1	ENST00000391946	ENST00000452929	ENSP00000375810	ENSP00000414982	0.12053	Bilateria	82.2831	not heteromer	not heteromer	not heteromer	not heteromer	not heteromer	not heteromer
1038	ENSG00000064655	ENSG00000158161	EYA2	EYA3	ENST00000327619	ENST00000373871	ENSP00000333640	ENSP00000362978	0.12053	Bilateria	43.4513	not heteromer	not heteromer	not heteromer	not heteromer	not heteromer	not heteromer
1039	ENSG00000018189	ENSG00000176783	RUFY3	RUFY1	ENST00000381006	ENST00000319449	ENSP00000370394	ENSP00000325594	0.12053	Bilateria	21.7141	not heteromer	not heteromer	not heteromer	not heteromer	not heteromer	not heteromer
1040	ENSG00000204969	ENSG00000165194	PCDHA2	PCDH19	ENST00000373034	ENST00000526136	ENSP00000362125	ENSP00000431748	0.130342	Chordata	76.7173	not heteromer	not heteromer	not heteromer	not heteromer	not heteromer	not heteromer
1041	ENSG00000119715	ENSG00000196482	ESRRB	ESRRG	ENST00000380887	ENST00000366937	ENSP00000370270	ENSP00000355904	0.175812	Euteleostomi	70.8539	not heteromer	not heteromer	not heteromer	not heteromer	not heteromer	not heteromer
1042	ENSG00000170525	ENSG00000123836	PFKFB3	PFKFB2	ENST00000367080	ENST00000640683	ENSP00000356047	ENSP00000492001	0.175812	Euteleostomi	87.5455	not heteromer	not heteromer	not heteromer	not heteromer	not heteromer	not heteromer
1043	ENSG00000158258	ENSG00000171603	CLSTN2	CLSTN1	ENST00000458420	ENST00000377298	ENSP00000402460	ENSP00000366513	0.130342	Chordata	5.1441	not heteromer	not heteromer	not heteromer	not heteromer	not heteromer	not heteromer
1044	ENSG00000189184	ENSG00000204969	PCDH18	PCDHA2	ENST00000344876	ENST00000526136	ENSP00000355082	ENSP00000431748	0.130342	Chordata	65.1187	not heteromer	not heteromer	not heteromer	not heteromer	not heteromer	not heteromer
1045	ENSG00000107731	ENSG00000182168	UNC5B	UNC5C	ENST00000335350	ENST00000453304	ENSP00000334329	ENSP00000406022	0.172022	Vertebrata	33.8322	not heteromer	not heteromer	not heteromer	not heteromer	not heteromer	not heteromer
1046	ENSG00000108774	ENSG00000144566	RAB5C	RAB5A	ENST00000547517	ENST00000273047	ENSP00000447053	ENSP00000273047	0	Opisthokonta	9.8509	not heteromer	not heteromer	not heteromer	not heteromer	not heteromer	not heteromer
1047	ENSG00000126458	ENSG00000133818	RRAS	RRAS2	ENST00000246792	ENST00000256196	ENSP00000246792	ENSP00000256196	0	Opisthokonta	46.6382	not heteromer	not heteromer	not heteromer	not heteromer	not heteromer	not heteromer
1048	ENSG00000164897	ENSG00000168591	TMUB1	TMUB2	ENST00000392818	ENST00000538716	ENSP00000376565	ENSP00000444565	0.172022	Vertebrata	21.1711	heteromer	not heteromer	not heteromer	not heteromer	not heteromer	not heteromer
1049	ENSG00000162618	ENSG00000072071	ADGRL4	ADGRL1	ENST00000340736	ENST00000370742	ENSP00000340688	ENSP00000359778	0.12053	Bilateria	72.7603	not heteromer	not heteromer	not heteromer	not heteromer	not heteromer	not heteromer
1050	ENSG00000198898	ENSG00000177938	CAPZA2	CAPZA3	ENST00000317658	ENST00000361183	ENSP00000326238	ENSP00000354947	0.175812	Euteleostomi	8.6761	not heteromer	not heteromer	not heteromer	not heteromer	not heteromer	not heteromer
1051	ENSG00000132466	ENSG00000131503	ANKRD17	ANKHD1	ENST00000360839	ENST00000358602	ENSP00000354085	ENSP00000351416	0.175812	Euteleostomi	8.0573	not heteromer	not heteromer	not heteromer	not heteromer	not heteromer	not heteromer
1052	ENSG00000171988	ENSG00000115548	JMJD1C	KDM3A	ENST00000409556	ENST00000399262	ENSP00000386660	ENSP00000382204	0.12053	Bilateria	10.7363	not heteromer	not heteromer	not heteromer	not heteromer	not heteromer	not heteromer
1053	ENSG00000138347	ENSG00000120729	MYPN	MYOT	ENST00000239926	ENST00000358913	ENSP00000239926	ENSP00000351790	0.12053	Bilateria	8.2618	not heteromer	not heteromer	not heteromer	not heteromer	not heteromer	not heteromer
1054	ENSG00000124249	ENSG00000169427	KCNK15	KCNK9	ENST00000372861	ENST00000648164	ENSP00000361952	ENSP00000498198	0	Opisthokonta	110.732	not heteromer	not heteromer	not heteromer	not heteromer	not heteromer	not heteromer
1055	ENSG00000115896	ENSG00000154822	PLCL1	PLCL2	ENST00000428675	ENST00000615277	ENSP00000402861	ENSP00000478458	0	Opisthokonta	10.2784	not heteromer	not heteromer	not heteromer	not heteromer	not heteromer	not heteromer
1056	ENSG00000146094	ENSG00000115325	DOK3	DOK1	ENST00000233668	ENST00000357198	ENSP00000233668	ENSP00000349727	0.12053	Bilateria	72.7802	not heteromer	not heteromer	not heteromer	not heteromer	not heteromer	not heteromer
1057	ENSG00000170144	ENSG00000139675	HNRNPA3	HNRNPA1L2	ENST00000357495	ENST00000392524	ENSP00000350090	ENSP00000376309	0	Opisthokonta	4.6949	not heteromer	not heteromer	not heteromer	not heteromer	not heteromer	not heteromer
1058	ENSG00000064195	ENSG00000144355	DLX3	DLX1	ENST00000434704	ENST00000361725	ENSP00000389870	ENSP00000354478	0.12053	Bilateria	33.4417	not heteromer	not heteromer	not heteromer	not heteromer	not heteromer	not heteromer
1059	ENSG00000187391	ENSG00000151276	MAGI2	MAGI1	ENST00000402939	ENST00000354212	ENSP00000385450	ENSP00000346151	0.12053	Bilateria	5.7469	not heteromer	not heteromer	not heteromer	not heteromer	not heteromer	not heteromer
1060	ENSG00000164070	ENSG00000170606	HSPA4L	HSPA4	ENST00000296464	ENST00000304858	ENSP00000296464	ENSP00000302961	0	Opisthokonta	10.2637	not heteromer	not heteromer	not heteromer	not heteromer	not heteromer	not heteromer
1061	ENSG00000065308	ENSG00000174599	TRAM2	TRAM1L1	ENST00000182527	ENST00000310754	ENSP00000182527	ENSP00000309402	0.172022	Vertebrata	3.2199	not heteromer	not heteromer	not heteromer	not heteromer	not heteromer	not heteromer
1062	ENSG00000075826	ENSG00000138674	SEC31B	SEC31A	ENST00000370345	ENST00000395310	ENSP00000359370	ENSP00000378721	0.172022	Vertebrata	63.7208	not heteromer	not heteromer	not heteromer	not heteromer	not heteromer	not heteromer
1063	ENSG00000114019	ENSG00000126016	AMOTL2	AMOT	ENST00000514516	ENST00000371959	ENSP00000424765	ENSP00000361027	0.172022	Vertebrata	7.9477	not heteromer	not heteromer	not heteromer	not heteromer	not heteromer	not heteromer
1064	ENSG00000107807	ENSG00000115297	TLX1	TLX2	ENST00000370196	ENST00000233638	ENSP00000359215	ENSP00000233638	0.12053	Bilateria	80.0324	not heteromer	not heteromer	not heteromer	not heteromer	not heteromer	not heteromer
1065	ENSG00000109046	ENSG00000176871	WSB1	WSB2	ENST00000262394	ENST00000441406	ENSP00000262394	ENSP00000409131	0.172022	Vertebrata	66.4635	not heteromer	not heteromer	not heteromer	not heteromer	not heteromer	not heteromer
1066	ENSG00000174238	ENSG00000180957	PITPNA	PITPNB	ENST00000313486	ENST00000634017	ENSP00000316809	ENSP00000487693	0.12053	Bilateria	79.0569	not heteromer	not heteromer	not heteromer	not heteromer	not heteromer	not heteromer
1067	ENSG00000128487	ENSG00000100014	SPECC1	SPECC1L	ENST00000314328	ENST00000261503	ENSP00000325785	ENSP00000261503	0.172022	Vertebrata	71.2134	not heteromer	not heteromer	not heteromer	not heteromer	not heteromer	not heteromer
1068	ENSG00000106976	ENSG00000197959	DNM1	DNM3	ENST00000372923	ENST00000355305	ENSP00000362014	ENSP00000347457	0	Opisthokonta	76.4244	heteromer	not heteromer	not heteromer	not heteromer	not heteromer	not heteromer
1069	ENSG00000149256	ENSG00000009694	TENM4	TENM1	ENST00000422452	ENST00000278550	ENSP00000403954	ENSP00000278550	0.130342	Chordata	9.172	not heteromer	not heteromer	not heteromer	not heteromer	not heteromer	not heteromer
1070	ENSG00000138650	ENSG00000171815	PCDH10	PCDHB1	ENST00000264360	ENST00000306549	ENSP00000264360	ENSP00000307234	0.130342	Chordata	26.8438	not heteromer	not heteromer	not heteromer	not heteromer	not heteromer	not heteromer
1071	ENSG00000165409	ENSG00000170820	TSHR	FSHR	ENST00000541158	ENST00000406846	ENSP00000441235	ENSP00000384708	0.12053	Bilateria	28.6351	not heteromer	not heteromer	not heteromer	not heteromer	not heteromer	not heteromer
1072	ENSG00000070961	ENSG00000058668	ATP2B1	ATP2B4	ENST00000357681	ENST00000428670	ENSP00000350310	ENSP00000392043	0	Opisthokonta	68.2496	not heteromer	not heteromer	not heteromer	not heteromer	not heteromer	not heteromer
1073	ENSG00000204965	ENSG00000118946	PCDHA5	PCDH17	ENST00000377918	ENST00000529859	ENSP00000367151	ENSP00000436557	0.130342	Chordata	78.9876	not heteromer	not heteromer	not heteromer	not heteromer	not heteromer	not heteromer
1074	ENSG00000158055	ENSG00000083307	GRHL3	GRHL2	ENST00000251808	ENST00000350501	ENSP00000251808	ENSP00000288955	0.12053	Bilateria	82.6555	not heteromer	not heteromer	not heteromer	not heteromer	not heteromer	not heteromer
1075	ENSG00000140650	ENSG00000100417	PMM2	PMM1	ENST00000216259	ENST00000268261	ENSP00000216259	ENSP00000268261	0.172022	Vertebrata	10.8833	not heteromer	not heteromer	not heteromer	not heteromer	not heteromer	not heteromer
1076	ENSG00000105122	ENSG00000136848	RASAL3	DAB2IP	ENST00000343625	ENST00000259371	ENSP00000341905	ENSP00000259371	0	Opisthokonta	76.2569	not heteromer	not heteromer	not heteromer	not heteromer	not heteromer	not heteromer
1077	ENSG00000198963	ENSG00000069667	RORB	RORA	ENST00000261523	ENST00000376896	ENSP00000261523	ENSP00000366093	0.12053	Bilateria	2.1093	not heteromer	not heteromer	not heteromer	not heteromer	not heteromer	not heteromer
1078	ENSG00000213889	ENSG00000100614	PPM1N	PPM1A	ENST00000325642	ENST00000451287	ENSP00000327255	ENSP00000397050	0	Opisthokonta	64.2585	not heteromer	not heteromer	not heteromer	not heteromer	not heteromer	not heteromer
1079	ENSG00000182324	ENSG00000168135	KCNJ14	KCNJ4	ENST00000303592	ENST00000391884	ENSP00000306497	ENSP00000375756	0.172022	Vertebrata	95.2681	not heteromer	not heteromer	not heteromer	not heteromer	not heteromer	not heteromer
1080	ENSG00000198752	ENSG00000143776	CDC42BPB	CDC42BPA	ENST00000366769	ENST00000361246	ENSP00000355731	ENSP00000355237	0.172022	Vertebrata	10.522	not heteromer	not heteromer	not heteromer	not heteromer	not heteromer	not heteromer
1081	ENSG00000167578	ENSG00000168118	RAB4B	RAB4A	ENST00000594800	ENST00000366690	ENSP00000470246	ENSP00000355651	0	Opisthokonta	70.8635	not heteromer	not heteromer	not heteromer	not heteromer	not heteromer	not heteromer
1082	ENSG00000099822	ENSG00000138622	HCN2	HCN4	ENST00000251287	ENST00000261917	ENSP00000251287	ENSP00000261917	0.12053	Bilateria	65.1995	heteromer	not heteromer	not heteromer	not heteromer	not heteromer	not heteromer
1083	ENSG00000154305	ENSG00000150527	MIA3	MIA2	ENST00000640607	ENST00000344922	ENSP00000491014	ENSP00000340900	0.172022	Vertebrata	79.1775	not heteromer	not heteromer	not heteromer	not heteromer	not heteromer	not heteromer
1084	ENSG00000095637	ENSG00000154556	SORBS1	SORBS2	ENST00000371247	ENST00000355634	ENSP00000360293	ENSP00000347852	0.12053	Bilateria	68.6867	not heteromer	not heteromer	not heteromer	not heteromer	not heteromer	not heteromer
1085	ENSG00000166391	ENSG00000147160	MOGAT2	AWAT2	ENST00000276101	ENST00000198801	ENSP00000421172	ENSP00000198801	0.130342	Chordata	3.093	not heteromer	not heteromer	not heteromer	not heteromer	not heteromer	not heteromer
1086	ENSG00000189184	ENSG00000204965	PCDH18	PCDHA5	ENST00000344876	ENST00000529859	ENSP00000355082	ENSP00000436557	0.130342	Chordata	66.2651	not heteromer	not heteromer	not heteromer	not heteromer	not heteromer	not heteromer
1087	ENSG00000154655	ENSG00000198945	L3MBTL4	L3MBTL3	ENST00000400105	ENST00000529410	ENSP00000382976	ENSP00000431962	0.12053	Bilateria	8.1797	not heteromer	not heteromer	not heteromer	not heteromer	not heteromer	not heteromer
1088	ENSG00000065989	ENSG00000113448	PDE4A	PDE4D	ENST00000380702	ENST00000340635	ENSP00000370078	ENSP00000345502	0	Opisthokonta	75.7982	not heteromer	not heteromer	not heteromer	not heteromer	not heteromer	not heteromer
1089	ENSG00000163558	ENSG00000067606	PRKCI	PRKCZ	ENST00000378567	ENST00000295797	ENSP00000367830	ENSP00000295797	0.175812	Euteleostomi	12.4415	heteromer	heteromer	not heteromer	not heteromer	heteromer	not heteromer
1090	ENSG00000129991	ENSG00000130598	TNNI3	TNNI2	ENST00000344887	ENST00000381911	ENSP00000341838	ENSP00000371336	0.175812	Euteleostomi	13.0996	not heteromer	not heteromer	not heteromer	not heteromer	not heteromer	not heteromer
1091	ENSG00000101115	ENSG00000256463	SALL4	SALL3	ENST00000217086	ENST00000537592	ENSP00000217086	ENSP00000441823	0.12053	Bilateria	29.7017	not heteromer	not heteromer	not heteromer	not heteromer	not heteromer	not heteromer
1092	ENSG00000182521	ENSG00000112592	TBPL2	TBP	ENST00000230354	ENST00000247219	ENSP00000230354	ENSP00000247219	0	Opisthokonta	9.869	not heteromer	not heteromer	not heteromer	not heteromer	not heteromer	not heteromer
1093	ENSG00000253293	ENSG00000128710	HOXA10	HOXD10	ENST00000249501	ENST00000283921	ENSP00000249501	ENSP00000283921	0.12053	Bilateria	6.5578	not heteromer	not heteromer	not heteromer	not heteromer	not heteromer	not heteromer
1094	ENSG00000109519	ENSG00000164284	GRPEL1	GRPEL2	ENST00000264954	ENST00000329271	ENSP00000264954	ENSP00000329558	0.172022	Vertebrata	7.3144	heteromer	not heteromer	not heteromer	not heteromer	not heteromer	not heteromer
1095	ENSG00000130733	ENSG00000058799	YIPF2	YIPF1	ENST00000072644	ENST00000253031	ENSP00000072644	ENSP00000253031	0.172022	Vertebrata	64.6412	not heteromer	not heteromer	not heteromer	not heteromer	not heteromer	not heteromer
1096	ENSG00000234857	ENSG00000153187	HNRNPUL2-BSCL2	HNRNPU	ENST00000640218	ENST00000403734	ENSP00000491215	ENSP00000456010	0.12053	Bilateria	72.4005	not heteromer	not heteromer	not heteromer	not heteromer	not heteromer	not heteromer
1097	ENSG00000066777	ENSG00000124198	ARFGEF1	ARFGEF2	ENST00000262215	ENST00000371917	ENSP00000262215	ENSP00000360985	0	Opisthokonta	4.5598	heteromer	heteromer	not heteromer	not heteromer	heteromer	not heteromer
1098	ENSG00000067900	ENSG00000134318	ROCK1	ROCK2	ENST00000399799	ENST00000315872	ENSP00000382697	ENSP00000317985	0.175812	Euteleostomi	7.1286	heteromer	not heteromer	not heteromer	not heteromer	not heteromer	not heteromer
1099	ENSG00000179603	ENSG00000196277	GRM8	GRM7	ENST00000339582	ENST00000357716	ENSP00000344173	ENSP00000350348	0.172022	Vertebrata	4.2857	not heteromer	not heteromer	not heteromer	not heteromer	not heteromer	not heteromer
1100	ENSG00000104964	ENSG00000196781	AES	TLE1	ENST00000221561	ENST00000376499	ENSP00000221561	ENSP00000365682	0.130342	Chordata	10.6134	heteromer	heteromer	not heteromer	not heteromer	heteromer	not heteromer
1101	ENSG00000139970	ENSG00000115310	RTN1	RTN4	ENST00000337526	ENST00000267484	ENSP00000337838	ENSP00000267484	0.12053	Bilateria	60.1803	heteromer	not heteromer	not heteromer	not heteromer	not heteromer	not heteromer
1102	ENSG00000136888	ENSG00000151418	ATP6V1G1	ATP6V1G3	ENST00000374050	ENST00000489986	ENSP00000363162	ENSP00000417171	0.12053	Bilateria	3.9995	not heteromer	not heteromer	not heteromer	not heteromer	not heteromer	not heteromer
1103	ENSG00000150712	ENSG00000166912	MTMR12	MTMR10	ENST00000382142	ENST00000435680	ENSP00000371577	ENSP00000402537	0	Opisthokonta	8.0074	not heteromer	not heteromer	not heteromer	not heteromer	not heteromer	not heteromer
1104	ENSG00000118985	ENSG00000128886	ELL2	ELL3	ENST00000237853	ENST00000319359	ENSP00000237853	ENSP00000320346	0.12053	Bilateria	16.0823	not heteromer	not heteromer	not heteromer	not heteromer	not heteromer	not heteromer
1105	ENSG00000150394	ENSG00000179242	CDH8	CDH4	ENST00000577390	ENST00000614565	ENSP00000462701	ENSP00000484928	0.12053	Bilateria	51.1013	not heteromer	not heteromer	not heteromer	not heteromer	not heteromer	not heteromer
1106	ENSG00000119938	ENSG00000173281	PPP1R3C	PPP1R3B	ENST00000238994	ENST00000310455	ENSP00000238994	ENSP00000308318	0	Opisthokonta	77.9248	not heteromer	not heteromer	not heteromer	not heteromer	not heteromer	not heteromer
1107	ENSG00000135298	ENSG00000181790	ADGRB3	ADGRB1	ENST00000370598	ENST00000517894	ENSP00000359630	ENSP00000430945	0.12053	Bilateria	67.5401	not heteromer	not heteromer	not heteromer	not heteromer	not heteromer	not heteromer
1108	ENSG00000189184	ENSG00000249158	PCDH18	PCDHA11	ENST00000344876	ENST00000398640	ENSP00000355082	ENSP00000381636	0.130342	Chordata	66.4291	not heteromer	not heteromer	not heteromer	not heteromer	not heteromer	not heteromer
1109	ENSG00000213999	ENSG00000116604	MEF2B	MEF2D	ENST00000348159	ENST00000424583	ENSP00000271555	ENSP00000402154	0	Opisthokonta	32.0843	heteromer	not heteromer	not heteromer	not heteromer	not heteromer	not heteromer
1110	ENSG00000153922	ENSG00000173575	CHD1	CHD2	ENST00000614616	ENST00000394196	ENSP00000483667	ENSP00000377747	0	Opisthokonta	83.5907	not heteromer	not heteromer	not heteromer	not heteromer	not heteromer	not heteromer
1111	ENSG00000177200	ENSG00000100888	CHD9	CHD8	ENST00000646647	ENST00000447540	ENSP00000495240	ENSP00000396345	0	Opisthokonta	24.2932	not heteromer	not heteromer	not heteromer	not heteromer	not heteromer	not heteromer
1112	ENSG00000168924	ENSG00000165046	LETM1	LETM2	ENST00000379957	ENST00000302787	ENSP00000369291	ENSP00000305653	0.172022	Vertebrata	40.936	not heteromer	not heteromer	not heteromer	not heteromer	not heteromer	not heteromer
1113	ENSG00000133318	ENSG00000115310	RTN3	RTN4	ENST00000337526	ENST00000377819	ENSP00000337838	ENSP00000367050	0.12053	Bilateria	3.4281	heteromer	heteromer	heteromer	heteromer	heteromer	heteromer
1114	ENSG00000131730	ENSG00000223572	CKMT2	CKMT1A	ENST00000424301	ENST00000413453	ENSP00000404203	ENSP00000406577	0.175812	Euteleostomi	2.8784	not heteromer	not heteromer	not heteromer	not heteromer	not heteromer	not heteromer
1115	ENSG00000168530	ENSG00000160808	MYL1	MYL3	ENST00000395869	ENST00000352451	ENSP00000379210	ENSP00000307280	0.172022	Vertebrata	71.446	not heteromer	not heteromer	not heteromer	not heteromer	not heteromer	not heteromer
1116	ENSG00000151247	ENSG00000175766	EIF4E	EIF4E1B	ENST00000505992	ENST00000647833	ENSP00000425561	ENSP00000497422	0	Opisthokonta	44.124	not heteromer	not heteromer	not heteromer	not heteromer	not heteromer	not heteromer
1117	ENSG00000070404	ENSG00000134363	FSTL3	FST	ENST00000166139	ENST00000256759	ENSP00000166139	ENSP00000256759	0.130342	Chordata	87.147	not heteromer	not heteromer	not heteromer	not heteromer	not heteromer	not heteromer
1118	ENSG00000244462	ENSG00000183808	RBM12	RBM12B	ENST00000399300	ENST00000374114	ENSP00000382239	ENSP00000363228	0.12053	Bilateria	11.9721	not heteromer	not heteromer	not heteromer	not heteromer	not heteromer	not heteromer
1119	ENSG00000105650	ENSG00000113448	PDE4C	PDE4D	ENST00000594617	ENST00000340635	ENSP00000469696	ENSP00000345502	0	Opisthokonta	11.9319	not heteromer	not heteromer	not heteromer	not heteromer	not heteromer	not heteromer
1120	ENSG00000141084	ENSG00000010017	RANBP10	RANBP9	ENST00000011619	ENST00000317506	ENSP00000011619	ENSP00000316589	0	Opisthokonta	3.8528	heteromer	heteromer	not heteromer	not heteromer	heteromer	not heteromer
1121	ENSG00000141570	ENSG00000100307	CBX8	CBX7	ENST00000216133	ENST00000269385	ENSP00000216133	ENSP00000269385	0.12053	Bilateria	83.2572	not heteromer	not heteromer	not heteromer	not heteromer	not heteromer	not heteromer
1122	ENSG00000189350	ENSG00000198718	TOGARAM2	TOGARAM1	ENST00000379558	ENST00000361462	ENSP00000368876	ENSP00000354917	0.12053	Bilateria	66.0655	not heteromer	not heteromer	not heteromer	not heteromer	not heteromer	not heteromer
1123	ENSG00000109738	ENSG00000145888	GLRB	GLRA1	ENST00000264428	ENST00000455880	ENSP00000264428	ENSP00000411593	0.12053	Bilateria	72.0348	not heteromer	not heteromer	not heteromer	not heteromer	not heteromer	not heteromer
1124	ENSG00000145675	ENSG00000117461	PIK3R1	PIK3R3	ENST00000262741	ENST00000521381	ENSP00000262741	ENSP00000428056	0.12053	Bilateria	61.026	heteromer	not heteromer	not heteromer	not heteromer	not heteromer	not heteromer
1125	ENSG00000123407	ENSG00000128714	HOXC12	HOXD13	ENST00000243103	ENST00000392539	ENSP00000243103	ENSP00000376322	0.12053	Bilateria	5.3092	not heteromer	not heteromer	not heteromer	not heteromer	not heteromer	not heteromer
1126	ENSG00000127528	ENSG00000136826	KLF2	KLF4	ENST00000248071	ENST00000374672	ENSP00000248071	ENSP00000363804	0.12053	Bilateria	16.0709	not heteromer	not heteromer	not heteromer	not heteromer	not heteromer	not heteromer
1127	ENSG00000184492	ENSG00000186564	FOXD4L1	FOXD2	ENST00000306507	ENST00000334793	ENSP00000302756	ENSP00000335493	0	Opisthokonta	69.0979	not heteromer	not heteromer	not heteromer	not heteromer	not heteromer	not heteromer
1128	ENSG00000189184	ENSG00000204961	PCDH18	PCDHA9	ENST00000344876	ENST00000532602	ENSP00000355082	ENSP00000436042	0.130342	Chordata	65.344	not heteromer	not heteromer	not heteromer	not heteromer	not heteromer	not heteromer
1129	ENSG00000179776	ENSG00000140945	CDH5	CDH13	ENST00000268613	ENST00000649567	ENSP00000268613	ENSP00000497290	0.12053	Bilateria	31.6288	not heteromer	not heteromer	not heteromer	not heteromer	not heteromer	not heteromer
1130	ENSG00000110925	ENSG00000144655	CSRNP2	CSRNP1	ENST00000228515	ENST00000273153	ENSP00000228515	ENSP00000273153	0.172022	Vertebrata	34.9177	not heteromer	not heteromer	not heteromer	not heteromer	not heteromer	not heteromer
1131	ENSG00000166391	ENSG00000204195	MOGAT2	AWAT1	ENST00000198801	ENST00000374521	ENSP00000198801	ENSP00000363645	0.130342	Chordata	3.6298	not heteromer	not heteromer	not heteromer	not heteromer	not heteromer	not heteromer
1132	ENSG00000160460	ENSG00000070182	SPTBN4	SPTB	ENST00000644917	ENST00000598249	ENSP00000495909	ENSP00000469242	0.12053	Bilateria	96.0524	not heteromer	not heteromer	not heteromer	not heteromer	not heteromer	not heteromer
1133	ENSG00000137145	ENSG00000174485	DENND4C	DENND4A	ENST00000434457	ENST00000443035	ENSP00000473469	ENSP00000391167	0.12053	Bilateria	5.633	not heteromer	not heteromer	not heteromer	not heteromer	not heteromer	not heteromer
1134	ENSG00000164122	ENSG00000102048	ASB5	ASB9	ENST00000380488	ENST00000296525	ENSP00000369855	ENSP00000296525	0.172022	Vertebrata	64.4572	not heteromer	not heteromer	not heteromer	not heteromer	not heteromer	not heteromer
1135	ENSG00000112319	ENSG00000158161	EYA4	EYA3	ENST00000531901	ENST00000373871	ENSP00000432770	ENSP00000362978	0.12053	Bilateria	4.41	not heteromer	not heteromer	not heteromer	not heteromer	not heteromer	not heteromer
1136	ENSG00000141298	ENSG00000084112	SSH2	SSH1	ENST00000326495	ENST00000540801	ENSP00000315713	ENSP00000444743	0	Opisthokonta	21.9751	not heteromer	not heteromer	not heteromer	not heteromer	not heteromer	not heteromer
1137	ENSG00000110075	ENSG00000100239	PPP6R3	PPP6R2	ENST00000612753	ENST00000393801	ENSP00000478417	ENSP00000377390	0.130342	Chordata	51.2671	not heteromer	not heteromer	not heteromer	not heteromer	not heteromer	not heteromer
1138	ENSG00000124140	ENSG00000124067	SLC12A5	SLC12A4	ENST00000422611	ENST00000454036	ENSP00000395983	ENSP00000387694	0	Opisthokonta	3.6904	not heteromer	not heteromer	not heteromer	not heteromer	not heteromer	not heteromer
1139	ENSG00000120063	ENSG00000146535	GNA13	GNA12	ENST00000439174	ENST00000275364	ENSP00000400717	ENSP00000275364	0	Opisthokonta	87.878	not heteromer	not heteromer	not heteromer	not heteromer	not heteromer	not heteromer
1140	ENSG00000075420	ENSG00000102531	FNDC3B	FNDC3A	ENST00000415807	ENST00000541916	ENSP00000411242	ENSP00000441831	0.12053	Bilateria	4.076	not heteromer	not heteromer	not heteromer	not heteromer	not heteromer	not heteromer
1141	ENSG00000176399	ENSG00000142700	DMRTA1	DMRTA2	ENST00000404795	ENST00000325870	ENSP00000383909	ENSP00000319651	0.12053	Bilateria	56.5199	not heteromer	not heteromer	not heteromer	not heteromer	not heteromer	not heteromer
1142	ENSG00000134853	ENSG00000113721	PDGFRA	PDGFRB	ENST00000261799	ENST00000257290	ENSP00000261799	ENSP00000257290	0.12053	Bilateria	75.0224	heteromer	heteromer	not heteromer	heteromer	heteromer	not heteromer
1143	ENSG00000166507	ENSG00000138653	NDST2	NDST4	ENST00000264363	ENST00000309979	ENSP00000264363	ENSP00000310657	0.12053	Bilateria	69.3297	not heteromer	not heteromer	not heteromer	not heteromer	not heteromer	not heteromer
1144	ENSG00000105289	ENSG00000119139	TJP3	TJP2	ENST00000589378	ENST00000539225	ENSP00000465419	ENSP00000438262	0.12053	Bilateria	71.7075	not heteromer	not heteromer	not heteromer	not heteromer	not heteromer	not heteromer
1145	ENSG00000152990	ENSG00000020181	ADGRA3	ADGRA2	ENST00000412232	ENST00000334304	ENSP00000406367	ENSP00000334952	0.12053	Bilateria	11.8935	not heteromer	not heteromer	not heteromer	not heteromer	not heteromer	not heteromer
1146	ENSG00000104848	ENSG00000182255	KCNA7	KCNA4	ENST00000221444	ENST00000328224	ENSP00000221444	ENSP00000328511	0.12053	Bilateria	69.6366	not heteromer	not heteromer	not heteromer	not heteromer	not heteromer	not heteromer
1147	ENSG00000173264	ENSG00000180998	GPR137	GPR137C	ENST00000411458	ENST00000321662	ENSP00000411827	ENSP00000315106	0.175812	Euteleostomi	24.0015	not heteromer	not heteromer	not heteromer	not heteromer	not heteromer	not heteromer
1148	ENSG00000256453	ENSG00000151962	DND1	RBM46	ENST00000281722	ENST00000542735	ENSP00000281722	ENSP00000445366	0	Opisthokonta	24.5848	not heteromer	not heteromer	not heteromer	not heteromer	not heteromer	not heteromer
1149	ENSG00000140836	ENSG00000136367	ZFHX3	ZFHX2	ENST00000419474	ENST00000641206	ENSP00000413418	ENSP00000493252	0.12053	Bilateria	69.1892	not heteromer	not heteromer	not heteromer	not heteromer	not heteromer	not heteromer
1150	ENSG00000149782	ENSG00000182621	PLCB3	PLCB1	ENST00000540288	ENST00000338037	ENSP00000443631	ENSP00000338185	0	Opisthokonta	77.158	not heteromer	not heteromer	not heteromer	not heteromer	not heteromer	not heteromer
1151	ENSG00000102878	ENSG00000185122	HSF4	HSF1	ENST00000521374	ENST00000528838	ENSP00000430947	ENSP00000431512	0	Opisthokonta	79.9158	not heteromer	not heteromer	not heteromer	not heteromer	not heteromer	not heteromer
1152	ENSG00000197479	ENSG00000138650	PCDHB11	PCDH10	ENST00000264360	ENST00000354757	ENSP00000264360	ENSP00000346802	0.130342	Chordata	75.2798	not heteromer	not heteromer	not heteromer	not heteromer	not heteromer	not heteromer
1153	ENSG00000166402	ENSG00000112041	TUB	TULP1	ENST00000229771	ENST00000305253	ENSP00000229771	ENSP00000305426	0.12053	Bilateria	81.5082	not heteromer	not heteromer	not heteromer	not heteromer	not heteromer	not heteromer
1154	ENSG00000082512	ENSG00000131323	TRAF5	TRAF3	ENST00000261464	ENST00000560371	ENSP00000261464	ENSP00000454207	0.12053	Bilateria	79.4968	not heteromer	not heteromer	not heteromer	not heteromer	not heteromer	not heteromer
1155	ENSG00000177200	ENSG00000124177	CHD9	CHD6	ENST00000373233	ENST00000447540	ENSP00000362330	ENSP00000396345	0	Opisthokonta	9.3269	not heteromer	not heteromer	not heteromer	not heteromer	not heteromer	not heteromer
1156	ENSG00000120049	ENSG00000185774	KCNIP2	KCNIP4	ENST00000461105	ENST00000382152	ENSP00000420040	ENSP00000371587	0	Opisthokonta	80.4059	heteromer	heteromer	not heteromer	not heteromer	heteromer	not heteromer
1157	ENSG00000171551	ENSG00000117298	ECEL1	ECE1	ENST00000374893	ENST00000304546	ENSP00000364028	ENSP00000302051	0.12053	Bilateria	101.276	not heteromer	not heteromer	not heteromer	not heteromer	not heteromer	not heteromer
1158	ENSG00000140750	ENSG00000100092	ARHGAP17	SH3BP1	ENST00000357436	ENST00000289968	ENSP00000350018	ENSP00000289968	0.12053	Bilateria	12.458	heteromer	not heteromer	not heteromer	not heteromer	not heteromer	not heteromer
1159	ENSG00000183775	ENSG00000178695	KCTD16	KCTD12	ENST00000377474	ENST00000507359	ENSP00000366694	ENSP00000426548	0.12053	Bilateria	82.694	not heteromer	not heteromer	not heteromer	not heteromer	not heteromer	not heteromer
1160	ENSG00000034152	ENSG00000108984	MAP2K3	MAP2K6	ENST00000342679	ENST00000590474	ENSP00000345083	ENSP00000468348	0	Opisthokonta	76.0421	heteromer	heteromer	not heteromer	not heteromer	heteromer	not heteromer
1161	ENSG00000187735	ENSG00000171703	TCEA1	TCEA2	ENST00000343484	ENST00000521604	ENSP00000343515	ENSP00000428426	0	Opisthokonta	75.0624	heteromer	not heteromer	not heteromer	not heteromer	not heteromer	not heteromer
1162	ENSG00000121577	ENSG00000132429	POPDC2	POPDC3	ENST00000264231	ENST00000254765	ENSP00000264231	ENSP00000254765	0.172022	Vertebrata	66.9028	not heteromer	not heteromer	not heteromer	not heteromer	not heteromer	not heteromer
1163	ENSG00000164181	ENSG00000066322	ELOVL7	ELOVL1	ENST00000621943	ENST00000508821	ENSP00000477602	ENSP00000424123	0.172022	Vertebrata	72.0245	not heteromer	not heteromer	not heteromer	not heteromer	not heteromer	not heteromer
1164	ENSG00000104856	ENSG00000162924	RELB	REL	ENST00000221452	ENST00000295025	ENSP00000221452	ENSP00000295025	0.12053	Bilateria	67.1369	not heteromer	not heteromer	not heteromer	not heteromer	not heteromer	not heteromer
1165	ENSG00000013016	ENSG00000110047	EHD3	EHD1	ENST00000322054	ENST00000621096	ENSP00000327116	ENSP00000479153	0	Opisthokonta	6.6362	not heteromer	not heteromer	not heteromer	not heteromer	not heteromer	not heteromer
1166	ENSG00000106992	ENSG00000154027	AK1	AK5	ENST00000223836	ENST00000354567	ENSP00000223836	ENSP00000346577	0	Opisthokonta	76.2255	not heteromer	not heteromer	not heteromer	not heteromer	not heteromer	not heteromer
1167	ENSG00000109339	ENSG00000050748	MAPK10	MAPK9	ENST00000452135	ENST00000641462	ENSP00000394560	ENSP00000493435	0	Opisthokonta	2.9784	heteromer	not heteromer	not heteromer	not heteromer	not heteromer	not heteromer
1168	ENSG00000185697	ENSG00000118513	MYBL1	MYB	ENST00000341911	ENST00000522677	ENSP00000339992	ENSP00000429633	0	Opisthokonta	29.5396	not heteromer	not heteromer	not heteromer	not heteromer	not heteromer	not heteromer
1169	ENSG00000142197	ENSG00000083097	DOP1B	DOP1A	ENST00000237163	ENST00000399151	ENSP00000237163	ENSP00000382104	0.130342	Chordata	8.3181	not heteromer	not heteromer	not heteromer	not heteromer	not heteromer	not heteromer
1170	ENSG00000177732	ENSG00000176887	SOX12	SOX11	ENST00000322002	ENST00000342665	ENSP00000322568	ENSP00000347646	0.12053	Bilateria	110.026	not heteromer	not heteromer	not heteromer	not heteromer	not heteromer	not heteromer
1171	ENSG00000198336	ENSG00000168530	MYL4	MYL1	ENST00000352451	ENST00000354968	ENSP00000307280	ENSP00000347055	0.172022	Vertebrata	2.2928	not heteromer	not heteromer	not heteromer	not heteromer	not heteromer	not heteromer
1172	ENSG00000072736	ENSG00000131196	NFATC3	NFATC1	ENST00000346183	ENST00000427363	ENSP00000300659	ENSP00000389377	0.12053	Bilateria	61.0096	not heteromer	not heteromer	not heteromer	not heteromer	not heteromer	not heteromer
1173	ENSG00000138835	ENSG00000143333	RGS3	RGS16	ENST00000374140	ENST00000367558	ENSP00000363255	ENSP00000356529	0.12053	Bilateria	91.6012	not heteromer	not heteromer	not heteromer	not heteromer	not heteromer	not heteromer
1174	ENSG00000164105	ENSG00000164576	SAP30	SAP30L	ENST00000296504	ENST00000297109	ENSP00000296504	ENSP00000297109	0.175812	Euteleostomi	8.6292	not heteromer	not heteromer	not heteromer	not heteromer	not heteromer	not heteromer
1175	ENSG00000105290	ENSG00000084234	APLP1	APLP2	ENST00000650012	ENST00000221891	ENSP00000497691	ENSP00000221891	0.175812	Euteleostomi	73.1548	not heteromer	heteromer	not heteromer	not heteromer	not heteromer	not heteromer
1176	ENSG00000215114	ENSG00000088833	UBXN2B	NSFL1C	ENST00000476071	ENST00000399598	ENSP00000418529	ENSP00000382507	0.175812	Euteleostomi	24.0132	not heteromer	not heteromer	not heteromer	not heteromer	not heteromer	not heteromer
1177	ENSG00000115221	ENSG00000259207	ITGB6	ITGB3	ENST00000283249	ENST00000559488	ENSP00000283249	ENSP00000452786	0.12053	Bilateria	74.4975	not heteromer	not heteromer	not heteromer	not heteromer	not heteromer	not heteromer
1178	ENSG00000151640	ENSG00000157851	DPYSL4	DPYSL5	ENST00000338492	ENST00000288699	ENSP00000339850	ENSP00000288699	0	Opisthokonta	29.5876	heteromer	not heteromer	not heteromer	not heteromer	not heteromer	not heteromer
1179	ENSG00000124145	ENSG00000115884	SDC4	SDC1	ENST00000381150	ENST00000372733	ENSP00000370542	ENSP00000361818	0.12053	Bilateria	10.3741	not heteromer	not heteromer	not heteromer	not heteromer	not heteromer	not heteromer
1180	ENSG00000154917	ENSG00000147127	RAB6B	RAB41	ENST00000374473	ENST00000285208	ENSP00000363597	ENSP00000285208	0	Opisthokonta	12.2298	not heteromer	not heteromer	not heteromer	not heteromer	not heteromer	not heteromer
1181	ENSG00000184402	ENSG00000141380	SS18L1	SS18	ENST00000415083	ENST00000331758	ENSP00000414516	ENSP00000333012	0.12053	Bilateria	10.7401	not heteromer	not heteromer	not heteromer	not heteromer	not heteromer	not heteromer
1182	ENSG00000182979	ENSG00000057935	MTA1	MTA3	ENST00000405094	ENST00000331320	ENSP00000385823	ENSP00000333633	0.172022	Vertebrata	22.3925	not heteromer	heteromer	not heteromer	not heteromer	not heteromer	not heteromer
1183	ENSG00000050327	ENSG00000066248	ARHGEF5	NGEF	ENST00000056217	ENST00000264051	ENSP00000056217	ENSP00000264051	0.172022	Vertebrata	82.1726	not heteromer	not heteromer	not heteromer	not heteromer	not heteromer	not heteromer
1184	ENSG00000105967	ENSG00000187098	TFEC	MITF	ENST00000265440	ENST00000448226	ENSP00000265440	ENSP00000391803	0.12053	Bilateria	8.4208	not heteromer	not heteromer	not heteromer	not heteromer	not heteromer	not heteromer
1185	ENSG00000049759	ENSG00000069869	NEDD4L	NEDD4	ENST00000400345	ENST00000508342	ENSP00000383199	ENSP00000424827	0	Opisthokonta	10.4127	not heteromer	not heteromer	not heteromer	not heteromer	not heteromer	not heteromer
1186	ENSG00000113555	ENSG00000118946	PCDH12	PCDH17	ENST00000231484	ENST00000377918	ENSP00000231484	ENSP00000367151	0.130342	Chordata	78.1247	heteromer	not heteromer	not heteromer	not heteromer	not heteromer	not heteromer
1187	ENSG00000164088	ENSG00000155367	PPM1M	PPM1J	ENST00000309276	ENST00000409502	ENSP00000308926	ENSP00000387046	0	Opisthokonta	2.542	not heteromer	not heteromer	not heteromer	not heteromer	not heteromer	not heteromer
1188	ENSG00000063015	ENSG00000174938	SEZ6	SEZ6L2	ENST00000317338	ENST00000617533	ENSP00000312942	ENSP00000481917	0.12053	Bilateria	14.4497	not heteromer	not heteromer	not heteromer	not heteromer	not heteromer	not heteromer
1189	ENSG00000172531	ENSG00000186298	PPP1CA	PPP1CC	ENST00000312989	ENST00000340766	ENSP00000326031	ENSP00000341779	0.172022	Vertebrata	46.8193	heteromer	heteromer	not heteromer	not heteromer	heteromer	not heteromer
1190	ENSG00000115232	ENSG00000144668	ITGA4	ITGA9	ENST00000397033	ENST00000264741	ENSP00000380227	ENSP00000264741	0.12053	Bilateria	12.3312	not heteromer	not heteromer	not heteromer	not heteromer	not heteromer	not heteromer
1191	ENSG00000139549	ENSG00000163501	DHH	IHH	ENST00000649637	ENST00000295731	ENSP00000497483	ENSP00000295731	0.12053	Bilateria	73.1091	not heteromer	not heteromer	not heteromer	not heteromer	not heteromer	not heteromer
1192	ENSG00000116266	ENSG00000136854	STXBP3	STXBP1	ENST00000370008	ENST00000373302	ENSP00000359025	ENSP00000362399	0	Opisthokonta	49.87	not heteromer	not heteromer	not heteromer	not heteromer	not heteromer	not heteromer
1193	ENSG00000104964	ENSG00000106829	AES	TLE4	ENST00000221561	ENST00000376537	ENSP00000221561	ENSP00000365720	0.130342	Chordata	78.5564	heteromer	not heteromer	not heteromer	not heteromer	not heteromer	not heteromer
1194	ENSG00000131148	ENSG00000100908	EMC8	EMC9	ENST00000419198	ENST00000253457	ENSP00000403210	ENSP00000253457	0.172022	Vertebrata	9.6569	not heteromer	not heteromer	not heteromer	not heteromer	not heteromer	not heteromer
1195	ENSG00000123384	ENSG00000168702	LRP1	LRP1B	ENST00000243077	ENST00000389484	ENSP00000243077	ENSP00000374135	0.12053	Bilateria	49.7984	not heteromer	not heteromer	not heteromer	not heteromer	not heteromer	not heteromer
1196	ENSG00000254122	ENSG00000138650	PCDHGB7	PCDH10	ENST00000264360	ENST00000398594	ENSP00000264360	ENSP00000381594	0.130342	Chordata	37.9817	not heteromer	not heteromer	not heteromer	not heteromer	not heteromer	not heteromer
1197	ENSG00000104313	ENSG00000064655	EYA1	EYA2	ENST00000327619	ENST00000645793	ENSP00000333640	ENSP00000496255	0.175812	Euteleostomi	69.4562	not heteromer	not heteromer	not heteromer	not heteromer	not heteromer	not heteromer
1198	ENSG00000124145	ENSG00000162512	SDC4	SDC3	ENST00000372733	ENST00000339394	ENSP00000361818	ENSP00000344468	0.12053	Bilateria	63.7927	not heteromer	not heteromer	not heteromer	not heteromer	not heteromer	not heteromer
1199	ENSG00000138709	ENSG00000155506	LARP1B	LARP1	ENST00000326639	ENST00000336314	ENSP00000321997	ENSP00000336721	0	Opisthokonta	8.449	not heteromer	not heteromer	not heteromer	not heteromer	not heteromer	not heteromer
1200	ENSG00000108604	ENSG00000066117	SMARCD2	SMARCD1	ENST00000394963	ENST00000448276	ENSP00000378414	ENSP00000392617	0	Opisthokonta	7.5431	not heteromer	not heteromer	not heteromer	not heteromer	not heteromer	not heteromer
1201	ENSG00000174990	ENSG00000133742	CA5A	CA1	ENST00000523953	ENST00000309893	ENSP00000430656	ENSP00000309649	0.12053	Bilateria	4.6068	not heteromer	not heteromer	not heteromer	not heteromer	not heteromer	not heteromer
1202	ENSG00000253293	ENSG00000180818	HOXA10	HOXC10	ENST00000303460	ENST00000283921	ENSP00000307321	ENSP00000283921	0.12053	Bilateria	3.3423	not heteromer	not heteromer	not heteromer	not heteromer	not heteromer	not heteromer
1203	ENSG00000101104	ENSG00000090621	PABPC1L	PABPC4	ENST00000372858	ENST00000255136	ENSP00000361949	ENSP00000255136	0	Opisthokonta	74.3857	not heteromer	not heteromer	not heteromer	not heteromer	not heteromer	not heteromer
1204	ENSG00000007314	ENSG00000196876	SCN4A	SCN8A	ENST00000435607	ENST00000354534	ENSP00000396320	ENSP00000346534	0	Opisthokonta	87.9432	not heteromer	not heteromer	not heteromer	not heteromer	not heteromer	not heteromer
1205	ENSG00000269858	ENSG00000129521	EGLN2	EGLN3	ENST00000250457	ENST00000593726	ENSP00000250457	ENSP00000469686	0.12053	Bilateria	16.5805	heteromer	not heteromer	not heteromer	not heteromer	not heteromer	not heteromer
1206	ENSG00000240764	ENSG00000138650	PCDHGC5	PCDH10	ENST00000264360	ENST00000252087	ENSP00000264360	ENSP00000252087	0.130342	Chordata	15.794	not heteromer	not heteromer	not heteromer	not heteromer	not heteromer	not heteromer
1207	ENSG00000148826	ENSG00000165066	NKX6-2	NKX6-3	ENST00000368592	ENST00000524115	ENSP00000357581	ENSP00000429553	0.12053	Bilateria	101.34	not heteromer	not heteromer	not heteromer	not heteromer	not heteromer	not heteromer
1208	ENSG00000144306	ENSG00000141295	SCRN3	SCRN2	ENST00000290216	ENST00000272732	ENSP00000290216	ENSP00000272732	0.175812	Euteleostomi	20.0373	not heteromer	not heteromer	not heteromer	not heteromer	not heteromer	not heteromer
1209	ENSG00000169252	ENSG00000188778	ADRB2	ADRB3	ENST00000305988	ENST00000345060	ENSP00000305372	ENSP00000343782	0.12053	Bilateria	77.4064	not heteromer	not heteromer	not heteromer	not heteromer	not heteromer	not heteromer
1210	ENSG00000170145	ENSG00000142178	SIK2	SIK1	ENST00000270162	ENST00000304987	ENSP00000270162	ENSP00000305976	0	Opisthokonta	4.83	not heteromer	not heteromer	not heteromer	not heteromer	not heteromer	not heteromer
1211	ENSG00000204231	ENSG00000143171	RXRB	RXRG	ENST00000359842	ENST00000374685	ENSP00000352900	ENSP00000363817	0.12053	Bilateria	67.653	not heteromer	not heteromer	not heteromer	not heteromer	not heteromer	not heteromer
1212	ENSG00000166033	ENSG00000115317	HTRA1	HTRA2	ENST00000258080	ENST00000368984	ENSP00000258080	ENSP00000357980	0.12053	Bilateria	15.9695	not heteromer	not heteromer	not heteromer	not heteromer	not heteromer	not heteromer
1213	ENSG00000163464	ENSG00000163823	CXCR1	CCR1	ENST00000295683	ENST00000296140	ENSP00000295683	ENSP00000296140	0.12053	Bilateria	74.8391	not heteromer	not heteromer	not heteromer	not heteromer	not heteromer	not heteromer
1214	ENSG00000188766	ENSG00000166068	SPRED3	SPRED1	ENST00000299084	ENST00000338502	ENSP00000299084	ENSP00000345405	0.12053	Bilateria	62.8306	not heteromer	not heteromer	not heteromer	not heteromer	not heteromer	not heteromer
1215	ENSG00000102974	ENSG00000124092	CTCF	CTCFL	ENST00000646076	ENST00000423479	ENSP00000494538	ENSP00000415579	0.12053	Bilateria	6.6983	not heteromer	not heteromer	not heteromer	not heteromer	not heteromer	not heteromer
1216	ENSG00000105576	ENSG00000083312	TNPO2	TNPO1	ENST00000337273	ENST00000425528	ENSP00000336712	ENSP00000407182	0	Opisthokonta	9.0769	not heteromer	not heteromer	not heteromer	not heteromer	not heteromer	not heteromer
1217	ENSG00000157150	ENSG00000100234	TIMP4	TIMP3	ENST00000266085	ENST00000287814	ENSP00000266085	ENSP00000287814	0.12053	Bilateria	98.5607	not heteromer	not heteromer	not heteromer	not heteromer	not heteromer	not heteromer
1218	ENSG00000108018	ENSG00000184985	SORCS1	SORCS2	ENST00000263054	ENST00000507866	ENSP00000263054	ENSP00000422185	0.172022	Vertebrata	25.5121	not heteromer	not heteromer	not heteromer	not heteromer	not heteromer	not heteromer
1219	ENSG00000132003	ENSG00000162415	ZSWIM4	ZSWIM5	ENST00000254323	ENST00000359600	ENSP00000254323	ENSP00000352614	0.12053	Bilateria	44.97	not heteromer	not heteromer	not heteromer	not heteromer	not heteromer	not heteromer
1220	ENSG00000050344	ENSG00000116044	NFE2L3	NFE2L2	ENST00000056233	ENST00000397062	ENSP00000056233	ENSP00000380252	0.130342	Chordata	23.3019	not heteromer	not heteromer	not heteromer	not heteromer	not heteromer	not heteromer
1221	ENSG00000159720	ENSG00000147614	ATP6V0D1	ATP6V0D2	ENST00000285393	ENST00000290949	ENSP00000285393	ENSP00000290949	0.172022	Vertebrata	30.1949	heteromer	not heteromer	not heteromer	not heteromer	not heteromer	not heteromer
1222	ENSG00000029725	ENSG00000177548	RABEP1	RABEP2	ENST00000537505	ENST00000358201	ENSP00000445408	ENSP00000350934	0.130342	Chordata	76.4945	heteromer	not heteromer	not heteromer	not heteromer	not heteromer	not heteromer
1223	ENSG00000135905	ENSG00000088387	DOCK10	DOCK9	ENST00000376460	ENST00000645028	ENSP00000365643	ENSP00000493664	0	Opisthokonta	12.5298	heteromer	not heteromer	not heteromer	not heteromer	not heteromer	not heteromer
1224	ENSG00000167895	ENSG00000170537	TMC8	TMC7	ENST00000318430	ENST00000569532	ENSP00000325561	ENSP00000455041	0.130342	Chordata	78.0326	not heteromer	not heteromer	not heteromer	not heteromer	not heteromer	not heteromer
1225	ENSG00000138835	ENSG00000135824	RGS3	RGS8	ENST00000258302	ENST00000374140	ENSP00000258302	ENSP00000363255	0.12053	Bilateria	24.2661	not heteromer	not heteromer	not heteromer	not heteromer	not heteromer	not heteromer
1226	ENSG00000177303	ENSG00000167971	CASKIN2	CASKIN1	ENST00000343516	ENST00000321617	ENSP00000345436	ENSP00000325355	0.130342	Chordata	16.5433	not heteromer	not heteromer	not heteromer	not heteromer	not heteromer	not heteromer
1227	ENSG00000134369	ENSG00000067798	NAV1	NAV3	ENST00000397909	ENST00000367296	ENSP00000381007	ENSP00000356265	0.12053	Bilateria	20.081	not heteromer	not heteromer	not heteromer	not heteromer	not heteromer	not heteromer
1228	ENSG00000172493	ENSG00000144218	AFF1	AFF3	ENST00000409579	ENST00000395146	ENSP00000386834	ENSP00000378578	0.172022	Vertebrata	11.9471	not heteromer	not heteromer	not heteromer	not heteromer	not heteromer	not heteromer
1229	ENSG00000151655	ENSG00000055957	ITIH2	ITIH1	ENST00000273283	ENST00000358415	ENSP00000273283	ENSP00000351190	0.130342	Chordata	73.6855	not heteromer	not heteromer	not heteromer	not heteromer	not heteromer	not heteromer
1230	ENSG00000116194	ENSG00000136859	ANGPTL1	ANGPTL2	ENST00000234816	ENST00000373425	ENSP00000234816	ENSP00000362524	0.12053	Bilateria	9.2496	not heteromer	not heteromer	not heteromer	not heteromer	not heteromer	not heteromer
1231	ENSG00000010671	ENSG00000135605	BTK	TEC	ENST00000621635	ENST00000381501	ENSP00000483570	ENSP00000370912	0.12053	Bilateria	3.3169	not heteromer	not heteromer	not heteromer	not heteromer	not heteromer	not heteromer
1232	ENSG00000066027	ENSG00000154001	PPP2R5A	PPP2R5E	ENST00000261461	ENST00000337537	ENSP00000261461	ENSP00000337641	0.172022	Vertebrata	74.6231	not heteromer	not heteromer	not heteromer	not heteromer	not heteromer	not heteromer
1233	ENSG00000141449	ENSG00000196208	GREB1L	GREB1	ENST00000580732	ENST00000381486	ENSP00000464162	ENSP00000370896	0.172022	Vertebrata	14.075	not heteromer	not heteromer	not heteromer	not heteromer	not heteromer	not heteromer
1234	ENSG00000099204	ENSG00000163995	ABLIM1	ABLIM2	ENST00000277895	ENST00000447017	ENSP00000277895	ENSP00000393511	0.172022	Vertebrata	44.1594	not heteromer	not heteromer	not heteromer	not heteromer	not heteromer	not heteromer
1235	ENSG00000175592	ENSG00000075426	FOSL1	FOSL2	ENST00000264716	ENST00000312562	ENSP00000264716	ENSP00000310170	0.12053	Bilateria	76.6486	not heteromer	not heteromer	not heteromer	not heteromer	not heteromer	not heteromer
1236	ENSG00000174996	ENSG00000126214	KLC2	KLC1	ENST00000452929	ENST00000417856	ENSP00000414982	ENSP00000399403	0.12053	Bilateria	82.8803	not heteromer	not heteromer	not heteromer	not heteromer	not heteromer	not heteromer
1237	ENSG00000132005	ENSG00000080298	RFX1	RFX3	ENST00000382004	ENST00000254325	ENSP00000371434	ENSP00000254325	0.175812	Euteleostomi	17.208	heteromer	heteromer	not heteromer	not heteromer	heteromer	not heteromer
1238	ENSG00000063660	ENSG00000183098	GPC1	GPC6	ENST00000264039	ENST00000377047	ENSP00000264039	ENSP00000366246	0.130342	Chordata	87.3905	not heteromer	not heteromer	not heteromer	not heteromer	not heteromer	not heteromer
1239	ENSG00000141905	ENSG00000147862	NFIC	NFIB	ENST00000443272	ENST00000380953	ENSP00000396843	ENSP00000370340	0.130342	Chordata	68.2135	not heteromer	not heteromer	not heteromer	not heteromer	not heteromer	not heteromer
1240	ENSG00000104814	ENSG00000012983	MAP4K1	MAP4K5	ENST00000013125	ENST00000591517	ENSP00000013125	ENSP00000465039	0	Opisthokonta	65.9288	not heteromer	not heteromer	not heteromer	not heteromer	not heteromer	not heteromer
1241	ENSG00000105649	ENSG00000169213	RAB3A	RAB3B	ENST00000222256	ENST00000371655	ENSP00000222256	ENSP00000360718	0	Opisthokonta	2.8358	heteromer	not heteromer	not heteromer	not heteromer	not heteromer	not heteromer
1242	ENSG00000143479	ENSG00000127334	DYRK3	DYRK2	ENST00000344096	ENST00000367109	ENSP00000342105	ENSP00000356076	0	Opisthokonta	4.1102	not heteromer	not heteromer	not heteromer	not heteromer	not heteromer	not heteromer
1243	ENSG00000181291	ENSG00000181234	TMEM132E	TMEM132C	ENST00000435159	ENST00000631683	ENSP00000410852	ENSP00000487800	0.12053	Bilateria	85.1687	not heteromer	not heteromer	not heteromer	not heteromer	not heteromer	not heteromer
1244	ENSG00000102290	ENSG00000184226	PCDH11X	PCDH9	ENST00000373094	ENST00000377865	ENSP00000362186	ENSP00000367096	0.12053	Bilateria	20.3375	not heteromer	not heteromer	not heteromer	not heteromer	not heteromer	not heteromer
1245	ENSG00000072736	ENSG00000101096	NFATC3	NFATC2	ENST00000346183	ENST00000396009	ENSP00000300659	ENSP00000379330	0.12053	Bilateria	7.6864	not heteromer	not heteromer	not heteromer	not heteromer	not heteromer	not heteromer
1246	ENSG00000213760	ENSG00000151418	ATP6V1G2	ATP6V1G3	ENST00000489986	ENST00000303892	ENSP00000417171	ENSP00000302194	0.12053	Bilateria	73.7116	not heteromer	not heteromer	not heteromer	not heteromer	not heteromer	not heteromer
1247	ENSG00000115808	ENSG00000090372	STRN	STRN4	ENST00000391910	ENST00000263918	ENSP00000375777	ENSP00000263918	0.172022	Vertebrata	48.0333	heteromer	heteromer	not heteromer	not heteromer	heteromer	not heteromer
1248	ENSG00000164949	ENSG00000088320	GEM	REM1	ENST00000201979	ENST00000297596	ENSP00000201979	ENSP00000297596	0	Opisthokonta	76.0427	not heteromer	not heteromer	not heteromer	not heteromer	not heteromer	not heteromer
1249	ENSG00000171004	ENSG00000185352	HS6ST2	HS6ST3	ENST00000521489	ENST00000376705	ENSP00000429473	ENSP00000365895	0.193908	Sarcopterygii	4.5811	not heteromer	not heteromer	not heteromer	not heteromer	not heteromer	not heteromer
1250	ENSG00000083857	ENSG00000086570	FAT1	FAT2	ENST00000441802	ENST00000261800	ENSP00000406229	ENSP00000261800	0.12053	Bilateria	34.0155	not heteromer	not heteromer	not heteromer	not heteromer	not heteromer	not heteromer
1251	ENSG00000140623	ENSG00000100167	SEPT12	SEPT3	ENST00000644076	ENST00000268231	ENSP00000494051	ENSP00000268231	0	Opisthokonta	61.031	heteromer	not heteromer	not heteromer	not heteromer	not heteromer	not heteromer
1252	ENSG00000150394	ENSG00000170558	CDH8	CDH2	ENST00000577390	ENST00000269141	ENSP00000462701	ENSP00000269141	0.12053	Bilateria	68.3779	not heteromer	not heteromer	not heteromer	not heteromer	not heteromer	not heteromer
1253	ENSG00000151239	ENSG00000247596	TWF1	TWF2	ENST00000548315	ENST00000305533	ENSP00000449428	ENSP00000303908	0.175812	Euteleostomi	12.6304	not heteromer	not heteromer	not heteromer	not heteromer	not heteromer	not heteromer
1254	ENSG00000127663	ENSG00000107077	KDM4B	KDM4C	ENST00000381309	ENST00000159111	ENSP00000370710	ENSP00000159111	0	Opisthokonta	78.0429	not heteromer	not heteromer	not heteromer	not heteromer	not heteromer	not heteromer
1255	ENSG00000117020	ENSG00000142208	AKT3	AKT1	ENST00000263826	ENST00000554581	ENSP00000263826	ENSP00000451828	0	Opisthokonta	78.3717	not heteromer	not heteromer	not heteromer	not heteromer	not heteromer	not heteromer
1256	ENSG00000107864	ENSG00000113742	CPEB3	CPEB4	ENST00000265997	ENST00000265085	ENSP00000265997	ENSP00000265085	0.12053	Bilateria	4.5612	not heteromer	not heteromer	not heteromer	not heteromer	not heteromer	not heteromer
1257	ENSG00000147509	ENSG00000091844	RGS20	RGS17	ENST00000206262	ENST00000297313	ENSP00000206262	ENSP00000297313	0.12053	Bilateria	4.9655	not heteromer	not heteromer	not heteromer	not heteromer	not heteromer	not heteromer
1258	ENSG00000082146	ENSG00000266173	STRADB	STRADA	ENST00000194530	ENST00000336174	ENSP00000194530	ENSP00000336655	0	Opisthokonta	24.7125	not heteromer	not heteromer	not heteromer	not heteromer	not heteromer	not heteromer
1259	ENSG00000168748	ENSG00000133742	CA7	CA1	ENST00000523953	ENST00000338437	ENSP00000430656	ENSP00000345659	0.12053	Bilateria	75.9697	not heteromer	not heteromer	not heteromer	not heteromer	not heteromer	not heteromer
1260	ENSG00000124214	ENSG00000040341	STAU1	STAU2	ENST00000524300	ENST00000371856	ENSP00000428756	ENSP00000360922	0.12053	Bilateria	69.0404	heteromer	not heteromer	not heteromer	not heteromer	not heteromer	not heteromer
1261	ENSG00000179242	ENSG00000129910	CDH4	CDH15	ENST00000289746	ENST00000614565	ENSP00000289746	ENSP00000484928	0.12053	Bilateria	20.4053	not heteromer	not heteromer	not heteromer	not heteromer	not heteromer	not heteromer
1262	ENSG00000107643	ENSG00000050748	MAPK8	MAPK9	ENST00000452135	ENST00000395611	ENSP00000394560	ENSP00000378974	0	Opisthokonta	2.9568	heteromer	heteromer	not heteromer	not heteromer	heteromer	not heteromer
1263	ENSG00000182179	ENSG00000130985	UBA7	UBA1	ENST00000335972	ENST00000333486	ENSP00000338413	ENSP00000333266	0	Opisthokonta	13.609	not heteromer	not heteromer	not heteromer	not heteromer	not heteromer	not heteromer
1264	ENSG00000129245	ENSG00000114416	FXR2	FXR1	ENST00000357559	ENST00000250113	ENSP00000350170	ENSP00000250113	0.175812	Euteleostomi	69.0774	not heteromer	not heteromer	not heteromer	not heteromer	not heteromer	not heteromer
1265	ENSG00000108242	ENSG00000134716	CYP2C18	CYP2J2	ENST00000285979	ENST00000371204	ENSP00000285979	ENSP00000360247	0	Opisthokonta	3.0745	not heteromer	not heteromer	not heteromer	not heteromer	not heteromer	not heteromer
1266	ENSG00000051128	ENSG00000103942	HOMER3	HOMER2	ENST00000539827	ENST00000304231	ENSP00000439937	ENSP00000305632	0.12053	Bilateria	11.0546	not heteromer	not heteromer	not heteromer	not heteromer	not heteromer	not heteromer
1267	ENSG00000118946	ENSG00000204962	PCDH17	PCDHA8	ENST00000377918	ENST00000531613	ENSP00000367151	ENSP00000434655	0.130342	Chordata	78.7108	not heteromer	not heteromer	not heteromer	not heteromer	not heteromer	not heteromer
1268	ENSG00000170323	ENSG00000121769	FABP4	FABP3	ENST00000373713	ENST00000256104	ENSP00000362817	ENSP00000256104	0.12053	Bilateria	4.8797	not heteromer	not heteromer	not heteromer	not heteromer	not heteromer	not heteromer
1269	ENSG00000005073	ENSG00000123364	HOXA11	HOXC13	ENST00000006015	ENST00000243056	ENSP00000006015	ENSP00000243056	0.12053	Bilateria	37.0391	not heteromer	not heteromer	not heteromer	not heteromer	not heteromer	not heteromer
1270	ENSG00000198689	ENSG00000065923	SLC9A6	SLC9A7	ENST00000616978	ENST00000370695	ENSP00000480916	ENSP00000359729	0.172022	Vertebrata	2.7438	heteromer	not heteromer	not heteromer	not heteromer	not heteromer	not heteromer
1271	ENSG00000167549	ENSG00000102879	CORO6	CORO1A	ENST00000219150	ENST00000345068	ENSP00000219150	ENSP00000344562	0.12053	Bilateria	3.1427	not heteromer	not heteromer	not heteromer	not heteromer	not heteromer	not heteromer
1272	ENSG00000174136	ENSG00000182175	RGMB	RGMA	ENST00000308234	ENST00000557301	ENSP00000308219	ENSP00000452126	0.172022	Vertebrata	83.4262	not heteromer	not heteromer	not heteromer	not heteromer	not heteromer	not heteromer
1273	ENSG00000006747	ENSG00000127831	SCIN	VIL1	ENST00000297029	ENST00000248444	ENSP00000297029	ENSP00000248444	0.12053	Bilateria	74.2765	not heteromer	not heteromer	not heteromer	not heteromer	not heteromer	not heteromer
1274	ENSG00000182557	ENSG00000169682	SPNS3	SPNS1	ENST00000311008	ENST00000355530	ENSP00000309945	ENSP00000347721	0.172022	Vertebrata	36.0887	not heteromer	not heteromer	not heteromer	not heteromer	not heteromer	not heteromer
1275	ENSG00000174791	ENSG00000132669	RIN1	RIN2	ENST00000255006	ENST00000311320	ENSP00000255006	ENSP00000310406	0	Opisthokonta	75.7526	not heteromer	not heteromer	not heteromer	not heteromer	not heteromer	not heteromer
1276	ENSG00000112214	ENSG00000183386	FHL5	FHL3	ENST00000326771	ENST00000373016	ENSP00000326022	ENSP00000362107	0.172022	Vertebrata	49.4865	not heteromer	not heteromer	not heteromer	not heteromer	not heteromer	not heteromer
1277	ENSG00000149596	ENSG00000154118	JPH2	JPH3	ENST00000372980	ENST00000284262	ENSP00000362071	ENSP00000284262	0.12053	Bilateria	105.059	not heteromer	not heteromer	not heteromer	not heteromer	not heteromer	not heteromer
1278	ENSG00000128713	ENSG00000170689	HOXD11	HOXB9	ENST00000249504	ENST00000311177	ENSP00000249504	ENSP00000309439	0.12053	Bilateria	7.2703	not heteromer	not heteromer	not heteromer	not heteromer	not heteromer	not heteromer
1279	ENSG00000120322	ENSG00000138650	PCDHB8	PCDH10	ENST00000239444	ENST00000264360	ENSP00000239444	ENSP00000264360	0.130342	Chordata	74.8364	not heteromer	not heteromer	not heteromer	not heteromer	not heteromer	not heteromer
1280	ENSG00000070214	ENSG00000143036	SLC44A1	SLC44A3	ENST00000374720	ENST00000271227	ENSP00000363852	ENSP00000271227	0.12053	Bilateria	9.438	not heteromer	not heteromer	not heteromer	not heteromer	not heteromer	not heteromer
1281	ENSG00000105650	ENSG00000184588	PDE4C	PDE4B	ENST00000594617	ENST00000341517	ENSP00000469696	ENSP00000342637	0	Opisthokonta	75.7927	not heteromer	not heteromer	not heteromer	not heteromer	not heteromer	not heteromer
1282	ENSG00000123358	ENSG00000119508	NR4A1	NR4A3	ENST00000618101	ENST00000545748	ENSP00000482027	ENSP00000440864	0.172022	Vertebrata	13.1213	not heteromer	not heteromer	not heteromer	not heteromer	not heteromer	not heteromer
1283	ENSG00000183734	ENSG00000139352	ASCL2	ASCL1	ENST00000266744	ENST00000331289	ENSP00000266744	ENSP00000332293	0.12053	Bilateria	96.4458	not heteromer	not heteromer	not heteromer	not heteromer	not heteromer	not heteromer
1284	ENSG00000100968	ENSG00000101096	NFATC4	NFATC2	ENST00000413692	ENST00000396009	ENSP00000388910	ENSP00000379330	0.12053	Bilateria	6.8281	not heteromer	not heteromer	not heteromer	not heteromer	not heteromer	not heteromer
1285	ENSG00000125746	ENSG00000165521	EML2	EML5	ENST00000587152	ENST00000554922	ENSP00000468312	ENSP00000451998	0.12053	Bilateria	66.448	not heteromer	not heteromer	not heteromer	not heteromer	not heteromer	not heteromer
1286	ENSG00000075073	ENSG00000169836	TACR2	TACR3	ENST00000373306	ENST00000304883	ENSP00000362403	ENSP00000303325	0.12053	Bilateria	79.6895	not heteromer	not heteromer	not heteromer	not heteromer	not heteromer	not heteromer
1287	ENSG00000198794	ENSG00000116521	SCAMP5	SCAMP3	ENST00000302631	ENST00000361900	ENSP00000307275	ENSP00000355387	0.12053	Bilateria	73.6885	not heteromer	not heteromer	not heteromer	not heteromer	not heteromer	not heteromer
1288	ENSG00000184640	ENSG00000140623	SEPT9	SEPT12	ENST00000268231	ENST00000427177	ENSP00000268231	ENSP00000391249	0	Opisthokonta	7.3709	not heteromer	not heteromer	not heteromer	not heteromer	not heteromer	not heteromer
1289	ENSG00000175470	ENSG00000156475	PPP2R2D	PPP2R2B	ENST00000394414	ENST00000455566	ENSP00000377936	ENSP00000399970	0.175812	Euteleostomi	3.3523	not heteromer	not heteromer	not heteromer	not heteromer	not heteromer	not heteromer
1290	ENSG00000107831	ENSG00000156427	FGF8	FGF18	ENST00000320185	ENST00000274625	ENSP00000321797	ENSP00000274625	0.12053	Bilateria	122.098	not heteromer	not heteromer	not heteromer	not heteromer	not heteromer	not heteromer
1291	ENSG00000186350	ENSG00000143171	RXRA	RXRG	ENST00000359842	ENST00000481739	ENSP00000352900	ENSP00000419692	0.12053	Bilateria	85.7714	heteromer	not heteromer	not heteromer	not heteromer	not heteromer	not heteromer
1292	ENSG00000115694	ENSG00000134602	STK25	STK26	ENST00000316586	ENST00000394334	ENSP00000325748	ENSP00000377867	0	Opisthokonta	75.0342	heteromer	not heteromer	not heteromer	not heteromer	not heteromer	not heteromer
1293	ENSG00000147573	ENSG00000138100	TRIM55	TRIM54	ENST00000296098	ENST00000315962	ENSP00000296098	ENSP00000323913	0.172022	Vertebrata	59.9823	not heteromer	not heteromer	not heteromer	not heteromer	not heteromer	not heteromer
1294	ENSG00000145703	ENSG00000140575	IQGAP2	IQGAP1	ENST00000268182	ENST00000274364	ENSP00000268182	ENSP00000274364	0.130342	Chordata	73.4994	not heteromer	not heteromer	not heteromer	not heteromer	not heteromer	not heteromer
1295	ENSG00000004059	ENSG00000168374	ARF5	ARF4	ENST00000000233	ENST00000303436	ENSP00000000233	ENSP00000306010	0	Opisthokonta	3.2419	not heteromer	not heteromer	not heteromer	not heteromer	not heteromer	not heteromer
1296	ENSG00000185774	ENSG00000182132	KCNIP4	KCNIP1	ENST00000434108	ENST00000382152	ENSP00000414886	ENSP00000371587	0	Opisthokonta	34.1996	not heteromer	not heteromer	not heteromer	not heteromer	not heteromer	not heteromer
1297	ENSG00000124203	ENSG00000095951	ZNF831	HIVEP1	ENST00000379388	ENST00000637017	ENSP00000368698	ENSP00000490240	0.12053	Bilateria	61.6156	not heteromer	not heteromer	not heteromer	not heteromer	not heteromer	not heteromer
1298	ENSG00000116044	ENSG00000082641	NFE2L2	NFE2L1	ENST00000362042	ENST00000397062	ENSP00000354855	ENSP00000380252	0.130342	Chordata	69.484	not heteromer	not heteromer	not heteromer	not heteromer	not heteromer	not heteromer
1299	ENSG00000155097	ENSG00000143882	ATP6V1C1	ATP6V1C2	ENST00000272238	ENST00000518738	ENSP00000272238	ENSP00000430282	0.172022	Vertebrata	17.7027	heteromer	not heteromer	not heteromer	not heteromer	not heteromer	not heteromer
1300	ENSG00000150977	ENSG00000167705	RILPL2	RILP	ENST00000280571	ENST00000301336	ENSP00000280571	ENSP00000301336	0.12053	Bilateria	88.0264	not heteromer	not heteromer	not heteromer	not heteromer	not heteromer	not heteromer
1301	ENSG00000104967	ENSG00000139910	NOVA2	NOVA1	ENST00000263257	ENST00000539517	ENSP00000263257	ENSP00000438875	0	Opisthokonta	31.5114	not heteromer	not heteromer	not heteromer	not heteromer	not heteromer	not heteromer
1302	ENSG00000137936	ENSG00000095370	BCAR3	SH2D3C	ENST00000314830	ENST00000260502	ENSP00000317817	ENSP00000260502	0.172022	Vertebrata	18.2186	not heteromer	not heteromer	not heteromer	not heteromer	not heteromer	not heteromer
1303	ENSG00000154380	ENSG00000196405	ENAH	EVL	ENST00000366844	ENST00000392920	ENSP00000355809	ENSP00000376652	0.12053	Bilateria	63.4155	heteromer	not heteromer	not heteromer	not heteromer	not heteromer	not heteromer
1304	ENSG00000109851	ENSG00000185610	DBX1	DBX2	ENST00000524983	ENST00000332700	ENSP00000436881	ENSP00000331470	0.172022	Vertebrata	67.7931	not heteromer	not heteromer	not heteromer	not heteromer	not heteromer	not heteromer
1305	ENSG00000071205	ENSG00000145819	ARHGAP10	ARHGAP26	ENST00000336498	ENST00000274498	ENSP00000336923	ENSP00000274498	0.12053	Bilateria	4.5245	heteromer	heteromer	not heteromer	not heteromer	heteromer	not heteromer
1306	ENSG00000183018	ENSG00000169682	SPNS2	SPNS1	ENST00000311008	ENST00000329078	ENSP00000309945	ENSP00000333292	0.172022	Vertebrata	5.9632	not heteromer	not heteromer	not heteromer	not heteromer	not heteromer	not heteromer
1307	ENSG00000071242	ENSG00000177189	RPS6KA2	RPS6KA3	ENST00000510118	ENST00000645845	ENSP00000422435	ENSP00000494131	0	Opisthokonta	19.8671	not heteromer	not heteromer	not heteromer	not heteromer	not heteromer	not heteromer
1308	ENSG00000077009	ENSG00000106733	NMRK2	NMRK1	ENST00000616156	ENST00000376811	ENSP00000480091	ENSP00000366007	0	Opisthokonta	78.2403	not heteromer	not heteromer	not heteromer	not heteromer	not heteromer	not heteromer
1309	ENSG00000115993	ENSG00000182606	TRAK2	TRAK1	ENST00000332624	ENST00000327628	ENSP00000328875	ENSP00000328998	0.12053	Bilateria	6.586	not heteromer	not heteromer	not heteromer	not heteromer	not heteromer	not heteromer
1310	ENSG00000159714	ENSG00000188818	ZDHHC1	ZDHHC11	ENST00000348579	ENST00000283441	ENSP00000340299	ENSP00000283441	0	Opisthokonta	24.5837	not heteromer	not heteromer	not heteromer	not heteromer	not heteromer	not heteromer
1311	ENSG00000067177	ENSG00000044446	PHKA1	PHKA2	ENST00000379942	ENST00000373542	ENSP00000369274	ENSP00000362643	0.172022	Vertebrata	3.3938	not heteromer	not heteromer	not heteromer	not heteromer	not heteromer	not heteromer
1312	ENSG00000112079	ENSG00000211455	STK38	STK38L	ENST00000229812	ENST00000389032	ENSP00000229812	ENSP00000373684	0.175812	Euteleostomi	12.4854	not heteromer	not heteromer	not heteromer	not heteromer	not heteromer	not heteromer
1313	ENSG00000139973	ENSG00000143469	SYT16	SYT14	ENST00000568344	ENST00000629778	ENSP00000478637	ENSP00000486230	0.12053	Bilateria	5.0924	not heteromer	not heteromer	not heteromer	not heteromer	not heteromer	not heteromer
1314	ENSG00000132471	ENSG00000183066	WBP2	WBP2NL	ENST00000591399	ENST00000328823	ENSP00000467579	ENSP00000332983	0.172022	Vertebrata	4.7152	not heteromer	not heteromer	not heteromer	not heteromer	not heteromer	not heteromer
1315	ENSG00000170153	ENSG00000133135	RNF150	RNF128	ENST00000255499	ENST00000515673	ENSP00000255499	ENSP00000425840	0.12053	Bilateria	68.278	not heteromer	not heteromer	not heteromer	not heteromer	not heteromer	not heteromer
1316	ENSG00000150760	ENSG00000147459	DOCK1	DOCK5	ENST00000276440	ENST00000623213	ENSP00000276440	ENSP00000485033	0	Opisthokonta	5.9227	not heteromer	not heteromer	not heteromer	not heteromer	not heteromer	not heteromer
1317	ENSG00000176624	ENSG00000183496	MEX3C	MEX3B	ENST00000406189	ENST00000329713	ENSP00000385610	ENSP00000329918	0.12053	Bilateria	6.9562	not heteromer	not heteromer	not heteromer	not heteromer	not heteromer	not heteromer
1318	ENSG00000172007	ENSG00000134594	RAB33B	RAB33A	ENST00000257017	ENST00000305626	ENSP00000257017	ENSP00000306496	0	Opisthokonta	74.9657	not heteromer	not heteromer	not heteromer	not heteromer	not heteromer	not heteromer
1319	ENSG00000155629	ENSG00000153064	PIK3AP1	BANK1	ENST00000322953	ENST00000339364	ENSP00000320509	ENSP00000339826	0.172022	Vertebrata	70.2721	not heteromer	not heteromer	not heteromer	not heteromer	not heteromer	not heteromer
1320	ENSG00000165660	ENSG00000163322	ABRAXAS2	ABRAXAS1	ENST00000321945	ENST00000298492	ENSP00000369857	ENSP00000298492	0.175812	Euteleostomi	3.0047	not heteromer	not heteromer	not heteromer	not heteromer	not heteromer	not heteromer
1321	ENSG00000007047	ENSG00000116141	MARK4	MARK1	ENST00000262891	ENST00000611084	ENSP00000262891	ENSP00000483424	0.12053	Bilateria	69.3255	not heteromer	not heteromer	not heteromer	not heteromer	not heteromer	not heteromer
1322	ENSG00000065675	ENSG00000163932	PRKCQ	PRKCD	ENST00000263125	ENST00000330452	ENSP00000263125	ENSP00000331602	0	Opisthokonta	89.9623	not heteromer	not heteromer	not heteromer	not heteromer	not heteromer	not heteromer
1323	ENSG00000005073	ENSG00000128710	HOXA11	HOXD10	ENST00000006015	ENST00000249501	ENSP00000006015	ENSP00000249501	0.12053	Bilateria	79.3224	not heteromer	not heteromer	not heteromer	not heteromer	not heteromer	not heteromer
1324	ENSG00000090621	ENSG00000254535	PABPC4	PABPC4L	ENST00000372858	ENST00000421491	ENSP00000361949	ENSP00000463233	0	Opisthokonta	1.0587	not heteromer	not heteromer	not heteromer	not heteromer	not heteromer	not heteromer
1325	ENSG00000185437	ENSG00000142669	SH3BGR	SH3BGRL3	ENST00000270792	ENST00000333634	ENSP00000270792	ENSP00000332513	0.130342	Chordata	77.6057	not heteromer	not heteromer	not heteromer	not heteromer	not heteromer	not heteromer
1326	ENSG00000198431	ENSG00000197763	TXNRD1	TXNRD3	ENST00000524230	ENST00000525566	ENSP00000430031	ENSP00000434516	0	Opisthokonta	69.0285	not heteromer	not heteromer	not heteromer	not heteromer	not heteromer	not heteromer
1327	ENSG00000142303	ENSG00000049192	ADAMTS10	ADAMTS6	ENST00000381055	ENST00000597188	ENSP00000370443	ENSP00000471851	0.12053	Bilateria	72.2922	not heteromer	not heteromer	not heteromer	not heteromer	not heteromer	not heteromer
1328	ENSG00000101152	ENSG00000163793	DNAJC5	DNAJC5G	ENST00000360864	ENST00000296097	ENSP00000354111	ENSP00000296097	0	Opisthokonta	12.562	not heteromer	not heteromer	not heteromer	not heteromer	not heteromer	not heteromer
1329	ENSG00000005073	ENSG00000170689	HOXA11	HOXB9	ENST00000006015	ENST00000311177	ENSP00000006015	ENSP00000309439	0.12053	Bilateria	65.5098	not heteromer	not heteromer	not heteromer	not heteromer	not heteromer	not heteromer
1330	ENSG00000117598	ENSG00000105520	PLPPR5	PLPPR2	ENST00000591608	ENST00000263177	ENSP00000466898	ENSP00000263177	0	Opisthokonta	63.7566	not heteromer	not heteromer	not heteromer	not heteromer	not heteromer	not heteromer
1331	ENSG00000149564	ENSG00000158769	ESAM	F11R	ENST00000278927	ENST00000368026	ENSP00000278927	ENSP00000357005	0.130342	Chordata	62.3517	not heteromer	not heteromer	not heteromer	not heteromer	not heteromer	not heteromer
1332	ENSG00000077943	ENSG00000138448	ITGA8	ITGAV	ENST00000378076	ENST00000261023	ENSP00000367316	ENSP00000261023	0.12053	Bilateria	3.474	not heteromer	not heteromer	not heteromer	not heteromer	not heteromer	not heteromer
1333	ENSG00000214753	ENSG00000153187	HNRNPUL2	HNRNPU	ENST00000640218	ENST00000301785	ENSP00000491215	ENSP00000301785	0.12053	Bilateria	72.7462	not heteromer	not heteromer	not heteromer	not heteromer	not heteromer	not heteromer
1334	ENSG00000165548	ENSG00000137216	TMEM63C	TMEM63B	ENST00000259746	ENST00000298351	ENSP00000259746	ENSP00000298351	0.172022	Vertebrata	93.2057	not heteromer	not heteromer	not heteromer	not heteromer	not heteromer	not heteromer
1335	ENSG00000157404	ENSG00000182578	KIT	CSF1R	ENST00000288135	ENST00000286301	ENSP00000288135	ENSP00000286301	0.12053	Bilateria	73.8263	not heteromer	not heteromer	not heteromer	not heteromer	not heteromer	not heteromer
1336	ENSG00000198844	ENSG00000114790	ARHGEF15	ARHGEF26	ENST00000356448	ENST00000361926	ENSP00000348828	ENSP00000355026	0.130342	Chordata	63.4453	not heteromer	not heteromer	not heteromer	not heteromer	not heteromer	not heteromer
1337	ENSG00000147724	ENSG00000082269	FAM135B	FAM135A	ENST00000418814	ENST00000395297	ENSP00000410768	ENSP00000378710	0	Opisthokonta	7.8065	not heteromer	not heteromer	not heteromer	not heteromer	not heteromer	not heteromer
1338	ENSG00000160551	ENSG00000135090	TAOK1	TAOK3	ENST00000392533	ENST00000261716	ENSP00000376317	ENSP00000261716	0	Opisthokonta	4.9064	not heteromer	not heteromer	not heteromer	not heteromer	not heteromer	not heteromer
1339	ENSG00000105278	ENSG00000056097	ZFR2	ZFR	ENST00000265069	ENST00000262961	ENSP00000265069	ENSP00000262961	0.12053	Bilateria	14.2179	not heteromer	not heteromer	not heteromer	not heteromer	not heteromer	not heteromer
1340	ENSG00000182866	ENSG00000254087	LCK	LYN	ENST00000619559	ENST00000519728	ENSP00000477713	ENSP00000428924	0.12053	Bilateria	79.594	not heteromer	heteromer	not heteromer	not heteromer	not heteromer	not heteromer
1341	ENSG00000123407	ENSG00000170178	HOXC12	HOXD12	ENST00000243103	ENST00000406506	ENSP00000243103	ENSP00000385586	0.12053	Bilateria	35.4016	not heteromer	not heteromer	not heteromer	not heteromer	not heteromer	not heteromer
1342	ENSG00000122877	ENSG00000179388	EGR2	EGR3	ENST00000242480	ENST00000317216	ENSP00000242480	ENSP00000318057	0	Opisthokonta	22.0021	not heteromer	not heteromer	not heteromer	not heteromer	not heteromer	not heteromer
1343	ENSG00000104915	ENSG00000135823	STX10	STX6	ENST00000587230	ENST00000258301	ENSP00000466298	ENSP00000258301	0.12053	Bilateria	5.2255	heteromer	not heteromer	not heteromer	not heteromer	not heteromer	not heteromer
1344	ENSG00000105880	ENSG00000115844	DLX5	DLX2	ENST00000648378	ENST00000234198	ENSP00000498116	ENSP00000234198	0.12053	Bilateria	9.1676	not heteromer	not heteromer	not heteromer	not heteromer	not heteromer	not heteromer
1345	ENSG00000015133	ENSG00000115355	CCDC88C	CCDC88A	ENST00000389857	ENST00000336838	ENSP00000374507	ENSP00000338728	0.12053	Bilateria	79.4201	not heteromer	not heteromer	not heteromer	not heteromer	not heteromer	not heteromer
1346	ENSG00000167654	ENSG00000140299	ATCAY	BNIP2	ENST00000267859	ENST00000450849	ENSP00000267859	ENSP00000390941	0.12053	Bilateria	18.5655	not heteromer	not heteromer	not heteromer	not heteromer	not heteromer	not heteromer
1347	ENSG00000148908	ENSG00000159788	RGS10	RGS12	ENST00000369103	ENST00000344733	ENSP00000358099	ENSP00000339381	0.12053	Bilateria	6.8173	not heteromer	not heteromer	not heteromer	not heteromer	not heteromer	not heteromer
1348	ENSG00000184428	ENSG00000198900	TOP1MT	TOP1	ENST00000329245	ENST00000361337	ENSP00000328835	ENSP00000354522	0	Opisthokonta	11.6507	not heteromer	not heteromer	not heteromer	not heteromer	not heteromer	not heteromer
1349	ENSG00000083290	ENSG00000177169	ULK2	ULK1	ENST00000395544	ENST00000321867	ENSP00000378914	ENSP00000324560	0	Opisthokonta	64.0418	not heteromer	not heteromer	not heteromer	not heteromer	not heteromer	not heteromer
1350	ENSG00000133275	ENSG00000169118	CSNK1G2	CSNK1G1	ENST00000255641	ENST00000607537	ENSP00000255641	ENSP00000475724	0	Opisthokonta	84.6903	not heteromer	not heteromer	not heteromer	not heteromer	not heteromer	not heteromer
1351	ENSG00000122367	ENSG00000163110	LDB3	PDLIM5	ENST00000429277	ENST00000615540	ENSP00000401437	ENSP00000480359	0.12053	Bilateria	6.4528	not heteromer	not heteromer	not heteromer	not heteromer	not heteromer	not heteromer
1352	ENSG00000139567	ENSG00000115170	ACVRL1	ACVR1	ENST00000263640	ENST00000388922	ENSP00000263640	ENSP00000373574	0.12053	Bilateria	58.8365	not heteromer	not heteromer	not heteromer	not heteromer	not heteromer	not heteromer
1353	ENSG00000135390	ENSG00000154518	ATP5MC2	ATP5MC3	ENST00000338662	ENST00000284727	ENSP00000340315	ENSP00000284727	0	Opisthokonta	57.2521	not heteromer	not heteromer	not heteromer	not heteromer	not heteromer	not heteromer
1354	ENSG00000158290	ENSG00000139842	CUL4B	CUL4A	ENST00000375440	ENST00000404115	ENSP00000364589	ENSP00000384109	0	Opisthokonta	4.5635	not heteromer	not heteromer	not heteromer	not heteromer	not heteromer	not heteromer
1355	ENSG00000118946	ENSG00000165194	PCDH17	PCDH19	ENST00000377918	ENST00000373034	ENSP00000367151	ENSP00000362125	0.130342	Chordata	87.7336	not heteromer	not heteromer	not heteromer	not heteromer	not heteromer	not heteromer
1356	ENSG00000165055	ENSG00000123600	METTL2B	METTL8	ENST00000612742	ENST00000262432	ENSP00000480056	ENSP00000262432	0	Opisthokonta	78.3857	not heteromer	not heteromer	not heteromer	not heteromer	not heteromer	not heteromer
1357	ENSG00000105738	ENSG00000116991	SIPA1L3	SIPA1L2	ENST00000222345	ENST00000366630	ENSP00000222345	ENSP00000355589	0.12053	Bilateria	78.5523	not heteromer	not heteromer	not heteromer	not heteromer	not heteromer	not heteromer
1358	ENSG00000254221	ENSG00000138650	PCDHGB1	PCDH10	ENST00000264360	ENST00000523390	ENSP00000264360	ENSP00000429273	0.130342	Chordata	74.3924	not heteromer	not heteromer	not heteromer	not heteromer	not heteromer	not heteromer
1359	ENSG00000196503	ENSG00000175414	ARL9	ARL10	ENST00000310389	ENST00000640821	ENSP00000308496	ENSP00000492671	0	Opisthokonta	20.2969	not heteromer	not heteromer	not heteromer	not heteromer	not heteromer	not heteromer
1360	ENSG00000173626	ENSG00000054116	TRAPPC3L	TRAPPC3	ENST00000616395	ENST00000368602	ENSP00000480332	ENSP00000357591	0.193908	Sarcopterygii	4.2241	not heteromer	not heteromer	not heteromer	not heteromer	not heteromer	not heteromer
1361	ENSG00000184659	ENSG00000187140	FOXD4L4	FOXD3	ENST00000377413	ENST00000371116	ENSP00000366630	ENSP00000360157	0	Opisthokonta	79.1596	not heteromer	not heteromer	not heteromer	not heteromer	not heteromer	not heteromer
1362	ENSG00000135736	ENSG00000150636	CCDC102A	CCDC102B	ENST00000258214	ENST00000360242	ENSP00000258214	ENSP00000353377	0	Opisthokonta	81.8961	heteromer	not heteromer	not heteromer	not heteromer	not heteromer	not heteromer
1363	ENSG00000204991	ENSG00000134278	SPIRE2	SPIRE1	ENST00000409402	ENST00000378247	ENSP00000387266	ENSP00000367494	0.172022	Vertebrata	21.9515	not heteromer	not heteromer	not heteromer	not heteromer	not heteromer	not heteromer
1364	ENSG00000173114	ENSG00000175928	LRRN3	LRRN1	ENST00000451085	ENST00000319331	ENSP00000397312	ENSP00000314901	0.12053	Bilateria	28.9588	not heteromer	not heteromer	not heteromer	not heteromer	not heteromer	not heteromer
1365	ENSG00000172493	ENSG00000072364	AFF1	AFF4	ENST00000265343	ENST00000395146	ENSP00000265343	ENSP00000378578	0.172022	Vertebrata	25.5773	heteromer	heteromer	not heteromer	not heteromer	heteromer	not heteromer
1366	ENSG00000179262	ENSG00000119318	RAD23A	RAD23B	ENST00000358015	ENST00000586534	ENSP00000350708	ENSP00000467024	0.172022	Vertebrata	65.0792	heteromer	not heteromer	not heteromer	not heteromer	not heteromer	not heteromer
1367	ENSG00000205981	ENSG00000120675	DNAJC19	DNAJC15	ENST00000379221	ENST00000382564	ENSP00000368523	ENSP00000372005	0	Opisthokonta	4.7601	not heteromer	not heteromer	not heteromer	not heteromer	not heteromer	not heteromer
1368	ENSG00000102908	ENSG00000101096	NFAT5	NFATC2	ENST00000396009	ENST00000349945	ENSP00000379330	ENSP00000338806	0.12053	Bilateria	65.4985	not heteromer	not heteromer	not heteromer	not heteromer	not heteromer	not heteromer
1369	ENSG00000181291	ENSG00000139364	TMEM132E	TMEM132B	ENST00000299308	ENST00000631683	ENSP00000299308	ENSP00000487800	0.12053	Bilateria	75.99	not heteromer	not heteromer	not heteromer	not heteromer	not heteromer	not heteromer
1370	ENSG00000165895	ENSG00000071205	ARHGAP42	ARHGAP10	ENST00000336498	ENST00000298815	ENSP00000336923	ENSP00000298815	0.12053	Bilateria	7.3965	not heteromer	not heteromer	not heteromer	not heteromer	not heteromer	not heteromer
1371	ENSG00000175592	ENSG00000170345	FOSL1	FOS	ENST00000303562	ENST00000312562	ENSP00000306245	ENSP00000310170	0.12053	Bilateria	4.003	not heteromer	not heteromer	not heteromer	not heteromer	not heteromer	not heteromer
1372	ENSG00000138115	ENSG00000134716	CYP2C8	CYP2J2	ENST00000371204	ENST00000371270	ENSP00000360247	ENSP00000360317	0	Opisthokonta	70.1288	not heteromer	not heteromer	not heteromer	not heteromer	not heteromer	not heteromer
1373	ENSG00000118946	ENSG00000239389	PCDH17	PCDHA13	ENST00000377918	ENST00000289272	ENSP00000367151	ENSP00000289272	0.130342	Chordata	77.0834	not heteromer	not heteromer	not heteromer	not heteromer	not heteromer	not heteromer
1374	ENSG00000108854	ENSG00000198742	SMURF2	SMURF1	ENST00000262435	ENST00000361125	ENSP00000262435	ENSP00000354621	0	Opisthokonta	6.097	not heteromer	not heteromer	not heteromer	not heteromer	not heteromer	not heteromer
1375	ENSG00000080546	ENSG00000130766	SESN1	SESN2	ENST00000436639	ENST00000253063	ENSP00000393762	ENSP00000253063	0.175812	Euteleostomi	72.0714	not heteromer	not heteromer	not heteromer	not heteromer	not heteromer	not heteromer
1376	ENSG00000176244	ENSG00000155368	ACBD7	DBI	ENST00000627305	ENST00000356189	ENSP00000486361	ENSP00000367453	0	Opisthokonta	4.2666	not heteromer	not heteromer	not heteromer	not heteromer	not heteromer	not heteromer
1377	ENSG00000167281	ENSG00000078328	RBFOX3	RBFOX1	ENST00000422070	ENST00000580155	ENSP00000391269	ENSP00000463653	0.12053	Bilateria	4.3441	not heteromer	not heteromer	not heteromer	not heteromer	not heteromer	not heteromer
1378	ENSG00000198517	ENSG00000185022	MAFK	MAFF	ENST00000538320	ENST00000343242	ENSP00000442060	ENSP00000344903	0.12053	Bilateria	2.3202	not heteromer	not heteromer	not heteromer	not heteromer	not heteromer	not heteromer
1379	ENSG00000148737	ENSG00000138795	TCF7L2	LEF1	ENST00000265165	ENST00000627217	ENSP00000265165	ENSP00000486891	0.12053	Bilateria	4.4761	not heteromer	not heteromer	not heteromer	not heteromer	not heteromer	not heteromer
1380	ENSG00000124209	ENSG00000168461	RAB22A	RAB31	ENST00000244040	ENST00000578921	ENSP00000244040	ENSP00000461945	0	Opisthokonta	3.2898	heteromer	not heteromer	not heteromer	not heteromer	not heteromer	not heteromer
1381	ENSG00000174791	ENSG00000100599	RIN1	RIN3	ENST00000216487	ENST00000311320	ENSP00000216487	ENSP00000310406	0	Opisthokonta	78.6506	not heteromer	not heteromer	not heteromer	not heteromer	not heteromer	not heteromer
1382	ENSG00000198720	ENSG00000076513	ANKRD13B	ANKRD13A	ENST00000261739	ENST00000394859	ENSP00000261739	ENSP00000378328	0.172022	Vertebrata	8.2026	not heteromer	not heteromer	not heteromer	not heteromer	not heteromer	not heteromer
1383	ENSG00000149599	ENSG00000112679	DUSP15	DUSP22	ENST00000419235	ENST00000278979	ENSP00000397459	ENSP00000278979	0	Opisthokonta	74.1803	not heteromer	not heteromer	not heteromer	not heteromer	not heteromer	not heteromer
1384	ENSG00000164828	ENSG00000100242	SUN1	SUN2	ENST00000405018	ENST00000401592	ENSP00000385616	ENSP00000384015	0.12053	Bilateria	73.4922	not heteromer	not heteromer	not heteromer	not heteromer	not heteromer	not heteromer
1385	ENSG00000081052	ENSG00000197565	COL4A4	COL4A6	ENST00000396625	ENST00000394872	ENSP00000379866	ENSP00000378340	0.172022	Vertebrata	49.4129	not heteromer	not heteromer	not heteromer	not heteromer	not heteromer	not heteromer
1386	ENSG00000034971	ENSG00000130558	MYOC	OLFM1	ENST00000037502	ENST00000371793	ENSP00000037502	ENSP00000360858	0.12053	Bilateria	92.0856	not heteromer	not heteromer	not heteromer	not heteromer	not heteromer	not heteromer
1387	ENSG00000186868	ENSG00000047849	MAPT	MAP4	ENST00000360240	ENST00000344290	ENSP00000353375	ENSP00000340820	0.12053	Bilateria	47.0748	not heteromer	not heteromer	not heteromer	not heteromer	not heteromer	not heteromer
1388	ENSG00000142675	ENSG00000153721	CNKSR1	CNKSR3	ENST00000374253	ENST00000607772	ENSP00000363371	ENSP00000475915	0.12053	Bilateria	5.5235	not heteromer	not heteromer	not heteromer	not heteromer	not heteromer	not heteromer
1389	ENSG00000101367	ENSG00000084764	MAPRE1	MAPRE3	ENST00000233121	ENST00000375571	ENSP00000233121	ENSP00000364721	0.172022	Vertebrata	11.0867	heteromer	heteromer	heteromer	heteromer	heteromer	heteromer
1390	ENSG00000164985	ENSG00000166503	PSIP1	HDGFL3	ENST00000380738	ENST00000299633	ENSP00000370114	ENSP00000299633	0.130342	Chordata	5.5403	not heteromer	not heteromer	not heteromer	not heteromer	not heteromer	not heteromer
1391	ENSG00000171316	ENSG00000124177	CHD7	CHD6	ENST00000373233	ENST00000423902	ENSP00000362330	ENSP00000392028	0	Opisthokonta	10.497	not heteromer	not heteromer	not heteromer	not heteromer	not heteromer	not heteromer
1392	ENSG00000124181	ENSG00000197943	PLCG1	PLCG2	ENST00000244007	ENST00000564138	ENSP00000244007	ENSP00000482457	0	Opisthokonta	71.0015	not heteromer	heteromer	not heteromer	not heteromer	not heteromer	not heteromer
1393	ENSG00000070047	ENSG00000139218	PHRF1	SCAF11	ENST00000264555	ENST00000369367	ENSP00000264555	ENSP00000358374	0.172022	Vertebrata	64.386	not heteromer	not heteromer	not heteromer	not heteromer	not heteromer	not heteromer
1394	ENSG00000075711	ENSG00000132535	DLG1	DLG4	ENST00000346964	ENST00000648172	ENSP00000345731	ENSP00000497806	0.12053	Bilateria	70.7163	not heteromer	not heteromer	not heteromer	not heteromer	not heteromer	not heteromer
1395	ENSG00000253305	ENSG00000138650	PCDHGB6	PCDH10	ENST00000264360	ENST00000520790	ENSP00000264360	ENSP00000428603	0.130342	Chordata	72.7533	not heteromer	not heteromer	not heteromer	not heteromer	not heteromer	not heteromer
1396	ENSG00000080824	ENSG00000096384	HSP90AA1	HSP90AB1	ENST00000334701	ENST00000371554	ENSP00000335153	ENSP00000360609	0.175812	Euteleostomi	78.897	heteromer	heteromer	not heteromer	not heteromer	heteromer	not heteromer
1397	ENSG00000107077	ENSG00000066135	KDM4C	KDM4A	ENST00000372396	ENST00000381309	ENSP00000361473	ENSP00000370710	0	Opisthokonta	9.3243	not heteromer	not heteromer	not heteromer	not heteromer	not heteromer	not heteromer
1398	ENSG00000205476	ENSG00000055813	CCDC85C	CCDC85A	ENST00000407595	ENST00000380243	ENSP00000384040	ENSP00000369592	0.12053	Bilateria	90.7745	not heteromer	not heteromer	not heteromer	not heteromer	not heteromer	not heteromer
1399	ENSG00000100490	ENSG00000205111	CDKL1	CDKL4	ENST00000395834	ENST00000395035	ENSP00000379176	ENSP00000378476	0	Opisthokonta	3.8478	heteromer	not heteromer	not heteromer	not heteromer	not heteromer	not heteromer
1400	ENSG00000101182	ENSG00000154611	PSMA7	PSMA8	ENST00000370873	ENST00000308268	ENSP00000359910	ENSP00000311121	0	Opisthokonta	7.7946	not heteromer	not heteromer	not heteromer	not heteromer	not heteromer	not heteromer
1401	ENSG00000144488	ENSG00000187017	ESPNL	ESPN	ENST00000343063	ENST00000645284	ENSP00000339115	ENSP00000496593	0.12053	Bilateria	82.9184	not heteromer	not heteromer	not heteromer	not heteromer	not heteromer	not heteromer
1402	ENSG00000078579	ENSG00000102678	FGF20	FGF9	ENST00000180166	ENST00000382353	ENSP00000180166	ENSP00000371790	0.12053	Bilateria	2.8757	heteromer	not heteromer	not heteromer	not heteromer	not heteromer	not heteromer
1403	ENSG00000175084	ENSG00000131095	DES	GFAP	ENST00000253408	ENST00000373960	ENSP00000253408	ENSP00000363071	0.12053	Bilateria	105.387	heteromer	not heteromer	not heteromer	not heteromer	not heteromer	not heteromer
1404	ENSG00000114450	ENSG00000078369	GNB4	GNB1	ENST00000378609	ENST00000232564	ENSP00000367872	ENSP00000232564	0.172022	Vertebrata	45.9896	not heteromer	not heteromer	not heteromer	not heteromer	not heteromer	not heteromer
1405	ENSG00000148335	ENSG00000203740	NTMT1	METTL11B	ENST00000611055	ENST00000439373	ENSP00000483489	ENSP00000408058	0.172022	Vertebrata	13.7691	not heteromer	not heteromer	not heteromer	not heteromer	not heteromer	not heteromer
1406	ENSG00000187735	ENSG00000204219	TCEA1	TCEA3	ENST00000521604	ENST00000450454	ENSP00000428426	ENSP00000406293	0	Opisthokonta	11.8668	not heteromer	not heteromer	not heteromer	not heteromer	not heteromer	not heteromer
1407	ENSG00000115556	ENSG00000161714	PLCD4	PLCD3	ENST00000450993	ENST00000619929	ENSP00000388631	ENSP00000479636	0	Opisthokonta	85.6786	not heteromer	not heteromer	not heteromer	not heteromer	not heteromer	not heteromer
1408	ENSG00000107954	ENSG00000214357	NEURL1	NEURL1B	ENST00000369780	ENST00000369800	ENSP00000358795	ENSP00000358815	0.12053	Bilateria	12.8662	not heteromer	not heteromer	not heteromer	not heteromer	not heteromer	not heteromer
1409	ENSG00000151929	ENSG00000156735	BAG3	BAG4	ENST00000369085	ENST00000287322	ENSP00000358081	ENSP00000287322	0.12053	Bilateria	46.5926	not heteromer	not heteromer	not heteromer	not heteromer	not heteromer	not heteromer
1410	ENSG00000101079	ENSG00000104419	NDRG3	NDRG1	ENST00000349004	ENST00000414097	ENSP00000345292	ENSP00000404854	0.172022	Vertebrata	73.9186	not heteromer	not heteromer	not heteromer	not heteromer	not heteromer	not heteromer
1411	ENSG00000132000	ENSG00000174348	PODNL1	PODN	ENST00000538371	ENST00000312553	ENSP00000442553	ENSP00000308315	0.130342	Chordata	63.0935	not heteromer	not heteromer	not heteromer	not heteromer	not heteromer	not heteromer
1412	ENSG00000104814	ENSG00000168067	MAP4K1	MAP4K2	ENST00000591517	ENST00000294066	ENSP00000465039	ENSP00000294066	0	Opisthokonta	53.8883	not heteromer	not heteromer	not heteromer	not heteromer	not heteromer	not heteromer
1413	ENSG00000159184	ENSG00000123364	HOXB13	HOXC13	ENST00000243056	ENST00000290295	ENSP00000243056	ENSP00000290295	0.12053	Bilateria	84.1724	not heteromer	not heteromer	not heteromer	not heteromer	not heteromer	not heteromer
1414	ENSG00000130402	ENSG00000077522	ACTN4	ACTN2	ENST00000366578	ENST00000252699	ENSP00000355537	ENSP00000252699	0.12053	Bilateria	10.1224	not heteromer	not heteromer	not heteromer	not heteromer	not heteromer	not heteromer
1415	ENSG00000087303	ENSG00000116962	NID2	NID1	ENST00000216286	ENST00000264187	ENSP00000216286	ENSP00000264187	0.12053	Bilateria	18.0789	not heteromer	not heteromer	not heteromer	not heteromer	not heteromer	not heteromer
1416	ENSG00000127241	ENSG00000009724	MASP1	MASP2	ENST00000400897	ENST00000296280	ENSP00000383690	ENSP00000296280	0.175812	Euteleostomi	75.0128	heteromer	not heteromer	not heteromer	not heteromer	not heteromer	not heteromer
1417	ENSG00000104313	ENSG00000158161	EYA1	EYA3	ENST00000645793	ENST00000373871	ENSP00000496255	ENSP00000362978	0.12053	Bilateria	3.8786	not heteromer	not heteromer	not heteromer	not heteromer	not heteromer	not heteromer
1418	ENSG00000105514	ENSG00000169213	RAB3D	RAB3B	ENST00000222120	ENST00000371655	ENSP00000222120	ENSP00000360718	0	Opisthokonta	2.9447	not heteromer	not heteromer	not heteromer	not heteromer	not heteromer	not heteromer
1419	ENSG00000160447	ENSG00000065243	PKN3	PKN2	ENST00000370521	ENST00000291906	ENSP00000359552	ENSP00000291906	0	Opisthokonta	65.1884	not heteromer	not heteromer	not heteromer	not heteromer	not heteromer	not heteromer
1420	ENSG00000160460	ENSG00000173898	SPTBN4	SPTBN2	ENST00000598249	ENST00000533211	ENSP00000469242	ENSP00000432568	0.12053	Bilateria	89.4214	not heteromer	not heteromer	not heteromer	not heteromer	not heteromer	not heteromer
1421	ENSG00000121210	ENSG00000075568	TMEM131L	TMEM131	ENST00000186436	ENST00000409959	ENSP00000186436	ENSP00000386787	0.130342	Chordata	9.0476	not heteromer	not heteromer	not heteromer	not heteromer	not heteromer	not heteromer
1422	ENSG00000166507	ENSG00000164100	NDST2	NDST3	ENST00000296499	ENST00000309979	ENSP00000296499	ENSP00000310657	0.12053	Bilateria	70.6789	not heteromer	not heteromer	not heteromer	not heteromer	not heteromer	not heteromer
1423	ENSG00000165752	ENSG00000169302	STK32C	STK32A	ENST00000298630	ENST00000398523	ENSP00000298630	ENSP00000381535	0	Opisthokonta	87.522	not heteromer	not heteromer	not heteromer	not heteromer	not heteromer	not heteromer
1424	ENSG00000145632	ENSG00000173846	PLK2	PLK3	ENST00000274289	ENST00000372201	ENSP00000274289	ENSP00000361275	0	Opisthokonta	30.1055	not heteromer	not heteromer	not heteromer	not heteromer	not heteromer	not heteromer
1425	ENSG00000130164	ENSG00000157193	LDLR	LRP8	ENST00000558518	ENST00000306052	ENSP00000454071	ENSP00000303634	0.12053	Bilateria	13.3296	not heteromer	not heteromer	not heteromer	not heteromer	not heteromer	not heteromer
1426	ENSG00000127946	ENSG00000130787	HIP1	HIP1R	ENST00000336926	ENST00000253083	ENSP00000336747	ENSP00000253083	0.172022	Vertebrata	87.5051	heteromer	not heteromer	not heteromer	not heteromer	not heteromer	not heteromer
1427	ENSG00000186994	ENSG00000107104	KANK3	KANK1	ENST00000619269	ENST00000330915	ENSP00000477725	ENSP00000328923	0.12053	Bilateria	72.3141	not heteromer	not heteromer	not heteromer	not heteromer	not heteromer	not heteromer
1428	ENSG00000006116	ENSG00000166862	CACNG3	CACNG2	ENST00000005284	ENST00000300105	ENSP00000005284	ENSP00000300105	0.172022	Vertebrata	29.3901	not heteromer	not heteromer	not heteromer	not heteromer	not heteromer	not heteromer
1429	ENSG00000099385	ENSG00000110987	BCL7C	BCL7A	ENST00000380317	ENST00000538010	ENSP00000369674	ENSP00000445868	0.172022	Vertebrata	3.116	not heteromer	not heteromer	not heteromer	not heteromer	not heteromer	not heteromer
1430	ENSG00000006652	ENSG00000214706	IFRD1	IFRD2	ENST00000403825	ENST00000417626	ENSP00000384477	ENSP00000402849	0.172022	Vertebrata	66.2404	not heteromer	not heteromer	not heteromer	not heteromer	not heteromer	not heteromer
1431	ENSG00000075884	ENSG00000123329	ARHGAP15	ARHGAP9	ENST00000295095	ENST00000393797	ENSP00000295095	ENSP00000377386	0.175812	Euteleostomi	68.233	not heteromer	not heteromer	not heteromer	not heteromer	not heteromer	not heteromer
1432	ENSG00000160551	ENSG00000149930	TAOK1	TAOK2	ENST00000308893	ENST00000261716	ENSP00000310094	ENSP00000261716	0	Opisthokonta	72.5965	not heteromer	not heteromer	not heteromer	not heteromer	not heteromer	not heteromer
1433	ENSG00000185650	ENSG00000152518	ZFP36L1	ZFP36L2	ENST00000282388	ENST00000439696	ENSP00000282388	ENSP00000388402	0	Opisthokonta	32.2006	not heteromer	not heteromer	not heteromer	not heteromer	not heteromer	not heteromer
1434	ENSG00000166579	ENSG00000072864	NDEL1	NDE1	ENST00000396355	ENST00000334527	ENSP00000379643	ENSP00000333982	0.172022	Vertebrata	14.4114	not heteromer	not heteromer	not heteromer	not heteromer	not heteromer	not heteromer
1435	ENSG00000155760	ENSG00000157240	FZD7	FZD1	ENST00000286201	ENST00000287934	ENSP00000286201	ENSP00000287934	0.12053	Bilateria	114.434	not heteromer	not heteromer	not heteromer	not heteromer	not heteromer	not heteromer
1436	ENSG00000108821	ENSG00000204262	COL1A1	COL5A2	ENST00000225964	ENST00000374866	ENSP00000225964	ENSP00000364000	0.12053	Bilateria	17.0066	not heteromer	not heteromer	not heteromer	not heteromer	not heteromer	not heteromer
1437	ENSG00000111181	ENSG00000131389	SLC6A12	SLC6A6	ENST00000424061	ENST00000613060	ENSP00000399136	ENSP00000481625	0.12053	Bilateria	22.5069	not heteromer	not heteromer	not heteromer	not heteromer	not heteromer	not heteromer
1438	ENSG00000107099	ENSG00000116641	DOCK8	DOCK7	ENST00000432829	ENST00000251157	ENSP00000394888	ENSP00000251157	0	Opisthokonta	9.8348	not heteromer	not heteromer	not heteromer	not heteromer	not heteromer	not heteromer
1439	ENSG00000164877	ENSG00000100139	MICALL2	MICALL1	ENST00000215957	ENST00000297508	ENSP00000215957	ENSP00000297508	0.12053	Bilateria	74.9725	not heteromer	not heteromer	not heteromer	not heteromer	not heteromer	not heteromer
1440	ENSG00000117114	ENSG00000072071	ADGRL2	ADGRL1	ENST00000340736	ENST00000370730	ENSP00000340688	ENSP00000359765	0.12053	Bilateria	74.8213	not heteromer	not heteromer	not heteromer	not heteromer	not heteromer	not heteromer
1441	ENSG00000262209	ENSG00000138650	PCDHGB3	PCDH10	ENST00000264360	ENST00000576222	ENSP00000264360	ENSP00000461862	0.130342	Chordata	26.0856	not heteromer	not heteromer	not heteromer	not heteromer	not heteromer	not heteromer
1442	ENSG00000185361	ENSG00000145779	TNFAIP8L1	TNFAIP8	ENST00000513374	ENST00000536716	ENSP00000427424	ENSP00000444215	0.175812	Euteleostomi	88.8741	not heteromer	not heteromer	not heteromer	not heteromer	not heteromer	not heteromer
1443	ENSG00000164756	ENSG00000115194	SLC30A8	SLC30A3	ENST00000233535	ENST00000456015	ENSP00000233535	ENSP00000415011	0	Opisthokonta	65.8377	not heteromer	not heteromer	not heteromer	not heteromer	not heteromer	not heteromer
1444	ENSG00000082482	ENSG00000182450	KCNK2	KCNK4	ENST00000444842	ENST00000422670	ENSP00000394033	ENSP00000402797	0	Opisthokonta	64.7111	not heteromer	not heteromer	not heteromer	not heteromer	not heteromer	not heteromer
1445	ENSG00000177380	ENSG00000131626	PPFIA3	PPFIA1	ENST00000253925	ENST00000334186	ENSP00000253925	ENSP00000335614	0.12053	Bilateria	74.2727	not heteromer	not heteromer	not heteromer	not heteromer	not heteromer	not heteromer
1446	ENSG00000181804	ENSG00000065923	SLC9A9	SLC9A7	ENST00000616978	ENST00000316549	ENSP00000480916	ENSP00000320246	0	Opisthokonta	3.7486	not heteromer	not heteromer	not heteromer	not heteromer	not heteromer	not heteromer
1447	ENSG00000153982	ENSG00000102886	GDPD1	GDPD3	ENST00000406256	ENST00000284116	ENSP00000384363	ENSP00000284116	0	Opisthokonta	69.1296	not heteromer	not heteromer	not heteromer	not heteromer	not heteromer	not heteromer
1448	ENSG00000119950	ENSG00000059728	MXI1	MXD1	ENST00000264444	ENST00000332674	ENSP00000264444	ENSP00000331152	0.12053	Bilateria	11.181	not heteromer	not heteromer	not heteromer	not heteromer	not heteromer	not heteromer
1449	ENSG00000105976	ENSG00000164078	MET	MST1R	ENST00000318493	ENST00000296474	ENSP00000317272	ENSP00000296474	0.12053	Bilateria	63.8937	not heteromer	not heteromer	not heteromer	not heteromer	not heteromer	not heteromer
1450	ENSG00000183783	ENSG00000178695	KCTD8	KCTD12	ENST00000377474	ENST00000360029	ENSP00000366694	ENSP00000353129	0.12053	Bilateria	117.347	not heteromer	not heteromer	not heteromer	not heteromer	not heteromer	not heteromer
1451	ENSG00000204469	ENSG00000117523	PRRC2A	PRRC2C	ENST00000338920	ENST00000376033	ENSP00000343629	ENSP00000365201	0.130342	Chordata	58.3795	not heteromer	not heteromer	not heteromer	not heteromer	not heteromer	not heteromer
1452	ENSG00000174871	ENSG00000100528	CNIH2	CNIH1	ENST00000216416	ENST00000311445	ENSP00000216416	ENSP00000310003	0.172022	Vertebrata	77.0938	not heteromer	not heteromer	not heteromer	not heteromer	not heteromer	not heteromer
1453	ENSG00000155511	ENSG00000125675	GRIA1	GRIA3	ENST00000622768	ENST00000518783	ENSP00000481554	ENSP00000428994	0.12053	Bilateria	2.8047	not heteromer	not heteromer	not heteromer	not heteromer	not heteromer	not heteromer
1454	ENSG00000041982	ENSG00000116147	TNC	TNR	ENST00000350763	ENST00000367674	ENSP00000265131	ENSP00000356646	0.12053	Bilateria	13.7141	not heteromer	not heteromer	not heteromer	not heteromer	not heteromer	not heteromer
1455	ENSG00000112773	ENSG00000158246	TENT5A	TENT5B	ENST00000320172	ENST00000289166	ENSP00000318298	ENSP00000289166	0.12053	Bilateria	79.8505	not heteromer	not heteromer	not heteromer	not heteromer	not heteromer	not heteromer
1456	ENSG00000130812	ENSG00000116194	ANGPTL6	ANGPTL1	ENST00000234816	ENST00000253109	ENSP00000234816	ENSP00000253109	0.12053	Bilateria	69.378	not heteromer	not heteromer	not heteromer	not heteromer	not heteromer	not heteromer
1457	ENSG00000188385	ENSG00000176049	JAKMIP3	JAKMIP2	ENST00000616793	ENST00000298622	ENSP00000479248	ENSP00000298622	0.175812	Euteleostomi	82.4778	not heteromer	not heteromer	not heteromer	not heteromer	not heteromer	not heteromer
1458	ENSG00000050555	ENSG00000135862	LAMC3	LAMC1	ENST00000361069	ENST00000258341	ENSP00000354360	ENSP00000258341	0.12053	Bilateria	37.0818	not heteromer	not heteromer	not heteromer	not heteromer	not heteromer	not heteromer
1459	ENSG00000170345	ENSG00000075426	FOS	FOSL2	ENST00000264716	ENST00000303562	ENSP00000264716	ENSP00000306245	0.12053	Bilateria	9.5932	not heteromer	not heteromer	not heteromer	not heteromer	not heteromer	not heteromer
1460	ENSG00000147588	ENSG00000121769	PMP2	FABP3	ENST00000373713	ENST00000256103	ENSP00000362817	ENSP00000256103	0.12053	Bilateria	8.4741	not heteromer	not heteromer	not heteromer	not heteromer	not heteromer	not heteromer
1461	ENSG00000006432	ENSG00000143674	MAP3K9	MAP3K21	ENST00000555993	ENST00000366624	ENSP00000451263	ENSP00000355583	0.12053	Bilateria	69.2681	not heteromer	not heteromer	not heteromer	not heteromer	not heteromer	not heteromer
1462	ENSG00000141551	ENSG00000213923	CSNK1D	CSNK1E	ENST00000398519	ENST00000396832	ENSP00000381531	ENSP00000380044	0.130342	Chordata	3.619	heteromer	heteromer	not heteromer	not heteromer	heteromer	not heteromer
1463	ENSG00000181449	ENSG00000134595	SOX2	SOX3	ENST00000370536	ENST00000325404	ENSP00000359567	ENSP00000323588	0.12053	Bilateria	4.5988	not heteromer	not heteromer	not heteromer	not heteromer	not heteromer	not heteromer
1464	ENSG00000147164	ENSG00000112335	SNX12	SNX3	ENST00000230085	ENST00000622277	ENSP00000230085	ENSP00000481314	0.175812	Euteleostomi	4.3864	not heteromer	not heteromer	not heteromer	not heteromer	not heteromer	not heteromer
1465	ENSG00000080603	ENSG00000183495	SRCAP	EP400	ENST00000262518	ENST00000389562	ENSP00000262518	ENSP00000374213	0	Opisthokonta	23.9765	not heteromer	not heteromer	not heteromer	not heteromer	not heteromer	not heteromer
1466	ENSG00000170340	ENSG00000177191	B3GNT2	B3GNT8	ENST00000301998	ENST00000321702	ENSP00000305595	ENSP00000312700	0.12053	Bilateria	69.8363	not heteromer	heteromer	not heteromer	not heteromer	not heteromer	not heteromer
1467	ENSG00000185513	ENSG00000198945	L3MBTL1	L3MBTL3	ENST00000427442	ENST00000529410	ENSP00000402107	ENSP00000431962	0.12053	Bilateria	69.9601	not heteromer	not heteromer	not heteromer	not heteromer	not heteromer	not heteromer
1468	ENSG00000101210	ENSG00000156508	EEF1A2	EEF1A1	ENST00000217182	ENST00000316292	ENSP00000217182	ENSP00000339063	0.172022	Vertebrata	4.7212	not heteromer	not heteromer	not heteromer	not heteromer	not heteromer	not heteromer
1469	ENSG00000164104	ENSG00000029993	HMGB2	HMGB3	ENST00000325307	ENST00000296503	ENSP00000359393	ENSP00000296503	0.12053	Bilateria	9.3151	not heteromer	not heteromer	not heteromer	not heteromer	not heteromer	not heteromer
1470	ENSG00000205186	ENSG00000121769	FABP9	FABP3	ENST00000373713	ENST00000379071	ENSP00000362817	ENSP00000368362	0.12053	Bilateria	43.2908	not heteromer	not heteromer	not heteromer	not heteromer	not heteromer	not heteromer
1471	ENSG00000170365	ENSG00000113658	SMAD1	SMAD5	ENST00000545279	ENST00000302085	ENSP00000441954	ENSP00000305769	0.12053	Bilateria	56.6803	heteromer	heteromer	heteromer	heteromer	heteromer	heteromer
1472	ENSG00000120328	ENSG00000138650	PCDHB12	PCDH10	ENST00000239450	ENST00000264360	ENSP00000239450	ENSP00000264360	0.130342	Chordata	77.1866	not heteromer	not heteromer	not heteromer	not heteromer	not heteromer	not heteromer
1473	ENSG00000169016	ENSG00000007968	E2F6	E2F2	ENST00000361729	ENST00000381525	ENSP00000355249	ENSP00000370936	0.12053	Bilateria	11.7828	not heteromer	not heteromer	not heteromer	not heteromer	not heteromer	not heteromer
1474	ENSG00000130723	ENSG00000117523	PRRC2B	PRRC2C	ENST00000338920	ENST00000357304	ENSP00000343629	ENSP00000349856	0.130342	Chordata	63.7544	not heteromer	not heteromer	not heteromer	not heteromer	not heteromer	not heteromer
1475	ENSG00000078304	ENSG00000112640	PPP2R5C	PPP2R5D	ENST00000422945	ENST00000485511	ENSP00000412324	ENSP00000417963	0.172022	Vertebrata	74.1337	not heteromer	not heteromer	not heteromer	not heteromer	not heteromer	not heteromer
1476	ENSG00000072736	ENSG00000100968	NFATC3	NFATC4	ENST00000346183	ENST00000413692	ENSP00000300659	ENSP00000388910	0.12053	Bilateria	58.3261	not heteromer	not heteromer	not heteromer	not heteromer	not heteromer	not heteromer
1477	ENSG00000113448	ENSG00000184588	PDE4D	PDE4B	ENST00000340635	ENST00000341517	ENSP00000345502	ENSP00000342637	0	Opisthokonta	10.2212	not heteromer	not heteromer	not heteromer	not heteromer	not heteromer	not heteromer
1478	ENSG00000085276	ENSG00000142611	MECOM	PRDM16	ENST00000264674	ENST00000270722	ENSP00000264674	ENSP00000270722	0.12053	Bilateria	78.4774	not heteromer	not heteromer	not heteromer	not heteromer	not heteromer	not heteromer
1479	ENSG00000105662	ENSG00000160741	CRTC1	CRTC2	ENST00000338797	ENST00000368633	ENSP00000345001	ENSP00000357622	0.172022	Vertebrata	67.463	not heteromer	not heteromer	not heteromer	not heteromer	not heteromer	not heteromer
1480	ENSG00000104219	ENSG00000180776	ZDHHC2	ZDHHC20	ENST00000262096	ENST00000400590	ENSP00000262096	ENSP00000383433	0.175812	Euteleostomi	3.3939	not heteromer	not heteromer	not heteromer	not heteromer	not heteromer	not heteromer
1481	ENSG00000156127	ENSG00000123685	BATF	BATF3	ENST00000243440	ENST00000286639	ENSP00000243440	ENSP00000286639	0.12053	Bilateria	2.0104	heteromer	not heteromer	not heteromer	not heteromer	not heteromer	not heteromer
1482	ENSG00000107249	ENSG00000174332	GLIS3	GLIS1	ENST00000381971	ENST00000312233	ENSP00000371398	ENSP00000309653	0.12053	Bilateria	15.9934	not heteromer	not heteromer	not heteromer	not heteromer	not heteromer	not heteromer
1483	ENSG00000147251	ENSG00000088387	DOCK11	DOCK9	ENST00000376460	ENST00000276202	ENSP00000365643	ENSP00000276202	0	Opisthokonta	8.0906	not heteromer	not heteromer	not heteromer	not heteromer	not heteromer	not heteromer
1484	ENSG00000106772	ENSG00000163141	PRUNE2	BNIPL	ENST00000376718	ENST00000368931	ENSP00000365908	ENSP00000357927	0.12053	Bilateria	66.3579	not heteromer	not heteromer	not heteromer	not heteromer	not heteromer	not heteromer
1485	ENSG00000174996	ENSG00000256500	KLC2	AL139300.1	ENST00000417856	ENST00000472726	ENSP00000399403	ENSP00000439065	0.12053	Bilateria	84.1822	not heteromer	not heteromer	not heteromer	not heteromer	not heteromer	not heteromer
1486	ENSG00000170049	ENSG00000169282	KCNAB3	KCNAB1	ENST00000490337	ENST00000303790	ENSP00000419952	ENSP00000302719	0	Opisthokonta	3.425	not heteromer	not heteromer	not heteromer	not heteromer	not heteromer	not heteromer
1487	ENSG00000154229	ENSG00000166501	PRKCA	PRKCB	ENST00000413366	ENST00000643927	ENSP00000408695	ENSP00000496129	0	Opisthokonta	3.9064	heteromer	not heteromer	not heteromer	not heteromer	not heteromer	not heteromer
1488	ENSG00000177688	ENSG00000184900	SUMO4	SUMO3	ENST00000326669	ENST00000411651	ENSP00000318635	ENSP00000409666	0.175812	Euteleostomi	85.0669	not heteromer	not heteromer	not heteromer	not heteromer	not heteromer	not heteromer
1489	ENSG00000124226	ENSG00000134758	RNF114	RNF138	ENST00000244061	ENST00000261593	ENSP00000244061	ENSP00000261593	0.172022	Vertebrata	75.0326	not heteromer	not heteromer	not heteromer	not heteromer	not heteromer	not heteromer
1490	ENSG00000131730	ENSG00000237289	CKMT2	CKMT1B	ENST00000424301	ENST00000300283	ENSP00000404203	ENSP00000300283	0.175812	Euteleostomi	2.974	not heteromer	not heteromer	not heteromer	not heteromer	not heteromer	not heteromer
1491	ENSG00000151067	ENSG00000157388	CACNA1C	CACNA1D	ENST00000347598	ENST00000288139	ENSP00000266376	ENSP00000288139	0	Opisthokonta	45.7639	not heteromer	not heteromer	not heteromer	not heteromer	not heteromer	not heteromer
1492	ENSG00000197562	ENSG00000102128	RAB40C	RAB40AL	ENST00000218249	ENST00000248139	ENSP00000218249	ENSP00000248139	0	Opisthokonta	4.9177	not heteromer	not heteromer	not heteromer	not heteromer	not heteromer	not heteromer
1493	ENSG00000149480	ENSG00000057935	MTA2	MTA3	ENST00000405094	ENST00000278823	ENSP00000385823	ENSP00000278823	0.172022	Vertebrata	56.9493	heteromer	heteromer	not heteromer	not heteromer	heteromer	not heteromer
1494	ENSG00000143924	ENSG00000066629	EML4	EML1	ENST00000334192	ENST00000318522	ENSP00000334314	ENSP00000320663	0.12053	Bilateria	5.701	not heteromer	not heteromer	not heteromer	not heteromer	not heteromer	not heteromer
1495	ENSG00000074219	ENSG00000197905	TEAD2	TEAD4	ENST00000598810	ENST00000359864	ENSP00000472109	ENSP00000352926	0.172022	Vertebrata	85.8734	heteromer	not heteromer	not heteromer	not heteromer	not heteromer	not heteromer
1496	ENSG00000169439	ENSG00000162512	SDC2	SDC3	ENST00000339394	ENST00000302190	ENSP00000344468	ENSP00000307046	0.12053	Bilateria	27.5025	not heteromer	not heteromer	not heteromer	not heteromer	not heteromer	not heteromer
1497	ENSG00000178199	ENSG00000163874	ZC3H12D	ZC3H12A	ENST00000373087	ENST00000409806	ENSP00000362179	ENSP00000386616	0.12053	Bilateria	5.9598	not heteromer	not heteromer	not heteromer	not heteromer	not heteromer	not heteromer
1498	ENSG00000187559	ENSG00000187140	FOXD4L3	FOXD3	ENST00000371116	ENST00000342833	ENSP00000360157	ENSP00000341961	0	Opisthokonta	77.8732	not heteromer	not heteromer	not heteromer	not heteromer	not heteromer	not heteromer
1499	ENSG00000003987	ENSG00000102043	MTMR7	MTMR8	ENST00000180173	ENST00000374852	ENSP00000180173	ENSP00000363985	0	Opisthokonta	74.1169	heteromer	not heteromer	not heteromer	not heteromer	not heteromer	not heteromer
1500	ENSG00000138448	ENSG00000161638	ITGAV	ITGA5	ENST00000261023	ENST00000293379	ENSP00000261023	ENSP00000293379	0.12053	Bilateria	66.0145	not heteromer	not heteromer	not heteromer	not heteromer	not heteromer	not heteromer
1501	ENSG00000101104	ENSG00000151846	PABPC1L	PABPC3	ENST00000255136	ENST00000281589	ENSP00000255136	ENSP00000281589	0	Opisthokonta	49.977	not heteromer	not heteromer	not heteromer	not heteromer	not heteromer	not heteromer
1502	ENSG00000213445	ENSG00000116991	SIPA1	SIPA1L2	ENST00000366630	ENST00000394224	ENSP00000355589	ENSP00000377771	0.12053	Bilateria	69.6877	not heteromer	not heteromer	not heteromer	not heteromer	not heteromer	not heteromer
1503	ENSG00000111907	ENSG00000076554	TPD52L1	TPD52	ENST00000520527	ENST00000304877	ENSP00000429309	ENSP00000306285	0.12053	Bilateria	9.5838	not heteromer	not heteromer	not heteromer	not heteromer	not heteromer	not heteromer
1504	ENSG00000150672	ENSG00000082458	DLG2	DLG3	ENST00000374360	ENST00000376104	ENSP00000363480	ENSP00000365272	0.12053	Bilateria	71.2782	not heteromer	not heteromer	not heteromer	not heteromer	not heteromer	not heteromer
1505	ENSG00000120798	ENSG00000177463	NR2C1	NR2C2	ENST00000333003	ENST00000617312	ENSP00000333275	ENSP00000483059	0.12053	Bilateria	10.3642	heteromer	not heteromer	not heteromer	not heteromer	not heteromer	not heteromer
1506	ENSG00000167535	ENSG00000182389	CACNB3	CACNB4	ENST00000301050	ENST00000539935	ENSP00000301050	ENSP00000438949	0.175812	Euteleostomi	5.9591	heteromer	not heteromer	not heteromer	not heteromer	not heteromer	not heteromer
1507	ENSG00000182447	ENSG00000159189	OTOL1	C1QC	ENST00000374639	ENST00000327928	ENSP00000363770	ENSP00000330808	0.130342	Chordata	69.1864	not heteromer	not heteromer	not heteromer	not heteromer	not heteromer	not heteromer
1508	ENSG00000062038	ENSG00000179242	CDH3	CDH4	ENST00000264012	ENST00000614565	ENSP00000264012	ENSP00000484928	0.12053	Bilateria	13.4973	not heteromer	not heteromer	not heteromer	not heteromer	not heteromer	not heteromer
1509	ENSG00000136840	ENSG00000117069	ST6GALNAC4	ST6GALNAC5	ENST00000477717	ENST00000335791	ENSP00000417583	ENSP00000336733	0.130342	Chordata	4.2887	not heteromer	not heteromer	not heteromer	not heteromer	not heteromer	not heteromer
1510	ENSG00000124203	ENSG00000127124	ZNF831	HIVEP3	ENST00000637017	ENST00000372583	ENSP00000490240	ENSP00000361664	0.12053	Bilateria	46.9399	not heteromer	not heteromer	not heteromer	not heteromer	not heteromer	not heteromer
1511	ENSG00000198513	ENSG00000119787	ATL1	ATL2	ENST00000378954	ENST00000358385	ENSP00000368237	ENSP00000351155	0.12053	Bilateria	75.6625	not heteromer	not heteromer	not heteromer	not heteromer	not heteromer	not heteromer
1512	ENSG00000168916	ENSG00000180357	ZNF608	ZNF609	ENST00000306315	ENST00000326648	ENSP00000307746	ENSP00000316527	0.172022	Vertebrata	20.5732	not heteromer	not heteromer	not heteromer	not heteromer	not heteromer	not heteromer
1513	ENSG00000175470	ENSG00000074211	PPP2R2D	PPP2R2C	ENST00000382599	ENST00000455566	ENSP00000372042	ENSP00000399970	0.172022	Vertebrata	39.317	not heteromer	not heteromer	not heteromer	not heteromer	not heteromer	not heteromer
1514	ENSG00000130812	ENSG00000136859	ANGPTL6	ANGPTL2	ENST00000253109	ENST00000373425	ENSP00000253109	ENSP00000362524	0.12053	Bilateria	6.4698	not heteromer	not heteromer	not heteromer	not heteromer	not heteromer	not heteromer
1515	ENSG00000163032	ENSG00000116983	VSNL1	HPCAL4	ENST00000617690	ENST00000406397	ENSP00000481834	ENSP00000384719	0	Opisthokonta	49.8018	not heteromer	not heteromer	not heteromer	not heteromer	not heteromer	not heteromer
1516	ENSG00000006283	ENSG00000100346	CACNA1G	CACNA1I	ENST00000359106	ENST00000402142	ENSP00000352011	ENSP00000385019	0	Opisthokonta	43.47	not heteromer	not heteromer	not heteromer	not heteromer	not heteromer	not heteromer
1517	ENSG00000152601	ENSG00000139793	MBNL1	MBNL2	ENST00000376673	ENST00000282486	ENSP00000365861	ENSP00000282486	0.175812	Euteleostomi	5.1333	heteromer	not heteromer	not heteromer	not heteromer	not heteromer	not heteromer
1518	ENSG00000204580	ENSG00000162733	DDR1	DDR2	ENST00000367922	ENST00000513240	ENSP00000356899	ENSP00000427552	0.12053	Bilateria	72.6688	not heteromer	not heteromer	not heteromer	not heteromer	not heteromer	not heteromer
1519	ENSG00000175470	ENSG00000221914	PPP2R2D	PPP2R2A	ENST00000455566	ENST00000315985	ENSP00000399970	ENSP00000325074	0.175812	Euteleostomi	4.3357	not heteromer	not heteromer	not heteromer	not heteromer	not heteromer	not heteromer
1520	ENSG00000101336	ENSG00000182866	HCK	LCK	ENST00000375852	ENST00000619559	ENSP00000365012	ENSP00000477713	0.12053	Bilateria	2.8446	not heteromer	not heteromer	not heteromer	not heteromer	not heteromer	not heteromer
1521	ENSG00000104140	ENSG00000116574	RHOV	RHOU	ENST00000220507	ENST00000366691	ENSP00000220507	ENSP00000355652	0	Opisthokonta	83.5134	not heteromer	not heteromer	not heteromer	not heteromer	not heteromer	not heteromer
1522	ENSG00000169851	ENSG00000197991	PCDH7	AL592490.1	ENST00000543491	ENST00000409186	ENSP00000441802	ENSP00000386653	0.12053	Bilateria	29.6379	not heteromer	not heteromer	not heteromer	not heteromer	not heteromer	not heteromer
1523	ENSG00000167106	ENSG00000162636	FAM102A	FAM102B	ENST00000370035	ENST00000373095	ENSP00000359052	ENSP00000362187	0.12053	Bilateria	70.8264	not heteromer	not heteromer	not heteromer	not heteromer	not heteromer	not heteromer
1524	ENSG00000152952	ENSG00000083444	PLOD2	PLOD1	ENST00000196061	ENST00000282903	ENSP00000196061	ENSP00000282903	0.172022	Vertebrata	74.5488	not heteromer	not heteromer	not heteromer	not heteromer	not heteromer	not heteromer
1525	ENSG00000136738	ENSG00000115145	STAM	STAM2	ENST00000263904	ENST00000377524	ENSP00000263904	ENSP00000366746	0	Opisthokonta	36.4982	not heteromer	not heteromer	not heteromer	not heteromer	not heteromer	not heteromer
1526	ENSG00000152932	ENSG00000169213	RAB3C	RAB3B	ENST00000282878	ENST00000371655	ENSP00000282878	ENSP00000360718	0	Opisthokonta	13.0795	not heteromer	not heteromer	not heteromer	not heteromer	not heteromer	not heteromer
1527	ENSG00000147853	ENSG00000162433	AK3	AK4	ENST00000381809	ENST00000395334	ENSP00000371230	ENSP00000378743	0	Opisthokonta	69.2983	not heteromer	not heteromer	not heteromer	not heteromer	not heteromer	not heteromer
1528	ENSG00000159387	ENSG00000113430	IRX6	IRX4	ENST00000613726	ENST00000290552	ENSP00000482393	ENSP00000290552	0.12053	Bilateria	72.9737	not heteromer	not heteromer	not heteromer	not heteromer	not heteromer	not heteromer
1529	ENSG00000004799	ENSG00000005882	PDK4	PDK2	ENST00000005178	ENST00000503176	ENSP00000005178	ENSP00000420927	0.175812	Euteleostomi	75.0729	not heteromer	not heteromer	not heteromer	not heteromer	not heteromer	not heteromer
1530	ENSG00000156026	ENSG00000005059	MCU	MCUB	ENST00000394650	ENST00000373053	ENSP00000378145	ENSP00000362144	0.12053	Bilateria	3.5047	not heteromer	not heteromer	not heteromer	not heteromer	not heteromer	not heteromer
1531	ENSG00000129535	ENSG00000178573	NRL	MAF	ENST00000561028	ENST00000326043	ENSP00000454062	ENSP00000327048	0.12053	Bilateria	6.6909	not heteromer	not heteromer	not heteromer	not heteromer	not heteromer	not heteromer
1532	ENSG00000064687	ENSG00000165029	ABCA7	ABCA1	ENST00000263094	ENST00000374736	ENSP00000263094	ENSP00000363868	0.12053	Bilateria	71.211	not heteromer	not heteromer	not heteromer	not heteromer	not heteromer	not heteromer
1533	ENSG00000132854	ENSG00000107104	KANK4	KANK1	ENST00000619269	ENST00000371153	ENSP00000477725	ENSP00000360195	0.12053	Bilateria	69.7948	not heteromer	not heteromer	not heteromer	not heteromer	not heteromer	not heteromer
1534	ENSG00000128340	ENSG00000136238	RAC2	RAC1	ENST00000249071	ENST00000356142	ENSP00000249071	ENSP00000348461	0	Opisthokonta	42.0423	not heteromer	not heteromer	not heteromer	not heteromer	not heteromer	not heteromer
1535	ENSG00000149596	ENSG00000104369	JPH2	JPH1	ENST00000342232	ENST00000372980	ENSP00000344488	ENSP00000362071	0.12053	Bilateria	81.4759	not heteromer	not heteromer	not heteromer	not heteromer	not heteromer	not heteromer
1536	ENSG00000185669	ENSG00000019549	SNAI3	SNAI2	ENST00000642303	ENST00000332281	ENSP00000494171	ENSP00000327968	0.175812	Euteleostomi	9.4333	not heteromer	not heteromer	not heteromer	not heteromer	not heteromer	not heteromer
1537	ENSG00000160991	ENSG00000175938	ORAI2	ORAI3	ENST00000356387	ENST00000318663	ENSP00000348752	ENSP00000322249	0.172022	Vertebrata	88.7526	not heteromer	not heteromer	not heteromer	not heteromer	not heteromer	not heteromer
1538	ENSG00000156453	ENSG00000197991	PCDH1	AL592490.1	ENST00000287008	ENST00000409186	ENSP00000287008	ENSP00000386653	0.12053	Bilateria	67.1819	not heteromer	not heteromer	not heteromer	not heteromer	not heteromer	not heteromer
1539	ENSG00000113240	ENSG00000179335	CLK4	CLK3	ENST00000316308	ENST00000395066	ENSP00000316948	ENSP00000378505	0	Opisthokonta	78.8317	not heteromer	not heteromer	not heteromer	not heteromer	not heteromer	not heteromer
1540	ENSG00000221866	ENSG00000114554	PLXNA4	PLXNA1	ENST00000393409	ENST00000359827	ENSP00000377061	ENSP00000352882	0.130342	Chordata	30.0217	not heteromer	not heteromer	not heteromer	not heteromer	not heteromer	not heteromer
1541	ENSG00000018236	ENSG00000113805	CNTN1	CNTN3	ENST00000551295	ENST00000263665	ENSP00000447006	ENSP00000263665	0.12053	Bilateria	15.3389	not heteromer	not heteromer	not heteromer	not heteromer	not heteromer	not heteromer
1542	ENSG00000095585	ENSG00000043462	BLNK	LCP2	ENST00000046794	ENST00000224337	ENSP00000046794	ENSP00000224337	0.172022	Vertebrata	6.227	not heteromer	not heteromer	not heteromer	not heteromer	not heteromer	not heteromer
1543	ENSG00000108231	ENSG00000168481	LGI1	LGI3	ENST00000371418	ENST00000306317	ENSP00000360472	ENSP00000302297	0.12053	Bilateria	21.417	not heteromer	not heteromer	not heteromer	not heteromer	not heteromer	not heteromer
1544	ENSG00000179912	ENSG00000048991	R3HDM2	R3HDM1	ENST00000409606	ENST00000403821	ENSP00000387010	ENSP00000385169	0.12053	Bilateria	7.5635	not heteromer	not heteromer	not heteromer	not heteromer	not heteromer	not heteromer
1545	ENSG00000138795	ENSG00000152284	LEF1	TCF7L1	ENST00000265165	ENST00000282111	ENSP00000265165	ENSP00000282111	0.12053	Bilateria	5.3418	not heteromer	not heteromer	not heteromer	not heteromer	not heteromer	not heteromer
1546	ENSG00000128714	ENSG00000180806	HOXD13	HOXC9	ENST00000392539	ENST00000508190	ENSP00000376322	ENSP00000423861	0.12053	Bilateria	6.3336	not heteromer	not heteromer	not heteromer	not heteromer	not heteromer	not heteromer
1547	ENSG00000140299	ENSG00000163141	BNIP2	BNIPL	ENST00000267859	ENST00000368931	ENSP00000267859	ENSP00000357927	0.12053	Bilateria	12.348	heteromer	not heteromer	heteromer	not heteromer	not heteromer	not heteromer
1548	ENSG00000215114	ENSG00000173960	UBXN2B	UBXN2A	ENST00000309033	ENST00000399598	ENSP00000312107	ENSP00000382507	0.172022	Vertebrata	6.5437	not heteromer	not heteromer	not heteromer	not heteromer	not heteromer	not heteromer
1549	ENSG00000108821	ENSG00000168542	COL1A1	COL3A1	ENST00000225964	ENST00000304636	ENSP00000225964	ENSP00000304408	0.12053	Bilateria	51.4199	not heteromer	not heteromer	not heteromer	not heteromer	not heteromer	not heteromer
1550	ENSG00000103034	ENSG00000101079	NDRG4	NDRG3	ENST00000349004	ENST00000394282	ENSP00000345292	ENSP00000377823	0.172022	Vertebrata	10.6077	not heteromer	not heteromer	not heteromer	not heteromer	not heteromer	not heteromer
1551	ENSG00000126858	ENSG00000140983	RHOT1	RHOT2	ENST00000358365	ENST00000315082	ENSP00000351132	ENSP00000321971	0	Opisthokonta	18.7353	heteromer	not heteromer	not heteromer	not heteromer	not heteromer	not heteromer
1552	ENSG00000066027	ENSG00000068971	PPP2R5A	PPP2R5B	ENST00000261461	ENST00000164133	ENSP00000261461	ENSP00000164133	0.175812	Euteleostomi	72.4569	not heteromer	not heteromer	not heteromer	not heteromer	not heteromer	not heteromer
1553	ENSG00000173153	ENSG00000119715	ESRRA	ESRRB	ENST00000380887	ENST00000405666	ENSP00000370270	ENSP00000384851	0.12053	Bilateria	82.8043	not heteromer	not heteromer	not heteromer	not heteromer	not heteromer	not heteromer
1554	ENSG00000099715	ENSG00000184226	PCDH11Y	PCDH9	ENST00000362095	ENST00000377865	ENSP00000355419	ENSP00000367096	0.12053	Bilateria	24.324	not heteromer	not heteromer	not heteromer	not heteromer	not heteromer	not heteromer
1555	ENSG00000176009	ENSG00000187855	ASCL3	ASCL4	ENST00000531618	ENST00000342331	ENSP00000435770	ENSP00000345420	0.12053	Bilateria	84.4263	not heteromer	not heteromer	not heteromer	not heteromer	not heteromer	not heteromer
1556	ENSG00000165806	ENSG00000164305	CASP7	CASP3	ENST00000308394	ENST00000369321	ENSP00000311032	ENSP00000358327	0.172022	Vertebrata	76.2398	not heteromer	not heteromer	not heteromer	not heteromer	not heteromer	not heteromer
1557	ENSG00000177200	ENSG00000171316	CHD9	CHD7	ENST00000423902	ENST00000447540	ENSP00000392028	ENSP00000396345	0	Opisthokonta	6.2768	not heteromer	not heteromer	not heteromer	not heteromer	not heteromer	not heteromer
1558	ENSG00000106633	ENSG00000160883	GCK	HK3	ENST00000345378	ENST00000292432	ENSP00000223366	ENSP00000292432	0.172022	Vertebrata	87.2304	not heteromer	not heteromer	not heteromer	not heteromer	not heteromer	not heteromer
1559	ENSG00000151834	ENSG00000022355	GABRA2	GABRA1	ENST00000428797	ENST00000507069	ENSP00000393097	ENSP00000427603	0.12053	Bilateria	68.4583	not heteromer	not heteromer	not heteromer	not heteromer	not heteromer	not heteromer
1560	ENSG00000157985	ENSG00000135439	AGAP1	AGAP2	ENST00000547588	ENST00000304032	ENSP00000449241	ENSP00000307634	0	Opisthokonta	46.5945	not heteromer	not heteromer	not heteromer	not heteromer	not heteromer	not heteromer
1561	ENSG00000172840	ENSG00000164951	PDP2	PDP1	ENST00000396200	ENST00000311765	ENSP00000379503	ENSP00000309548	0	Opisthokonta	30.295	not heteromer	not heteromer	not heteromer	not heteromer	not heteromer	not heteromer
1562	ENSG00000072364	ENSG00000155966	AFF4	AFF2	ENST00000265343	ENST00000370460	ENSP00000265343	ENSP00000359489	0.172022	Vertebrata	68.3386	not heteromer	not heteromer	not heteromer	not heteromer	not heteromer	not heteromer
1563	ENSG00000123933	ENSG00000059728	MXD4	MXD1	ENST00000264444	ENST00000337190	ENSP00000264444	ENSP00000337889	0.12053	Bilateria	92.3556	not heteromer	not heteromer	not heteromer	not heteromer	not heteromer	not heteromer
1564	ENSG00000120094	ENSG00000105991	HOXB1	HOXA1	ENST00000343060	ENST00000239174	ENSP00000343246	ENSP00000355140	0.12053	Bilateria	76.3415	not heteromer	not heteromer	not heteromer	not heteromer	not heteromer	not heteromer
1565	ENSG00000184611	ENSG00000173826	KCNH7	KCNH6	ENST00000583023	ENST00000332142	ENSP00000463533	ENSP00000331727	0.12053	Bilateria	72.6163	not heteromer	not heteromer	not heteromer	not heteromer	not heteromer	not heteromer
1566	ENSG00000106615	ENSG00000167550	RHEB	RHEBL1	ENST00000262187	ENST00000301068	ENSP00000262187	ENSP00000301068	0	Opisthokonta	69.3248	not heteromer	not heteromer	not heteromer	not heteromer	not heteromer	not heteromer
1567	ENSG00000054690	ENSG00000152527	PLEKHH1	PLEKHH2	ENST00000329153	ENST00000282406	ENSP00000330278	ENSP00000282406	0.12053	Bilateria	69.0148	not heteromer	not heteromer	not heteromer	not heteromer	not heteromer	not heteromer
1568	ENSG00000198947	ENSG00000152818	DMD	UTRN	ENST00000367545	ENST00000357033	ENSP00000356515	ENSP00000354923	0.12053	Bilateria	52.0795	heteromer	not heteromer	not heteromer	not heteromer	not heteromer	not heteromer
1569	ENSG00000078018	ENSG00000047849	MAP2	MAP4	ENST00000360240	ENST00000360351	ENSP00000353375	ENSP00000353508	0.12053	Bilateria	59.9181	not heteromer	not heteromer	not heteromer	not heteromer	not heteromer	not heteromer
1570	ENSG00000158717	ENSG00000124226	RNF166	RNF114	ENST00000244061	ENST00000312838	ENSP00000244061	ENSP00000326095	0.172022	Vertebrata	88.44	not heteromer	not heteromer	not heteromer	not heteromer	not heteromer	not heteromer
1571	ENSG00000175793	ENSG00000164924	SFN	YWHAZ	ENST00000395957	ENST00000339276	ENSP00000379287	ENSP00000340989	0	Opisthokonta	18.8381	heteromer	heteromer	not heteromer	not heteromer	heteromer	not heteromer
1572	ENSG00000139318	ENSG00000130829	DUSP6	DUSP9	ENST00000342782	ENST00000279488	ENSP00000345853	ENSP00000279488	0	Opisthokonta	15.2574	heteromer	not heteromer	not heteromer	not heteromer	not heteromer	not heteromer
1573	ENSG00000163293	ENSG00000172548	NIPAL1	NIPAL4	ENST00000295461	ENST00000311946	ENSP00000295461	ENSP00000311687	0.12053	Bilateria	13.6483	not heteromer	not heteromer	not heteromer	not heteromer	not heteromer	not heteromer
1574	ENSG00000079819	ENSG00000159023	EPB41L2	EPB41	ENST00000368128	ENST00000343067	ENSP00000357110	ENSP00000345259	0.12053	Bilateria	5.4072	not heteromer	not heteromer	not heteromer	not heteromer	not heteromer	not heteromer
1575	ENSG00000118160	ENSG00000183023	SLC8A2	SLC8A1	ENST00000236877	ENST00000403092	ENSP00000236877	ENSP00000384763	0.12053	Bilateria	71.6554	not heteromer	not heteromer	not heteromer	not heteromer	not heteromer	not heteromer
1576	ENSG00000095303	ENSG00000073756	PTGS1	PTGS2	ENST00000367468	ENST00000362012	ENSP00000356438	ENSP00000354612	0.172022	Vertebrata	72.8981	heteromer	not heteromer	not heteromer	not heteromer	not heteromer	not heteromer
1577	ENSG00000104946	ENSG00000121749	TBC1D17	TBC1D15	ENST00000221543	ENST00000550746	ENSP00000221543	ENSP00000448182	0	Opisthokonta	69.9961	not heteromer	not heteromer	not heteromer	not heteromer	not heteromer	not heteromer
1578	ENSG00000100934	ENSG00000101310	SEC23A	SEC23B	ENST00000307712	ENST00000377475	ENSP00000306881	ENSP00000366695	0.172022	Vertebrata	3.2933	not heteromer	not heteromer	not heteromer	not heteromer	not heteromer	not heteromer
1579	ENSG00000137710	ENSG00000147065	RDX	MSN	ENST00000405097	ENST00000360270	ENSP00000384136	ENSP00000353408	0.130342	Chordata	81.8669	not heteromer	not heteromer	not heteromer	not heteromer	not heteromer	not heteromer
1580	ENSG00000147202	ENSG00000139734	DIAPH2	DIAPH3	ENST00000400324	ENST00000324765	ENSP00000383178	ENSP00000321348	0	Opisthokonta	5.6342	not heteromer	not heteromer	not heteromer	not heteromer	not heteromer	not heteromer
1581	ENSG00000156030	ENSG00000124496	ELMSAN1	TRERF1	ENST00000541110	ENST00000286523	ENSP00000439689	ENSP00000286523	0.12053	Bilateria	37.6469	heteromer	not heteromer	not heteromer	not heteromer	not heteromer	not heteromer
1582	ENSG00000087510	ENSG00000008197	TFAP2C	TFAP2D	ENST00000008391	ENST00000201031	ENSP00000008391	ENSP00000201031	0.172022	Vertebrata	2.3916	not heteromer	not heteromer	not heteromer	not heteromer	not heteromer	not heteromer
1583	ENSG00000164089	ENSG00000175309	ETNPPL	PHYKPL	ENST00000296486	ENST00000308158	ENSP00000296486	ENSP00000310978	0	Opisthokonta	12.6759	not heteromer	not heteromer	not heteromer	not heteromer	not heteromer	not heteromer
1584	ENSG00000011304	ENSG00000117569	PTBP1	PTBP2	ENST00000356948	ENST00000370197	ENSP00000349428	ENSP00000359216	0.172022	Vertebrata	34.4685	not heteromer	not heteromer	not heteromer	not heteromer	not heteromer	not heteromer
1585	ENSG00000021645	ENSG00000179915	NRXN3	NRXN1	ENST00000635466	ENST00000404971	ENSP00000489551	ENSP00000385142	0.12053	Bilateria	53.0367	not heteromer	not heteromer	not heteromer	not heteromer	not heteromer	not heteromer
1586	ENSG00000141934	ENSG00000067113	PLPP2	PLPP1	ENST00000264775	ENST00000327790	ENSP00000264775	ENSP00000329697	0	Opisthokonta	70.1471	not heteromer	not heteromer	not heteromer	not heteromer	not heteromer	not heteromer
1587	ENSG00000156453	ENSG00000184226	PCDH1	PCDH9	ENST00000287008	ENST00000377865	ENSP00000287008	ENSP00000367096	0.12053	Bilateria	69.2972	not heteromer	not heteromer	not heteromer	not heteromer	not heteromer	not heteromer
1588	ENSG00000139505	ENSG00000003987	MTMR6	MTMR7	ENST00000180173	ENST00000381801	ENSP00000180173	ENSP00000371221	0	Opisthokonta	3.8397	heteromer	not heteromer	not heteromer	not heteromer	not heteromer	not heteromer
1589	ENSG00000114416	ENSG00000102081	FXR1	FMR1	ENST00000370475	ENST00000357559	ENSP00000359506	ENSP00000350170	0.175812	Euteleostomi	79.4033	not heteromer	not heteromer	not heteromer	not heteromer	not heteromer	not heteromer
1590	ENSG00000104953	ENSG00000196781	TLE6	TLE1	ENST00000246112	ENST00000376499	ENSP00000246112	ENSP00000365682	0.130342	Chordata	74.9103	not heteromer	not heteromer	not heteromer	not heteromer	not heteromer	not heteromer
1591	ENSG00000204779	ENSG00000186564	FOXD4L5	FOXD2	ENST00000334793	ENST00000377420	ENSP00000335493	ENSP00000366637	0	Opisthokonta	71.8703	not heteromer	not heteromer	not heteromer	not heteromer	not heteromer	not heteromer
1592	ENSG00000128989	ENSG00000143420	ARPP19	ENSA	ENST00000561971	ENST00000339643	ENSP00000454341	ENSP00000341743	0	Opisthokonta	8.8718	not heteromer	not heteromer	not heteromer	not heteromer	not heteromer	not heteromer
1593	ENSG00000164736	ENSG00000203883	SOX17	SOX18	ENST00000297316	ENST00000340356	ENSP00000297316	ENSP00000341815	0.12053	Bilateria	34.7827	not heteromer	not heteromer	not heteromer	not heteromer	not heteromer	not heteromer
1594	ENSG00000000003	ENSG00000156298	TSPAN6	TSPAN7	ENST00000373020	ENST00000378482	ENSP00000362111	ENSP00000367743	0.12053	Bilateria	2.8705	not heteromer	not heteromer	not heteromer	not heteromer	not heteromer	not heteromer
1595	ENSG00000254245	ENSG00000138650	PCDHGA3	PCDH10	ENST00000264360	ENST00000253812	ENSP00000264360	ENSP00000253812	0.130342	Chordata	74.2884	not heteromer	not heteromer	not heteromer	not heteromer	not heteromer	not heteromer
1596	ENSG00000025293	ENSG00000129292	PHF20	PHF20L1	ENST00000374012	ENST00000395386	ENSP00000363124	ENSP00000378784	0.12053	Bilateria	8.1494	not heteromer	not heteromer	not heteromer	not heteromer	not heteromer	not heteromer
1597	ENSG00000179912	ENSG00000172995	R3HDM2	ARPP21	ENST00000417925	ENST00000403821	ENSP00000412326	ENSP00000385169	0.12053	Bilateria	3.9464	not heteromer	not heteromer	not heteromer	not heteromer	not heteromer	not heteromer
1598	ENSG00000165059	ENSG00000142875	PRKACG	PRKACB	ENST00000370685	ENST00000377276	ENSP00000359719	ENSP00000366488	0	Opisthokonta	12.1753	not heteromer	not heteromer	not heteromer	not heteromer	not heteromer	not heteromer
1599	ENSG00000123358	ENSG00000153234	NR4A1	NR4A2	ENST00000545748	ENST00000339562	ENSP00000440864	ENSP00000344479	0.172022	Vertebrata	6.9717	not heteromer	not heteromer	not heteromer	not heteromer	not heteromer	not heteromer
1600	ENSG00000152953	ENSG00000169302	STK32B	STK32A	ENST00000282908	ENST00000398523	ENSP00000282908	ENSP00000381535	0	Opisthokonta	82.7658	not heteromer	not heteromer	not heteromer	not heteromer	not heteromer	not heteromer
1601	ENSG00000145779	ENSG00000183578	TNFAIP8	TNFAIP8L3	ENST00000513374	ENST00000327536	ENSP00000427424	ENSP00000328016	0.175812	Euteleostomi	8.4969	not heteromer	not heteromer	not heteromer	not heteromer	not heteromer	not heteromer
1602	ENSG00000132466	ENSG00000254996	ANKRD17	ANKHD1-EIF4EBP3	ENST00000358602	ENST00000532219	ENSP00000351416	ENSP00000432016	0.175812	Euteleostomi	8.0932	not heteromer	not heteromer	not heteromer	not heteromer	not heteromer	not heteromer
1603	ENSG00000147852	ENSG00000157193	VLDLR	LRP8	ENST00000382100	ENST00000306052	ENSP00000371532	ENSP00000303634	0.12053	Bilateria	74.2471	not heteromer	not heteromer	not heteromer	not heteromer	not heteromer	not heteromer
1604	ENSG00000169760	ENSG00000146938	NLGN1	NLGN4X	ENST00000381093	ENST00000457714	ENSP00000370483	ENSP00000392500	0.12053	Bilateria	70.0806	not heteromer	not heteromer	not heteromer	not heteromer	not heteromer	not heteromer
1605	ENSG00000128714	ENSG00000180818	HOXD13	HOXC10	ENST00000392539	ENST00000303460	ENSP00000376322	ENSP00000307321	0.12053	Bilateria	3.8285	not heteromer	not heteromer	not heteromer	not heteromer	not heteromer	not heteromer
1606	ENSG00000253506	ENSG00000136274	NACA2	NACAD	ENST00000490531	ENST00000521764	ENSP00000420477	ENSP00000427802	0	Opisthokonta	64.6221	not heteromer	not heteromer	not heteromer	not heteromer	not heteromer	not heteromer
1607	ENSG00000156304	ENSG00000213079	SCAF4	SCAF8	ENST00000286835	ENST00000417268	ENSP00000286835	ENSP00000413098	0.172022	Vertebrata	7.0452	not heteromer	not heteromer	not heteromer	not heteromer	not heteromer	not heteromer
1608	ENSG00000092051	ENSG00000104369	JPH4	JPH1	ENST00000397118	ENST00000342232	ENSP00000380307	ENSP00000344488	0.12053	Bilateria	74.0491	not heteromer	not heteromer	not heteromer	not heteromer	not heteromer	not heteromer
1609	ENSG00000115504	ENSG00000173442	EHBP1	EHBP1L1	ENST00000263991	ENST00000309295	ENSP00000263991	ENSP00000312671	0.12053	Bilateria	68.4416	not heteromer	not heteromer	not heteromer	not heteromer	not heteromer	not heteromer
1610	ENSG00000253537	ENSG00000138650	PCDHGA7	PCDH10	ENST00000264360	ENST00000518325	ENSP00000264360	ENSP00000430024	0.130342	Chordata	73.9432	not heteromer	not heteromer	not heteromer	not heteromer	not heteromer	not heteromer
1611	ENSG00000181929	ENSG00000115592	PRKAG1	PRKAG3	ENST00000439262	ENST00000316299	ENSP00000397133	ENSP00000323867	0.172022	Vertebrata	70.2626	not heteromer	not heteromer	not heteromer	not heteromer	not heteromer	not heteromer
1612	ENSG00000196074	ENSG00000153157	SYCP2	SYCP2L	ENST00000283141	ENST00000357552	ENSP00000283141	ENSP00000350162	0.172022	Vertebrata	17.4708	not heteromer	not heteromer	not heteromer	not heteromer	not heteromer	not heteromer
1613	ENSG00000132563	ENSG00000068615	REEP2	REEP1	ENST00000453231	ENST00000378339	ENSP00000392197	ENSP00000367590	0	Opisthokonta	75.9817	not heteromer	not heteromer	not heteromer	not heteromer	not heteromer	not heteromer
1614	ENSG00000166592	ENSG00000164949	RRAD	GEM	ENST00000297596	ENST00000420652	ENSP00000297596	ENSP00000388744	0	Opisthokonta	9.952	not heteromer	not heteromer	not heteromer	not heteromer	not heteromer	not heteromer
1615	ENSG00000119919	ENSG00000180053	NKX2-3	NKX2-6	ENST00000344586	ENST00000325017	ENSP00000342828	ENSP00000320089	0.12053	Bilateria	84.5407	not heteromer	not heteromer	not heteromer	not heteromer	not heteromer	not heteromer
1616	ENSG00000111110	ENSG00000155367	PPM1H	PPM1J	ENST00000228705	ENST00000309276	ENSP00000228705	ENSP00000308926	0	Opisthokonta	4.334	heteromer	not heteromer	not heteromer	not heteromer	not heteromer	not heteromer
1617	ENSG00000112182	ENSG00000156273	BACH2	BACH1	ENST00000257749	ENST00000399921	ENSP00000257749	ENSP00000382805	0.12053	Bilateria	69.5906	not heteromer	not heteromer	not heteromer	not heteromer	not heteromer	not heteromer
1618	ENSG00000128713	ENSG00000180818	HOXD11	HOXC10	ENST00000249504	ENST00000303460	ENSP00000249504	ENSP00000307321	0.12053	Bilateria	7.2901	not heteromer	not heteromer	not heteromer	not heteromer	not heteromer	not heteromer
1619	ENSG00000152402	ENSG00000164116	GUCY1A2	GUCY1A1	ENST00000282249	ENST00000296518	ENSP00000282249	ENSP00000296518	0.12053	Bilateria	67.7169	not heteromer	not heteromer	not heteromer	not heteromer	not heteromer	not heteromer
1620	ENSG00000163288	ENSG00000145864	GABRB1	GABRB2	ENST00000274547	ENST00000295454	ENSP00000274547	ENSP00000295454	0.175812	Euteleostomi	72.7225	not heteromer	not heteromer	not heteromer	not heteromer	not heteromer	not heteromer
1621	ENSG00000005884	ENSG00000135424	ITGA3	ITGA7	ENST00000320031	ENST00000553804	ENSP00000315190	ENSP00000452120	0.12053	Bilateria	20.9841	not heteromer	not heteromer	not heteromer	not heteromer	not heteromer	not heteromer
1622	ENSG00000121741	ENSG00000146463	ZMYM2	ZMYM4	ENST00000610343	ENST00000314607	ENSP00000479904	ENSP00000322915	0.12053	Bilateria	6.3385	heteromer	heteromer	not heteromer	not heteromer	heteromer	not heteromer
1623	ENSG00000077420	ENSG00000173166	APBB1IP	RAPH1	ENST00000376236	ENST00000319170	ENSP00000365411	ENSP00000316543	0.12053	Bilateria	6.6261	not heteromer	not heteromer	not heteromer	not heteromer	not heteromer	not heteromer
1624	ENSG00000102908	ENSG00000131196	NFAT5	NFATC1	ENST00000349945	ENST00000427363	ENSP00000338806	ENSP00000389377	0.12053	Bilateria	29.5221	not heteromer	not heteromer	not heteromer	not heteromer	not heteromer	not heteromer
1625	ENSG00000188026	ENSG00000167705	RILPL1	RILP	ENST00000301336	ENST00000376874	ENSP00000301336	ENSP00000366070	0.12053	Bilateria	98.6671	not heteromer	not heteromer	not heteromer	not heteromer	not heteromer	not heteromer
1626	ENSG00000110719	ENSG00000185344	TCIRG1	ATP6V0A2	ENST00000265686	ENST00000330342	ENSP00000265686	ENSP00000332247	0.172022	Vertebrata	75.2587	not heteromer	not heteromer	not heteromer	not heteromer	not heteromer	not heteromer
1627	ENSG00000151718	ENSG00000113645	WWC2	WWC1	ENST00000521089	ENST00000403733	ENSP00000427772	ENSP00000384222	0.175812	Euteleostomi	9.4294	not heteromer	not heteromer	not heteromer	not heteromer	not heteromer	not heteromer
1628	ENSG00000184743	ENSG00000119787	ATL3	ATL2	ENST00000378954	ENST00000398868	ENSP00000368237	ENSP00000381844	0.12053	Bilateria	6.1805	not heteromer	not heteromer	not heteromer	not heteromer	not heteromer	not heteromer
1629	ENSG00000081842	ENSG00000165194	PCDHA6	PCDH19	ENST00000529310	ENST00000373034	ENSP00000433378	ENSP00000362125	0.130342	Chordata	77.6435	not heteromer	not heteromer	not heteromer	not heteromer	not heteromer	not heteromer
1630	ENSG00000148848	ENSG00000135074	ADAM12	ADAM19	ENST00000257527	ENST00000368679	ENSP00000257527	ENSP00000357668	0.12053	Bilateria	2.9767	not heteromer	not heteromer	not heteromer	not heteromer	not heteromer	not heteromer
1631	ENSG00000104814	ENSG00000011566	MAP4K1	MAP4K3	ENST00000263881	ENST00000591517	ENSP00000263881	ENSP00000465039	0	Opisthokonta	65.6493	not heteromer	not heteromer	not heteromer	not heteromer	not heteromer	not heteromer
1632	ENSG00000184164	ENSG00000163703	CRELD2	CRELD1	ENST00000326434	ENST00000404488	ENSP00000321856	ENSP00000383938	0.12053	Bilateria	4.0154	not heteromer	not heteromer	not heteromer	not heteromer	not heteromer	not heteromer
1633	ENSG00000170608	ENSG00000129514	FOXA3	FOXA1	ENST00000250448	ENST00000302177	ENSP00000250448	ENSP00000304004	0	Opisthokonta	92.9282	not heteromer	not heteromer	not heteromer	not heteromer	not heteromer	not heteromer
1634	ENSG00000157578	ENSG00000135338	LCA5L	LCA5	ENST00000392959	ENST00000358268	ENSP00000376686	ENSP00000351008	0.172022	Vertebrata	10.2097	not heteromer	not heteromer	not heteromer	not heteromer	not heteromer	not heteromer
1635	ENSG00000109381	ENSG00000102034	ELF2	ELF4	ENST00000308167	ENST00000379550	ENSP00000311280	ENSP00000368868	0.12053	Bilateria	4.8486	not heteromer	not heteromer	not heteromer	not heteromer	not heteromer	not heteromer
1636	ENSG00000167674	ENSG00000164985	HDGFL2	PSIP1	ENST00000380738	ENST00000616600	ENSP00000370114	ENSP00000483345	0.130342	Chordata	77.2685	not heteromer	not heteromer	not heteromer	not heteromer	not heteromer	not heteromer
1637	ENSG00000134121	ENSG00000198910	CHL1	L1CAM	ENST00000256509	ENST00000370060	ENSP00000256509	ENSP00000359077	0.12053	Bilateria	63.6536	not heteromer	not heteromer	not heteromer	not heteromer	not heteromer	not heteromer
1638	ENSG00000089876	ENSG00000144045	DHX32	DQX1	ENST00000284690	ENST00000404568	ENSP00000284690	ENSP00000384621	0	Opisthokonta	63.8382	not heteromer	not heteromer	not heteromer	not heteromer	not heteromer	not heteromer
1639	ENSG00000160360	ENSG00000121957	GPSM1	GPSM2	ENST00000406462	ENST00000440944	ENSP00000385510	ENSP00000392828	0.12053	Bilateria	18.9379	not heteromer	not heteromer	not heteromer	not heteromer	not heteromer	not heteromer
1640	ENSG00000108798	ENSG00000138443	ABI3	ABI2	ENST00000225941	ENST00000295851	ENSP00000225941	ENSP00000295851	0.12053	Bilateria	60.7924	not heteromer	not heteromer	not heteromer	not heteromer	not heteromer	not heteromer
1641	ENSG00000196189	ENSG00000185033	SEMA4A	SEMA4B	ENST00000411539	ENST00000368282	ENSP00000394720	ENSP00000357265	0.12053	Bilateria	76.1934	not heteromer	not heteromer	not heteromer	not heteromer	not heteromer	not heteromer
1642	ENSG00000183072	ENSG00000180053	NKX2-5	NKX2-6	ENST00000325017	ENST00000329198	ENSP00000320089	ENSP00000327758	0.12053	Bilateria	46.8484	not heteromer	not heteromer	not heteromer	not heteromer	not heteromer	not heteromer
1643	ENSG00000156804	ENSG00000147364	FBXO32	FBXO25	ENST00000382824	ENST00000517956	ENSP00000372274	ENSP00000428205	0.175812	Euteleostomi	6.2136	not heteromer	not heteromer	not heteromer	not heteromer	not heteromer	not heteromer
1644	ENSG00000173157	ENSG00000163638	ADAMTS20	ADAMTS9	ENST00000498707	ENST00000389420	ENSP00000418735	ENSP00000374071	0.12053	Bilateria	6.8453	not heteromer	not heteromer	not heteromer	not heteromer	not heteromer	not heteromer
1645	ENSG00000153132	ENSG00000127022	CLGN	CANX	ENST00000247461	ENST00000414773	ENSP00000247461	ENSP00000392782	0.172022	Vertebrata	9.249	not heteromer	not heteromer	not heteromer	not heteromer	not heteromer	not heteromer
1646	ENSG00000198515	ENSG00000183862	CNGA1	CNGA2	ENST00000329903	ENST00000402813	ENSP00000328478	ENSP00000384264	0.12053	Bilateria	33.93	not heteromer	not heteromer	not heteromer	not heteromer	not heteromer	not heteromer
1647	ENSG00000138650	ENSG00000112852	PCDH10	PCDHB2	ENST00000194155	ENST00000264360	ENSP00000194155	ENSP00000264360	0.130342	Chordata	77.9325	not heteromer	not heteromer	not heteromer	not heteromer	not heteromer	not heteromer
1648	ENSG00000092929	ENSG00000007516	UNC13D	BAIAP3	ENST00000324385	ENST00000207549	ENSP00000324510	ENSP00000207549	0.172022	Vertebrata	88.9316	not heteromer	not heteromer	not heteromer	not heteromer	not heteromer	not heteromer
1649	ENSG00000156140	ENSG00000087116	ADAMTS3	ADAMTS2	ENST00000251582	ENST00000286657	ENSP00000251582	ENSP00000286657	0.12053	Bilateria	22.6948	not heteromer	not heteromer	not heteromer	not heteromer	not heteromer	not heteromer
1650	ENSG00000131507	ENSG00000102471	NDFIP1	NDFIP2	ENST00000612570	ENST00000253814	ENSP00000480798	ENSP00000253814	0.175812	Euteleostomi	4.8244	not heteromer	not heteromer	not heteromer	not heteromer	not heteromer	not heteromer
1651	ENSG00000134970	ENSG00000166557	TMED7	TMED3	ENST00000456936	ENST00000299705	ENSP00000405926	ENSP00000299705	0	Opisthokonta	4.3823	not heteromer	not heteromer	not heteromer	not heteromer	not heteromer	not heteromer
1652	ENSG00000119314	ENSG00000117569	PTBP3	PTBP2	ENST00000370197	ENST00000458258	ENSP00000359216	ENSP00000414921	0.172022	Vertebrata	5.9622	not heteromer	not heteromer	not heteromer	not heteromer	not heteromer	not heteromer
1653	ENSG00000179348	ENSG00000102145	GATA2	GATA1	ENST00000376670	ENST00000341105	ENSP00000365858	ENSP00000345681	0	Opisthokonta	8.9538	not heteromer	not heteromer	not heteromer	not heteromer	not heteromer	not heteromer
1654	ENSG00000107362	ENSG00000136379	ABHD17B	ABHD17C	ENST00000377041	ENST00000258884	ENSP00000366240	ENSP00000258884	0	Opisthokonta	35.4313	not heteromer	not heteromer	not heteromer	not heteromer	not heteromer	not heteromer
1655	ENSG00000138835	ENSG00000143248	RGS3	RGS5	ENST00000374140	ENST00000530507	ENSP00000363255	ENSP00000433001	0.12053	Bilateria	90.8079	not heteromer	not heteromer	not heteromer	not heteromer	not heteromer	not heteromer
1656	ENSG00000135097	ENSG00000153944	MSI1	MSI2	ENST00000257552	ENST00000284073	ENSP00000257552	ENSP00000284073	0	Opisthokonta	3.7321	not heteromer	not heteromer	not heteromer	not heteromer	not heteromer	not heteromer
1657	ENSG00000172009	ENSG00000123213	THOP1	NLN	ENST00000380985	ENST00000307741	ENSP00000370372	ENSP00000304467	0.172022	Vertebrata	78.4954	not heteromer	not heteromer	not heteromer	not heteromer	not heteromer	not heteromer
1658	ENSG00000108821	ENSG00000164692	COL1A1	COL1A2	ENST00000225964	ENST00000297268	ENSP00000225964	ENSP00000297268	0.12053	Bilateria	5.6464	heteromer	not heteromer	not heteromer	not heteromer	not heteromer	not heteromer
1659	ENSG00000165029	ENSG00000198691	ABCA1	ABCA4	ENST00000374736	ENST00000370225	ENSP00000363868	ENSP00000359245	0.12053	Bilateria	71.6835	not heteromer	not heteromer	not heteromer	not heteromer	not heteromer	not heteromer
1660	ENSG00000109107	ENSG00000149925	ALDOC	ALDOA	ENST00000395321	ENST00000564595	ENSP00000378731	ENSP00000457468	0.175812	Euteleostomi	3.9412	not heteromer	not heteromer	not heteromer	not heteromer	not heteromer	not heteromer
1661	ENSG00000135018	ENSG00000160803	UBQLN1	UBQLN4	ENST00000376395	ENST00000368309	ENSP00000365576	ENSP00000357292	0	Opisthokonta	65.6091	heteromer	heteromer	heteromer	heteromer	heteromer	heteromer
1662	ENSG00000181790	ENSG00000121753	ADGRB1	ADGRB2	ENST00000373655	ENST00000517894	ENSP00000362759	ENSP00000430945	0.12053	Bilateria	86.8172	not heteromer	not heteromer	not heteromer	not heteromer	not heteromer	not heteromer
1663	ENSG00000079462	ENSG00000168092	PAFAH1B3	PAFAH1B2	ENST00000538771	ENST00000527958	ENSP00000444935	ENSP00000435289	0.172022	Vertebrata	67.9226	not heteromer	not heteromer	not heteromer	not heteromer	not heteromer	not heteromer
1664	ENSG00000118156	ENSG00000156030	ZNF541	ELMSAN1	ENST00000391901	ENST00000286523	ENSP00000375770	ENSP00000286523	0.12053	Bilateria	49.1464	not heteromer	not heteromer	not heteromer	not heteromer	not heteromer	not heteromer
1665	ENSG00000167081	ENSG00000204304	PBX3	PBX2	ENST00000373489	ENST00000375050	ENSP00000362588	ENSP00000364190	0.12053	Bilateria	17.6459	not heteromer	not heteromer	not heteromer	not heteromer	not heteromer	not heteromer
1666	ENSG00000189184	ENSG00000239389	PCDH18	PCDHA13	ENST00000344876	ENST00000289272	ENSP00000355082	ENSP00000289272	0.130342	Chordata	65.5645	not heteromer	not heteromer	not heteromer	not heteromer	not heteromer	not heteromer
1667	ENSG00000130176	ENSG00000117519	CNN1	CNN3	ENST00000370206	ENST00000252456	ENSP00000359225	ENSP00000252456	0	Opisthokonta	82.7493	not heteromer	not heteromer	not heteromer	not heteromer	not heteromer	not heteromer
1668	ENSG00000036672	ENSG00000143258	USP2	USP21	ENST00000260187	ENST00000368002	ENSP00000260187	ENSP00000356981	0	Opisthokonta	8.4943	heteromer	not heteromer	heteromer	not heteromer	not heteromer	not heteromer
1669	ENSG00000100425	ENSG00000156983	BRD1	BRPF1	ENST00000457780	ENST00000383829	ENSP00000410042	ENSP00000373340	0	Opisthokonta	12.6035	not heteromer	not heteromer	not heteromer	not heteromer	not heteromer	not heteromer
1670	ENSG00000130699	ENSG00000141384	TAF4	TAF4B	ENST00000252996	ENST00000578121	ENSP00000252996	ENSP00000462980	0.175812	Euteleostomi	3.8971	not heteromer	not heteromer	not heteromer	not heteromer	not heteromer	not heteromer
1671	ENSG00000151615	ENSG00000152192	POU4F2	POU4F1	ENST00000281321	ENST00000377208	ENSP00000281321	ENSP00000366413	0.12053	Bilateria	110.482	not heteromer	not heteromer	not heteromer	not heteromer	not heteromer	not heteromer
1672	ENSG00000189184	ENSG00000118946	PCDH18	PCDH17	ENST00000377918	ENST00000344876	ENSP00000367151	ENSP00000355082	0.130342	Chordata	68.7551	not heteromer	not heteromer	not heteromer	not heteromer	not heteromer	not heteromer
1673	ENSG00000170581	ENSG00000138378	STAT2	STAT4	ENST00000358470	ENST00000314128	ENSP00000351255	ENSP00000315768	0.12053	Bilateria	70.887	not heteromer	not heteromer	not heteromer	not heteromer	not heteromer	not heteromer
1674	ENSG00000136010	ENSG00000144908	ALDH1L2	ALDH1L1	ENST00000258494	ENST00000273450	ENSP00000258494	ENSP00000273450	0	Opisthokonta	67.4691	not heteromer	not heteromer	not heteromer	not heteromer	not heteromer	not heteromer
1675	ENSG00000178662	ENSG00000144655	CSRNP3	CSRNP1	ENST00000273153	ENST00000314499	ENSP00000273153	ENSP00000318258	0.172022	Vertebrata	20.4905	not heteromer	not heteromer	not heteromer	not heteromer	not heteromer	not heteromer
1676	ENSG00000072062	ENSG00000142875	PRKACA	PRKACB	ENST00000308677	ENST00000370685	ENSP00000309591	ENSP00000359719	0	Opisthokonta	33.1812	heteromer	heteromer	not heteromer	not heteromer	heteromer	not heteromer
1677	ENSG00000154222	ENSG00000132024	CC2D1B	CC2D1A	ENST00000318003	ENST00000371586	ENSP00000313601	ENSP00000360642	0.175812	Euteleostomi	15.736	not heteromer	not heteromer	not heteromer	not heteromer	not heteromer	not heteromer
1678	ENSG00000175215	ENSG00000144677	CTDSP2	CTDSPL	ENST00000273179	ENST00000398073	ENSP00000273179	ENSP00000381148	0.175812	Euteleostomi	48.2319	not heteromer	not heteromer	not heteromer	not heteromer	not heteromer	not heteromer
1679	ENSG00000214102	ENSG00000166483	WEE2	WEE1	ENST00000450114	ENST00000397541	ENSP00000402084	ENSP00000380675	0	Opisthokonta	21.9406	not heteromer	not heteromer	not heteromer	not heteromer	not heteromer	not heteromer
1680	ENSG00000215203	ENSG00000204928	GRXCR1	GRXCR2	ENST00000377976	ENST00000399770	ENSP00000367214	ENSP00000382670	0	Opisthokonta	41.7886	not heteromer	not heteromer	not heteromer	not heteromer	not heteromer	not heteromer
1681	ENSG00000102053	ENSG00000163874	ZC3H12B	ZC3H12A	ENST00000338957	ENST00000373087	ENSP00000340839	ENSP00000362179	0.12053	Bilateria	6.8208	not heteromer	not heteromer	not heteromer	not heteromer	not heteromer	not heteromer
1682	ENSG00000060566	ENSG00000143578	CREB3L3	CREB3L4	ENST00000078445	ENST00000271889	ENSP00000078445	ENSP00000271889	0.12053	Bilateria	7.2961	not heteromer	not heteromer	not heteromer	not heteromer	not heteromer	not heteromer
1683	ENSG00000134744	ENSG00000083223	TUT4	TUT7	ENST00000375963	ENST00000257177	ENSP00000365130	ENSP00000257177	0.12053	Bilateria	81.4255	not heteromer	not heteromer	not heteromer	not heteromer	not heteromer	not heteromer
1684	ENSG00000115267	ENSG00000108771	IFIH1	DHX58	ENST00000251642	ENST00000263642	ENSP00000251642	ENSP00000263642	0.172022	Vertebrata	73.8841	not heteromer	not heteromer	not heteromer	not heteromer	not heteromer	not heteromer
1685	ENSG00000184408	ENSG00000171385	KCND2	KCND3	ENST00000315987	ENST00000331113	ENSP00000319591	ENSP00000333496	0.12053	Bilateria	6.1067	not heteromer	not heteromer	not heteromer	not heteromer	not heteromer	not heteromer
1686	ENSG00000172932	ENSG00000076513	ANKRD13D	ANKRD13A	ENST00000261739	ENST00000511455	ENSP00000261739	ENSP00000427130	0.175812	Euteleostomi	7.4425	not heteromer	not heteromer	not heteromer	not heteromer	not heteromer	not heteromer
1687	ENSG00000100731	ENSG00000135749	PCNX1	PCNX2	ENST00000304743	ENST00000258229	ENSP00000304192	ENSP00000258229	0.12053	Bilateria	3.3522	not heteromer	not heteromer	not heteromer	not heteromer	not heteromer	not heteromer
1688	ENSG00000180901	ENSG00000167977	KCTD2	KCTD5	ENST00000301738	ENST00000322444	ENSP00000301738	ENSP00000312814	0.12053	Bilateria	8.4209	not heteromer	not heteromer	not heteromer	not heteromer	not heteromer	not heteromer
1689	ENSG00000111057	ENSG00000186832	KRT18	KRT16	ENST00000388837	ENST00000301653	ENSP00000373489	ENSP00000301653	0.12053	Bilateria	92.0574	not heteromer	not heteromer	not heteromer	not heteromer	not heteromer	not heteromer
1690	ENSG00000102158	ENSG00000104723	MAGT1	TUSC3	ENST00000358075	ENST00000503731	ENSP00000354649	ENSP00000424544	0.175812	Euteleostomi	4.862	not heteromer	not heteromer	not heteromer	not heteromer	not heteromer	not heteromer
1691	ENSG00000105173	ENSG00000175305	CCNE1	CCNE2	ENST00000262643	ENST00000520509	ENSP00000262643	ENSP00000429089	0	Opisthokonta	72.7917	not heteromer	not heteromer	not heteromer	not heteromer	not heteromer	not heteromer
1692	ENSG00000149654	ENSG00000140945	CDH22	CDH13	ENST00000268613	ENST00000537909	ENSP00000268613	ENSP00000437790	0.12053	Bilateria	71.8694	not heteromer	not heteromer	not heteromer	not heteromer	not heteromer	not heteromer
1693	ENSG00000164690	ENSG00000163501	SHH	IHH	ENST00000295731	ENST00000297261	ENSP00000295731	ENSP00000297261	0.12053	Bilateria	76.362	not heteromer	not heteromer	not heteromer	not heteromer	not heteromer	not heteromer
1694	ENSG00000166428	ENSG00000180287	PLD4	PLD5	ENST00000540372	ENST00000536534	ENSP00000438677	ENSP00000440896	0.172022	Vertebrata	11.2544	not heteromer	not heteromer	not heteromer	not heteromer	not heteromer	not heteromer
1695	ENSG00000128710	ENSG00000180806	HOXD10	HOXC9	ENST00000249501	ENST00000508190	ENSP00000249501	ENSP00000423861	0.12053	Bilateria	88.0119	not heteromer	not heteromer	not heteromer	not heteromer	not heteromer	not heteromer
1696	ENSG00000114861	ENSG00000049768	FOXP1	FOXP3	ENST00000376207	ENST00000615603	ENSP00000365380	ENSP00000484803	0	Opisthokonta	11.0624	heteromer	heteromer	not heteromer	not heteromer	heteromer	not heteromer
1697	ENSG00000105738	ENSG00000197555	SIPA1L3	SIPA1L1	ENST00000222345	ENST00000555818	ENSP00000222345	ENSP00000450832	0.12053	Bilateria	64.472	not heteromer	not heteromer	not heteromer	not heteromer	not heteromer	not heteromer
1698	ENSG00000043591	ENSG00000188778	ADRB1	ADRB3	ENST00000369295	ENST00000345060	ENSP00000358301	ENSP00000343782	0.12053	Bilateria	84.2591	not heteromer	not heteromer	not heteromer	not heteromer	not heteromer	not heteromer
1699	ENSG00000086544	ENSG00000143772	ITPKC	ITPKB	ENST00000263370	ENST00000429204	ENSP00000263370	ENSP00000411152	0	Opisthokonta	79.722	not heteromer	not heteromer	not heteromer	not heteromer	not heteromer	not heteromer
1700	ENSG00000154493	ENSG00000116127	C10orf90	ALMS1	ENST00000613296	ENST00000284694	ENSP00000482968	ENSP00000284694	0.175812	Euteleostomi	70.0418	not heteromer	not heteromer	not heteromer	not heteromer	not heteromer	not heteromer
1701	ENSG00000155886	ENSG00000074621	SLC24A2	SLC24A1	ENST00000261892	ENST00000341998	ENSP00000261892	ENSP00000344801	0.175812	Euteleostomi	65.121	not heteromer	not heteromer	not heteromer	not heteromer	not heteromer	not heteromer
1702	ENSG00000073737	ENSG00000025423	DHRS9	HSD17B6	ENST00000554643	ENST00000432060	ENSP00000451406	ENSP00000389241	0	Opisthokonta	5.0074	not heteromer	not heteromer	not heteromer	not heteromer	not heteromer	not heteromer
1703	ENSG00000173917	ENSG00000105996	HOXB2	HOXA2	ENST00000222718	ENST00000330070	ENSP00000222718	ENSP00000331741	0.12053	Bilateria	19.1156	not heteromer	not heteromer	not heteromer	not heteromer	not heteromer	not heteromer
1704	ENSG00000197562	ENSG00000172476	RAB40C	RAB40A	ENST00000372633	ENST00000248139	ENSP00000361716	ENSP00000248139	0	Opisthokonta	5.4124	not heteromer	not heteromer	not heteromer	not heteromer	not heteromer	not heteromer
1705	ENSG00000196296	ENSG00000174437	ATP2A1	ATP2A2	ENST00000539276	ENST00000357084	ENSP00000440045	ENSP00000349595	0	Opisthokonta	69.8802	not heteromer	not heteromer	not heteromer	not heteromer	not heteromer	not heteromer
1706	ENSG00000006025	ENSG00000070882	OSBPL7	OSBPL3	ENST00000007414	ENST00000313367	ENSP00000007414	ENSP00000315410	0	Opisthokonta	77.3472	not heteromer	not heteromer	not heteromer	not heteromer	not heteromer	not heteromer
1707	ENSG00000101251	ENSG00000071537	SEL1L2	SEL1L	ENST00000336735	ENST00000378072	ENSP00000337053	ENSP00000367312	0	Opisthokonta	7.6458	not heteromer	not heteromer	not heteromer	not heteromer	not heteromer	not heteromer
1708	ENSG00000047365	ENSG00000120318	ARAP2	ARAP3	ENST00000303965	ENST00000239440	ENSP00000302895	ENSP00000239440	0	Opisthokonta	66.8032	not heteromer	not heteromer	not heteromer	not heteromer	not heteromer	not heteromer
1709	ENSG00000115266	ENSG00000134982	APC2	APC	ENST00000535453	ENST00000257430	ENSP00000442954	ENSP00000257430	0.130342	Chordata	61.9379	not heteromer	not heteromer	not heteromer	not heteromer	not heteromer	not heteromer
1710	ENSG00000125170	ENSG00000101134	DOK4	DOK5	ENST00000262593	ENST00000566936	ENSP00000262593	ENSP00000455566	0.12053	Bilateria	80.7428	not heteromer	not heteromer	not heteromer	not heteromer	not heteromer	not heteromer
1711	ENSG00000073737	ENSG00000139547	DHRS9	RDH16	ENST00000432060	ENST00000398138	ENSP00000389241	ENSP00000381206	0	Opisthokonta	3.7797	not heteromer	not heteromer	not heteromer	not heteromer	not heteromer	not heteromer
1712	ENSG00000146872	ENSG00000198586	TLK2	TLK1	ENST00000326270	ENST00000431350	ENSP00000316512	ENSP00000411099	0.172022	Vertebrata	4.0393	not heteromer	not heteromer	not heteromer	not heteromer	not heteromer	not heteromer
1713	ENSG00000091128	ENSG00000172037	LAMB4	LAMB2	ENST00000388781	ENST00000305544	ENSP00000373433	ENSP00000307156	0.12053	Bilateria	67.1413	not heteromer	not heteromer	not heteromer	not heteromer	not heteromer	not heteromer
1714	ENSG00000005073	ENSG00000180806	HOXA11	HOXC9	ENST00000006015	ENST00000508190	ENSP00000006015	ENSP00000423861	0.12053	Bilateria	95.6584	not heteromer	not heteromer	not heteromer	not heteromer	not heteromer	not heteromer
1715	ENSG00000198846	ENSG00000124191	TOX	TOX2	ENST00000341197	ENST00000361421	ENSP00000344724	ENSP00000354842	0.12053	Bilateria	56.1117	heteromer	not heteromer	not heteromer	not heteromer	not heteromer	not heteromer
1716	ENSG00000139197	ENSG00000114757	PEX5	PEX5L	ENST00000467460	ENST00000412720	ENSP00000419975	ENSP00000391601	0	Opisthokonta	15.2558	not heteromer	not heteromer	not heteromer	not heteromer	not heteromer	not heteromer
1717	ENSG00000182759	ENSG00000204103	MAFA	MAFB	ENST00000333480	ENST00000373313	ENSP00000328364	ENSP00000362410	0.12053	Bilateria	131.494	not heteromer	not heteromer	not heteromer	not heteromer	not heteromer	not heteromer
1718	ENSG00000073861	ENSG00000163508	TBX21	EOMES	ENST00000177694	ENST00000449599	ENSP00000177694	ENSP00000388620	0.12053	Bilateria	12.6209	not heteromer	not heteromer	not heteromer	not heteromer	not heteromer	not heteromer
1719	ENSG00000198369	ENSG00000166068	SPRED2	SPRED1	ENST00000299084	ENST00000356388	ENSP00000299084	ENSP00000348753	0.12053	Bilateria	9.7706	not heteromer	not heteromer	not heteromer	not heteromer	not heteromer	not heteromer
1720	ENSG00000162302	ENSG00000100784	RPS6KA4	RPS6KA5	ENST00000614987	ENST00000334205	ENSP00000479667	ENSP00000333896	0	Opisthokonta	72.497	not heteromer	not heteromer	not heteromer	not heteromer	not heteromer	not heteromer
1721	ENSG00000123908	ENSG00000134698	AGO2	AGO4	ENST00000220592	ENST00000373210	ENSP00000220592	ENSP00000362306	0.12053	Bilateria	8.4927	heteromer	heteromer	not heteromer	not heteromer	heteromer	not heteromer
1722	ENSG00000088833	ENSG00000173960	NSFL1C	UBXN2A	ENST00000476071	ENST00000309033	ENSP00000418529	ENSP00000312107	0.172022	Vertebrata	5.7893	heteromer	not heteromer	not heteromer	not heteromer	not heteromer	not heteromer
1723	ENSG00000133315	ENSG00000172264	MACROD1	MACROD2	ENST00000255681	ENST00000217246	ENSP00000255681	ENSP00000217246	0.12053	Bilateria	83.7965	not heteromer	not heteromer	not heteromer	not heteromer	not heteromer	not heteromer
1724	ENSG00000130734	ENSG00000125703	ATG4D	ATG4C	ENST00000317868	ENST00000309469	ENSP00000322159	ENSP00000311318	0.175812	Euteleostomi	69.403	not heteromer	not heteromer	not heteromer	not heteromer	not heteromer	not heteromer
1725	ENSG00000178573	ENSG00000182759	MAF	MAFA	ENST00000326043	ENST00000333480	ENSP00000327048	ENSP00000328364	0.12053	Bilateria	32.489	not heteromer	not heteromer	not heteromer	not heteromer	not heteromer	not heteromer
1726	ENSG00000062282	ENSG00000147160	DGAT2	AWAT2	ENST00000228027	ENST00000276101	ENSP00000228027	ENSP00000421172	0.175812	Euteleostomi	33.0042	not heteromer	not heteromer	not heteromer	not heteromer	not heteromer	not heteromer
1727	ENSG00000064687	ENSG00000198691	ABCA7	ABCA4	ENST00000263094	ENST00000370225	ENSP00000263094	ENSP00000359245	0.12053	Bilateria	71.0536	not heteromer	not heteromer	not heteromer	not heteromer	not heteromer	not heteromer
1728	ENSG00000196091	ENSG00000221986	MYBPC1	MYBPHL	ENST00000452455	ENST00000357155	ENSP00000400908	ENSP00000349678	0.12053	Bilateria	13.5458	not heteromer	not heteromer	not heteromer	not heteromer	not heteromer	not heteromer
1729	ENSG00000101049	ENSG00000118515	SGK2	SGK1	ENST00000341458	ENST00000367858	ENSP00000340608	ENSP00000356832	0	Opisthokonta	62.4071	not heteromer	not heteromer	not heteromer	not heteromer	not heteromer	not heteromer
1730	ENSG00000177508	ENSG00000170561	IRX3	IRX2	ENST00000302057	ENST00000329734	ENSP00000307006	ENSP00000331608	0.12053	Bilateria	90.3581	not heteromer	not heteromer	not heteromer	not heteromer	not heteromer	not heteromer
1731	ENSG00000161960	ENSG00000156976	EIF4A1	EIF4A2	ENST00000323963	ENST00000293831	ENSP00000326381	ENSP00000293831	0	Opisthokonta	63.0673	heteromer	not heteromer	not heteromer	not heteromer	not heteromer	not heteromer
1732	ENSG00000001036	ENSG00000179163	FUCA2	FUCA1	ENST00000002165	ENST00000374479	ENSP00000002165	ENSP00000363603	0.172022	Vertebrata	69.9812	not heteromer	not heteromer	not heteromer	not heteromer	not heteromer	not heteromer
1733	ENSG00000134853	ENSG00000182578	PDGFRA	CSF1R	ENST00000257290	ENST00000286301	ENSP00000257290	ENSP00000286301	0.12053	Bilateria	75.0743	not heteromer	not heteromer	not heteromer	not heteromer	not heteromer	not heteromer
1734	ENSG00000066248	ENSG00000130762	NGEF	ARHGEF16	ENST00000264051	ENST00000378378	ENSP00000264051	ENSP00000367629	0.130342	Chordata	98.7248	not heteromer	not heteromer	not heteromer	not heteromer	not heteromer	not heteromer
1735	ENSG00000166747	ENSG00000213983	AP1G1	AP1G2	ENST00000393512	ENST00000308724	ENSP00000377148	ENSP00000312442	0.175812	Euteleostomi	64.5126	not heteromer	not heteromer	not heteromer	not heteromer	not heteromer	not heteromer
1736	ENSG00000198336	ENSG00000196465	MYL4	MYL6B	ENST00000553066	ENST00000354968	ENSP00000450385	ENSP00000347055	0.172022	Vertebrata	78.6919	not heteromer	not heteromer	not heteromer	not heteromer	not heteromer	not heteromer
1737	ENSG00000050438	ENSG00000144290	SLC4A8	SLC4A10	ENST00000453097	ENST00000446997	ENSP00000405812	ENSP00000393066	0.12053	Bilateria	2.9162	not heteromer	not heteromer	not heteromer	not heteromer	not heteromer	not heteromer
1738	ENSG00000100485	ENSG00000115904	SOS2	SOS1	ENST00000216373	ENST00000426016	ENSP00000216373	ENSP00000387784	0.12053	Bilateria	10.4004	not heteromer	not heteromer	not heteromer	not heteromer	not heteromer	not heteromer
1739	ENSG00000100749	ENSG00000028116	VRK1	VRK2	ENST00000435505	ENST00000216639	ENSP00000408002	ENSP00000216639	0	Opisthokonta	16.0864	not heteromer	not heteromer	not heteromer	not heteromer	not heteromer	not heteromer
1740	ENSG00000087995	ENSG00000123600	METTL2A	METTL8	ENST00000311506	ENST00000612742	ENSP00000309610	ENSP00000480056	0	Opisthokonta	44.8437	not heteromer	not heteromer	not heteromer	not heteromer	not heteromer	not heteromer
1741	ENSG00000186001	ENSG00000136141	LRCH3	LRCH1	ENST00000389797	ENST00000438796	ENSP00000374447	ENSP00000399751	0	Opisthokonta	3.6005	not heteromer	not heteromer	not heteromer	not heteromer	not heteromer	not heteromer
1742	ENSG00000107147	ENSG00000162687	KCNT1	KCNT2	ENST00000371757	ENST00000294725	ENSP00000360822	ENSP00000294725	0.12053	Bilateria	14.6665	not heteromer	not heteromer	not heteromer	not heteromer	not heteromer	not heteromer
1743	ENSG00000092067	ENSG00000172216	CEBPE	CEBPB	ENST00000206513	ENST00000303004	ENSP00000206513	ENSP00000305422	0.12053	Bilateria	99.5021	not heteromer	not heteromer	not heteromer	not heteromer	not heteromer	not heteromer
1744	ENSG00000094916	ENSG00000108468	CBX5	CBX1	ENST00000209875	ENST00000393408	ENSP00000209875	ENSP00000377060	0.12053	Bilateria	80.204	not heteromer	not heteromer	not heteromer	not heteromer	not heteromer	not heteromer
1745	ENSG00000106635	ENSG00000099385	BCL7B	BCL7C	ENST00000380317	ENST00000455335	ENSP00000369674	ENSP00000411073	0.175812	Euteleostomi	66.2132	heteromer	not heteromer	not heteromer	not heteromer	not heteromer	not heteromer
1746	ENSG00000099381	ENSG00000139718	SETD1A	SETD1B	ENST00000262519	ENST00000604567	ENSP00000262519	ENSP00000474253	0.172022	Vertebrata	74.2239	heteromer	not heteromer	not heteromer	not heteromer	not heteromer	not heteromer
1747	ENSG00000165702	ENSG00000162676	GFI1B	GFI1	ENST00000294702	ENST00000339463	ENSP00000294702	ENSP00000344782	0.12053	Bilateria	103.374	not heteromer	not heteromer	not heteromer	not heteromer	not heteromer	not heteromer
1748	ENSG00000153317	ENSG00000088280	ASAP1	ASAP3	ENST00000336689	ENST00000518721	ENSP00000338769	ENSP00000429900	0	Opisthokonta	9.8782	heteromer	not heteromer	not heteromer	not heteromer	not heteromer	not heteromer
1749	ENSG00000196781	ENSG00000140332	TLE1	TLE3	ENST00000558939	ENST00000376499	ENSP00000452871	ENSP00000365682	0.130342	Chordata	5.6455	heteromer	not heteromer	not heteromer	not heteromer	not heteromer	not heteromer
1750	ENSG00000105426	ENSG00000153707	PTPRS	PTPRD	ENST00000587303	ENST00000381196	ENSP00000467537	ENSP00000370593	0.175812	Euteleostomi	71.337	not heteromer	not heteromer	not heteromer	not heteromer	not heteromer	not heteromer
1751	ENSG00000163938	ENSG00000130119	GNL3	GNL3L	ENST00000360845	ENST00000418458	ENSP00000354091	ENSP00000395772	0	Opisthokonta	73.6976	not heteromer	not heteromer	not heteromer	not heteromer	not heteromer	not heteromer
1752	ENSG00000189184	ENSG00000204963	PCDH18	PCDHA7	ENST00000344876	ENST00000525929	ENSP00000355082	ENSP00000436426	0.130342	Chordata	65.2202	not heteromer	not heteromer	not heteromer	not heteromer	not heteromer	not heteromer
1753	ENSG00000165588	ENSG00000115507	OTX2	OTX1	ENST00000366671	ENST00000339475	ENSP00000355631	ENSP00000343819	0.12053	Bilateria	9.1821	not heteromer	not heteromer	not heteromer	not heteromer	not heteromer	not heteromer
1754	ENSG00000105989	ENSG00000134245	WNT2	WNT2B	ENST00000265441	ENST00000369684	ENSP00000265441	ENSP00000358698	0.12053	Bilateria	73.9052	not heteromer	not heteromer	not heteromer	not heteromer	not heteromer	not heteromer
1755	ENSG00000105738	ENSG00000213445	SIPA1L3	SIPA1	ENST00000222345	ENST00000394224	ENSP00000222345	ENSP00000377771	0.12053	Bilateria	86.5219	not heteromer	not heteromer	not heteromer	not heteromer	not heteromer	not heteromer
1756	ENSG00000172845	ENSG00000185591	SP3	SP1	ENST00000310015	ENST00000327443	ENSP00000310301	ENSP00000329357	0.12053	Bilateria	6.5583	not heteromer	not heteromer	not heteromer	not heteromer	not heteromer	not heteromer
1757	ENSG00000196876	ENSG00000136531	SCN8A	SCN2A	ENST00000636071	ENST00000354534	ENSP00000490107	ENSP00000346534	0	Opisthokonta	3.635	not heteromer	not heteromer	not heteromer	not heteromer	not heteromer	not heteromer
1758	ENSG00000198689	ENSG00000181804	SLC9A6	SLC9A9	ENST00000316549	ENST00000370695	ENSP00000320246	ENSP00000359729	0	Opisthokonta	4.215	not heteromer	not heteromer	not heteromer	not heteromer	not heteromer	not heteromer
1759	ENSG00000184481	ENSG00000118689	FOXO4	FOXO3	ENST00000343882	ENST00000374259	ENSP00000339527	ENSP00000363377	0	Opisthokonta	51.6757	not heteromer	not heteromer	not heteromer	not heteromer	not heteromer	not heteromer
1760	ENSG00000136274	ENSG00000196531	NACAD	NACA	ENST00000490531	ENST00000550952	ENSP00000420477	ENSP00000448035	0	Opisthokonta	49.0948	not heteromer	not heteromer	not heteromer	not heteromer	not heteromer	not heteromer
1761	ENSG00000136828	ENSG00000116191	RALGPS1	RALGPS2	ENST00000367635	ENST00000259351	ENSP00000356607	ENSP00000259351	0.175812	Euteleostomi	10.1205	not heteromer	not heteromer	not heteromer	not heteromer	not heteromer	not heteromer
1762	ENSG00000149480	ENSG00000182979	MTA2	MTA1	ENST00000278823	ENST00000331320	ENSP00000278823	ENSP00000333633	0.172022	Vertebrata	12.1379	not heteromer	not heteromer	not heteromer	not heteromer	not heteromer	not heteromer
1763	ENSG00000156256	ENSG00000123552	USP16	USP45	ENST00000327681	ENST00000334352	ENSP00000333376	ENSP00000334808	0	Opisthokonta	4.0831	not heteromer	not heteromer	not heteromer	not heteromer	not heteromer	not heteromer
1764	ENSG00000147140	ENSG00000116560	NONO	SFPQ	ENST00000357214	ENST00000276079	ENSP00000349748	ENSP00000276079	0.12053	Bilateria	70.351	heteromer	heteromer	heteromer	heteromer	heteromer	heteromer
1765	ENSG00000198722	ENSG00000137766	UNC13B	UNC13C	ENST00000260323	ENST00000619578	ENSP00000260323	ENSP00000479261	0.12053	Bilateria	73.6088	not heteromer	not heteromer	not heteromer	not heteromer	not heteromer	not heteromer
1766	ENSG00000120742	ENSG00000151778	SERP1	SERP2	ENST00000479209	ENST00000379179	ENSP00000420076	ENSP00000368477	0.12053	Bilateria	54.63	not heteromer	not heteromer	not heteromer	not heteromer	not heteromer	not heteromer
1767	ENSG00000174516	ENSG00000139946	PELI3	PELI2	ENST00000267460	ENST00000320740	ENSP00000267460	ENSP00000322532	0.172022	Vertebrata	72.4705	not heteromer	not heteromer	not heteromer	not heteromer	not heteromer	not heteromer
1768	ENSG00000185088	ENSG00000177954	RPS27L	RPS27	ENST00000368567	ENST00000330964	ENSP00000357555	ENSP00000331019	0.172022	Vertebrata	6.1323	not heteromer	not heteromer	not heteromer	not heteromer	not heteromer	not heteromer
1769	ENSG00000115963	ENSG00000172602	RND3	RND1	ENST00000375734	ENST00000309739	ENSP00000364886	ENSP00000308461	0	Opisthokonta	14.8852	not heteromer	not heteromer	not heteromer	not heteromer	not heteromer	not heteromer
1770	ENSG00000148660	ENSG00000070808	CAMK2G	CAMK2A	ENST00000398376	ENST00000322680	ENSP00000381412	ENSP00000319060	0	Opisthokonta	86.17	not heteromer	not heteromer	not heteromer	not heteromer	not heteromer	not heteromer
1771	ENSG00000018236	ENSG00000134115	CNTN1	CNTN6	ENST00000551295	ENST00000446702	ENSP00000447006	ENSP00000407822	0.12053	Bilateria	8.0068	not heteromer	not heteromer	not heteromer	not heteromer	not heteromer	not heteromer
1772	ENSG00000108231	ENSG00000153012	LGI1	LGI2	ENST00000371418	ENST00000382114	ENSP00000360472	ENSP00000371548	0.12053	Bilateria	74.2475	not heteromer	not heteromer	not heteromer	not heteromer	not heteromer	not heteromer
1773	ENSG00000155875	ENSG00000188659	SAXO1	SAXO2	ENST00000380534	ENST00000339465	ENSP00000369907	ENSP00000340445	0.172022	Vertebrata	15.0674	not heteromer	not heteromer	not heteromer	not heteromer	not heteromer	not heteromer
1774	ENSG00000011132	ENSG00000034053	APBA3	APBA2	ENST00000316757	ENST00000558402	ENSP00000315136	ENSP00000453293	0.12053	Bilateria	88.2345	not heteromer	not heteromer	not heteromer	not heteromer	not heteromer	not heteromer
1775	ENSG00000254870	ENSG00000151418	ATP6V1G2-DDX39B	ATP6V1G3	ENST00000489986	ENST00000376185	ENSP00000417171	ENSP00000365356	0.12053	Bilateria	79.035	not heteromer	not heteromer	not heteromer	not heteromer	not heteromer	not heteromer
1776	ENSG00000114251	ENSG00000105989	WNT5A	WNT2	ENST00000265441	ENST00000264634	ENSP00000265441	ENSP00000264634	0.12053	Bilateria	87.664	not heteromer	not heteromer	not heteromer	not heteromer	not heteromer	not heteromer
1777	ENSG00000135269	ENSG00000071282	TES	LMCD1	ENST00000157600	ENST00000358204	ENSP00000157600	ENSP00000350937	0.12053	Bilateria	11.2132	not heteromer	not heteromer	not heteromer	not heteromer	not heteromer	not heteromer
1778	ENSG00000084652	ENSG00000164440	TXLNA	TXLNB	ENST00000373609	ENST00000358430	ENSP00000362711	ENSP00000351206	0.12053	Bilateria	81.8971	heteromer	heteromer	heteromer	heteromer	heteromer	heteromer
1779	ENSG00000130475	ENSG00000118473	FCHO1	SGIP1	ENST00000371037	ENST00000594202	ENSP00000360076	ENSP00000473001	0.12053	Bilateria	56.8824	not heteromer	not heteromer	not heteromer	not heteromer	not heteromer	not heteromer
1780	ENSG00000138650	ENSG00000248383	PCDH10	PCDHAC1	ENST00000264360	ENST00000253807	ENSP00000264360	ENSP00000253807	0.130342	Chordata	68.6386	not heteromer	not heteromer	not heteromer	not heteromer	not heteromer	not heteromer
[truncated: 1,351 more rows]

## Sheet: gene annotations
	gene name	gene name (release75)	gene id	paralog or singleton	essential or non-essential (depmap+bagel)	homomer or not (all biogrid)	homomer or not (all intact)	homomer or not (direct biogrid)	homomer or not (direct intact)	homomer or not (direct PPI)	homomer or not (all PPI)
[truncated: 22,575 more rows]

[truncated: 1 more sheets: description]
