# Supplementary material for: Paralog dependency indirectly affects the robustness of human cells
Source: Mol Syst Biol. 2019 Sep 24;15(9):e8871. doi: 10.15252/msb.20198871 (PMC6757259; doi:10.15252/msb.20198871)
Supplement: Supplementary file 5 — Dataset EV2 [file MSB-15-e8871-s005.xlsx]

## Sheet: cell lines
	Broad_ID	cell line name	transcriptomics	proteomics	CS values (depmap)
0	ACH-001270	127399	FALSE	FALSE	TRUE
1	ACH-000323	42MGBA	TRUE	FALSE	TRUE
2	ACH-000905	5637	TRUE	FALSE	TRUE
3	ACH-000520	59M	TRUE	TRUE	TRUE
4	ACH-000896	647V	TRUE	FALSE	TRUE
5	ACH-000070	697	TRUE	FALSE	TRUE
6	ACH-000411	769P	TRUE	FALSE	TRUE
7	ACH-000649	786O	TRUE	FALSE	TRUE
8	ACH-000137	8MGBA	TRUE	FALSE	TRUE
9	ACH-001306	8305C	TRUE	FALSE	TRUE
10	ACH-000788	A2058	TRUE	FALSE	TRUE
11	ACH-000657	A2780	TRUE	FALSE	TRUE
12	ACH-000697	A3/KAW	TRUE	FALSE	TRUE
13	ACH-000757	A427	FALSE	FALSE	TRUE
14	ACH-000681	A549	TRUE	TRUE	TRUE
15	ACH-000052	A673	TRUE	FALSE	TRUE
16	ACH-000528	ABC1	TRUE	FALSE	TRUE
17	ACH-000086	ACCMES01	FALSE	FALSE	TRUE
18	ACH-000880	AGS	TRUE	FALSE	TRUE
19	ACH-000222	ASPC1	TRUE	FALSE	TRUE
20	ACH-000248	AU565	TRUE	FALSE	TRUE
21	ACH-000593	BC3C	TRUE	FALSE	TRUE
22	ACH-000802	BFTC905	TRUE	FALSE	TRUE
23	ACH-000792	BFTC909	TRUE	FALSE	TRUE
24	ACH-000548	BHY	TRUE	FALSE	TRUE
25	ACH-000415	BICR6	TRUE	FALSE	TRUE
26	ACH-000503	BICR16	TRUE	FALSE	TRUE
27	ACH-000794	BICR22	TRUE	FALSE	TRUE
28	ACH-000228	BICR31	TRUE	FALSE	TRUE
29	ACH-000771	BICR56	TRUE	FALSE	TRUE
30	ACH-001278	BIN67	FALSE	FALSE	TRUE
31	ACH-000288	BT549	TRUE	TRUE	TRUE
32	ACH-000009	C2BBE1	TRUE	TRUE	TRUE
33	ACH-000580	C32	TRUE	TRUE	TRUE
34	ACH-000206	C8166	FALSE	FALSE	TRUE
35	ACH-000210	CADOES1	TRUE	FALSE	TRUE
36	ACH-000433	CAKI1	TRUE	TRUE	TRUE
37	ACH-000234	CAKI2	TRUE	FALSE	TRUE
38	ACH-000142	CAL29	TRUE	FALSE	TRUE
39	ACH-000516	CAL78	TRUE	FALSE	TRUE
40	ACH-000329	CCFSTTG1	TRUE	FALSE	TRUE
41	ACH-000963	CCK81	TRUE	TRUE	TRUE
42	ACH-000138	CFPAC1	TRUE	FALSE	TRUE
43	ACH-000025	CH157MN	FALSE	FALSE	TRUE
44	ACH-000867	CHAGOK1	TRUE	FALSE	TRUE
45	ACH-001028	CHLA06	FALSE	FALSE	TRUE
46	ACH-001300	CHLA15	FALSE	FALSE	TRUE
47	ACH-001031	CHLA266	FALSE	FALSE	TRUE
48	ACH-000120	CHP212	TRUE	FALSE	TRUE
49	ACH-000458	CJM	TRUE	FALSE	TRUE
50	ACH-000798	CL40	TRUE	TRUE	TRUE
51	ACH-001322	CME1	FALSE	FALSE	TRUE
52	ACH-000920	CMLT1	TRUE	FALSE	TRUE
53	ACH-001289	COGAR359	FALSE	FALSE	TRUE
54	ACH-001038	COGE352	FALSE	FALSE	TRUE
55	ACH-001302	COGN305	FALSE	FALSE	TRUE
56	ACH-001301	COGN278	FALSE	FALSE	TRUE
57	ACH-000350	COLO678	TRUE	TRUE	TRUE
58	ACH-000805	COLO679	TRUE	FALSE	TRUE
59	ACH-000968	COLO792	TRUE	FALSE	TRUE
60	ACH-000401	COLO800	TRUE	FALSE	TRUE
61	ACH-000253	COLO201	TRUE	TRUE	TRUE
62	ACH-000257	CORL279	TRUE	FALSE	TRUE
63	ACH-000278	COV362	TRUE	FALSE	TRUE
64	ACH-000123	COV434	TRUE	FALSE	TRUE
65	ACH-000608	COV644	TRUE	FALSE	TRUE
66	ACH-001050	CW9019	FALSE	FALSE	TRUE
67	ACH-000856	CAL51	TRUE	FALSE	TRUE
68	ACH-000518	CAL33	TRUE	FALSE	TRUE
69	ACH-000511	CALU1	TRUE	FALSE	TRUE
70	ACH-000264	CALU6	TRUE	FALSE	TRUE
71	ACH-000783	CAMA1	TRUE	FALSE	TRUE
72	ACH-000713	CAOV3	TRUE	TRUE	TRUE
73	ACH-000464	CAS1	TRUE	FALSE	TRUE
74	ACH-000256	COV318	TRUE	TRUE	TRUE
75	ACH-001048	COV504	FALSE	FALSE	TRUE
76	ACH-000055	D283MED	TRUE	FALSE	TRUE
77	ACH-000095	D341MED	TRUE	FALSE	TRUE
78	ACH-001053	D425	FALSE	FALSE	TRUE
79	ACH-001054	D458	FALSE	FALSE	TRUE
80	ACH-000243	DANG	TRUE	FALSE	TRUE
81	ACH-000334	DB	TRUE	FALSE	TRUE
82	ACH-000233	DEL	TRUE	FALSE	TRUE
83	ACH-000207	DETROIT562	TRUE	FALSE	TRUE
84	ACH-000244	DKMG	TRUE	FALSE	TRUE
85	ACH-001061	DLD1	FALSE	FALSE	TRUE
86	ACH-000258	DU4475	TRUE	FALSE	TRUE
87	ACH-000211	DAOY	TRUE	FALSE	TRUE
88	ACH-000330	EFM19	TRUE	FALSE	TRUE
89	ACH-000308	EFO21	TRUE	FALSE	TRUE
90	ACH-000936	EFO27	TRUE	FALSE	TRUE
91	ACH-000821	EJM	TRUE	FALSE	TRUE
92	ACH-000706	EKVX	TRUE	TRUE	TRUE
93	ACH-000978	EN	TRUE	FALSE	TRUE
94	ACH-000198	EOL1	TRUE	FALSE	TRUE
95	ACH-000585	EPLC272H	TRUE	FALSE	TRUE
96	ACH-000906	ES2	TRUE	FALSE	TRUE
97	ACH-000913	ESS1	TRUE	FALSE	TRUE
98	ACH-000279	EW502	FALSE	FALSE	TRUE
99	ACH-000499	EW8	FALSE	FALSE	TRUE
100	ACH-000487	F36P	TRUE	FALSE	TRUE
101	ACH-001067	F5	FALSE	FALSE	TRUE
102	ACH-000846	FADU	TRUE	FALSE	TRUE
103	ACH-000633	FU97	TRUE	FALSE	TRUE
104	ACH-000082	G292,CLONEA141B1	FALSE	FALSE	TRUE
105	ACH-000098	GAMG	TRUE	TRUE	TRUE
106	ACH-000738	GB1	TRUE	FALSE	TRUE
107	ACH-000047	GCIY	TRUE	FALSE	TRUE
108	ACH-000835	GCT	TRUE	FALSE	TRUE
109	ACH-000746	GSS	TRUE	FALSE	TRUE
110	ACH-000485	GSU	TRUE	FALSE	TRUE
111	ACH-000389	H4	TRUE	FALSE	TRUE
112	ACH-000843	HARA	TRUE	FALSE	TRUE
113	ACH-000901	HCC1359	TRUE	FALSE	TRUE
114	ACH-000454	HCC95	TRUE	FALSE	TRUE
115	ACH-000374	HCC1143	TRUE	FALSE	TRUE
116	ACH-000699	HCC1395	TRUE	FALSE	TRUE
117	ACH-000277	HCC1419	TRUE	FALSE	TRUE
118	ACH-000352	HCC1428	TRUE	FALSE	TRUE
119	ACH-000878	HCC15	TRUE	FALSE	TRUE
120	ACH-000624	HCC1806	TRUE	FALSE	TRUE
121	ACH-000223	HCC1937	TRUE	FALSE	TRUE
122	ACH-000859	HCC1954	TRUE	FALSE	TRUE
123	ACH-000725	HCC202	TRUE	FALSE	TRUE
124	ACH-000143	HCC2429	FALSE	FALSE	TRUE
125	ACH-000840	HCC366	TRUE	FALSE	TRUE
126	ACH-000339	HCC461	FALSE	FALSE	TRUE
127	ACH-000872	HCC515	FALSE	FALSE	TRUE
128	ACH-000467	HCC56	TRUE	TRUE	TRUE
129	ACH-000012	HCC827	TRUE	FALSE	TRUE
130	ACH-000941	HEC1B	TRUE	FALSE	TRUE
131	ACH-000996	HEC251	TRUE	FALSE	TRUE
132	ACH-000994	HEC59	TRUE	FALSE	TRUE
133	ACH-000972	HEC151	TRUE	FALSE	TRUE
134	ACH-000954	HEC1A	TRUE	FALSE	TRUE
135	ACH-000984	HEC6	TRUE	FALSE	TRUE
136	ACH-000847	HGC27	TRUE	FALSE	TRUE
137	ACH-000393	HLF	TRUE	FALSE	TRUE
138	ACH-000721	HMC18	TRUE	FALSE	TRUE
139	ACH-000861	HOP62	TRUE	TRUE	TRUE
140	ACH-000148	HS578T	TRUE	TRUE	TRUE
141	ACH-000067	HS683	TRUE	FALSE	TRUE
142	ACH-000472	HSC2	TRUE	FALSE	TRUE
143	ACH-000778	HSC3	TRUE	FALSE	TRUE
144	ACH-000724	HT1376	TRUE	FALSE	TRUE
145	ACH-000054	HT1080	TRUE	FALSE	TRUE
146	ACH-000986	HT115	TRUE	TRUE	TRUE
147	ACH-000547	HT1197	TRUE	FALSE	TRUE
148	ACH-000322	HT144	TRUE	FALSE	TRUE
149	ACH-000552	HT29	TRUE	TRUE	TRUE
150	ACH-000926	HT55	TRUE	TRUE	TRUE
151	ACH-000475	HUH1	TRUE	FALSE	TRUE
152	ACH-000480	HUH7	TRUE	FALSE	TRUE
153	ACH-000118	HUPT3	TRUE	FALSE	TRUE
154	ACH-000542	HEYA8	TRUE	TRUE	TRUE
155	ACH-000632	HS944.T	FALSE	FALSE	TRUE
156	ACH-000799	HS695T	TRUE	FALSE	TRUE
157	ACH-000133	HS729	TRUE	FALSE	TRUE
158	ACH-000178	HS766T	TRUE	FALSE	TRUE
159	ACH-000274	HS852.T	FALSE	FALSE	TRUE
160	ACH-000671	HUH6	TRUE	FALSE	TRUE
161	ACH-000550	IGR39	FALSE	FALSE	TRUE
162	ACH-000882	IGR1	TRUE	FALSE	TRUE
163	ACH-000310	IMR32	TRUE	FALSE	TRUE
164	ACH-000569	ISTMES1	TRUE	FALSE	TRUE
165	ACH-000331	ISTMES2	TRUE	FALSE	TRUE
166	ACH-000476	JHH4	TRUE	FALSE	TRUE
167	ACH-000620	JHH1	TRUE	FALSE	TRUE
168	ACH-000734	JHH5	TRUE	FALSE	TRUE
169	ACH-000848	JHH7	TRUE	FALSE	TRUE
170	ACH-000324	JHOC5	TRUE	FALSE	TRUE
171	ACH-000237	JHOM1	TRUE	FALSE	TRUE
172	ACH-000584	JHOS4	TRUE	TRUE	TRUE
173	ACH-000928	JHUEM1	TRUE	FALSE	TRUE
174	ACH-000993	JHUEM7	TRUE	FALSE	TRUE
175	ACH-000711	JIMT1	TRUE	FALSE	TRUE
176	ACH-000653	JJN3	TRUE	FALSE	TRUE
177	ACH-000753	JMSU1	TRUE	FALSE	TRUE
178	ACH-001353	JOPACA1	FALSE	FALSE	TRUE
179	ACH-001096	JR	FALSE	FALSE	TRUE
180	ACH-000231	KALS1	TRUE	FALSE	TRUE
181	ACH-000315	KARPAS422	TRUE	FALSE	TRUE
182	ACH-000507	KE39	TRUE	FALSE	TRUE
183	ACH-000259	KELLY	TRUE	FALSE	TRUE
184	ACH-000293	KLE	TRUE	FALSE	TRUE
185	ACH-000969	KM12	TRUE	TRUE	TRUE
186	ACH-000862	KMBC2	TRUE	FALSE	TRUE
187	ACH-000889	KMM1	TRUE	FALSE	TRUE
188	ACH-000684	KMRC1	TRUE	FALSE	TRUE
189	ACH-000250	KMRC20	TRUE	FALSE	TRUE
190	ACH-000588	KMS26	TRUE	FALSE	TRUE
191	ACH-000658	KMS18	FALSE	FALSE	TRUE
192	ACH-000426	KMS20	TRUE	FALSE	TRUE
193	ACH-000576	KMS27	TRUE	FALSE	TRUE
194	ACH-000479	KNS81	TRUE	FALSE	TRUE
195	ACH-000622	KNS42	TRUE	FALSE	TRUE
196	ACH-000858	KNS62	TRUE	FALSE	TRUE
197	ACH-000281	KP2	TRUE	FALSE	TRUE
198	ACH-000108	KP3	TRUE	FALSE	TRUE
199	ACH-000227	KPNYN	TRUE	FALSE	TRUE
200	ACH-000265	KP4	TRUE	FALSE	TRUE
201	ACH-000028	KPL1	TRUE	FALSE	TRUE
202	ACH-000631	KS1	TRUE	FALSE	TRUE
203	ACH-000486	KU1919	TRUE	FALSE	TRUE
204	ACH-000777	KYSE30	TRUE	FALSE	TRUE
205	ACH-000809	KYSE410	TRUE	FALSE	TRUE
206	ACH-000824	KYSE510	TRUE	FALSE	TRUE
207	ACH-000693	KYSE180	TRUE	FALSE	TRUE
208	ACH-000873	KYSE270	FALSE	FALSE	TRUE
209	ACH-000865	KYSE450	TRUE	FALSE	TRUE
210	ACH-000784	KYSE70	TRUE	FALSE	TRUE
211	ACH-000053	KARPAS299	TRUE	FALSE	TRUE
212	ACH-000773	KIJK	TRUE	FALSE	TRUE
213	ACH-000524	KURAMOCHI	TRUE	TRUE	TRUE
214	ACH-000183	L363	TRUE	FALSE	TRUE
215	ACH-001111	L82	FALSE	FALSE	TRUE
216	ACH-000627	LCLC103H	TRUE	FALSE	TRUE
217	ACH-000769	LK2	TRUE	FALSE	TRUE
218	ACH-000255	LMSU	TRUE	FALSE	TRUE
219	ACH-000591	LN235	FALSE	FALSE	TRUE
220	ACH-000819	LN18	TRUE	FALSE	TRUE
221	ACH-000128	LN319	FALSE	FALSE	TRUE
222	ACH-000215	LN382	FALSE	FALSE	TRUE
223	ACH-000673	LN443	FALSE	FALSE	TRUE
224	ACH-000676	LN464	FALSE	FALSE	TRUE
225	ACH-000760	LNZ308	FALSE	FALSE	TRUE
226	ACH-000950	LOVO	TRUE	TRUE	TRUE
227	ACH-000204	LP1	TRUE	FALSE	TRUE
228	ACH-000957	LS180	TRUE	TRUE	TRUE
229	ACH-000252	LS1034	TRUE	TRUE	TRUE
230	ACH-000007	LS513	TRUE	TRUE	TRUE
231	ACH-000444	LU99	TRUE	FALSE	TRUE
232	ACH-000390	LUDLU1	TRUE	FALSE	TRUE
233	ACH-000787	LXF289	TRUE	FALSE	TRUE
234	ACH-000471	LI7	TRUE	FALSE	TRUE
235	ACH-000152	M059K	TRUE	FALSE	TRUE
236	ACH-001119	MAC2A	FALSE	FALSE	TRUE
237	ACH-000477	MALME3M	TRUE	TRUE	TRUE
238	ACH-000796	MCAS	TRUE	FALSE	TRUE
239	ACH-000621	MDAMB157	TRUE	FALSE	TRUE
240	ACH-000768	MDAMB231	TRUE	TRUE	TRUE
241	ACH-000876	MDAMB415	TRUE	FALSE	TRUE
242	ACH-000884	MDAMB435S	TRUE	FALSE	TRUE
243	ACH-000573	MDAMB436	TRUE	FALSE	TRUE
244	ACH-000910	MDAMB453	TRUE	FALSE	TRUE
245	ACH-000935	MDST8	TRUE	TRUE	TRUE
246	ACH-000450	MELHO	TRUE	FALSE	TRUE
247	ACH-000988	MFE319	TRUE	FALSE	TRUE
248	ACH-000078	MHHNB11	TRUE	FALSE	TRUE
249	ACH-000601	MIAPACA2	TRUE	FALSE	TRUE
250	ACH-000356	MKN45	TRUE	FALSE	TRUE
251	ACH-000758	MKN74	TRUE	FALSE	TRUE
252	ACH-000763	MM1S	TRUE	FALSE	TRUE
253	ACH-000362	MOLM13	TRUE	FALSE	TRUE
254	ACH-000851	MOR/CPR	TRUE	FALSE	TRUE
255	ACH-000319	MPP89	TRUE	FALSE	TRUE
256	ACH-000335	MSTO211H	TRUE	FALSE	TRUE
257	ACH-000045	MV4;11	TRUE	FALSE	TRUE
258	ACH-000881	MELJUSO	TRUE	FALSE	TRUE
259	ACH-001134	MYLA	FALSE	FALSE	TRUE
260	ACH-000938	NALM6	TRUE	FALSE	TRUE
261	ACH-000804	NB1	TRUE	FALSE	TRUE
262	ACH-000294	NB4	TRUE	FALSE	TRUE
263	ACH-000510	NCIH1299	TRUE	FALSE	TRUE
264	ACH-000589	NCIH1437	TRUE	FALSE	TRUE
265	ACH-000869	NCIH1568	TRUE	FALSE	TRUE
266	ACH-000015	NCIH1581	TRUE	FALSE	TRUE
267	ACH-000766	NCIH1648	TRUE	FALSE	TRUE
268	ACH-000035	NCIH1650	TRUE	FALSE	TRUE
269	ACH-000021	NCIH1693	TRUE	FALSE	TRUE
270	ACH-000496	NCIH1792	TRUE	FALSE	TRUE
271	ACH-000414	NCIH1944	TRUE	FALSE	TRUE
272	ACH-000781	NCIH2023	TRUE	FALSE	TRUE
273	ACH-000521	NCIH2030	TRUE	FALSE	TRUE
274	ACH-000841	NCIH2087	TRUE	FALSE	TRUE
275	ACH-000929	NCIH2110	TRUE	FALSE	TRUE
276	ACH-000311	NCIH2122	TRUE	FALSE	TRUE
277	ACH-000785	NCIH2126	TRUE	FALSE	TRUE
278	ACH-000481	NCIH2170	TRUE	FALSE	TRUE
279	ACH-000924	NCIH2172	TRUE	FALSE	TRUE
280	ACH-000718	NCIH2291	TRUE	FALSE	TRUE
281	ACH-000900	NCIH23	TRUE	TRUE	TRUE
282	ACH-000092	NCIH2452	TRUE	FALSE	TRUE
283	ACH-000251	NCIH2887	FALSE	FALSE	TRUE
284	ACH-000837	NCIH322	TRUE	FALSE	TRUE
285	ACH-000638	NCIH441	TRUE	FALSE	TRUE
286	ACH-000463	NCIH460	TRUE	TRUE	TRUE
287	ACH-000395	NCIH520	TRUE	FALSE	TRUE
288	ACH-000491	NCIH716	TRUE	TRUE	TRUE
289	ACH-000403	NCIH747	TRUE	TRUE	TRUE
290	ACH-000416	NCIH838	TRUE	FALSE	TRUE
291	ACH-000427	NCIN87	TRUE	FALSE	TRUE
292	ACH-000921	NCIH1339	TRUE	FALSE	TRUE
293	ACH-000916	NCIH1573	TRUE	FALSE	TRUE
294	ACH-000448	NCIH1666	TRUE	FALSE	TRUE
295	ACH-000747	NCIH1703	TRUE	FALSE	TRUE
296	ACH-000648	NCIH28	TRUE	FALSE	TRUE
297	ACH-000337	NCIH3122	FALSE	FALSE	TRUE
298	ACH-000168	NOMO1	TRUE	FALSE	TRUE
299	ACH-000911	NUGC3	TRUE	FALSE	TRUE
300	ACH-000116	OAW28	TRUE	FALSE	TRUE
301	ACH-000113	OCIAML2	TRUE	FALSE	TRUE
302	ACH-000436	OCIMY7	FALSE	FALSE	TRUE
303	ACH-000336	OCIAML3	TRUE	FALSE	TRUE
304	ACH-000544	OE21	TRUE	FALSE	TRUE
305	ACH-000383	OE33	TRUE	FALSE	TRUE
306	ACH-000013	ONCODG1	TRUE	FALSE	TRUE
307	ACH-000776	ONS76	TRUE	FALSE	TRUE
308	ACH-000159	OSRC2	TRUE	FALSE	TRUE
309	ACH-000296	OUMS23	TRUE	FALSE	TRUE
310	ACH-000688	OV7	TRUE	FALSE	TRUE
311	ACH-000291	OV90	TRUE	FALSE	TRUE
312	ACH-001151	OVCAR5	FALSE	FALSE	TRUE
313	ACH-000696	OVCAR8	TRUE	TRUE	TRUE
314	ACH-000527	OVISE	TRUE	TRUE	TRUE
315	ACH-000947	OVK18	TRUE	FALSE	TRUE
316	ACH-000646	OVMANA	TRUE	FALSE	TRUE
317	ACH-000663	OVTOKO	TRUE	FALSE	TRUE
318	ACH-000770	P31FUJ	TRUE	FALSE	TRUE
319	ACH-000022	PATU8988SPATU8988T	FALSE	FALSE	TRUE
320	ACH-000060	PANC1005	FALSE	FALSE	TRUE
321	ACH-000030	PC14	TRUE	FALSE	TRUE
322	ACH-000732	PE/CAPJ41(CLONED2)	TRUE	FALSE	TRUE
323	ACH-000619	PECAPJ15	TRUE	FALSE	TRUE
324	ACH-001163	PEDS005TPFAD	FALSE	FALSE	TRUE
325	ACH-001164	PEDS015T	FALSE	FALSE	TRUE
326	ACH-000606	PECAPJ34CLONEC12	TRUE	FALSE	TRUE
327	ACH-000937	PF382	TRUE	FALSE	TRUE
328	ACH-000307	PK1KLM1	FALSE	FALSE	TRUE
329	ACH-000468	PK45H	TRUE	FALSE	TRUE
330	ACH-001318	PLCPRF5	TRUE	FALSE	TRUE
331	ACH-000320	PSN1	TRUE	FALSE	TRUE
332	ACH-000042	PANC.02.03	FALSE	FALSE	TRUE
333	ACH-000235	PANC.04.03	FALSE	FALSE	TRUE
334	ACH-000189	RCC10RGB	TRUE	FALSE	TRUE
335	ACH-000169	RD	TRUE	FALSE	TRUE
336	ACH-000041	RDES	TRUE	FALSE	TRUE
337	ACH-000261	RERFLCAI	TRUE	FALSE	TRUE
338	ACH-000791	RERFLCAD1	TRUE	FALSE	TRUE
339	ACH-000833	RH30	TRUE	FALSE	TRUE
340	ACH-000505	RKN	TRUE	FALSE	TRUE
341	ACH-000943	RKO	TRUE	TRUE	TRUE
342	ACH-000701	RMUGS	TRUE	FALSE	TRUE
343	ACH-000348	RPMI7951	TRUE	FALSE	TRUE
344	ACH-000817	RPMI8226	TRUE	TRUE	TRUE
345	ACH-000473	RT112	TRUE	FALSE	TRUE
346	ACH-001183	RT11284	FALSE	FALSE	TRUE
347	ACH-000242	RT4	TRUE	FALSE	TRUE
348	ACH-000614	RVH421	FALSE	FALSE	TRUE
349	ACH-000960	REH	TRUE	FALSE	TRUE
350	ACH-001740	RH28	FALSE	FALSE	TRUE
351	ACH-000188	SCC25	TRUE	FALSE	TRUE
352	ACH-001280	SCS214	FALSE	FALSE	TRUE
353	ACH-000839	SCABER	TRUE	FALSE	TRUE
354	ACH-000782	SEM	TRUE	FALSE	TRUE
355	ACH-000376	SF295	TRUE	TRUE	TRUE
356	ACH-000887	SF172	FALSE	FALSE	TRUE
357	ACH-000490	SF767	FALSE	FALSE	TRUE
358	ACH-000764	SH10TC	TRUE	FALSE	TRUE
359	ACH-000087	SKES1	TRUE	FALSE	TRUE
360	ACH-000363	SKMM2	TRUE	FALSE	TRUE
361	ACH-000260	SKNAS	TRUE	FALSE	TRUE
362	ACH-000312	SKNBE2	TRUE	FALSE	TRUE
363	ACH-000366	SKNDZ	TRUE	FALSE	TRUE
364	ACH-000341	SKNFI	TRUE	FALSE	TRUE
365	ACH-000039	SKNMC	TRUE	FALSE	TRUE
366	ACH-000811	SKOV3	TRUE	TRUE	TRUE
367	ACH-000017	SKBR3	TRUE	FALSE	TRUE
368	ACH-000361	SKHEP1	TRUE	FALSE	TRUE
369	ACH-000822	SKMEL24	TRUE	FALSE	TRUE
370	ACH-000665	SKMES1	TRUE	FALSE	TRUE
371	ACH-001193	SKPNDW	FALSE	FALSE	TRUE
372	ACH-000246	SLR23	FALSE	FALSE	TRUE
373	ACH-000600	SLR26	FALSE	FALSE	TRUE
374	ACH-001196	SMSCTR	FALSE	FALSE	TRUE
375	ACH-001197	SMZ1	FALSE	FALSE	TRUE
376	ACH-000974	SNGM	TRUE	FALSE	TRUE
377	ACH-000932	SNU1	TRUE	FALSE	TRUE
378	ACH-000368	SNU1105	TRUE	FALSE	TRUE
379	ACH-000483	SNU182	TRUE	FALSE	TRUE
380	ACH-000623	SNU201	TRUE	FALSE	TRUE
381	ACH-000266	SNU213	TRUE	FALSE	TRUE
382	ACH-000517	SNU410	TRUE	FALSE	TRUE
383	ACH-000683	SNU503	TRUE	FALSE	TRUE
384	ACH-000407	SNU685	TRUE	FALSE	TRUE
385	ACH-000460	SNU8	TRUE	FALSE	TRUE
386	ACH-000280	SNU840	TRUE	FALSE	TRUE
387	ACH-000316	SNU886	TRUE	FALSE	TRUE
388	ACH-000549	SNU1076	TRUE	FALSE	TRUE
389	ACH-000302	SNU1077	TRUE	FALSE	TRUE
390	ACH-000907	SNU349	TRUE	FALSE	TRUE
391	ACH-000420	SNU449	TRUE	FALSE	TRUE
392	ACH-000736	SNU601	TRUE	FALSE	TRUE
393	ACH-000365	SUDHL4	TRUE	FALSE	TRUE
394	ACH-000652	SUIT2	TRUE	FALSE	TRUE
395	ACH-000226	SUPM2	TRUE	FALSE	TRUE
396	ACH-000953	SUPT1	TRUE	FALSE	TRUE
397	ACH-000677	SW1573	TRUE	FALSE	TRUE
398	ACH-000470	SW1463	TRUE	TRUE	TRUE
399	ACH-000958	SW48	TRUE	TRUE	TRUE
400	ACH-000163	SW579	TRUE	FALSE	TRUE
401	ACH-000651	SW620	TRUE	TRUE	TRUE
402	ACH-000421	SW837	TRUE	TRUE	TRUE
403	ACH-001274	SW982	FALSE	FALSE	TRUE
404	ACH-001275	SYO1	FALSE	FALSE	TRUE
405	ACH-000410	SAOS2	TRUE	FALSE	TRUE
406	ACH-000556	SIHA	FALSE	FALSE	TRUE
407	ACH-000099	SIMA	TRUE	FALSE	TRUE
408	ACH-000018	T24	TRUE	FALSE	TRUE
409	ACH-000381	T84	TRUE	TRUE	TRUE
410	ACH-000571	T98G	TRUE	FALSE	TRUE
411	ACH-001283	TC106	FALSE	FALSE	TRUE
412	ACH-001430	TC138	FALSE	FALSE	TRUE
413	ACH-001431	TC205	FALSE	FALSE	TRUE
414	ACH-001205	TC32	FALSE	FALSE	TRUE
415	ACH-000502	TCCPAN2	TRUE	FALSE	TRUE
416	ACH-000720	TCCSUP	TRUE	FALSE	TRUE
417	ACH-000647	TE1	TRUE	FALSE	TRUE
418	ACH-000917	TE4	TRUE	FALSE	TRUE
419	ACH-000408	TE5	TRUE	FALSE	TRUE
420	ACH-000452	TE8	TRUE	FALSE	TRUE
421	ACH-000605	TE6	FALSE	FALSE	TRUE
422	ACH-000397	TEN	TRUE	FALSE	TRUE
423	ACH-000387	TF1	TRUE	FALSE	TRUE
424	ACH-000146	THP1	TRUE	FALSE	TRUE
425	ACH-000885	TOV21G	TRUE	FALSE	TRUE
426	ACH-000459	TUHR10TKB	TRUE	FALSE	TRUE
427	ACH-000317	TUHR14TKB	TRUE	FALSE	TRUE
428	ACH-000040	U118MG	TRUE	FALSE	TRUE
429	ACH-000208	U178	FALSE	FALSE	TRUE
430	ACH-000364	U2OS	TRUE	TRUE	TRUE
431	ACH-000232	U251MG	TRUE	TRUE	TRUE
432	ACH-000036	U343	FALSE	FALSE	TRUE
433	ACH-000075	U87MG	TRUE	FALSE	TRUE
434	ACH-000425	UACC62	TRUE	TRUE	TRUE
435	ACH-000834	UMUC1	TRUE	FALSE	TRUE
436	ACH-000522	UMUC3	TRUE	FALSE	TRUE
437	ACH-000262	UOK101	FALSE	FALSE	TRUE
438	ACH-001228	UPCISCC152	FALSE	FALSE	TRUE
439	ACH-000545	VMCUB1	TRUE	FALSE	TRUE
440	ACH-000661	WM1799	TRUE	FALSE	TRUE
441	ACH-001239	WM2664	TRUE	FALSE	TRUE
442	ACH-000827	WM793	TRUE	FALSE	TRUE
443	ACH-000765	WM983B	TRUE	FALSE	TRUE
444	ACH-000304	WM115	TRUE	FALSE	TRUE
445	ACH-000332	YAPC	TRUE	FALSE	TRUE
446	ACH-000762	YD38	TRUE	FALSE	TRUE
447	ACH-000469	YH13	TRUE	FALSE	TRUE
448	ACH-000570	YKG1	TRUE	FALSE	TRUE
449	ACH-000097	ZR751	TRUE	FALSE	TRUE

## Sheet: description
Cell lines used in the study.
	sheet name	column name	description
	cell lines	Broad_ID	Broad cell line id
		cell line name
		transcriptomics	if transcriptomics data present (boolian)
		proteomics	if proteomics data present (boolian)
		CS values (depmap)	if CS values data present (boolian)
