# Supplementary material for: Paralog dependency indirectly affects the robustness of human cells
Source: Mol Syst Biol. 2019 Sep 24;15(9):e8871. doi: 10.15252/msb.20198871 (PMC6757259; doi:10.15252/msb.20198871)
Supplement: Supplementary file 6 — Dataset EV3 [file MSB-15-e8871-s006.xlsx]

## Sheet: CS values
	index	gene name	gene name (release75)	CS mean CS1	CS mean CS2	CS mean CS2.1	CS mean CS3	CS median CS1	CS median CS2	CS median CS2.1	CS median CS3
0	0	TSPAN6	TSPAN6	0.570297				0.563876
1	1	TNMD	TNMD	0.651263			0.357341	0.638337			0.357341
2	2	DPM1	DPM1	0.115317	-0.457892	-0.52724	-1.49541	0.254882	-0.320576	-0.279078	-1.49541
3	3	SCYL3	SCYL3	0.314792	0.412389	0.374624	0.762158	0.511573	0.428453	0.403768	0.762158
4	4	C1orf112	C1orf112	0.204806	0.3414	0.304612	0.407715	0.289692	0.377365	0.378854	0.407715
5	5	FGR	FGR	-0.168859	0.374451	0.388026	0.653854	-0.0870639	0.395231	0.439199	0.653854
6	6	CFH	CFH	0.413659	0.422668	0.536086	0.463643	0.601593	0.44125	0.5647	0.463643
7	7	FUCA2	FUCA2	0.419433	0.348261	0.377584	0.239809	0.472508	0.3659	0.41505	0.239809
8	8	GCLC	GCLC	-1.82903	0.37053	0.316505	-3.26371	-2.35001	0.527595	0.512749	-3.26371
9	9	NFYA	NFYA	-2.57113	-0.514157	-0.496883	0.914148	-2.5883	-0.461036	-0.33552	0.914148
10	10	STPG1	STPG1	0.490484	0.317388	0.34352		0.483354	0.34005	0.38554
11	11	NIPAL3	NIPAL3	0.509483	0.488332	0.484665	1.02391	0.568644	0.494414	0.512298	1.02391
12	12	LAS1L	LAS1L	-2.88202			-3.31767	-2.89466			-3.31767
13	13	ENPP4	ENPP4	0.51165	0.59439	0.555784	-0.724677	0.609799	0.604878	0.574687	-0.724677
14	14	SEMA3F	SEMA3F	0.344232	-0.350924	-0.213862	0.278587	0.481504	-0.276254	-0.0507002	0.278587
15	15	CFTR	CFTR	0.621547	0.552405	0.480392	0.795924	0.689465	0.551855	0.506906	0.795924
16	16	ANKIB1	ANKIB1	0.422877	0.278664	0.230317	0.190693	0.390375	0.309455	0.313167	0.190693
17	17	CYP51A1	CYP51A1	0.595776	0.605103	0.26607	0.016809	0.626766	0.604767	0.299239	0.016809
18	18	KRIT1	KRIT1	0.610692	0.371923	0.268753		0.587391	0.418425	0.392212
19	19	RAD52	RAD52	0.371398	0.530008	-0.0760388	0.79097	0.381693	0.52893	-0.0410847	0.79097
20	20	BAD	BAD	0.143351	0.119574	0.113444	0.685266	0.28444	0.147863	0.233185	0.685266
21	21	LAP3	LAP3	0.773355	0.0217275	-0.374497	-0.183333	0.820929	0.0731337	-0.292268	-0.183333
22	22	CD99	CD99	0.661416			0.726505	0.644794			0.726505
23	23	HS3ST1	HS3ST1	0.542419	0.570497	0.557457	0.382947	0.521449	0.586562	0.582605	0.382947
24	24	AOC1	AOC1	-0.00691013	0.217324	0.230592	0.354656	-0.0164323	0.248712	0.264567	0.354656
25	25	WNT16	WNT16	0.753525	0.636454	0.571979	0.558479	0.749633	0.6551	0.626651	0.558479
26	26	HECW1	HECW1	0.45762	0.578897	0.509578		0.403972	0.568919	0.526841
27	27	MAD1L1	MAD1L1	-0.64224	0.44124	0.126052	0.185669	-0.602284	0.490497	0.215618	0.185669
28	28	LASP1	LASP1	0.597079	0.130594	0.118149	0.968043	0.498122	0.195454	0.221833	0.968043
29	29	SNX11	SNX11	0.50876	0.575821	0.509465	0.653311	0.500419	0.57792	0.547488	0.653311
30	30	TMEM176A	TMEM176A	0.603731	0.514832	0.446437	0.0842178	0.617928	0.54109	0.500056	0.0842178
31	31	M6PR	M6PR	0.589997	0.319504	0.307237	0.521261	0.595272	0.354272	0.377422	0.521261
32	32	KLHL13	KLHL13	0.762605			0.56151	0.752854			0.56151
33	33	CYP26B1	CYP26B1	0.142124	0.514467	0.497019	0.804411	0.151472	0.533808	0.529065	0.804411
34	34	ICA1	ICA1	0.541614	0.429821	0.354471	0.403855	0.548625	0.441303	0.403005	0.403855
35	35	DBNDD1	DBNDD1	0.419626	-0.0515617	0.00921665	-0.0142915	0.395014	0.0105848	0.128553	-0.0142915
36	36	ALS2	ALS2	0.494172	0.718071	0.640465	0.385846	0.473827	0.724144	0.6549	0.385846
37	37	CASP10	CASP10	0.78251	0.330575	0.351139	0.379772	0.724625	0.358127	0.393347	0.379772
38	38	CFLAR	CFLAR	-0.192864	-1.59981	-1.46768	0.801734	0.28455	-1.59745	-1.42279	0.801734
39	39	TFPI	TFPI	0.641144	0.614148	0.572301	-0.0700465	0.666676	0.619993	0.58992	-0.0700465
40	40	NDUFAF7	NDUFAF7	-0.0139087	-0.88894	-0.78376	0.332703	-0.132061	-0.767048	-0.499118	0.332703
41	41	RBM5	RBM5	-0.0626058	-0.375487	-0.316084	0.850099	0.187122	-0.256905	-0.0724508	0.850099
42	42	MTMR7	MTMR7	0.461695	0.414075	0.422285	0.483265	0.450231	0.436379	0.475503	0.483265
43	43	SLC7A2	SLC7A2	0.428343	0.703729	0.654364	-0.44609	0.528127	0.711289	0.696113	-0.44609
44	44	ARF5	ARF5	0.41427	0.360298	0.317857	-1.22572	0.487543	0.398754	0.403418	-1.22572
45	45	SARM1	SARM1				0.177205				0.177205
46	46		POLDIP2
47	47	PLXND1	PLXND1	0.128974	0.403849	0.401882	0.688887	0.032362	0.415987	0.430121	0.688887
48	48	AK2	AK2	-1.82055	0.419294		-3.61402	-2.29284	0.484785		-3.61402
49	49	CD38	CD38	0.604302	0.497228	0.486107	0.403855	0.697299	0.512568	0.510723	0.403855
50	50	FKBP4	FKBP4	0.411676	0.0267505	-0.00295782	0.471549	0.328655	0.11474	0.178736	0.471549
51	51	KDM1A	KDM1A	-1.21696	-0.207574	-0.0777566	0.277848	-1.45681	-0.141049	0.0266795	0.277848
52	52	RBM6	RBM6	0.0232573	0.198628	0.273342	0.336136	0.00998594	0.230191	0.32091	0.336136
53	53	CAMKK1	CAMKK1	0.425457	0.347319	0.379842	0.264082	0.315471	0.372692	0.422354	0.264082
54	54	RECQL	RECQL	0.437472	0.678686	0.612762	0.668892	0.415608	0.66958	0.638084	0.668892
55	55	CCDC132	CCDC132	0.530717	0.212375	0.182411	0.0734225	0.465528	0.280972	0.2871	0.0734225
56	56	HSPB6	HSPB6	0.582041	0.397719	0.360568	0.417242	0.585814	0.442692	0.452999	0.417242
57	57	ARHGAP33	ARHGAP33	-1.37828	0.306882	0.293776	0.102379	-1.72669	0.339089	0.359264	0.102379
58	58	NDUFAB1	NDUFAB1	-2.65003	-2.00422	-1.89653	0.275746	-2.60522	-2.13261	-2.20754	0.275746
59	59	PDK4	PDK4	0.698593	0.552732	0.490152	0.661579	0.741362	0.561012	0.509064	0.661579
60	60	SLC22A16	SLC22A16	0.50572	0.668736	0.638927	0.517819	0.516099	0.67103	0.657589	0.517819
61	61	ZMYND10	ZMYND10	0.324204	-0.0639737	0.0565179		0.358362	-0.0138758	0.150955
62	62	ABCB5	ABCB5	0.717678	0.413219	0.325922	-2.16272	0.700248	0.427295	0.366274	-2.16272
63	63	ARX	ARX	0.479793			0.482647	0.472364			0.482647
64	64	SLC25A13	SLC25A13	0.592989	0.173331	0.102372	-0.596502	0.623644	0.24477	0.244513	-0.596502
65	65	ST7	ST7	0.614242	0.217434	0.14703	-0.752738	0.594766	0.280473	0.26151	-0.752738
66	66	CDC27	CDC27	-3.04079	-3.53481	-2.74969		-2.99279	-3.54985	-2.79139
67	67	SLC4A1	SLC4A1	-1.53545	0.182314	0.102248	-0.877689	-1.52874	0.214108	0.204765	-0.877689
68	68	CALCR	CALCR	0.63151	0.598437	0.523938	0.265202	0.573288	0.593657	0.560732	0.265202
69	69	HCCS	HCCS	-0.25243			0.742926	-0.0446995			0.742926
70	70	DVL2	DVL2	-0.0714038	0.330924	0.36191	0.754774	0.0100217	0.36022	0.40429	0.754774
71	71	PRSS22	PRSS22	0.594342	0.322712	0.328235	0.613672	0.620924	0.353158	0.375087	0.613672
72	72	UPF1	UPF1	-3.07481	-2.4856	-2.43229	-1.8439	-3.12487	-2.55133	-2.62989	-1.8439
73	73	SKAP2	SKAP2	0.43385	0.689323	0.600206	0.823258	0.377587	0.700279	0.625347	0.823258
74	74	SLC25A5	SLC25A5	0.645367			-1.30517	0.659897			-1.30517
75	75	CCDC109B	CCDC109B	0.546896	0.867323	0.90562	0.0689279	0.550219	0.847903	0.92481	0.0689279
76	76	HOXA11	HOXA11	0.247694	0.116965	-0.140565	0.327442	0.254774	0.212909	0.00589973	0.327442
77	77	POLR2J	POLR2J	-1.29196	-3.74267		-2.29511	-1.11135	-3.75947		-2.29511
78	78	DHX33	DHX33	-2.681	-3.00769	-2.98838	-3.45493	-3.03453	-3.03935	-3.08519	-3.45493
79	79	MEOX1	MEOX1	-0.0339489	0.395428	0.362135	-0.89867	0.0683423	0.433285	0.427114	-0.89867
80	80	THSD7A	THSD7A	0.399644	0.740931	0.608908	0.805316	0.465324	0.745037	0.637707	0.805316
81	81	LIG3	LIG3	-0.933704	-0.598717	-0.475233	0.397616	-0.568387	-0.50754	-0.284385	0.397616
82	82	RPAP3	RPAP3	-0.803188	-1.92892	-1.80431	-1.33155	-0.636752	-1.97065	-1.90541	-1.33155
83	83	ACSM3	ACSM3	0.279107	0.26565	0.303756	0.631197	0.386133	0.279263	0.330348	0.631197
84	84		AC004381.6
85	85	CIAPIN1	CIAPIN1	-1.21547	-2.60036		0.454806	-1.29435	-2.61867		0.454806
86	86	FAM214B	FAM214B	-0.0957081	0.041074	0.0883023	-0.242574	-0.131136	0.096288	0.149601	-0.242574
87	87	COPZ2	COPZ2				0.278587				0.278587
88	88	PRKAR2B	PRKAR2B	0.381422	0.566536	0.509193	0.165074	0.418321	0.577374	0.549293	0.165074
89	89	MSL3	MSL3	0.523737			-1.31359	0.492288			-1.31359
90	90	CREBBP	CREBBP	-1.16815	-0.318594	-0.34255	-3.23873	-1.13375	-0.0923154	0.030424	-3.23873
91	91	BZRAP1	BZRAP1	-0.141967	0.00891468	-0.0475484	-0.0902256	-0.19803	0.0463265	0.0642665	-0.0902256
92	92	MPO	MPO	-0.440019	0.0371767	0.0641879	-0.215514	-0.356427	0.0760637	0.131622	-0.215514
93	93	PON1	PON1	0.254316	-0.255298	-0.272518	0.594344	0.184139	-0.182392	-0.0830369	0.594344
94	94	GCFC2	GCFC2	0.506967	0.12126	0.114131		0.513415	0.189982	0.258811
95	95	WDR54	WDR54	0.0908918	-0.709091	-0.710839		-0.0605984	-0.603515	-0.474072
96	96	CROT	CROT	0.452147	0.56003	0.484575	0.0767302	0.402062	0.570439	0.517603	0.0767302
97	97	ABCB4	ABCB4	0.354102	0.410392	0.352426	0.0862593	0.335321	0.432776	0.402294	0.0862593
98	98	KMT2E	KMT2E	0.537822	0.16255	0.110507	-0.0610733	0.514856	0.244569	0.270916	-0.0610733
99	99	RHBDD2	RHBDD2	0.646852	0.568262	0.553049	0.323667	0.653216	0.581719	0.569267	0.323667
100	100	SOX8	SOX8	0.423803	0.350018	0.331624	0.495892	0.514595	0.406527	0.429927	0.495892
101	101	IBTK	IBTK	0.321135	0.309555	0.324072	0.367576	0.337143	0.356811	0.389949	0.367576
102	102	ZNF195	ZNF195	0.354474	0.155696	0.276736	0.414411	0.407178	0.255156	0.32327	0.414411
103	103		MYCBP2
104	104	FBXL3	FBXL3	0.432885	0.424991	0.427226		0.264634	0.447646	0.452924
105	105	ITGAL	ITGAL	0.35371	0.391121	0.397373	-2.72172	0.333528	0.422569	0.43278	-2.72172
106	106	PDK2	PDK2	0.0349427	-0.528763	-0.596736	-0.12915	-0.000805247	-0.497848	-0.447265	-0.12915
107	107	ITGA3	ITGA3	0.00240093	0.0245477	-0.0292248	0.445569	0.0142146	0.213684	0.251018	0.445569
108	108	ZFX	ZFX	0.420714			-0.172582	0.426314			-0.172582
109	109	LAMP2	LAMP2	0.598664			-0.387958	0.60213			-0.387958
110	110	ITGA2B	ITGA2B	-0.0540076	-0.0859683	-0.0443919	0.552345	-0.0576356	-0.0530281	0.0248615	0.552345
111	111	ASB4	ASB4	0.539936	0.778302	0.42352	0.373024	0.530751	0.772799	0.451356	0.373024
112	112	GDE1	GDE1	-0.588714	-0.209781	-0.182677	-1.22921	-0.56697	-0.174758	-0.0389064	-1.22921
113	113	C19orf60	C19orf60	-0.171814	-0.158956	-0.143252	-1.64185	-0.139083	-0.0591618	0.0337493	-1.64185
114	114	CRLF1	CRLF1	-0.460271	0.417451	0.441349	0.524411	-0.420665	0.431692	0.463355	0.524411
115	115	OSBPL7	OSBPL7	-0.644752	-0.284891	-0.205883	0.782885	-0.579843	-0.235993	-0.0920463	0.782885
116	116	TMEM98	TMEM98	0.245863	0.565484	0.105728	0.687566	0.395376	0.577096	0.157776	0.687566
117	117	YBX2	YBX2	-0.0273666	0.122423	-0.21901	0.686081	0.0410995	0.169255	-0.138448	0.686081
118	118	KRT33A	KRT33A	0.492083	-0.0337495	-0.0798294	0.286112	0.537702	0.0122852	0.0471107	0.286112
119	119	ABCC8	ABCC8	0.463803	0.434846	0.434612	-0.681544	0.470421	0.461297	0.476816	-0.681544
120	120	CACNG3	CACNG3	0.418349	0.363962	0.355343	0.445027	0.408446	0.413017	0.430469	0.445027
121	121	TMEM132A	TMEM132A	-0.503015	0.370303	0.124674	0.413655	-0.421596	0.389902	0.185376	0.413655
122	122	AP2B1	AP2B1	0.503676	0.211365	0.210722	-0.352363	0.383844	0.299632	0.322813	-0.352363
123	123	TAC1	TAC1	0.592607	0.688665	0.616464	-0.0186728	0.558752	0.682066	0.632257	-0.0186728
124	124	ZNF263	ZNF263	0.52172	0.241407	0.238969		0.589246	0.278322	0.298073
125	125	CX3CL1	CX3CL1	0.236159	0.743611	0.674113	0.168909	0.328416	0.745133	0.686341	0.168909
126	126	SPATA20	SPATA20	0.347162	0.215379	0.117346	-0.236437	0.353901	0.238713	0.222861	-0.236437
127	127	CACNA1G	CACNA1G	0.0782419	-0.223619	-0.341972	-0.78676	0.186223	-0.145668	-0.15792	-0.78676
128	128	TNFRSF12A	TNFRSF12A	0.278423	-0.273563	-0.232498	-0.664518	0.305737	-0.177516	-0.031103	-0.664518
129	129	DLX6	DLX6	0.623026	0.460144	0.36499	0.454758	0.556053	0.513661	0.459582	0.454758
130	130	MAP3K9	MAP3K9	0.374788	0.551002	0.517873	0.43836	0.39667	0.562614	0.545078	0.43836
131	131	RALA	RALA	0.540213	0.145293	-0.202348	-0.130681	0.50445	0.194893	-0.100914	-0.130681
132	132	BAIAP2L1	BAIAP2L1	0.537997	0.381287	0.32398	0.384391	0.4949	0.412008	0.406746	0.384391
133	133	KDM7A	KDM7A		0.419468	0.376287	0.816708		0.442672	0.437076	0.816708
134	134	ETV1	ETV1	0.706654	0.811073	0.390002		0.663044	0.804931	0.415041
135	135	AGK	AGK	0.500829	0.644092	0.573734	-3.10949	0.645884	0.642281	0.586174	-3.10949
136	136	ALDH3B1	ALDH3B1				0.0777439				0.0777439
137	137	TTC22	TTC22	0.376106	-0.0326735	-0.019174	0.523461	0.347802	0.0336944	0.120963	0.523461
138	138	PHTF2	PHTF2	0.452618	0.459833	0.391187	0.458576	0.480003	0.471576	0.445222	0.458576
139	139	CCL26	CCL26	0.419467	-0.0534239	-0.0715552	0.17806	0.404424	-0.0168959	0.0400881	0.17806
140	140	FARP2	FARP2	0.436571	0.526122	0.525827	0.17125	0.41313	0.531991	0.539255	0.17125
141	141	USH1C	USH1C	0.394556	0.798177	0.717434	0.563047	0.47436	0.784685	0.728307	0.563047
142	142	GGCT	GGCT	0.634627	0.126352	0.0424657	-0.407237	0.630705	0.175264	0.10932	-0.407237
143	143	DBF4	DBF4	0.324483	-1.73014	-1.20183	-1.41837	0.373197	-1.77109	-1.21142	-1.41837
144	144	TBXA2R	TBXA2R	-0.320822	0.421018	0.445815		-0.130948	0.43227	0.468199
145	145	IFRD1	IFRD1	0.651349	0.582113	0.495843	0.421295	0.683677	0.595211	0.553678	0.421295
146	146	LGALS14	LGALS14	0.454177	-0.198868	-0.161943	0.589299	0.42755	-0.0925723	0.0558317	0.589299
147	147	COX10	COX10	-2.34865	-0.891585	-0.855352	0.652462	-2.25764	-0.90518	-0.698321	0.652462
148	148	GTF2IRD1	GTF2IRD1	0.0442978	0.253807	0.206883	0.864517	0.0721971	0.283201	0.289423	0.864517
149	149	PAF1	PAF1	-1.88988	-2.24922	-2.20492		-1.78997	-2.29947	-2.39844
150	150	VPS41	VPS41	-0.542918	-2.63649	-2.7141	-0.404812	0.0619807	-2.69303	-2.79826	-0.404812
151	151	ARHGAP44	ARHGAP44	0.491774	0.864913	0.814442	0.791325	0.542818	0.871012	0.818214	0.791325
152	152	ELAC2	ELAC2	-2.81901	-2.33384	-2.33768	-2.02271	-2.78314	-2.42432	-2.57457	-2.02271
153	153	SCIN	SCIN	0.581708	0.469045	0.336049	0.0120277	0.593069	0.486166	0.394604	0.0120277
154	154	ARSD	ARSD	0.698748			0.673982	0.675388			0.673982
155	155	PNPLA4	PNPLA4	0.484227			0.245704	0.480931			0.245704
156	156	MYH13	MYH13	0.00226445	0.518313	0.476098	-0.513181	-0.0458099	0.522378	0.512088	-0.513181
157	157	ADIPOR2	ADIPOR2	0.0736478	0.660514	0.602788	0.0913843	-0.112689	0.696458	0.658294	0.0913843
158	158	CDKL3	CDKL3	0.26256	0.0118894	0.0419059	0.233383	0.417773	0.0959737	0.181212	0.233383
159	159	UPP2	UPP2	0.728293	0.23609	0.259436	-0.421744	0.691959	0.262344	0.302613	-0.421744
160	160	PRSS21	PRSS21	0.537766	0.643438	0.607425	-0.0119367	0.515173	0.647161	0.622549	-0.0119367
161	161	MARK4	MARK4	-0.181542	0.141819	0.179997	0.114597	-0.190544	0.171815	0.229172	0.114597
162	162	PROM1	PROM1	0.718269	0.820398	0.76241	0.560623	0.768774	0.817717	0.7661	0.560623
163	163	CCDC124	CCDC124	0.0210974	-0.09043	-0.0305127	0.382326	0.264706	-0.0259091	0.10346	0.382326
164	164	CEACAM21	CEACAM21	0.281324	0.334042	0.336208	0.480709	0.351056	0.358617	0.379334	0.480709
165	165	PAFAH1B1	PAFAH1B1	-2.9426	-3.66551	-2.97523	0.364738	-2.98233	-3.71274	-3.10489	0.364738
166	166	NOS2	NOS2	0.350756	0.241221	0.233968	-0.155282	0.369273	0.287995	0.331441	-0.155282
167	167	DNAH9	DNAH9	0.294852	0.171657	0.233553	0.378316	0.195577	0.201007	0.273266	0.378316
168	168	KIAA0100	KIAA0100	-1.22304	-0.531683	-0.524218	0.643359	-0.967471	-0.412082	-0.24888	0.643359
169	169	SLC13A2	SLC13A2	-0.132778	0.0172249	0.0498331	0.406205	-0.183547	0.074241	0.138808	0.406205
170	170	GAS7	GAS7	0.513476	0.264832	0.295917	0.254141	0.519342	0.30038	0.363632	0.254141
171	171	TRAPPC6A	TRAPPC6A	0.0915157	-0.200679	-0.265523	0.00531814	0.0585866	-0.152895	-0.116985	0.00531814
172	172	MATK	MATK	-0.74293	-0.354445	-0.17084	0.807514	-0.781508	-0.339056	-0.00482391	0.807514
173	173	CEACAM7	CEACAM7	0.162567	0.238287	0.24217	0.159255	0.0705747	0.29056	0.323262	0.159255
174	174	CD79B	CD79B	0.0844853	0.264028	0.171612	0.420911	0.414752	0.288222	0.275576	0.420911
175	175	SCN4A	SCN4A	-0.915872	0.431339	0.36935	0.729967	-0.876271	0.446257	0.421728	0.729967
176	176	ST7L	ST7L	0.480382	-0.00729341	0.095851	0.233161	0.46967	0.0360957	0.164728	0.233161
177	177	TKTL1	TKTL1	0.668387			0.348405	0.671768			0.348405
178	178	PAX6	PAX6	0.606207	0.268704	0.267352	0.185669	0.555062	0.326503	0.345512	0.185669
179	179	RPUSD1	RPUSD1	0.649413	0.549439	0.53164	-0.307779	0.674279	0.557482	0.562495	-0.307779
180	180	RHBDF1	RHBDF1	-0.210912	-0.342267	-0.453092	0.317529	-0.208151	-0.298915	-0.249764	0.317529
181	181	LUC7L	LUC7L	-0.0602019	0.463503	0.456093	0.40198	-0.177094	0.483528	0.475501	0.40198
182	182	CACNA2D2	CACNA2D2	0.150178	0.238023	0.312101	0.392396	0.246691	0.270646	0.342299	0.392396
183	183	BAIAP3	BAIAP3	0.361962	-0.058378	0.00859273	0.414792	0.261106	-0.0187491	0.10418	0.414792
184	184	TSR3	TSR3	0.482335	0.121913	0.135523		0.607596	0.250566	0.308504
185	185	PIGQ	PIGQ	-0.00745451	0.207652	0.205712	-0.919565	-0.169727	0.247104	0.279192	-0.919565
186	186	CRAMP1L	CRAMP1L	-0.193634	-0.66925	-0.667816	0.625355	0.418729	-0.564185	-0.350328	0.625355
187	187	TEAD3	TEAD3	-0.71934	-0.806267	-0.641685	0.501296	-0.638471	-0.749171	-0.464611	0.501296
188	188	SELE	SELE	0.565358	0.711819	0.639799	-2.72288	0.584961	0.719251	0.650244	-2.72288
189	189	DNAJC11	DNAJC11	-1.97906	-1.77948	-1.64902	-0.67322	-1.84794	-2.0338	-2.06533	-0.67322
190	190	FMO3	FMO3	0.485723	0.483608	0.43737	0.379493	0.606546	0.49198	0.463193	0.379493
191	191	MYLIP	MYLIP	0.258322	0.497601	0.461148	0.456071	0.647097	0.566567	0.572477	0.456071
192	192	NOX1	NOX1	0.66745			0.614677	0.697415			0.614677
193	193	E2F2	E2F2	-0.422722	0.183524	0.242048	0.67391	-0.448656	0.213292	0.284726	0.67391
194	194	PSMB1	PSMB1	-2.49075	-2.14228	-1.99278	0.959434	-2.58285	-2.21521	-2.15563	0.959434
195	195	SYN1	SYN1	0.423442			0.579875	0.429452			0.579875
196	196	JARID2	JARID2	0.135705	0.545454	0.518823		0.138569	0.575586	0.574885
197	197	CDKL5	CDKL5	0.663354			-0.120008	0.6396			-0.120008
198	198	CAMK1G	CAMK1G	0.701923	0.423857	0.382341	0.159884	0.676992	0.451251	0.443727	0.159884
199	199	CDK11A	CDK11A	-0.291193	-2.1013	-1.69449	0.729608	-0.0680821	-2.15438	-1.75075	0.729608
200	200	NADK	NADK	-0.541199	0.474424	0.23726	-0.713436	-0.721809	0.481442	0.262134	-0.713436
201	201	TFAP2B	TFAP2B	0.175469	0.467886	0.454793	0.131211	0.33435	0.525827	0.519857	0.131211
202	202	TFAP2D	TFAP2D	0.501088	-0.123894	-0.0407582	0.513364	0.523351	-0.0546617	0.0745138	0.513364
203	203	DLEC1	DLEC1	0.070675	0.427016	0.452332	0.415012	0.23848	0.44716	0.484716	0.415012
204	204	CYTH3	CYTH3	0.409863	0.25908	0.190762		0.477347	0.307159	0.310464
205	205	ADAM22	ADAM22	0.495399	0.408664	0.343655	0.262139	0.487952	0.43735	0.397117	0.262139
206	206	SYPL1	SYPL1	0.569825	0.664747	0.552609	0.442855	0.62613	0.660771	0.586506	0.442855
207	207	CYB561	CYB561	0.419579	-0.10683	-0.131891	0.645222	0.46805	-0.0563301	0.0264311	0.645222
208	208	SPAG9	SPAG9	0.0481598	-0.182751	-0.167859	0.412581	-0.0357614	-0.131429	-0.0228161	0.412581
209	209	CELSR3	CELSR3	0.0857507	0.212838	0.0688304	-2.09224	0.0819628	0.242743	0.253188	-2.09224
210	210	AASS	AASS	0.576715	0.656367	0.582536	0.933898	0.571862	0.663476	0.610811	0.933898
211	211	PLEKHG6	PLEKHG6	0.0120793	0.282453	0.0458415	0.539363	0.196854	0.314302	0.13126	0.539363
212	212	SS18L2	SS18L2	-2.64093	-3.99201	-2.27186	-2.71463	-2.60232	-4.10964	-2.35913	-2.71463
213	213	MPND	MPND	-0.194335	-0.182285	-0.107411	0.875799	-0.24341	-0.104466	0.0317202	0.875799
214	214	MGST1	MGST1	0.347125	0.946485	0.938825	0.62921	0.361266	0.924172	0.937725	0.62921
215	215	CRY1	CRY1	0.510558	0.533119	0.508787	0.38697	0.527716	0.553953	0.55373	0.38697
216	216	PGLYRP1	PGLYRP1	0.122866	-0.214645	-0.149778	0.445249	0.0728148	-0.145351	-0.00331695	0.445249
217	217	NFIX	NFIX	-0.0924145	0.598223	0.553625	0.565969	-0.100493	0.619144	0.598292	0.565969
218	218	ST3GAL1	ST3GAL1	0.124379	-0.0543002	-0.409756	0.638651	0.183767	0.00635711	-0.409259	0.638651
219	219	MMP25	MMP25	0.49995	-0.23156	-0.16281	-0.334622	0.464818	-0.167007	-0.038005	-0.334622
220	220	IL32	IL32	0.422342	0.729827	0.683517	0.45937	0.464585	0.737525	0.700901	0.45937
221	221	PKD1	PKD1	0.26058	-0.116882		0.103612	0.287186	-0.0269319		0.103612
222	222	MAPK8IP2	MAPK8IP2				0.66517				0.66517
223	223	MED24	MED24	-1.67803	-0.832541	-0.862287	0.442855	-2.00215	-0.793869	-0.685814	0.442855
224	224	RHOBTB2	RHOBTB2	0.651697	0.246287	0.276458	0.574122	0.628891	0.278621	0.372409	0.574122
225	225	HEATR5B	HEATR5B	0.100824	0.0113552	0.057119	0.352428	0.0106297	0.0517222	0.136236	0.352428
226	226	SEC62	SEC62	0.458464	-1.10699	-1.06087	-2.88111	0.419082	-1.12644	-1.05067	-2.88111
227	227	RPS20	RPS20	-2.80535	-3.886	-3.3317	-2.92614	-3.01054	-3.97416	-3.34129	-2.92614
228	228	CSDE1	CSDE1	-1.39728	-0.850771	-0.773191	-0.540957	-1.36844	-0.849393	-0.660195	-0.540957
229	229	UBE3C	UBE3C	0.282209	0.296401	0.206123	-0.0137439	0.238678	0.326659	0.290794	-0.0137439
230	230	REV3L	REV3L	-0.784863	-1.78272	-1.69887	-0.716599	-0.706952	-1.83119	-1.82135	-0.716599
231	231	TENM1	TENM1	0.408456			0.156736	0.467722			0.156736
232	232	PAX7	PAX7	-0.0196698	0.3535	0.354089	0.118337	-0.0291882	0.39029	0.404975	0.118337
233	233	MASP2	MASP2	0.232869	-0.0719362	0.00210893	0.492957	0.32598	-0.0213846	0.106975	0.492957
234	234	IYD	IYD	0.427124	0.13181	-0.00988899	-1.02404	0.458662	0.171294	0.0550811	-1.02404
235	235	FAM76A	FAM76A	0.305217	0.485589	0.225541	0.648723	0.338714	0.506749	0.252822	0.648723
236	236	TRAF3IP3	TRAF3IP3	0.434334	0.287064	0.270256	-0.907666	0.310687	0.316873	0.328234	-0.907666
237	237	POMT2	POMT2	0.646842	0.504822	0.491472	0.200569	0.601927	0.525689	0.53562	0.200569
238	238	VTA1	VTA1	-0.541654	0.00576473	0.0556322	0.053974	0.302644	0.0967579	0.201166	0.053974
239	239	MLXIPL	MLXIPL	0.477793	0.214771	0.203824	0.322691	0.397696	0.246924	0.259606	0.322691
240	240	BAZ1B	BAZ1B	0.132019	-0.454664	-0.404258	-1.46839	0.221799	-0.405863	-0.240622	-1.46839
241	241	RANBP9	RANBP9	0.388712	0.148698	0.158623	0.215471	0.340883	0.267074	0.329149	0.215471
242	242	ETV7	ETV7	0.147862	0.0880267	0.137503		0.184012	0.129764	0.222099
243	243	SPRTN	SPRTN	-1.77142	-1.80453	-1.73066		-1.77776	-1.90405	-1.93519
244	244	METTL13	METTL13	0.491314	0.318229	0.298398	0.1921	0.463674	0.331167	0.333785	0.1921
245	245	DYRK4	DYRK4	0.583335	0.442494	0.428128	0.152128	0.608014	0.452818	0.448015	0.152128
246	246	ZNF207	ZNF207	-1.23786	-2.28706	-2.52067		-1.22346	-2.44532	-2.75562
247	247	UQCRC1	UQCRC1	-2.21784	-1.3415	-1.23835		-2.24868	-1.4365	-1.29474
248	248	STARD3NL	STARD3NL	0.438443	0.363193	0.0830897	0.769324	0.617663	0.395398	0.138532	0.769324
249	249	CD9	CD9	0.762403	0.320558	0.303875	0.587064	0.86673	0.344118	0.366129	0.587064
250	250	HHATL	HHATL	0.419776	0.493414	0.498966		0.429291	0.5087	0.524281
251	251	NCAPD2	NCAPD2	-2.60567	-2.33798	-2.25021	-1.5652	-2.6114	-2.36826	-2.37179	-1.5652
252	252	IFFO1	IFFO1	0.46325	0.232257	0.23793	0.54674	0.462922	0.277242	0.311439	0.54674
253	253	GIPR	GIPR	0.0435847	0.474631	0.449985	-2.3754	0.0576592	0.491225	0.505819	-2.3754
254	254	PHF7	PHF7	0.497695	0.120396	0.217115	0.611414	0.464617	0.144062	0.263354	0.611414
255	255	SEMA3G	SEMA3G	0.331891	-0.00093585	0.116382	0.702885	0.312729	0.0359211	0.189055	0.702885
256	256	NISCH	NISCH	-0.0688447	-0.713085	-0.725114	-2.69192	0.111755	-0.633071	-0.453268	-2.69192
257	257	STAB1	STAB1	-0.403915	0.259525	0.316639	-1.82529	-0.464467	0.310748	0.371218	-1.82529
258	258	FUZ	FUZ	0.134935	0.299331	0.30247	-0.805359	0.141166	0.313297	0.356261	-0.805359
259	259	SLC6A13	SLC6A13	0.467137	0.575544	0.545697		0.495688	0.589777	0.581949
260	260	IDS	IDS	0.662753			0.704072	0.738532			0.704072
261	261	PRSS3	PRSS3	0.296275	0.341045	0.125996	-0.36885	0.22953	0.368396	0.123304	-0.36885
262	262	ZNF200	ZNF200	0.291973	0.418916	0.431848	-1.06632	0.440704	0.444502	0.475743	-1.06632
263	263	CD4	CD4	0.116839	0.42015	0.401831	0.812886	0.140334	0.447427	0.448959	0.812886
264	264	LRRC23	LRRC23	0.390925	0.489614	0.460975	-0.24452	0.368629	0.515886	0.504891	-0.24452
265	265	BTK	BTK	-0.237821				0.114989
266	266	HFE	HFE	0.671702	0.565724	0.54135		0.671702	0.591282	0.574325
267	267	SCMH1	SCMH1	-0.0439529	0.147406	0.167192		0.188995	0.184198	0.250324
268	268	FYN	FYN	0.432354	0.522682	0.536176	0.602347	0.500005	0.529167	0.555316	0.602347
269	269	HIVEP2	HIVEP2	0.208351	0.593483	0.572557	1.05229	0.118119	0.593626	0.595373	1.05229
270	270	FMO1	FMO1	0.377341	-0.544808	-0.632228	0.0209188	0.465628	-0.506668	-0.452689	0.0209188
271	271	TCEB3	TCEB3	-0.388805	-0.244578	-0.211853	0.703681	-0.522969	-0.0719171	0.0841607	0.703681
272	272	LYPLA2	LYPLA2	0.0157999	-0.0353442		0.44173	0.120423	0.00840973		0.44173
273	273	CLCN6	CLCN6	-0.162431	0.458601	0.227402	0.134728	-0.208566	0.479659	0.251213	0.134728
274	274	MRC2	MRC2	0.185502	0.436488	0.373004	0.277436	0.22029	0.462618	0.429285	0.277436
275	275	NME2	NME2	0.244732	-0.42358	-0.478551	-0.239894	0.334191	-0.337821	-0.431587	-0.239894
276	276	SLC6A7	SLC6A7	0.260322	0.0650253	0.0919302	0.465528	0.364825	0.105959	0.151045	0.465528
277	277	TSPAN9	TSPAN9	0.524791	0.489037	0.451815	0.530867	0.519133	0.504474	0.480704	0.530867
278	278	BTBD7	BTBD7	0.427631	0.330797	0.354905	-0.943443	0.528698	0.337703	0.395207	-0.943443
279	279	APBA3	APBA3	-0.300096	0.650964	0.647806	0.203148	-0.0152703	0.660573	0.673136	0.203148
280	280	MKS1	MKS1	0.220575	0.235602	0.214373	0.15737	0.224321	0.267282	0.288889	0.15737
281	281	ABHD5	ABHD5	0.273909	0.424707	0.433913	-1.11651	0.299631	0.43729	0.469213	-1.11651
282	282	KAL1	KAL1	0.736995				0.616044
283	283	AKAP8L	AKAP8L	-0.00278636	0.14077	0.145942	0.403855	0.0174822	0.19023	0.23636	0.403855
284	284	MBTD1	MBTD1	-0.00360717	-0.429804	-0.36954	0.0494431	-0.193273	-0.348222	-0.171209	0.0494431
285	285	UTP18	UTP18	-1.00056	-2.02814	-1.90263	-2.98851	-0.820966	-2.14097	-2.05833	-2.98851
286	286	RNF216	RNF216	0.00355315	0.289844	0.198991	0.156204	0.10025	0.33499	0.308713	0.156204
287	287	TTC19	TTC19	0.165643	0.352839	0.344902	0.340948	0.247593	0.382051	0.420131	0.340948
288	288	PTBP1	PTBP1	-0.608223	-1.59576	-1.40633	-2.71216	-0.771318	-1.68909	-1.50239	-2.71216
289	289	DPF1	DPF1	0.384656	-0.0143094	-0.0431327	-0.382199	0.443892	0.0730317	0.13905	-0.382199
290	290	SYT7	SYT7	0.159518	0.0150993	0.0460927	0.223315	0.286901	0.0698349	0.155701	0.223315
291	291	LARS2	LARS2	-2.43047	-1.42376	-1.14829	0.290828	-2.44187	-1.4358	-1.0297	0.290828
292	292	PIK3C2A	PIK3C2A	0.416028	0.379452	0.383347	0.212123	0.322691	0.410023	0.429415	0.212123
293	293	PLAUR	PLAUR	0.376935	0.212296	0.206537		0.435837	0.261334	0.295263
294	294	ANLN	ANLN	-0.0511717	-1.41034	-1.4527	0.607596	0.0112293	-1.48503	-1.55389	0.607596
295	295	WIZ	WIZ	0.286993	0.256314	0.266724	0.721612	0.280659	0.305977	0.34614	0.721612
296	296	RABGAP1	RABGAP1	0.0776704	0.384282	0.359941	-0.429172	0.133663	0.405236	0.403989	-0.429172
297	297	DCN	DCN	0.441208	0.462903	0.457067	0.111771	0.456896	0.474459	0.48849	0.111771
298	298	QPCTL	QPCTL	0.334637	0.187935	0.176613	-0.48329	0.359797	0.21075	0.244168	-0.48329
299	299	PPP5C	PPP5C	-0.577709	0.323939	0.128693	-1.96046	-0.878539	0.3709	0.198139	-1.96046
300	300	CEP68	CEP68	-0.803275	-0.935902	-0.853972	0.498139	-0.593878	-0.910584	-0.772828	0.498139
301	301	MAP4K3	MAP4K3	0.522735	0.508769	0.467255	-1.21798	0.510447	0.522679	0.510172	-1.21798
302	302	ZBTB32	ZBTB32	0.280316	0.457427	0.436398	0.454221	0.229686	0.481287	0.481549	0.454221
303	303	TYROBP	TYROBP	0.257167	0.598468	0.559317	0.0457182	0.182382	0.601716	0.562557	0.0457182
304	304	TMEM159	TMEM159	0.47324	0.695943	0.646471	-0.297467	0.712101	0.690964	0.66074	-0.297467
305	305	GABRA3	GABRA3	0.740928			0.281932	0.740928			0.281932
306	306	BRCA1	BRCA1	-1.16095	-1.58159	-1.34616	0.101333	-1.48582	-1.65887	-1.45659	0.101333
307	307	ERCC1	ERCC1	-1.49491	-0.132286	-0.0569099	0.465633	-1.18073	-0.079811	0.0683133	0.465633
308	308	CD22	CD22	-0.330334	0.373615	0.353649	-1.14035	-0.150913	0.412986	0.421783	-1.14035
309	309	MBTPS2	MBTPS2	-1.42816			-3.1521	-1.90184			-3.1521
310	310	PRICKLE3	PRICKLE3	0.514096			0.67089	0.445691			0.67089
311	311	LTF	LTF	0.20902	-0.116284	-0.00569016	0.800986	0.251657	-0.0604197	0.0916474	0.800986
312	312	EXTL3	EXTL3	0.297941	0.210946	0.245501	0.282137	0.350303	0.355145	0.405086	0.282137
313	313	NR1H4	NR1H4	0.439676	0.0621408	-0.0975315	0.0990402	0.400811	0.108753	0.00372205	0.0990402
314	314	ELOVL5	ELOVL5	0.660348	0.512383	0.461702		0.673825	0.548948	0.515095
315	315	ALOX5	ALOX5	0.306734	0.22298	0.237891	0.242158	0.438414	0.250817	0.307677	0.242158
316	316	KDM5D	KDM5D	0.703498			0.178484	0.647114			0.178484
317	317	CALCOCO1	CALCOCO1	0.471364	-0.242953	-0.205525	0.532793	0.429417	-0.173089	-0.0304463	0.532793
318	318	UBR7	UBR7	0.437033	0.428517	0.42315	0.433016	0.360857	0.454432	0.457701	0.433016
319	319	MAP4K5	MAP4K5				-0.105808				-0.105808
320	320	EHD3	EHD3	0.434685	0.114953	0.10613	0.238939	0.501626	0.120322	0.159031	0.238939
321	321	PSMC4	PSMC4	-3.10891	-1.76042	-1.58606	-2.67775	-3.02333	-1.92468	-1.85446	-2.67775
322	322	MAN2B2	MAN2B2	0.545437	0.673859	0.640578	-1.62879	0.469912	0.675963	0.651627	-1.62879
323	323	SLC7A14	SLC7A14	0.584897	0.54179	0.45882	0.173245	0.508542	0.563762	0.520041	0.173245
324	324	CLDN11	CLDN11	0.458227	0.369231	0.31099		0.439549	0.390067	0.362801
325	325	SLC25A39	SLC25A39	-0.0649779	0.0399832	0.0473124	0.211029	-0.141139	0.0739123	0.138297	0.211029
326	326	MVP	MVP	0.355799	0.319856	0.332085	0.394851	0.384907	0.363657	0.402125	0.394851
327	327	NUB1	NUB1	0.510838	0.490224	0.436788	0.340171	0.536433	0.516547	0.48757	0.340171
328	328	PGM3	PGM3	-0.76565	-0.359255	-0.264005	-0.534894	-0.777323	0.00656591	0.200363	-0.534894
329	329	RWDD2A	RWDD2A	0.511888	0.49622	0.492895	0.598873	0.507751	0.514222	0.513814	0.598873
330	330	CLK1	CLK1	0.69174	0.137561	0.170052	-0.58736	0.712349	0.173585	0.234343	-0.58736
331	331	POLR3B	POLR3B	-2.10264	-3.29271	-3.16533	-3.00224	-2.2839	-3.28083	-3.22384	-3.00224
332	332	ANGEL1	ANGEL1	0.189646	0.326295	0.118305	-0.334622	0.212729	0.345688	0.160699	-0.334622
333	333	RNF14	RNF14	0.632379	-1.26994	-1.39456	0.454221	0.639361	-1.3805	-1.5205	0.454221
334	334	DNASE1L1	DNASE1L1	0.225964			0.643988	0.215293			0.643988
335	335	DDX11	DDX11	-0.44402	-2.21758	-1.91523	-1.28882	-0.30202	-2.26868	-2.04726	-1.28882
336	336	HEBP1	HEBP1	0.655443	0.700111	0.627626	0.517819	0.728223	0.714128	0.653676	0.517819
337	337	GPRC5A	GPRC5A	0.446588	0.46115	0.428422	0.478887	0.457044	0.481544	0.465006	0.478887
338	338	MAMLD1	MAMLD1	0.245674			0.583845	0.258558			0.583845
339	339	CD6	CD6	-0.113511	0.220695	0.214617	-1.05168	-0.0106099	0.275409	0.320788	-1.05168
340	340	TACC3	TACC3	-1.60623	-1.36322	-1.27437	0.306554	-1.77019	-1.37244	-1.25668	0.306554
341	341	UFL1	UFL1	0.243616	-1.21024	-1.01441	0.417242	0.230036	-1.1858	-0.839131	0.417242
342	342	POLA2	POLA2	-3.04514	-2.49735	-2.42249	0.413655	-3.04028	-2.53461	-2.50842	0.413655
343	343	ZC3H3	ZC3H3	-1.83383	-0.495161	-0.527828	0.99982	-1.90921	-0.426011	-0.345406	0.99982
344	344	CAPN1	CAPN1	0.243239	-0.010192	-0.0159081	0.83123	0.0588556	0.0544451	0.126382	0.83123
345	345	ACPP	ACPP	0.0938178	0.524119	0.251954	0.354187	0.147027	0.551365	0.292557	0.354187
346	346	MDH1	MDH1	0.573239	0.628168	0.583607	0.833066	0.563768	0.635742	0.612309	0.833066
347	347	SLC30A9	SLC30A9	0.0786247	-0.245972	-0.24918	0.267697	0.00957816	0.00941233	0.142214	0.267697
348	348	MTMR11	MTMR11	0.313301	0.225981	0.173851	0.382548	0.353657	0.2566	0.259807	0.382548
349	349	COX15	COX15	-3.02132	-1.42851	-1.29201	0.513631	-2.95186	-1.45027	-1.32495	0.513631
350	350	CCDC88C	CCDC88C	0.581678	0.378886	0.401339	0.66037	0.621088	0.404538	0.43145	0.66037
351	351	YAF2	YAF2	0.516483	-0.404087	-0.252877	0.40516	0.526968	-0.379824	-0.131332	0.40516
352	352	ZMYND11	ZMYND11	0.47051	0.479058	0.470414	0.0780752	0.508019	0.51235	0.537275	0.0780752
353	353	WAS	WAS	0.344155			-3.14299	0.322278			-3.14299
354	354	DPEP1	DPEP1	0.197328	0.455733	0.452776		0.131932	0.475768	0.480525
355	355	BID	BID	-0.0836845	0.474917	0.522773	0.576142	-0.0864515	0.488987	0.552528	0.576142
356	356	MATR3	MATR3	-1.0947	-0.372664	-0.326686	0.495683	-1.08917	-0.306638	-0.171304	0.495683
357	357	NPC1L1	NPC1L1	0.160067	-0.190406	-0.20054	-1.79452	0.283685	-0.0682762	-0.0283915	-1.79452
358	358	XYLT2	XYLT2	-0.716335	-0.840139	-0.843543	0.623303	-0.905212	-0.783905	-0.644483	0.623303
359	359	RGPD5	RGPD5				-0.471436				-0.471436
360	360	STMN4	STMN4	0.357978	0.345478	0.357993	0.595625	0.447304	0.379327	0.410444	0.595625
361	361	NUDCD3	NUDCD3	-2.34683	-1.36434	-1.32981	-2.97783	-2.36486	-1.43337	-1.47744	-2.97783
362	362	ISL1	ISL1	0.47336	0.360894	0.339576	0.492431	0.488012	0.433795	0.452203	0.492431
363	363	CHDH	CHDH	0.138007	0.409663	0.452664	0.590038	0.300674	0.427518	0.477636	0.590038
364	364	IL20RA	IL20RA	0.506582	0.542225	0.544731	0.739061	0.58923	0.553138	0.571863	0.739061
365	365	CLCA1	CLCA1	0.231346	0.655604	0.606729	0.451984	0.264606	0.657487	0.610776	0.451984
366	366	CLCA4	CLCA4	0.423325	0.45634	0.442017	-2.35978	0.440366	0.471023	0.479478	-2.35978
367	367	GLT8D1	GLT8D1	0.344761	0.0370602	0.119413		0.456331	0.07813	0.20351
368	368	ATP2C1	ATP2C1	0.439292	-0.0518639	-0.0492863		0.422678	0.129093	0.198666
369	369	IGF1	IGF1	0.693729	0.255878	0.270705	0.393792	0.712061	0.301682	0.338219	0.393792
370	370	SLC38A5	SLC38A5	-0.593307			0.489386	-0.316255			0.489386
371	371	RALBP1	RALBP1	0.330776	0.387253	0.389078	0.597375	0.244538	0.424061	0.435921	0.597375
372	372	RUFY3	RUFY3	0.473682	0.453615	0.457912		0.680117	0.473344	0.502093
373	373	CNTN1	CNTN1	0.509545	0.378179	0.372474	0.841587	0.558269	0.41155	0.426093	0.841587
374	374	SLC11A1	SLC11A1	0.287528	-0.0940201	-0.0557685	-1.05359	0.197869	-0.0668871	0.0531388	-1.05359
375	375	WWTR1	WWTR1	0.556386	-0.99957	-0.919604	0.275067	0.583212	-0.819268	-0.60312	0.275067
376	376	AGPS	AGPS	0.180379	0.383266	0.348337	0.557869	0.117622	0.428689	0.433229	0.557869
377	377	CXorf56	CXorf56	-0.0958007			0.683685	-0.0800815			0.683685
378	378	ATP1A2	ATP1A2	-1.3533	0.592657	0.526545	0.461642	-1.27984	0.594111	0.547031	0.461642
379	379	TTC27	TTC27	-3.34958	-3.00512	-3.04894	-4.26458	-3.38694	-3.03231	-3.17778	-4.26458
380	380	ZNF582	ZNF582	0.395011	0.941946	0.609699		0.368636	0.937553	0.617689
381	381	VSIG2	VSIG2	0.548009	0.750488	0.702148	0.431641	0.543495	0.749471	0.707229	0.431641
382	382	PHLDB1	PHLDB1	-0.370792	0.438842	0.447534	-0.630089	-0.382258	0.452546	0.493665	-0.630089
383	383	MARCO	MARCO	0.170021	0.290426	0.299128	0.620477	0.210587	0.334177	0.354773	0.620477
384	384	CYP24A1	CYP24A1	0.201293	0.565652	0.45331	0.308161	0.180698	0.5708	0.490964	0.308161
385	385	PRDM11	PRDM11	-0.49374	0.0974974	0.153456	0.581694	-0.559113	0.144293	0.227017	0.581694
386	386	SYT13	SYT13	0.222848	0.39871	0.385874	0.218172	0.31301	0.418203	0.433343	0.218172
387	387	SNAI2	SNAI2	0.39305	0.178527	0.10814	0.511608	0.333913	0.368098	0.394901	0.511608
388	388	CD74	CD74	0.180184	0.653751	0.596125	0.140078	0.255876	0.659435	0.630892	0.140078
389	389	HGF	HGF	0.144971	0.695294	0.353062		0.346071	0.688892	0.37167
390	390	ZRANB1	ZRANB1	-0.0510077	0.111342	0.136051	0.107488	0.154484	0.175787	0.240614	0.107488
391	391	NCDN	NCDN	0.256783	-0.0546028	0.0102363	-2.00038	0.279074	0.0300541	0.132918	-2.00038
392	392	GPR124	GPR124	0.168194	0.215219	0.305832		0.270237	0.246929	0.378991
393	393	ZFP64	ZFP64	0.38616	0.386825	0.305952	0.229855	0.288551	0.417566	0.37688	0.229855
394	394	MNAT1	MNAT1	-1.98286	-2.65857	-2.64138	0.0613975	-1.97892	-2.67943	-2.77553	0.0613975
395	395	SAMD4A	SAMD4A	0.512403	-0.565718	-0.582785	0.592501	0.465591	-0.514932	-0.412437	0.592501
396	396	RUNX3	RUNX3	0.156339	0.15703	0.228165	0.538348	0.139246	0.202705	0.337854	0.538348
397	397	MRE11A	MRE11A	-0.204108	-1.28683	-1.39851	-0.754003	0.0342658	-1.41838	-1.58183	-0.754003
398	398	PLEKHB1	PLEKHB1	0.453933	-0.0128197	0.0122734		0.339299	0.0422703	0.134008
399	399	SERPINB1	SERPINB1	0.653733	0.66168	0.620067	0.214921	0.741734	0.665688	0.640196	0.214921
400	400	CYP3A43	CYP3A43	0.75208	0.184792	0.153594	-0.126318	0.77256	0.214456	0.224843	-0.126318
401	401	SLC7A9	SLC7A9	0.182586	0.342758	0.323922	0.71218	0.253128	0.375839	0.398397	0.71218
402	402	SPAST	SPAST	-0.532325	0.514975	0.500206	0.560789	-0.617638	0.534387	0.551586	0.560789
403	403	NRXN3	NRXN3	0.526528	0.672117	0.615178	0.73348	0.512971	0.668334	0.635073	0.73348
404	404	OSBPL5	OSBPL5	0.411773	0.5319	0.520833	0.555476	0.367839	0.537381	0.529576	0.555476
405	405	AQR	AQR	-3.5564	-2.46515	-2.54811	-3.18114	-3.66269	-2.55193	-2.69963	-3.18114
406	406	CPS1	CPS1	0.634141	0.412157	0.413297	0.595625	0.734711	0.442743	0.448445	0.595625
407	407	C8B	C8B	0.521354	0.678106	0.650889	0.882603	0.46855	0.697928	0.695548	0.882603
408	408	FHL1	FHL1	0.683859			0.562339	0.783234			0.562339
409	409	RTFDC1	RTFDC1	-2.29694	-1.92107	-1.89482	-3.51793	-2.6448	-2.09808	-2.21074	-3.51793
410	410	GABRA1	GABRA1	0.754803	0.717744	0.658337	0.148603	0.764689	0.728092	0.668651	0.148603
411	411	NLRP2	NLRP2	-0.531157	0.532812	0.502607	-0.143484	-0.622755	0.546051	0.536412	-0.143484
412	412	SLC45A4	SLC45A4	-0.130519	0.569455	0.484066	-0.845594	-0.197932	0.589067	0.533776	-0.845594
413	413	RNF10	RNF10	0.254	0.404572	0.393658	0.576258	0.441706	0.432217	0.458573	0.576258
414	414	ZNF839	ZNF839	-0.0826825	0.253494	0.244027		-0.0444166	0.286967	0.318923
415	415	ZDHHC6	ZDHHC6	0.376532	0.472666	0.482513	-2.58222	0.434531	0.487017	0.485955	-2.58222
416	416	GRAMD1B	GRAMD1B	0.0500136	0.478551	0.474886	0.30917	0.147137	0.497042	0.512991	0.30917
417	417	RNH1	RNH1	-0.238682	-0.201783	-0.15041		-0.165	-0.0382382	0.123512
418	418	NDUFS1	NDUFS1	-0.977781	-1.05308	-0.891975	0.546955	-1.12438	-0.967942	-0.588993	0.546955
419	419	RB1CC1	RB1CC1	0.246104	-0.118839	-0.129661	-0.482481	0.404576	0.0710103	0.13316	-0.482481
420	420	ERP44	ERP44	0.709136	-0.160686	-0.0797973	0.590038	0.632437	-0.0742628	0.0507083	0.590038
421	421	ALAS1	ALAS1	-0.93106	0.0875213	0.105345	0.607419	-0.910907	0.242377	0.334417	0.607419
422	422	BIRC3	BIRC3	0.601534	0.659317	0.568075	0.522548	0.619419	0.671098	0.621918	0.522548
423	423	AKAP11	AKAP11	0.566974	0.524489	0.52384	0.885643	0.624249	0.533002	0.55234	0.885643
424	424	GLRX2	GLRX2	0.497047	0.304054	0.277989	0.342986	0.489584	0.348166	0.35139	0.342986
425	425	SNAPC1	SNAPC1	-1.98398	-3.38598	-3.35128	-0.248767	-1.96558	-3.37505	-3.39944	-0.248767
426	426	DERA	DERA	0.425132	0.513619	0.467133	0.0901098	0.48964	0.530078	0.510037	0.0901098
427	427	STRAP	STRAP	-1.50018	-2.14279	-0.614642	-3.20251	-1.74826	-2.30867	-0.605339	-3.20251
428	428	ABCC2	ABCC2	-0.0840984	0.393154	0.401386	0.173669	-0.219926	0.414166	0.426795	0.173669
429	429	DEF6	DEF6	-0.130791	0.720696	0.702894	-3.17951	0.202471	0.729963	0.708542	-3.17951
430	430	PLEKHO1	PLEKHO1	0.337767	0.555462	0.494652	-1.01296	0.289996	0.556505	0.515912	-1.01296
431	431	GCLM	GCLM	0.369213	0.41466	0.376703	-3.31379	0.421631	0.461567	0.440209	-3.31379
432	432	UBR2	UBR2	0.0828653	0.0899793	0.0999838	0.720509	0.115595	0.145353	0.19539	0.720509
433	433	EHD2	EHD2	0.459762	0.251553	0.211375	0.565089	0.496457	0.302546	0.328388	0.565089
434	434	DEPDC1	DEPDC1	0.180876	-0.212746	-0.57899	0.46694	0.180876	-0.118828	-0.560531	0.46694
435	435	CCDC28A	CCDC28A	0.576735	0.649292	0.622465	0.204452	0.530163	0.640093	0.645479	0.204452
436	436	RRAGD	RRAGD	0.114495	-0.202895	-0.182446	-0.133522	0.203647	-0.183254	-0.0724514	-0.133522
437	437	HSF2	HSF2	0.347463	0.27747	0.319629	0.910335	0.348219	0.306202	0.362835	0.910335
438	438	PHF20	PHF20	0.0178872	0.283871	0.211302	0.440284	-0.0106097	0.315743	0.288258	0.440284
439	439	HSD17B6	HSD17B6	0.0862678	0.450157	0.440632	0.0846445	0.240529	0.46955	0.480036	0.0846445
440	440	NR1H3	NR1H3	0.409105	0.689213	0.648111	0.92116	0.408657	0.688294	0.67187	0.92116
441	441	TYMP	TYMP	0.521025	0.19075	0.232036	0.479659	0.533258	0.245136	0.319624	0.479659
442	442	NCAPH2	NCAPH2	-1.11025	-2.24462	-1.98469	-0.303236	-0.956589	-2.43319	-2.36098	-0.303236
443	443	TOMM34	TOMM34	0.425308	0.793173	0.685729	0.343691	0.434854	0.794957	0.701944	0.343691
444	444	SEC63	SEC63	-0.70002	-1.59097	-1.48643	-3.26021	-0.671518	-1.63608	-1.58837	-3.26021
445	445	KPNA6	KPNA6	-0.280868	-0.856972	-0.88188	0.176771	-0.367047	-0.855946	-0.746584	0.176771
446	446	VIM	VIM	0.313512	0.624617	0.600973	0.535447	0.259195	0.648781	0.642755	0.535447
447	447		RTEL1-TNFRSF6B
448	448	FAS	FAS	0.311437	0.14022	0.191533	0.580155	0.333922	0.174751	0.244675	0.580155
449	449	RNASET2	RNASET2	0.504332	-0.0140771	-0.0964234	-0.111962	0.560251	0.0520869	-0.0458504	-0.111962
450	450	CD44	CD44	0.889132	0.399018	0.369194		0.788241	0.463586	0.485661
451	451	KCNG1	KCNG1	0.380863	-0.259759	-0.484086	0.621849	0.380665	-0.245914	-0.31628	0.621849
452	452	AGPAT4	AGPAT4	0.66747	0.360139	0.363021	0.308797	0.646969	0.391072	0.4367	0.308797
453	453	SLAMF7	SLAMF7	0.394643	0.284702	0.259037	0.523143	0.42095	0.325589	0.321718	0.523143
454	454	BTN3A1	BTN3A1	0.461027	0.722431	0.656144	0.511282	0.553469	0.734867	0.687378	0.511282
455	455	MIPEP	MIPEP	-1.39426	-1.08229	-0.890301	0.530023	-1.18802	-1.11651	-0.693379	0.530023
456	456	PRKCH	PRKCH	0.614206	0.57376	0.542719	0.213447	0.582509	0.573312	0.557953	0.213447
457	457	INSRR	INSRR	0.236232	0.213359	0.19005	0.56393	0.28348	0.252497	0.260715	0.56393
458	458	IFNGR1	IFNGR1	0.501034	0.688604	0.631961	-0.373483	0.495874	0.690898	0.649623	-0.373483
459	459	B4GALT7	B4GALT7	0.238944	-0.0361016	0.00777375	0.310748	0.247911	0.0463892	0.132492	0.310748
460	460	SH2D2A	SH2D2A	0.187611	0.500897	0.411061	0.894133	0.13354	0.535978	0.499535	0.894133
461	461	VRK2	VRK2	0.501039	0.569357	0.521139	0.110447	0.513416	0.582887	0.55349	0.110447
462	462	TNFRSF1B	TNFRSF1B	0.30336	0.115954	0.160376	0.147876	0.290351	0.160295	0.234424	0.147876
463	463	VEZT	VEZT	-1.07257	-1.14452	-0.977743	0.536302	-1.35161	-1.25497	-0.969218	0.536302
464	464	POU2F2	POU2F2	-1.12788	0.569655	0.542298	-0.611118	-0.998137	0.603837	0.595894	-0.611118
465	465	BRD9	BRD9	-0.13306	0.359895	0.306901		-0.443647	0.472225	0.484546
466	466	SNX1	SNX1	0.267748	0.329553	0.33835	-1.84118	0.45211	0.361866	0.401762	-1.84118
467	467	TBPL1	TBPL1	0.755708	0.817202	0.761199	0.716251	0.751589	0.801547	0.767595	0.716251
468	468	ARNTL2	ARNTL2	0.0889836	0.151929	0.101029	0.208661	0.159701	0.203723	0.249351	0.208661
469	469	BCLAF1	BCLAF1	-0.00281766	-2.27622	-2.03423	0.698852	0.0523395	-2.27966	-2.0968	0.698852
470	470	SLC39A9	SLC39A9	0.105263	0.186395	0.194791	-2.99392	0.29601	0.332426	0.375534	-2.99392
471	471	ANK1	ANK1	0.474909	0.554432	0.532559	0.406368	0.43671	0.572666	0.575443	0.406368
472	472	IBSP	IBSP	0.736028	0.578599	0.58153	0.187007	0.701011	0.580892	0.591448	0.187007
473	473	TFB1M	TFB1M	-0.113418	-0.432145	-0.323299		-0.0289026	-0.228825	0.00981188
474	474	RABEP1	RABEP1	0.392864	-0.160443	-0.0863546		0.358344	-0.0865797	0.042528
475	475	HMGB3	HMGB3	-1.15021			0.945311	-1.07046			0.945311
476	476	NUP160	NUP160	-3.3234	-2.11722	-1.89821	0.33252	-3.27083	-2.29322	-2.15692	0.33252
477	477	BAK1	BAK1	0.176469	-0.449929	-0.686745	0.608014	0.170656	-0.392371	-0.617894	0.608014
478	478	MUSK	MUSK	0.48745	0.417849	0.374878	0.501716	0.584335	0.428236	0.401568	0.501716
479	479	IKZF2	IKZF2	0.145159	0.671018	0.627147	0.351955	0.606079	0.703206	0.654018	0.351955
480	480	GRN	GRN	0.301487	0.0601024	0.0985298	0.582258	0.268463	0.094147	0.171295	0.582258
481	481	FAM13B	FAM13B	0.57465	0.392616	0.395489	0.451512	0.601178	0.400719	0.414848	0.451512
482	482	ARHGAP31	ARHGAP31	0.31727	0.345495	0.335864		0.448912	0.371561	0.390708
483	483	CENPQ	CENPQ	0.350973	0.645652	0.390496		0.391305	0.684827	0.435037
484	484	SARS	SARS	-3.22153	-3.97394	-3.86957	-3.0407	-3.29912	-4.07292	-3.91159	-3.0407
485	485	RANBP3	RANBP3	-1.18638	-0.662006	-0.704196	0.425693	-1.32662	-0.662207	-0.563209	0.425693
486	486	ARID4A	ARID4A	0.372683	0.314896	0.31863	-0.197928	0.44066	0.378429	0.4107	-0.197928
487	487	TSSC1	TSSC1	0.205725	-0.198388	-0.162946	0.0759587	0.227612	0.00311032	0.12278	0.0759587
488	488	PNPLA6	PNPLA6	-0.0814738	0.175726	0.178871	1.15172	-0.1323	0.242158	0.330158	1.15172
489	489	IFT88	IFT88	0.373906	0.652875	0.620049	0.359318	0.369044	0.659841	0.636391	0.359318
490	490	ALG1	ALG1	-1.77533	-2.44674	-2.40246	-3.0549	-1.84405	-2.56451	-2.70612	-3.0549
491	491	ZCCHC8	ZCCHC8				-3.32937				-3.32937
492	492	ABCF2	ABCF2	0.207847	0.0518456	0.0183365	0.38905	0.0895114	0.121599	0.155933	0.38905
493	493	CHPF2	CHPF2	0.456806	0.327213	0.288531	0.205714	0.330427	0.352394	0.356231	0.205714
494	494	LRRC7	LRRC7	0.422116	0.776275	0.442509		0.453231	0.78127	0.464749
495	495	FUT8	FUT8	0.491482	0.696834	0.641377	-1.95789	0.368914	0.71075	0.669576	-1.95789
496	496	UBA6	UBA6	0.391339	-0.395274	-0.303147		0.566275	-0.263113	-0.0711776
497	497	GAB2	GAB2	-1.67927	-0.481697	-0.481741		-1.83307	-0.387123	-0.200075
498	498	ATP6V0A1	ATP6V0A1	-0.0947363	-0.150596	-0.117502	-0.517593	-0.0318136	-0.0658462	0.0481356	-0.517593
499	499	PIAS1	PIAS1	-0.0796704	-0.439785	-0.387948		0.0169439	-0.334322	-0.155383
500	500	SLC4A7	SLC4A7	-1.3463	-0.473474	-0.371935	-0.32829	-1.04719	-0.188521	0.0444963	-0.32829
501	501	APBA2	APBA2	0.280123	0.293369	-0.0762231	0.407556	0.241425	0.324525	0.00721736	0.407556
502	502	MAP2K3	MAP2K3	-0.910167	0.584308	0.568544	0.827764	-0.630078	0.656611	0.653789	0.827764
503	503	EFCAB1	EFCAB1	0.523782	0.54922	0.43195	0.732762	0.559651	0.551448	0.519805	0.732762
504	504	TMSB10	TMSB10	0.370559	-1.24392	-1.14504	0.145259	0.398136	-1.24237	-1.1468	0.145259
505	505	ASTE1	ASTE1	0.398549	0.429715	0.402821	0.823258	0.518419	0.445192	0.428029	0.823258
506	506	RNF19A	RNF19A	0.212739	0.336065	0.0710208	-1.94713	0.201588	0.377085	0.132445	-1.94713
507	507	PEX3	PEX3	0.448492	0.509227	0.505673	0.327869	0.606013	0.568154	0.578655	0.327869
508	508	GABARAPL2	GABARAPL2	0.642861	0.537862	0.507515	-1.34359	0.739746	0.560071	0.557819	-1.34359
509	509	MYOC	MYOC	-1.70786	0.571156	0.508115	0.139329	-1.87884	0.581293	0.539632	0.139329
510	510	SH3YL1	SH3YL1	0.462011	0.242975	0.0332325	0.618727	0.543268	0.290153	0.114085	0.618727
511	511	FAM136A	FAM136A	-0.204681	-1.45289	-1.25138	-0.00446866	-0.162713	-1.45461	-1.28764	-0.00446866
512	512	VCL	VCL	0.147855	-0.333219	-0.292356	0.475313	0.156217	-0.163996	-0.0062516	0.475313
513	513	DEPDC1B	DEPDC1B	0.496167	0.591615	0.56645	0.123465	0.492075	0.603626	0.619656	0.123465
514	514	DAPK2	DAPK2	0.0573046	0.0816559	0.112376	0.238065	-0.052841	0.135527	0.21263	0.238065
515	515	NSMAF	NSMAF	0.375906	0.281264	0.252051	0.0828055	0.28583	0.315952	0.329858	0.0828055
516	516	ADSS	ADSS	-3.0695	-0.88895	-0.925317	0.0379352	-2.95423	-0.715317	-0.512692	0.0379352
517	517	STAP1	STAP1	0.691223	0.619035	0.619221	0.226892	0.678232	0.62131	0.617335	0.226892
518	518	TIMP2	TIMP2	0.440417	0.455807	0.411284	-0.0422811	0.406365	0.478808	0.464589	-0.0422811
519	519	RFC1	RFC1	-2.63463	-0.842793	-0.740768		-2.63412	-0.79528	-0.597306
520	520	TBC1D23	TBC1D23	0.301691	0.134841	0.152553	0.125993	0.285435	0.195292	0.248926	0.125993
521	521	CUL3	CUL3	-1.35464	-1.11927	-1.0565		-1.70942	-1.18302	-1.10269
522	522	MYOM2	MYOM2	0.67611	0.532752	0.540876	0.558034	0.64292	0.540899	0.584642	0.558034
523	523	OTC	OTC	0.781175			0.859424	0.783776			0.859424
524	524	CYP46A1	CYP46A1	0.28688	0.363809	0.151698	0.300254	0.245171	0.389869	0.195104	0.300254
525	525	ZZZ3	ZZZ3	-0.487042	-0.644497	-0.543591	0.550465	-0.150238	-0.611132	-0.397691	0.550465
526	526	SLC18A1	SLC18A1	0.418228	0.657384	0.638857	0.449833	0.450008	0.66637	0.663678	0.449833
527	527	USP2	USP2	0.172873	0.237459	0.233961	0.157996	0.18375	0.284491	0.347333	0.157996
528	528	CASR	CASR	-0.020416	0.327087	0.331194	0.610437	0.042062	0.345302	0.381311	0.610437
529	529	TUBG2	TUBG2	0.152662	-0.211451	-0.197095	0.467261	0.120045	-0.162153	-0.0462396	0.467261
530	530	RPL26L1	RPL26L1	0.199265	-0.715429		-2.91584	0.178555	-0.592248		-2.91584
531	531	FLT4	FLT4	0.276248	0.556763	0.507259	0.405333	0.268146	0.573892	0.543244	0.405333
532	532	NSUN2	NSUN2	0.416665	0.389932	0.307583	-1.65226	0.401004	0.414413	0.38018	-1.65226
533	533	FBXO42	FBXO42	0.0818413	-0.163885	-0.120264	-1.75987	0.14883	0.125556	0.249817	-1.75987
534	534	MFAP3	MFAP3	0.507901	0.649146	0.597723	0.446682	0.460897	0.658864	0.61713	0.446682
535	535	MRI1	MRI1	0.0864931	0.0465458	0.0745354		0.131707	0.104322	0.182443
536	536	METTL1	METTL1	-1.44107	-1.56339	-1.37218	0.355296	-1.24791	-1.55849	-1.32798	0.355296
537	537	HOXC8	HOXC8	0.00731806	0.218645	0.222772	0.616767	0.103612	0.25675	0.2951	0.616767
538	538	AGA	AGA	0.637233	0.654763	0.642496	0.333486	0.658339	0.658231	0.657454	0.333486
539	539	PI4K2B	PI4K2B	0.725503	0.552574	0.542784		0.668821	0.569763	0.575751
540	540	BOD1L1	BOD1L1	0.0148235	-0.343238	-0.203324	0.728048	-0.0942099	-0.278529	-0.0888721	0.728048
541	541	MAT2B	MAT2B	0.562924	0.712092	0.632235	-0.143094	0.559906	0.720807	0.655689	-0.143094
542	542	TLL1	TLL1	0.84445	0.448043	0.459655		0.738532	0.468827	0.509046
543	543	EDC4	EDC4	-1.32308	-1.15979	-0.958557		-1.1186	-1.17177	-0.874985
544	544	TRIO	TRIO	0.347771	0.205903	0.117801	0.486598	0.360511	0.34702	0.350087	0.486598
545	545	VCAN	VCAN	0.437463	0.366661	0.14933	0.668334	0.443205	0.378601	0.190853	0.668334
546	546	CLEC16A	CLEC16A	-0.125206	0.346152	0.334539	0.56547	-0.0101647	0.391424	0.407232	0.56547
547	547	MSR1	MSR1	0.730909	0.611449	0.593513	0.380405	0.691195	0.627758	0.626049	0.380405
548	548	CDH1	CDH1	0.512134	-0.0157184	-0.0156589	0.158896	0.50455	0.117356	0.198993	0.158896
549	549	SKIV2L2	SKIV2L2	-2.18808	-3.21202	-3.13731	-1.49793	-2.42789	-3.18822	-3.19408	-1.49793
550	550	DNAH5	DNAH5	0.574755	-0.023944	-0.0759613		0.598214	0.0623105	0.0860301
551	551	ZFYVE16	ZFYVE16	0.711253	0.350016	0.341327	0.669992	0.784685	0.38781	0.411269	0.669992
552	552	FAM65A	FAM65A	-0.396366	0.599709	0.574031	0.38629	-0.466949	0.619196	0.608538	0.38629
553	553	C6	C6	0.746192	0.613023	0.267834	0.177205	0.728734	0.611232	0.283731	0.177205
554	554	RAI14	RAI14	0.342085	0.617695	0.518554	0.663063	0.365835	0.628686	0.565908	0.663063
555	555	SOX30	SOX30	0.384901	0.550204	0.32078	0.708704	0.411175	0.563403	0.335447	0.708704
556	556	PNKP	PNKP	-2.76126	-1.7172	-1.55028	-0.138257	-2.76268	-1.79715	-1.69381	-0.138257
557	557	BEST2	BEST2	0.126208	0.27566	0.246788	-1.15548	0.0973678	0.306175	0.310682	-1.15548
558	558	PHLPP2	PHLPP2	0.458562	0.435487	0.42636	0.339929	0.426466	0.444789	0.452002	0.339929
559	559	SPDL1	SPDL1	-1.02846	-2.0241	-1.86469	0.169431	-1.05075	-2.13587	-2.11597	0.169431
560	560	STAU2	STAU2	0.395442	0.51007	0.470923	-0.000170149	0.415057	0.533804	0.503207	-0.000170149
561	561	PQLC2	PQLC2	-0.654038	0.657697	0.637953		-0.405323	0.666805	0.657417
562	562	CTNS	CTNS	0.491768	0.47483	0.481599	0.479499	0.442679	0.507912	0.529357	0.479499
563	563	RTN4R	RTN4R	-0.225272	0.3662	0.0311909	0.391907	0.347562	0.391512	0.11829	0.391907
564	564	PHF23	PHF23	-0.604161	-0.388863	-0.299571	0.404943	-0.654546	-0.313482	-0.0903218	0.404943
565	565	CDH10	CDH10	0.739691	0.675296	0.576967		0.807549	0.679281	0.614919
566	566	INPP4A	INPP4A	0.418929	0.0335864	0.0312097	0.661036	0.378316	0.116067	0.165772	0.661036
567	567	RAB27B	RAB27B	0.594109	0.756276	0.723389	-1.09013	0.610988	0.758549	0.735625	-1.09013
568	568	PSMA4	PSMA4	-2.23574	-3.15919	-2.87029	0.158621	-2.53348	-3.12701	-3.00425	0.158621
569	569	MYO16	MYO16	0.429365	0.707893	0.664534	0.518663	0.485423	0.707277	0.679562	0.518663
570	570	LSG1	LSG1	-1.7505	-2.3973	-2.60381	0.632809	-1.90296	-2.44699	-2.6848	0.632809
571	571	PARP3	PARP3	-0.415708	0.0567585	0.144051	-0.67322	-0.520117	0.100661	0.24124	-0.67322
572	572	TNC	TNC	0.197421	0.387321	0.378297	0.535604	0.245062	0.40516	0.432997	0.535604
573	573	THAP3	THAP3	0.5951	-0.0819739	-0.0244131	0.755355	0.557211	0.0164883	0.132401	0.755355
574	574	FAM65C	FAM65C	0.0133847	0.0227234	-0.0344115	0.861108	0.107585	0.076683	0.114187	0.861108
575	575	TDP1	TDP1	0.637976	0.219641	0.221935	-0.274375	0.635817	0.25717	0.322034	-0.274375
576	576	AIFM2	AIFM2	-0.123943	0.18692	0.222686	0.225617	0.0240168	0.245557	0.303806	0.225617
577	577	C2orf83	C2orf83	0.512659	0.525597	0.498387	0.0248116	0.600263	0.545213	0.533598	0.0248116
578	578	SPATA7	SPATA7	0.664309	0.449523	0.437981	0.240908	0.636523	0.470154	0.473054	0.240908
579	579	MED17	MED17	-2.47762	-2.61263	-2.48663	0.320633	-2.64398	-2.6461	-2.6053	0.320633
580	580	RETSAT	RETSAT	-0.052458	0.108724	0.122626	0.409527	-0.0420347	0.156194	0.222743	0.409527
581	581	CAPG	CAPG	-0.120091	0.276605	0.274204	0.643298	-0.0755052	0.287793	0.308998	0.643298
582	582	AP2S1	AP2S1	-2.54215	-2.07577	-1.94986	0.673133	-2.52247	-2.3265	-2.35972	0.673133
583	583	USH2A	USH2A	0.403927	0.594051	0.531357	0.351722	0.443832	0.602758	0.557051	0.351722
584	584	ZPBP	ZPBP	0.118026	0.541941	0.473829	0.28247	0.101722	0.554223	0.509883	0.28247
585	585	TG	TG	0.397042	0.480647	0.376352		0.395858	0.512191	0.468881
586	586	ADAM28	ADAM28	0.51614	0.695889	0.65627	0.549265	0.499079	0.692421	0.671274	0.549265
587	587	BARX2	BARX2	0.380406	0.425155	0.442462	0.399065	0.423906	0.454113	0.500461	0.399065
588	588	DCUN1D1	DCUN1D1	0.430772	0.250731	-0.126598	-1.66406	0.571951	0.347261	-0.00810282	-1.66406
589	589	JADE2	JADE2		0.414646	0.373918	-2.79576		0.454751	0.45815	-2.79576
590	590	ZIC2	ZIC2	0.278842	0.426519	0.412614		0.252836	0.470751	0.469271
591	591	LCP2	LCP2	0.398022	0.516455	0.476301	-4.85626	0.366127	0.532149	0.499029	-4.85626
592	592	TRIT1	TRIT1	-0.22056	-0.950258	-0.938842		-0.0262842	-0.82145	-0.617596
593	593	ADRB1	ADRB1	0.208113	0.580543	0.557923	-0.253054	0.227634	0.612719	0.595198	-0.253054
594	594	GUCA2B	GUCA2B	0.414567	0.667075	0.608839	0.272621	0.448251	0.678403	0.636771	0.272621
595	595	CUL7	CUL7	-1.77636	-0.653729	-0.536541	0.478511	-1.79063	-0.608718	-0.388466	0.478511
596	596	CTNNA1	CTNNA1	0.188121	0.18673	0.17898	0.951236	0.272719	0.369269	0.42382	0.951236
597	597	PHKA2	PHKA2	0.670743			0.480279	0.666891			0.480279
598	598	CNTLN	CNTLN	0.681602	0.402743	0.422608	0.465015	0.68196	0.442908	0.496887	0.465015
599	599	EPHA3	EPHA3	0.612177	0.0404544	0.108995	0.937202	0.588488	0.0933089	0.190896	0.937202
600	600	HSPA5	HSPA5	-4.00261	-2.97354	-3.23451	-1.53918	-3.95808	-2.97517	-3.26009	-1.53918
601	601	DSG2	DSG2	0.439803	0.382526	0.409091	0.384792	0.486332	0.40326	0.447164	0.384792
602	602	GEMIN8	GEMIN8	-1.922			-3.10793	-1.94854			-3.10793
603	603	OFD1	OFD1	0.591088			0.439008	0.595708			0.439008
604	604	GPM6B	GPM6B	0.642129			0.731457	0.600139			0.731457
605	605	MAGEC2	MAGEC2	0.397623			0.187335	0.409553			0.187335
606	606	PREX2	PREX2	0.462529	0.759845	0.686232	-0.121093	0.453075	0.761563	0.717815	-0.121093
607	607	WDR37	WDR37	0.0141465	0.632802	0.615853	-0.0778789	0.00475393	0.648654	0.648849	-0.0778789
608	608	YTHDC2	YTHDC2	0.588801	0.629337	0.61067	0.30232	0.527667	0.636658	0.609084	0.30232
609	609	CTPS2	CTPS2	0.619555			0.940967	0.630576			0.940967
610	610	ATP6V1H	ATP6V1H	-1.95679	-1.64095	-1.67528	-2.11533	-1.79751	-1.75986	-1.95184	-2.11533
611	611	POLR2B	POLR2B	-3.4509	-3.44212	-3.25286	-2.32588	-3.4963	-3.42533	-3.25647	-2.32588
612	612	FAM214A	FAM214A	0.623271	0.331912	0.313915	-0.023546	0.608643	0.363454	0.387249	-0.023546
613	613	ARAP2	ARAP2	0.595766	0.688857	0.65526	0.417998	0.565009	0.688077	0.668648	0.417998
614	614	TPR	TPR	-1.1824	-2.41089	-2.24077	-2.19306	-1.61092	-2.45962	-2.39533	-2.19306
615	615	CP	CP	0.675489	0.666092	0.58332	0.28849	0.652043	0.657829	0.600898	0.28849
616	616	KIAA0556	KIAA0556	0.099111	0.738805	0.693133	0.0923537	0.0414746	0.735005	0.699507	0.0923537
617	617	DTNBP1	DTNBP1	0.606461	0.215913	0.204756	0.474145	0.556551	0.284985	0.32191	0.474145
618	618	XK	XK	0.429063			0.156204	0.403884			0.156204
619	619	ANO2	ANO2	-0.177439			0.279053	-0.213822			0.279053
620	620	C12orf4	C12orf4	0.395632	0.529806	0.496538	-1.86507	0.588166	0.525104	0.49042	-1.86507
621	621	SCML1	SCML1	0.726575			0.395074	0.726575			0.395074
622	622	WWC3	WWC3	0.348724			0.29417	0.299233			0.29417
623	623	ARHGAP6	ARHGAP6	0.48039			0.257525	0.425924			0.257525
624	624	FAM184B	FAM184B	0.467075	0.865372	0.797026	0.335718	0.397786	0.85061	0.802318	0.335718
625	625	MAP4	MAP4	0.472902	0.24649	0.274216	-0.00955954	0.464772	0.267036	0.369495	-0.00955954
626	626	GOPC	GOPC	0.429346	0.493098	0.252869		0.421281	0.516441	0.289881
627	627	ROS1	ROS1	0.579514	0.634597	0.618911	0.0716418	0.498591	0.631418	0.633992	0.0716418
628	628	USP28	USP28	0.503476	0.375441	0.408853	0.287033	0.459828	0.380631	0.427865	0.287033
629	629	HDAC9	HDAC9	0.482981	0.72026	0.589943	0.0269473	0.507236	0.728695	0.62315	0.0269473
630	630	TSPAN17	TSPAN17	0.465743	0.0742491	0.0613475	0.610252	0.423109	0.136028	0.178438	0.610252
631	631	NOP16	NOP16	-2.81574	-2.81061	-2.89194	-3.57786	-2.74863	-2.80145	-2.94923	-3.57786
632	632	CC2D2A	CC2D2A	0.543098	0.440886	0.437391	0.191766	0.538652	0.454245	0.458466	0.191766
633	633	RRM2B	RRM2B	0.299513	0.509588	0.441776		0.242737	0.519272	0.492877
634	634	ZNF800	ZNF800	0.593533	0.599246	0.519116	0.580378	0.619208	0.617131	0.566593	0.580378
635	635	TNFRSF17	TNFRSF17	0.517719	0.202795	0.206954	0.475154	0.583831	0.246064	0.28588	0.475154
636	636	SNX29	SNX29	0.561376	0.393632	0.29765	0.221102	0.579301	0.421077	0.319103	0.221102
637	637	LMO3	LMO3	0.787285	0.589511	0.525107	0.476367	0.812508	0.600904	0.558917	0.476367
638	638	MRPS10	MRPS10	-1.28585	-1.24343	-1.23978	0.744764	-1.18721	-1.30172	-1.30951	0.744764
639	639	GUCA1A	GUCA1A	0.313657	0.3055	0.288466	-0.302076	0.303108	0.326296	0.352215	-0.302076
640	640	RSF1	RSF1	-0.498411	0.677887	0.628282	0.00332367	-0.506881	0.6997	0.670514	0.00332367
641	641	VPS13D	VPS13D	-2.22925	-2.46687	-2.05461	-0.33982	-2.17713	-2.46664	-2.16521	-0.33982
642	642	CELF2	CELF2	0.504748	0.1036	0.145776	0.0837909	0.489948	0.179805	0.269417	0.0837909
643	643	FAM120A	FAM120A	0.164573	0.19121	-0.195946	-2.22824	0.170245	0.243397	-0.066181	-2.22824
644	644	R3HDM1	R3HDM1	0.670683	0.528313	0.488109	0.328895	0.61058	0.56426	0.54652	0.328895
645	645	COL9A2	COL9A2	-0.195142	0.462384	0.43585	0.729258	-0.0168654	0.470855	0.459057	0.729258
646	646	KITLG	KITLG	0.31855	0.735811	0.676039	0.28274	0.40503	0.731015	0.684935	0.28274
647	647	ERCC8	ERCC8	0.499564	0.398803	0.398722	0.392073	0.49618	0.426924	0.446045	0.392073
648	648	ADAMTS6	ADAMTS6	0.543076	0.418651	0.419157	0.490909	0.614958	0.4255	0.445454	0.490909
649	649	H6PD	H6PD	-0.012251	-0.0639805	0.0309974	-0.529311	0.0164715	-0.0156279	0.118788	-0.529311
650	650	VAMP3	VAMP3	0.737993	0.459787	0.465822	0.394408	0.717034	0.472347	0.487781	0.394408
651	651	PER3	PER3	0.101774	0.369294	0.391774	0.843387	0.0787676	0.394407	0.435572	0.843387
652	652	UTS2	UTS2	0.397599	0.320591	0.358372	0.418104	0.441872	0.360195	0.391931	0.418104
653	653	TNFRSF9	TNFRSF9	-0.136574	0.278234	0.100452	0.490015	0.029051	0.296536	0.133436	0.490015
654	654	EPN3	EPN3	-0.263611	0.0434702	-0.190495	0.523034	-0.217066	0.0904227	-0.0893066	0.523034
655	655	LTBP1	LTBP1	0.541767	0.636589	0.5941	0.261159	0.579489	0.647352	0.612395	0.261159
656	656	RCN1	RCN1	0.246905	0.398509	-0.391894	0.381652	0.262918	0.428742	-0.340594	0.381652
657	657	ELN	ELN	-0.115015	0.684004	0.363338	0.0617379	-0.0356686	0.67625	0.385769	0.0617379
658	658	RFC2	RFC2	-3.4429	-3.41782	-3.50598	0.218558	-3.46741	-3.41485	-3.5538	0.218558
659	659	ARID1B	ARID1B	-0.180453	0.0112502	0.0563117		0.000483823	0.163524	0.259758
660	660	CLPTM1L	CLPTM1L	0.537893	0.638473	0.55398	0.254556	0.511121	0.653382	0.590666	0.254556
661	661	NEDD4L	NEDD4L	0.346305	0.608108	0.613923	0.423191	0.403716	0.626628	0.661172	0.423191
662	662	FOXP3	FOXP3	0.0225222			-0.00625257	0.180577			-0.00625257
663	663	PPP1R3F	PPP1R3F	0.288882				0.3082
664	664	HEXB	HEXB	0.346408	0.515508	0.491692	-0.130681	0.30222	0.53625	0.542116	-0.130681
665	665	PTCD2	PTCD2	0.297433	0.448484	0.439499	0.389332	0.356304	0.459265	0.465741	0.389332
666	666	KIAA2022	KIAA2022	0.355764			0.569248	0.37542			0.569248
667	667	JKAMP	JKAMP	0.529786	-0.105689	-0.0603397	-0.233322	0.665308	-0.00865772	0.0919218	-0.233322
668	668	DKK3	DKK3	0.645214	0.478287	0.465463	0.691884	0.656995	0.49426	0.504657	0.691884
669	669	ARHGEF5	ARHGEF5	0.266215	-0.318983	-0.994618	0.363509	0.294474	-0.20822	-1.05168	0.363509
670	670	NFE2L3	NFE2L3	0.418591	-0.084474	-0.303391	-0.550795	0.434057	-0.0171066	-0.297911	-0.550795
671	671	MCUR1	MCUR1	0.101632	0.485901	0.474024	0.553464	0.478423	0.523104	0.522247	0.553464
672	672	LIMA1	LIMA1	0.192997	0.187756	0.201504	0.637771	0.200618	0.243506	0.271805	0.637771
673	673	LETMD1	LETMD1	0.501196	0.0979976	0.0807675	0.793496	0.364634	0.158584	0.213442	0.793496
674	674	SLC4A8	SLC4A8	0.200003	0.415701	0.405949	0.117643	0.17706	0.435328	0.431635	0.117643
675	675	LAMC3	LAMC3	-0.776949	0.230391	0.247395	0.370067	-0.109931	0.259776	0.294671	0.370067
676	676	PTGER3	PTGER3	0.806411	-0.0624813	-0.0568643	-0.352363	0.930703	0.00325773	0.085537	-0.352363
677	677	TNIP3	TNIP3	0.699399	0.195805	0.26695		0.699399	0.223052	0.323144
678	678	MAPK9	MAPK9	0.500142	0.976648	0.609388	0.227651	0.599597	0.949172	0.614142	0.227651
679	679	COL23A1	COL23A1	0.14575	0.519215	0.493863		0.115429	0.53614	0.521077
680	680	BCAR1	BCAR1	0.380943	-1.81534	-0.65479	0.840762	0.352491	-1.93324	-0.520815	0.840762
681	681	FAM160A2	FAM160A2	0.451368	0.609824	0.578418	0.136134	0.443584	0.615709	0.592565	0.136134
682	682	HERPUD1	HERPUD1	-0.110528	0.358478	0.328526	0.255403	0.0383026	0.434981	0.436221	0.255403
683	683	HOMER3	HOMER3	-0.173113	-0.49236	-0.453185	0.0512507	0.148655	-0.400289	-0.269732	0.0512507
684	684	RAD51	RAD51	-2.9444	-2.32412	-2.10571	-1.86241	-2.96944	-2.38642	-2.32032	-1.86241
685	685	POLQ	POLQ	-0.232486	-0.801209	-0.718167	0.0583929	-0.0979453	-0.7436	-0.557425	0.0583929
686	686	PIK3CB	PIK3CB	0.465448	0.16018	0.0827793	0.46015	0.47961	0.297906	0.312698	0.46015
687	687	CYBA	CYBA	-0.120586	0.402541	0.397818	0.181968	-0.325258	0.4324	0.453103	0.181968
688	688	THOC3	THOC3	-2.275	-2.51027		-2.9565	-2.34998	-2.53576		-2.9565
689	689	HEBP2	HEBP2	0.500709	0.553204	0.557126	0.611357	0.409255	0.569028	0.591306	0.611357
690	690	MPHOSPH9	MPHOSPH9	0.480483	0.303794	0.313152	-1.85977	0.400501	0.317313	0.348423	-1.85977
691	691	PLEKHA5	PLEKHA5	0.169167	0.35882	0.323364	0.453477	0.166442	0.375082	0.371715	0.453477
692	692	PRSS8	PRSS8	-0.0868595	0.559436	0.527332	-1.10018	-0.0807457	0.564206	0.532176	-1.10018
693	693	SIKE1	SIKE1	0.420212	0.151828	0.164413	0.315268	0.417266	0.212582	0.273406	0.315268
694	694	RRP12	RRP12	-2.52345	-3.07185	-2.8954	-4.04725	-2.63831	-3.07629	-3.06836	-4.04725
695	695	FNIP2	FNIP2	0.347443	0.653355	0.368937	0.413125	0.492357	0.657963	0.39997	0.413125
696	696	MSMO1	MSMO1	0.555702	0.738532	0.718851	0.267211	0.546469	0.768878	0.765245	0.267211
697	697	TTC17	TTC17	0.388692	0.523372	0.499875	-0.643923	0.479037	0.531451	0.516438	-0.643923
698	698	ALX4	ALX4	0.281136	0.152697	0.176175	-0.845594	0.28799	0.212663	0.273775	-0.845594
699	699	FSTL4	FSTL4	0.496175	0.34922	0.356058	-0.324445	0.545417	0.383842	0.413553	-0.324445
700	700	FOXN3	FOXN3	0.0487825	0.485924	0.466918	0.136134	0.126974	0.491487	0.495232	0.136134
701	701	METTL24	METTL24	0.662305	0.137534	0.189202	0.807132	0.662305	0.180153	0.26801	0.807132
702	702	AKR7A2	AKR7A2	0.499213	0.306956	0.341356	0.499186	0.56678	0.330066	0.39106	0.499186
703	703	MRTO4	MRTO4	-1.30902	-2.54602	-2.07938	-2.3548	-1.42366	-2.59827	-2.32401	-2.3548
704	704	NNAT	NNAT	0.428474	0.58794	0.500126	-0.435116	0.415512	0.584756	0.515933	-0.435116
705	705	USE1	USE1	0.00822383	-0.937137	-0.986432	0.680561	0.136659	-0.881221	-0.858272	0.680561
706	706	MCF2L2	MCF2L2	0.797755	0.148336	0.127375	-0.227516	0.781917	0.183421	0.217357	-0.227516
707	707	NRIP2	NRIP2	-0.620969	0.584034	0.538617	0.283796	-0.545891	0.588196	0.568348	0.283796
708	708	LAMA3	LAMA3	0.570756	0.292427	0.31323	1.07685	0.618986	0.331718	0.376491	1.07685
709	709	AP5M1	AP5M1	0.376002	0.577084	0.549871	1.14888	0.396125	0.593996	0.57049	1.14888
710	710	ANAPC4	ANAPC4	-2.47577	-2.98431	-2.84785	-0.618159	-2.57448	-3.00017	-2.92938	-0.618159
711	711	KCNQ1	KCNQ1	0.699544	0.333478	0.359792	0.0928801	0.711246	0.356055	0.405029	0.0928801
712	712	TRAPPC3	TRAPPC3	-1.74337	-3.16465	-2.89625	-2.87723	-2.00448	-3.16708	-3.05764	-2.87723
713	713	THRAP3	THRAP3	0.0689782	0.209952	0.222306	0.37133	0.0872639	0.278851	0.324001	0.37133
714	714	PHPT1	PHPT1	0.429658	0.481474	0.45238	0.575586	0.471478	0.505051	0.512083	0.575586
715	715	ENTPD2	ENTPD2	0.185545	0.102648	0.137949	0.331411	0.165927	0.144202	0.214884	0.331411
716	716	LY75	LY75		0.440717	0.212026	0.0880587		0.462642	0.235348	0.0880587
717	717	ARID4B	ARID4B	0.195659	0.0318182	-0.00700159		0.167536	0.111923	0.146005
718	718	OPN3	OPN3	0.696615	0.50438	0.430173		0.73196	0.523959	0.486143
719	719	SDCCAG8	SDCCAG8	0.606374	0.596885	0.539986	-1.51985	0.606374	0.61293	0.572528	-1.51985
720	720	PTPRN	PTPRN		0.41209	0.406727	0.351009		0.426665	0.434174	0.351009
721	721	HHAT	HHAT	0.447045	0.449372	0.407534	0.214921	0.42793	0.453847	0.452891	0.214921
722	722	KIF1B	KIF1B	0.469949	0.0277994	0.0711289	0.0842178	0.493073	0.118097	0.232111	0.0842178
723	723	FOXC1	FOXC1	0.562942	0.337373	0.117886	0.173669	0.693468	0.403362	0.19214	0.173669
724	724	TBC1D22A	TBC1D22A	0.545934	0.421348	0.431179	0.964591	0.499696	0.446444	0.473165	0.964591
725	725	SYNE2	SYNE2	0.574725	0.466886	0.455221	0.219397	0.570775	0.479424	0.482437	0.219397
726	726	PLEKHH1	PLEKHH1	-0.0775936	0.712559	0.661609	0.701632	-0.0189339	0.708624	0.673904	0.701632
727	727	ATP9A	ATP9A	0.397875	0.267621	0.198316	0.130444	0.413938	0.325111	0.303355	0.130444
728	728	SPO11	SPO11	0.408825	0.632648	0.543765	0.9106	0.415179	0.650355	0.596685	0.9106
729	729	CBLN4	CBLN4	0.429702	0.622302	0.512274	-0.495111	0.493544	0.639626	0.569453	-0.495111
730	730	CHRDL2	CHRDL2	-0.833639	0.373458	0.331859	-0.106523	-0.81096	0.411053	0.416809	-0.106523
731	731	FAM168A	FAM168A	0.21642	0.572865	0.521472	-0.963503	0.204942	0.577773	0.544889	-0.963503
732	732	RELT	RELT	-0.201858	0.358219	0.333039	0.425149	-0.053774	0.386635	0.413419	0.425149
733	733	GALC	GALC	0.500556	0.0109583	0.0405672	0.601876	0.576955	0.0899963	0.184617	0.601876
734	734	NOP58	NOP58	-3.29229	-3.13315	-2.95086	-2.02929	-3.45309	-3.15602	-3.11717	-2.02929
735	735	SZRD1	SZRD1	-0.385848	-0.167862	-0.0954284	0.490291	-0.343483	-0.096635	0.0441562	0.490291
736	736	KCNH2	KCNH2	0.227529	0.575049	0.534197	0.485152	0.313307	0.600148	0.592576	0.485152
737	737	CUL1	CUL1	-2.33953	-2.55513	-2.44225	-2.47394	-2.43188	-2.58105	-2.54302	-2.47394
738	738	FAM114A2	FAM114A2	0.626467	0.54461	0.511346		0.626467	0.546186	0.532712
739	739	CYFIP2	CYFIP2				0.302907				0.302907
740	740	TAB2	TAB2	0.393441	0.346867	0.364899		0.317454	0.411671	0.459043
741	741	GINM1	GINM1	0.364318	0.581067	0.563084	0.668681	0.349304	0.588052	0.583174	0.668681
742	742	EIF2AK2	EIF2AK2	0.64563	0.45816	0.451165	-0.059324	0.688561	0.470542	0.467814	-0.059324
743	743	USP36	USP36	-1.01761	-3.0169	-2.85883	-3.33132	-0.950039	-2.98113	-2.93789	-3.33132
744	744	KMT2C	KMT2C	-0.385073	0.268657	0.215426	-0.133522	-0.177571	0.374105	0.389499	-0.133522
745	745	MCOLN3	MCOLN3	0.589213	0.678672	0.612851	0.796421	0.570108	0.680561	0.634025	0.796421
746	746	CCDC85A	CCDC85A	-0.0262649	0.462396	0.440338	-0.155908	-0.0463728	0.484418	0.476627	-0.155908
747	747	PUM2	PUM2	0.217999	0.0905107	0.0856186	-1.53402	0.287091	0.123073	0.178141	-1.53402
748	748	MRPL43	MRPL43	-2.56108	-2.18759	-2.02339	0.280337	-2.62372	-2.2742	-2.25274	0.280337
749	749	ITIH4	ITIH4	0.178771	-0.294461	-0.118424	0.226892	0.164269	-0.250401	-0.0396707	0.226892
750	750	ITIH1	ITIH1	0.53809	0.410296	0.440872	0.72736	0.520199	0.430522	0.476999	0.72736
751	751	C4orf27	C4orf27	0.666786	0.388032	-0.259113	0.976811	0.624046	0.416317	-0.279225	0.976811
752	752	ZFR	ZFR	-0.637743	-0.68107	-0.66851	0.543699	-0.652305	-0.654677	-0.528105	0.543699
753	753	ZNF280C	ZNF280C	0.51423			-0.0140217	0.596811			-0.0140217
754	754	NPFFR2	NPFFR2	0.689124	0.59554	0.584755	0.148877	0.722076	0.599452	0.606446	0.148877
755	755	PHF21B	PHF21B	0.0554524	0.234147	0.26234	-0.0142915	0.159266	0.27697	0.331383	-0.0142915
756	756	TRAF1	TRAF1	0.265005	0.685461	0.388104	-1.06733	0.434432	0.682875	0.394628	-1.06733
757	757	RC3H2	RC3H2	0.65208	0.359202	0.421609	-0.161738	0.661744	0.407285	0.477704	-0.161738
758	758	IL17RB	IL17RB	0.520269	0.199273	0.286531	0.416862	0.434426	0.215773	0.30681	0.416862
759	759	TRAF3IP2	TRAF3IP2	0.304076	0.53066	0.519359	0.839631	0.357599	0.526146	0.536922	0.839631
760	760	GYG2	GYG2	0.594184			-0.735174	0.594184			-0.735174
761	761	DCBLD2	DCBLD2	0.041109	0.514606	0.48313	-0.409064	0.00335182	0.530761	0.514187	-0.409064
762	762	SERPINB3	SERPINB3	0.747132	0.703239	0.698396		0.697771	0.70975	0.717708
763	763	SOAT1	SOAT1	0.390887	0.339699	0.29988	0.0830275	0.412371	0.380549	0.374021	0.0830275
764	764	PKP2	PKP2	0.311274	0.132	-0.496428	0.485951	0.343301	0.179338	-0.423416	0.485951
765	765	MSH4	MSH4	0.493315	0.394396	0.393272	0.433398	0.514502	0.417834	0.428941	0.433398
766	766	F7	F7	0.662859	0.282288	0.287256	0.570601	0.669746	0.331996	0.398899	0.570601
767	767	GDI2	GDI2	0.481583	-0.167011	-0.478991	-1.16912	0.431449	-0.0124946	-0.241965	-1.16912
768	768	PRDM1	PRDM1	0.236445	0.274383	0.307853		0.266062	0.3526	0.409086
769	769	ATG5	ATG5	0.444346	0.756285	0.723734	0.58913	0.498988	0.753858	0.737821	0.58913
770	770	TMCC3	TMCC3	0.625794	0.462464	0.237118	-0.0226742	0.685628	0.463643	0.268597	-0.0226742
771	771	PITHD1	PITHD1	0.395747	0.46737	0.476081	0.351541	0.479034	0.481704	0.503728	0.351541
772	772	MTA3	MTA3	0.371564	0.540288	0.484325	0.377864	0.390769	0.560071	0.526761	0.377864
773	773	USP13	USP13	0.466903	0.333044	0.244968		0.446893	0.3691	0.335293
774	774	ATP11B	ATP11B	0.491925	0.542355	0.463502	0.457777	0.456205	0.567204	0.516334	0.457777
775	775	LAMC2	LAMC2	0.527129	-0.113648	-0.112607	0.235462	0.266811	-0.0318305	0.0446269	0.235462
776	776	CDK14	CDK14	0.68626	0.77794	0.673059	0.414623	0.688943	0.772959	0.684027	0.414623
777	777	SEC61A1	SEC61A1	-3.20659	-3.16698	-1.25984	0.745894	-3.10675	-3.15604	-1.38174	0.745894
778	778	PPP1R12A	PPP1R12A	0.394003	-2.55853	-2.37514	0.435257	0.412925	-2.77431	-2.79894	0.435257
779	779	RASGRF1	RASGRF1	0.284978	0.429248	0.192117	0.658032	0.535175	0.446792	0.247537	0.658032
780	780	CAMK2B	CAMK2B	0.340263	0.56475	0.527152	0.375894	0.327911	0.577804	0.560076	0.375894
781	781	CROCC	CROCC	-0.941327	0.0281898	0.239485	-0.0812456	-0.675174	0.0743984	0.308346	-0.0812456
782	782	POLR3E	POLR3E	-2.68881	-2.1759	-1.8431	-3.23693	-2.70504	-2.24721	-2.01632	-3.23693
783	783	ATP2B4	ATP2B4	0.309478	-0.289742	-0.297533	0.183831	0.3414	-0.237922	-0.112785	0.183831
784	784	ZC3H11A	ZC3H11A	-0.343099	-0.670924	-0.850651	0.0388048	-0.189596	-0.600936	-0.818101	0.0388048
785	785	RIOK2	RIOK2	-2.34136	-2.4199	-2.36156	-2.45486	-2.12573	-2.4966	-2.52267	-2.45486
786	786	YIPF1	YIPF1	0.601275	0.650488	0.588019	0.376517	0.653445	0.657893	0.601448	0.376517
787	787	NDC1	NDC1	-0.368566	-1.71934	-1.51669	-2.53819	-0.0539993	-1.77045	-1.63341	-2.53819
788	788	DGKG	DGKG	0.22585	0.504534	0.451496	-2.0511	0.239496	0.530815	0.509828	-2.0511
789	789	FLYWCH1	FLYWCH1	-0.140473	-0.033874	-0.000979405	-0.0343269	-0.0769258	0.0221066	0.124625	-0.0343269
790	790	UNKL	UNKL	0.243524	0.414111	0.424589	-1.02216	0.251204	0.426848	0.448206	-1.02216
791	791	TBXAS1	TBXAS1	0.463047	0.483385	0.436534	0.570161	0.312442	0.495736	0.500351	0.570161
792	792	PARP12	PARP12	0.527624	0.472781	0.422385	0.75111	0.587303	0.491616	0.465394	0.75111
793	793	ALDH18A1	ALDH18A1	-2.10199	-0.536059	-0.418911	0.366127	-2.412	-0.341991	-0.10527	0.366127
794	794	TARBP1	TARBP1	0.41328	0.422648	0.353483	-2.41652	0.382635	0.464852	0.468724	-2.41652
795	795	PET112	PET112	-1.0793	-0.336042	-0.277705		-1.26006	-0.244032	-0.00639026
796	796	MXD1	MXD1	0.296228	0.668752	0.530473		0.257808	0.679195	0.563245
797	797	CDK17	CDK17	0.599201	0.563066	0.53811	0.567886	0.604347	0.573112	0.552977	0.567886
798	798	DNAJC25	DNAJC25	0.5402	0.553094	0.544462	-0.461328	0.567569	0.564263	0.59114	-0.461328
799	799	SLC2A3	SLC2A3	0.953164	0.359063	0.146895	-0.139991	0.574734	0.383644	0.192503	-0.139991
800	800	PSD	PSD	0.147146	0.15068	0.197432	0.130153	0.0417918	0.211661	0.294139	0.130153
801	801	CTDP1	CTDP1	-2.04691	-2.59461	-2.33879	-2.90415	-2.42135	-2.62572	-2.55075	-2.90415
802	802	YBX3	YBX3	0.359973	-0.29507	-0.615711	0.227651	0.361229	-0.242448	-0.536293	0.227651
803	803	STYK1	STYK1	0.601572	0.547961	0.504663	0.529443	0.641483	0.565856	0.530023	0.529443
804	804	WNK1	WNK1	-2.21189	-2.62535	-2.55614	-1.27614	-2.28246	-2.72705	-2.8064	-1.27614
805	805	CCAR1	CCAR1	-1.00954	-1.8866	-1.65615	-3.39135	-1.40465	-2.02995	-1.91533	-3.39135
806	806	OGFR	OGFR	-0.361723	-0.764744	-0.97015	0.394743	0.0157463	-0.742321	-0.869359	0.394743
807	807	GNA15	GNA15	0.446724	0.464044	0.486049	0.491696	0.553931	0.468359	0.500566	0.491696
808	808	CREB3L3	CREB3L3	-0.50631	0.189213	0.241531	0.807884	-0.500471	0.232854	0.288818	0.807884
809	809	PIGV	PIGV	0.364818	-0.216964	-0.116002	0.675529	0.642878	-0.130764	0.0325272	0.675529
810	810	PTPRU	PTPRU	0.611354	-0.352011	-0.272189	0.654118	0.662729	-0.291854	-0.121553	0.654118
811	811	SNRNP40	SNRNP40	-0.452912	-2.15405	-1.64746	-3.25292	-0.48897	-2.26208	-1.75266	-3.25292
812	812	RIMBP2	RIMBP2	0.215523	0.538749	0.523802	0.421512	0.293956	0.537464	0.535804	0.421512
813	813	COL11A1	COL11A1	0.608549	0.504107	0.481044	0.230078	0.649122	0.514002	0.49772	0.230078
814	814	QSER1	QSER1	0.538606	0.527342	0.511153	0.317718	0.509033	0.538933	0.537545	0.317718
815	815	MPC1	MPC1	0.727956	0.655694	0.649992		0.732148	0.684788	0.686232
816	816	ACAA1	ACAA1	0.551528	0.426006	0.213621	0.608736	0.610633	0.449684	0.250676	0.608736
817	817	BCAT1	BCAT1	0.120357	0.520271	0.418511	-0.252016	0.0771424	0.553433	0.516019	-0.252016
818	818	HDAC7	HDAC7	-0.0104879	-0.19147	-0.194013	-2.26446	0.0707758	-0.0814159	-0.00454158	-2.26446
819	819	LZTS1	LZTS1	0.49848	0.316413	0.352709	0.82938	0.536285	0.351294	0.419067	0.82938
820	820	PRDM6	PRDM6	0.433186	0.297696	0.299953		0.420116	0.310168	0.338334
821	821	WNT8A	WNT8A	0.326541	0.685087	0.629644		0.333926	0.688887	0.637583
822	822	SPAG4	SPAG4	0.66022	-0.243706	-0.290873	0.50744	0.694497	-0.165234	-0.124145	0.50744
823	823	NCKAP1	NCKAP1	0.487187	-1.46013	-1.35667	0.374856	0.488017	-1.58705	-1.48889	0.374856
824	824	MRPS35	MRPS35	-2.5226	-1.4229	-1.31831	0.168909	-2.47248	-1.52498	-1.49152	0.168909
825	825	GUCY1B3	GUCY1B3	0.590675	0.69387	0.646311	0.370467	0.590675	0.691844	0.649852	0.370467
826	826	SFSWAP	SFSWAP	-0.953987	-1.87827	-1.81541	0.122884	-0.943689	-1.90805	-1.96925	0.122884
827	827	TNK2	TNK2	0.220019	0.606777	0.527403	0.142491	0.312746	0.626436	0.580754	0.142491
828	828	MON2	MON2	-0.280497	-0.247418	-0.260695	-2.03572	-0.299406	-0.0268267	0.0976501	-2.03572
829	829	CDH3	CDH3	-0.271679	0.423519	0.416485	0.734098	-0.394446	0.459472	0.461195	0.734098
830	830	ARSF	ARSF	0.755024			0.311132	0.722844			0.311132
831	831	GPBP1	GPBP1	0.207393	0.0776774	0.111965	-2.91081	0.326631	0.147213	0.217471	-2.91081
832	832	DGAT2	DGAT2	0.333982	0.633484	0.551396	0.100184	0.309828	0.643862	0.607895	0.100184
833	833	ZNF112	ZNF112		0.516806	0.482924	-0.0866735		0.543393	0.537083	-0.0866735
834	834	CS	CS	-0.201554	-1.02347	-1.05195	0.980652	-0.297128	-1.00503	-1.00272	0.980652
835	835	LTK	LTK	0.551536	0.417511	0.403415	0.591507	0.567168	0.439569	0.448529	0.591507
836	836	MRPS24	MRPS24	-2.35737	-1.73753	-1.75607	0.711125	-2.40483	-1.89374	-2.06933	0.711125
837	837	ELMO2	ELMO2	0.404754	-0.729089	-0.742483	0.856104	0.382379	-0.360701	-0.221479	0.856104
838	838	WAPAL	WAPAL	-2.594	-0.315427	-0.204373	-2.13204	-2.5108	-0.223691	-0.0557254	-2.13204
839	839	VMP1	VMP1	-2.62979	-2.15719	-2.13842	0.309738	-2.63906	-2.24658	-2.36338	0.309738
840	840	APPBP2	APPBP2	0.93928	0.488627	0.422934	0.76651	0.93928	0.522469	0.508491	0.76651
841	841	POLD1	POLD1	-1.47885	-2.77663	-2.95398	-0.110136	-1.42004	-2.79389	-3.12094	-0.110136
842	842	SEZ6	SEZ6	0.256965	0.0140772	0.0173876	0.0391835	0.288145	0.0970189	0.147637	0.0391835
843	843	EIF4B	EIF4B	-0.957351	-1.97936	-1.79019	-1.78244	-0.780366	-2.05303	-1.90472	-1.78244
844	844	SLC6A16	SLC6A16	0.451533	0.332827	0.297014	-0.688764	0.539482	0.381876	0.39526	-0.688764
845	845	GLTSCR1	GLTSCR1	-0.240761	0.451563	0.454721	-1.80386	-0.200535	0.507753	0.551344	-1.80386
846	846	SPHK2	SPHK2	-0.32606	-0.180511	-0.0882621	0.732237	-0.201651	-0.151808	-0.00990881	0.732237
847	847	RPL18	RPL18	-4.17613	-3.48361	-3.1607	-3.05208	-4.22954	-3.45728	-3.19999	-3.05208
848	848	CA11	CA11	0.361192	0.0659744	0.103478	1.0091	0.358442	0.0966019	0.193412	1.0091
849	849	ISOC2	ISOC2	0.439734	0.0981211	0.102473	0.411006	0.420833	0.143551	0.198751	0.411006
850	850	U2AF2	U2AF2	-3.2695	-3.21991	-3.15251	0.0139685	-3.24814	-3.20592	-3.22544	0.0139685
851	851	EPN1	EPN1	-0.0031468	0.391013	0.365446		0.0706189	0.452519	0.449434
852	852	MED29	MED29	-0.99279	-1.33043	-1.25175	-0.25126	-1.08187	-1.36824	-1.25727	-0.25126
853	853	AHRR	AHRR	0.38214	0.0379755	-0.0583889	0.380631	0.304179	0.10402	0.0877498	0.380631
854	854	GSC2	GSC2	-0.474282	-0.190176	-0.185258	-0.024825	0.0881204	-0.15044	-0.0300745	-0.024825
855	855		ZNF275
856	856	MTMR1	MTMR1	0.545224			0.567999	0.560135			0.567999
857	857	GPC1	GPC1	0.729519	0.0973977	0.101248	0.963708	0.729519	0.185786	0.255997	0.963708
858	858	ADCK1	ADCK1	0.688355	0.800291	0.7417	0.471549	0.754698	0.800009	0.747939	0.471549
859	859	HAGH	HAGH	0.360698	0.148168	0.110634	0.754097	0.310337	0.202907	0.242918	0.754097
860	860	RNF4	RNF4	-0.94516	-1.86844	-1.79949	0.0720889	-0.840211	-1.96723	-2.01881	0.0720889
861	861	CASP8	CASP8	0.759273	0.55413	0.537258	-2.33544	0.759273	0.563604	0.557517	-2.33544
862	862	LIMCH1	LIMCH1	0.368186	0.574408	0.557609	-0.0981699	0.393298	0.573839	0.570044	-0.0981699
863	863	ASUN	ASUN	-1.50114	-1.12988	-1.13994	-1.72118	-1.35504	-1.14408	-1.22753	-1.72118
864	864	TM7SF3	TM7SF3	0.29373	0.552437	0.45849	-0.0842993	0.267515	0.5725	0.54108	-0.0842993
865	865	DLX3	DLX3	0.199509	-0.276698	-0.254942	0.196917	0.169818	-0.182278	-0.0740146	0.196917
866	866	SPA17	SPA17	0.432857	0.594692	0.578523	-0.0350842	0.432857	0.616636	0.610315	-0.0350842
867	867	TSPAN32	TSPAN32	0.60316	0.625334	0.604265	0.120717	0.631357	0.628931	0.626046	0.120717
868	868	WISP2	WISP2	0.598589	0.316702	0.248718	1.00715	0.629008	0.367372	0.33939	1.00715
869	869	DMRT3	DMRT3	0.562605	0.56935	0.581863	0.0494431	0.646005	0.57292	0.610777	0.0494431
870	870	ST3GAL6	ST3GAL6	0.705985	0.274593	0.28356	-0.212504	0.659305	0.303835	0.345126	-0.212504
871	871	ATP2C2	ATP2C2	-0.399289	0.323565	0.284389	0.0274456	-0.330914	0.345952	0.325311	0.0274456
872	872	NGFR	NGFR	0.419382	-0.149253	-0.155222	0.786871	0.441953	-0.0935212	-0.00886336	0.786871
873	873	CDON	CDON	0.309421	0.389791	0.377899	0.46694	0.351381	0.414957	0.422652	0.46694
874	874	TAF2	TAF2	-2.16431	-1.81086	-1.8141	-4.15115	-1.98108	-1.94716	-2.10962	-4.15115
875	875	HIPK2	HIPK2				0.730759				0.730759
876	876	TNPO3	TNPO3	-2.46234	-2.92452	-2.90226	-2.53577	-2.54056	-2.89693	-2.92292	-2.53577
877	877	MEF2BNB-MEF2B	MEF2BNB-MEF2B				0.718674				0.718674
878	878	RFXANK	RFXANK	-0.894279	-0.0681055	0.000818677	0.54136	-0.774668	-0.0295636	0.0839961	0.54136
879	879	TMEM161A	TMEM161A	0.243082	0.377218	0.386481		0.216929	0.402642	0.429339
880	880	LPAR2	LPAR2	0.426419	-0.445515	-0.427332		0.462307	-0.352363	-0.251652
881	881	CTSA	CTSA	0.0924333	0.488454	0.417767	0.303426	0.117738	0.488539	0.447192	0.303426
882	882	SUGP2	SUGP2	0.141864	-0.19556	-0.34081	0.764224	0.105314	-0.115519	-0.205733	0.764224
883	883	SLC12A2	SLC12A2	0.285564	0.468972	0.439374	0.0196471	0.260839	0.494595	0.502727	0.0196471
884	884	SNX24	SNX24	0.662231	0.617935	0.599559	-1.55845	0.676719	0.633658	0.634564	-1.55845
885	885	EYA2	EYA2	0.235326	0.51585	0.456778	0.515123	0.368444	0.529727	0.475127	0.515123
886	886	CNN2	CNN2	0.197013	-1.37937	-0.896626	-0.390343	0.417342	-1.44337	-0.929324	-0.390343
887	887	ABCA7	ABCA7	0.184239	0.55101	0.548102	0.477426	0.279661	0.575306	0.588736	0.477426
888	888	SNCAIP	SNCAIP	0.2217	0.59917	0.56531		0.232752	0.610713	0.583145
889	889	DDX20	DDX20	-3.22424	-1.91092	-1.75257	-3.54985	-3.28101	-2.07377	-1.97849	-3.54985
890	890	BTBD1	BTBD1	0.282988	0.224625	0.18619	0.464535	0.373849	0.249971	0.247144	0.464535
891	891	FAR2	FAR2	0.606087	0.205602	0.159803	-0.215514	0.60447	0.274522	0.295493	-0.215514
892	892	BCAS1	BCAS1	0.203496	0.62066	0.497364	0.823836	0.301303	0.630649	0.55357	0.823836
893	893	POU1F1	POU1F1	0.440645	0.353	0.358859	0.620477	0.390969	0.375455	0.425499	0.620477
894	894	CHI3L2	CHI3L2	0.0953968	0.142845	0.161279	-1.149	0.00432322	0.203148	0.249848	-1.149
895	895	SBNO2	SBNO2	0.371027	0.275556	0.0833353		0.400532	0.360194	0.199438
896	896	PMS1	PMS1	0.713174	0.524391	0.492213	-2.1677	0.689795	0.539147	0.526921	-2.1677
897	897	HMG20B	HMG20B	0.381437	0.649509	0.620559	0.519197	0.430954	0.6712	0.643425	0.519197
898	898	CALCRL	CALCRL	0.685337	0.445528	0.431245	0.232705	0.686369	0.450779	0.441889	0.232705
899	899	TAF11	TAF11	-0.782474	-0.0124116	0.0474765	-1.86109	-0.788328	0.0399679	0.132918	-1.86109
900	900	ANKS1A	ANKS1A	-0.429072	0.59191	0.560888	-0.0861523	-0.492023	0.589187	0.567138	-0.0861523
901	901	AP3D1	AP3D1	-0.30877	0.331501	0.374371	0.347382	-0.190985	0.363923	0.416373	0.347382
902	902	ZNF76	ZNF76	0.256274	0.354935	0.358429	0.581923	0.25822	0.381687	0.401348	0.581923
903	903	SLC9A3R2	SLC9A3R2	0.419548	0.583081	0.565841	0.607419	0.425521	0.592939	0.588054	0.607419
904	904	NTHL1	NTHL1	0.614419	0.125961	0.176707	-0.00338301	0.631394	0.176988	0.257777	-0.00338301
905	905	UHRF1BP1	UHRF1BP1	0.18677	0.0250793	0.0331243	0.595037	0.392593	0.0887563	0.158765	0.595037
906	906	GNAI3	GNAI3	-0.439567	0.177182	0.181709	0.899712	-0.196173	0.249706	0.306493	0.899712
907	907	IPO5	IPO5	0.021603	-0.707329	-0.611481	0.161416	0.243146	-0.636668	-0.37831	0.161416
908	908	OAT	OAT	0.514097	-0.22931	-0.185175		0.560875	-0.184919	-0.0605116
909	909	WDR3	WDR3	-3.35576	-2.56276	-2.34335	-2.6117	-3.34644	-2.62217	-2.57867	-2.6117
910	910	PKN2	PKN2	0.635603	-0.209884	-0.382918		0.531291	0.0126129	-0.0508599
911	911	WDR18	WDR18	-2.57582	-3.2831	-3.12967	-3.56641	-2.64554	-3.31675	-3.27093	-3.56641
912	912	TRAM2	TRAM2	-0.000251941	0.415532	0.390167	-1.3676	-0.0650243	0.451613	0.452149	-1.3676
913	913	NTN1	NTN1	0.296852	0.331336	0.36853	0.935553	0.262533	0.353393	0.405141	0.935553
914	914	GLP2R	GLP2R	-0.118593	0.46797	0.468661	0.0557177	-0.1193	0.488908	0.496047	0.0557177
915	915	MCM10	MCM10	-0.383342	-0.549671	-0.40561	0.439322	-0.236178	-0.473063	-0.23272	0.439322
916	916	DGKA	DGKA	0.206917	-0.0821366	-0.0346904		0.136042	-0.0211593	0.0862523
917	917	ERBB3	ERBB3	0.428426	0.0685399	0.102695	0.622692	0.438444	0.209651	0.276532	0.622692
918	918	ROPN1	ROPN1	0.526569	0.256854	0.264415	-1.12696	0.508473	0.307389	0.336739	-1.12696
919	919	ANKRD44	ANKRD44	0.574471	0.313533	0.32742	0.0687007	0.548241	0.329857	0.351596	0.0687007
920	920	KARS	KARS	-3.53601	-3.38283	-3.19045	-3.42533	-3.52974	-3.38262	-3.28083	-3.42533
921	921	ADAT1	ADAT1	0.585109	-0.0990488	-0.069502		0.73802	-0.0395173	0.0545648
922	922	PDIA5	PDIA5	0.419805	0.65505	0.619607	0.755355	0.452147	0.661099	0.634467	0.755355
923	923	TBC1D22B	TBC1D22B	0.339991	-0.244412	-0.193446	-1.87175	0.330656	-0.205823	-0.0796447	-1.87175
924	924	NDUFB4	NDUFB4	-0.566644	-1.64074	-1.58794	0.453054	-0.451537	-1.63275	-1.66147	0.453054
925	925	SPEN	SPEN	-1.41618	0.588947	0.593558	-0.440771	-1.48163	0.620892	0.632099	-0.440771
926	926	MYLK	MYLK	0.362547	0.725341	0.659239		0.576661	0.728655	0.673199
927	927	ZC3H15	ZC3H15	0.65355	0.376845	0.329254	-0.372461	0.636996	0.42555	0.436888	-0.372461
928	928	MAP2K4	MAP2K4	0.537225	0.445058	0.486506	0.633992	0.478367	0.462747	0.516258	0.633992
929	929	TMEM206	TMEM206	0.016694	0.603605	0.547236	0.704611	0.129505	0.610714	0.566972	0.704611
930	930	SNAP91	SNAP91	-0.0757034	0.145094	0.197485	0.79667	-0.080429	0.191228	0.252034	0.79667
931	931	SLK	SLK	0.120151	0.116417	0.152789	0.452793	0.0311152	0.174875	0.248862	0.452793
932	932	CYB5R4	CYB5R4	0.658115	-0.905071	-0.727304		0.689922	-0.848297	-0.555023
933	933	COL17A1	COL17A1	-0.333227	-0.360005	-0.245702	0.716842	-0.348153	-0.297928	-0.134832	0.716842
934	934	GSTO2	GSTO2	0.648774	0.360852	0.378111	0.371671	0.6158	0.403933	0.434552	0.371671
935	935	SEC61A2	SEC61A2	-0.462918	0.385926	0.40335	0.9663	-0.293947	0.406422	0.457749	0.9663
936	936	PRKCQ	PRKCQ	0.152365	0.670029	0.637685	-3.07057	0.266781	0.667913	0.64486	-3.07057
937	937	TLE2	TLE2	0.386233	0.481314	0.485092	0.587475	0.411861	0.493897	0.514431	0.587475
938	938	ASB1	ASB1	0.424195	0.634934	0.649541	0.429441	0.417773	0.640804	0.666875	0.429441
939	939	FAM107B	FAM107B	0.637215	0.783227	0.716369	0.457197	0.580518	0.780481	0.726801	0.457197
940	940	ME1	ME1	0.606732	-0.20644	-0.135194	0.48228	0.616704	-0.0932581	0.0613449	0.48228
941	941	TBC1D1	TBC1D1	0.381634	0.476338	0.468907	0.257024	0.270306	0.485577	0.500008	0.257024
942	942	CDK13	CDK13	-1.66546	-0.121728	-0.173916	-2.28027	-1.63764	0.00807244	0.0930931	-2.28027
943	943	MTHFD2	MTHFD2	-0.600732	0.426659	0.142208	-1.60013	-0.209836	0.458519	0.201246	-1.60013
944	944	SLC9A7	SLC9A7	0.439509			0.9574	0.475927			0.9574
945	945	FOXJ2	FOXJ2	0.466912	0.229195	0.237556	0.231593	0.488588	0.242743	0.263668	0.231593
946	946	YBX1	YBX1	-0.980555	-1.97427	-2.03488	-3.22119	-1.2578	-2.03696	-2.11918	-3.22119
947	947	PDE4A	PDE4A	-0.122023	-0.00043859	0.0727762		0.0224213	0.0493291	0.158901
948	948	PPP2R5A	PPP2R5A	0.745247	0.648135	0.574258	-1.55845	0.694991	0.659897	0.598467	-1.55845
949	949	CTNNA2	CTNNA2	0.371781	0.161033	0.172876	0.0885922	0.402213	0.209316	0.267629	0.0885922
950	950	ELAVL1	ELAVL1	0.162117	-0.419568	-0.323671	0.712496	-0.0489883	-0.296372	-0.0419278	0.712496
951	951	TIE1	TIE1	0.292675	-0.223896	-0.161207	0.283796	0.302859	-0.134464	0.0217953	0.283796
952	952	DIP2B	DIP2B	0.25448	-0.0196471	0.00167414	0.482647	0.296487	0.0336318	0.120568	0.482647
953	953	SMARCD1	SMARCD1	-1.03783	-0.125278	-0.082697	0.108288	-1.33938	0.0124099	0.143411	0.108288
954	954	KDM4A	KDM4A	-1.19258	-0.278426	-0.176166	0.0311535	-0.955718	-0.200194	-0.0281042	0.0311535
955	955	NFYC	NFYC	-1.24525	-2.39391	-2.2833	-0.113619	-1.09266	-2.44404	-2.39966	-0.113619
956	956	ZMYND12	ZMYND12	0.579121	0.386883	0.370571		0.579121	0.405051	0.408327
957	957	SLC9A3	SLC9A3	0.00629369	-0.149289	-0.303205		0.0775816	-0.0844761	-0.124033
958	958	NGEF	NGEF	0.0746689	0.582169	0.550717	0.557482	0.149631	0.583845	0.554032	0.557482
959	959	ASPM	ASPM	-0.335783	-0.723537	-0.752299	-1.604	-0.0890696	-0.613025	-0.558446	-1.604
960	960	CD84	CD84	0.482745	0.707641	0.64506	0.184655	0.501366	0.70648	0.660303	0.184655
961	961	ELOVL1	ELOVL1	-0.609207	-0.844473	-0.79278	-0.477089	-0.302744	-0.773489	-0.5831	-0.477089
962	962	SPI1	SPI1	-1.8284	0.166587	0.170102	0.619566	-2.02002	0.295037	0.365346	0.619566
963	963	ZNRD1	ZNRD1	-1.26953	-2.36316	-2.21335	-3.65527	-1.23609	-2.48237	-2.42483	-3.65527
964	964	MPPED2	MPPED2	0.592411	0.527784	0.274103		0.598921	0.530919	0.28763
965	965	CLDN18	CLDN18	0.5714	0.299842	0.282687	0.541685	0.500386	0.329891	0.341855	0.541685
966	966	ZBTB11	ZBTB11	-3.16369	-2.96056	-2.85863	0.0547963	-3.04071	-2.98178	-2.91266	0.0547963
967	967	ATXN3	ATXN3	0.555796	0.361027	0.358081	0.565307	0.647226	0.378289	0.390124	0.565307
968	968	GOLGA5	GOLGA5	0.609099	0.409453	0.394615	-0.190035	0.742424	0.430544	0.448119	-0.190035
969	969	FGFR2	FGFR2	0.572076	0.405234	0.398174	0.797631	0.533453	0.445195	0.478751	0.797631
970	970	LRRC40	LRRC40	0.526516	0.664865	0.611401	0.761374	0.582399	0.663438	0.624832	0.761374
971	971	ISOC1	ISOC1	0.73385	0.13486	0.118084	0.701012	0.826146	0.212546	0.265959	0.701012
972	972	EML1	EML1	0.484043	0.650476	0.60248		0.629106	0.663372	0.636437
973	973	TRMT11	TRMT11	0.456092	0.526011	0.526812	-0.0273057	0.455253	0.534795	0.54168	-0.0273057
974	974	THUMPD1	THUMPD1	0.153458	-0.494968	-0.332953	0.355061	0.289181	-0.445142	-0.203102	0.355061
975	975	MSANTD3	MSANTD3	0.584738	0.495682	0.200803	0.479499	0.577952	0.507195	0.227052	0.479499
976	976	KIF26A	KIF26A	0.440211	0.197454	0.169514		0.463484	0.260711	0.319235
977	977	ATG2B	ATG2B	0.521312	0.663955	0.623701		0.477544	0.653242	0.622391
978	978	ARFGEF1	ARFGEF1	0.300419	0.120816	0.10433	0.685336	0.28739	0.202414	0.241313	0.685336
979	979	ACSM2B	ACSM2B	0.685379	0.878445	0.826619		0.685379	0.858594	0.833908
980	980	ZFAT	ZFAT	-0.167885	0.3022	0.215061	-0.877689	-0.166924	0.399226	0.371361	-0.877689
981	981	MTFR1	MTFR1	-0.0657654	0.430616	0.408417	-0.139013	0.0058577	0.453349	0.463065	-0.139013
982	982	STAG3	STAG3	-1.36672	0.39226	0.187087	0.170211	-1.18215	0.408158	0.248328	0.170211
983	983	FECH	FECH	0.0810333	-0.58249	-0.238516	0.307003	-0.0606011	-0.39668	-0.0567133	0.307003
984	984	MYO9A	MYO9A	0.418534	0.471356	0.450604	0.651396	0.437906	0.489751	0.482492	0.651396
985	985	DDX3Y	DDX3Y	-0.443789				0.74191
986	986	PFKP	PFKP	-0.282121	0.494462	0.49388	0.232409	-0.23451	0.54635	0.564142	0.232409
987	987	IDI1	IDI1	0.20273	0.762549	0.366586	-2.20946	0.217057	0.773643	0.399395	-2.20946
988	988	SP100	SP100	0.535922	0.526261	0.604748	0.029176	0.469635	0.542244	0.620805	0.029176
989	989	KLF6	KLF6	0.476814	0.512098	0.512183	-2.52385	0.52486	0.595836	0.627342	-2.52385
990	990	PPAP2A	PPAP2A	0.50798	0.399357	0.396586	0.166206	0.610747	0.409252	0.419498	0.166206
991	991	NEO1	NEO1	0.017777	0.292439	0.313606	-0.0795585	-0.0444786	0.343458	0.407318	-0.0795585
992	992	TRAM1	TRAM1	0.6291	0.689238	0.607662	0.518346	0.579732	0.696688	0.636336	0.518346
993	993	PHKA1	PHKA1	0.682045			0.558746	0.653301			0.558746
994	994	TNFRSF1A	TNFRSF1A	0.416252	0.645197	0.612678	0.442585	0.421531	0.645286	0.649658	0.442585
995	995	CACNB1	CACNB1	-0.492846	-0.130994	-0.144746	0.0330139	0.13311	-0.0830369	-0.0059707	0.0330139
996	996	EVI5	EVI5	0.327768	0.0665068	0.100469	0.6691	0.277252	0.112176	0.164039	0.6691
997	997	STOML1	STOML1	0.480537	0.423309	0.422021	0.594405	0.477688	0.434631	0.451144	0.594405
998	998	PKM	PKM	-2.27275	-2.47623	-1.97255	-2.81823	-2.51426	-2.58343	-2.24025	-2.81823
999	999	DHX29	DHX29	-0.157974	-0.435051	-0.36385	-3.04213	-0.057431	-0.250887	-0.0283928	-3.04213
1000	1000	DNTTIP2	DNTTIP2	-1.49533	-1.22228	-1.09015	-1.16589	-1.48465	-1.25837	-1.13726	-1.16589
1001	1001	METTL22	METTL22	0.325939	0.603525	0.564715	0.353601	0.48761	0.603076	0.573506	0.353601
1002	1002	TP53BP1	TP53BP1	-0.31516	-0.16052	-0.127773	0.442855	-0.328687	-0.104905	-0.00659366	0.442855
1003	1003	TRO	TRO	0.484266			0.175487	0.490071			0.175487
1004	1004	RRP15	RRP15	-0.523028	-2.16958	-2.26622	-2.06172	-0.706832	-2.18282	-2.3234	-2.06172
1005	1005	RHOA	RHOA	-2.10855	-0.872	-0.762831	0.447006	-2.42978	-0.759975	-0.560541	0.447006
1006	1006	DHX8	DHX8	-3.30888	-3.27946	-3.1514	-2.80823	-3.20518	-3.25292	-3.1662	-2.80823
1007	1007	PRKCZ	PRKCZ	0.138416	-0.229214	-0.140903	0.123268	0.148402	-0.176969	-0.0112347	0.123268
1008	1008	ZFY	ZFY	0.859385			-0.254854	0.811229			-0.254854
1009	1009	IARS2	IARS2	-3.38643	-2.61803	-2.55844	-3.09133	-3.53893	-2.70435	-2.7525	-3.09133
1010	1010	SYT1	SYT1	0.439336	0.512759	0.239823		0.487239	0.519197	0.267352
1011	1011	NAV3	NAV3	0.0306673	0.511314	0.483763	0.323121	-0.130246	0.529171	0.520947	0.323121
1012	1012	IDH3G	IDH3G	0.285808			0.735532	0.167392			0.735532
1013	1013	ROGDI	ROGDI	0.139482	0.486623	0.470116	0.652783	0.136069	0.526764	0.532786	0.652783
1014	1014	PDZD4	PDZD4	0.661285				0.727065
1015	1015	ATP2B3	ATP2B3	0.624478			-0.872186	0.570464			-0.872186
1016	1016	ROCK1	ROCK1	0.228068	0.0550632	-0.0962856	0.562339	0.222164	0.132776	0.0301161	0.562339
1017	1017	CBFB	CBFB	-0.71967	-0.301931	-0.436858		-0.321423	0.0108789	-0.00749525
1018	1018	PDK3	PDK3	0.460372			-2.44991	0.565999			-2.44991
1019	1019	HYAL2	HYAL2	0.57523	0.055096	0.0446824	-0.62792	0.577095	0.112277	0.173937	-0.62792
1020	1020	HDAC4	HDAC4	0.173843	-0.183912	-0.121431	-1.62219	0.240147	-0.0881171	0.0646169	-1.62219
1021	1021	RASSF1	RASSF1	0.290253	0.521804	0.543346	0.36648	0.282039	0.541249	0.562584	0.36648
1022	1022	FGFR3	FGFR3	0.363178	0.456185	0.452632	-0.0213845	0.374499	0.503259	0.532688	-0.0213845
1023	1023	IFI35	IFI35	-0.0630284	0.119476	0.131712	-0.958199	0.00326568	0.16839	0.226479	-0.958199
1024	1024	HEATR6	HEATR6	0.0112235	0.00960835	-0.0466157	0.331902	0.00704695	0.11187	0.137128	0.331902
1025	1025	COASY	COASY	-2.3107	-1.99782	-2.0195	-2.62096	-2.40566	-2.11661	-2.31176	-2.62096
1026	1026	PLEKHH3	PLEKHH3	0.0614346	0.692978	0.676228	0.105452	0.0790432	0.691379	0.675136	0.105452
1027	1027	MEF2A	MEF2A	0.384656	0.42795	0.263015	-0.371782	0.623908	0.457169	0.296566	-0.371782
1028	1028	OTUD5	OTUD5	-0.378443			0.674402	-0.10189			0.674402
1029	1029	TFE3	TFE3	0.0808389			0.201286	0.0800639			0.201286
1030	1030	TBC1D25	TBC1D25	0.0732177			0.3374	0.0732356			0.3374
1031	1031	ACSL4	ACSL4	0.362934				0.439223
1032	1032	INPP5A	INPP5A	0.461767	0.239426	0.243284	0.416045	0.475369	0.297444	0.341223	0.416045
1033	1033	GPKOW	GPKOW	-1.98899			-0.704683	-1.79661			-0.704683
1034	1034	GRIPAP1	GRIPAP1	-0.0335051			0.510543	-0.00465132			0.510543
1035	1035	FTSJ1	FTSJ1	0.350375			0.24599	0.307644			0.24599
1036	1036	PRR11	PRR11	0.431712	0.257109	0.231552	0.671451	0.455526	0.291815	0.299698	0.671451
1037	1037	REEP1	REEP1	0.666835	-0.485515	-0.391437	-1.09414	0.60122	-0.421929	-0.225726	-1.09414
1038	1038	ATP11A	ATP11A	0.0854824	0.464361	0.446497	-2.32711	0.288423	0.482827	0.482877	-2.32711
1039	1039	POLR1A	POLR1A	-3.4255	-3.24849	-3.07036	-1.3761	-3.45611	-3.21676	-3.13594	-1.3761
1040	1040	LAPTM4A	LAPTM4A	0.62795	0.365168	0.355949	0.572107	0.640645	0.399831	0.406934	0.572107
1041	1041	TTC7A	TTC7A	-1.4684	-0.0469655	-0.165853	-0.256642	-1.58927	0.143973	0.074574	-0.256642
1042	1042	IP6K2	IP6K2	0.512545	0.050139	0.151948	0.196601	0.517835	0.0932286	0.234939	0.196601
1043	1043	STON1-GTF2A1L	STON1-GTF2A1L				-0.668026				-0.668026
1044	1044	SRBD1	SRBD1	-2.91871	-3.25419	-3.2006	0.162632	-3.0262	-3.25292	-3.2176	0.162632
1045	1045	KIF2A	KIF2A	0.476439	0.431075	0.4372	-2.25828	0.464604	0.514804	0.552526	-2.25828
1046	1046	RASGRP2	RASGRP2	-0.392991	-0.252237	-0.191298	0.298688	0.020501	-0.186413	-0.0244042	0.298688
1047	1047	PSME4	PSME4	0.219511	0.314054	0.276579	0.5776	0.313206	0.323855	0.314705	0.5776
1048	1048	IFT80	IFT80	0.622166	0.0116302	0.00916978		0.576634	0.051297	0.111667
1049	1049	SIRT2	SIRT2	-0.022911	0.179429	0.168371	-0.321161	-0.0460383	0.242889	0.28753	-0.321161
1050	1050	ERLEC1	ERLEC1	-0.263048	0.0459243	-0.0805514	-0.356535	-0.320187	0.0925584	0.101594	-0.356535
1051	1051	PPP2R5B	PPP2R5B	-0.562151	-0.0785911	-0.0812439	0.624865	-0.333086	0.0133824	0.102164	0.624865
1052	1052	PYGM	PYGM	-0.118383	-0.34898	-0.309369		0.036368	-0.28149	-0.117606
1053	1053	PAGE1	PAGE1	0.577071			0.533103	0.566037			0.533103
1054	1054	PITX1	PITX1	0.511885	0.0765383	0.0808757	0.855743	0.528793	0.131669	0.178185	0.855743
1055	1055	TRPC7	TRPC7	0.712832	0.110106	0.128061		0.649961	0.155751	0.215573
1056	1056	MAST4	MAST4	-0.421095	0.447451	0.411093	0.579133	-0.393799	0.471921	0.460206	0.579133
1057	1057	GPR116	GPR116	0.297308	-0.124523	-0.0961842		0.338425	-0.0425236	0.0617371
1058	1058	SDK2	SDK2	-0.048195	0.330418	0.28187	0.335114	0.0192508	0.360623	0.35413	0.335114
1059	1059	ADAM7	ADAM7	0.659038	0.304859	0.336654	-0.0482266	0.875174	0.334688	0.40478	-0.0482266
1060	1060	NUP133	NUP133	-3.04749	-3.04764	-2.86678	0.652188	-2.80267	-3.0542	-2.96561	0.652188
1061	1061	NUCKS1	NUCKS1	0.349688	0.484006	0.214791	0.312761	0.228088	0.517233	0.27761	0.312761
1062	1062	VPS35	VPS35	-1.87446	-1.41927	-1.13795	-3.51285	-1.85822	-1.50173	-1.1495	-3.51285
1063	1063	DNAJA2	DNAJA2	-0.0486316	0.240728	0.277505	0.286641	-0.0256811	0.299802	0.360044	0.286641
1064	1064	BCL3	BCL3	0.0662836	0.446693	0.420887	-0.284094	0.110426	0.485796	0.490355	-0.284094
1065	1065	KCNAB2	KCNAB2	0.471935	0.330328	0.342789	0.492214	0.512753	0.351843	0.383167	0.492214
1066	1066	ABCC9	ABCC9	0.587175	0.468473	0.418593	0.672992	0.58464	0.490178	0.472284	0.672992
1067	1067	GAL	GAL	0.0701134	-0.113432	-0.128386	0.533963	0.0268412	-0.0489923	0.0563607	0.533963
1068	1068	CLEC2D	CLEC2D	0.430792	0.70717	0.650898	0.19977	0.583734	0.708624	0.666785	0.19977
1069	1069	FUNDC1	FUNDC1	0.51571			0.016809	0.51571			0.016809
1070	1070	MAOB	MAOB	0.601166			0.341793	0.603672			0.341793
1071	1071	RORA	RORA	0.611482	0.461269	0.451546	0.160616	0.618952	0.463799	0.474698	0.160616
1072	1072	DRD4	DRD4	0.284726	0.159573	0.240576	0.388884	0.322016	0.200329	0.281372	0.388884
1073	1073	TGFBR3	TGFBR3	0.391107	0.553773	0.51017	0.891556	0.299529	0.565087	0.547656	0.891556
1074	1074	PLA2G10	PLA2G10	-0.000530808	-2.49298		0.410396	-0.0042901	-2.50897		0.410396
1075	1075	HES2	HES2	0.78093	-0.0781355	-0.00628269	-0.140946	0.747472	-0.0302229	0.0946657	-0.140946
1076	1076	ATP1B3	ATP1B3	-1.71442	-0.822697	-1.00319	-3.1367	-1.44046	-0.610177	-0.727423	-3.1367
1077	1077	NEDD4	NEDD4	0.345488	0.589777	0.542626	0.0568727	0.35241	0.600034	0.563935	0.0568727
1078	1078	PIGB	PIGB		-0.505211	-0.459061			-0.483701	-0.324446
1079	1079	MAPK6	MAPK6	0.0571589	-0.0300523	0.110538	0.612192	-0.0467027	0.0677512	0.186463	0.612192
1080	1080	GNB5	GNB5	0.577439	0.5766	0.53503	-0.484924	0.520253	0.580832	0.55812	-0.484924
1081	1081	RAB27A	RAB27A	0.505587	0.523912	0.515231	0.567999	0.520287	0.548433	0.543373	0.567999
1082	1082	CECR5	CECR5	0.282169	-0.0502727	-0.184266	0.0385528	0.297975	0.018568	-0.0963712	0.0385528
1083	1083	UFD1L	UFD1L	-2.86596	-2.71828	-2.7208	-2.14991	-2.91528	-2.70796	-2.79204	-2.14991
1084	1084	LRP6	LRP6	0.418278	0.408032	0.394669	0.0369712	0.386727	0.443726	0.449463	0.0369712
1085	1085	GUCY2C	GUCY2C	0.513514	0.619286	0.548649	0.5132	0.504793	0.628965	0.587704	0.5132
1086	1086	SCT	SCT	0.453327	0.515257	0.268881	0.443667	0.479556	0.539744	0.315586	0.443667
1087	1087	PHRF1	PHRF1	-0.267574	0.192305	0.238239	0.315268	-0.283701	0.223124	0.293645	0.315268
1088	1088	IKBKAP	IKBKAP	-1.7473	-2.671	-2.56576	-3.41822	-1.75261	-2.70257	-2.73894	-3.41822
1089	1089	NUCB2	NUCB2	0.367973	0.719929	0.657866	0.48744	0.362506	0.726921	0.675813	0.48744
1090	1090	PFN2	PFN2	0.539608	0.169643	-0.0485652	0.0330139	0.548945	0.208373	0.017922	0.0330139
1091	1091	PTPN3	PTPN3	0.296023	0.385226	0.359203	0.66517	0.272747	0.408017	0.420368	0.66517
1092	1092	SPTB	SPTB	-0.864466	0.279234	0.302225	0.256097	-0.750793	0.304633	0.345537	0.256097
1093	1093	DAPP1	DAPP1	0.294981	0.339028	0.392601	0.83633	0.332669	0.355826	0.420033	0.83633
1094	1094	FGF10	FGF10	0.0521999	0.363874	0.0852327	0.351009	0.0187948	0.387498	0.158363	0.351009
1095	1095	SLC44A1	SLC44A1	0.575716	0.49366	0.481881	0.563047	0.65665	0.493743	0.494946	0.563047
1096	1096	TMEM260	TMEM260	0.676396	0.281131	0.258148	0.659497	0.570388	0.335747	0.379643	0.659497
1097	1097	SMG6	SMG6	-1.70561	-2.54432	-2.39013	-2.52742	-2.01615	-2.64302	-2.66318	-2.52742
1098	1098	EXOC5	EXOC5	-0.269975	-1.13692	-0.937166	0.741362	-0.327243	-1.20756	-0.957754	0.741362
1099	1099	CLTCL1	CLTCL1	-0.142831	0.321876	0.264267	0.730404	0.49313	0.355296	0.34536	0.730404
1100	1100	FGF22	FGF22	-0.0345523	0.477644	0.471159	0.549809	-0.00584829	0.48744	0.50603	0.549809
1101	1101	FSTL3	FSTL3	0.0914198	0.603433	0.590001	0.391229	0.166683	0.608639	0.606477	0.391229
1102	1102	DGCR2	DGCR2	0.0400964	0.0811951	0.0782829	-0.327707	0.626695	0.14092	0.199594	-0.327707
1103	1103	RNF126	RNF126	0.259722	0.127523	-0.332032	0.721532	0.356555	0.210663	-0.244929	0.721532
1104	1104	MNT	MNT	-1.26028	0.216233	0.248721	0.655166	-1.57994	0.35118	0.44322	0.655166
1105	1105	ZXDC	ZXDC	0.386881	0.603605	0.563384	0.661837	0.382226	0.612038	0.59032	0.661837
1106	1106	JMJD6	JMJD6	-0.271657	-1.15506	-1.18577	-1.21142	0.0836249	-1.19725	-1.17392	-1.21142
1107	1107	POLB	POLB	0.489367	0.745672	0.702461	0.650276	0.469242	0.754097	0.737693	0.650276
1108	1108	ST6GALNAC1	ST6GALNAC1	0.512456	0.222575	0.164243	-0.624069	0.545538	0.264845	0.280273	-0.624069
1109	1109	WIPI1	WIPI1	0.576122	0.672533	0.583357	0.458094	0.620713	0.678944	0.602288	0.458094
1110	1110	FRMPD1	FRMPD1	0.0677748	0.272066	0.27881	0.455491	0.124172	0.289483	0.337976	0.455491
1111	1111	GBA2	GBA2	0.306097	0.4496	0.443348	0.619144	0.388634	0.472103	0.479373	0.619144
1112	1112	NDST1	NDST1	0.237046	0.124502	0.0928559	0.0890347	0.125957	0.213683	0.24779	0.0890347
1113	1113	ASNS	ASNS	0.429822	-0.484099	-0.435879		0.539488	-0.321033	-0.343237
1114	1114	AP3M2	AP3M2	0.233046	-0.17338	-0.0793248	0.550789	0.365115	-0.123691	0.0557186	0.550789
1115	1115	CNGB1	CNGB1	-0.123275	0.641365	0.597387	-0.209487	-0.116046	0.645705	0.620264	-0.209487
1116	1116	ST6GALNAC2	ST6GALNAC2	0.448193	0.318054	0.27595	0.57071	0.449928	0.343254	0.344171	0.57071
1117	1117	CHAT	CHAT	0.542318	0.408616	0.404272	-0.329782	0.576427	0.437454	0.449674	-0.329782
1118	1118	PABPC1	PABPC1	-1.71571	-2.39624	-2.0205	0.254141	-1.81752	-2.52211	-2.24781	0.254141
1119	1119	TESK2	TESK2	0.137112	0.559274	0.536229	-0.12915	0.0625811	0.557299	0.542218	-0.12915
1120	1120	C16orf80	C16orf80	-1.75286				-1.9787
1121	1121	CSNK2A2	CSNK2A2	0.627912	0.375729	0.360305	0.328348	0.63621	0.405386	0.429416	0.328348
1122	1122	PTPN21	PTPN21	-0.0040169	0.361793	0.363063	0.796917	0.110093	0.381629	0.398091	0.796917
1123	1123	EIF2B3	EIF2B3	-3.47113	-3.05789	-2.83249	-4.11913	-3.4474	-3.02814	-2.96038	-4.11913
1124	1124	CAMK2A	CAMK2A	0.632483	0.481406	0.464772	0.328348	0.653441	0.485185	0.48272	0.328348
1125	1125	TCOF1	TCOF1	-0.45432	-1.41298	-1.37756	-2.02795	-0.518124	-1.54362	-1.54427	-2.02795
1126	1126	CDC42	CDC42	0.115264	-2.57346		0.399502	0.0936871	-2.67661		0.399502
1127	1127	OSBPL3	OSBPL3	0.47846	0.519161	0.460099	0.336136	0.480573	0.532626	0.486781	0.336136
1128	1128	EPHA8	EPHA8	0.26113	0.442299	0.45464	0.595037	0.264625	0.451141	0.483944	0.595037
1129	1129	SLC12A3	SLC12A3	0.336495	0.304391	0.289014	-0.154489	0.381562	0.338395	0.358938	-0.154489
1130	1130	RAD18	RAD18	0.715297	0.48496	0.472865	0.248432	0.670347	0.514426	0.520494	0.248432
1131	1131	ATP2B1	ATP2B1	0.0127988	-0.023016	-0.0464057	0.611235	0.16355	0.132918	0.236212	0.611235
1132	1132	TRPM5	TRPM5	0.512651	0.245767	0.279853		0.487214	0.293224	0.350649
1133	1133	NCK2	NCK2	0.364811	0.248701	0.247778	0.406579	0.377474	0.281157	0.301679	0.406579
1134	1134	MAP4K4	MAP4K4	0.394476	0.511508	0.543373	-1.60013	0.421347	0.555017	0.54451	-1.60013
1135	1135	MGAT4A	MGAT4A	0.130765	0.0994437	0.12271	0.420626	0.0810917	0.135718	0.19329	0.420626
1136	1136	RPL31	RPL31	-2.33415	-3.11952	-3.01995	-3.5525	-2.38077	-3.1187	-3.02212	-3.5525
1137	1137	WDR1	WDR1	-2.28986	-2.11004	-1.8774	0.304002	-2.81536	-2.37121	-2.3197	0.304002
1138	1138	SNX13	SNX13	0.776984	0.68114	0.555257	0.385679	0.766566	0.694719	0.612077	0.385679
1139	1139	MS4A12	MS4A12	0.317579	0.627732	0.585348	0.0402706	0.325854	0.62607	0.597775	0.0402706
1140	1140	ARHGAP10	ARHGAP10	0.517945	0.781685	0.741421	0.490497	0.527194	0.784914	0.748045	0.490497
1141	1141	RPS6KA2	RPS6KA2	0.37712	0.450159	0.457688	0.604529	0.35064	0.476054	0.504686	0.604529
1142	1142	ING3	ING3	0.329356	-1.17923	-1.44138	-0.321161	0.325714	-1.18734	-1.55781	-0.321161
1143	1143	VASH1	VASH1	0.334066	0.329106	0.317266	0.668334	0.439837	0.35731	0.38793	0.668334
1144	1144	LMCD1	LMCD1	0.300233	0.716702	0.677635	0.380239	0.360306	0.712539	0.683009	0.380239
1145	1145	WBSCR22	WBSCR22	-3.53472	-3.20324	-3.11081	-1.44961	-3.32899	-3.19661	-3.14222	-1.44961
1146	1146	SEL1L	SEL1L	-0.576725	0.506017	0.475823	-2.12937	-0.675363	0.557871	0.556099	-2.12937
1147	1147	TRIP13	TRIP13	-0.170615	-0.698099	-0.680277	0.318088	0.0996952	-0.524395	-0.382199	0.318088
1148	1148	ATP6AP1	ATP6AP1	-3.1501			-1.74946	-2.98536			-1.74946
1149	1149	TCF3	TCF3	-2.2712	0.366815	0.161732	0.882382	-2.66584	0.472724	0.286508	0.882382
1150	1150	TRIB2	TRIB2	0.623197	0.46819	0.430519	0.530287	0.584411	0.506453	0.505182	0.530287
1151	1151	DAZAP1	DAZAP1	-0.276318	-0.45947	-0.344671	0.363219	-0.21141	-0.419505	-0.147106	0.363219
1152	1152	MBD3	MBD3	0.228004	0.0784677	0.112833	-0.270678	0.413175	0.195538	0.277663	-0.270678
1153	1153	PRLH	PRLH	-0.125387	0.442797	0.445339	0.873723	-0.0951501	0.452659	0.462748	0.873723
1154	1154	HLTF	HLTF	0.556669	0.689821	0.64832	0.546242	0.551479	0.693662	0.670965	0.546242
1155	1155	FAM50A	FAM50A	-3.44362			-0.235727	-3.42965			-0.235727
1156	1156	FAM3A	FAM3A	0.568477			0.33294	0.615083			0.33294
1157	1157	CPSF1	CPSF1	-3.14944	-3.18386	-3.08149	-3.13077	-3.16691	-3.1646	-3.12627	-3.13077
1158	1158	MYO3B	MYO3B	0.442801	-0.035519	0.0498705	0.121991	0.3971	0.0115166	0.12429	0.121991
1159	1159	CYBRD1	CYBRD1	0.376861	-0.00221885	0.043831	0.411272	0.38944	0.0286884	0.130055	0.411272
1160	1160	CDH19	CDH19	0.653706	0.580222	0.346999	0.155756	0.74619	0.589382	0.376006	0.155756
1161	1161	PDCD2	PDCD2	-1.55705	-3.16035	-3.11904	-3.52836	-1.35403	-3.23963	-3.32066	-3.52836
1162	1162	SLC6A15	SLC6A15	0.697006	0.527644	0.505833	0.223315	0.73448	0.539313	0.536735	0.223315
1163	1163	RDH11	RDH11	0.501938	0.582104	0.555996	0.477426	0.542693	0.590405	0.582061	0.477426
1164	1164	PRKACA	PRKACA	0.111045	0.147077	0.161143	0.470439	0.109141	0.208496	0.269455	0.470439
1165	1165	LPHN1	LPHN1	-0.535161	0.631805	0.596577		-0.205705	0.644932	0.637767
1166	1166	SPP2	SPP2	0.67143	0.8001	0.711756	0.592561	0.655451	0.803137	0.715095	0.592561
1167	1167	ACTN1	ACTN1	0.425683	-0.051201	-0.0220568	0.509542	0.386404	-0.0207448	0.0861922	0.509542
1168	1168	ZFYVE26	ZFYVE26	0.385763	0.328998	0.330626	0.54306	0.405244	0.354187	0.403772	0.54306
1169	1169	RPS6KA6	RPS6KA6	0.562561			-0.0497529	0.559031			-0.0497529
1170	1170	EPN2	EPN2	0.62712	0.391528	0.161034	0.534875	0.601014	0.420626	0.22902	0.534875
1171	1171	PTPN18	PTPN18	0.309751	0.354356	0.357378	0.574122	0.477325	0.385457	0.396283	0.574122
1172	1172	LIMS2	LIMS2	0.66273	0.553096	0.568982	0.560186	0.671055	0.587964	0.615922	0.560186
1173	1173	ASIC4	ASIC4	0.288103	0.0724128	0.113012	0.785503	0.225864	0.141701	0.214143	0.785503
1174	1174	SPEG	SPEG	0.834163	0.465336	0.456926		0.783818	0.468667	0.470358
1175	1175	LNX1	LNX1	0.376264	0.359102	0.3718	0.482385	0.438681	0.383286	0.436729	0.482385
1176	1176	ALDH3A2	ALDH3A2	0.628471	0.571498	0.539994	0.368749	0.49552	0.579704	0.561983	0.368749
1177	1177	TFRC	TFRC	-3.55669	-2.2553	-2.082	-2.50957	-3.6682	-2.42309	-2.46077	-2.50957
1178	1178	SREBF1	SREBF1	-0.85844	-0.853785	-0.723185	0.536143	-0.552264	-0.54356	-0.175751	0.536143
1179	1179	TRPC5	TRPC5	0.61122			0.813537	0.518782			0.813537
1180	1180	AFF4	AFF4	0.159127	0.313424	0.294694		0.150229	0.352368	0.364304
1181	1181	UBE2D1	UBE2D1	0.669871	0.516624	0.494722	0.271332	0.720784	0.531639	0.512113	0.271332
1182	1182	MPP5	MPP5	0.523324	0.508459	0.474868	-0.982301	0.505894	0.524411	0.522221	-0.982301
1183	1183	RHOBTB1	RHOBTB1	0.412827	0.36361	0.367321		0.464946	0.384168	0.404424
1184	1184	SMC1A	SMC1A	-3.1803			-2.49538	-3.18227			-2.49538
1185	1185	HSD17B10	HSD17B10	-2.76574			0.715596	-2.82237			0.715596
1186	1186	MARK2	MARK2	0.354242	-0.400067	-0.504464	-0.181849	0.113673	-0.218089	-0.103318	-0.181849
1187	1187	HMMR	HMMR	0.437429	0.462997	0.43218	0.30425	0.40362	0.511608	0.503702	0.30425
1188	1188	CHFR	CHFR	0.166811	0.320315	0.305228	0.907135	0.183799	0.360251	0.370128	0.907135
1189	1189	TRHDE	TRHDE	0.557802	0.224299	0.227357	0.468157	0.533099	0.263562	0.314457	0.468157
1190	1190	P4HA2	P4HA2	0.68497	0.521838	0.494808	0.552762	0.668992	0.535823	0.505286	0.552762
1191	1191	FCGR2B	FCGR2B	0.310784	0.346359	-0.595847	-1.6079	0.229474	0.382216	-0.570773	-1.6079
1192	1192	NFATC3	NFATC3	0.0120084	0.213455	0.00164554	0.622278	0.095059	0.238973	0.0617408	0.622278
1193	1193	TRNT1	TRNT1	-2.17891	-3.25093	-3.11036	-1.824	-2.04989	-3.24947	-3.26188	-1.824
1194	1194	ACADVL	ACADVL	-0.081028	0.259603	0.299277	-0.0617028	-0.174571	0.312637	0.363019	-0.0617028
1195	1195	STK10	STK10	0.448851	0.723131	0.669481		0.587245	0.728822	0.695023
1196	1196	FBXW11	FBXW11	-2.65888	-0.648052	-0.598115	-2.46549	-2.86066	-0.454165	-0.172636	-2.46549
1197	1197	ACAP1	ACAP1	0.210311	-0.00619203	0.0814047	-2.48592	0.181754	0.0374532	0.140126	-2.48592
1198	1198	CRMP1	CRMP1	-0.169737	0.207875	0.238668	0.9061	0.192384	0.236623	0.29085	0.9061
1199	1199	EVC	EVC	0.593872	0.522083	0.499927	0.264082	0.611611	0.568104	0.570908	0.264082
1200	1200	DERL2	DERL2	-0.86292	-1.02755	-0.875842	1.21083	-0.466054	-0.89512	-0.569542	1.21083
1201	1201	SIDT1	SIDT1	0.375133	0.773771	0.693729	0.193494	0.358694	0.768362	0.700901	0.193494
1202	1202	NDE1	NDE1	-0.326852	-1.21747	-1.08785		-0.413424	-1.16169	-0.860221
1203	1203	MRVI1	MRVI1	0.573453	0.709086	0.661071	0.668196	0.625909	0.711603	0.688221	0.668196
1204	1204	TMEM38A	TMEM38A	0.18329	-0.185405	-0.139094	0.323431	0.128416	-0.120094	0.0269473	0.323431
1205	1205	AP1M1	AP1M1	-0.324525	0.0178124	0.0372704	-0.0909338	0.426934	0.177888	0.262063	-0.0909338
1206	1206	PVR	PVR	0.559812	0.243238	0.245447	-0.212504	0.548026	0.281172	0.305346	-0.212504
1207	1207	XRCC1	XRCC1	-0.329079	-0.842238	-0.797924		-0.187001	-0.776242	-0.630094
1208	1208	SCARB1	SCARB1	-0.0182477	-0.146992	-0.134087	0.476103	0.117463	-0.094032	0.00398108	0.476103
1209	1209	CYP2W1	CYP2W1	0.26199	0.0973438	0.0288882	0.3695	0.240225	0.175575	0.203391	0.3695
1210	1210	MCM2	MCM2	-3.49118	-3.03729	-2.94807	-0.0933512	-3.5313	-3.03445	-3.06915	-0.0933512
1211	1211	MOV10L1	MOV10L1	0.374179	0.35952	0.370781	0.20016	0.359026	0.37857	0.414607	0.20016
1212	1212	PANX2	PANX2	0.303023	0.589895	0.599434	-0.368181	0.226702	0.621435	0.646869	-0.368181
1213	1213	SELO	SELO	0.431018	0.226592	0.25679	0.565089	0.403067	0.266899	0.338517	0.565089
1214	1214	TP63	TP63	0.713414	0.144534	0.0880953		0.64266	0.377048	0.422595
1215	1215	ALPK1	ALPK1	0.370786	0.478887	0.490549	0.0346194	0.368846	0.491118	0.506484	0.0346194
1216	1216	LLGL2	LLGL2	0.421172	0.358423	0.294024	0.518346	0.438946	0.407884	0.402372	0.518346
1217	1217	PDE8A	PDE8A	0.133023	0.42392	0.405747	-1.62879	0.208808	0.447058	0.437055	-1.62879
1218	1218	CLCN4	CLCN4	0.0532735				0.0728165
1219	1219	NLE1	NLE1	-2.76065	-2.6287	-2.50086	-3.29282	-2.65015	-2.65029	-2.58286	-3.29282
1220	1220	SDHA	SDHA	-2.98792	-1.04706	-0.844216	-2.59647	-2.92991	-0.953739	-0.820357	-2.59647
1221	1221	SMARCE1	SMARCE1	-0.620518	-1.54266	-1.50411	0.311572	-0.730756	-1.72387	-1.76714	0.311572
1222	1222	FNDC8	FNDC8	0.372336	0.317967	0.326825	-0.14506	0.41491	0.349577	0.376408	-0.14506
1223	1223	GSDMB	GSDMB	0.228232	-0.0760816	-0.0976907	0.0994558	0.291936	0.00783878	0.10401	0.0994558
1224	1224	KDM5A	KDM5A	0.450314	0.132258	-0.0800092	0.0362142	0.422217	0.191187	0.0367743	0.0362142
1225	1225	ADAM11	ADAM11	0.0317226	-0.506858	-0.447657	-0.34728	0.0509764	-0.467617	-0.316714	-0.34728
1226	1226	PPP2R3A	PPP2R3A	0.394226	0.461661	0.422245	0.219796	0.330931	0.484788	0.453346	0.219796
1227	1227	FERMT2	FERMT2	0.436376	-1.43447	-1.29144	0.181641	0.407274	-1.33156	-1.06535	0.181641
1228	1228	ABCB11	ABCB11	0.373174	0.448747	0.439991	0.539147	0.378734	0.451377	0.46684	0.539147
1229	1229	DHRS9	DHRS9	0.485415	0.639211	0.597609	0.157632	0.449197	0.638022	0.602583	0.157632
1230	1230	CD5L	CD5L	0.318185	0.149416	0.123207	0.438799	0.318799	0.205038	0.236097	0.438799
1231	1231	PTGS2	PTGS2	0.412492	0.709363	0.612884	0.591922	0.541851	0.712258	0.637152	0.591922
1232	1232	IGF2BP2	IGF2BP2	0.389485	-0.347145	-0.973261	0.375433	0.503745	-0.283011	-0.870972	0.375433
1233	1233	MAP3K13	MAP3K13	0.507425	0.257969	0.230347		0.394647	0.29683	0.307356
1234	1234	ST6GAL1	ST6GAL1	0.475757	0.611153	0.522235	0.249289	0.460347	0.622121	0.555832	0.249289
1235	1235	TBX21	TBX21	0.290999	-0.0101712	0.0105132	-1.60276	0.331485	0.0639315	0.140311	-1.60276
1236	1236	FRY	FRY	0.261876	0.599366	0.585792		0.200377	0.598784	0.595274
1237	1237	PICALM	PICALM	-0.0832075	0.295827	0.278204		0.25365	0.380405	0.410554
1238	1238	NSF	NSF	-3.34453	-3.26539		-0.800965	-3.30279	-3.25205		-0.800965
1239	1239	GLI2	GLI2	0.76185	0.293793	0.304243	0.784914	0.835995	0.331013	0.370017	0.784914
1240	1240		CLASP1
1241	1241	MRPS34	MRPS34	-2.45592	-1.73121	-1.78735	-0.53117	-2.46201	-1.77113	-1.97505	-0.53117
1242	1242	NOTCH3	NOTCH3	0.366379	0.307081	0.307873	-2.20819	0.405601	0.352487	0.381761	-2.20819
1243	1243	CLNS1A	CLNS1A	-2.55491	-3.31002	-2.82472	-3.59246	-2.58261	-3.32751	-2.99262	-3.59246
1244	1244	PPP2R2C	PPP2R2C	0.59524	0.458901	0.463051	0.50284	0.601738	0.465764	0.475795	0.50284
1245	1245	TEAD2	TEAD2	-0.68094	0.402656	0.360172	0.0729734	-0.670871	0.425396	0.42406	0.0729734
1246	1246	EED	EED	-1.06174	-0.612605	-0.554638	-0.0617028	-1.15939	-0.527539	-0.329988	-0.0617028
1247	1247	CDHR2	CDHR2	-0.0207358	0.476543	0.223382	-0.112511	0.133877	0.497359	0.254805	-0.112511
1248	1248	SNCB	SNCB	0.246181	0.486197	0.464212	0.654578	0.353697	0.516704	0.50326	0.654578
1249	1249	TSG101	TSG101	-1.27787	-2.30175	-2.30204	0.43671	-1.17336	-2.33797	-2.49237	0.43671
1250	1250	C17orf85	C17orf85	-0.395198	0.530634	0.536316	0.702652	-0.297084	0.559252	0.577159	0.702652
1251	1251	ATP2A3	ATP2A3	0.390457	0.272727	0.317539		0.385112	0.305312	0.386492
1252	1252	CA12	CA12	0.655285	0.395896	0.362595	0.295172	0.76678	0.425095	0.429279	0.295172
1253	1253	MGLL	MGLL	-0.0394388	0.237254	0.24101	0.0623105	-0.0640814	0.269043	0.29725	0.0623105
1254	1254	NTN4	NTN4	0.289216	0.342375	0.361049	0.60606	0.331155	0.368048	0.391876	0.60606
1255	1255	BCS1L	BCS1L	-1.98406	-1.22394	-1.14086	-2.24841	-2.00323	-1.18573	-1.03258	-2.24841
1256	1256	NUAK1	NUAK1	0.385871	0.424641	0.408488	0.518035	0.34838	0.446147	0.466815	0.518035
1257	1257	DPP8	DPP8	0.161231	0.349659	0.360355	0.864517	0.249322	0.383505	0.398034	0.864517
1258	1258	SLC24A1	SLC24A1	-0.122933	0.487003	0.397595	0.310231	-0.105127	0.499874	0.435335	0.310231
1259	1259	ZNF532	ZNF532	0.30747	0.0775645	-0.111555	0.533324	0.393701	0.117988	-0.0938671	0.533324
1260	1260	SCARF1	SCARF1	0.526119	0.452386	0.456131	0.603219	0.457727	0.467205	0.497747	0.603219
1261	1261	LMAN1	LMAN1	0.76777	0.776669	0.753295	0.729967	0.795054	0.77217	0.746602	0.729967
1262	1262	PTPLAD1	PTPLAD1	0.567065	0.340785	0.333541		0.567874	0.386463	0.396922
1263	1263	IPCEF1	IPCEF1	0.45391	0.396865	0.422465	0.967165	0.467867	0.419258	0.449172	0.967165
1264	1264	ZZEF1	ZZEF1	0.535352	0.092369	0.121838	0.611596	0.486345	0.169994	0.259798	0.611596
1265	1265	NOX3	NOX3	0.307707	0.719227	0.41782	-0.0541063	0.304492	0.723478	0.433892	-0.0541063
1266	1266	ENO1	ENO1	-2.27064	-1.63064	-1.5445	-2.60116	-2.33171	-1.79588	-1.77043	-2.60116
1267	1267	SLC12A1	SLC12A1	0.277485	0.338358	0.26328	0.0697083	0.403474	0.381284	0.328318	0.0697083
1268	1268	C19orf10	C19orf10	0.197259	0.0402356	0.0781024		0.338371	0.0831895	0.173247
1269	1269	ANO8	ANO8	-0.0458217	0.42494	0.436236	0.515751	-0.0743063	0.436974	0.469063	0.515751
1270	1270	TUBE1	TUBE1	-0.505138	-1.27906	-1.00198	0.789537	-0.15675	-1.271	-0.931033	0.789537
1271	1271	ARHGEF10L	ARHGEF10L	0.0779022	0.486759	0.494518	0.368339	0.0559455	0.509517	0.517947	0.368339
1272	1272	TXK	TXK	0.512855	0.240764	0.2744	0.0388048	0.487863	0.280667	0.340652	0.0388048
1273	1273	WSCD2	WSCD2	0.235596	0.268823	0.0698658	0.997492	0.207636	0.301842	0.122241	0.997492
1274	1274	KCNQ2	KCNQ2	0.181583	0.399828	0.316067	0.663813	0.160542	0.429956	0.378125	0.663813
1275	1275	TACR2	TACR2	-0.0992291	0.504691	0.493627	0.439322	0.142963	0.525475	0.520947	0.439322
1276	1276	ACTR6	ACTR6	-0.703863	-2.45859	-2.24527		-0.72875	-2.52385	-2.48768
1277	1277	TIPIN	TIPIN	-0.0217841	-1.85739	-1.78872	-0.0528653	-0.0734898	-1.96314	-2.06042	-0.0528653
1278	1278	SRI	SRI	0.436063	0.0269723	-0.0333351		0.404202	0.0907951	0.132351
1279	1279	EIF4G3	EIF4G3	-0.135548	-0.000827237	0.0933092	0.207145	-0.0809501	0.026812	0.168256	0.207145
1280	1280	NUP37	NUP37	0.685561	-0.417683	-0.354865	0.566834	0.646851	-0.323416	-0.123498	0.566834
1281	1281	SEMA3A	SEMA3A	0.552014	0.515553	0.441858	0.557588	0.561237	0.53356	0.49198	0.557588
1282	1282	GTSE1	GTSE1	0.0289914	-0.451942	-0.352538	0.27385	0.261355	-0.276254	-0.0594123	0.27385
1283	1283	SEMA3C	SEMA3C	0.318227	0.352065	0.284141	0.085073	0.366045	0.378258	0.340977	0.085073
1284	1284	TTC38	TTC38	0.130051	0.306425	0.338499	-2.1205	0.17477	0.341343	0.405413	-2.1205
1285	1285	ACAT1	ACAT1	0.175282	0.699377	0.648303	-2.82216	0.197034	0.702102	0.659032	-2.82216
1286	1286	GRAMD4	GRAMD4	-0.431061	0.650463	0.643138		-0.530513	0.65654	0.641055
1287	1287	CELSR1	CELSR1	0.423078	0.748602	0.706666	0.614201	0.541817	0.740006	0.712981	0.614201
1288	1288	WNT8B	WNT8B	-0.24783	0.569668	0.534767	0.615799	-0.0855438	0.58155	0.56018	0.615799
1289	1289	ZNF638	ZNF638	0.800238	-0.42927	-0.385109	0.0609458	0.690898	-0.281218	-0.116713	0.0609458
1290	1290	SLC25A40	SLC25A40	0.413412	0.579531	0.503275	-2.11658	0.439284	0.581634	0.536087	-2.11658
1291	1291	TIMM21	TIMM21	0.288166	0.644659	0.665709	0.534768	0.456379	0.660164	0.693959	0.534768
1292	1292	ADD2	ADD2	-0.0155143	0.253126	0.0538064	0.476889	-0.0806593	0.268177	0.0878029	0.476889
1293	1293	FGF4	FGF4	0.390263	0.548224	0.38355	0.143414	0.457608	0.584353	0.58246	0.143414
1294	1294	RASAL2	RASAL2	0.390136	0.748844	0.698254	0.884504	0.434818	0.747569	0.711934	0.884504
1295	1295	VPS9D1	VPS9D1	0.632139	0.18394	0.220582	-2.03317	0.561025	0.233862	0.298721	-2.03317
1296	1296	ZNF37A	ZNF37A	0.509097	0.160937	-0.286788	0.486808	0.510958	0.203804	-0.281765	0.486808
1297	1297	MARK3	MARK3	0.453357	0.418079	0.403843	0.433398	0.587126	0.495624	0.503261	0.433398
1298	1298	SLC25A3	SLC25A3	-0.190502	-1.69424	-1.51638	-3.44778	-0.145183	-1.78447	-1.69579	-3.44778
1299	1299	FNDC3B	FNDC3B	0.739435	0.31198	0.299232	0.770385	0.755116	0.425533	0.422513	0.770385
1300	1300	FOSL2	FOSL2	0.477904	-0.0946355	-0.0751729	0.444242	0.489827	0.0181178	0.123304	0.444242
1301	1301	CACNG5	CACNG5	0.306332	0.71481	0.620106		0.329643	0.722885	0.654475
1302	1302	CACNG4	CACNG4	0.337097	0.275953	0.214711	-0.215514	0.413133	0.31643	0.312539	-0.215514
1303	1303	FRYL	FRYL	0.0996238	0.633751	0.650405	0.498713	0.0635935	0.642531	0.655896	0.498713
1304	1304	TMEM131	TMEM131	-1.16828	0.225499	0.205634	0.191766	-1.09806	0.274591	0.30203	0.191766
1305	1305	FSCN1	FSCN1	0.41962	0.248718	-0.0250035	1.04185	0.431857	0.309236	0.106514	1.04185
1306	1306	ACTB	ACTB	-1.04262	-1.66247	-1.45001	0.806358	-1.10156	-1.75265	-1.63142	0.806358
1307	1307	MOCOS	MOCOS	0.202449	0.568637	0.555986	0.731202	0.192244	0.577127	0.57482	0.731202
1308	1308	PLD1	PLD1	0.534292	0.172407	0.121613	0.774067	0.574073	0.20928	0.222324	0.774067
1309	1309	ATP12A	ATP12A	0.374346	0.397722	0.185698	-0.396511	0.310244	0.41412	0.234974	-0.396511
1310	1310	WDR62	WDR62	-0.697303	-0.199043	-0.189052	-1.40968	-0.481778	-0.0862436	0.0471763	-1.40968
1311	1311	DLG1	DLG1	0.38004	0.377808	0.118096	-0.30064	0.468359	0.40319	0.179635	-0.30064
1312	1312	RAB7A	RAB7A	-0.197517	-0.471689	-0.935001	-2.4525	-0.379126	-0.339056	-0.853247	-2.4525
1313	1313	BCAP29	BCAP29	0.545945	0.495628	0.443956	0.404345	0.551141	0.493975	0.469703	0.404345
1314	1314	SEC31B	SEC31B	0.325447	0.607694	0.567377	0.699313	0.421453	0.610075	0.600812	0.699313
1315	1315	SART3	SART3	-2.56142	-2.52225	-2.38899	-3.03659	-2.585	-2.5751	-2.55673	-3.03659
1316	1316	ARHGAP15	ARHGAP15	0.367219	0.390745	0.402565		0.317529	0.417103	0.433898
1317	1317	TUBA3D	TUBA3D	0.193291	-0.633145	-0.49655	0.569597	0.183174	-0.662496	-0.393756	0.569597
1318	1318	PAX2	PAX2	0.373192	0.262307	0.283774	0.209671	0.348124	0.28598	0.338822	0.209671
1319	1319	EXOSC7	EXOSC7	-3.05482	-2.22031	-2.31595	-3.37182	-3.05073	-2.28519	-2.503	-3.37182
1320	1320	KIFAP3	KIFAP3	0.43974	0.124845	-0.0785794	0.46694	0.436464	0.165905	-0.0135994	0.46694
1321	1321	MKRN2	MKRN2	0.447526	0.457964	0.460501	0.699166	0.421401	0.485899	0.507407	0.699166
1322	1322	MCM6	MCM6	-2.33169	-2.3575	-2.132	-0.395468	-2.38292	-2.57161	-2.60826	-0.395468
1323	1323	REXO2	REXO2	-1.57119	-0.960158	-0.915941	-0.278399	-1.33585	-0.762965	-0.611438	-0.278399
1324	1324	RBM7	RBM7	0.123427	0.277469	0.288976	-2.7835	0.0401308	0.323546	0.361588	-2.7835
1325	1325	RBMS2	RBMS2	0.224693	0.782285			0.206479	0.789182
1326	1326	BAZ2A	BAZ2A	-1.14202	0.313757	0.243136	0.719251	-1.04656	0.345669	0.293782	0.719251
1327	1327	PTPN23	PTPN23	-2.40191	-2.69593	-2.58497	0.395946	-2.35353	-2.72109	-2.73165	0.395946
1328	1328	MLH1	MLH1	0.528392	-0.0246838	0.010499	-0.0620347	0.555335	0.012288	0.102011	-0.0620347
1329	1329	UNG	UNG	0.640197	0.36389	0.354002	-1.95382	0.690632	0.388423	0.41239	-1.95382
1330	1330	FMO4	FMO4	0.583864	0.269142	0.23811	0.590038	0.618344	0.316115	0.311849	0.590038
1331	1331	KLHL20	KLHL20	0.464559	0.189962	0.169518	0.479869	0.496275	0.245453	0.242705	0.479869
1332	1332	RGS11	RGS11	0.0911345	0.585103	0.555216	-0.253831	0.180635	0.580575	0.559685	-0.253831
1333	1333	SLC46A1	SLC46A1				-0.258463				-0.258463
1334	1334	PLXNA2	PLXNA2	0.56473	0.176815	0.19143	0.0625415	0.532706	0.231144	0.261721	0.0625415
1335	1335	SPAG5	SPAG5	-0.817611	-0.645197	-0.591178	0.630398	-0.650972	-0.589697	-0.425837	0.630398
1336	1336	ANKRD13A	ANKRD13A	0.223157	0.273469	0.295007	0.637393	0.27295	0.295436	0.346554	0.637393
1337	1337	TPD52	TPD52	0.343342	0.635069	0.547602	0.540055	0.226037	0.640864	0.586143	0.540055
1338	1338	ACACB	ACACB	0.317006	0.285901	0.312216	0.754097	0.356846	0.313733	0.364914	0.754097
1339	1339	TRAF4	TRAF4	0.224847	-0.0827429	-0.166428	-1.07127	0.20488	0.0126099	0.065308	-1.07127
1340	1340	PAG1	PAG1	0.221001	0.503708	0.441037	-0.805359	0.448878	0.516519	0.474062	-0.805359
1341	1341	GPATCH1	GPATCH1	-0.729454	-0.749409	-0.698974	-1.22013	-0.616084	-0.69948	-0.493586	-1.22013
1342	1342	ICAM3	ICAM3	-0.010119	0.214025	0.240175	0.63915	0.00397448	0.231855	0.300807	0.63915
1343	1343	NT5C2	NT5C2	0.729047	0.322208	0.329757	0.0517222	0.664915	0.343573	0.383619	0.0517222
1344	1344	MCAM	MCAM	0.457421	0.61663	0.599865		0.44793	0.61867	0.607538
1345	1345	GPC4	GPC4	0.870511			0.150954	0.870511			0.150954
1346	1346	MBNL3	MBNL3	0.630965			0.569079	0.646712			0.569079
1347	1347	CAMSAP3	CAMSAP3	0.321374	0.423703	0.436584	0.452253	0.214626	0.447752	0.482723	0.452253
1348	1348	RAP1GAP	RAP1GAP	0.179845	0.376979	0.38439	0.502729	0.309587	0.415013	0.470754	0.502729
1349	1349	XAB2	XAB2	-3.39505	-3.45898	-3.34912	-0.385934	-3.40106	-3.4719	-3.43643	-0.385934
1350	1350	ARHGEF1	ARHGEF1	-0.289418	0.325937	0.317206		-0.523682	0.364392	0.402147
1351	1351	STXBP2	STXBP2	-0.0420439	0.369968	0.402602	0.182487	-0.166244	0.377135	0.4233	0.182487
1352	1352	MAP2K7	MAP2K7	0.487049	-0.607501	-0.785485	0.368749	0.493521	-0.601176	-0.733193	0.368749
1353	1353	NMRK2	NMRK2	0.310903	0.117572	0.218507	0.31314	0.401123	0.169386	0.276328	0.31314
1354	1354	DGKD	DGKD	0.529971	0.235572	0.23041	0.970724	0.628775	0.322656	0.360424	0.970724
1355	1355	CTTNBP2	CTTNBP2	0.496634	0.553048	0.473258		0.498809	0.563762	0.52652
1356	1356	ACTL6B	ACTL6B	0.404583	0.399055	0.349776	0.0120277	0.25603	0.418152	0.401353	0.0120277
1357	1357	RARB	RARB	0.625566	0.408739	0.416229	0.602933	0.631689	0.426064	0.463615	0.602933
1358	1358	TOP2B	TOP2B	0.283779	0.249207	0.297905		0.398618	0.277546	0.358822
1359	1359	TM9SF3	TM9SF3	0.131944	0.21979	0.200534	-0.173203	0.0358322	0.346698	0.384006	-0.173203
1360	1360	NFKB2	NFKB2	0.0470156	-0.22353	-0.1478	-0.882404	0.0243566	-0.109418	0.0448807	-0.882404
1361	1361	UBE2T	UBE2T	-0.110265	-0.349503	-0.319128	-0.39786	-0.0115434	-0.251652	-0.128588	-0.39786
1362	1362	PPP1R12B	PPP1R12B	0.195309	0.384536	0.348094	-0.447643	0.242402	0.409476	0.411494	-0.447643
1363	1363	DNAJC10	DNAJC10	0.738277	0.296965	0.294547	-0.191338	0.773821	0.338488	0.359027	-0.191338
1364	1364	GTF3C1	GTF3C1	-3.03527	-1.79196	-1.85813	-3.27635	-3.03005	-1.85315	-2.04337	-3.27635
1365	1365	IL4R	IL4R	0.318003	0.270187	0.296586	0.622452	0.332465	0.298948	0.348657	0.622452
1366	1366	USP33	USP33	0.486998	-0.0278678	0.0240649	0.398848	0.561092	0.0310987	0.115339	0.398848
1367	1367	PAK3	PAK3	0.547372			-1.14357	0.558078			-1.14357
1368	1368	CAPN6	CAPN6	0.953545			0.251997	0.953545			0.251997
1369	1369	DCX	DCX	0.781129			0.716586	0.836789			0.716586
1370	1370	SNRPA	SNRPA	-0.877947	-0.816285	-0.723805	0.846219	-0.822761	-0.849013	-0.59781	0.846219
1371	1371	SPAG6	SPAG6	0.496198	0.186164	0.241266	0.473521	0.454356	0.21863	0.300549	0.473521
1372	1372	EXOSC5	EXOSC5	-2.86678	-2.4155	-2.14407	-3.24763	-2.81241	-2.51969	-2.41776	-3.24763
1373	1373	DYNC1I2	DYNC1I2	-2.10213	-3.03729	-2.33869	0.0211686	-2.07952	-3.03022	-2.60589	0.0211686
1374	1374	APBB1IP	APBB1IP	0.666938	0.613711	0.588683	0.373192	0.586093	0.615558	0.615576	0.373192
1375	1375	LRCH4	LRCH4	0.371054	-0.249037	-0.225569	0.88409	0.330539	-0.213217	-0.094316	0.88409
1376	1376	FAM76B	FAM76B	0.803692	0.165209	0.139434	0.464693	0.830439	0.236734	0.27905	0.464693
1377	1377	SIRT6	SIRT6	0.270531	0.424991	0.428905	0.896554	0.28761	0.45952	0.488935	0.896554
1378	1378	TYR	TYR	0.691924	0.689567	0.615472	0.778133	0.74238	0.705153	0.641089	0.778133
1379	1379	POLD3	POLD3	-2.26628	-3.39843	-3.29652	-2.0253	-2.25384	-3.38912	-3.35547	-2.0253
1380	1380	ACTN2	ACTN2	0.375494	0.24026	0.181917	0.43412	0.432371	0.271156	0.301581	0.43412
1381	1381	CAPZB	CAPZB	-2.25624	-2.9233	-2.77528	-3.69775	-2.24499	-2.95712	-2.97846	-3.69775
1382	1382	GPR137B	GPR137B	0.295295	0.246514	0.226262	0.259429	0.314901	0.287005	0.310618	0.259429
1383	1383	NAALAD2	NAALAD2	0.570042	0.598142	0.53273	0.46015	0.574725	0.616697	0.559846	0.46015
1384	1384	JADE1	JADE1		0.592479	0.586901	-0.850937		0.613731	0.611896	-0.850937
1385	1385	SLC25A43	SLC25A43	0.678066			0.374677	0.704524			0.374677
1386	1386	UBE2A	UBE2A	0.100567			0.82938	0.319563			0.82938
1387	1387	FGFR1	FGFR1	0.437381	0.114913	0.0941375	0.444865	0.431157	0.376025	0.448684	0.444865
1388	1388	FKBP6	FKBP6	0.413615	0.0746211		0.537757	0.39575	0.156653		0.537757
1389	1389	SMC1B	SMC1B	0.758911	0.480833	0.281665	0.0413647	0.679553	0.501538	0.325332	0.0413647
1390	1390	FBLN1	FBLN1	0.567471	0.36434	0.382195	0.301744	0.51196	0.384981	0.423983	0.301744
1391	1391	ITGA8	ITGA8	0.182974	0.20383	0.267216	0.493638	0.315239	0.237914	0.328137	0.493638
1392	1392	CST7	CST7	0.466638	0.608166	0.553457	-0.28497	0.558102	0.614502	0.575359	-0.28497
1393	1393	MAP2	MAP2	0.686167	0.530879	0.525766	0.62767	0.651524	0.533161	0.551855	0.62767
1394	1394	PIAS2	PIAS2	0.449712	0.673709	0.653595	0.351541	0.347923	0.673836	0.662389	0.351541
1395	1395	AMPH	AMPH	0.194019	0.412024	0.353085	0.611051	0.200777	0.42939	0.392185	0.611051
1396	1396	ARAF	ARAF	0.619526			-0.357177	0.649947			-0.357177
1397	1397	MCCC1	MCCC1	0.238107	0.405852	0.358106	0.442637	0.209771	0.407937	0.386125	0.442637
1398	1398	LAMP3	LAMP3	0.256253	0.437029	0.37269	0.4985	0.466836	0.451828	0.418071	0.4985
1399	1399	FAP	FAP	0.725124	0.539445	0.51556	0.768575	0.721624	0.553298	0.542956	0.768575
1400	1400	NEBL	NEBL	0.565257	0.424745	0.222255	0.0135768	0.513913	0.433405	0.244603	0.0135768
1401	1401	ACER3	ACER3	0.316624	0.620917	0.539651	0.943849	0.347862	0.641055	0.614379	0.943849
1402	1402	UBE2K	UBE2K	0.0203697	-0.216315	-0.184039	-2.40945	0.282145	-0.0926612	0.0437954	-2.40945
1403	1403	PIK3C3	PIK3C3	-1.45378	-2.31287	-2.20561	-0.0893712	-1.03717	-2.46427	-2.54003	-0.0893712
1404	1404	N4BP2	N4BP2	0.31496	0.509553	0.497399	-0.945185	0.260739	0.516173	0.515832	-0.945185
1405	1405	C12orf5	C12orf5	0.584875	0.54528	0.514585		0.719582	0.567011	0.543873
1406	1406	TULP3	TULP3	0.563215	0.709526	0.641608	0.412684	0.5631	0.719501	0.662987	0.412684
1407	1407	SYNJ2	SYNJ2	-0.842966	0.774179	0.80874	0.643805	-0.833954	0.772907	0.811358	0.643805
1408	1408	ADCY2	ADCY2	0.554934	0.738551	0.627625	0.80186	0.783892	0.737893	0.648986	0.80186
1409	1409	PPP2R5C	PPP2R5C	0.529836	0.147985	-0.338249		0.542655	0.212982	-0.254973
1410	1410	RBFOX1	RBFOX1	0.59831	0.474995	0.466042		0.628073	0.505524	0.517417
1411	1411	GNB1	GNB1	-0.364793	-0.00360901	0.0317875	0.549053	-0.209563	0.108048	0.211031	0.549053
1412	1412	HOXA9	HOXA9	0.00422561	0.166274	0.0748965	0.256744	0.159885	0.233789	0.221369	0.256744
1413	1413	EDN1	EDN1	0.546991	0.38155	0.380635	0.566834	0.512941	0.400077	0.409962	0.566834
1414	1414	MLLT10	MLLT10	0.303147	0.620374	0.60731	0.65896	0.301621	0.662482	0.657082	0.65896
1415	1415	ZCWPW1	ZCWPW1	0.440711	0.543273	0.491146	0.564817	0.481011	0.561566	0.543881	0.564817
1416	1416	ADCYAP1R1	ADCYAP1R1	0.519327	0.285752	0.21814	0.217784	0.505379	0.327865	0.322749	0.217784
1417	1417	FGF20	FGF20	0.64714	0.304689	0.305453		0.583734	0.339057	0.388068
1418	1418	P2RY10	P2RY10	0.534663			-1.50942	0.544087			-1.50942
1419	1419	ITM2A	ITM2A	0.559885				0.62142
1420	1420	NRD1	NRD1	0.0146423	-0.182036	-0.0827034	0.148603	-0.00151832	-0.0189502	0.120912	0.148603
1421	1421	VDAC3	VDAC3	0.446803	0.390302	0.0809681	-1.44707	0.442046	0.417286	0.131386	-1.44707
1422	1422	PCM1	PCM1	-0.862555	-0.23169	-0.264694	0.320326	-0.765698	-0.0859881	-0.00872869	0.320326
1423	1423	TNRC6C	TNRC6C	-0.392773	0.323908	0.265794	-0.298922	-0.401767	0.363977	0.350356	-0.298922
1424	1424	CBFA2T2	CBFA2T2	0.671705	0.661761	0.327147	0.284723	0.678347	0.679281	0.370271	0.284723
1425	1425	BRINP1	BRINP1	0.442858	0.784379	0.713013	-0.0173909	0.526496	0.771384	0.730758	-0.0173909
1426	1426	ITCH	ITCH	0.0676487	0.485807	0.388679	0.525907	0.070333	0.50891	0.453131	0.525907
1427	1427	PKD2L2	PKD2L2	0.441251	0.645902	0.355814	0.361574	0.406386	0.655883	0.369039	0.361574
1428	1428	TP53INP2	TP53INP2	0.466819	0.390313	0.310719	0.0442709	0.453061	0.43108	0.396255	0.0442709
1429	1429	SDF4	SDF4	0.248115	0.0842063	0.183681	0.100184	0.226468	0.127886	0.230196	0.100184
1430	1430	MYH7B	MYH7B	-1.5178	0.191269	0.130804		-1.6525	0.243213	0.217279
1431	1431	BPIFB2	BPIFB2	0.412773	0.259593	0.153552		0.512083	0.307925	0.26255
1432	1432	TP73	TP73	0.471545	0.282414	0.325913	0.786079	0.495293	0.329675	0.383334	0.786079
1433	1433	TOLLIP	TOLLIP	0.472712	0.486568	0.489116	0.34876	0.465044	0.502883	0.535978	0.34876
1434	1434	UBE2D4	UBE2D4	0.405855	0.44136	0.378929	0.928815	0.396148	0.455913	0.413275	0.928815
1435	1435	CLUL1	CLUL1	0.378955	0.479219	0.450172	0.62767	0.374378	0.509098	0.511952	0.62767
1436	1436	RUNX1T1	RUNX1T1	0.562732	0.248761	0.219809	0.69634	0.529025	0.28412	0.314237	0.69634
1437	1437	CDH17	CDH17	0.255553	0.398905	0.349865	0.54733	0.255553	0.414144	0.405001	0.54733
1438	1438	THOC1	THOC1	-1.86216	-2.5709	-2.58565	0.300831	-1.86885	-2.56447	-2.62039	0.300831
1439	1439	FKBP7	FKBP7	0.644739	0.482412	0.450866	0.628965	0.634352	0.505524	0.482776	0.628965
1440	1440	OSBPL6	OSBPL6	0.640229	0.243897	0.242341	0.404729	0.662295	0.305185	0.346495	0.404729
1441	1441	SLC1A3	SLC1A3	0.460688	0.500907	0.40136	0.359731	0.455244	0.524173	0.477651	0.359731
1442	1442	XRCC5	XRCC5	-2.52377	-2.02712	-1.88334	-3.15364	-2.67939	-2.15885	-2.14097	-3.15364
1443	1443	LXN	LXN	0.683978	0.658043	0.600427	0.189014	0.71233	0.671417	0.638461	0.189014
1444	1444	SP140	SP140	0.645972	0.623212	0.586382		0.645972	0.62968	0.606657
1445	1445	MKNK1	MKNK1	0.286647	0.496534	0.226105	0.74118	0.465565	0.507807	0.26648	0.74118
1446	1446	TNS1	TNS1	0.477559	0.457233	0.442137	-2.33544	0.326882	0.472567	0.484969	-2.33544
1447	1447	REXO1	REXO1	-0.714573	0.0897218	0.182297	0.471282	-0.670358	0.142949	0.252538	0.471282
1448	1448	SAR1A	SAR1A	0.335707	0.508195	0.304816	0.333781	0.395017	0.602463	0.348876	0.333781
1449	1449	CDC14A	CDC14A	0.320707	0.364574	0.348693		0.285705	0.389609	0.396004
1450	1450	RAPGEF3	RAPGEF3	0.450018	0.696913	0.642458	0.678691	0.467209	0.696352	0.666716	0.678691
1451	1451	CEACAM1	CEACAM1	0.101537	0.724499	0.585931	0.45193	0.149697	0.719754	0.602871	0.45193
1452	1452	SENP1	SENP1	0.418162	-0.159528	-0.103678	-2.6317	0.418589	-0.0867591	0.0178216	-2.6317
1453	1453	DUSP13	DUSP13	0.273861	0.125892	0.189022	0.550137	0.140354	0.149529	0.228184	0.550137
1454	1454	CIC	CIC	0.23723	0.179479	0.172365	0.130645	0.187268	0.26109	0.335986	0.130645
1455	1455	LIPE	LIPE	0.00222334	0.0566765	0.0732422	-0.0454713	-0.0232996	0.130153	0.19535	-0.0454713
1456	1456	FDFT1	FDFT1	-0.590981	0.100386	0.0926568	0.847578	0.0501268	0.320189	0.419313	0.847578
1457	1457	PAFAH1B3	PAFAH1B3	0.35903	0.0822939	0.0483296	0.298108	0.36937	0.140168	0.232597	0.298108
1458	1458	OPHN1	OPHN1	0.347822			-0.225111	0.445275			-0.225111
1459	1459	AFM	AFM	0.657398	0.462778	0.473715	0.701404	0.644056	0.506774	0.551449	0.701404
1460	1460	KIF22	KIF22	-0.102484	-0.657424	-0.545929	0.0573356	0.0395736	-0.554489	-0.316261	0.0573356
1461	1461	SCGN	SCGN	0.698457	0.560291	0.518577		0.691199	0.580717	0.563347
1462	1462	LRRC16A	LRRC16A	0.510113	0.549107	0.462287	0.569597	0.492165	0.555424	0.494572	0.569597
1463	1463	PGM1	PGM1	0.749389	0.361772	0.354326	0.605589	0.713745	0.399448	0.416349	0.605589
1464	1464	DDX1	DDX1	-2.29855	-1.13929	-0.995468	0.152128	-2.44961	-1.1798	-0.917414	0.152128
1465	1465	DNM2	DNM2	-3.96861	-2.75617	-2.54858	-1.07621	-4.00565	-2.90285	-2.89897	-1.07621
1466	1466	EPB41L2	EPB41L2	0.384277	0.247092	0.307076	0.572222	0.415407	0.293582	0.360224	0.572222
1467	1467	RIMS1	RIMS1	0.281523	0.549291	0.513547	0.539147	0.271303	0.556437	0.537787	0.539147
1468	1468	MOXD1	MOXD1	0.26255	0.689433	0.648875		0.31106	0.698586	0.661786
1469	1469	STX7	STX7	0.498512	0.66765	0.639823	-0.0492944	0.573863	0.6691	0.653649	-0.0492944
1470	1470	RABL2B	RABL2B	-0.562459	-0.117544	-0.118045	-0.0126355	-0.619414	-0.0382253	0.0335077	-0.0126355
1471	1471	KEAP1	KEAP1	-0.93383	-0.372749	-0.262098	0.821359	-0.718838	-0.0740003	0.136165	0.821359
1472	1472	DDX43	DDX43	0.17504	0.297618	0.305734		0.255518	0.342834	0.383899
1473	1473	PTPRH	PTPRH	0.0746829	0.469794	0.445216	-0.816324	0.0752483	0.475866	0.468696	-0.816324
1474	1474	DCT	DCT	0.604104	0.340786	0.354171	0.88975	0.547485	0.379132	0.403773	0.88975
1475	1475	SLC35C2	SLC35C2	0.692483	0.532307	0.459447	0.0265572	0.698988	0.549428	0.484943	0.0265572
1476	1476	CRYBG3	CRYBG3				0.625355				0.625355
1477	1477	EPHA6	EPHA6	0.474506	0.575648	0.521759	0.774619	0.524091	0.585066	0.545837	0.774619
1478	1478	SCTR	SCTR	0.299317	-0.075088	-0.0462173	0.606943	0.314162	0.00517751	0.111524	0.606943
1479	1479	RFX3	RFX3	0.39168	0.756728	0.73612	0.560789	0.413373	0.765259	0.763953	0.560789
1480	1480	RIF1	RIF1	-0.896459	-0.662758	-0.655921	0.160165	-0.739337	-0.591702	-0.467401	0.160165
1481	1481	RAB21	RAB21	0.132313	0.0789467	0.0686792	-0.0534921	0.130835	0.177116	0.221292	-0.0534921
1482	1482	SLC4A4	SLC4A4	0.346972	0.553972	0.553949	0.446527	0.323451	0.562125	0.576116	0.446527
1483	1483	SMARCA2	SMARCA2	0.387192	0.531125	0.519588	0.803137	0.506918	0.686265	0.699087	0.803137
1484	1484	RDH8	RDH8	-0.697934	0.0248974	0.111016	0.266308	-0.454052	0.0698859	0.189969	0.266308
1485	1485	SESN1	SESN1	0.512407	0.490239	0.478421		0.460402	0.506743	0.525724
1486	1486	MID2	MID2	0.568436			-0.347901	0.539144			-0.347901
1487	1487	PIH1D3	PIH1D3	0.686946			0.442637	0.683385			0.442637
1488	1488	COL5A3	COL5A3	-0.617184	0.566284	0.554475	0.262691	-0.781614	0.574969	0.578288	0.262691
1489	1489	SRCAP	SRCAP	-1.73637	-1.95221	-1.79897	0.305737	-1.76782	-2.01436	-1.97391	0.305737
1490	1490	KIAA0020	KIAA0020	0.144045	0.322137	0.36414	0.0124099	0.299222	0.375406	0.418024	0.0124099
1491	1491	CPB2	CPB2	0.637273	0.259193	0.309879	0.00700892	0.670549	0.287004	0.366533	0.00700892
1492	1492	CHRNA3	CHRNA3	0.376191	0.723961	0.672946	0.635902	0.539685	0.730096	0.689785	0.635902
1493	1493	KCNN2	KCNN2	0.632804	0.493596	0.476909	0.635071	0.688865	0.503365	0.498976	0.635071
1494	1494	CNOT4	CNOT4	0.0996326	0.319133	0.294273	-1.2578	0.306833	0.385679	0.414681	-1.2578
1495	1495	PSEN1	PSEN1	0.143097	0.151469	0.159952	-0.58034	0.174039	0.220251	0.277243	-0.58034
1496	1496	CPOX	CPOX	-0.0454198	-1.12867	-1.02697	0.531394	-0.0403287	-1.13521	-0.988085	0.531394
1497	1497	CLDND1	CLDND1	0.485546	0.0622394	-0.104324	0.853433	0.347444	0.101489	-0.0383011	0.853433
1498	1498	MOK	MOK	0.451624	-0.838542	-0.825196	0.631948	0.434966	-0.678003	-0.605111	0.631948
1499	1499	HSP90AA1	HSP90AA1	0.45265	0.1265	0.137349	0.204686	0.425312	0.177157	0.164643	0.204686
1500	1500	RBL1	RBL1	0.398775	0.430941	0.384987	0.528849	0.39434	0.44419	0.403826	0.528849
1501	1501	DLGAP4	DLGAP4	-0.00476777	0.57981	0.512372	-0.281904	0.0319731	0.588081	0.535107	-0.281904
1502	1502	IGSF9B	IGSF9B		0.495359	0.481523	0.642019		0.511255	0.504707	0.642019
1503	1503	CFHR2	CFHR2	0.54246	0.52055	-0.0056392	0.0849652	0.55287	0.538984	0.017007	0.0849652
1504	1504	NDC80	NDC80	-3.54413	-3.12807	-3.06907	-2.53939	-3.45573	-3.13446	-3.14301	-2.53939
1505	1505	AP4E1	AP4E1	0.615546	0.279213	0.285231		0.584662	0.342956	0.38278
1506	1506	RSBN1	RSBN1	0.1559	0.559768	0.514737	0.618557	0.173886	0.5788	0.557598	0.618557
1507	1507	MAGI3	MAGI3	0.23892	0.586087	0.534936	0.543426	0.278587	0.58808	0.548709	0.543426
1508	1508	CXCL2	CXCL2	0.354206	0.175535	0.107622	0.412363	0.327076	0.196964	0.1302	0.412363
1509	1509	AFP	AFP	0.7019	0.342471	0.373653	0.829233	0.666792	0.365338	0.397365	0.829233
1510	1510	COL4A4	COL4A4	0.393179	0.58116	0.565312		0.296419	0.590782	0.582804
1511	1511	TCF7	TCF7	-0.131599	0.28856	0.30029	-1.0411	-0.308114	0.331075	0.363477	-1.0411
1512	1512	OSTM1	OSTM1	0.441071	0.330436	0.360801	0.621369	0.391982	0.338667	0.392849	0.621369
1513	1513	CDH7	CDH7	0.553512	0.457988	0.483238	-0.551749	0.541934	0.480228	0.516199	-0.551749
1514	1514	IMPG2	IMPG2	0.485378	0.312829	0.336809	-0.115602	0.435338	0.333177	0.373597	-0.115602
1515	1515	PCNP	PCNP	-0.534123	-0.342418	-0.960238	0.490706	-0.644394	-0.299073	-0.972805	0.490706
1516	1516	EXD2	EXD2	0.330361	0.72659	0.68246	-0.135418	0.430281	0.723757	0.703516	-0.135418
1517	1517	ARG2	ARG2	0.450371	0.55789	0.217918	0.774502	0.471944	0.574741	0.265089	0.774502
1518	1518	MEF2C	MEF2C	-0.272194	0.322769	0.303533	0.6013	-0.344419	0.452863	0.484923	0.6013
1519	1519	PTPRC	PTPRC	0.410636	0.840443	-0.266042	-0.607941	0.310168	0.834231	-0.249886	-0.607941
1520	1520	CACNA1S	CACNA1S	-1.31917	0.38037	0.336332	0.286312	-1.20597	0.410293	0.412622	0.286312
1521	1521	PKP1	PKP1	0.420557	0.314014	0.288835		0.44568	0.341998	0.34521
1522	1522	UBA5	UBA5	0.222669	-1.67114	-1.59016	0.727447	0.312942	-1.7441	-1.86508	0.727447
1523	1523	STK17B	STK17B	0.48672	0.267528	0.272168		0.401341	0.305955	0.32706
1524	1524	CDC14B	CDC14B	0.594385	0.0224341	-0.139777	-0.158745	0.557482	0.0681471	-0.0563988	-0.158745
1525	1525	ZNF510	ZNF510	0.461077	0.423481	0.212713	-2.43316	0.537921	0.432648	0.23717	-2.43316
1526	1526	LRP2	LRP2	0.441067	0.0219723	0.0441835	-0.177817	0.435573	0.0985733	0.187969	-0.177817
1527	1527	ZNF506	ZNF506	0.199223	-0.835973	-0.854695	0.629518	0.26396	-0.836866	-0.818507	0.629518
1528	1528	JMJD4	JMJD4	0.438504	0.317045	0.26355	-1.57926	0.561553	0.344767	0.333273	-1.57926
1529	1529	DUSP12	DUSP12	-0.123791	-0.0123238	-0.0671735	0.593425	-0.0757426	0.0563524	0.0694946	0.593425
1530	1530	AACS	AACS	0.522205	0.54054	0.514	0.729434	0.460308	0.554744	0.541537	0.729434
1531	1531	KIAA0141	KIAA0141	0.584492	0.471969	0.44723	-2.43907	0.538278	0.480073	0.476814	-2.43907
1532	1532	SLC13A1	SLC13A1	0.442425	0.776108	0.676263	0.552554	0.510254	0.779616	0.702068	0.552554
1533	1533	CADPS2	CADPS2	0.692675	0.417368	0.139612		0.61278	0.43772	0.199886
1534	1534	PCDHB4	PCDHB4	0.52645	0.15259	0.192085	0.651396	0.536566	0.185499	0.24779	0.651396
1535	1535	PCDHA6	PCDHA6	0.319838	0.250932	0.273949	0.612365	0.332333	0.2912	0.333273	0.612365
1536	1536	PCDHGA2	PCDHGA2	0.683446	0.630379	0.571668	0.622875	0.692598	0.629927	0.57877	0.622875
1537	1537	HSPB11	HSPB11	0.43194	0.500947	0.468183	0.505473	0.489514	0.499558	0.516919	0.505473
1538	1538	PHLPP1	PHLPP1	0.315521	0.381158	0.321829	0.489174	0.46975	0.413818	0.4081	0.489174
1539	1539	ATP8B1	ATP8B1	0.688866	0.639142	0.644545	0.138479	0.685837	0.64622	0.667676	0.138479
1540	1540	IL12RB2	IL12RB2	0.486899	-0.332868	-0.274018	-0.00204606	0.486899	-0.233207	-0.0584777	-0.00204606
1541	1541	SMARCD3	SMARCD3	-0.0234925	0.665332	0.590787	-0.219227	0.017799	0.677247	0.619721	-0.219227
1542	1542	WDR70	WDR70	-2.56593	-1.94139	-2.31727	-0.103124	-2.65579	-2.06305	-2.36157	-0.103124
1543	1543	FYB	FYB	0.324342	0.679379	0.510755	-0.394427	0.319562	0.682809	0.522945	-0.394427
1544	1544	MPP4	MPP4	0.103482	0.347436	0.344898		0.234582	0.374913	0.382185
1545	1545	STRADB	STRADB	0.376617	0.594033	0.196685		0.391722	0.61447	0.252142
1546	1546	BZW1	BZW1	0.800559	0.495839	0.482534	0.33692	0.861545	0.522384	0.518587	0.33692
1547	1547	PGR	PGR	0.632862	0.51475	0.459843	0.48541	0.768108	0.535134	0.529116	0.48541
1548	1548	C1QTNF3	C1QTNF3	0.699998	0.539812	0.460406	-0.392042	0.701225	0.564588	0.513496	-0.392042
1549	1549	ME2	ME2	0.402805	-0.161771	-0.0361239	0.530447	0.432442	-0.0936247	0.135944	0.530447
1550	1550	C5orf22	C5orf22	0.346815	0.733025	0.620625	0.0300488	0.348131	0.740819	0.647285	0.0300488
1551	1551	CCNT2	CCNT2	-0.0661547	0.0572055	0.084168	-0.297467	-0.103013	0.102996	0.18189	-0.297467
1552	1552	FAM135A	FAM135A	0.680513	0.460415	0.450718	0.491014	0.588661	0.47383	0.492242	0.491014
1553	1553	COL19A1	COL19A1	0.284042	0.579181	0.549207	0.702339	0.371232	0.591169	0.557267	0.702339
1554	1554	EPB41L3	EPB41L3	-0.547185	0.460924	0.455553	0.680422	-0.53173	0.475796	0.483742	0.680422
1555	1555	COBLL1	COBLL1	0.313518	0.492968	0.474149	0.529062	0.260736	0.495491	0.491151	0.529062
1556	1556	DLG3	DLG3	0.734086				0.743109
1557	1557	KCNK2	KCNK2	0.652002	0.427371	0.37837	0.591281	0.637014	0.455175	0.442186	0.591281
1558	1558	SERTAD4	SERTAD4	0.495946	0.53437	0.460156	-0.150346	0.543079	0.564758	0.526418	-0.150346
1559	1559	TRAF5	TRAF5	0.51574	0.622574	0.553392	-0.410509	0.503723	0.637274	0.589271	-0.410509
1560	1560	MRPL22	MRPL22	-1.38556	-0.846921	-0.768657	-0.407968	-1.33623	-0.864542	-0.586116	-0.407968
1561	1561	GEMIN5	GEMIN5	-3.14355	-3.38247	-3.57301	-1.33395	-3.07205	-3.35949	-3.60324	-1.33395
1562	1562	OPRK1	OPRK1	0.664397	0.549441	0.495344	0.0706328	0.580007	0.561694	0.521373	0.0706328
1563	1563	NFE2L1	NFE2L1	0.325629	0.233114	0.184914	0.520204	0.382456	0.338785	0.343844	0.520204
1564	1564	SEMA5B	SEMA5B	0.42762	-0.0642387	-0.028947	0.343339	0.415253	0.00695795	0.0910631	0.343339
1565	1565	GSK3B	GSK3B	0.260548	0.346262	0.316955	0.862801	0.242526	0.432408	0.435626	0.862801
1566	1566	ITGB5	ITGB5	0.616586	-0.73297	-0.659731	-0.314647	0.737257	-0.510997	-0.216449	-0.314647
1567	1567	ERC1	ERC1	0.393117	0.287165	0.268219	0.373192	0.411242	0.342178	0.358887	0.373192
1568	1568	XPO1	XPO1	-3.83678	-3.38237	-3.40152	-3.24409	-3.88243	-3.35147	-3.44548	-3.24409
1569	1569	RNF13	RNF13	0.687995	0.420815	0.381332	0.654247	0.674011	0.446147	0.418125	0.654247
1570	1570	TRPM3	TRPM3	0.618342	0.693289	0.653937	0.61831	0.591373	0.689777	0.656994	0.61831
1571	1571	PALB2	PALB2	-1.00539	-0.948674	-0.845552	-0.0284645	-1.27527	-0.965236	-0.766016	-0.0284645
1572	1572	DOPEY1	DOPEY1	0.577058	0.690061	0.656237	0.234868	0.536946	0.686227	0.671172	0.234868
1573	1573	LYRM2	LYRM2	-0.157334	-0.492204	-0.508551	1.03735	-0.146127	-0.382887	-0.255485	1.03735
1574	1574	BCKDHB	BCKDHB	0.494074	0.0741626	0.0778066	-0.426592	0.568956	0.137028	0.201941	-0.426592
1575	1575	KAT6A	KAT6A	-0.319145	0.4056	0.406576		-0.0463908	0.519884	0.562336
1576	1576	ZCCHC6	ZCCHC6	0.234793	0.433311	0.42206	0.399226	0.263616	0.48034	0.486457	0.399226
1577	1577	ULK2	ULK2	0.602442	0.264309	0.267794	0.349346	0.655514	0.291713	0.351949	0.349346
1578	1578	GRHL2	GRHL2	0.423665	-0.150906	-0.199554	0.270783	0.408386	0.126337	0.185877	0.270783
1579	1579	TNPO1	TNPO1	-1.1233	-0.441882	-0.494319	0.78037	-0.756143	-0.332503	-0.248947	0.78037
1580	1580	PLOD1	PLOD1	0.330855	0.489062	0.480298	-0.020367	0.385671	0.499769	0.504577	-0.020367
1581	1581	P2RX5	P2RX5	0.115941	0.713866	0.711231	-0.986851	-0.0461006	0.716972	0.74005	-0.986851
1582	1582	ITGAE	ITGAE	0.289463	0.667856	0.646453	0.134158	0.221669	0.669028	0.649333	0.134158
1583	1583	DIS3	DIS3	-2.32161	-2.14723	-2.10487	-3.87539	-2.58856	-2.23145	-2.26994	-3.87539
1584	1584	PIBF1	PIBF1	0.471962	0.476569	0.465548	-0.229195	0.413555	0.488372	0.510463	-0.229195
1585	1585	TDRD3	TDRD3	0.491609	0.290098	0.314025	0.374051	0.486485	0.322874	0.370617	0.374051
1586	1586	NUFIP1	NUFIP1	-0.813618	-0.820093	-0.546942	-1.16483	-0.830167	-0.814793	-0.459367	-1.16483
1587	1587	PDS5B	PDS5B	0.643103	0.1146	0.171864	-0.0162614	0.601425	0.230383	0.346463	-0.0162614
1588	1588	OXCT1	OXCT1	-0.116034	0.641427	0.561519	-0.3132	0.111834	0.642219	0.588815	-0.3132
1589	1589	RRAGB	RRAGB	0.634568			-1.34474	0.666998			-1.34474
1590	1590	EPYC	EPYC	0.0514709	0.419628	0.418684	0.562763	0.147031	0.446736	0.451992	0.562763
1591	1591	CYLD	CYLD	0.47012	-0.139796	-0.0540657	0.533484	0.521232	-0.034477	0.0968483	0.533484
1592	1592	SLC27A5	SLC27A5	-0.000616563	-0.0259548	-0.0531333	-0.139013	0.117134	0.0589179	0.123259	-0.139013
1593	1593	ZNF324	ZNF324	0.305053	0.0567027	0.0587216	0.420199	0.232733	0.125453	0.194398	0.420199
1594	1594	ZNF671	ZNF671	0.644361	0.449392	0.457645	-2.17532	0.628722	0.472842	0.5222	-2.17532
1595	1595	ZNF416	ZNF416	0.58871	0.454573	0.439674	-0.422865	0.63205	0.468409	0.45608	-0.422865
1596	1596	ZNF586	ZNF586	0.504974	0.600995	0.554066	0.692497	0.509803	0.623815	0.578592	0.692497
1597	1597	ZNF446	ZNF446	0.121911	0.22399	0.251732	0.167439	0.187891	0.288489	0.338217	0.167439
1598	1598	ZNF264	ZNF264	0.631714	0.577149	0.539431	0.637583	0.638963	0.58944	0.565114	0.637583
1599	1599	RPS5	RPS5	-3.36164	-2.3566	-1.2796	-3.09875	-3.44707	-2.42309	-1.39029	-3.09875
1600	1600	FAT1	FAT1	0.566946	0.569682	0.559054	0.477998	0.620023	0.588392	0.578568	0.477998
1601	1601	YTHDC1	YTHDC1	-2.98357	-1.28824	-1.10918	0.814087	-2.92379	-1.3376	-1.05947	0.814087
1602	1602	CHMP2B	CHMP2B	0.453816	0.679391	0.631057		0.645032	0.68324	0.64959
1603	1603	SMAP2	SMAP2	-0.475272	0.78486	0.725975	0.863386	-0.353575	0.785261	0.743526	0.863386
1604	1604	PPIE	PPIE	-2.30534	-1.84989	-2.27504	0.674402	-2.41182	-2.01763	-2.47026	0.674402
1605	1605	ZMPSTE24	ZMPSTE24	0.681431	0.42101	0.39168	0.135481	0.621737	0.478511	0.463907	0.135481
1606	1606	STARD7	STARD7	-1.40998	-1.14678	-1.06541		-1.21652	-1.13931	-1.01057
1607	1607	NOA1	NOA1	-0.0254681	-0.447517	-0.457911		-0.179809	-0.263631	-0.0748396
1608	1608	REST	REST	0.258663	0.0343677	-0.100745	-0.543378	0.548983	0.116867	0.0226701	-0.543378
1609	1609	HAL	HAL	0.461047	0.309336	0.327908	0.547174	0.467394	0.330676	0.356934	0.547174
1610	1610	SSH1	SSH1	0.519516	-0.135657	-0.11524	0.639659	0.403634	-0.0227467	0.0753399	0.639659
1611	1611	GSTP1	GSTP1	-0.136665	-0.127807	-0.158317	0.795552	0.037298	-0.0339638	0.0554884	0.795552
1612	1612	APLP2	APLP2	0.221856	0.70869	0.670719	0.465949	0.188466	0.711766	0.686228	0.465949
1613	1613	KIAA1467	KIAA1467	0.397207	0.338713	0.342987	-0.716599	0.33087	0.378994	0.407342	-0.716599
1614	1614	SLCO1A2	SLCO1A2	0.538893	0.603218	0.520388	-0.746902	0.563273	0.624143	0.582967	-0.746902
1615	1615	WBP11	WBP11	-0.756394	-3.19379	-2.98045	0.695893	-0.235546	-3.17782	-3.03029	0.695893
1616	1616	EIF3I	EIF3I	-2.86472	-3.03263	-2.9217	-2.80706	-2.88201	-3.04775	-3.12477	-2.80706
1617	1617	NKAIN1	NKAIN1	0.45101	0.376997	0.401513	0.247361	0.462252	0.386579	0.426981	0.247361
1618	1618	COL16A1	COL16A1	0.496307	0.627777	0.615318	0.86643	0.579001	0.648325	0.661747	0.86643
1619	1619	TXLNA	TXLNA	0.369468	0.382426	0.378067		0.299065	0.405328	0.425528
1620	1620	APOB	APOB	0.533285	0.710071	0.652638	0.181046	0.581151	0.715726	0.674575	0.181046
1621	1621	NCOA1	NCOA1	0.473886	0.180965	0.179308		0.345669	0.221856	0.288157
1622	1622	AGBL5	AGBL5	-0.555196	0.0770943	0.127344	-1.92185	-0.773932	0.10253	0.17925	-1.92185
1623	1623	EFR3B	EFR3B	0.383243	-0.0880381	-0.136822	0.798476	0.348164	-0.0771456	-0.0166141	0.798476
1624	1624	KIF3C	KIF3C	-0.947214	0.458063	0.434798	0.63635	-0.827025	0.480861	0.465945	0.63635
1625	1625	RAB10	RAB10	-0.147928	-0.986743	-0.925547	-0.166906	-0.215718	-0.886611	-0.603265	-0.166906
1626	1626	GCKR	GCKR	0.395624	0.520966	0.480126	0.27974	0.464225	0.526707	0.498422	0.27974
1627	1627	HADHA	HADHA	0.623768	0.0327379	-0.62575	0.584697	0.660036	0.0834631	-0.626803	0.584697
1628	1628	MAPRE3	MAPRE3	0.414999	0.566934	0.537962	-2.67198	0.422748	0.569359	0.555806	-2.67198
1629	1629	CAD	CAD	-2.95115	-0.564761	-0.528623	-0.953753	-3.40044	-0.113608	0.094129	-0.953753
1630	1630	CD59	CD59	0.575246	0.744654	0.672505	0.282137	0.548356	0.740194	0.685008	0.282137
1631	1631	CD82	CD82	0.322994	-0.00414568	0.0419124	0.210631	0.33881	0.0930396	0.181674	0.210631
1632	1632	BCORL1	BCORL1	-0.256209			-0.524402	-0.0730203			-0.524402
1633	1633	ATRX	ATRX	0.156932			0.367805	0.0440786			0.367805
1634	1634	TAF9	TAF9	0.482988	0.368243	-0.386318	0.0304277	0.464431	0.405494	-0.344165	0.0304277
1635	1635	FCN1	FCN1	0.327291	0.456373	0.44213	-0.00138231	0.279789	0.473827	0.479977	-0.00138231
1636	1636	MYNN	MYNN	0.234707	0.304365	0.230462		0.365994	0.345896	0.331104
1637	1637	MECOM	MECOM	0.735433	0.511842	0.426568	0.0872009	0.731542	0.626742	0.60314	0.0872009
1638	1638	SCAMP1	SCAMP1				0.424231				0.424231
1639	1639	PREP	PREP	0.764143	0.162406	0.199699	-0.429912	0.764143	0.216004	0.290809	-0.429912
1640	1640	HACE1	HACE1	0.315872	0.393529	0.394746	0.322813	0.279877	0.42858	0.458278	0.322813
1641	1641	SEH1L	SEH1L	-1.94864	-2.78451	-2.56483	-3.0436	-2.31857	-2.80213	-2.72981	-3.0436
1642	1642	WDR47	WDR47	-0.0129725	0.159797	0.175073		-0.0589273	0.205316	0.242048
1643	1643	WDFY1	WDFY1	0.378572	0.668607	0.614452	-1.91133	0.352518	0.678943	0.636776	-1.91133
1644	1644	OVGP1	OVGP1	-0.0516308	-0.544281	-0.513611	-0.269866	-0.0422064	-0.436434	-0.2776	-0.269866
1645	1645	SLC25A24	SLC25A24	0.40403	0.19101	0.145576	0.473678	0.373742	0.251145	0.287401	0.473678
1646	1646	MAP3K4	MAP3K4	0.166327	0.3448	0.355258	0.446255	0.161454	0.400214	0.429981	0.446255
1647	1647	PILRA	PILRA	-0.573377	0.222799	0.17927	0.165775	-0.500718	0.281412	0.311968	0.165775
1648	1648	IGSF9	IGSF9	0.394114	0.493707	0.434771		0.465224	0.50204	0.475652
1649	1649	ABCB1	ABCB1	0.390634	0.30377	0.241528	0.4985	0.416074	0.338668	0.310429	0.4985
1650	1650	ZNF213	ZNF213	-0.0379584	0.332344	0.358909	0.590439	0.0426498	0.363861	0.396673	0.590439
1651	1651	AKR1B1	AKR1B1	0.234888	0.870919	-0.400089	-0.53117	0.172089	0.875377	-0.400807	-0.53117
1652	1652	CPNE3	CPNE3	0.47753	0.175764	0.141405	-0.514512	0.385031	0.208405	0.237801	-0.514512
1653	1653	RRN3	RRN3	-2.41718	-2.69495		-0.207657	-2.48781	-2.72411		-0.207657
1654	1654	CTTN	CTTN	-0.143981	-0.00758534	-0.196563	-0.495111	-0.128581	0.078629	0.120956	-0.495111
1655	1655	WNT11	WNT11	0.393913	0.264329	0.259623	-0.249504	0.316725	0.301259	0.374487	-0.249504
1656	1656	MTIF2	MTIF2	-1.18003	0.0537019	0.113551		-1.08751	0.153255	0.222435
1657	1657	DDHD2	DDHD2	0.254068	0.444017	0.411986		0.216933	0.473094	0.465241
1658	1658	TTC39A	TTC39A	-0.502573	0.265394	0.275036	0.973504	-0.581509	0.299639	0.328201	0.973504
1659	1659	EPS15	EPS15	0.424035	0.284001	0.292814	0.43004	0.372963	0.311472	0.355004	0.43004
1660	1660	ORC1	ORC1	-2.61754	-2.03737	-2.01899	0.223618	-2.66118	-2.08833	-2.09682	0.223618
1661	1661	MGST2	MGST2	0.609332	0.352784	0.384077	-0.910125	0.618707	0.388061	0.420496	-0.910125
1662	1662	CHERP	CHERP	-2.46242	-2.99006	-2.926	-0.546197	-2.26694	-2.9798	-2.96038	-0.546197
1663	1663	ATG16L1	ATG16L1	0.499721	0.297831	0.322882	0.473047	0.525935	0.342094	0.387446	0.473047
1664	1664	USP40	USP40	0.697215	0.401396	0.41037	-0.67322	0.566226	0.420768	0.432274	-0.67322
1665	1665	POMGNT1	POMGNT1	0.110803	0.107721	0.152976	0.757452	0.0706442	0.14296	0.196925	0.757452
1666	1666	RAD54L	RAD54L	0.168507	-0.351207	-0.266044	-1.34961	0.202772	-0.227268	-0.0633719	-1.34961
1667	1667	MAST2	MAST2	0.269722	-0.0212324	-0.138238		0.317448	0.013706	-0.0848032
1668	1668	DNAJA1	DNAJA1	-0.00032025	-0.963112	-0.838253		0.130035	-0.904335	-0.739345
1669	1669	B4GALT1	B4GALT1	0.176079	0.372412	0.389059	0.160967	0.198606	0.399498	0.439759	0.160967
1670	1670	CHMP5	CHMP5	-0.979508	-2.66526	-2.48914	0.394072	-0.853475	-2.74202	-2.70376	0.394072
1671	1671	NFX1	NFX1	0.222368	0.295261	0.318737	-1.99108	0.204758	0.324286	0.367674	-1.99108
1672	1672	AQP6	AQP6	0.312584	0.0851965	0.107918	0.734098	0.3297	0.153846	0.219864	0.734098
1673	1673	DIMT1	DIMT1	-2.34328	-1.28881	-1.14794	-3.08217	-2.23151	-1.38538	-1.20098	-3.08217
1674	1674	IPO11	IPO11	-2.24023	-2.43067	-2.29058	-1.61566	-2.18469	-2.51493	-2.51252	-1.61566
1675	1675	FOLH1	FOLH1	0.728802	0.0610227	-0.816984	0.0308047	0.790609	0.134498	-0.794208	0.0308047
1676	1676	EIF2AK1	EIF2AK1	0.497366	0.524455	0.389979	-0.317913	0.480709	0.541249	0.43084	-0.317913
1677	1677	NME8	NME8	0.564225	0.363545	0.298258	0.264916	0.568154	0.397617	0.365289	0.264916
1678	1678	EPDR1	EPDR1	0.536255	0.58067	0.536038	0.521485	0.570832	0.596397	0.543041	0.521485
1679	1679	SNX10	SNX10	0.528641	0.592973	0.500282	0.19977	0.621549	0.604703	0.540438	0.19977
1680	1680	SEPHS1	SEPHS1	-0.139911	-0.748488	-0.461598	-0.739656	-0.0663487	-0.710932	-0.327721	-0.739656
1681	1681	MRPL28	MRPL28	-2.4421	-1.3863	-1.23321		-2.45834	-1.41959	-1.30527
1682	1682	HBQ1	HBQ1	0.390032	0.382463	0.372899		0.401669	0.403062	0.408401
1683	1683	ITPKC	ITPKC	0.442277	0.212915	0.211865	0.175819	0.393566	0.272142	0.316021	0.175819
1684	1684	CEACAM6	CEACAM6	0.307029	-0.499856	-0.573835	0.00609584	0.338271	-0.423595	-0.369501	0.00609584
1685	1685	FAT2	FAT2	0.515705	0.561835	0.523541	0.537381	0.515326	0.576871	0.54133	0.537381
1686	1686	RBM22	RBM22	-2.75913	-3.47184	-3.25615	-2.21459	-2.78323	-3.45377	-3.26284	-2.21459
1687	1687	TMED2	TMED2	-1.29382	-1.94312	-1.97146	-2.64841	-1.49177	-2.08901	-2.21767	-2.64841
1688	1688	ERO1LB	ERO1LB	0.575872	0.516715	0.474943	0.818933	0.609437	0.527526	0.498777	0.818933
1689	1689	ZFAND6	ZFAND6	0.484693	0.370616	-0.0285297	-0.791795	0.429436	0.3784	-0.0197353	-0.791795
1690	1690	HSD17B2	HSD17B2	0.601901	0.76049	0.724149	0.686601	0.601901	0.753561	0.743519	0.686601
1691	1691	TXLNG	TXLNG	0.496218			0.782885	0.576312			0.782885
1692	1692	PPEF1	PPEF1	0.665433			1.16944	0.664724			1.16944
1693	1693	LAT2	LAT2	0.555399	0.199937	0.202586	-1.94314	0.520724	0.233747	0.268076	-1.94314
1694	1694	HUWE1	HUWE1	-2.0288			-3.81614	-2.0365			-3.81614
1695	1695	ZW10	ZW10	-0.0415545	-1.36904	-1.21904	0.307775	-0.0687059	-1.46095	-1.33214	0.307775
1696	1696	ALG9	ALG9	-0.333119	0.0839823	-0.0680203	-0.099945	0.172417	0.19514	0.0784081	-0.099945
1697	1697	MYBPC2	MYBPC2	0.558948	0.368852	0.355911	0.258942	0.554405	0.382999	0.398227	0.258942
1698	1698	NOX4	NOX4	0.736502	0.345639	0.337768	-0.3132	0.826328	0.368388	0.396142	-0.3132
1699	1699	ACOX3	ACOX3	0.106929	0.363184	0.385145	0.394743	0.107878	0.376693	0.410757	0.394743
1700	1700	MTMR2	MTMR2	0.782604	0.564795	0.526053		0.769234	0.588047	0.570599
1701	1701	PPP1R15A	PPP1R15A	-1.01432	-0.0422026	-0.0975782	0.715093	-0.794916	-0.00224235	0.0395376	0.715093
1702	1702	HSD17B14	HSD17B14	0.199068	0.534911	0.508124	0.356873	0.141903	0.544398	0.545757	0.356873
1703	1703	TRIP6	TRIP6	0.0979404	-0.479685	-0.0651273	-2.37781	0.102888	-0.436815	0.0197092	-2.37781
1704	1704	ACHE	ACHE	0.218833	-0.299809	-0.454387	0.528213	0.184352	-0.213447	-0.261827	0.528213
1705	1705	FTL	FTL	-0.159393	0.661896	0.0686282	-2.36824	-0.275978	0.6603	0.0858864	-2.36824
1706	1706	SRRT	SRRT	-2.62525	-1.82899	-1.93197	0.405829	-2.50784	-1.88841	-2.14222	0.405829
1707	1707	BAX	BAX	0.485301	0.671387	0.658287	0.496677	0.476382	0.679773	0.667327	0.496677
1708	1708	NLK	NLK	0.324914	0.91103	0.787388	0.324588	0.322145	0.903001	0.807259	0.324588
1709	1709	PIGS	PIGS	-0.415116	-0.4799	-0.455433	0.449833	0.0498761	-0.399932	-0.231152	0.449833
1710	1710	ADAMTS2	ADAMTS2	0.471401	0.149955	0.458026	0.606943	0.487863	0.183671	0.482905	0.606943
1711	1711	TMPRSS11E	TMPRSS11E	0.601204	0.307019	0.34424	0.548889	0.521941	0.331995	0.375402	0.548889
1712	1712	ATXN7L3	ATXN7L3	0.291296	-0.823071	-0.841643		0.359331	-0.863814	-0.798824
1713	1713	PGS1	PGS1	-1.97951	-2.50689	-2.52607	0.295693	-2.27826	-2.61346	-2.77619	0.295693
1714	1714	PSMC5	PSMC5	-3.45717	-3.09669	-2.93582	-2.89889	-3.49113	-3.057	-2.96627	-2.89889
1715	1715	UIMC1	UIMC1	-0.627831	-0.0309242	0.00147503		-0.400353	0.015785	0.0813366
1716	1716	CETP	CETP	0.446992	0.266258	0.274551	-0.353604	0.466148	0.301621	0.346103	-0.353604
1717	1717	MMP2	MMP2	0.184797	0.344696	0.361846	0.430997	0.32941	0.370847	0.410993	0.430997
1718	1718	MT3	MT3	0.371511	0.308512	0.137392	0.514168	0.404544	0.361	0.279694	0.514168
1719	1719	LPCAT2	LPCAT2	0.541163	0.661082	0.599461	0.791795	0.50876	0.673595	0.629149	0.791795
1720	1720	GNAO1	GNAO1	0.478448	0.28334	0.275468	0.497303	0.430498	0.346194	0.360659	0.497303
1721	1721	OGFOD1	OGFOD1	0.618856	-0.835561	-0.692688	0.587941	0.616325	-0.793856	-0.552446	0.587941
1722	1722	SH3BP2	SH3BP2	0.566356	0.561911	0.534452	-0.890692	0.566776	0.570492	0.551211	-0.890692
1723	1723	NOP14	NOP14	-1.88776	-2.5318	-2.50842	-4.47106	-2.06387	-2.57871	-2.65558	-4.47106
1724	1724	ADD1	ADD1	-0.0566036	0.604947	0.167046	0.720264	-0.0559001	0.614174	0.173152	0.720264
1725	1725	L2HGDH	L2HGDH	0.504889	0.514872	0.486904	0.681138	0.623979	0.531562	0.524571	0.681138
1726	1726	TXNDC16	TXNDC16	0.710895	0.35427	0.356052	0.126278	0.699115	0.370699	0.389928	0.126278
1727	1727	C14orf166	C14orf166	-0.71857	-1.74431	-1.60869	0.0731917	-0.649102	-1.8452	-1.81795	0.0731917
1728	1728	NID2	NID2	0.357058	0.5659	0.528299	0.260601	0.344162	0.576764	0.555098	0.260601
1729	1729	GMCL1	GMCL1	0.0824948	0.357031	0.0543189	0.431851	0.0611081	0.393237	0.100293	0.431851
1730	1730	SF3B2	SF3B2	-3.19648	-2.79943	-2.78707	0.262691	-3.17054	-2.78165	-2.85151	0.262691
1731	1731	KLHL42	KLHL42	0.307982	0.264652	0.228071	0.681004	0.171629	0.308352	0.339238	0.681004
1732	1732	GNAS	GNAS	0.334314	0.284979	0.221894		0.353423	0.316143	0.302497
1733	1733	DNM1L	DNM1L	-3.76124	-1.77454	-1.68275	0.0853995	-3.6811	-1.85912	-1.99243	0.0853995
1734	1734	PTHLH	PTHLH	0.148063	0.620837	0.538355		0.116982	0.642219	0.594661
1735	1735	PHACTR3	PHACTR3	-0.126156	0.148668	0.0373084	0.251361	-0.0915815	0.18776	0.150446	0.251361
1736	1736	ERGIC2	ERGIC2	0.56297	0.420666	0.36017	0.354831	0.56297	0.456949	0.452973	0.354831
1737	1737	TFAP2C	TFAP2C	0.610577	-0.341887	-0.423028	0.0120277	0.542524	-0.17361	-0.0798999	0.0120277
1738	1738	AURKA	AURKA	-3.06189	-2.75564	-2.71312	-0.724677	-2.85965	-2.755	-2.80396	-0.724677
1739	1739	CASS4	CASS4	0.40456	0.0168506	-0.0399624	0.0708547	0.469401	0.0661501	0.087258	0.0708547
1740	1740	PIR	PIR	0.613681			0.465222	0.60478			0.465222
1741	1741	AAMDC	AAMDC	0.228661	0.410216	0.372594	0.373772	0.175111	0.435757	0.430173	0.373772
1742	1742	RFX2	RFX2	0.253909	0.176341	0.172318	0.023416	0.364645	0.202045	0.243433	0.023416
1743	1743	METTL2A	METTL2A	0.351607	0.376208	0.310421	-0.447643	0.277816	0.398567	0.358969	-0.447643
1744	1744	SULT2B1	SULT2B1	-0.0309865	-0.223034	-0.129205	0.12871	0.0210643	-0.17635	-0.0252632	0.12871
1745	1745	ALG6	ALG6	0.198709	-0.390091	-0.313742	0.743944	0.314186	-0.291824	-0.107378	0.743944
1746	1746	CNOT3	CNOT3	-1.97283	-3.16193	-2.92059	0.687566	-2.1931	-3.16217	-3.02562	0.687566
1747	1747	GP6	GP6	0.276813	0.572009	0.540134	0.599451	0.223095	0.580319	0.566463	0.599451
1748	1748	PTPN4	PTPN4	0.609097	0.290081	0.298914	0.932316	0.689659	0.313546	0.335805	0.932316
1749	1749	DDX18	DDX18	-3.10202	-2.23308	-1.26715	-2.6341	-3.25112	-2.32773	-1.34474	-2.6341
1750	1750	KHSRP	KHSRP	0.262694	-0.283645	-0.287601		0.272292	-0.163371	-0.0330201
1751	1751	GNA11	GNA11	-0.521601	0.0400725	0.105957		-0.29829	0.0709607	0.200608
1752	1752	ASAP3	ASAP3	0.202985	0.195801	0.244996	-2.23083	0.207804	0.240798	0.313359	-2.23083
1753	1753	EDEM2	EDEM2	0.213962	-0.1451	-0.190127	0.115578	0.186438	-0.0454672	0.00123574	0.115578
1754	1754	DNMT3B	DNMT3B	0.353441	0.32117	0.266975	0.280009	0.343191	0.348465	0.335083	0.280009
1755	1755	REM1	REM1	0.235729	0.315283	0.0382874	0.129282	0.195007	0.353189	0.110035	0.129282
1756	1756	TPX2	TPX2	-2.95182	-2.81723	-2.76986	0.345242	-2.94514	-2.82151	-2.83733	0.345242
1757	1757	PDRG1	PDRG1	-2.24877	-3.43261	-3.43885	-3.33328	-2.2672	-3.41709	-3.51148	-3.33328
1758	1758	EPB41L1	EPB41L1	0.29608	0.402504	0.348817	0.280659	0.304911	0.417355	0.386098	0.280659
1759	1759	SLC15A1	SLC15A1	0.618158	0.674225	0.624664	0.0659945	0.649899	0.671137	0.642273	0.0659945
1760	1760	DOCK9	DOCK9	0.150053	0.483504	0.453246	0.723817	0.318276	0.512783	0.511295	0.723817
1761	1761	ANKRD10	ANKRD10	0.372911	0.337724	0.307951	0.519461	0.333883	0.407096	0.44618	0.519461
1762	1762	TGDS	TGDS	0.244074	0.397787	0.393888	0.298948	0.412953	0.435368	0.454858	0.298948
1763	1763	DOCK3	DOCK3	0.207934	0.505783	0.496031	0.240175	0.443191	0.520067	0.513551	0.240175
1764	1764	C3orf18	C3orf18	0.243275	0.295308	0.358843	0.691348	0.182863	0.316745	0.388995	0.691348
1765	1765	COQ9	COQ9	-0.0108188	0.193124	0.207676	0.220565	0.0228594	0.231248	0.289018	0.220565
1766	1766	TMEM40	TMEM40	0.227173	0.317823	0.341213	0.426334	0.260072	0.346373	0.381336	0.426334
1767	1767	KIF9	KIF9	0.236944	0.311042	0.358088	0.521485	0.283389	0.330036	0.383704	0.521485
1768	1768	ARHGAP28	ARHGAP28	0.951742	0.605028	0.569858	-0.275713	1.01371	0.624202	0.61249	-0.275713
1769	1769	CRLS1	CRLS1	-1.6657	-1.74491	-1.75611	0.440765	-1.50144	-1.83981	-1.90805	0.440765
1770	1770	DEFB127	DEFB127	0.858081	0.725074	0.371687	0.590038	0.858081	0.724888	0.412632	0.590038
1771	1771	PPP1R13B	PPP1R13B	0.514369	0.57516	0.534814		0.458327	0.593654	0.572562
1772	1772	ATRN	ATRN	-0.447521	0.152315	0.175937	-0.191338	-0.458778	0.241123	0.32016	-0.191338
1773	1773	SMOX	SMOX	0.112383	0.477589	0.463144	0.266648	0.152498	0.490604	0.488117	0.266648
1774	1774	SIGLEC1	SIGLEC1	-0.585062	0.0737993	-0.0456987	-0.05085	-0.357814	0.117838	0.0958683	-0.05085
1775	1775	FKBP1A	FKBP1A	0.264706	0.102045	-0.735538	0.176771	0.240214	0.210628	-0.583989	0.176771
1776	1776	NSFL1C	NSFL1C	0.280481	-0.154668	-0.161142	0.794589	0.219202	-0.102424	-0.0319793	0.794589
1777	1777	SLC4A11	SLC4A11	-0.323946	0.637945	0.364031		-0.171614	0.647064	0.394681
1778	1778	C20orf194	C20orf194	0.154348	0.372728	0.133937	0.0683613	0.20339	0.372889	0.170211	0.0683613
1779	1779	ZNF343	ZNF343	0.0668956	0.437842	0.186681	0.623963	0.126372	0.461116	0.238203	0.623963
1780	1780	EBF4	EBF4	-0.188239	0.701205	0.635788	0.239227	-0.0392139	0.699085	0.65206	0.239227
1781	1781	CPXM1	CPXM1	0.38677	0.668316	0.615351	0.0274456	0.401294	0.675963	0.639531	0.0274456
1782	1782	MAVS	MAVS	-0.125446	0.684078	0.63643	0.847905	0.0277046	0.689698	0.650703	0.847905
1783	1783	LZTS3	LZTS3		0.332208	0.30696	0.00386053		0.362427	0.374455	0.00386053
1784	1784	F11	F11	0.451834	0.355405	0.402495	0.702652	0.448149	0.376206	0.439238	0.702652
1785	1785	XRN2	XRN2	-1.73501	-2.95046	-3.0025	-1.89313	-2.07329	-2.93328	-3.06689	-1.89313
1786	1786	DYNLL1	DYNLL1	-0.52099	-1.22362	-1.1677	-0.139786	-0.563127	-1.21081	-1.1744	-0.139786
1787	1787	TESC	TESC	0.21604	0.77902	0.714706	0.425904	0.201189	0.767346	0.731584	0.425904
1788	1788	SNX5	SNX5	0.388473	0.0774543	0.0808561	0.0546842	0.396313	0.131684	0.180738	0.0546842
1789	1789	RPL6	RPL6	-3.48202	-2.37551		-3.39367	-3.48152	-2.33485		-3.39367
1790	1790	SIRPG	SIRPG	0.575546	0.48653	0.448719	0.364332	0.533299	0.499636	0.483008	0.364332
1791	1791	MAPKAPK5	MAPKAPK5	0.0436619	0.182852	0.219651		0.121818	0.238576	0.308449
1792	1792	P2RX7	P2RX7	0.377018	-0.046911	-0.0187852	0.582258	0.273959	0.0142279	0.0993008	0.582258
1793	1793	ESF1	ESF1	-1.83474	-2.53803	-2.56785	-3.09591	-2.07081	-2.57394	-2.69905	-3.09591
1794	1794	RBBP9	RBBP9	0.341386	0.490314	0.442479		0.205714	0.508811	0.485708
1795	1795	ANAPC5	ANAPC5	-2.42668	-2.23117	-2.11225	0.207786	-2.30145	-2.30197	-2.30987	0.207786
1796	1796	SLC23A2	SLC23A2	0.258128	0.441668	0.409141	0.0474194	0.2238	0.458066	0.446922	0.0474194
1797	1797	SLC8B1	SLC8B1	0.389844	0.343438	0.351676	-1.6458	0.404725	0.370012	0.395372	-1.6458
1798	1798	TMEM230	TMEM230	0.120633	-0.12438	-0.579593	0.104425	0.14395	-0.0335106	-0.470022	0.104425
1799	1799	DZANK1	DZANK1	0.743404	0.639008	0.577974	0.497359	0.733964	0.642691	0.597089	0.497359
1800	1800	KDM2B	KDM2B	-0.650994	0.277375	0.293767		-0.608139	0.30213	0.360137
1801	1801	C20orf26	C20orf26	0.61545	0.464711	0.415883		0.584452	0.47467	0.45244
1802	1802	LHX5	LHX5	0.393334	0.320967	0.339418	0.528849	0.41884	0.333635	0.354133	0.528849
1803	1803	TASP1	TASP1	0.60998	0.0804878	-0.536805	0.144437	0.580709	0.132631	-0.492918	0.144437
1804	1804	OAS1	OAS1	0.176603	0.517207	0.499337		0.252868	0.521543	0.517634
1805	1805	GCN1L1	GCN1L1	-0.91466	-1.65196	-1.58435		-0.85666	-1.66536	-1.68127
1806	1806	RPLP0	RPLP0	-3.38262	-3.25818	-2.61324	-3.44096	-3.35235	-3.25296	-2.71156	-3.44096
1807	1807	PXN	PXN	0.306898	-0.919536	-0.84763	0.611718	0.311025	-0.870547	-0.64867	0.611718
1808	1808	SIRT4	SIRT4	0.205963	0.250739	0.273917	0.116172	0.185092	0.278587	0.333543	0.116172
1809	1809	RPH3A	RPH3A	0.244162	0.148971	0.217025	0.413655	0.213756	0.179248	0.246996	0.413655
1810	1810	KIF16B	KIF16B	0.230116	0.229106	0.208949	-0.211822	0.261402	0.27737	0.296593	-0.211822
1811	1811	TRMT6	TRMT6	-1.5309	-0.764415	-0.752164	-0.473471	-1.70403	-0.783354	-0.688014	-0.473471
1812	1812	CHGB	CHGB	0.215888	0.478079	0.0496646	0.474563	0.271149	0.538613	0.111475	0.474563
1813	1813	PEBP1	PEBP1	0.549088	-0.0493423	-0.20497	0.716004	0.531488	-0.0261262	-0.192113	0.716004
1814	1814	TBX5	TBX5	0.435334	0.254535	0.279118	-1.39209	0.338279	0.298428	0.340779	-1.39209
1815	1815	BRAP	BRAP	0.12141	-0.0334506	-0.0595027	-0.97324	0.289288	0.123363	0.193905	-0.97324
1816	1816	ERP29	ERP29	0.486477	0.491119	0.489534	0.126278	0.442845	0.50842	0.524651	0.126278
1817	1817	NOS1	NOS1	-0.221186	0.393314	0.391505	0.634443	-0.110347	0.420408	0.434356	0.634443
1818	1818	FUS	FUS	-0.500486	0.156486	0.162362	0.0200276	-0.488458	0.225151	0.284789	0.0200276
1819	1819	IGBP1	IGBP1	-2.05308			-0.0597967	-2.20677			-0.0597967
1820	1820	FXYD5	FXYD5	0.493287	0.570436	0.524961		0.476523	0.58676	0.580239
1821	1821	ZNF302	ZNF302	0.623366	0.586288	0.0454585	0.383786	0.58014	0.604582	0.075898	0.383786
1822	1822	GRAMD1A	GRAMD1A	-0.100298	0.382888	0.15417	0.314077	0.10583	0.408453	0.206911	0.314077
1823	1823	FXYD3	FXYD3	0.496704	0.417697	0.386746	0.111771	0.435821	0.451231	0.44767	0.111771
1824	1824	HEPH	HEPH	0.554097			0.811963	0.498907			0.811963
1825	1825	CDIP1	CDIP1	0.341782	0.602405	0.57073	0.441091	0.254548	0.606804	0.591638	0.441091
1826	1826	CMTM1	CMTM1	0.0707102	0.559684	0.929929	0.553572	0.0864204	0.569306	0.940793	0.553572
1827	1827	KCNH4	KCNH4	0.293248	0.270796	0.254704	0.314077	0.34397	0.295434	0.320473	0.314077
1828	1828	GANAB	GANAB	-0.354722	-0.353208	-0.32471	0.115777	-0.423753	-0.258712	-0.111788	0.115777
1829	1829	GMIP	GMIP	-0.326251	0.413123	0.424246	0.499874	-0.256098	0.432808	0.441649	0.499874
1830	1830	RBM41	RBM41	0.569557			-0.375168	0.575576			-0.375168
1831	1831	BIRC5	BIRC5	-2.89321	-3.31795	-3.26268	0.86358	-2.90041	-3.27807	-3.28453	0.86358
1832	1832	LAG3	LAG3	-0.193294	0.413831	0.390157	0.154115	-0.210988	0.440792	0.446417	0.154115
1833	1833	MLF2	MLF2	0.390277	0.212486	0.231295	0.343163	0.49826	0.230269	0.287798	0.343163
1834	1834	OTUB2	OTUB2	0.64358	0.666799	0.638047	-0.793869	0.612913	0.669854	0.644837	-0.793869
1835	1835	DDX24	DDX24	-1.71233	-2.52467	-2.45227	-0.283557	-1.80256	-2.56631	-2.57276	-0.283557
1836	1836	ZBTB25	ZBTB25	0.429271	0.366075	0.367728		0.44446	0.384394	0.401871
1837	1837	NECAP1	NECAP1	0.435089	0.389132	0.0855796	-0.152079	0.449929	0.41577	0.151946	-0.152079
1838	1838	ARHGAP4	ARHGAP4	0.31479			-0.0861523	0.315076			-0.0861523
1839	1839	ANKRD24	ANKRD24	0.31546	-0.23111	-0.104067		0.310028	-0.158731	0.0121565
1840	1840	DHX32	DHX32	0.624315	0.392351	0.384384	0.61867	0.588427	0.420881	0.436404	0.61867
1841	1841	RCOR1	RCOR1	0.0600169	-1.12109	-1.08393		-0.0407877	-1.09618	-0.969789
1842	1842	GPATCH2L	GPATCH2L	0.548391	0.535741	0.525046	0.548298	0.504369	0.549477	0.550941	0.548298
1843	1843	LTBP4	LTBP4				0.938603				0.938603
1844	1844	BLVRB	BLVRB	0.537334	0.534309	0.493081		0.562278	0.543268	0.534706
1845	1845	SLC9A1	SLC9A1	-0.642508	0.576196	0.561923		-0.521131	0.586254	0.580012
1846	1846	SPTLC1	SPTLC1	-0.313808	-1.47849	-0.925055	-0.479586	-0.0567177	-1.48894	-0.965749	-0.479586
1847	1847	PAPOLA	PAPOLA	0.227425	-0.134334	-0.0543612	0.0295521	0.166855	-0.0251822	0.121054	0.0295521
1848	1848	CCNK	CCNK	-1.30164	-2.02869	-1.94787	0.603108	-1.22912	-2.17458	-2.1327	0.603108
1849	1849	PCBP4	PCBP4	0.354617	0.42	0.470738	0.598581	0.275905	0.471972	0.519244	0.598581
1850	1850	RGS1	RGS1	0.510579	0.832102	0.745111	0.350176	0.612285	0.823099	0.755307	0.350176
1851	1851	YPEL3	YPEL3	0.128816	-0.3346	-0.21505	0.68339	0.309551	-0.256516	-0.0547475	0.68339
1852	1852	MRPS33	MRPS33	0.00660224	0.248822	0.0582544	0.554994	-0.0542881	0.370878	0.16361	0.554994
1853	1853	NDUFB2	NDUFB2	-0.258597	-0.628452	-0.635854		-0.205769	-0.564906	-0.37199
1854	1854	NUDC	NUDC	-2.70676	-2.15105	-1.1077	-0.180784	-2.69711	-2.18406	-1.16536	-0.180784
1855	1855	MAEA	MAEA	0.222014	-0.793818	-0.672611	0.0357427	0.191716	-0.7197	-0.462562	0.0357427
1856	1856	ICAM1	ICAM1	0.457998	0.533573	0.51431		0.48004	0.544289	0.532227
1857	1857	STRN4	STRN4	-0.111727	-0.0191308	-0.00543558	0.622099	-0.210979	0.0521948	0.12507	0.622099
1858	1858	IRAK3	IRAK3	0.861996	0.407712	0.373683		0.825881	0.442318	0.450647
1859	1859	LYZ	LYZ	0.676997	0.468471	0.435474		0.598334	0.501189	0.48867
1860	1860	SI	SI	0.477286	0.429564	0.372162	-1.18948	0.506397	0.451324	0.423928	-1.18948
1861	1861	MUL1	MUL1	0.309645	0.262976	0.29966		0.319258	0.284261	0.338308
1862	1862	TFAP4	TFAP4	-0.406812	-0.710506	-0.61053	0.784223	-0.111252	-0.555964	-0.280826	0.784223
1863	1863	PDCD7	PDCD7	-1.44947	-1.23688	-1.15032	0.720509	-1.68728	-1.28472	-1.17978	0.720509
1864	1864	SPG21	SPG21	0.591586	-0.41953	-0.318248		0.557892	-0.343554	-0.164619
1865	1865	FETUB	FETUB	0.49052	-0.376203	-0.332998	0.194816	0.50749	-0.329491	-0.198306	0.194816
1866	1866	DNAJB11	DNAJB11	-0.261252	-0.266715	-0.278756	0.0183771	0.0226191	-0.144475	-0.0485447	0.0183771
1867	1867	LEPREL1	LEPREL1	0.475828	0.484038	0.410654		0.544078	0.502995	0.465375
1868	1868	THPO	THPO	0.0917257	0.566817	0.498188	0.447857	0.055467	0.570661	0.527784	0.447857
1869	1869	CHRD	CHRD	-0.075481	0.471838	0.421157	0.30636	-0.18668	0.4993	0.476788	0.30636
1870	1870	FLT3LG	FLT3LG	0.266091	-0.0577708	-0.0795479	-0.53117	0.27346	0.015647	0.0631173	-0.53117
1871	1871	RAB11FIP3	RAB11FIP3	-0.03564	0.0791127	0.130271		0.0319342	0.11983	0.206076
1872	1872	GNPTG	GNPTG	-0.0670735	0.413881	0.421178		-0.190909	0.425098	0.453374
1873	1873	ZNF268	ZNF268	0.371111	0.604691	0.542329	0.294304	0.392711	0.622181	0.595719	0.294304
1874	1874	GOLGA3	GOLGA3	0.352424	0.267985	0.287813	-1.94054	0.34912	0.283367	0.349547	-1.94054
1875	1875	PABPC4	PABPC4	-0.22505	0.326848	0.323554	-0.350144	-0.0393437	0.358507	0.384224	-0.350144
1876	1876	CD209	CD209	0.460638	0.250861	0.281156	-2.73598	0.419737	0.28717	0.343961	-2.73598
1877	1877	CERS4	CERS4	0.0320214	-0.153141	-0.0375656	-0.0325607	-0.0548462	-0.11169	0.0448778	-0.0325607
1878	1878	MCOLN1	MCOLN1	-0.131124	0.437854	0.447914	-0.548447	-0.148627	0.459005	0.480242	-0.548447
1879	1879	USP48	USP48	-0.53201	0.449411	0.439754		-0.512553	0.482411	0.491066
1880	1880	EFNB1	EFNB1	0.618468			0.390181	0.704157			0.390181
1881	1881	PDPR	PDPR	-0.032213	0.128116		0.0442709	0.033872	0.192922		0.0442709
1882	1882	AARS	AARS	-3.06404	-3.54746	-3.63844	-2.97251	-3.06033	-3.5538	-3.6408	-2.97251
1883	1883	GLG1	GLG1	0.413081	0.198248	0.246645	0.112277	0.482076	0.227496	0.283729	0.112277
1884	1884	KIF4A	KIF4A	-0.321732			-0.327121	-0.121306			-0.327121
1885	1885	TNRC6A	TNRC6A	-0.0484019	0.218291	0.219615	1.03916	-0.0427735	0.288455	0.337555	1.03916
1886	1886	PLEKHG2	PLEKHG2	-1.44398	0.154	0.170947	0.405829	-1.26644	0.210873	0.271808	0.405829
1887	1887	DLL3	DLL3	-0.0111428	0.211018	0.21528	0.223618	-0.0420106	0.244785	0.276968	0.223618
1888	1888	NAT14	NAT14	-0.23237	0.242151	0.145323		-0.259061	0.262757	0.21777
1889	1889	PITPNM2	PITPNM2	0.40462	0.271505	0.291147	-0.316709	0.342195	0.300379	0.329704	-0.316709
1890	1890	EXOC1	EXOC1	-0.576895	-1.26845	-1.14795	-0.780417	-0.470414	-1.28196	-1.17121	-0.780417
1891	1891	RBM27	RBM27	0.215507	-0.153535	-0.172256	0.623908	0.349487	-0.0393627	0.0593883	0.623908
1892	1892	POU4F3	POU4F3	0.64372	0.470064	0.431181	0.526976	0.648973	0.464903	0.438419	0.526976
1893	1893	OSBPL8	OSBPL8	0.504022	0.414682	0.397811	-2.15499	0.51785	0.460313	0.461321	-2.15499
1894	1894	DTX2	DTX2	0.470818	-0.559514	-0.487152	0.412962	0.467941	-0.519913	-0.447255	0.412962
1895	1895	NLRC4	NLRC4	0.426568	0.655418	0.60758	-0.300052	0.441606	0.644378	0.607176	-0.300052
1896	1896	PUS7	PUS7	-0.189531	0.416575	0.358201	0.502305	-0.171593	0.460681	0.427384	0.502305
1897	1897	LAMB4	LAMB4	0.441517	0.371696	0.326823		0.540816	0.39426	0.382388
1898	1898	NRCAM	NRCAM	0.233395	0.490572	0.450528	0.534131	0.251519	0.498014	0.476816	0.534131
1899	1899	LAMB1	LAMB1	0.270322	0.451747	0.394304	0.918739	0.258952	0.4801	0.451512	0.918739
1900	1900	SLC26A4	SLC26A4	0.355895	0.517716	0.452017	1.03001	0.337414	0.53271	0.488251	1.03001
1901	1901	SLC26A3	SLC26A3	0.369956	0.645671	0.579396		0.346489	0.6448	0.591116
1902	1902	DLD	DLD	-1.33434	-0.339854	-0.363854	-2.38148	-1.41773	-0.0695616	0.0755529	-2.38148
1903	1903	WDR7	WDR7	-2.16865	-2.70689	-2.48257	-0.163179	-1.96763	-2.76108	-2.73475	-0.163179
1904	1904	TXNL1	TXNL1	0.471775	0.0500898	-0.0898329	0.129282	0.462433	0.121307	0.0421024	0.129282
1905	1905	IL5RA	IL5RA	0.62386	0.70084	0.670281	-1.36529	0.62386	0.697632	0.671663	-1.36529
1906	1906	ABCC6	ABCC6	0.200283	0.00452919		0.784685	0.273602	0.0776327		0.784685
1907	1907	CMTM6	CMTM6	0.308593	0.163813	0.203462	-0.0661727	0.36521	0.214421	0.292569	-0.0661727
1908	1908	ITGA6	ITGA6	0.346203	0.106411	0.108331	0.727804	0.328042	0.173201	0.237873	0.727804
1909	1909	RAPGEF4	RAPGEF4	0.453418	0.405542	0.397709	0.791081	0.44012	0.431424	0.425635	0.791081
1910	1910		MLTK
1911	1911	SMPX	SMPX	0.610557			-0.271473	0.633362			-0.271473
1912	1912	FH	FH	-1.08733	-0.476961	-0.533513	-0.372461	-1.12008	-0.410165	-0.317302	-0.372461
1913	1913	SEL1L3	SEL1L3	0.500431	0.469281	0.458913	0.352428	0.48951	0.472246	0.500192	0.352428
1914	1914	TF	TF	0.484887	0.0613972	-0.132251	0.199442	0.484887	0.11736	-0.0571123	0.199442
1915	1915	CDV3	CDV3	0.165816	-0.338683	-0.649239	0.450149	0.195798	-0.299343	-0.642506	0.450149
1916	1916	MYO15A	MYO15A	0.0954237	-0.183882	-0.169208	-0.125925	0.0652747	-0.117155	0.0090805	-0.125925
1917	1917	ALKBH5	ALKBH5	0.388079	0.0668127	0.06084	0.203148	0.381657	0.150276	0.226061	0.203148
1918	1918	APOH	APOH	0.725617	0.460712	0.409943	0.173245	0.809875	0.477971	0.445994	0.173245
1919	1919	NLRP1	NLRP1	0.353683	0.341102	0.386979		0.359082	0.373537	0.419042
1920	1920	PITPNM3	PITPNM3	-0.393052	0.209906	0.247242	0.355706	-0.378486	0.223816	0.284723	0.355706
1921	1921	SPAG7	SPAG7	-0.0796576	0.346924	0.368501	0.78151	0.143738	0.396537	0.425392	0.78151
1922	1922	ORC6	ORC6	-2.94105	-3.20646	-3.11075	0.269414	-2.83079	-3.17369	-3.20083	0.269414
1923	1923	ZFHX4	ZFHX4	0.405346	0.103329	0.0479454	0.690608	0.43983	0.185498	0.231473	0.690608
1924	1924	SLC17A6	SLC17A6	0.485948	0.448023	0.455559	0.646966	0.514874	0.462486	0.486302	0.646966
1925	1925	CPA1	CPA1	0.283184	0.44704	0.394035	0.232861	0.407455	0.470192	0.438284	0.232861
1926	1926	ZC3HC1	ZC3HC1	0.313066	-0.496543	-0.421376	0.216691	0.340936	-0.395463	-0.265459	0.216691
1927	1927	ESR1	ESR1	0.47438	0.148341	0.208281	1.0504	0.41368	0.219127	0.311815	1.0504
1928	1928	RGS17	RGS17	0.722646	0.619688	0.617134		0.837718	0.619932	0.632653
1929	1929	ANGPT2	ANGPT2	0.429339	0.385918	0.177791	0.293517	0.468808	0.397284	0.217353	0.293517
1930	1930	TMEM101	TMEM101	0.502602	-0.0176026	-0.00572035	0.591004	0.491029	0.0466902	0.125412	0.591004
1931	1931	CD200	CD200	0.524284	0.790088	0.726671	0.747026	0.52116	0.794114	0.751853	0.747026
1932	1932	CCDC80	CCDC80	0.534871	0.460373	0.435713	0.798729	0.563315	0.484258	0.477519	0.798729
1933	1933	CMA1	CMA1	0.679742	0.326638	0.339399	0.706722	0.625914	0.351066	0.375313	0.706722
1934	1934	PSME1	PSME1	0.589624	-1.79313	-0.580185	-0.854771	0.533161	-1.8565	-0.496782	-0.854771
1935	1935	PPP2R3C	PPP2R3C	-2.28254	-1.79685	-1.68406		-2.28139	-1.92469	-1.92459
1936	1936	HAUS4	HAUS4	-2.21128	-2.3537	-2.35897	-0.380174	-2.30462	-2.40704	-2.50778	-0.380174
1937	1937	JPH4	JPH4	0.170174	-0.277231	-0.240645	0.555476	0.260406	-0.202994	-0.055372	0.555476
1938	1938	MYH7	MYH7	0.255111	0.0853459	0.127344	0.163701	0.250013	0.128707	0.209012	0.163701
1939	1939	CEBPE	CEBPE	0.262185	-0.226922	-0.0677592	0.809816	0.195555	-0.183437	0.0263723	0.809816
1940	1940	SLC7A8	SLC7A8	0.384372	0.248326	0.0509995	0.500304	0.369155	0.282068	0.123664	0.500304
1941	1941	OSGEP	OSGEP	-2.26904	-3.32234	-3.50359	-0.269069	-2.29682	-3.3128	-3.56365	-0.269069
1942	1942	SLC22A17	SLC22A17	0.0150428	-0.336243	-0.250661	0.502094	0.191023	-0.282075	-0.0845554	0.502094
1943	1943	RNF31	RNF31	-1.26216	-0.102456	-0.0485546	-2.59647	-1.19433	0.107174	0.252392	-2.59647
1944	1944	SCFD1	SCFD1	-1.02717	-2.73399	-2.59117	0.483577	-0.706888	-2.74079	-2.64426	0.483577
1945	1945	G2E3	G2E3	0.377375	0.433281	-0.156221	0.301493	0.423496	0.465781	-0.105715	0.301493
1946	1946	HECTD1	HECTD1	-0.957626	-1.41348	-1.30132	0.613672	-0.710168	-1.44158	-1.3526	0.613672
1947	1947	HNRNPC	HNRNPC	-2.36837	-2.26457		-0.366895	-2.57068	-2.30926		-0.366895
1948	1948	RPGRIP1	RPGRIP1	-0.175626	0.319833	0.253514	-0.0482266	-0.534894	0.345845	0.314019	-0.0482266
1949	1949	SUPT16H	SUPT16H	-2.93476	-2.4686	-1.35508	-0.974982	-2.93698	-2.55193	-1.54427	-0.974982
1950	1950	TOX4	TOX4	-0.482618	-0.563254	-0.283338		-0.175902	-0.461129	-0.149257
1951	1951	GEMIN2	GEMIN2	-1.4036	-0.582671	-0.538414	-2.95514	-1.42593	-0.55197	-0.389333	-2.95514
1952	1952	TGM1	TGM1	0.184416	0.161513	0.227633	-0.419883	0.21577	0.205438	0.279696	-0.419883
1953	1953	TINF2	TINF2	-1.78436	-3.15331	-3.15114	-2.2183	-1.96114	-3.17122	-3.24145	-2.2183
1954	1954	DAZL	DAZL	0.488903	0.391867	0.778881	-0.425089	0.398979	0.43522	0.816695	-0.425089
1955	1955	TBL1Y	TBL1Y	0.822572				0.894398
1956	1956	SEMA6A	SEMA6A	0.477951	0.506304	0.477257	-0.227998	0.438651	0.524148	0.498976	-0.227998
1957	1957	TRPM7	TRPM7	-1.93829	-1.52744	-1.2847	-2.99677	-2.32991	-1.54236	-1.14898	-2.99677
1958	1958	TYRO3	TYRO3	-0.506172	0.0659744	-0.0563643	0.7872	-0.560162	0.153171	-0.0225279	0.7872
1959	1959	WDR76	WDR76	0.192835	-0.0511652	0.0332288	0.285981	0.268338	0.00510164	0.133444	0.285981
1960	1960	CAPN3	CAPN3	0.566701	0.0639409	0.133269	0.482385	0.522887	0.105955	0.202786	0.482385
1961	1961	SNAP23	SNAP23	-0.486456	-1.60509	-1.43878	1.027	-0.315206	-1.74875	-1.51598	1.027
1962	1962	TBX15	TBX15	0.551885	0.255125	0.246661	0.140733	0.5623	0.28608	0.318577	0.140733
1963	1963	PHGDH	PHGDH	-0.303065	0.252994	0.211157	0.217012	0.0715267	0.316082	0.317948	0.217012
1964	1964	COL9A3	COL9A3	-0.106443	-0.121154	-0.194869	-0.0264184	0.0268737	-0.0662558	-0.0301538	-0.0264184
1965	1965	EZR	EZR	-0.360309	0.500542	0.491623	0.355533	-0.301374	0.548836	0.544053	0.355533
1966	1966	MYL6	MYL6	0.211503	0.314725	-0.125238		0.230104	0.394351	0.0135117
1967	1967	AGO1	AGO1	0.330963	-0.451863	-0.346029		0.480084	-0.383702	-0.179856
1968	1968	TEKT2	TEKT2	-0.27	-0.572765	-0.496313	0.634378	-0.0880956	-0.499557	-0.305348	0.634378
1969	1969	CLSPN	CLSPN	-2.3622	-1.52696	-1.5262	0.495302	-2.39514	-1.5717	-1.64508	0.495302
1970	1970	RFFL	RFFL	-0.518546	-0.945511	-0.861205	0.154115	-0.342366	-0.98418	-0.775585	0.154115
1971	1971	UNC13D	UNC13D	-0.846629	0.185203	0.136039	0.775482	-0.886784	0.24556	0.245347	0.775482
1972	1972	MFSD11	MFSD11	0.518263	-0.0288292	-0.0445214		0.58375	0.0313384	0.0968675
1973	1973	DPYSL2	DPYSL2	0.395958	0.572392	0.566335	0.746085	0.450522	0.576876	0.594171	0.746085
1974	1974	TGFB2	TGFB2	0.459093	0.617745	0.551311		0.397084	0.634119	0.588505
1975	1975	GPATCH2	GPATCH2	0.501861	0.0601179	0.0377033	0.862223	0.441086	0.0948724	0.157322	0.862223
1976	1976	NUP50	NUP50	-0.309288	-0.450776	-0.484701	-0.110865	0.145968	-0.353934	-0.473669	-0.110865
1977	1977	CDC45	CDC45	-3.77076	-3.76766	-3.97562	0.305018	-3.89526	-3.8355	-4.03961	0.305018
1978	1978	COMT	COMT	-0.445086	-0.143588	-0.13191	0.647421	0.128533	-0.0965569	0.00734249	0.647421
1979	1979	CECR1	CECR1	0.466953	0.329476	0.323497	0.3854	0.468012	0.365229	0.378714	0.3854
1980	1980		VNN3
1981	1981	ECHDC1	ECHDC1	0.493038	0.606647	0.585999	0.355999	0.404996	0.607297	0.603422	0.355999
1982	1982	LRRFIP2	LRRFIP2	0.558422	0.717613	0.684504		0.506624	0.724303	0.69241
1983	1983	SEC22C	SEC22C	0.0361407	0.609444	0.611207	0.478992	-0.0352184	0.623716	0.63201	0.478992
1984	1984	XYLB	XYLB	0.370157	0.703115	0.671836	0.045965	0.434807	0.703914	0.680853	0.045965
1985	1985	HDAC6	HDAC6	-0.454604				-0.504645
1986	1986	OR1I1	OR1I1		0.299839	0.316021	-0.362626		0.32194	0.369615	-0.362626
1987	1987	GABRP	GABRP	0.58208	0.477694	0.452972	0.258526	0.536835	0.498484	0.494986	0.258526
1988	1988	KRT31	KRT31	0.660355	-0.344844	-0.383891	0.723049	0.619864	-0.298062	-0.202199	0.723049
1989	1989	CDC6	CDC6	-2.37296	-2.8249	-2.71032		-2.51624	-2.82926	-2.78587
1990	1990	UPRT	UPRT	0.435168			0.612425	0.447339			0.612425
1991	1991	CDC23	CDC23	-3.04335	-3.47656	-3.55268	-2.86211	-3.05242	-3.46829	-3.57512	-2.86211
1992	1992	AAAS	AAAS	-1.07524	-1.04055	-1.05082	0.47101	-1.02793	-1.00967	-0.994308	0.47101
1993	1993	CBX5	CBX5	0.559679	0.0479756	0.087503	0.0104804	0.521706	0.107595	0.193495	0.0104804
1994	1994	FMO2	FMO2	0.717552	0.672914	0.599577	0.382437	0.579738	0.680174	0.607205	0.382437
1995	1995	SUCO	SUCO	0.350489	-0.635368	-0.660225	0.362692	0.42982	-0.439271	-0.303217	0.362692
1996	1996	MSH2	MSH2	0.205347	-0.108961	-0.0486933	0.457777	0.164646	-0.0485278	0.0604244	0.457777
1997	1997	MAP3K1	MAP3K1	-0.385181	0.379457	0.365743	0.459005	-0.445125	0.409366	0.418234	0.459005
1998	1998	DHPS	DHPS	-2.27094	-2.69907	-2.769	0.0785162	-2.25549	-2.77613	-3.01651	0.0785162
[truncated: 17,050 more rows]

## Sheet: description
CS values per gene.
	sheet name	column name	description
	CS values	gene name	gene names obtained from Ensembl release95
		gene name (release75)	gene names obtained from Ensembl release75
		CS mean CS1	CS mean data from CS1 dataset
		CS mean CS2	CS mean data from CS2 dataset
		CS mean CS2.1	CS mean data from CS2.1 dataset
		CS mean CS3	CS mean data from CS3 dataset
		CS median CS1	CS median data from CS1 dataset
		CS median CS2	CS median data from CS2 dataset
		CS median CS2.1	CS median data from CS2.1 dataset
		CS median CS3	CS median data from CS3 dataset
