# Supplementary material for: Paralog dependency indirectly affects the robustness of human cells
Source: Mol Syst Biol. 2019 Sep 24;15(9):e8871. doi: 10.15252/msb.20198871 (PMC6757259; doi:10.15252/msb.20198871)
Supplement: Supplementary file 7 — Dataset EV4 [file MSB-15-e8871-s007.xlsx]

## Sheet: gene sets
	Aspect	GO ID	DB Object Symbol	GO description	library
0	P	GO:0007223	['MAP3K7', 'FZD6', 'NFATC1', 'WNT11', 'GNAO1', 'CALM1', 'PPP3CB', 'PDE6A', 'PDE6G', 'GNAT2', 'CTNNB1', 'PDE6B', 'WNT5A', 'WNT5A', 'WNT5A', 'GNG2', 'GNB1', 'PPP3R1', 'PLCB2', 'PLCB3', 'ROR2', 'PPP3CA', 'FZD5', 'FZD2', 'TNRC6A', 'AGO3', 'MOV10', 'TNRC6C', 'AGO4', 'FZD3', 'PLCB1', 'TCF7L2', 'NLK', 'LEF1', 'AGO2', 'AGO1', 'FZD4', 'FZD4', 'TNRC6B', 'CAMK2A']	GO:0007223	GO_Biological_Process_2018
1	P	GO:0070373	['TLR4', 'ITGB1BP1', 'SLC9A3R1', 'KLF4', 'RGS14', 'SPRY2', 'SPRY2', 'SPRY2', 'SPRY1', 'PSCA', 'ABL1', 'CRYBA1', 'LYN', 'PTPRC', 'GSTP1', 'LIF', 'EZR', 'PTPN2', 'PTPN1', 'ATF3', 'FBLN1', 'DUSP1', 'EPHB2', 'GBP1', 'PHB', 'TIMP3', 'CSK', 'ARRB1', 'DUSP3', 'SYNJ2BP', 'NLRP6', 'NLRP12', 'PTEN', 'SIRPA', 'DLG1', 'DUSP4', 'SMAD4', 'PIN1', 'RAPGEF1', 'EIF3A', 'TNIP1', 'PTPRR', 'ADIPOQ', 'DUSP6', 'DAB2IP'…	GO:0070373	GO_Biological_Process_2018
2	P	GO:0043409	['PIK3R2', 'PPEF2', 'PSMD10', 'GSTP1', 'EFNA1', 'NF1', 'NF1', 'DUSP1', 'NF2', 'DUSP3', 'CAV3', 'PRDM15', 'CAV1', 'DAG1', 'CASC2', 'SPRED1', 'RNF149', 'LEMD2', 'P2RX7', 'ASH1L', 'PEBP1', 'PPEF2']	GO:0043409	GO_Biological_Process_2018
3	P	GO:0031098	['KAT7', 'AKR1B1', 'RHOA', 'GFRAL', 'CCDC88C', 'MAP3K19', 'SBK2', 'MAP2K1', 'NEK1', 'NEK4', 'MAP3K14', 'STK10', 'OXSR1', 'PAK2', 'NRK', 'MAP3K1', 'STK25', 'SLK', 'PAK5', 'TNIK', 'MAP4K4', 'MAP2K2', 'MAP4K5', 'MAP4K2', 'PAK4', 'STK3', 'TAOK2', 'MAP2K5', 'MINK1', 'MAP3K4', 'MAP2K7', 'MAP2K3', 'TAOK1', 'STRADA', 'STK39', 'MAP3K2', 'TAOK3', 'MAP4K1', 'STK26', 'PAK3', 'STK24', 'PAK6', 'MAP2K4', 'MAP3K…	GO:0031098	GO_Biological_Process_2018
4	P	GO:0032272	['VDAC2']	GO:0032272	GO_Biological_Process_2018
5	P	GO:0033762	['MT-CYB', 'CYC1', 'QDPR', 'PFKFB1', 'CREB1', 'CCNA2', 'SREBF1', 'CRY1', 'CDO1', 'ABCC2']	GO:0033762	GO_Biological_Process_2018
6	P	GO:0070527	['H3BM21', 'STXBP3', 'CLIC1', 'FIBP', 'FGA', 'FGA', 'FGB', 'FGG', 'HSPB1', 'ITGB3', 'ITGA2B', 'PLEK', 'PLEK', 'GATA1', 'PDGFRA', 'VCL', 'MYL12A', 'CSRP1', 'FLNA', 'MYL9', 'PTPN6', 'MYH9', 'MPL', 'PIK3CB', 'PIK3CG', 'COMP', 'METAP1', 'WNT3A', 'ACTB', 'RAP2B', 'STXBP1', 'ACTG1', 'HBB', 'TYRO3', 'ILK', 'GAS6', 'GNAS', 'PEAR1', 'FERMT3', 'FERMT3', 'TSPAN32', 'P2RY12', 'BLOC1S4', 'SLC7A11', 'TLN1', 'U…	GO:0070527	GO_Biological_Process_2018
7	P	GO:0006470	['SSU72P7', 'SSU72P5', 'SSU72P4', 'SSU72P2', 'SSU72P3', 'SSU72P8', 'PP2D1', 'PPP6C', 'PLPP1', 'PLPP3', 'PTPRT', 'CTDSP2', 'PPEF1', 'PPEF2', 'PPP1R12A', 'CTDSPL', 'CTDSPL', 'PPM1D', 'PPM1G', 'PLPP2', 'CDC14B', 'CDC14B', 'DUSP11', 'PPM1B', 'PPM1B', 'SBF1', 'CTDNEP1', 'CTDNEP1', 'PPP1R3D', 'PPP1R3D', 'LCK', 'PTPRC', 'BCL2', 'MYH3', 'MYH6', 'MYH8', 'PPP3CB', 'PPP3CB', 'PPP3CB', 'PTPN1', 'PTPRB', 'PTP…	GO:0006470	GO_Biological_Process_2018
8	P	GO:0043393	['SNAPIN', 'SRC', 'PRKACA', 'TGFBR1', 'CRK', 'PLK1', 'HDAC4', 'TGFBR3', 'CAMK1', 'ANGPT1', 'LDLRAP1', 'SMARCD3', 'DZIP1', 'UBASH3B', 'BTBD1', 'CYLD', 'PRMT8', 'PRMT7', 'HDAC5']	GO:0043393	GO_Biological_Process_2018
9	P	GO:0007346	['TMEM8B', 'MCIDAS', 'SDCBP', 'TP73', 'DAPK3', 'RB1', 'RPA3', 'IQGAP1', 'ASCL1', 'DYNLT3', 'PLK1', 'SIK1', 'HNRNPU', 'PTCH1', 'ZNF268', 'MAEA', 'PIM3', 'AFAP1L2', 'NEK7', 'GBF1', 'TTC28', 'SIRT1', 'NEK6', 'CYLD', 'ASAH2', 'RPRM', 'INTS13', 'THAP1', 'AATF', 'FBXO5', 'TTC28', 'CKS2', 'CKS1B', 'CDK5RAP3', 'PIM3', 'CYLD', 'RBL1', 'AFAP1L2', 'RBL2', 'CDC26', 'RB1']	GO:0007346	GO_Biological_Process_2018
10	P	GO:0034109	['MEGF11', 'PLPP3', 'CEACAM5', 'PTPRU', 'MEGF10', 'XG', 'CD99L2', 'CD99']	GO:0034109	GO_Biological_Process_2018
11	P	GO:0043536	['PDPK1', 'PDGFB', 'TGFB1', 'HSPB1', 'THBS1', 'SP1', 'FGF2', 'FGF2', 'FGF2', 'HMGB1', 'ETS1', 'VEGFA', 'VEGFA', 'VEGFA', 'PRKCA', 'ALOX12', 'PLCG1', 'CD40', 'NOS3', 'AKT1', 'KDR', 'STAT5A', 'MAP2K3', 'VEGFC', 'TMSB4X', 'ADAM17', 'PRKD1', 'ANGPT1', 'NFE2L2', 'HIF1A', 'AMOTL1', 'NUS1', 'SIRT1', 'P2RX4', 'PRKD2', 'AKT3', 'ANGPT4']	GO:0043536	GO_Biological_Process_2018
12	P	GO:0043407	['RGS14', 'IL1B', 'APOE', 'HMGCR', 'GBA', 'LYN', 'GSTP1', 'UCHL1', 'BMP4', 'SMPD1', 'PTPN1', 'BMP7', 'NF1', 'DUSP1', 'PTPN6', 'NUP62', 'RGS2', 'CAV3', 'PRKCD', 'HYAL2', 'PTPRJ', 'STK38', 'ADIPOQ', 'DUSP7', 'DEFB114', 'DAB2IP', 'DAB2IP', 'PAQR3', 'SORL1', 'CDK5RAP3', 'INPP5K', 'CD300A', 'CBLC', 'SH2B3', 'IRAK3', 'SPRY4', 'IRAK3', 'SPRY1', 'PTPRJ', 'SPRY2', 'SPRY3']	GO:0043407	GO_Biological_Process_2018
13	P	GO:0035567	['DVL1', 'DVL2', 'DVL2', 'FZD6', 'RYK', 'WNT5A', 'DVL3', 'DVL3', 'FZD4', 'SFRP1', 'FRZB', 'SFRP5', 'FZD1', 'FZD4', 'FZD9', 'SFRP2', 'SFRP4', 'FZD10', 'FZD8', 'FZD6', 'FZD3', 'FZD7', 'FZD2', 'FZD5']	GO:0035567	GO_Biological_Process_2018
14	P	GO:0016311	['A0A286YES4', 'A0A286YEZ7', 'A0A286YF41', 'PGP', 'FBP2', 'FBP2', 'INPP4B', 'PFKFB2', 'CILP', 'BPNT1', 'ATP1A1', 'ALPL', 'ALPP', 'ALPP', 'CA3', 'PTPRC', 'FBP1', 'FBP1', 'FBP1', 'ALPI', 'ALPG', 'ALPG', 'ACP2', 'ACP5', 'ACPP', 'PFKFB1', 'PPP3CB', 'NT5E', 'PTPRB', 'PTPRB', 'PON1', 'EPHX2', 'PPM1A', 'NT5C2', 'DUSP3', 'UBASH3A', 'PPP1CA', 'PPP3CA', 'PUDP', 'DUSP4', 'DUSP8', 'LPIN1', 'PON3', 'DUSP5', '…	GO:0016311	GO_Biological_Process_2018
15	P	GO:0007179	['LEFTY2', 'CLDN5', 'USP9Y', 'MSTN', 'SMAD7', 'SMAD9', 'MAP3K7', 'SMAD6', 'GDF9', 'FOXH1', 'FOXH1', 'LEFTY1', 'ZFYVE9', 'ZFYVE9', 'ZFYVE9', 'FOS', 'TGFB1', 'TGFB1', 'TGFB1', 'TGFB1', 'FSHB', 'COL3A1', 'TP53', 'JUN', 'COL1A2', 'PARP1', 'FURIN', 'UBB', 'UBC', 'TGFB3', 'TGFB3', 'SKI', 'SKIL', 'SRC', 'HPGD', 'CREB1', 'ITGB5', 'CBL', 'PML', 'ARRB2', 'CDH5', 'TGFBR1', 'TGFBR1', 'TGFBR1', 'TGFBR1', 'TGF…	GO:0007179	GO_Biological_Process_2018
16	P	GO:0051726	['SMIM22', 'CLIC1', 'ARNTL', 'PES1', 'PER2', 'RAD51D', 'CDKL5', 'CDK14', 'CCNB2', 'CCNDBP1', 'INHA', 'ITGB1', 'PTPRC', 'MYBL2', 'IRF1', 'BCR', 'CCNB1', 'SON', 'MX2', 'CDK11B', 'CDC25A', 'GRK5', 'NF2', 'NUP214', 'STAT3', 'LEP', 'CDK8', 'CENPF', 'PLK1', 'PLK1', 'PLK1', 'PLK1', 'NANOS3', 'RACK1', 'ADARB1', 'CDK3', 'CDKL1', 'CDK16', 'CDK17', 'MECOM', 'CDK18', 'FOXM1', 'RBBP4', 'EP300', 'TARDBP', 'SRS…	GO:0051726	GO_Biological_Process_2018
17	P	GO:0010595	['WNT7A', 'ITGB1BP1', 'NRP1', 'NRP1', 'NRP2', 'ROCK2', 'PDCD6', 'SASH1', 'ABL1', 'AGT', 'ITGB3', 'FGF1', 'EDN1', 'GPI', 'THBS1', 'SPARC', 'ANXA3', 'BMP4', 'TDGF1', 'ETS1', 'VEGFA', 'VEGFA', 'PRKCA', 'GATA3', 'CALR', 'GRN', 'FLT4', 'KDR', 'WNT5A', 'WNT5A', 'BCAR1', 'RHOB', 'GPLD1', 'TEK', 'TEK', 'TEK', 'AAMP', 'BMPR2', 'PTK2B', 'PRKD1', 'ANGPT1', 'ZC3H12A', 'EMC10', 'CCBE1', 'SCARB1', 'PROX1', 'AD…	GO:0010595	GO_Biological_Process_2018
18	P	GO:0010629	['KPNA7', 'F8W031', 'LGALS9', 'LGALS9', 'WWP2', 'PIK3CD', 'ACACB', 'TERT', 'ZBTB7B', 'INPPL1', 'PRKN', 'PRKN', 'PRKN', 'PRKN', 'PRKN', 'PRKN', 'PRKN', 'PRKN', 'SLIT3', 'ROCK2', 'KDM4A', 'CILP', 'CILP', 'DYSF', 'STC2', 'FGF19', 'HRAS', 'PDGFB', 'PDGFB', 'LDLR', 'TGFB1', 'TGFB1', 'TGFB1', 'TGFB1', 'TGFB1', 'TGFB1', 'TGFB1', 'TGFB1', 'TNF', 'TNF', 'TNF', 'IFNA2', 'IFNG', 'IFNG', 'IFNG', 'APOE', 'ESR…	GO:0010629	GO_Biological_Process_2018
19	P	GO:0051128	['COL5A1', 'STK38L']	GO:0051128	GO_Biological_Process_2018
20	P	GO:0048010	['PIK3R2', 'NRP1', 'NRP1', 'NCK2', 'VEGFD', 'NRP2', 'ROCK2', 'CYBB', 'ITGB3', 'FYN', 'ITGAV', 'HSP90AA1', 'SRC', 'CYBA', 'NCF1', 'VAV1', 'VEGFA', 'VEGFA', 'VEGFA', 'NCK1', 'FLT1', 'FLT1', 'FLT1', 'FLT1', 'NCF2', 'PIK3R1', 'AXL', 'FLT4', 'FLT4', 'FLT4', 'FLT4', 'KDR', 'KDR', 'KDR', 'KDR', 'KDR', 'KDR', 'PIK3CA', 'PIK3CB', 'CRK', 'PXN', 'MAPKAPK2', 'MAPKAPK2', 'PGF', 'VEGFB', 'VEGFC', 'VEGFC', 'VAV…	GO:0048010	GO_Biological_Process_2018
21	P	GO:0071901	['LRP5', 'H2AFY', 'LRP6', 'ABL1', 'HSPB1', 'RB1', 'AKT1', 'SFN', 'YWHAG', 'TESK1', 'DAB2IP', 'DAB2IP', 'RPTOR', 'INKA1', 'DTNBP1', 'CDK5RAP3', 'CIB1', 'WNK1', 'INKA2', 'PRKAG2', 'PYCARD']	GO:0071901	GO_Biological_Process_2018
22	P	GO:0006096	['ENO4', 'K7ESF4', 'PFKFB2', 'LDHA', 'PGK1', 'SLC4A1', 'ALDOA', 'ALDOB', 'PGK2', 'PGK2', 'PFKM', 'ENO2', 'PGAM2', 'PFKFB1', 'PFKL', 'PFKL', 'PFKL', 'PGAM1', 'PGM1', 'HK2', 'OGDH', 'PGAM4', 'PGAM4', 'DHTKD1', 'PRKAG3', 'OGDHL', 'HK3', 'PKLR', 'HKDC1', 'PKM', 'ALDOA', 'PGK1', 'HK1', 'GAPDH', 'ALDOC', 'PGK2', 'GPI', 'GCK', 'ALDOB', 'HK2', 'GAPDHS', 'TPI1']	GO:0006096	GO_Biological_Process_2018
23	P	GO:0018105	['IKBKB', 'DCLK1', 'MAPK13', 'MAP3K13', 'ROCK2', 'ROCK2', 'ULK1', 'ULK1', 'TNKS', 'CHEK2', 'CHEK2', 'PDGFB', 'EPO', 'CDK1', 'CDK1', 'BCL2', 'TOP1', 'SRC', 'TDGF1', 'PRKCA', 'PRKACA', 'PRKACA', 'PRKACA', 'PRKACA', 'CSNK2A2', 'TAF1', 'RPS6KB1', 'CDK2', 'GRK2', 'MAPK3', 'MARK3', 'MAPK1', 'AKT1', 'AKT1', 'TGFBR1', 'TGFBR2', 'PRKCI', 'MTOR', 'MTOR', 'SYK', 'MAPK8', 'MAPK8', 'MAPK8', 'MAPK9', 'CSNK1A1'…	GO:0018105	GO_Biological_Process_2018
24	P	GO:0006757	['AK9']	GO:0006757	GO_Biological_Process_2018
25	P	GO:1903508	['A6NLC8', 'PDLIM1', 'AIP', 'TCERG1', 'PER2', 'MED7', 'ACTN4', 'ACTN4', 'NUPR1', 'PQBP1', 'TADA2A', 'TAF5L', 'ACTL6B', 'SUPT7L', 'MED26', 'ACTL6A', 'PRKCB', 'ACTN1', 'ZFX', 'MAK', 'APEX1', 'PML', 'ACTN2', 'FUS', 'BUD31', 'GTF2A1', 'NUP98', 'SCAND1', 'UBE2L3', 'SP4', 'TRIM32', 'MTA1', 'BIRC2', 'ARID5B', 'ANKRD1', 'TAF11', 'TRIP11', 'NFKBIB', 'PKN1', 'TAF12', 'TAF7L', 'E4F1', 'WBP2NL', 'JADE1', 'PM…	GO:1903508	GO_Biological_Process_2018
26	P	GO:0045667	['SNAI2', 'SNAI2', 'GLI1', 'ESRRA', 'PRKACA', 'DDX5', 'FGFR2', 'RASSF2', 'PTK2', 'REST', 'TCIRG1', 'SMOC1', 'HEMGN']	GO:0045667	GO_Biological_Process_2018
27	P	GO:0043067	['CXCR4', 'ACER3']	GO:0043067	GO_Biological_Process_2018
28	P	GO:1902904	['HSPA8']	GO:1902904	GO_Biological_Process_2018
29	P	GO:1903507	['WTIP', 'TCP10L2', 'HSBP1L1', 'SAP18', 'PRMT5', 'TFEC', 'SIAH2', 'CREG1', 'TDP2', 'HOXC6', 'APEX1', 'SOX3', 'YAP1', 'TOB1', 'COPS2', 'SRSF2', 'ZNF85', 'TLE3', 'TCP10', 'TOB2', 'NPAT', 'SF1', 'NEUROD2', 'SSX1', 'SKOR2', 'BEND6', 'SFMBT2', 'RIOX2', 'CCAR1', 'TRIM22', 'CDYL2', 'SCAI', 'DDX54', 'ZNF653', 'ZNF274', 'TONSL', 'FEV', 'RBBP8', 'TBL1Y', 'NIF3L1', 'TLE6', 'NANOG', 'CENPJ', 'RCOR3', 'RERE',…	GO:1903507	GO_Biological_Process_2018
30	P	GO:0031111	['FKBP4', 'CLASP1']	GO:0031111	GO_Biological_Process_2018
31	P	GO:2001237	['NRP1', 'CFLAR', 'CFLAR', 'SIAH2', 'NOL3', 'LMNA', 'IGF1', 'ITGAV', 'THBS1', 'GSTP1', 'AR', 'BMP4', 'SRC', 'SCG2', 'LGALS3', 'ITGA6', 'TGFBR1', 'HTT', 'YAP1', 'GCLC', 'GCLM', 'PSME3', 'RELA', 'ACVR1', 'RIPK1', 'CTTN', 'ZMYND11', 'SH3RF1', 'PELI3', 'RB1CC1', 'PHIP', 'PARK7', 'TCF7L2', 'BIRC6', 'PAK5', 'LGALS3', 'SRC']	GO:2001237	GO_Biological_Process_2018
32	P	GO:0003091	['ADCY6', 'ADCY6', 'ADCY3', 'ADCY9', 'WFS1', 'ADCY5', 'AVP', 'PRKAR1A', 'PRKAR2A', 'AKR1B1', 'ATP6V1B1', 'PRKACA', 'CYP11B2', 'PRKACG', 'PRKACB', 'AQP1', 'AVPR2', 'PRKAR1B', 'PRKAR2B', 'ADCY8', 'AQP2', 'AQP2', 'ADCY7', 'AQP4', 'RAB11A', 'CYP4F2', 'CYP4A11', 'ADCY2', 'ADCY1', 'RAB11FIP2', 'ADCY4', 'TFAP2B', 'AQP3', 'CYP4F12', 'MYO5B']	GO:0003091	GO_Biological_Process_2018
33	P	GO:0045786	['MEN1', 'ALOX15B', 'HTRA2', 'NUPR1', 'BRINP1', 'GMNN', 'TGFB1', 'INHA', 'RB1', 'INHBA', 'NLRP2B', 'BMP2', 'BMP4', 'HPGD', 'BMP7', 'ADCYAP1', 'NR4A1', 'GATA3', 'PTGS2', 'CDKN1B', 'TAF6', 'NUDT6', 'PLAAT3', 'RHOB', 'CDK6', 'CDK5', 'ZBTB17', 'TP53BP2', 'RUNX3', 'PTPRK', 'RPS6KA2', 'PDCD4', 'THAP5', 'CAMK2N1', 'TP53I13', 'LILRB1', 'SIPA1', 'PPP1R13B', 'TSPYL2', 'RNF167', 'CHMP1A', 'RNF167', 'MEN1', …	GO:0045786	GO_Biological_Process_2018
34	P	GO:0010594	['CEACAM1', 'GLUL', 'PTN', 'EMP2', 'PTK2', 'BMPER', 'SEMA4A', 'RHOJ']	GO:0010594	GO_Biological_Process_2018
35	P	GO:0034329	['MYO9A', 'OPHN1', 'FLNA', 'LIMS1', 'VASP', 'CAPZA1', 'ACTB', 'CDC42', 'RHOA', 'ACTG1', 'ILK', 'FLNC', 'GRHL2', 'LIMS2', 'FBLIM1', 'FERMT2', 'VMP1', 'SH3BP1']	GO:0034329	GO_Biological_Process_2018
36	P	GO:0007043	['CLDN5', 'CDH5', 'GJA4', 'GJC1', 'LIM2', 'DSG1', 'TJP1', 'FSCN1', 'FLCN', 'HDAC7', 'NR1H4', 'PKP4', 'PARD6B', 'TRPV4', 'HEG1', 'TLN1', 'TLN2', 'CDH2', 'CDH15', 'CDH5', 'CDH19', 'PKP4', 'PKP3', 'CTNND1', 'PKP1', 'CDH1', 'CDH11', 'CTNND2', 'CDH8', 'CDH24', 'CDH9', 'CDH3', 'CDHR3', 'CDH18', 'CDH22', 'CDH10', 'CDH6', 'CDH17', 'PKP2', 'CDH4', 'CDH13', 'CDH20', 'CDH7', 'CDH26', 'CDH12', 'ARVCF']	GO:0007043	GO_Biological_Process_2018
37	P	GO:0071560	['PDE2A', 'WNT7A', 'APAF1', 'PDCD5', 'SMAD7', 'CILP', 'CLDN1', 'TGFB1', 'TGFB1', 'PENK', 'COL1A1', 'NR3C1', 'ARG1', 'EDN1', 'CLEC3B', 'FYN', 'YES1', 'COL4A2', 'WNT2', 'FGFR2', 'FBN1', 'SOX5', 'SOX6', 'PPM1A', 'TGFBR1', 'ACVRL1', 'WNT5A', 'CRK', 'CRKL', 'ZFP36L2', 'XCL1', 'LIMS1', 'SOX9', 'CX3CR1', 'STAR', 'DLX1', 'WNT4', 'SMAD3', 'CAV1', 'MEF2C', 'ZFP36L1', 'HYAL2', 'MAPK7', 'PDE3A', 'POSTN', 'AN…	GO:0071560	GO_Biological_Process_2018
38	P	GO:0070372	['CCN1', 'PRMT5', 'RASGRP1', 'EGFR', 'IL1B', 'FN1', 'ERBB2', 'LYN', 'ROS1', 'PKHD1', 'GSTP1', 'RRAS', 'CEACAM1', 'FGFR2', 'EPHA2', 'PTPN6', 'SYK', 'EPHB1', 'EPHB1', 'TIAM1', 'EPHA7', 'TRAF7', 'NEK10', 'FRS2', 'STYX', 'APIP', 'FAM83D', 'FAM83D', 'STYX']	GO:0070372	GO_Biological_Process_2018
39	P	GO:0010634	['FGF10', 'CLASP2', 'IFNG', 'JUN', 'PFN1', 'VIL1', 'VIL1', 'CTSH', 'SRC', 'ITGA2', 'PLCG1', 'TAC1', 'ITGA3', 'TGFBR2', 'SOX9', 'PPM1F', 'INSL3', 'CCR6', 'RAB25', 'TGFB2', 'RAB11A', 'PRKCE', 'HYAL1', 'ENPP2', 'BMPR2', 'DOCK1', 'HIF1A', 'CLASP1', 'RREB1', 'GLIPR2', 'DOCK5', 'EPB41L5', 'RTN4', 'HDAC6', 'CAPN7', 'PLCG1']	GO:0010634	GO_Biological_Process_2018
40	P	GO:0032869	['EEF2K', 'PIK3R2', 'CFLAR', 'PDPK1', 'TBC1D4', 'PLA2G1B', 'INSR', 'APRT', 'EPRS', 'SP1', 'GSTP1', 'INHBB', 'PARP1', 'CDK4', 'SRC', 'CEACAM1', 'SLC2A4', 'FER', 'RHOQ', 'GOT1', 'XBP1', 'SRD5A1', 'SLC9A1', 'ENPP1', 'ENPP1', 'USF1', 'PIK3R1', 'AKT1', 'AKT1', 'AKT2', 'GCK', 'IRS1', 'PPARG', 'PPARG', 'APOBEC1', 'PRKCI', 'STAT1', 'GCLC', 'STAR', 'GSK3A', 'RAB13', 'MARS', 'PTEN', 'RAB8A', 'RAB10', 'YWHA…	GO:0032869	GO_Biological_Process_2018
41	P	GO:0055117	['SMAD7', 'BMP10', 'CALM1', 'CALM2', 'CALM3', 'PRKACA', 'NOS1', 'ADRA1B', 'GJA5', 'GJA5', 'GJA5', 'NKX2-5', 'CAV3', 'ANK2', 'TNNI3K', 'RNF207', 'RYR2', 'P2RX4', 'P2RX4', 'EHD3', 'HCN4', 'SCN10A']	GO:0055117	GO_Biological_Process_2018
42	P	GO:0048013	['WASL', 'SDCBP', 'ARPC1B', 'ARPC2', 'ARPC3', 'EPHB6', 'ARPC5', 'SIPA1L1', 'NCK2', 'EFNA2', 'EFNA2', 'KALRN', 'ROCK2', 'PAK3', 'AP2A2', 'AP2A1', 'HRAS', 'NTRK1', 'FYN', 'YES1', 'LYN', 'MMP2', 'SRC', 'MMP9', 'CHN1', 'NCK1', 'EFNA1', 'EFNA1', 'RASA1', 'EPHA1', 'EPHA2', 'EPHA2', 'EPHA2', 'EPHA3', 'EPHA3', 'EPHA8', 'EPHA8', 'EPHB2', 'EPHB2', 'SDC2', 'CRK', 'PSEN1', 'PSEN2', 'VAV2', 'EFNA3', 'EFNA3', …	GO:0048013	GO_Biological_Process_2018
43	P	GO:0008286	['PIK3C2A', 'SH2B2', 'ATP6V0E1', 'ATP6V1G1', 'SOGA1', 'ATP6V1G2', 'INS', 'INS', 'IGF2', 'INSR', 'INSR', 'INSR', 'INSR', 'INSR', 'IGF1R', 'IGFBP1', 'INSRR', 'IDE', 'ATP6V1B1', 'RHOQ', 'PTPN2', 'PTPN1', 'PTPRA', 'ATP6V1B2', 'ATP6V1C1', 'APC', 'ATP6V0C', 'SHC1', 'SHC1', 'AKT1', 'AKT2', 'AKT2', 'IRS1', 'IRS1', 'ATP6V1E1', 'SREBF1', 'ATP6V1A', 'GSK3A', 'CSRP3', 'CAV2', 'BCAR1', 'ATP6V0D1', 'GRB2', 'GP…	GO:0008286	GO_Biological_Process_2018
44	P	GO:0045892	['PRAMEF33', 'PRAMEF9', 'PRAMEF22', 'PRAMEF27', 'PRAMEF25', 'MEN1', 'CBX4', 'WWP2', 'ARNTL', 'FOXE1', 'FOXN3', 'BHLHE40', 'BHLHE40', 'BHLHE40', 'EREG', 'BTAF1', 'PER2', 'TBX3', 'TBX3', 'TRIM24', 'NKRF', 'HDAC3', 'BIRC5', 'FOXP2', 'CLOCK', 'PER1', 'RBFOX2', 'CBFA2T2', 'SUV39H1', 'KLF4', 'ATP8B1', 'HR', 'FOXS1', 'ZBTB14', 'KDM1A', 'PRAMEF10', 'PRAMEF4', 'PRAMEF2', 'PRAMEF11', 'CBFA2T3', 'CBFA2T3', …	GO:0045892	GO_Biological_Process_2018
45	P	GO:0016055	['TMEM131L', 'TRABD2B', 'ETV2', 'DDX3X', 'WNT10B', 'WNT7A', 'SLC9A3R1', 'WNT9A', 'WNT9B', 'TAX1BP3', 'AXIN1', 'TGFB1I1', 'STRN', 'HBP1', 'SNX3', 'CTNND1', 'LRP4', 'VPS26A', 'LRP6', 'CDK14', 'TNKS', 'WISP1', 'TSPAN12', 'APC2', 'WNT11', 'WNT1', 'WNT2', 'UBB', 'UBC', 'DRD2', 'CPE', 'PLCG2', 'CSNK2A2', 'MCC', 'CCND1', 'CCNE1', 'APC', 'CD24', 'RYK', 'GRK5', 'CTNNB1', 'DDIT3', 'WNT5A', 'WNT5A', 'GRK6',…	GO:0016055	GO_Biological_Process_2018
46	P	GO:0060078	['GABRD', 'ADRB1', 'CHRM1', 'GABRB1', 'ADCYAP1', 'GABRR1', 'GABRR2', 'GRIK1', 'GRM5', 'GRIA1', 'GRIA3', 'GABRB2', 'KCNA1', 'GRIK3', 'GRM1', 'GRIK4', 'RGS7BP', 'GRIN3A', 'FGF14', 'KCND2', 'GABBR1', 'GRID1', 'GABRA2', 'GABRG1', 'GABRG3', 'GABRA3', 'GABRE', 'GABRG2', 'GABRA4', 'GABRA5', 'GABRA1', 'GABRA6']	GO:0060078	GO_Biological_Process_2018
47	P	GO:0030278	['DHRS3', 'CSF1', 'EGR2', 'MAPK3', 'MAPK1', 'PTGER4', 'PBX1', 'ACVR1', 'MAPK14', 'SIX2', 'INTU']	GO:0030278	GO_Biological_Process_2018
48	P	GO:0060070	['WNT10B', 'WNT7A', 'WNT7A', 'WNT7A', 'WNT7A', 'WNT7A', 'DVL1', 'DVL1', 'DVL1', 'DVL1', 'DVL1', 'DVL2', 'DVL2', 'WNT9A', 'WNT9B', 'TBXT', 'KDM6A', 'KLF4', 'FZD7', 'FZD7', 'FZD7', 'FZD7', 'FZD7', 'LRP5', 'LRP5', 'LRP5', 'LRP5', 'LRP5', 'LRP5', 'LRP5', 'LRP5', 'PROP1', 'LRP6', 'LRP6', 'LRP6', 'LRP6', 'LRP6', 'LRP6', 'LRP6', 'LRP6', 'LRP6', 'LRP6', 'LRP6', 'LRP6', 'LRP6', 'LRP6', 'LRP6', 'LRP6', 'LR…	GO:0060070	GO_Biological_Process_2018
49	P	GO:0010718	['SDCBP', 'TGFB1I1', 'SNAI1', 'SNAI1', 'SNAI1', 'SNAI1', 'TGFB1', 'TGFB1', 'TGFB1', 'IL1B', 'COL1A1', 'IL6', 'TGFB3', 'TGFB3', 'TGFB3', 'BMP2', 'BMP4', 'BMP7', 'MDK', 'SERPINB3', 'TGFBR1', 'TGFBR2', 'MTOR', 'NOTCH1', 'ISL1', 'TGFB2', 'TGFB2', 'SMAD3', 'SMAD3', 'DAB2', 'FOXC1', 'TIAM1', 'BAMBI', 'SMAD4', 'TWIST1', 'ALX1', 'SMAD2', 'EZH2', 'CRB2', 'CRB2', 'BCL9L', 'PDPN', 'PDPN', 'GCNT2', 'HDAC2', …	GO:0010718	GO_Biological_Process_2018
50	P	GO:0031113	['ABL1', 'MAPT', 'MAPT', 'MAPT', 'MAP2', 'ARL2', 'CAMSAP2', 'CAMSAP2', 'SLC39A12', 'CAMSAP1', 'CAMSAP1', 'PRUNE1', 'GBA2', 'CAMSAP3', 'MAPRE3']	GO:0031113	GO_Biological_Process_2018
51	P	GO:1901019	['CAV3', 'ANK2']	GO:1901019	GO_Biological_Process_2018
52	P	GO:0010628	['ODAM', 'SH3PXD2B', 'KPNA7', 'LGALS9', 'TLR4', 'TLR4', 'TLR4', 'TLR4', 'TLR4', 'PIK3CD', 'DDX3X', 'CUX2', 'PDCD5', 'HGS', 'MUSK', 'ZBTB7B', 'PLSCR1', 'TLR3', 'TLR3', 'KDM6A', 'SPRY2', 'TYROBP', 'TYROBP', 'PRKN', 'PRKN', 'KIF1B', 'TLR2', 'TLR2', 'RAMP2', 'MITF', 'MITF', 'MITF', 'NOS1AP', 'ROCK2', 'ROCK2', 'ROCK2', 'ZPR1', 'ALOX12B', 'TADA3', 'PRDM1', 'ALDH1A2', 'DKK1', 'UBR5', 'DDX58', 'AGR2', 'W…	GO:0010628	GO_Biological_Process_2018
53	P	GO:0009968	['SOCS7', 'SOCS6', 'RGS12', 'RGS16', 'RGS5', 'RGS10', 'SOCS5', 'RGS9', 'RGS20', 'RGS11', 'MPIG6B', 'IGFBP3', 'PTPN1', 'ERBB3', 'RGS6', 'RGS19', 'RGS7', 'RGS8', 'NLRP12', 'ACVR1', 'RGS1', 'PTK6', 'RGS21', 'PRR5L', 'RGS7BP', 'RGS9BP', 'BRAP', 'RGS22', 'INPP5D', 'DDIT4L', 'HHIP', 'SRMS', 'RGS18', 'PAK1IP1', 'RGS17', 'KIF26A', 'SNX13', 'UBASH3A', 'UBASH3B']	GO:0009968	GO_Biological_Process_2018
54	P	GO:0045766	['CCL24', 'HSPB6', 'TERT', 'ANGPT2', 'TLR3', 'PDPK1', 'ADAM12', 'TNFSF12', 'RAMP2', 'PDCD6', 'DDAH1', 'SASH1', 'RAPGEF3', 'PAK4', 'C3', 'IL1A', 'IL1B', 'IL1B', 'LRG1', 'RLN2', 'HSPB1', 'CYBB', 'ITGB2', 'SERPINE1', 'FGF1', 'ITGB1', 'PRKCB', 'THBS1', 'THBS1', 'SP1', 'FGF2', 'FGF2', 'FGF2', 'HMOX1', 'CTSH', 'APELA', 'CXCL8', 'RRAS', 'ANXA3', 'C6', 'F3', 'HGF', 'ETS1', 'VEGFA', 'VEGFA', 'VEGFA', 'VEG…	GO:0045766	GO_Biological_Process_2018
55	P	GO:0008285	['FEZF1', 'ZBTB7C', 'NUPR2', 'H3BNH8', 'SULT2B1', 'MEN1', 'DLL1', 'PLPP1', 'ADGRB1', 'TP53I11', 'PTGES', 'ITGB1BP1', 'PDCD5', 'SLC9A3R1', 'SLC9A3R1', 'IFIT3', 'IRF6', 'KLF11', 'WNT9A', 'TAX1BP3', 'EREG', 'HGS', 'MDM4', 'TRIM24', 'ALOX15B', 'ALOX15B', 'PPM1D', 'INPPL1', 'FGF10', 'CYP27B1', 'FABP7', 'TGFB1I1', 'EEF1E1', 'THAP12', 'KLF4', 'SMAD6', 'SPRY2', 'SPRY1', 'NCK2', 'STRN', 'ST18', 'GSDME', '…	GO:0008285	GO_Biological_Process_2018
56	P	GO:0045597	['BMPR1B', 'SOCS3', 'WNT9A', 'JAK2', 'INS', 'HSP90AB1', 'SERPINF2', 'AR', 'SRF', 'CCN2', 'BTC', 'NF2', 'VHL', 'SOX2', 'RPS6KA3', 'FGF8', 'DLX1', 'ISL1', 'INSM1', 'DLX2', 'POU4F2', 'NEUROD1', 'ZNF268', 'RPS6KA1', 'PPP1R13L', 'CDX2', 'SOX17', 'NEUROD4', 'HSF4', 'PA2G4', 'JUND', 'JUNB', 'FGFR1', 'JUN']	GO:0045597	GO_Biological_Process_2018
57	P	GO:0048661	['EREG', 'ABCC4', 'WISP1', 'EGFR', 'PDGFB', 'PDGFB', 'TNF', 'HMGCR', 'IGF1', 'IGF1', 'IL6', 'EDN1', 'THBS1', 'ELANE', 'SERPINF2', 'IL6R', 'HMOX1', 'PDGFRB', 'PDGFRB', 'MYB', 'BMP4', 'BMP4', 'CYBA', 'CCL5', 'AKR1B1', 'ITGA2', 'ALOX12', 'S1PR1', 'FGFR2', 'TGM2', 'PTAFR', 'AKT1', 'IL13', 'PTGS2', 'TGFBR2', 'STAT1', 'MTOR', 'NAMPT', 'IRAK1', 'MNAT1', 'AIF1', 'AIF1', 'CDH13', 'HDAC4', 'CX3CL1', 'ID2',…	GO:0048661	GO_Biological_Process_2018
58	P	GO:0045669	['BMPR1B', 'CLIC1', 'CCN1', 'WNT10B', 'LRP5', 'WISP1', 'LTF', 'IGF1', 'IL6', 'IL6', 'IL6R', 'GLI3', 'BMP2', 'BMP2', 'BMP2', 'BMP2', 'BMP4', 'BMP4', 'IFITM1', 'HGF', 'JUND', 'CEBPB', 'BMP7', 'BMP6', 'NPPC', 'ACVR2A', 'CTNNB1', 'MSX2', 'FBN2', 'SOX11', 'BMPR1A', 'IL6ST', 'CEBPA', 'CEBPD', 'WNT4', 'WNT7B', 'JAG1', 'ACVR1', 'MEF2C', 'ILK', 'ACVR2B', 'BMPR2', 'RUNX2', 'PRKD1', 'SMAD1', 'ATP6AP1', 'DDR…	GO:0045669	GO_Biological_Process_2018
59	P	GO:0045860	['CCL21', 'CCN1', 'EREG', 'LAT', 'DAB1', 'JTB', 'GCG', 'TNF', 'CD4', 'PTPRC', 'CSF1', 'XRCC6', 'XRCC5', 'ADCYAP1', 'AZU1', 'CDC25B', 'SDC4', 'CCR7', 'CCR7', 'CDKN1A', 'MAP2K3', 'IQGAP1', 'RASSF2', 'PRKAG1', 'RAP1A', 'RELN', 'VLDLR', 'CDK5', 'CENPE', 'PTK2', 'LCP2', 'DAG1', 'PTK2B', 'GAS6', 'MMD', 'DDR2', 'SPDYA', 'MRNIP', 'CACUL1', 'MMD2', 'DUSP19', 'ALS2', 'CCL19', 'CCL19', 'TRAF4', 'TAB2', 'PRK…	GO:0045860	GO_Biological_Process_2018
60	P	GO:0043405	['PPEF2', 'HGS', 'KSR1', 'TRIB2', 'TRIB3', 'TRIB1', 'TSG101', 'CDK12', 'LIME1', 'TRIB3', 'V9GYV3', 'TRIB1', 'TRIB2', 'DUSP19']	GO:0043405	GO_Biological_Process_2018
61	P	GO:0007423	['SOX3', 'MAFB', 'ASCL2', 'ASCL1']	GO:0007423	GO_Biological_Process_2018
62	P	GO:0001654	['SH3PXD2B', 'BMPR1B', 'MEIS2', 'SCO2', 'SIPA1L3', 'SIX3', 'RBP4', 'RBP4', 'ATF6', 'BMP6', 'PAX6', 'FGF9', 'SOX2', 'TGFB2', 'FOXC1', 'FOXE3', 'FREM2', 'BLOC1S3', 'SLC39A5', 'HIPK1', 'BBS7', 'CPAMD8', 'ADAMTS18', 'ZDHHC16', 'CHRDL1', 'SMG9', 'HIPK2', 'SMOC1', 'RAB18', 'GDF3', 'SALL2', 'MAB21L2', 'MAB21L2', 'SIX6', 'SIX3']	GO:0001654	GO_Biological_Process_2018
63	P	GO:0016310	['HYKK', 'PMS2P1', 'SPHK1', 'SPHK1', 'SPHK1', 'SPHK1', 'TK2', 'PIK3CD', 'PDXK', 'BCKDK', 'BCKDK', 'PAPSS1', 'PPIP5K2', 'PAPSS2', 'NADK', 'PGK1', 'TK1', 'PRKCG', 'CKM', 'PGK2', 'PGK2', 'TOP1', 'PRPS2', 'CKB', 'CKMT1A', 'CKMT2', 'PRPS1L1', 'MAPK3', 'DCK', 'EPHB2', 'AKT1', 'CIITA', 'CHKA', 'STAT3', 'HTR2B', 'PIK3CA', 'PIK3CB', 'MTOR', 'MTOR', 'PI4KA', 'PIK3CG', 'SEPHS1', 'LIMK2', 'AK2', 'ALDH18A1', …	GO:0016310	GO_Biological_Process_2018
64	P	GO:0043535	['EFNA1', 'NF1', 'EPHA2', 'ACVRL1', 'SH3BP1', 'PRCP']	GO:0043535	GO_Biological_Process_2018
65	P	GO:0007178	['LY6G6E', 'AKAP3', 'ACVR2A', 'ACVR1B', 'IRAK1', 'ACVR2B', 'BMPR2', 'LTBP1', 'MAPK14', 'AKAP4', 'PPM1L']	GO:0007178	GO_Biological_Process_2018
66	P	GO:0030335	['TCAF2', 'WASHC1', 'SMIM22', 'MYO1C', 'CCL24', 'RHOD', 'PIK3CD', 'SDCBP', 'SDCBP', 'PODXL', 'CCN1', 'ADAM10', 'DAPK3', 'SPRY2', 'SNAI2', 'ACTN4', 'SPAG9', 'DIAPH1', 'JAK2', 'ROCK2', 'CPNE3', 'ELP1', 'FGFR1OP', 'MAP4K4', 'SNAI1', 'SNAI1', 'ONECUT2', 'FAM107A', 'WNT11', 'EGFR', 'EGFR', 'F10', 'PLAU', 'HRAS', 'PDGFB', 'PDGFB', 'EGF', 'TGFB1', 'TGFB1', 'CGA', 'FSHB', 'INS', 'IL1B', 'COL1A1', 'PDGFA'…	GO:0030335	GO_Biological_Process_2018
67	P	GO:2000147	['CCL21', 'NTN1', 'CSF1R', 'EPCAM', 'AKT2', 'CCR7', 'SLC26A5', 'C1QTNF8', 'TRIM32', 'TWIST1', 'TWIST1', 'DUOXA2', 'CAVIN1', 'SPOCK2', 'CCL19', 'PHPT1', 'CFAP20', 'CFAP20']	GO:2000147	GO_Biological_Process_2018
68	P	GO:0006464	['WWP2', 'MANBA', 'PLOD2', 'MAN2B1', 'UBE2L6', 'TGM5', 'ICMT', 'ATG7', 'ABL1', 'PLAT', 'RPN1', 'RPN2', 'YES1', 'ARAF', 'UBL4A', 'CPE', 'CHRM3', 'TGM1', 'LOX', 'AKT1', 'AKT2', 'USP6', 'GGCX', 'UBA7', 'ABL2', 'PHKA2', 'CDC34', 'SEPHS1', 'MMP15', 'RABGGTB', 'ADPRH', 'UBE2D3', 'UBE2M', 'UBE2M', 'UBE2N', 'UBE2D2', 'UBA52', 'UBE2I', 'UBE2L3', 'SLC35A1', 'PRKDC', 'PHEX', 'PLOD1', 'TGM3', 'ST3GAL1', 'TTL…	GO:0006464	GO_Biological_Process_2018
69	P	GO:0009966	['hCG_1642624', 'CNK3/IPCEF1', 'SOCS2', 'PPP1R2C', 'GPC4', 'FURIN', 'TDGF1', 'PTPN1', 'NUP62', 'PPP1R2', 'CRK', 'YWHAG', 'YWHAG', 'UGCG', 'PPP1R2B', 'GPC2', 'AFAP1', 'CNKSR2', 'PPP1R2P1', 'MGLL', 'TSPYL2', 'CDC42SE2', 'GLRX2', 'MTCH1', 'GPC6', 'NCLN']	GO:0009966	GO_Biological_Process_2018
70	P	GO:0006090	['PDHX', 'SLC16A3', 'SLC16A8', 'LDHA', 'LDHB', 'LDHC', 'PDHA1', 'DLD', 'DLAT', 'PDHB', 'VDAC1', 'PDHA2', 'PDHA2', 'BSG', 'ME1', 'SLC16A1', 'GLO1', 'HAGH', 'ME3', 'LDHAL6B', 'PCK2', 'ME2', 'PCK1', 'ME1', 'PC', 'ME3']	GO:0006090	GO_Biological_Process_2018
71	P	GO:0043066	['PRAMEF33', 'PRAMEF9', 'PRAMEF22', 'PRAMEF27', 'NKX2-6', 'PRAMEF25', 'HAX1', 'ATOX1', 'CBX4', 'EEF2K', 'DDX3X', 'CCN1', 'WNT7A', 'SOCS2', 'SOCS3', 'IFIT3', 'IKBKB', 'AURKA', 'AREL1', 'TBX3', 'MDM4', 'HDAC3', 'BIRC5', 'BIRC5', 'BIRC5', 'CFLAR', 'OGG1', 'SIAH2', 'RIPK2', 'LAMTOR5', 'SMAD6', 'SPRY2', 'TRIAP1', 'DYRK3', 'BNIP3L', 'OPA1', 'NUPR1', 'NUPR1', 'GREM1', 'FCMR', 'PRAMEF10', 'PRAMEF4', 'PRA…	GO:0043066	GO_Biological_Process_2018
72	P	GO:0042127	['SMIM22', 'SGK1', 'NR5A2', 'CXCL11', 'LAMA5', 'FANCA', 'MAFG', 'RBFOX2', 'NUAK1', 'TBX19', 'MITF', 'LGR5', 'PRDM1', 'RBBP9', 'PIAS1', 'KCNH1', 'SIX3', 'PLAU', 'AGT', 'PF4', 'CXCL10', 'INHA', 'FES', 'DBH', 'KIT', 'KIT', 'CLU', 'ESRRA', 'JUP', 'TAL1', 'SAT1', 'ERBB3', 'PTGS1', 'IL4R', 'GUCY2C', 'NFKBIA', 'CCND3', 'TSPO', 'GRPR', 'AGTR1', 'NOS2', 'RPA3', 'HOXD13', 'TCF7', 'TGFBR2', 'BRCA1', 'APOBEC…	GO:0042127	GO_Biological_Process_2018
73	P	GO:0071375	['MEN1', 'WNT1', 'EDN1', 'FYN', 'SRC', 'POR', 'XBP1', 'APEX1', 'CSK', 'MAP1B', 'MAX', 'NKX6-1', 'MDM2', 'CAV1', 'ZFP36L1', 'ZFP36L1', 'GPER1', 'CYP11B1', 'CYP11B2', 'CYP11A1']	GO:0071375	GO_Biological_Process_2018
74	P	GO:0031623	['RAMP1', 'RAMP1', 'RAMP2', 'RAMP2', 'RAMP2', 'RAMP3', 'RAMP3', 'TFRC', 'ITGB2', 'ITGB1', 'CXCL8', 'EZR', 'CD36', 'CD9', 'ACHE', 'CXCR1', 'CXCR2', 'GRK2', 'ACKR3', 'ACKR3', 'FCER1G', 'ARRB2', 'GRK4', 'ADM', 'ADM', 'ADM', 'GRK3', 'SNCA', 'GRIA1', 'SYK', 'NEDD4', 'DNM2', 'CD81', 'GRB2', 'CLTC', 'CNTN2', 'CAV1', 'LRP1', 'PICALM', 'PICALM', 'SNX1', 'RAB31', 'CALCRL', 'CALCRL', 'LDLRAP1', 'LILRB1', 'A…	GO:0031623	GO_Biological_Process_2018
75	P	GO:0090288	['CASK', 'CASK', 'SLIT2']	GO:0090288	GO_Biological_Process_2018
76	P	GO:0000165	['PSMB11', 'PSMD11', 'PSMD12', 'PSMD9', 'MEN1', 'GFRA2', 'PSMD14', 'NRG2', 'PSMA7', 'RASGRF2', 'EREG', 'SPTBN2', 'FGF10', 'PSMD3', 'FGF16', 'RASA4', 'FRS3', 'LAT', 'FGF17', 'PSPN', 'GFRA3', 'JAK2', 'PSMD10', 'PAK3', 'FGF18', 'RASGRP1', 'RASAL1', 'FGF19', 'EGFR', 'MOS', 'MYC', 'NRAS', 'HRAS', 'KRAS', 'PDGFB', 'EGF', 'TGFA', 'TGFB1', 'TNF', 'IL1B', 'IL2RA', 'SPTA1', 'MBP', 'RAF1', 'PDGFA', 'CSF2', …	GO:0000165	GO_Biological_Process_2018
77	P	GO:0045595	['UNCX', 'KLF4', 'SPRY2', 'FADS1', 'TBX19', 'PTBP3', 'RAF1', 'TFAP2A', 'FES', 'FGFR1', 'PPP2R1A', 'SIK1', 'PPP2CA', 'BIRC2', 'HES5', 'LTBP4', 'TFAP2B', 'SPOCK2', 'KLK6', 'NANOG', 'ST7', 'TCFL5', 'CELA1', 'EID1', 'LIF', 'H3BNH8', 'PLEKHB2', 'APC2', 'APC', 'PLEKHB1']	GO:0045595	GO_Biological_Process_2018
78	P	GO:0006468	['LMTK3', 'A0A0J9YVX5', 'A0A1B0GUL7', 'H0YGX0', 'H7BZM6', 'NEK8', 'M0QX08', 'M0QYC6', 'M0QYV0', 'SGK1', 'BMPR1B', 'PIK3CD', 'PLK4', 'STK25', 'ADAM10', 'RIOK3', 'BCKDK', 'BCKDK', 'BCKDK', 'IKBKB', 'IKBKB', 'IKBKB', 'CASK', 'AURKA', 'AURKA', 'GAK', 'DCLK1', 'CHUK', 'PPM1D', 'BIRC5', 'PDPK1', 'IRAK2', 'MAP3K13', 'MAP3K13', 'DAPK3', 'BUB1', 'PRKAB2', 'DYRK3', 'DYRK3', 'DYRK3', 'PRKY', 'KALRN', 'GMFG'…	GO:0006468	GO_Biological_Process_2018
79	P	GO:0060326	['CCL21', 'CCL25', 'CXCL14', 'C5', 'PDGFB', 'PDGFB', 'PDGFB', 'PDGFRB', 'PDGFRB', 'KIT', 'HGF', 'PDGFRA', 'HOXB9', 'VCAM1', 'AZU1', 'HMGB2', 'LOX', 'LOX', 'EPHA2', 'EPHA2', 'AGTR1', 'ARRB2', 'ABCC1', 'CRK', 'CRKL', 'CXCL12', 'CCN3', 'CCR6', 'EPHB1', 'BCAR1', 'CCL20', 'RHOG', 'PRKCQ', 'PRKCD', 'SEMA5A', 'ARHGEF16', 'DOCK4', 'LPAR1', 'ELMO2', 'HBEGF', 'PIP5K1A', 'CCL28', 'BIN2', 'LEF1', 'PLXNB3', '…	GO:0060326	GO_Biological_Process_2018
80	P	GO:0007507	['SH3PXD2B', 'DVL2', 'TBX1', 'RAMP2', 'SHOX2', 'MOSPD3', 'MICAL2', 'HEXIM1', 'FGF19', 'MBD3', 'HAND1', 'PDGFB', 'TGFB1', 'OXT', 'MB', 'COL3A1', 'RBP4', 'RAF1', 'ERBB2', 'EDN1', 'TH', 'SPARC', 'APELA', 'EEF1AKMT4-ECE2', 'GLI2', 'GLI3', 'MYL2', 'MTHFD1', 'PSKH1', 'SRF', 'PCNA', 'BMP2', 'TDGF1', 'GYS1', 'ACAN', 'PPP3CB', 'GJA1', 'PAM', 'EPOR', 'TNNI3', 'PTN', 'NF1', 'ERBB3', 'GRK2', 'EDNRA', 'ITGA3'…	GO:0007507	GO_Biological_Process_2018
81	P	GO:0006355	['ZNF724', 'A0A087WUV0', 'A0A0U1RQK1', 'POU6F1', 'DUXB', 'LOC390937', 'A0A1W2PQL4', 'TLE7', 'A0A1W2PRP0', 'FOXO3B', 'SBNO1', 'MEIS3P1', 'ZNF840P', 'ZNF316', 'MEIS3P2', 'ZNF850', 'VGLL3', 'PHF20L1', 'KRBOX1', 'DLX3', 'H3BQ85', 'ZNF223', 'K7ERI5', 'NR1H2', 'M0R135', 'M0R1H3', 'ZNF737', 'M0R1X1', 'M0R233', 'M0R3E3', 'PDLIM1', 'APBB1', 'ARNTL', 'NR5A2', 'NR5A2', 'SOX1', 'BHLHE40', 'KMT2D', 'BACH1', '…	GO:0006355	GO_Biological_Process_2018
82	P	GO:0031346	['ITGA2', 'LCN2', 'PROM2', 'KAT2A', 'RAB8B']	GO:0031346	GO_Biological_Process_2018
83	P	GO:0043069	['WFS1', 'ALB', 'KIT', 'PLCG2', 'NUP62', 'PSMC5', 'POU4F1', 'PAX2', 'MECOM', 'KANK2', 'AMIGO2', 'DCPS', 'DNAJA3', 'TIGAR', 'TM7SF3', 'TM7SF3']	GO:0043069	GO_Biological_Process_2018
84	P	GO:0042981	['NOL3', 'NOL3', 'NOL3', 'NOL3', 'SGK1', 'HAX1', 'TNFRSF10A', 'HIP1', 'TRAF5', 'APAF1', 'APAF1', 'TNFRSF10B', 'TNFRSF10B', 'TNFRSF10C', 'TRIM24', 'TP73', 'BIRC5', 'TOX3', 'SEPT4', 'DAPK3', 'BCL2L11', 'ACTN4', 'TRIAP1', 'BNIP3L', 'PHLPP1', 'DEDD', 'RSL1D1', 'ALX3', 'ZBTB7A', 'CXCL10', 'ESR1', 'RAF1', 'TP53', 'TP53', 'CD3E', 'CTSB', 'LGALS1', 'ACTN1', 'TPT1', 'NME1', 'GJA1', 'IGFBP3', 'EGR1', 'BCL3…	GO:0042981	GO_Biological_Process_2018
85	P	GO:0045893	['FEZF1', 'FAM170A', 'FAM170A', 'APBB1', 'HAS3', 'PSMD9', 'PSMD9', 'TAF4', 'ARNTL', 'ARNTL', 'ARNTL', 'ARNTL', 'FOXE1', 'NR5A2', 'NR5A2', 'NFIB', 'WNT7A', 'ARID1A', 'DVL1', 'DVL1', 'DVL2', 'DVL2', 'MAP2K7', 'MSTN', 'IRF6', 'IKBKB', 'IKBKB', 'IKBKB', 'CEP290', 'ARHGEF11', 'CHUK', 'TBX3', 'TRIM24', 'AXIN1', 'TP73', 'TP73', 'TP73', 'TOX3', 'CLOCK', 'CLOCK', 'FGF10', 'TGFB1I1', 'TGFB1I1', 'ATMIN', 'T…	GO:0045893	GO_Biological_Process_2018
86	P	GO:0045778	['OXT', 'BMP2', 'BMP4', 'TAC1', 'PTN', 'SOX11', 'WNT5A', 'TGFB2', 'ZBTB16', 'BMPR2', 'TOB2', 'NIPBL']	GO:0045778	GO_Biological_Process_2018
87	P	GO:0007169	['GFRA2', 'PTPRT', 'CD3EAP', 'MTSS1', 'DOK2', 'MPZL1', 'ANGPTL1', 'CD4', 'CD8A', 'ERBB2', 'ERBB2', 'CSF1R', 'CD3E', 'LYN', 'CD7', 'CSF1', 'CD8B', 'INSRR', 'NTF3', 'ERBB3', 'PTPRG', 'BDKRB2', 'PIK3CB', 'TEK', 'RAPGEF1', 'ERBB4', 'ERBB4', 'TRADD', 'NTRK3', 'TRAT1', 'CSPG4', 'ABI1', 'AHI1', 'IL31RA', 'RASGRP4', 'SHC3', 'CNKSR1', 'DOK1', 'NRTN', 'SH2B1', 'DOK5', 'PILRB', 'STAP1', 'GAB2', 'SH2B3', 'EP…	GO:0007169	GO_Biological_Process_2018
88	P	GO:0016192	['H0YJ10', 'L7N2F9', 'SPTBN2', 'KALRN', 'TBC1D4', 'PLIN3', 'CPNE3', 'RAB11FIP3', 'AP1G2', 'ZFPL1', 'RTN3', 'KIF20A', 'SFT2D2', 'CPNE6', 'PRKCI', 'NSF', 'TSC2', 'VAMP7', 'AP3M2', 'RAB38', 'RAB10', 'RAB14', 'ACTR1A', 'NCALD', 'ARF6', 'RAB11A', 'RAB11A', 'RAB1A', 'VAMP2', 'SPIRE1', 'KIF5A', 'GOLGA4', 'PICALM', 'RAB32', 'MLC1', 'RABEP1', 'CYTH1', 'VAMP3', 'SFT2D3', 'ZFYVE27', 'ARL17A', 'AHI1', 'JAGN1…	GO:0016192	GO_Biological_Process_2018
89	P	GO:0045944	['A0A0G2JS52', 'E2F8', 'ZBTB7C', 'NKX2-6', 'HELT', 'MSGN1', 'NKX6-3', 'ARID3C', 'EFCAB7', 'MCIDAS', 'F8W8V4', 'OVOL3', 'HAX1', 'TLR4', 'APBB1', 'BMPR1B', 'MEN1', 'SUPT5H', 'WWP2', 'ETV2', 'ARNTL', 'WASL', 'PIK3R2', 'AGRN', 'MEIS1', 'NR5A2', 'DLL1', 'SOX1', 'DDX3X', 'DDX3X', 'DDX3X', 'CCN1', 'NFIB', 'NFIB', 'NFIB', 'E2F3', 'WNT7A', 'RFXANK', 'CDX4', 'CDX4', 'KMT2D', 'ITGB1BP1', 'ITGB1BP1', 'OVOL1'…	GO:0045944	GO_Biological_Process_2018
90	P	GO:0007010	['WTIP', 'CCL24', 'AGRN', 'BIN1', 'ABLIM1', 'PLD2', 'SPTBN2', 'VILL', 'LAMA5', 'CFAP410', 'SIPA1L3', 'DIAPH1', 'DIAPH1', 'OBSL1', 'AVIL', 'PRPF40A', 'PALM', 'ACTL6B', 'MICAL2', 'CSPG5', 'SVIL', 'YEATS4', 'ZMYM6', 'FTCD', 'PAK4', 'KRT6A', 'APOE', 'THY1', 'KRT6B', 'KRT16', 'TPM1', 'TUBA3C', 'TUBA3D', 'CCL3', 'SPTB', 'DMD', 'CCL2', 'KRT13', 'KRT5', 'ANK1', 'EPB42', 'DES', 'KRT15', 'KRT4', 'KRT4', 'M…	GO:0007010	GO_Biological_Process_2018
91	P	GO:0006612	['MYO1C', 'SDCBP', 'ICMT', 'NCF1', 'CHM', 'ADORA1', 'PRKCI', 'MICALL1', 'PARD3', 'RTP4', 'RAB3IP', 'RTP3', 'ARL6', 'ATG3', 'SEC63', 'RABGEF1', 'TAOK2', 'CACNG2', 'RTP3', 'ZDHHC15', 'ZDHHC11B', 'ZDHHC3', 'VPS37C', 'RTP5', 'ZDHHC6', 'VPS37D', 'ZDHHC24', 'ZDHHC21', 'ZDHHC20', 'RTP1', 'VPS37A', 'VPS37B', 'ZDHHC22', 'ZDHHC1', 'GOLGA7', 'ZDHHC4', 'ZDHHC7', 'RTP2', 'ZDHHC2', 'RTP4', 'ZDHHC23', 'ZDHHC9',…	GO:0006612	GO_Biological_Process_2018
92	P	GO:0000904	['DKK1', 'CTNNB1', 'RELN']	GO:0000904	GO_Biological_Process_2018
93	P	GO:0000122	['E2F8', 'E2F8', 'FEZF1', 'CNOT1', 'NUPR2', 'ZBTB42', 'OVOL3', 'MEN1', 'MEN1', 'MEN1', 'CBX4', 'SUPT5H', 'SUPT5H', 'WWP2', 'WWP2', 'FOXE1', 'FOXE1', 'PDE2A', 'WNT10B', 'ARID1A', 'BHLHE40', 'BHLHE40', 'BHLHE40', 'BHLHE40', 'CUX2', 'CDX4', 'OVOL1', 'MEIS2', 'TCERG1', 'BACH1', 'BACH1', 'KLF11', 'ZNF263', 'XPO1', 'PER2', 'PER2', 'ZBTB5', 'ZNF536', 'SMAD7', 'TBX3', 'MDM4', 'ZBTB7B', 'TBXT', 'HDAC3', '…	GO:0000122	GO_Biological_Process_2018
94	P	GO:0045765	['CXCL13', 'TSPAN12', 'RECK', 'KRT1', 'ERBB2', 'IL6', 'FGF2', 'HMOX1', 'RNH1', 'ETS1', 'EFNA1', 'NF1', 'WARS', 'WARS', 'SP100', 'EPHA2', 'CTNNB1', 'ID1', 'LEP', 'EMP2', 'EMP2', 'MAPK7', 'ENPP2', 'GPNMB', 'SFRP1', 'ADGRA2', 'HTATIP2', 'EGLN1', 'TNFRSF12A', 'PLXND1', 'PROK1', 'PROK2']	GO:0045765	GO_Biological_Process_2018
95	P	GO:0071363	['ANGPT2', 'HTRA2', 'KLF4', 'CPNE3', 'URI1', 'PDGFB', 'BGLAP', 'CAT', 'ERBB2', 'INSR', 'TH', 'THBS1', 'SPARC', 'MYOG', 'SRD5A1', 'TNFRSF1B', 'DDC', 'IBSP', 'RPS6KB1', 'DTYMK', 'SHC1', 'NOS1', 'CTNNB1', 'OPRD1', 'HTR3A', 'MAP1B', 'EMD', 'STAT5B', 'PAX9', 'RACK1', 'MDM2', 'MAP2K5', 'RIPK1', 'LRP8', 'GAS6', 'PPP2R5B', 'TGIF1', 'TWIST1', 'PLK5', 'TWF2', 'SFRP1', 'FEZ1', 'CIB1', 'EHD4', 'EGR4', 'EGR3']	GO:0071363	GO_Biological_Process_2018
96	P	GO:0030334	['SGK1', 'LAMA5', 'LDB2', 'PLXNA2', 'UNC5C', 'NTN1', 'DDX58', 'TGFB1', 'LMNA', 'SERPINE2', 'CEACAM1', 'NCK1', 'FLNA', 'LAMA2', 'LAMA1', 'PAX6', 'AKT1', 'AKT1', 'AKT2', 'PRKX', 'RHOA', 'LMO4', 'RAC1', 'RAC1', 'CDK5', 'MGAT3', 'NEXN', 'ENPP2', 'GNA13', 'KIF14', 'ERBB4', 'LAMA4', 'LAMA3', 'AMOT', 'PHLDA2', 'MYSM1', 'MEAK7', 'USP17L2', 'TMIGD1', 'FRMD5', 'LDB1', 'ADGRG3', 'HACE1', 'MINK1', 'ROBO4', '…	GO:0030334	GO_Biological_Process_2018
97	P	GO:0008284	['PRAMEF33', 'PRAMEF9', 'HMX2', 'PRAMEF22', 'PRAMEF27', 'NKX2-6', 'PRAMEF25', 'TMEM250', 'CDC7', 'DLL1', 'SDCBP', 'E2F3', 'WNT10B', 'ADAM10', 'KMT2D', 'ITGB1BP1', 'EREG', 'EREG', 'TBX3', 'TBX3', 'TBX3', 'TBXT', 'BIRC5', 'HOXA3', 'TBX1', 'PRC1', 'CHP2', 'CHP2', 'VEGFD', 'FGF17', 'GDF9', 'GREM1', 'PRAMEF10', 'PRAMEF4', 'PRAMEF2', 'PRAMEF11', 'DNAJA2', 'LRP5', 'CRLF1', 'CDC123', 'TNFSF13', 'CIAO1', …	GO:0008284	GO_Biological_Process_2018
98	P	GO:0016525	['KRIT1', 'ADGRB1', 'ADGRB1', 'ADGRB1', 'HGS', 'SEMA3E', 'ANGPT2', 'KLF4', 'SPRY2', 'ADGRB2', 'ADGRB3', 'ROCK2', 'CNMD', 'CD160', 'PGK1', 'AGT', 'PRL', 'APOH', 'PF4', 'CXCL10', 'HRG', 'HRG', 'HRG', 'HRG', 'KLK3', 'DCN', 'THBS1', 'THBS1', 'THBS1', 'THBS1', 'THBS1', 'COL4A2', 'SPARC', 'ATF2', 'NPR1', 'NPPB', 'HLA-G', 'HOXA5', 'HOXA5', 'PTN', 'NF1', 'PTPRM', 'EPHA2', 'PML', 'CTNNB1', 'THBS2', 'THBS4…	GO:0016525	GO_Biological_Process_2018
99	P	GO:0043087	['ITGB1BP1', 'PLXNB2', 'SIPA1L1', 'SIPA1L1', 'ADAP1', 'TRAPPC6A', 'SBF1', 'SOD1', 'NF1', 'EPHA1', 'EPHA3', 'BCL6', 'MTOR', 'PAFAH1B1', 'CRK', 'RAP1GAP', 'EFNA5', 'EFNA5', 'EPHB3', 'EPHA5', 'EPHA4', 'DYNLT1', 'FGD1', 'OCRL', 'PTK2', 'ARHGEF5', 'PRKG1', 'RAB3GAP1', 'RALBP1', 'NTRK2', 'ARHGAP44', 'TBC1D10B', 'FGD3', 'RASIP1', 'DAB2IP', 'RICTOR', 'FGD5', 'FGD6', 'FGD2', 'TRAPPC6B', 'IQGAP3', 'SBF2', …	GO:0043087	GO_Biological_Process_2018
100	P	GO:0030100	['HIP1', 'BIN1', 'HIP1R', 'HIP1R', 'ABL1', 'PTPN1', 'CD22', 'ABL2', 'TSC2', 'AP2S1', 'CDH13', 'SYNJ2BP', 'PICALM', 'SNX17', 'ZFYVE16', 'CD177', 'RUFY2', 'STON2', 'RIT2', 'EHD4', 'SYT4', 'SYT4', 'SPHK1', 'SPHK1', 'SNX12', 'STON1', 'RAB20', 'RAB17', 'RAB5B', 'STON2', 'RAB4B', 'ARFGAP1', 'K7ERQ8', 'RAB5A', 'RAB5C', 'RAB4A', 'RUFY1', 'STON1', 'OPHN1']	GO:0030100	GO_Biological_Process_2018
101	P	GO:0045216	['XIRP2', 'AJM1', 'CLDN1', 'TGFB1', 'TGFB3', 'NF2', 'PRKCI', 'CLDN6', 'TGFB2', 'CXADR', 'SMAD3', 'OCLN', 'SDK2', 'SDK1', 'NLGN4X', 'MARVELD2', 'MARVELD3', 'CCM2', 'LIMS1', 'LIMS2']	GO:0045216	GO_Biological_Process_2018
102	P	GO:0001934	['IRGM', 'ODAM', 'CCN1', 'CDK2AP1', 'DVL1', 'DVL2', 'MUSK', 'MUSK', 'AXIN1', 'HDAC3', 'TBX1', 'PDE8A', 'PLA2G6', 'ROCK2', 'FLOT1', 'RASGRP1', 'RASGRP1', 'FGF19', 'CHEK2', 'ABL1', 'EGFR', 'F2', 'C3', 'HRAS', 'KRAS', 'TGFB1', 'IGF2', 'TNF', 'TNF', 'TNF', 'IFNG', 'IL1B', 'IL1B', 'CD4', 'CD74', 'ERBB2', 'WNT1', 'NTRK1', 'APP', 'APP', 'ITGB3', 'INSR', 'CRH', 'CSF1R', 'HSP90AA1', 'RAP2A', 'RALB', 'BMP2…	GO:0001934	GO_Biological_Process_2018
103	P	GO:0043065	['SYCE3', 'USP27X', 'H3BNH8', 'PANO1', 'FZD9', 'HRK', 'APBB1', 'DFFA', 'SAP18', 'DNM1L', 'BIN1', 'BIN1', 'DDX3X', 'WNT10B', 'ADAM10', 'APAF1', 'PDCD5', 'UNC13B', 'RASGRF2', 'KLF11', 'MCF2L', 'ARHGEF11', 'UBD', 'TLR3', 'SEPT4', 'DAPK3', 'ARHGEF9', 'EEF1E1', 'RIPK2', 'HTRA2', 'HTRA2', 'HTRA2', 'HTRA2', 'BCL2L11', 'FOXO3', 'KALRN', 'BNIP3L', 'GADD45B', 'RFPL1', 'ARL6IP5', 'TRIO', 'NEURL1', 'ALDH1A2'…	GO:0043065	GO_Biological_Process_2018
104	P	GO:0006357	['ELOA3C', 'ZNF320', 'HMX2', 'DPRX', 'ZSCAN5C', 'ZNF860', 'EPOP', 'HMX3', 'ARGFX', 'ZSCAN5B', 'UNCX', 'ZNF233', 'ZNF98', 'ELOA3D', 'DUXA', 'ZFP92', 'ZNF729', 'DRGX', 'ZNF726', 'ZNF716', 'ZNF785', 'ZNF891', 'NOTO', 'ZNF724', 'ZNF727', 'ZNF705G', 'ZNF705F', 'ZNF705E', 'ZNF99', 'FOXO6', 'LEUTX', 'ZNF487', 'ZNF879', 'ZNF736', 'ZNF732', 'ZNF814', 'ZNF878', 'ZNF587B', 'ANHX', 'M0R2Z0', 'M0R384', 'FOXE1…	GO:0006357	GO_Biological_Process_2018
105	P	GO:0007411	['FEZF1', 'CRPPA', 'DRGX', 'PIK3CD', 'MATN2', 'GFRA2', 'CHL1', 'NTN3', 'DVL1', 'NRP1', 'SPTBN2', 'PLA2G10', 'FLRT2', 'NRP2', 'DSCAM', 'DOK2', 'PSPN', 'GFRA3', 'OPHN1', 'SLIT1', 'SLIT3', 'DAB1', 'RPS6KA5', 'KLF7', 'TRIO', 'SLIT2', 'SLIT2', 'NFASC', 'LYPLA2', 'LGI1', 'SPTA1', 'NTRK1', 'FYN', 'CSF1R', 'RET', 'GLI2', 'GLI3', 'SPTB', 'SRC', 'NCAM1', 'EZR', 'PRKCA', 'BMP7', 'PTPRA', 'PLCG1', 'ANOS1', '…	GO:0007411	GO_Biological_Process_2018
106	P	GO:0046328	['PHLPP1', 'MAP4K4', 'EGFR', 'IGF1R', 'RAP2A', 'EPHB1', 'F2RL1', 'GRIK2', 'MAPK8IP2', 'RAPGEF1', 'MAGI3', 'COPS5', 'ULK4', 'MAPK8IP3', 'MAPK8IP1', 'PHLPP1', 'MAPK8IP2', 'IGF1R', 'H7C2G1', 'MAPK8IP1']	GO:0046328	GO_Biological_Process_2018
107	P	GO:0090150	['NPC1', 'BRAF', 'BID', 'RAB10', 'RAB11A', 'RAB11B', 'FRMPD1', 'SYNE3', 'COLQ']	GO:0090150	GO_Biological_Process_2018
108	P	GO:1903506	['PIR', 'ACTN4', 'LPXN', 'PXN', 'NMI', 'TRIP13', 'PTPN14', 'SND1', 'DDX1', 'RALY']	GO:1903506	GO_Biological_Process_2018
109	P	GO:0043408	['PHLPP1', 'ATP6AP2', 'ATP6AP2', 'REN', 'CD24', 'ID1', 'GRB2', 'LBH', 'SPRED1', 'VRK2', 'STK40', 'ULK4', 'SYNGAP1', 'MYOC', 'HRH4', 'RNF41', 'PRDM11', 'NPFFR2', 'GDF10', 'PAK4', 'NODAL', 'NTRK3', 'LEFTY1', 'BMP2', 'GDF3', 'BMP6', 'GDF6', 'GDF15', 'INHBE', 'GDF1', 'PAK6', 'BMP8B', 'LEFTY2', 'SBK2', 'BMP10', 'PAK1', 'NTRK1', 'GDF7', 'TGFB1', 'GDF2', 'GDF5', 'PAK3', 'INHA', 'PAK5', 'GDF11', 'NTRK2',…	GO:0043408	GO_Biological_Process_2018
110	P	GO:0023057	['MVP']	GO:0023057	GO_Biological_Process_2018
111	P	GO:0030509	['FAM83G', 'BMPR1B', 'BMPR1B', 'BMPR1B', 'SLC33A1', 'USP9Y', 'SMAD7', 'TBXT', 'SMAD9', 'SMAD9', 'SMAD9', 'SMAD6', 'SMAD6', 'BMP10', 'BMP10', 'BMP10', 'BMP10', 'CER1', 'AMH', 'BMP2', 'BMP2', 'BMP2', 'BMP2', 'BMP2', 'BMP2', 'BMP2', 'BMP2', 'BMP4', 'BMP4', 'BMP4', 'BMP4', 'SKI', 'MYH6', 'HIVEP1', 'ZNF8', 'ENG', 'DDX5', 'BMP7', 'BMP7', 'BMP7', 'EGR1', 'BMP6', 'BMP6', 'BMP6', 'ACVR2A', 'ACVR2A', 'ACVR…	GO:0030509	GO_Biological_Process_2018
112	P	GO:0050806	['LGI1', 'OXT', 'TNF', 'TNF', 'SYT1', 'SLC1A3', 'DLG4', 'GRIK2', 'KISS1', 'KCTD13', 'RETN', 'RIMS4', 'RIMS2', 'RIMS1', 'RIMS3', 'NMU', 'CLSTN1', 'CLSTN3', 'CLSTN2']	GO:0050806	GO_Biological_Process_2018
113	P	GO:0008016	['FXYD1', 'CACNA1H', 'CELF2', 'TH', 'CHRM2', 'GNAO1', 'TPM1', 'ADORA3', 'TMIGD3', 'THRA', 'THRB', 'MYH6', 'DES', 'S100A1', 'PLN', 'SRI', 'GLP1R', 'TNNT2', 'CYP2J2', 'KCNQ1', 'CAV3', 'CACNA1B', 'DMPK', 'TBX2', 'CAMK2D', 'KCNJ12', 'FOXN4', 'HBEGF', 'KCNIP2', 'HSPB7', 'KCNE5', 'KCNG2', 'DMPK']	GO:0008016	GO_Biological_Process_2018
114	P	GO:0017148	['CNOT1', 'PATL2', 'IGF2BP3', 'DDX3X', 'ENC1', 'DAPK3', 'SYNCRIP', 'SYNCRIP', 'EIF4E2', 'DHFR', 'ANG', 'GAPDH', 'GAPDH', 'TYMS', 'EIF4E', 'EPRS', 'EPRS', 'RARA', 'NCL', 'EIF2AK2', 'EIF2AK2', 'EIF2AK2', 'RPS3', 'IGFBP5', 'CALR', 'CALR', 'TIA1', 'SHMT1', 'EIF4A3', 'RPL13A', 'RPL13A', 'RPL13A', 'RGS2', 'IREB2', 'TOB1', 'RIDA', 'DAPK1', 'NANOS2', 'NANOS3', 'RACK1', 'BTG2', 'RBM3', 'PURA', 'ILF3', 'CI…	GO:0017148	GO_Biological_Process_2018
115	P	GO:0071773	['BMPR1B', 'SMAD9', 'SPINT1', 'SPINT2', 'CER1', 'COL2A1', 'BMP2', 'BMP2', 'BMP4', 'BMP7', 'BMP6', 'GATA3', 'ACVR2A', 'ACVR2A', 'BMPR1A', 'ACVRL1', 'ACVRL1', 'SOX9', 'DLX1', 'DLX5', 'ADAMTS12', 'ACVR1', 'SMAD4', 'BMPR2', 'RUNX2', 'HJV', 'SFRP1', 'VSTM2A', 'GATA6', 'PHOX2B', 'GATA5', 'TNMD', 'HEYL', 'TMEM100', 'GDF2', 'ADAMTS7', 'TMEM100']	GO:0071773	GO_Biological_Process_2018
116	P	GO:0010976	['APBB1', 'PLXNB2', 'CFLAR', 'CBFA2T2', 'KDM1A', 'SNX3', 'AVIL', 'AVIL', 'AP2A1', 'AGT', 'EPO', 'APOE', 'APOE', 'APOE', 'NTRK1', 'FYN', 'S100A9', 'FES', 'LYN', 'RET', 'HSPA5', 'FGFR1', 'NME1', 'ARSB', 'NCK1', 'ADCYAP1', 'ATF1', 'PTN', 'CNR1', 'MDK', 'MDK', 'NME2', 'ITGA6', 'BDNF', 'ITGA3', 'EPHA3', 'LTK', 'SERPINF1', 'RGS2', 'WNT5A', 'PRKCI', 'ABL2', 'RAP1A', 'DYNLT1', 'CX3CL1', 'RELN', 'SCN1B', …	GO:0010976	GO_Biological_Process_2018
117	P	GO:0010975	['GRID2', 'GATA3', 'CTNNA2', 'AKT1', 'PSEN1', 'PTEN', 'SNAP25', 'NCS1', 'CCDC88A', 'SLC39A12', 'FRMD7', 'BRSK2', 'SFRP1', 'BRSK1', 'KLK6', 'ULK4', 'SFRP2', 'ACAP3', 'IL1RAPL1', 'MARK1', 'FBXO7', 'NDEL1', 'TBR1', 'EFHC2']	GO:0010975	GO_Biological_Process_2018
118	P	GO:0045666	['FEZF1', 'VWC2L', 'SOCS2', 'SPAG9', 'DAB1', 'NKX2-2', 'NGF', 'GLI2', 'RARA', 'RARB', 'FGFR1', 'BMP2', 'BMP4', 'TCF4', 'TCF3', 'TIMP2', 'ADRA2B', 'ADRA2C', 'BMP6', 'GATA2', 'HOXD3', 'SOX11', 'ZEB1', 'ETV5', 'BCL6', 'NBL1', 'GDF5', 'PCP4', 'ASCL1', 'NKX2-5', 'FOXA1', 'PTEN', 'RHOA', 'IRX3', 'NKX6-1', 'EIF4G1', 'MEF2C', 'TRIM32', 'REST', 'NEUROD1', 'MMD', 'NEUROD2', 'NCOA1', 'DUOXA1', 'VWC2', 'CDON…	GO:0045666	GO_Biological_Process_2018
119	P	GO:0033674	['NBN', 'BCL10', 'CD4', 'CD74', 'ZNF16', 'DRD4', 'MRE11', 'IL2', 'LMO4', 'ITSN1', 'DSTYK', 'MOB1B', 'PIFO', 'GCN1', 'RAD50', 'ZNF622']	GO:0033674	GO_Biological_Process_2018
120	P	GO:0010468	['DPPA5', 'DNM1L', 'UTY', 'TP73', 'TAPBP', 'PHGDH', 'APBA3', 'HMHB1', 'F2', 'MYC', 'GNRH1', 'PTH', 'COL2A1', 'HRG', 'IGF1', 'ATP1B1', 'CYP1A2', 'PTPRC', 'PTPRC', 'UBTFL1', 'RO60', 'BCL2', 'CDK4', 'PTHLH', 'CDH1', 'ATP6V1B1', 'PLCG2', 'TSPAN8', 'NF1', 'IL10', 'LOX', 'BMI1', 'G6PC', 'AHR', 'TGFBR2', 'PIK3CA', 'SOX2', 'LHX1', 'CCN3', 'CRIP1', 'ASCL1', 'AFF2', 'AIF1', 'STX1B', 'PPP2CB', 'UBXN2A', 'SI…	GO:0010468	GO_Biological_Process_2018
121	P	GO:0050679	['FGF10', 'TBX1', 'CYP7B1', 'EGFR', 'MYC', 'HRAS', 'TGFA', 'TGFB1', 'ERBB2', 'IGF1', 'FGF1', 'LAMB1', 'LAMC1', 'BMP4', 'CCL5', 'GLUL', 'NME1', 'VEGFA', 'C5AR1', 'FGF7', 'FGF7', 'FGFR2', 'BMP5', 'BMP6', 'NME2', 'GRN', 'FGF9', 'BMPR1A', 'ID1', 'NOTCH1', 'SOX9', 'SOX9', 'DLX5', 'DLX6', 'PAX2', 'ATP7A', 'HYAL1', 'MAP2K5', 'NOG', 'SCN5A', 'IHH', 'TWIST1', 'EPGN', 'STOX1', 'OSR2', 'SFRP1', 'WDR48', 'OS…	GO:0050679	GO_Biological_Process_2018
122	P	GO:2000145	['NRG2', 'EREG', 'DAPK3', 'DIAPH1', 'ROCK2', 'ABL1', 'EGFR', 'EGF', 'RAF1', 'ERBB2', 'FES', 'ERBB3', 'BTC', 'ABL2', 'RHOA', 'CDK6', 'NRG1', 'ROCK1', 'ERBB4', 'PKN1', 'PKN2', 'PRAG1', 'ARHGAP18', 'CADM4', 'NRG4', 'HBEGF', 'SSX2IP', 'INPP5F', 'MEMO1']	GO:2000145	GO_Biological_Process_2018
123	P	GO:0007409	['SHTN1', 'APBB1', 'WNT7A', 'ADGRB1', 'NKX2-8', 'KLF7', 'PAK3', 'FLOT1', 'S100B', 'APP', 'CCK', 'S100A6', 'CNP', 'BCL2', 'MAP2', 'NEFH', 'DRD2', 'CREB1', 'STMN1', 'FGFR2', 'PTPRZ1', 'CTNNA2', 'CCKAR', 'RYK', 'RYK', 'RYK', 'DCC', 'NOTCH1', 'NUMB', 'RAB8A', 'RAB10', 'PITPNA', 'POU4F1', 'TOP2B', 'PAX2', 'ADCY1', 'ANK3', 'PICALM', 'LLGL1', 'STK11', 'TRIM46', 'AMIGO1', 'BRSK2', 'CNTN4', 'DSCAML1', 'BR…	GO:0007409	GO_Biological_Process_2018
124	P	GO:1902531	['ANKRD54', 'TREM2', 'LEMD3', 'GATS', 'CASTOR2', 'ANKRD54', 'CASTOR1', 'H7C1Q1']	GO:1902531	GO_Biological_Process_2018
125	P	GO:0016241	['ATP6V0E1', 'LAMTOR5', 'LAMTOR5', 'LAMTOR5', 'LAMTOR5', 'PRKAB2', 'ATG13', 'ATG13', 'ATG13', 'ATP6V1G1', 'ULK1', 'ULK1', 'ULK1', 'VPS26A', 'ERN1', 'ATP6V1G2', 'GBA', 'GAPDH', 'CAPNS1', 'CAPN1', 'UCHL1', 'ATP6V1B1', 'PRKACA', 'ATP6V1B2', 'ATP6V1C1', 'ATP6V0C', 'ATP6V1E1', 'ATP6V1A', 'MTOR', 'MTOR', 'MTOR', 'MTOR', 'CASP3', 'MAPK8', 'NEDD4', 'PRKAG1', 'PRKAA2', 'PRKAA2', 'ATP6V0D1', 'CDK5', 'LAMTO…	GO:0016241	GO_Biological_Process_2018
126	P	GO:2001257	['HOMER1', 'KCNE5']	GO:2001257	GO_Biological_Process_2018
127	P	GO:1902533	['TNFSF11', 'FGF1', 'TEK', 'LRRK1', 'NLGN1', 'PRKD2']	GO:1902533	GO_Biological_Process_2018
128	P	GO:0007015	['TMSB15B', 'TMSB4Y', 'CDC42EP2', 'INPPL1', 'NCK2', 'MYO1B', 'SORBS3', 'DIAPH2', 'SORBS2', 'SPTA1', 'PLA2G1B', 'ALDOA', 'TMSB15A', 'TMSB15B', 'BCL2', 'ACTN1', 'RAC2', 'NCK1', 'PRKCI', 'ARHGAP25', 'CCL11', 'EMP2', 'CAV3', 'BCAR1', 'CLRN1', 'CDC42', 'TMSB4X', 'TMSB10', 'ARF1', 'CGNL1', 'DLG1', 'FAT1', 'DBN1', 'FHOD3', 'PDLIM3', 'CARMIL1', 'XIRP1', 'RUFY3', 'PPARGC1B', 'ARHGAP12', 'CCDC155', 'ERMN',…	GO:0007015	GO_Biological_Process_2018
129	P	GO:0015031	['NBAS', 'SLC15A5', 'WASHC1', 'BBIP1', 'GPR89A', 'SNAP23', 'PIK3R2', 'EXOC5', 'PITPNM1', 'ARHGAP33', 'COPE', 'LIN7A', 'NACAD', 'CEP290', 'SCAMP1', 'SCAMP2', 'BET1', 'CETN3', 'CETN3', 'YKT6', 'ZW10', 'AP5Z1', 'ACTN4', 'KDELR3', 'CHP2', 'AKAP8', 'SNX3', 'SNAP91', 'EXOC3', 'TOM1', 'CCDC22', 'PRAF2', 'ZG16', 'RAMP1', 'RAMP2', 'RAMP2', 'RAMP3', 'RAMP3', 'ASTN2', 'DNAJC13', 'VPS4B', 'TRIM3', 'SEC22B', …	GO:0015031	GO_Biological_Process_2018
130	P	GO:0034613	['DVL2', 'GRID2', 'LATS1', 'CD63', 'RAP2A', 'DMD', 'CTNNA1', 'WNT5A', 'ID4', 'WNT3A', 'KCNA1', 'MYO7A', 'HEPACAM', 'ITSN1', 'AMOT', 'LRRK2', 'RRAGB', 'AP1AR', 'LAMTOR1', 'NIPBL', 'RRAGA', 'EXOC8', 'AHI1', 'CRACR2B', 'AJUBA', 'FRMD6', 'SIN3A', 'CPLANE2', 'RRAGC', 'RRAGD', 'ARMCX3', 'LAMTOR3', 'PRPF19', 'LAMTOR2', 'AXIN2', 'GAS8', 'LAMTOR1']	GO:0034613	GO_Biological_Process_2018
131	P	GO:0006796	['SLC17A2', 'ENPP3', 'IMPA2', 'TGFB1', 'ACYP1', 'ACYP2', 'ENPP1', 'ENPP1', 'PTPRB', 'PTPRD', 'IMPA1', 'INPP1', 'SLC20A1', 'INPP5D', 'LHPP', 'SLC17A4', 'PPA1', 'PPA2']	GO:0006796	GO_Biological_Process_2018
132	P	GO:0055085	['SLC22A23', 'SLC35F4', 'PSMB11', 'MFSD2B', 'SLC22A20P', 'SLC22A31', 'AQP12B', 'TMEM150C', 'SLCO1B7', 'H3BMA8', 'H7C1H1', 'K7EJF2', 'K7ELV7', 'K7EP34', 'K7EPY8', 'PSMD11', 'PSMD12', 'PSMD9', 'SLC33A1', 'PSMD14', 'ABCD4', 'PSMA7', 'SLC16A4', 'SLC16A5', 'SLC16A6', 'ABCC3', 'ABCC4', 'ABCC5', 'PSMD3', 'ABCC9', 'CTNS', 'ABCB7', 'ERLIN1', 'GJB3', 'PSMD10', 'AQP8', 'ERLIN2', 'ABCA8', 'SLCO2B1', 'ABCC6',…	GO:0055085	GO_Biological_Process_2018
133	P	GO:0042327	['SDCBP', 'NRP1', 'NRP1', 'NRP1', 'NRP1', 'EREG', 'EREG', 'EREG', 'DSCAM', 'FZD7', 'BCL10', 'EGFR', 'EGF', 'IFNA2', 'ANG', 'THBS1', 'WEE2', 'AR', 'CCL5', 'MIF', 'ITGA6', 'NCKAP1L', 'ILK', 'PTGES3', 'KCTD20', 'PPARGC1B', 'GLMN', 'BTBD10', 'APLN']	GO:0042327	GO_Biological_Process_2018
134	P	GO:0043068	['TNF', 'NTRK1', 'RARG', 'CDKN1A', 'POU4F2', 'BNIP3', 'RIPK1', 'LRRK2', 'MARK4', 'BNIP3']	GO:0043068	GO_Biological_Process_2018
135	P	GO:0046777	['EEF2K', 'EEF2K', 'STK25', 'AURKA', 'MUSK', 'TRIM24', 'PDPK1', 'MAP3K13', 'DAPK3', 'DAPK3', 'JAK2', 'ULK1', 'ERN1', 'ERN1', 'STK16', 'CDKL5', 'STK17B', 'STK10', 'STK10', 'OXSR1', 'CHEK2', 'CHEK2', 'ABL1', 'EGFR', 'MOS', 'THY1', 'ERBB2', 'NTRK1', 'PRKCG', 'EIF2S1', 'INSR', 'INSR', 'INSR', 'FES', 'CSF1R', 'LYN', 'IGF1R', 'IGF1R', 'IGF1R', 'HCK', 'PDGFRB', 'PDGFRB', 'PDGFRB', 'FGR', 'FGR', 'KIT', '…	GO:0046777	GO_Biological_Process_2018
177	C	GO:0000790	['MEN1', 'TAF4', 'DFFA', 'ARID1A', 'PHOX2A', 'HAT1', 'SETD1A', 'TBXT', 'KLF4', 'SNAI2', 'ZEB2', 'KDM1A', 'KDM1A', 'H2AFY', 'H2AFY', 'H2AFY', 'NCOR1', 'NCOR1', 'FOXH1', 'DFFB', 'MTA2', 'NFATC1', 'CBX7', 'EOMES', 'TBX6', 'MBD3', 'ACTL6A', 'MYC', 'ESR1', 'ESR1', 'DNTT', 'TP53', 'TP53', 'TP53', 'TP53', 'TP53', 'H1F0', 'HNRNPC', 'SP1', 'SP1', 'SP1', 'AR', 'AR', 'RARA', 'THRB', 'IRF1', 'SRF', 'RARG', '…	GO:0000790	GO_Cellular_Component_2018
178	C	GO:0005874	['SHTN1', 'CCDC66', 'MAP1LC3B2', 'TTLL13P', 'TTLL8', 'DCDC1', 'EML1', 'DYNC1I1', 'DVL1', 'MID1', 'MEFV', 'DYNC1LI2', 'RGS14', 'SPRY2', 'DCX', 'ZNF207', 'CLASP2', 'CLASP2', 'TBCA', 'KATNA1', 'SPAG6', 'DYSF', 'DCTN3', 'CDK2AP2', 'HAUS5', 'WDR47', 'GABARAP', 'PCNT', 'EML2', 'TTLL1', 'GAS8', 'DNAL4', 'TUBB4A', 'POLB', 'TUBB', 'TUBB', 'TUBA3C', 'TUBA3D', 'MAP2', 'STMN1', 'TCP1', 'CRHBP', 'MT3', 'MAP4'…	GO:0005874	GO_Cellular_Component_2018
179	C	GO:0000785	['MEN1', 'HMGN4', 'CHEK1', 'TP73', 'HTRA2', 'OIP5', 'RAD21', 'ANKRD17', 'MAF', 'TOX4', 'MYCN', 'HMGN1', 'HMGN2', 'CDK4', 'PCNA', 'RPA2', 'JUNB', 'JUND', 'CAPN2', 'RCC1', 'CSNK2A2', 'SFPQ', 'POU1F1', 'CCND2', 'MCM7', 'TMPO', 'NEDD4', 'ARRB1', 'UBE2A', 'MCM2', 'HLCS', 'PLK1', 'SOX10', 'UBE2B', 'CSNK2B', 'HMGN5', 'CBX1', 'RAD51', 'CBX3', 'HDAC1', 'HIC1', 'KIF22', 'MED1', 'HMGN3', 'NFE2L2', 'PDS5A', …	GO:0000785	GO_Cellular_Component_2018
180	C	GO:0015630	['SHTN1', 'TTLL8', 'CDC42EP2', 'AURKA', 'KIF3B', 'ATXN7', 'SPRY2', 'NUAK1', 'HMMR', 'TBCA', 'MYCBP2', 'SPAG6', 'CCNB2', 'MFN2', 'APC2', 'CRYAB', 'GAPDH', 'FES', 'MAPT', 'MAPT', 'MAPT', 'MAPT', 'MAPT', 'ESRRA', 'GTF2F2', 'POLR2C', 'MAP4', 'PPP2R1A', 'CLIP1', 'HOXC8', 'DNAJA1', 'AKT1', 'SHMT2', 'PRKCI', 'ACTR1B', 'MCM2', 'VPS41', 'PLK1', 'PMS2', 'ACTR1A', 'PPP2CA', 'TUBA1B', 'TUBA4A', 'CCNA1', 'CDK…	GO:0015630	GO_Cellular_Component_2018
181	C	GO:0090575	['NR5A2', 'E2F3', 'E2F6', 'HAND1', 'VDR', 'MYF5', 'POU2F1', 'POU2F1', 'TCF3', 'HMGA1', 'HOXB9', 'RXRA', 'RXRA', 'SFPQ', 'MYF6', 'NFYA', 'NFYB', 'ARNT', 'ARNT', 'PPARG', 'PBX1', 'STAT3', 'STAT3', 'GATA4', 'CEBPA', 'MXI1', 'NKX2-5', 'MAX', 'MAX', 'GTF2B', 'GTF2B', 'GTF2B', 'TCF15', 'HYAL2', 'NR1H3', 'TRIM28', 'NR5A1', 'NEUROD1', 'NFYC', 'TFDP1', 'TFDP2', 'TFDP2', 'E2F2', 'NONO', 'POU2AF1', 'POU2AF1…	GO:0090575	GO_Cellular_Component_2018
182	C	GO:0030139	['GOLIM4', 'PIK3C2B', 'GIPC1', 'STX7', 'MTSS1', 'CUBN', 'DYSF', 'PLEKHG5', 'ABCA1', 'EGFR', 'EGFR', 'APOA1', 'TF', 'TF', 'IGF2R', 'DRD2', 'DPP4', 'ARRB2', 'SFTPD', 'DRD3', 'RAB13', 'TIRAP', 'ARF6', 'LRP2', 'HYAL2', 'PLD1', 'FLOT2', 'RABEP1', 'ITSN1', 'OCLN', 'AMOT', 'FFAR4', 'DAB2IP', 'ECPAS', 'RAB11FIP4', 'RAPGEF6', 'SH3KBP1', 'AMELX', 'AMN', 'RAB17', 'VPS11', 'SPHK1', 'NLGN3', 'EHD3', 'CD207', …	GO:0030139	GO_Cellular_Component_2018
183	C	GO:0015629	['POU6F1', 'HAX1', 'WASL', 'BIN1', 'LAD1', 'SLC9A3R1', 'TAX1BP3', 'FSCN2', 'CASK', 'PPP1R12A', 'FYB1', 'ARPC1B', 'ARPC2', 'ARPC3', 'VILL', 'ZNF185', 'ARPC5', 'ARHGAP6', 'MTSS1', 'WIPF1', 'KALRN', 'AVIL', 'FLNB', 'NPM3', 'STK17B', 'SORBS2', 'GABARAP', 'KLHL2', 'SVIL', 'SVIL', 'APBB3', 'DDX58', 'CAVIN2', 'ONECUT2', 'FAM107A', 'FAM107A', 'ABL1', 'SPTA1', 'ALDOA', 'GSN', 'TPM3', 'H1F0', 'HNRNPC', 'TP…	GO:0015629	GO_Cellular_Component_2018
184	C	GO:0005925	['PDLIM1', 'SNAP23', 'SDCBP', 'ADGRB1', 'STX16', 'ADAM10', 'NRP1', 'NRP1', 'TSPAN4', 'KLF11', 'CASK', 'PPP1R12A', 'GAK', 'ARPC1B', 'ARPC2', 'ARPC3', 'ZNF185', 'CAPN5', 'ARPC5', 'PDPK1', 'FLRT2', 'TGFB1I1', 'EPB41L2', 'ACTN4', 'PIP5K1C', 'NPHS1', 'SORBS3', 'JAK2', 'LPXN', 'LPXN', 'LPXN', 'LPXN', 'CPNE3', 'FLNB', 'TSPAN9', 'FLOT1', 'NFASC', 'SORBS2', 'UBOX5', 'MPZL1', 'SVIL', 'MAP4K4', 'FAM107A', '…	GO:0005925	GO_Cellular_Component_2018
185	C	GO:0031410	['MAP1LC3B2', 'HAX1', 'LGALS8', 'WASL', 'DLL1', 'DVL1', 'DVL1', 'DVL2', 'NRP1', 'GIPC1', 'AXIN1', 'VGF', 'TM9SF1', 'SOCS1', 'PDPK1', 'MEFV', 'WIPF1', 'HYAL3', 'HYAL3', 'PDE6D', 'KIF1B', 'KIF21B', 'ATP2C2', 'PDCD6', 'LRP6', 'LRP6', 'PALM', 'FLOT1', 'MPDZ', 'CST7', 'CST7', 'MYO1D', 'AP2A2', 'GABARAP', 'SOD1', 'TGFA', 'APOA1', 'TFRC', 'TF', 'ANG', 'TH', 'MME', 'ITGA5', 'CLTA', 'PDGFRB', 'ESD', 'FGFR…	GO:0031410	GO_Cellular_Component_2018
186	C	GO:0005923	['CCDC85C', 'CLDN24', 'CLDN25', 'CLDN34', 'CLDN5', 'CLDN5', 'CLDN5', 'CLDN4', 'CLDN4', 'LIN7A', 'NPHP1', 'CLDN3', 'CLDN3', 'CYTH3', 'STRN', 'NPHP4', 'CLDN11', 'MPDZ', 'TJP3', 'CLDN7', 'CLDN9', 'CLDN14', 'DDX58', 'CLDN1', 'CLDN1', 'CLDN1', 'CLDN1', 'CDK4', 'EPCAM', 'YBX3', 'AOC1', 'CCND1', 'APC', 'CTNNB1', 'TGFBR1', 'ADCYAP1R1', 'PRKCI', 'VASP', 'RAB13', 'RAB13', 'CLDN15', 'CLDN6', 'CLDN8', 'CLDN1…	GO:0005923	GO_Cellular_Component_2018
187	C	GO:0005856	['A0A3B3ITR4', 'FRMD3', 'PTPN21', 'HIP1', 'FAAH', 'KRIT1', 'SDCBP', 'TMSB4Y', 'TOR1A', 'ENC1', 'ITGB1BP1', 'RAB29', 'SYNJ2', 'ERC2', 'NPHP1', 'ALOX15B', 'INPPL1', 'SIPA1L1', 'TGFB1I1', 'RIPK2', 'HTRA2', 'SGCE', 'SPRY2', 'DCX', 'PDE6D', 'PPP1R12B', 'LZTS3', 'KIAA0556', 'PPL', 'MPZL2', 'SORBS3', 'KLHL41', 'JAK2', 'LDB3', 'HSBP1', 'ARL6IP5', 'CABYR', 'FARP2', 'PNP', 'KRT1', 'HSPB1', 'S100A8', 'S100A…	GO:0005856	GO_Cellular_Component_2018
188	C	GO:0034703	['PKD1', 'PKD2', 'PKD1L3', 'TRPC3', 'TRPC6', 'UNC80', 'TRPC7', 'TRPC5', 'TRPC1', 'TRPC4']	GO:0034703	GO_Cellular_Component_2018
189	C	GO:0044798	['KLF4', 'SOX9', 'SOX8', 'SOX11', 'NFATC3', 'SRY', 'SOX7', 'SOX17', 'PTOV1', 'SOX14', 'SOX3', 'NFATC1', 'SOX15', 'NFATC2', 'SOX21', 'SOX18', 'SOX2', 'SOX4', 'SOX12', 'MED25', 'SOX1', 'NFAT5', 'NFATC4', 'A0A0A6YYK5']	GO:0044798	GO_Cellular_Component_2018
190	C	GO:0048471	['SHTN1', 'ARHGAP10', 'FAM168B', 'FSD2', 'CCDC78', 'FZD9', 'TLR4', 'APBB1', 'NFKBIE', 'CLIC1', 'PDE2A', 'EML1', 'DNM1L', 'DNM1L', 'SYT5', 'SLC17A3', 'ADGRB1', 'CDK2AP1', 'DYNC1I1', 'ENPP3', 'STX16', 'PTGES', 'ITGB1BP1', 'SLC9A3R1', 'MEIS2', 'AURKA', 'RAB29', 'GAK', 'SEC16A', 'PER2', 'NPC1', 'PLSCR1', 'AXIN1', 'CASC3', 'STX7', 'CTIF', 'SYNJ1', 'RAD51C', 'TNFSF12', 'XRCC3', 'PSTPIP1', 'ACTN4', 'BUD…	GO:0048471	GO_Cellular_Component_2018
191	C	GO:0030425	['VSTM5', 'KCNK1', 'BMPR1B', 'CHL1', 'ADGRB1', 'CPLX1', 'RGS12', 'N4BP3', 'LSM1', 'CASC3', 'GRM6', 'HNRNPR', 'RGS14', 'OPA1', 'CACNG3', 'DSCAM', 'ADCY9', 'HCN1', 'KIF21B', 'LRP4', 'COBL', 'GLRA3', 'TRIM3', 'MPDZ', 'GLRX3', 'WFS1', 'URI1', 'NFASC', 'ARHGEF15', 'UNC5C', 'PCDH8', 'ZWINT', 'KCNH1', 'BRD1', 'CPNE6', 'SEMA4F', 'STAU1', 'BAG2', 'ABL1', 'GNRH1', 'AVP', 'APOE', 'BGLAP', 'MT-ND1', 'NTRK1',…	GO:0030425	GO_Cellular_Component_2018
192	C	GO:0055037	['WASHC1', 'WASH4P', 'WASH3P', 'WASH3P', 'KCNK1', 'ACKR2', 'DYNC1I1', 'RAB29', 'STX7', 'SLC31A1', 'SLC31A2', 'AP1G1', 'ATP9A', 'RAB11FIP3', 'ULK1', 'OR2A4', 'TNF', 'TFRC', 'TFRC', 'TF', 'APP', 'ITGB1', 'RAP2A', 'RAP2A', 'CFTR', 'CD22', 'TUBG1', 'ACKR3', 'USP6', 'AQP2', 'GRIA1', 'ABCG1', 'SLC11A2', 'RAB13', 'BACE1', 'BACE1', 'BACE1', 'RAB4B', 'RAB10', 'RAB14', 'RAB11A', 'RAB11A', 'RAN', 'ST5', 'AT…	GO:0055037	GO_Cellular_Component_2018
193	C	GO:0000139	['B3GNT10', 'IRGM', 'MGAT4D', 'ARHGAP32', 'HEPACAM2', 'A8MXE2', 'QSOX1', 'SLC33A1', 'DNM1L', 'LST1', 'GOLIM4', 'GOLIM4', 'STK25', 'EBAG9', 'PPP6C', 'COPE', 'COPE', 'COPE', 'AP3D1', 'GOSR2', 'GOSR2', 'GOSR2', 'GOSR2', 'GOSR2', 'GOSR2', 'STX16', 'ADAM10', 'CDIPT', 'SEC16A', 'ANKRD28', 'BET1', 'BET1', 'BET1', 'BET1', 'BET1', 'LEPROT', 'SURF4', 'SURF4', 'GRM6', 'TLR3', 'TLR3', 'ST8SIA5', 'YKT6', 'YKT…	GO:0000139	GO_Cellular_Component_2018
194	C	GO:0005887	['TRAV19', 'MYMX', 'A0A1W2PPV4', 'ESYT2', 'ESYT3', 'TMEM150B', 'TRABD2B', 'MFSD2B', 'MYMK', 'IFITM5', 'TMEM150C', 'KLRF2', 'GPR25', 'FXYD1', 'KCNK1', 'KCNK1', 'TLR4', 'BMPR1B', 'SIRPB1', 'PGRMC1', 'GPR31', 'SLC33A1', 'CCRL2', 'SLC17A3', 'UPK2', 'DLL1', 'CXCR6', 'ACKR2', 'PODXL', 'CLDN4', 'PLPP1', 'AQP7', 'PTPRT', 'PRRG1', 'PRRG2', 'TNFSF11', 'TAAR5', 'TNFRSF13B', 'FFAR1', 'FFAR3', 'TM4SF5', 'NCR3…	GO:0005887	GO_Cellular_Component_2018
204	F	GO:0042826	['RFXANK', 'ZBTB7B', 'KLF4', 'TCF21', 'AKAP8', 'CAMTA2', 'SIX3', 'PARP1', 'GLI3', 'RARA', 'SRF', 'NR2C1', 'CEBPB', 'MAGEA1', 'MAGEA2', 'CBX5', 'NRIP1', 'RAC1', 'CDC20', 'HNRNPD', 'HIC1', 'PKN1', 'PKN2', 'CRY1', 'HIF1A', 'KCTD21', 'MYOCD', 'WDTC1', 'HDAC10', 'BHLHE41', 'ZMYND15', 'DHX36', 'SUDS3', 'ANKRA2', 'DNMT3B', 'DDX20', 'AKAP8L', 'NR2E1', 'SUDS3', 'NCOR2', 'MEF2C', 'PRDM1', 'NCOR1P1', 'BRMS1…	GO:0042826	GO_Molecular_Function_2018
205	F	GO:0000980	['ARNTL', 'NR5A2', 'BHLHE40', 'BACH1', 'TBXT', 'CLOCK', 'MSC', 'PROP1', 'SIX3', 'NFATC1', 'ESRRB', 'ESRRB', 'TBX6', 'TP53', 'JUN', 'HNRNPC', 'HOXC4', 'H2AFZ', 'H2AFZ', 'NR2F6', 'ATF2', 'HIVEP1', 'GATA1', 'CREB1', 'TAL1', 'SPI1', 'ATF4', 'NFKB1', 'SFPQ', 'GATA2', 'PBX3', 'NKX2-1', 'CDX1', 'MEOX2', 'SOX10', 'H3F3A', 'RELB', 'FLI1', 'POU4F1', 'SPIB', 'KMT2A', 'RELA', 'REL', 'ZBTB16', 'MEF2C', 'NR5A1…	GO:0000980	GO_Molecular_Function_2018
206	F	GO:0033613	['WFS1', 'PPARG', 'GATA4', 'HAND2', 'ATOH8', 'DHX33', 'HOXA4', 'ZNF516', 'HOXD4', 'HOXB4', 'V9GYH0', 'HOXD4', 'CIITA', 'HOXC4']	GO:0033613	GO_Molecular_Function_2018
207	F	GO:0001158	['ZBTB7B', 'TBX19', 'ESRRB', 'ATF2', 'HMGA1', 'XBP1', 'GATA2', 'GATA3', 'YY1', 'HMGB2', 'HMGB2', 'HOXD13', 'SOX11', 'GATA4', 'SOX9', 'LHX1', 'ISL1', 'ISL1', 'LMO4', 'ZNF704', 'LDB1', 'TFAP2B', 'IRF7', 'FOXN4', 'FOXN4', 'GATA5', 'ZNF395']	GO:0001158	GO_Molecular_Function_2018
208	F	GO:0004725	['PGP', 'EYA2', 'PTPRT', 'PTPRT', 'PTPRT', 'CDC14B', 'RNGTT', 'DNAJC6', 'DUSP11', 'DUSP14', 'PTPRC', 'PTPRC', 'PTPRC', 'PTPRC', 'PTPRF', 'PTPRF', 'PTPN2', 'PTPN2', 'PTPN2', 'PTPN2', 'PTPN1', 'PTPN1', 'PTPN1', 'PTPN1', 'PTPN1', 'PTPN1', 'PTPN1', 'PTPRG', 'PTPRZ1', 'PTPRZ1', 'PTPRZ1', 'PTPN3', 'PTPN3', 'DUSP1', 'PTPRM', 'PTPRM', 'PTPRM', 'PTPN6', 'PTPN6', 'PTPN6', 'PTPN6', 'PTPN6', 'CDC25B', 'CDC25…	GO:0004725	GO_Molecular_Function_2018
209	F	GO:0001102	['BHLHE40', 'TBX3', 'EOMES', 'TBX6', 'EGR2', 'HNF4A', 'EXOSC9', 'SETD3', 'ZFPM1', 'CREBBP', 'BHLHE41', 'HIPK2', 'TBX20', 'TBX5', 'LDB2', 'RBL2', 'TBX18', 'RBL1', 'LDB1', 'TBX2', 'TBX19', 'TBX21', 'TBX15', 'TBX22', 'TBX3', 'TBX1', 'EOMES', 'TBX20', 'TBX10', 'TBXT', 'TBX4', 'TBX6', 'RB1', 'TBR1', 'MGA', 'HIPK2']	GO:0001102	GO_Molecular_Function_2018
210	F	GO:0019900	['OPA1', 'KIF1B', 'LDHA', 'NTRK1', 'RB1', 'LDHB', 'SLC2A1', 'PFKFB1', 'CEBPB', 'TNFAIP3', 'PER3', 'BTG1', 'DLG4', 'HPCA', 'DLG2', 'MIDN', 'SGO1', 'JAKMIP3', 'TAX1BP1', 'RASGRP3', 'NIN', 'DLG3', 'JAKMIP2', 'JAKMIP1', 'CHP1', 'BARD1', 'PIP5K1A', 'ABI2', 'DUSP12', 'IGSF9B', 'PTPN22', 'SIT1', 'PARP16', 'LRRC14', 'MYOM1']	GO:0019900	GO_Molecular_Function_2018
211	F	GO:0004721	['SSU72P7', 'SSU72P5', 'SSU72P4', 'SSU72P2', 'SSU72P3', 'SSU72P8', 'PLPP3', 'PLPP2', 'CDC25A', 'CDC25A', 'CDC25B', 'PPP1CC', 'PPP5C', 'PPP5C', 'PTEN', 'PPP1CA', 'PPP2CA', 'PTPN12', 'PTPN11', 'DLG1', 'PTPRS', 'MTM1', 'PPP2R5D', 'PPP2R5A', 'DLGAP5', 'TIMM50', 'TNS2', 'SSH2', 'SSH1', 'SSH1', 'PDXP', 'PDXP', 'DUSP9', 'CPPED1', 'DUSP26', 'DUSP16', 'PPM1H', 'CTDP1', 'CTDSPL', 'TIMM50', 'SSH2', 'SSH3', …	GO:0004721	GO_Molecular_Function_2018
212	F	GO:0004722	['PPP6C', 'PPP6C', 'PPM1D', 'PPM1G', 'CDC14B', 'CDC14B', 'CDC14B', 'PPM1B', 'CTDNEP1', 'CTDNEP1', 'PPP1R3D', 'LCK', 'PPP3CB', 'DUSP1', 'PPM1A', 'PPM1A', 'PPM1A', 'PPM1A', 'PPM1A', 'PPP1CC', 'PPP1CC', 'PPM1F', 'PPM1F', 'PPM1F', 'PPM1F', 'PPM1F', 'PPP5C', 'PPP5C', 'PPP5C', 'PPP5C', 'PPP5C', 'PTEN', 'PPP4C', 'PPP4C', 'PPP1CA', 'PPP1CA', 'PPP2CB', 'PPP2CB', 'PPP2CB', 'PPP2R2A', 'PPP2CA', 'PPP2CA', 'P…	GO:0004722	GO_Molecular_Function_2018
213	F	GO:0001047	['MYC', 'NR3C1', 'NPM1', 'TBP', 'ELK4', 'MMP12', 'GTF2B', 'GTF2B', 'ZBTB17', 'PRDM11', 'AGO2', 'AGO1', 'DR1']	GO:0001047	GO_Molecular_Function_2018
214	F	GO:0019901	['DVL2', 'ADAM10', 'ITGB1BP1', 'NRP1', 'AXIN1', 'PDPK1', 'MAP3K13', 'ADCY6', 'BCL2L11', 'RGS14', 'PPP1R12B', 'CCNT1', 'SNAP91', 'JAK2', 'CTNND1', 'PLA2G6', 'JTB', 'SASH1', 'AP2A2', 'AP2A1', 'BCL10', 'EGFR', 'CD8A', 'MT-ND2', 'ATP1A1', 'ATP1B1', 'CD3E', 'FGR', 'MAPT', 'MAPT', 'CD28', 'GHR', 'GNAT1', 'JUP', 'NPR1', 'SYN1', 'PAM', 'CDH2', 'MAG', 'ATP2B4', 'PAX6', 'MAPK4', 'SFN', 'CTNNB1', 'SREBF1', …	GO:0019901	GO_Molecular_Function_2018
215	F	GO:0004674	['H7BZM6', 'NEK8', 'M0QYV0', 'SGK1', 'BMPR1B', 'PLK4', 'PLK4', 'PLK4', 'CIT', 'RIOK3', 'CHEK1', 'CHEK1', 'CHEK1', 'CHEK1', 'CHEK1', 'CHEK1', 'BCKDK', 'IKBKB', 'IKBKB', 'IKBKB', 'IKBKB', 'IKBKB', 'IKBKB', 'IKBKB', 'IKBKB', 'CASK', 'AURKA', 'AURKA', 'AURKA', 'AURKA', 'GAK', 'DCLK1', 'MAPK13', 'MAPK13', 'PPM1D', 'PDPK1', 'PDPK1', 'PDPK1', 'PDPK1', 'MAP3K13', 'DAPK3', 'DAPK3', 'DAPK3', 'MAP3K7', 'MAP…	GO:0004674	GO_Molecular_Function_2018
216	F	GO:0005524	['LMTK3', 'VARS2', 'SIK1B', 'A0A0C4DFX4', 'VARS2', 'NLRP2', 'A0A0J9YVX5', 'VARS2', 'VARS2', 'A0A1B0GUL7', 'UBE2L5', 'TDRD12', 'UBA6', 'UBE2QL1', 'HFM1', 'TARSL2', 'VWA8', 'CARNS1', 'IQCA1L', 'PALM3', 'SMCHD1', 'CCT8L1P', 'FIGNL2', 'TTLL13P', 'TTLL8', 'MYH7B', 'DDX11L8', 'MYO1G', 'MYO9A', 'KIF28P', 'E7ENX8', 'H0YGX0', 'H0YJX3', 'H7BZM6', 'I3L4J1', 'NEK8', 'M0QX08', 'M0QYC6', 'M0QYV0', 'M0R2C6', 'K…	GO:0005524	GO_Molecular_Function_2018
217	F	GO:0045296	['ESYT2', 'SHTN1', 'CLIC1', 'LAD1', 'NOP56', 'DDX3X', 'TXNDC9', 'UBFD1', 'CCS', 'GIPC1', 'SPTBN2', 'YKT6', 'MYO1B', 'PPL', 'EXOC3', 'PLIN3', 'CTNND1', 'SNX2', 'USO1', 'FLNB', 'IDH1', 'RSL1D1', 'CCNB2', 'EPN2', 'VAPB', 'LYPLA2', 'AHSA1', 'BAG3', 'LDHA', 'EGFR', 'ALDOA', 'ITGB1', 'ENO1', 'PFN1', 'SLC3A2', 'HSP90AB1', 'HSPA1A', 'HSPA5', 'HSPA8', 'CDH1', 'SRC', 'EEF2', 'PKM', 'JUP', 'EZR', 'RPS2', 'N…	GO:0045296	GO_Molecular_Function_2018
218	F	GO:0044212	['MEN1', 'CBX4', 'NR5A2', 'KMT2D', 'IRF6', 'KLF11', 'SMAD7', 'TP73', 'ATMIN', 'KLF4', 'SMAD6', 'ZBTB14', 'AIRE', 'KDM1A', 'CCNT1', 'TBL1X', 'ZNF217', 'H2AFY', 'H2AFY', 'NCOR1', 'FOXH1', 'KAT7', 'WNT11', 'FOS', 'TNF', 'WNT1', 'TP53', 'TP53', 'JUN', 'JUN', 'JUN', 'JUN', 'TFAP2A', 'SP1', 'SP1', 'GLI1', 'HMGB1', 'ZBTB48', 'AR', 'AR', 'AR', 'THRA', 'EGR2', 'XRCC6', 'XRCC5', 'HNRNPL', 'JUND', 'TAL1', '…	GO:0044212	GO_Molecular_Function_2018
219	F	GO:0016791	['DUSP11', 'ATP1A1', 'CA3', 'ACPP', 'ACPP', 'EPHX2', 'EPHX2', 'PPP1CC', 'DUSP3', 'PPP5C', 'PPP1CA', 'PPP1CB', 'PTPRJ', 'PTPRJ', 'PTPRJ', 'PTPRJ', 'PTPRJ', 'DUSP4', 'DUSP8', 'DUSP5', 'PTPRO', 'DUSP28', 'PRUNE1', 'DUSP18', 'PXYLP1', 'PGAM5', 'DUSP23', 'DUSP16', 'DUSP15', 'SACM1L', 'DUSP13', 'DUSP12', 'DUSP12', 'PTPN22', 'DUSP10', 'DUSP10', 'LHPP', 'PLPP3', 'PLPPR1', 'ARMT1', 'PLPP2', 'PDXP', 'PLPPR…	GO:0016791	GO_Molecular_Function_2018
220	F	GO:0070491	['GMNN', 'EIF4E', 'SRI', 'CTNNB1', 'MAGEA2', 'CBX5', 'HHEX', 'RUNX2', 'TCP10L', 'ZNF703', 'PRDM5', 'HDAC9', 'HDAC9', 'ZMYND8', 'NOC2L', 'PRDM5', 'NOC2L', 'RBPJ', 'TLE1', 'TLE6', 'TLE4', 'TLE5', 'TLE2', 'TLE3']	GO:0070491	GO_Molecular_Function_2018
221	F	GO:0000978	['E2F8', 'FEZF1', 'HELT', 'F8W8V4', 'ETV2', 'MEIS1', 'NR5A2', 'SOX1', 'NFIB', 'CUX2', 'CDX4', 'CHD2', 'OVOL1', 'MEIS2', 'TFEC', 'ZNF536', 'TBX3', 'TBXT', 'NKRF', 'TP73', 'FOXP2', 'CLOCK', 'NKX2-8', 'PER1', 'CRX', 'HOXC11', 'KLF4', 'FOXO3', 'SMAD6', 'FOXS1', 'ZBTB14', 'CREB3', 'ST18', 'ZIC3', 'TBX19', 'MITF', 'ZNF217', 'EED', 'PRDM1', 'KLF7', 'NFAT5', 'NFAT5', 'ZNF202', 'KLF8', 'ESRRB', 'ONECUT2',…	GO:0000978	GO_Molecular_Function_2018
222	F	GO:0004672	['LMTK3', 'A0A0J9YVX5', 'A0A1B0GUL7', 'H0YGX0', 'M0QX08', 'M0QYC6', 'CDC7', 'CDC7', 'EEF2K', 'STK25', 'CHEK1', 'IKBKB', 'AURKA', 'AURKA', 'AURKA', 'DCLK1', 'CHUK', 'TRIM24', 'MAP3K7', 'DYRK3', 'BUB1B', 'JAK2', 'RPS6KA5', 'CDKL5', 'STK17B', 'PAK4', 'ABL1', 'ABL1', 'AVP', 'RAF1', 'RAF1', 'PRKCG', 'CDK1', 'CDK1', 'CCL3', 'ARAF', 'SRC', 'SRC', 'SRC', 'CCL2', 'CCL5', 'BRAF', 'NPR1', 'PDGFRA', 'PRKCA',…	GO:0004672	GO_Molecular_Function_2018
223	F	GO:0016773	['FAM20B', 'G6PC', 'POMK', 'POMK', 'FAM20B', 'FAM20C']	GO:0016773	GO_Molecular_Function_2018
224	F	GO:0001664	['ARHGEF11', 'TULP3', 'POMC', 'PSAP', 'SAA1', 'HSPA1A', 'HSPA1B', 'FPR1', 'ADORA1', 'GNA15', 'TUB', 'GNAI1', 'NMS', 'GPR15L', 'GPR15L', 'NPW', 'NPB', 'ARHGEF1', 'PROK2', 'PICK1', 'GPRC5B', 'ARHGEF12', 'GHRL', 'MARCO', 'NPY', 'GNA13', 'PYY', 'PPY', 'ARRB1', 'GNAT2', 'NPFF', 'MARCO', 'GNAT3', 'GNA14', 'INSL3', 'CORT', 'INSL5', 'GNAL', 'GNAI1', 'ARR3', 'GNAT1', 'UTS2B', 'GNAZ', 'GNA11', 'GNAS', 'GNA…	GO:0001664	GO_Molecular_Function_2018
225	F	GO:0000987	['E2F8', 'E2F3', 'YY2', 'KLF4', 'NKX2-2', 'TFAP2A', 'RB1', 'SP1', 'TBP', 'GATA3', 'YY1', 'TEAD1', 'HNF1B', 'SMAD3', 'SMAD3', 'E2F1', 'SP3', 'PAX2', 'TFCP2', 'KLF1', 'SMAD4', 'E2F2', 'MTF1', 'NFE2', 'NFE4', 'ZNF516', 'CREBBP', 'E2F7', 'UHRF1', 'MIXL1', 'CXXC1', 'DMRT1', 'KLF1']	GO:0000987	GO_Molecular_Function_2018
226	F	GO:0000977	['POU6F1', 'NKX2-6', 'HMX3', 'CUX2', 'PHOX2A', 'ZBTB5', 'SNAI2', 'ACTN4', 'DUX1', 'CREB3', 'AIRE', 'ONECUT3', 'LMX1B', 'H2AFY', 'DEAF1', 'NR1I2', 'ZNF205', 'SNAI1', 'EOMES', 'ENO1', 'SP1', 'GLI1', 'HOXD4', 'PARP1', 'GLI3', 'HOXD8', 'IRF2', 'HOXB1', 'MYOD1', 'MYOG', 'MYOG', 'ATF2', 'FOSL2', 'NME1', 'GATA1', 'YBX3', 'HOXB9', 'CEBPB', 'EGR1', 'ATF1', 'ATF3', 'ATF6', 'RXRA', 'NFKB1', 'NR1D1', 'LMO2',…	GO:0000977	GO_Molecular_Function_2018
227	F	GO:0042803	['E2F8', 'CCDC66', 'TYW5', 'CRPPA', 'HELT', 'SMCHD1', 'SMIM1', 'KLRF2', 'HIP1', 'HIP1', 'UPK1A', 'DNM1L', 'DNM1L', 'STK25', 'PEX7', 'PDXK', 'PDXK', 'BHLHE40', 'HSPB6', 'ADAM10', 'IMPA2', 'TERT', 'MSTN', 'GIPC1', 'IKBKB', 'CASQ2', 'CHUK', 'ZBTB7B', 'AXIN1', 'SLC22A1', 'MID1', 'TOX3', 'FOXP2', 'SEPT4', 'MAP3K13', 'DAPK3', 'RIPK2', 'TBX1', 'DNPH1', 'ACTN4', 'VEGFD', 'BNIP3L', 'CUBN', 'CIDEA', 'UGT1A…	GO:0042803	GO_Molecular_Function_2018
228	F	GO:0001228	['NKX2-6', 'MSGN1', 'NKX6-3', 'F8W8V4', 'ETV2', 'ARNTL', 'MEIS1', 'NR5A2', 'SOX1', 'NFIB', 'E2F3', 'CDX4', 'CDX4', 'MEIS2', 'BACH1', 'IRF6', 'TFEC', 'ZBTB7B', 'PLSCR1', 'NKRF', 'SHOX', 'SHOX', 'TP73', 'FOXN1', 'SOX12', 'YY2', 'CLOCK', 'NKX2-8', 'MAFG', 'CRX', 'HOXC11', 'KLF4', 'FOXO3', 'TCF21', 'TLX2', 'DUX1', 'CREB3', 'AIRE', 'ZNF292', 'ZEB2', 'ONECUT3', 'DLX3', 'ZIC3', 'FOXD2', 'TBX19', 'MITF',…	GO:0001228	GO_Molecular_Function_2018
229	F	GO:0016301	['PMS2P1', 'CDC7', 'PIK3CD', 'CHEK1', 'BCKDK', 'FAM20B', 'ULK1', 'CDKL5', 'PRKD3', 'CHEK2', 'ABL1', 'LYN', 'CCL3', 'BCR', 'PRPS2', 'SRC', 'SRC', 'PKM', 'PRPS1L1', 'TAF1', 'RPS6KB1', 'RPS6KB1', 'RPS6KB1', 'RPS6KB1', 'DGKA', 'MAPK1', 'MAPK1', 'WEE1', 'WEE1', 'WEE1', 'PKLR', 'AKT1', 'CIITA', 'PIK3CA', 'PIK3CA', 'PIK3CA', 'PIK3CA', 'PIK3CA', 'PIK3CA', 'PIK3CB', 'MTOR', 'MTOR', 'MTOR', 'MTOR', 'MTOR',…	GO:0016301	GO_Molecular_Function_2018
230	F	GO:0001085	['WWP2', 'TBX3', 'TBXT', 'KLF4', 'KDM1A', 'NFATC1', 'TBX6', 'FBP1', 'SPI1', 'CTNNB1', 'CTNNB1', 'CTNNB1', 'GBX2', 'GSC', 'EP300', 'SMAD4', 'MIXL1', 'TBX20', 'TEAD2', 'ZMIZ2', 'ID2', 'MIXL1', 'ZFPM2', 'TEAD3', 'RERE', 'TEAD4', 'ID4', 'PIAS2', 'PIAS4', 'PITX2', 'MAMSTR', 'ATN1', 'PIAS3', 'ZFPM1', 'ZMIZ1', 'PIAS1', 'ID2B', 'PITX1', 'PITX3', 'TEAD1', 'ID1', 'ID3', 'MTDH']	GO:0001085	GO_Molecular_Function_2018
231	F	GO:0001012	['TXK', 'NKX2-1', 'NCOA1', 'ATXN3L', 'NCOR2', 'RB1', 'NCOR1P1', 'RBL1', 'NCOR1', 'RBL2']	GO:0001012	GO_Molecular_Function_2018
232	F	GO:0035639	['PSMA6']	GO:0035639	GO_Molecular_Function_2018
233	F	GO:0003677	['A0A0C4DFX4', 'A0A1B0GW55', 'A0A1W2PPK0', 'CPHXL', 'CPHXL', 'A0A2R8Y619', 'H3.Y', 'A0A3B3IU63', 'FAM170A', 'ZNF320', 'EME2', 'BDP1', 'MEIS3P1', 'MEIS3P1', 'ZNF840P', 'ZNF316', 'RBFOX3', 'ZNF860', 'SMCHD1', 'ZSCAN5B', 'ZNF233', 'ZNF98', 'DUXA', 'DUXA', 'ZFP92', 'ZNF729', 'ZNF726', 'ZNF716', 'MEIS3P2', 'MEIS3P2', 'ZNF785', 'DDX11L8', 'ZNF891', 'CENPX', 'NOTO', 'NOTO', 'ZNF724', 'ZNF727', 'ZNF705G'…	GO:0003677	GO_Molecular_Function_2018
234	F	GO:0019903	['PPP1R3G', 'MAP2K7', 'PPP6R2', 'REG1A', 'CSF1R', 'HSP90B1', 'CDH2', 'CD22', 'CD22', 'PPARG', 'CSK', 'GRB2', 'SIRPA', 'SIRPA', 'DLG4', 'IKBKE', 'MVP', 'VRK3', 'CADM4', 'PARD3', 'DLG3', 'KAT2A', 'TBK1', 'SHOC2', 'PPP1R3C', 'IRS2', 'PPME1', 'BAD', 'STYXL1', 'JUP', 'CTNNB1', 'CLEC12B']	GO:0019903	GO_Molecular_Function_2018
235	F	GO:0000976	['ARNTL', 'PER2', 'SOX12', 'SUV39H1', 'PRKN', 'TBX18', 'JUN', 'TFAP2A', 'GATA1', 'EGR1', 'ATF3', 'ATF6', 'NFKB1', 'SFPQ', 'GATA3', 'DDIT3', 'SOX11', 'SOX11', 'ZNF93', 'SOX2', 'FOXK1', 'FOXK1', 'FOXK1', 'FOXK2', 'POU5F1', 'SOX4', 'HDAC1', 'NFE2L2', 'ZNF568', 'CRY2', 'ZNF658', 'CREB3L3', 'DUX4L9', 'ZNF605', 'ZNF709', 'FOXJ1', 'SIN3A', 'PITX2', 'NKX3-1', 'SUV39H2', 'DUX4', 'NR1I3', 'PER3', 'NR5A2', …	GO:0000976	GO_Molecular_Function_2018
236	F	GO:0043565	['DUXB', 'LOC390937', 'A0A1W2PRP0', 'FOXO3B', 'HMX2', 'DPRX', 'NKX6-3', 'ARGFX', 'UNCX', 'DBX1', 'FOXI3', 'LEUTX', 'DLX3', 'NR1H2', 'M0R3H8', 'ARNTL', 'FOXE1', 'FOXE1', 'FOXE1', 'FOXE1', 'FOXE1', 'FOXE1', 'FOXE1', 'FOXN3', 'POLRMT', 'NR5A2', 'E2F3', 'CUX2', 'IRF6', 'ZNF263', 'TBX3', 'SHOX', 'SHOX', 'FOXN1', 'YY2', 'FOXP2', 'GSC2', 'CLOCK', 'NKX2-8', 'PAX4', 'TBX1', 'FOXO3', 'SNAI2', 'SNAI2', 'TLX…	GO:0043565	GO_Molecular_Function_2018
237	F	GO:0003714	['E2F8', 'HSBP1L1', 'CBX4', 'SAP18', 'BHLHE40', 'PRMT5', 'MEIS2', 'TCERG1', 'TFEC', 'HDAC3', 'HDAC3', 'HDAC3', 'RBFOX2', 'SIAH2', 'CBFA2T2', 'CBFA2T2', 'HR', 'MSC', 'TBL1X', 'CBFA2T3', 'CBFA2T3', 'NCOR1', 'NCOR1', 'NCOR1', 'NCOR1', 'PEX14', 'SAP30', 'E2F6', 'GMNN', 'HSBP1', 'CREG1', 'PIAS1', 'URI1', 'URI1', 'URI1', 'URI1', 'ZBTB7A', 'TDP2', 'ELANE', 'HOXC6', 'HSPA1A', 'RARA', 'THRB', 'SKI', 'SKI'…	GO:0003714	GO_Molecular_Function_2018
238	F	GO:0004713	['MAP2K7', 'MUSK', 'DYRK3', 'JAK2', 'JAK2', 'JAK2', 'JAK2', 'JAK2', 'JAK2', 'JAK2', 'JAK2', 'JAK2', 'JAK2', 'JAK2', 'ABL1', 'ABL1', 'ABL1', 'ABL1', 'ABL1', 'ABL1', 'ABL1', 'ABL1', 'ABL1', 'ABL1', 'ABL1', 'ABL1', 'EGFR', 'EGFR', 'EGFR', 'EGFR', 'EGFR', 'EGFR', 'EGFR', 'EGFR', 'EGFR', 'EGFR', 'EGFR', 'ERBB2', 'ERBB2', 'NTRK1', 'NTRK1', 'INSR', 'INSR', 'LCK', 'LCK', 'LCK', 'LCK', 'LCK', 'LCK', 'LCK'…	GO:0004713	GO_Molecular_Function_2018
239	F	GO:0051020	['CLTA', 'POU4F1', 'PTPRN', 'SH3GL1', 'PPP1R9A', 'PREB']	GO:0051020	GO_Molecular_Function_2018
240	F	GO:1990837	['ABL1', 'LMNB1', 'ARNT', 'AHR', 'HCFC1', 'SUB1', 'HNRNPU', 'HNRNPU', 'TARDBP', 'NEUROG1', 'DUX4', 'KDM5B', 'HNRNPAB', 'HNRNPDL', 'HNRNPD']	GO:1990837	GO_Molecular_Function_2018
241	F	GO:0005096	['ARHGAP42', 'AGAP5', 'MYO9A', 'RASA4B', 'DNM1L', 'CDC42EP2', 'GNB5', 'NRP1', 'RGS12', 'ARHGEF11', 'RGS16', 'RGS5', 'SGSM2', 'SGSM2', 'PLXNB1', 'SIPA1L1', 'ARHGAP6', 'SRGAP3', 'RASA4', 'RASA4', 'RGS14', 'RGS10', 'RGS10', 'ADGRB3', 'SIPA1L3', 'EVI5', 'SRGAP2', 'SRGAP2', 'SRGAP2', 'ADAP1', 'ADAP1', 'RP2', 'RP2', 'RP2', 'RP2', 'RGS9', 'RGS20', 'RGS11', 'FAM13A', 'ARHGEF15', 'AGFG2', 'RASAL1', 'WNT11…	GO:0005096	GO_Molecular_Function_2018
242	F	GO:0051015	['SHTN1', 'XIRP2', 'MYH7B', 'ESPN', 'MYO1C', 'HIP1', 'TULP1', 'BIN1', 'FSCN2', 'VILL', 'ZNF185', 'ACTN4', 'ACTN4', 'MYO1B', 'WDR1', 'HIP1R', 'AVIL', 'NEBL', 'MYO1D', 'SVIL', 'FMNL1', 'ABL1', 'EGFR', 'SPTA1', 'GSN', 'TPM2', 'VIL1', 'VIL1', 'VIL1', 'TPM1', 'MYH3', 'SPTB', 'ACTN1', 'MYL4', 'MYH1', 'MYH7', 'MYH6', 'MYH8', 'EEF2', 'LCP1', 'LCP1', 'ANXA8', 'EZR', 'FLNA', 'FLNA', 'FLNA', 'FLNA', 'CFL1',…	GO:0051015	GO_Molecular_Function_2018
243	F	GO:0030695	['WASL', 'KRIT1', 'RGS12', 'IPO7', 'WAS', 'SIRPA', 'RALGDS', 'RALGDS', 'RUNDC3A', 'RIMS1', 'PCP2', 'RIN2', 'DNAJA3', 'ARL2BP', 'GPSM3']	GO:0030695	GO_Molecular_Function_2018
244	F	GO:0008017	['CCDC187', 'CCDC66', 'E7EWF7', 'DCDC1', 'KIF2A', 'EML1', 'EML1', 'KRIT1', 'DYNC1I1', 'MID1', 'BIRC5', 'OGG1', 'RGS14', 'DCX', 'DCX', 'PRC1', 'ZNF207', 'ZNF207', 'GAS2', 'CLASP2', 'PEX14', 'KATNA1', 'DYSF', 'TPPP', 'GABARAP', 'VAPB', 'MAP4K4', 'EML2', 'FTCD', 'FTCD', 'GAS8', 'APC2', 'CRYAB', 'PRNP', 'GAPDH', 'S100A8', 'S100A9', 'POLB', 'NEFM', 'FES', 'GLI1', 'MAPT', 'MAPT', 'MAPT', 'MAPT', 'MAPT'…	GO:0008017	GO_Molecular_Function_2018
245	F	GO:0046872	['NUDT4B', 'ZNF724', 'A0A087WUV0', 'RNF213', 'A0A0B4J293', 'A0A0D9SFW1', 'TEX13C', 'TEX13D', 'KLF18', 'A0A0U1RQK1', 'CENPVL1', 'CENPVL3', 'CRYAA2', 'ZC3H11B', 'LMLN2', 'LITAFD', 'A0A1W2PQL4', 'TMEM129', 'FEZF1', 'FAM170A', 'PXDNL', 'MEX3A', 'ZBTB7C', 'ZC3H12D', 'ZNF320', 'ZNF804B', 'MBLAC1', 'CARNS1', 'RNF222', 'ZNF840P', 'ANTXRL', 'TRABD2B', 'ZNF316', 'ZSCAN5C', 'ZNF860', 'RNF227', 'AGAP5', 'WTI…	GO:0046872	GO_Molecular_Function_2018
246	F	GO:0003779	['WASHC1', 'WASH4P', 'MYO1G', 'MYO9A', 'WASH3P', 'H0Y858', 'H7C5I2', 'MYO1F', 'ABLIM1', 'ENC1', 'GIPC1', 'FSCN2', 'SPTBN2', 'INPPL1', 'MEFV', 'EPB41L2', 'WIPF1', 'ACTN4', 'GMFG', 'DIAPH1', 'DIAPH2', 'OPHN1', 'PHACTR2', 'AVIL', 'FLNB', 'MICAL2', 'MICAL2', 'MICAL2', 'KLHL2', 'FAM107A', 'ANG', 'ANG', 'ALDOA', 'ITGB1', 'GSN', 'GSN', 'TPM2', 'TPM1', 'MAPT', 'MAPT', 'MAPT', 'EPB41', 'SPTB', 'DMD', 'DMD…	GO:0003779	GO_Molecular_Function_2018
247	F	GO:0046982	['TAF11L7', 'TAF11L4', 'TAF11L13', 'TAF11L14', 'TAF11L12', 'TAF11L11', 'TAF11L9', 'LINC02218', 'TAF11L3', 'A0A2R8Y619', 'H3.Y', 'A0A3B3IU63', 'A6NLC8', 'BTBD11', 'TAF4', 'ARNTL', 'SYT5', 'PIK3R2', 'MEIS1', 'PRMT5', 'IKBKB', 'CHUK', 'MID1', 'FOXP2', 'CFLAR', 'MAFG', 'BCL2L11', 'BUD23', 'CXCL13', 'BNIP3L', 'SOX15', 'TLR2', 'UGT1A9', 'SNX2', 'HIST1H2BK', 'HIP1R', 'H2AFY', 'HYPM', 'CRLF1', 'SUPT3H', …	GO:0046982	GO_Molecular_Function_2018
248	F	GO:0017111	['DDX3X', 'ENTPD6', 'ENTPD3', 'DHX9', 'ENTPD8', 'NTPCR', 'ENTPD2']	GO:0017111	GO_Molecular_Function_2018

## Sheet: description
Gene sets and GO terms used in the gene set enrichment analysis.
	sheet name	column name	description
	gene sets	Aspect	Aspect of the GO term, either Molecular Function (F), Biological Process (P), or Cellular Component (C)
		GO ID
		DB Object Symbol	Gene names
		GO description	description of GO ID
		library	source library used by Enrichr tool
