# Supplementary material for: Paralog dependency indirectly affects the robustness of human cells
Source: Mol Syst Biol. 2019 Sep 24;15(9):e8871. doi: 10.15252/msb.20198871 (PMC6757259; doi:10.15252/msb.20198871)
Supplement: Supplementary file 8 — Dataset EV5 [file MSB-15-e8871-s008.xlsx]

## Sheet: all ppi;molecular function
	GO ID	DB Object Symbol	GO description	Adjusted P-value (paralog)	Genes (paralog)	Adjusted P-value (heteromer)	Genes (heteromer)	Adjusted P-value (not heteromer)	Genes (not heteromer)	# of heteromers / # of paralogs	CS mean (not heteromer)	CS mean (heteromer)	CS mean p-value	CS mean (heteromer) - CS mean (not heteromer)
0	GO:0042826	['RFXANK', 'ZBTB7B', 'KLF4', 'TCF21', 'AKAP8', 'CAMTA2', 'SIX3', 'PARP1', 'GLI3', 'RARA', 'SRF', 'NR2C1', 'CEBPB', 'MAGEA1', 'MAGEA2', 'CBX5', 'NRIP1', 'RAC1', 'CDC20', 'HNRNPD', 'HIC1', 'PKN1', 'PKN2', 'CRY1', 'HIF1A', 'KCTD21', 'MYOCD', 'WDTC1', 'HDAC10', 'BHLHE41', 'ZMYND15', 'DHX36', 'SUDS3', 'ANKRA2', 'DNMT3B', 'DDX20', 'AKAP8L', 'NR2E1', 'SUDS3', 'NCOR2', 'MEF2C', 'PRDM1', 'NCOR1P1', 'BRMS1…	histone deacetylase binding (GO:0042826)	0.000109374	HDAC4;TOP2A;HDAC5;TOP2B;HSP90AB1;HDAC3;YWHAB;HDAC1;LEF1;RELA;HOXA10;C10ORF90;MAPK8;RBBP4;MIER1;HEY2;MAGEA1;MEF2D;NKX3-1;MEF2A;HSP90AA1;MEF2C;MEF2B;FOXP3;USF1;NCOR2;SFPQ;NCOR1;BRMS1;SP1;BRMS1L;PKN2;INSM1;PKN1;BCOR;TP53;HSPA1B;HSPA1A;RAD9A	0.000203071	NCOR2;HSP90AA1;NCOR1;HSP90AB1;RBBP4;FOXP3	0.00863639	HDAC4;TOP2A;HDAC5;TOP2B;HDAC3;YWHAB;HDAC1;LEF1;RELA;HOXA10;C10ORF90;MAPK8;MIER1;HEY2;MAGEA1;MEF2D;NKX3-1;MEF2A;MEF2C;MEF2B;USF1;SFPQ;BRMS1;SP1;BRMS1L;PKN2;INSM1;PKN1;BCOR;TP53;HSPA1B;HSPA1A;RAD9A	0.153846	-0.249078	-0.352977	0.79117	-0.103898
1	GO:0000980	['ARNTL', 'NR5A2', 'BHLHE40', 'BACH1', 'TBXT', 'CLOCK', 'MSC', 'PROP1', 'SIX3', 'NFATC1', 'ESRRB', 'ESRRB', 'TBX6', 'TP53', 'JUN', 'HNRNPC', 'HOXC4', 'H2AFZ', 'H2AFZ', 'NR2F6', 'ATF2', 'HIVEP1', 'GATA1', 'CREB1', 'TAL1', 'SPI1', 'ATF4', 'NFKB1', 'SFPQ', 'GATA2', 'PBX3', 'NKX2-1', 'CDX1', 'MEOX2', 'SOX10', 'H3F3A', 'RELB', 'FLI1', 'POU4F1', 'SPIB', 'KMT2A', 'RELA', 'REL', 'ZBTB16', 'MEF2C', 'NR5A1…	RNA polymerase II distal enhancer sequence-specific DNA binding (GO:0000980)	6.866e-05	SMARCD2;ATF6B;HDAC1;BACH1;BACH2;ACTB;RELA;YY1;YY2;RBBP4;HOXC4;MBD3;JUN;CDX2;H2AFZ;CDX1;NONO;ESRRB;MBD2;NFATC1;POU4F1;GATAD2B;NR5A1;SFPQ;CREB1;NR5A2;REL;HNRNPC	0.00182782	CREB1;RBBP4;NONO;ACTB	0.00297465	MBD3;JUN;SMARCD2;CDX2;ATF6B;H2AFZ;HDAC1;CDX1;ESRRB;MBD2;NFATC1;POU4F1;BACH1;GATAD2B;BACH2;RELA;NR5A1;YY1;SFPQ;NR5A2;YY2;REL;HOXC4;HNRNPC	0.142857	-0.207679	-0.785561	0.221282	-0.577882
2	GO:0033613	['WFS1', 'PPARG', 'GATA4', 'HAND2', 'ATOH8', 'DHX33', 'HOXA4', 'ZNF516', 'HOXD4', 'HOXB4', 'V9GYH0', 'HOXD4', 'CIITA', 'HOXC4']	activating transcription factor binding (GO:0033613)	0.00034378	HDAC4;LDB1;HDAC1;GATA4;LDB2;RELA;NEUROD1;NHLH2;SIN3A;HNF4A;MYC;PRDM16;HEY2;PITX2;MEF2D;MEF2A;EOMES;JUN;EGR2;MEF2C;MEF2B;SMAD3;NEK6;TBX6;FOS;HIPK2;RBL2;CREB1;RBL1;NCOR1;IFI27;NFE2L2	0.00324202	CREB1;NCOR1;NEK6;MYC	0.00743575	HDAC4;LDB1;HDAC1;GATA4;LDB2;RELA;NEUROD1;NHLH2;SIN3A;HNF4A;PRDM16;HEY2;PITX2;MEF2D;MEF2A;EOMES;JUN;EGR2;MEF2C;MEF2B;SMAD3;TBX6;FOS;HIPK2;RBL2;RBL1;IFI27;NFE2L2	0.125	0.0472526	-0.999404	0.0296107	-1.04666
3	GO:0001158	['ZBTB7B', 'TBX19', 'ESRRB', 'ATF2', 'HMGA1', 'XBP1', 'GATA2', 'GATA3', 'YY1', 'HMGB2', 'HMGB2', 'HOXD13', 'SOX11', 'GATA4', 'SOX9', 'LHX1', 'ISL1', 'ISL1', 'LMO4', 'ZNF704', 'LDB1', 'TFAP2B', 'IRF7', 'FOXN4', 'FOXN4', 'GATA5', 'ZNF395']	enhancer sequence-specific DNA binding (GO:0001158)	9.19889e-07	SMARCD2;ZNF395;ATF6B;HDAC1;HMGB2;GATA2;BACH1;BACH2;ACTB;RELA;YY1;YY2;RBBP4;ZNF704;HOXC4;SOX9;MBD3;TFAP2B;JUN;CDX2;H2AFZ;CDX1;NONO;ESRRB;MBD2;NFATC1;SOX11;POU4F1;GATAD2B;NR5A1;SFPQ;CREB1;NR5A2;REL;HNRNPC;SLC2A4RG	0.00309226	CREB1;RBBP4;NONO;ACTB	6.81782e-05	SMARCD2;ZNF395;ATF6B;HDAC1;HMGB2;GATA2;BACH1;BACH2;RELA;YY1;YY2;ZNF704;HOXC4;SOX9;MBD3;TFAP2B;JUN;CDX2;H2AFZ;CDX1;ESRRB;MBD2;NFATC1;SOX11;POU4F1;GATAD2B;NR5A1;SFPQ;NR5A2;REL;HNRNPC;SLC2A4RG	0.111111	-0.0981992	-0.785561	0.104724	-0.687362
4	GO:0004725	['PGP', 'EYA2', 'PTPRT', 'PTPRT', 'PTPRT', 'CDC14B', 'RNGTT', 'DNAJC6', 'DUSP11', 'DUSP14', 'PTPRC', 'PTPRC', 'PTPRC', 'PTPRC', 'PTPRF', 'PTPRF', 'PTPN2', 'PTPN2', 'PTPN2', 'PTPN2', 'PTPN1', 'PTPN1', 'PTPN1', 'PTPN1', 'PTPN1', 'PTPN1', 'PTPN1', 'PTPRG', 'PTPRZ1', 'PTPRZ1', 'PTPRZ1', 'PTPN3', 'PTPN3', 'DUSP1', 'PTPRM', 'PTPRM', 'PTPRM', 'PTPN6', 'PTPN6', 'PTPN6', 'PTPN6', 'PTPN6', 'CDC25B', 'CDC25…	protein tyrosine phosphatase activity (GO:0004725)	0.00487843	PTPRT;PTPRS;MTMR3;PTPRM;DUSP18;DUSP15;PTPRF;MTMR6;PTPRG;PTPRZ1;UBASH3B;DUSP4;PTPN1;EYA1;EYA2;DUSP1;EYA3;EYA4;PTPN14;DUSP6;DUSP7;PTP4A1;PTPRD;PTP4A2;PTP4A3;DUSP21;PTPN2	0.0158789	PTP4A1;PTPN1;PTPN2	0.0341162	PTPRT;DUSP4;PTPRS;MTMR3;EYA1;EYA2;DUSP1;EYA3;EYA4;PTPRM;DUSP18;DUSP15;PTPN14;PTPRF;DUSP6;MTMR6;DUSP7;PTPRG;PTPRD;PTP4A2;PTP4A3;DUSP21;PTPRZ1;UBASH3B	0.111111	0.290501	0.145293	0.593489	-0.145207
5	GO:0001102	['BHLHE40', 'TBX3', 'EOMES', 'TBX6', 'EGR2', 'HNF4A', 'EXOSC9', 'SETD3', 'ZFPM1', 'CREBBP', 'BHLHE41', 'HIPK2', 'TBX20', 'TBX5', 'LDB2', 'RBL2', 'TBX18', 'RBL1', 'LDB1', 'TBX2', 'TBX19', 'TBX21', 'TBX15', 'TBX22', 'TBX3', 'TBX1', 'EOMES', 'TBX20', 'TBX10', 'TBXT', 'TBX4', 'TBX6', 'RB1', 'TBR1', 'MGA', 'HIPK2']	RNA polymerase II activating transcription factor binding (GO:0001102)	0.000241808	LDB1;LDB2;NEUROD1;NHLH2;SIN3A;HNF4A;HEY2;PITX2;MEF2D;MEF2A;EOMES;JUN;EGR2;MEF2C;MEF2B;SMAD3;TBX6;FOS;HIPK2;RBL2;CREB1;RBL1;NCOR1;IFI27;NFE2L2	0.0610669	CREB1;NCOR1	0.00152816	MEF2A;EOMES;JUN;EGR2;MEF2C;MEF2B;SMAD3;LDB1;LDB2;TBX6;FOS;HIPK2;NEUROD1;RBL2;NHLH2;RBL1;IFI27;SIN3A;HNF4A;HEY2;PITX2;MEF2D;NFE2L2	0.08	0.10499	-0.216039	0.496218	-0.321029
6	GO:0019900	['OPA1', 'KIF1B', 'LDHA', 'NTRK1', 'RB1', 'LDHB', 'SLC2A1', 'PFKFB1', 'CEBPB', 'TNFAIP3', 'PER3', 'BTG1', 'DLG4', 'HPCA', 'DLG2', 'MIDN', 'SGO1', 'JAKMIP3', 'TAX1BP1', 'RASGRP3', 'NIN', 'DLG3', 'JAKMIP2', 'JAKMIP1', 'CHP1', 'BARD1', 'PIP5K1A', 'ABI2', 'DUSP12', 'IGSF9B', 'PTPN22', 'SIT1', 'PARP16', 'LRRC14', 'MYOM1']	kinase binding (GO:0019900)	0.000101338	WWC1;WWC2;ACTB;PPP1CC;GNAT1;PRKACA;SLC12A7;PDE8A;TNS2;MAP2K3;PDGFRB;CHIA;PRKCD;ANK2;VRK1;VRK2;EEF1A1;TOM1L2;TIAM1;MYCN;EEF1A2;SIK1;TRIB3;EPHA1;UTRN;TP53;PFKFB2;GRB7;IQGAP1;FOXO3;HIF1A;RHOBTB1;RHOBTB2;CCNB1;PLCG1;MAP2K6;SMAD1;SMAD3;FZD5;CAV2;NEK6;MSN;PTK2;ARHGAP33;MOB1B;DLG1;NR4A3;DLG2;SPDYE2B;DLG3;DLG4;SNAI1;GRB2;CALM1;CALM2;RAD9A;TP73;ACVRL1;BTG1;HSP90AB1;CLTC;PRKAG1;PRKAG2;RND2;RND3;ELAVL1;PRKA…	0.000203071	MAP2K3;PTPN1;PPP1CC;MYCN;HSP90AB1;NEK6;PRKACA;MAPRE1;ACTB;PTPN2;MAP2K6	0.0033558	WWC1;WWC2;GNAT1;SLC12A7;PDE8A;TNS2;PDGFRB;CHIA;PRKCD;ANK2;VRK1;VRK2;EEF1A1;TOM1L2;TIAM1;EEF1A2;SIK1;TRIB3;EPHA1;UTRN;TP53;PFKFB2;GRB7;IQGAP1;FOXO3;HIF1A;RHOBTB1;RHOBTB2;CCNB1;PLCG1;SMAD1;SMAD3;FZD5;CAV2;MSN;PTK2;ARHGAP33;MOB1B;DLG1;NR4A3;DLG2;SPDYE2B;DLG3;DLG4;SNAI1;GRB2;CALM1;CALM2;RAD9A;TP73;ACVRL1;BTG1;CLTC;PRKAG1;PRKAG2;RND2;RND3;ELAVL1;PRKAG3;RND1;SPRED2;GYS1;SPRED1;TRIM6;TRIM5;SPDYE2;RAC2;R…	0.0797101	-0.0538294	0.0152568	0.767257	0.0690862
7	GO:0004721	['SSU72P7', 'SSU72P5', 'SSU72P4', 'SSU72P2', 'SSU72P3', 'SSU72P8', 'PLPP3', 'PLPP2', 'CDC25A', 'CDC25A', 'CDC25B', 'PPP1CC', 'PPP5C', 'PPP5C', 'PTEN', 'PPP1CA', 'PPP2CA', 'PTPN12', 'PTPN11', 'DLG1', 'PTPRS', 'MTM1', 'PPP2R5D', 'PPP2R5A', 'DLGAP5', 'TIMM50', 'TNS2', 'SSH2', 'SSH1', 'SSH1', 'PDXP', 'PDXP', 'DUSP9', 'CPPED1', 'DUSP26', 'DUSP16', 'PPM1H', 'CTDP1', 'CTDSPL', 'TIMM50', 'SSH2', 'SSH3', …	phosphoprotein phosphatase activity (GO:0004721)	2.47435e-07	PTPRT;PTPRS;PTPRM;PPP2R2A;DUSP18;DUSP15;DUSP16;PTPRF;PTPRG;PPP3CA;PPP1CC;PPP3CB;UBASH3B;DUSP4;DUSP5;DUSP2;DUSP1;CTDSPL;PPP2R5A;PPP2R5D;DUSP8;DUSP9;DUSP6;DUSP7;PTP4A1;DUSP22;PTP4A2;PPM1A;PTP4A3;PPM1B;DUSP21;PPP1R3C;CTDSP1;LCK;CTDSP2;PPP1R3D;PLPP3;PLPP2;MTMR2;MTMR3;PPM1H;MTMR4;PPM1E;MTMR6;PPM1F;MTM1;PTPRZ1;PTPN1;EYA1;EYA2;EYA3;EYA4;PPP2R3B;SSH2;PTPN14;SSH1;PPP1CA;PDP1;DLG1;PPP2R2C;PPP2R2B;PPP2R2D;P…	0.00355615	PTP4A1;PTPN1;PPP1CC;PTPN2;PPP1CA	9.98933e-06	PTPRT;PTPRS;PTPRM;PPP2R2A;DUSP18;DUSP15;DUSP16;PTPRF;PTPRG;PPP3CA;PPP3CB;UBASH3B;DUSP4;DUSP5;DUSP2;DUSP1;CTDSPL;PPP2R5A;PPP2R5D;DUSP8;DUSP9;DUSP6;DUSP7;DUSP22;PTP4A2;PPM1A;PTP4A3;PPM1B;DUSP21;PPP1R3C;CTDSP1;LCK;CTDSP2;PPP1R3D;PLPP3;PLPP2;MTMR2;MTMR3;PPM1H;MTMR4;PPM1E;MTMR6;PPM1F;MTM1;PTPRZ1;EYA1;EYA2;EYA3;EYA4;PPP2R3B;SSH2;PTPN14;SSH1;PDP1;DLG1;PPP2R2C;PPP2R2B;PPP2R2D	0.0793651	0.251202	-0.0809275	0.0650621	-0.33213
8	GO:0004722	['PPP6C', 'PPP6C', 'PPM1D', 'PPM1G', 'CDC14B', 'CDC14B', 'CDC14B', 'PPM1B', 'CTDNEP1', 'CTDNEP1', 'PPP1R3D', 'LCK', 'PPP3CB', 'DUSP1', 'PPM1A', 'PPM1A', 'PPM1A', 'PPM1A', 'PPM1A', 'PPP1CC', 'PPP1CC', 'PPM1F', 'PPM1F', 'PPM1F', 'PPM1F', 'PPM1F', 'PPP5C', 'PPP5C', 'PPP5C', 'PPP5C', 'PPP5C', 'PTEN', 'PPP4C', 'PPP4C', 'PPP1CA', 'PPP1CA', 'PPP2CB', 'PPP2CB', 'PPP2CB', 'PPP2R2A', 'PPP2CA', 'PPP2CA', 'P…	protein serine/threonine phosphatase activity (GO:0004722)	0.00150301	MTMR3;PPM1M;PPP2R2A;MTMR4;PPM1E;MTMR6;PPM1F;PPP3CA;PPP1CC;PPP3CB;CAMK2G;DUSP4;CTDSPL;PPP2R5D;PPP2R3B;PPP1CA;PDP1;PPM1A;PPM1B;PPP2R2C;PPP1R3C;CTDSP1;LCK;PPP2R2B;CTDSP2;PPP1R3D;PPP2R2D;MYH6	0.0864928	PPP1CC;PPP1CA	0.00650789	MTMR3;PPM1M;PPP2R2A;MTMR4;PPM1E;MTMR6;PPM1F;PPP3CA;PPP3CB;CAMK2G;DUSP4;CTDSPL;PPP2R5D;PPP2R3B;PDP1;PPM1A;PPM1B;PPP2R2C;PPP1R3C;CTDSP1;LCK;PPP2R2B;CTDSP2;PPP1R3D;PPP2R2D;MYH6	0.0714286	0.176924	-0.420259	0.03471	-0.597183
9	GO:0001047	['MYC', 'NR3C1', 'NPM1', 'TBP', 'ELK4', 'MMP12', 'GTF2B', 'GTF2B', 'ZBTB17', 'PRDM11', 'AGO2', 'AGO1', 'DR1']	core promoter binding (GO:0001047)	0.000109374	HDAC4;HDAC5;HDAC1;HNRNPU;RORA;CHD2;FOXO3;GATA1;NPAS2;RELB;ELK4;SOX1;MTA1;E2F1;NKX2-1;E2F2;SOX9;E2F7;E2F8;NKX3-1;KLF10;ZFHX3;MYOCD;TFAP2C;TBP;STAT1;NONO;ESRRB;PROX1;FOXP3;ST18;RUNX1;SFPQ;NR4A3;PSPC1;SP1;AGO2;INSM1;TOP1;CLOCK;RBMX;TP53;NFE2L1	0.0349709	NONO;AGO2;FOXP3	0.000792954	HDAC4;HDAC5;HDAC1;HNRNPU;RORA;CHD2;FOXO3;GATA1;NPAS2;RELB;ELK4;SOX1;MTA1;E2F1;NKX2-1;E2F2;SOX9;E2F7;E2F8;NKX3-1;KLF10;ZFHX3;MYOCD;TFAP2C;TBP;STAT1;ESRRB;PROX1;ST18;RUNX1;SFPQ;NR4A3;PSPC1;SP1;INSM1;TOP1;CLOCK;RBMX;TP53;NFE2L1	0.0697674	-0.0778883	-0.248988	0.729731	-0.171099
10	GO:0019901	['DVL2', 'ADAM10', 'ITGB1BP1', 'NRP1', 'AXIN1', 'PDPK1', 'MAP3K13', 'ADCY6', 'BCL2L11', 'RGS14', 'PPP1R12B', 'CCNT1', 'SNAP91', 'JAK2', 'CTNND1', 'PLA2G6', 'JTB', 'SASH1', 'AP2A2', 'AP2A1', 'BCL10', 'EGFR', 'CD8A', 'MT-ND2', 'ATP1A1', 'ATP1B1', 'CD3E', 'FGR', 'MAPT', 'MAPT', 'CD28', 'GHR', 'GNAT1', 'JUP', 'NPR1', 'SYN1', 'PAM', 'CDH2', 'MAG', 'ATP2B4', 'PAX6', 'MAPK4', 'SFN', 'CTNNB1', 'SREBF1', …	protein kinase binding (GO:0019901)	8.74424e-07	EPHB6;ACTB;IGF1R;PPP1CC;KDR;GNAT1;SOX9;PRKACA;EPHB2;SLC12A7;EPHB1;EPHB4;EPHB3;MAP2K3;PDGFRB;PDGFRA;PRKCB;EPHA8;PRKCD;ANK2;VRK1;VRK2;EEF1A1;TOM1L2;PRKAR1B;MAPKAPK3;PRKAR1A;MAPKAPK2;EEF1A2;SIK1;TRIB3;ROR1;PRKD2;ROR2;EPHA1;UTRN;TRIB1;TRIB2;TP53;PFKFB2;CSF1R;GRB7;TWF2;IQGAP1;MST1R;FOXO3;HIF1A;RHOBTB1;RHOBTB2;CCNB1;GRK5;STK38;PLCG1;MAP2K6;SMAD1;SMAD3;FZD5;CAV2;NEK6;MSN;PTK2;ARHGAP33;CCDC88A;DLG1;NR4A3…	0.00180301	MAP2K3;PTPN1;PPP1CC;HSP90AA1;NEK6;PRKACA;MAPRE1;ACTB;PTPN2;MAP2K6	2.95118e-05	EPHB6;IGF1R;KDR;GNAT1;SOX9;EPHB2;SLC12A7;EPHB1;EPHB4;EPHB3;PDGFRB;PDGFRA;PRKCB;EPHA8;PRKCD;ANK2;VRK1;VRK2;EEF1A1;TOM1L2;PRKAR1B;MAPKAPK3;PRKAR1A;MAPKAPK2;EEF1A2;SIK1;TRIB3;ROR1;PRKD2;ROR2;EPHA1;UTRN;TRIB1;TRIB2;TP53;PFKFB2;CSF1R;GRB7;TWF2;IQGAP1;MST1R;FOXO3;HIF1A;RHOBTB1;RHOBTB2;CCNB1;GRK5;STK38;PLCG1;SMAD1;SMAD3;FZD5;CAV2;MSN;PTK2;ARHGAP33;CCDC88A;DLG1;NR4A3;SPDYE2B;GRB2;TCF3;FGFR4;CALM1;FGFR3;C…	0.0588235	-0.00700057	0.0307578	0.861161	0.0377584
11	GO:0004674	['H7BZM6', 'NEK8', 'M0QYV0', 'SGK1', 'BMPR1B', 'PLK4', 'PLK4', 'PLK4', 'CIT', 'RIOK3', 'CHEK1', 'CHEK1', 'CHEK1', 'CHEK1', 'CHEK1', 'CHEK1', 'BCKDK', 'IKBKB', 'IKBKB', 'IKBKB', 'IKBKB', 'IKBKB', 'IKBKB', 'IKBKB', 'IKBKB', 'CASK', 'AURKA', 'AURKA', 'AURKA', 'AURKA', 'GAK', 'DCLK1', 'MAPK13', 'MAPK13', 'PPM1D', 'PDPK1', 'PDPK1', 'PDPK1', 'PDPK1', 'MAP3K13', 'DAPK3', 'DAPK3', 'DAPK3', 'MAP3K7', 'MAP…	protein serine/threonine kinase activity (GO:0004674)	2.7513e-20	CCNT2;CCNT1;NRK;RPS6KA4;RPS6KA3;STK10;RPS6KA6;RPS6KA5;SLK;RPS6KA2;PRKACG;RPS6KA1;AKT3;PIM1;AKT1;PIM3;MAP3K9;PRKACA;STK32A;PSKH2;PRKACB;STK32B;STK32C;PSKH1;MAP2K3;ACVR1;CDKL2;PRKCG;CDKL3;CSNK1G3;PRKCI;CDKL4;CSNK2A1;PRKCB;DAPK1;PRKCD;DAPK3;PRKCA;CSNK1D;VRK1;VRK2;CSNK1E;VRK3;ERN1;ERN2;MAPKAPK3;PRKD3;MAPKAPK2;ULK2;ULK1;SIK1;PRKCQ;PRKD2;TNIK;SIK2;PRKD1;TSSK2;CSNK1G2;CSNK1G1;CDKL1;BRSK1;BRSK2;STK4;PRKC…	0.00125432	MAP2K3;PRKCI;NEK6;NEK7;IRAK3;CSNK1D;PRKACA;PRKCZ;MAP2K6	3.02592e-17	CCNT2;CCNT1;NRK;RPS6KA4;RPS6KA3;STK10;RPS6KA6;RPS6KA5;SLK;RPS6KA2;PRKACG;RPS6KA1;AKT3;PIM1;AKT1;PIM3;MAP3K9;STK32A;PSKH2;PRKACB;STK32B;STK32C;PSKH1;ACVR1;CDKL2;PRKCG;CDKL3;CSNK1G3;CDKL4;CSNK2A1;PRKCB;DAPK1;PRKCD;DAPK3;PRKCA;VRK1;VRK2;CSNK1E;VRK3;ERN1;ERN2;MAPKAPK3;PRKD3;MAPKAPK2;ULK2;ULK1;SIK1;PRKCQ;PRKD2;TNIK;SIK2;PRKD1;TSSK2;CSNK1G2;CSNK1G1;CDKL1;BRSK1;BRSK2;STK4;STK3;CCNB2;NUAK1;CCNB1;NUAK2;IR…	0.0523256	0.125865	0.196517	0.670142	0.070652
12	GO:0005524	['LMTK3', 'VARS2', 'SIK1B', 'A0A0C4DFX4', 'VARS2', 'NLRP2', 'A0A0J9YVX5', 'VARS2', 'VARS2', 'A0A1B0GUL7', 'UBE2L5', 'TDRD12', 'UBA6', 'UBE2QL1', 'HFM1', 'TARSL2', 'VWA8', 'CARNS1', 'IQCA1L', 'PALM3', 'SMCHD1', 'CCT8L1P', 'FIGNL2', 'TTLL13P', 'TTLL8', 'MYH7B', 'DDX11L8', 'MYO1G', 'MYO9A', 'KIF28P', 'E7ENX8', 'H0YGX0', 'H0YJX3', 'H7BZM6', 'I3L4J1', 'NEK8', 'M0QX08', 'M0QYC6', 'M0QYV0', 'M0R2C6', 'K…	ATP binding (GO:0005524)	7.96033e-06	ACVRL1;DYRK3;DYRK2;HSP90AB1;MAST2;CHD8;MAST1;TSSK1B;PRKAG1;PRKAG2;HNRNPU;PYGL;RPS6KA4;RPS6KA5;AKT3;PDK4;MYO18A;TLK2;PAPOLA;PIM1;AKT1;TLK1;PRKACB;PDK2;ACVR1;MAP4K1;MAP4K2;PRKCI;HSP90AA1;DAPK1;DAPK3;MINK1;IRAK3;SYN3;RUNX3;SYN1;ERN1;ZAP70;ERN2;BTK;MYH9;SIK1;TOP1;SIK2;TSSK2;TP53;ABCG1;PI4K2A;BRSK1;BRSK2;HSPA4L;ATP10D;TWF2;ATP1A3;TWF1;AK3;ATP1A2;PDS5B;STK4;ACVR1B;STK3;NUAK2;HSPH1;STK38;PGK1;STK38L;PGK…	0.0256265	PRKCI;HSP90AA1;HSP90AB1;NEK6;IRAK3	7.17388e-05	ACVRL1;DYRK3;DYRK2;MAST2;CHD8;MAST1;TSSK1B;PRKAG1;PRKAG2;HNRNPU;PYGL;RPS6KA4;RPS6KA5;AKT3;PDK4;MYO18A;TLK2;PAPOLA;PIM1;AKT1;TLK1;PRKACB;PDK2;ACVR1;MAP4K1;MAP4K2;DAPK1;DAPK3;MINK1;SYN3;RUNX3;SYN1;ERN1;ZAP70;ERN2;BTK;MYH9;SIK1;TOP1;SIK2;TSSK2;TP53;ABCG1;PI4K2A;BRSK1;BRSK2;HSPA4L;ATP10D;TWF2;ATP1A3;TWF1;AK3;ATP1A2;PDS5B;STK4;ACVR1B;STK3;NUAK2;HSPH1;STK38;PGK1;STK38L;PGK2;MARK4;MAP4K5;MYH10;MAP4K3;MA…	0.0520833	0.020959	0.208391	0.48355	0.187432
13	GO:0045296	['ESYT2', 'SHTN1', 'CLIC1', 'LAD1', 'NOP56', 'DDX3X', 'TXNDC9', 'UBFD1', 'CCS', 'GIPC1', 'SPTBN2', 'YKT6', 'MYO1B', 'PPL', 'EXOC3', 'PLIN3', 'CTNND1', 'SNX2', 'USO1', 'FLNB', 'IDH1', 'RSL1D1', 'CCNB2', 'EPN2', 'VAPB', 'LYPLA2', 'AHSA1', 'BAG3', 'LDHA', 'EGFR', 'ALDOA', 'ITGB1', 'ENO1', 'PFN1', 'SLC3A2', 'HSP90AB1', 'HSPA1A', 'HSPA5', 'HSPA8', 'CDH1', 'SRC', 'EEF2', 'PKM', 'JUP', 'EZR', 'RPS2', 'N…	cadherin binding (GO:0045296)	4.45014e-07	TES;F11R;FNBP1L;CDH8;CDH7;CDH6;CDH5;CDH4;BAIAP2L1;CDH3;SLK;MPRIP;CDH2;CDH1;KIF5B;TBC1D10A;TMOD3;CSNK1D;SCRIB;ANK3;TAGLN2;MACF1;TWF2;TWF1;IQGAP1;PSEN1;NDRG1;RTN4;CORO1B;CNN3;CNN2;CCNB2;LDHA;KLC2;LARP1;EPB41L1;CDH20;BAG3;PRDX1;CDH22;STK38;PACSIN2;SFN;CDH26;SNX5;MARK2;SPTBN1;SPTBN2;VASP;RDX;EHD1;DLG1;EHD4;DIAPH3;EIF2S3;STK24;GIPC1;CC2D1A;EIF4G1;PTPRT;HSP90AB1;YWHAB;DOCK9;PTPRM;SEPT9;LASP1;ERC1;SPTAN…	0.0158789	PTPN1;LDHA;HSP90AB1;CSNK1D;MAPRE1;PPP1CA	6.98463e-06	TES;F11R;FNBP1L;CDH8;CDH7;CDH6;CDH5;CDH4;BAIAP2L1;CDH3;SLK;MPRIP;CDH2;CDH1;KIF5B;TBC1D10A;TMOD3;SCRIB;ANK3;TAGLN2;MACF1;TWF2;TWF1;IQGAP1;PSEN1;NDRG1;RTN4;CORO1B;CNN3;CNN2;CCNB2;KLC2;LARP1;EPB41L1;CDH20;BAG3;PRDX1;CDH22;STK38;PACSIN2;SFN;CDH26;SNX5;MARK2;SPTBN1;SPTBN2;VASP;RDX;EHD1;DLG1;EHD4;DIAPH3;EIF2S3;STK24;GIPC1;CC2D1A;EIF4G1;PTPRT;YWHAB;DOCK9;PTPRM;SEPT9;LASP1;ERC1;SPTAN1;UNC45A;LYPLA2;ARHGE…	0.0508475	-0.00735482	-0.231548	0.467327	-0.224193
14	GO:0044212	['MEN1', 'CBX4', 'NR5A2', 'KMT2D', 'IRF6', 'KLF11', 'SMAD7', 'TP73', 'ATMIN', 'KLF4', 'SMAD6', 'ZBTB14', 'AIRE', 'KDM1A', 'CCNT1', 'TBL1X', 'ZNF217', 'H2AFY', 'H2AFY', 'NCOR1', 'FOXH1', 'KAT7', 'WNT11', 'FOS', 'TNF', 'WNT1', 'TP53', 'TP53', 'JUN', 'JUN', 'JUN', 'JUN', 'TFAP2A', 'SP1', 'SP1', 'GLI1', 'HMGB1', 'ZBTB48', 'AR', 'AR', 'AR', 'THRA', 'EGR2', 'XRCC6', 'XRCC5', 'HNRNPL', 'JUND', 'TAL1', '…	transcription regulatory region DNA binding (GO:0044212)	1.69619e-15	FOXA1;GFI1;RORC;HNRNPU;JMJD1C;RORA;HR;IKZF1;RORB;IKZF2;IKZF3;ELK3;ELK4;SOX2;YY1;SALL1;SOX17;CREB3L3;SALL2;SOX18;SALL3;SALL4;MYC;MYB;SOX9;PITX2;SOX7;MEF2A;MEF2C;MEF2B;WNT5A;RFX3;MITF;SOX11;SOX12;FOXP3;RUNX1;PSPC1;ZNF831;ATF6;CLOCK;TP53;ATF3;DLX5;TXK;TCF7;GATA5;GATA4;FOXO3;GATA1;NPAS2;NEUROD1;NEUROD2;NKX2-1;HIVEP1;HIVEP3;NKX2-5;ZNF541;TFAP2A;NFE2;JUN;EGR2;TFAP2C;JUND;SMAD3;NONO;ESRRB;SMAD6;TRERF1;E…	0.00324202	FOXC2;FOXC1;CREB1;NCOR1;NONO;MYC;AGO2;FOXP3	3.73639e-13	FOXA1;GFI1;RORC;HNRNPU;JMJD1C;RORA;HR;IKZF1;RORB;IKZF2;IKZF3;ELK3;ELK4;SOX2;YY1;SALL1;SOX17;CREB3L3;SALL2;SOX18;SALL3;SALL4;MYB;SOX9;PITX2;SOX7;MEF2A;MEF2C;MEF2B;WNT5A;RFX3;MITF;SOX11;SOX12;RUNX1;PSPC1;ZNF831;ATF6;CLOCK;TP53;ATF3;DLX5;TXK;TCF7;GATA5;GATA4;FOXO3;GATA1;NPAS2;NEUROD1;NEUROD2;NKX2-1;HIVEP1;HIVEP3;NKX2-5;ZNF541;TFAP2A;NFE2;JUN;EGR2;TFAP2C;JUND;SMAD3;ESRRB;SMAD6;TRERF1;ELL3;ST18;SMAD7;…	0.0493827	0.024866	-0.570085	0.0181487	-0.594951
15	GO:0016791	['DUSP11', 'ATP1A1', 'CA3', 'ACPP', 'ACPP', 'EPHX2', 'EPHX2', 'PPP1CC', 'DUSP3', 'PPP5C', 'PPP1CA', 'PPP1CB', 'PTPRJ', 'PTPRJ', 'PTPRJ', 'PTPRJ', 'PTPRJ', 'DUSP4', 'DUSP8', 'DUSP5', 'PTPRO', 'DUSP28', 'PRUNE1', 'DUSP18', 'PXYLP1', 'PGAM5', 'DUSP23', 'DUSP16', 'DUSP15', 'SACM1L', 'DUSP13', 'DUSP12', 'DUSP12', 'PTPN22', 'DUSP10', 'DUSP10', 'LHPP', 'PLPP3', 'PLPPR1', 'ARMT1', 'PLPP2', 'PDXP', 'PLPPR…	phosphatase activity (GO:0016791)	0.00266095	PTPRS;PLPPR1;PLPPR2;PLPPR3;PLPPR4;PLPPR5;PPM1H;DUSP18;DUSP15;DUSP16;MTM1;NT5C;PPP1CC;UBASH3B;NT5M;UBASH3A;DUSP4;DUSP5;CTDSPL;PPP2R5A;PPP2R5D;PPP2R3B;DUSP8;SSH2;DUSP9;SSH1;PPP1CA;PDP1;DLG1;PLPP5;PDP2;PLPP4;CTDSP1;ALPP;CTDSP2;LPIN1;PLPP3;LPIN2;PLPP2;LPIN3;PLPP1	0.142245	PPP1CC;PPP1CA	0.00701904	PTPRS;PLPPR1;PLPPR2;PLPPR3;PLPPR4;PLPPR5;PPM1H;DUSP18;DUSP15;DUSP16;MTM1;NT5C;UBASH3B;NT5M;UBASH3A;DUSP4;DUSP5;CTDSPL;PPP2R5A;PPP2R5D;PPP2R3B;DUSP8;SSH2;DUSP9;SSH1;PDP1;DLG1;PLPP5;PDP2;PLPP4;CTDSP1;ALPP;CTDSP2;LPIN1;PLPP3;LPIN2;PLPP2;LPIN3;PLPP1	0.0487805	0.3446	-0.420259	0.000146583	-0.764858
16	GO:0070491	['GMNN', 'EIF4E', 'SRI', 'CTNNB1', 'MAGEA2', 'CBX5', 'HHEX', 'RUNX2', 'TCP10L', 'ZNF703', 'PRDM5', 'HDAC9', 'HDAC9', 'ZMYND8', 'NOC2L', 'PRDM5', 'NOC2L', 'RBPJ', 'TLE1', 'TLE6', 'TLE4', 'TLE5', 'TLE2', 'TLE3']	repressing transcription factor binding (GO:0070491)	0.0490826	HDAC4;HDAC5;TCERG1;TCF7L2;CBX5;TBP;STAT1;HDAC1;STAT3;HMGB1;RELA;YY1;YY2;MTA1;TCERG1L;SP1;MYC;TCF3;PPARA;MTA2;EIF4E	0.269526	MYC	0.0748064	HDAC4;HDAC5;TCERG1;TCF7L2;CBX5;TBP;STAT1;HDAC1;STAT3;HMGB1;RELA;YY1;YY2;MTA1;TCERG1L;SP1;TCF3;PPARA;MTA2;EIF4E	0.047619	-0.42511	-3.71494		-3.28983
17	GO:0000978	['E2F8', 'FEZF1', 'HELT', 'F8W8V4', 'ETV2', 'MEIS1', 'NR5A2', 'SOX1', 'NFIB', 'CUX2', 'CDX4', 'CHD2', 'OVOL1', 'MEIS2', 'TFEC', 'ZNF536', 'TBX3', 'TBXT', 'NKRF', 'TP73', 'FOXP2', 'CLOCK', 'NKX2-8', 'PER1', 'CRX', 'HOXC11', 'KLF4', 'FOXO3', 'SMAD6', 'FOXS1', 'ZBTB14', 'CREB3', 'ST18', 'ZIC3', 'TBX19', 'MITF', 'ZNF217', 'EED', 'PRDM1', 'KLF7', 'NFAT5', 'NFAT5', 'ZNF202', 'KLF8', 'ESRRB', 'ONECUT2',…	RNA polymerase II core promoter proximal region sequence-specific DNA binding (GO:0000978)	5.94899e-18	RORC;NRL;ACTB;ELK3;ELK4;HOXA10;YY1;YY2;SOX18;MYC;MYB;DPF2;JUNB;HOXA5;MEF2A;NKX2-8;MEF2C;MEF2B;RFX2;RFX3;MITF;RFX1;MYCN;RFX7;RFX5;HOXB3;HOXB1;ERG;ATF6;CLOCK;TP53;ATF3;ZNF395;DLX4;DLX5;TXK;ZKSCAN3;OTX2;OTX1;NKX2-5;TFAP2A;SMAD1;JUN;ZFHX3;EGR2;JUND;SMAD3;NFATC3;NR2F1;NFATC2;NFATC1;SMAD6;PHOX2B;NFATC4;FOSL2;NR4A2;FOSL1;NR4A1;NR4A3;FUBP3;SP1;TCF4;TCF3;HNRNPC;MXD1;NFE2L1;TP73;ONECUT2;HNF4G;CTCF;HOXC11;Z…	0.00874575	CREB1;MYCN;RBBP4;MYC;RFX1;ACTB	8.16074e-16	RORC;NRL;ELK3;ELK4;HOXA10;YY1;YY2;SOX18;MYB;DPF2;JUNB;HOXA5;MEF2A;NKX2-8;MEF2C;MEF2B;RFX2;RFX3;MITF;RFX7;RFX5;HOXB3;HOXB1;ERG;ATF6;CLOCK;TP53;ATF3;ZNF395;DLX4;DLX5;TXK;ZKSCAN3;OTX2;OTX1;NKX2-5;TFAP2A;SMAD1;JUN;ZFHX3;EGR2;JUND;SMAD3;NFATC3;NR2F1;NFATC2;NFATC1;SMAD6;PHOX2B;NFATC4;FOSL2;NR4A2;FOSL1;NR4A1;NR4A3;FUBP3;SP1;TCF4;TCF3;HNRNPC;MXD1;NFE2L1;TP73;ONECUT2;HNF4G;CTCF;HOXC11;ZIC3;MYBL1;KLF10;BAT…	0.0461538	0.113351	-0.992638	1.62701e-05	-1.10599
18	GO:0004672	['LMTK3', 'A0A0J9YVX5', 'A0A1B0GUL7', 'H0YGX0', 'M0QX08', 'M0QYC6', 'CDC7', 'CDC7', 'EEF2K', 'STK25', 'CHEK1', 'IKBKB', 'AURKA', 'AURKA', 'AURKA', 'DCLK1', 'CHUK', 'TRIM24', 'MAP3K7', 'DYRK3', 'BUB1B', 'JAK2', 'RPS6KA5', 'CDKL5', 'STK17B', 'PAK4', 'ABL1', 'ABL1', 'AVP', 'RAF1', 'RAF1', 'PRKCG', 'CDK1', 'CDK1', 'CCL3', 'ARAF', 'SRC', 'SRC', 'SRC', 'CCL2', 'CCL5', 'BRAF', 'NPR1', 'PDGFRA', 'PRKCA',…	protein kinase activity (GO:0004672)	2.3054e-28	EPHB6;RPS6KA4;RPS6KA3;RPS6KA6;RPS6KA5;RASSF2;RPS6KA2;PRKACG;RPS6KA1;AKT3;KDR;PDK4;AKT1;SOX9;PRKACA;EPHB2;PRKACB;EPHB1;EPHB4;PDK2;PDK1;EPHB3;ACVR1;PRKCG;PRKCI;CSNK2A1;PRKCB;DAPK1;EPHA8;PRKCD;DAPK3;MMD2;PRKCA;CSNK1D;CSNK1E;PRKD3;BTK;ULK2;ULK1;SIK1;PRKCQ;PRKD2;SIK2;PRKD1;EPHA1;MST1R;PRKCZ;NUAK1;NUAK2;STK38L;STAT5A;LYN;CDK18;PLK3;STAT5B;PLK2;ERLIN2;PTK2;CDK12;CDK13;CDK15;CDK16;ACVRL1;DDR1;PRKAG1;ZMYM…	0.000699104	MAP2K3;PRKCI;HSP90AA1;NEK6;NEK7;IRAK3;CSNK1D;ERLIN2;PRKACA;PRKCZ;MAP2K6	1.26558e-24	EPHB6;RPS6KA4;RPS6KA3;RPS6KA6;RPS6KA5;RASSF2;RPS6KA2;PRKACG;RPS6KA1;AKT3;KDR;PDK4;AKT1;SOX9;EPHB2;PRKACB;EPHB1;EPHB4;PDK2;PDK1;EPHB3;ACVR1;PRKCG;CSNK2A1;PRKCB;DAPK1;EPHA8;PRKCD;DAPK3;MMD2;PRKCA;CSNK1E;PRKD3;BTK;ULK2;ULK1;SIK1;PRKCQ;PRKD2;SIK2;PRKD1;EPHA1;MST1R;NUAK1;NUAK2;STK38L;STAT5A;LYN;CDK18;PLK3;STAT5B;PLK2;PTK2;CDK12;CDK13;CDK15;CDK16;ACVRL1;DDR1;PRKAG1;ZMYM2;RAC1;MAP4K1;MAP4K2;SYK;STRADA;M…	0.0458333	0.127916	0.220033	0.555493	0.0921168
19	GO:0016773	['FAM20B', 'G6PC', 'POMK', 'POMK', 'FAM20B', 'FAM20C']	phosphotransferase activity, alcohol group as acceptor (GO:0016773)	0.000329179	DYRK3;PRKAG1;PIK3CD;PIK3CB;RPS6KA3;HK3;RPS6KA6;RPS6KA5;RASSF2;NMRK2;NMRK1;AKT3;PDK4;AKT1;SOX9;PRKACA;PDK2;PDK1;ACVR1;CDKL2;MAP4K1;PRKCG;PDGFRA;CDKL3;CSNK1G3;PRKCI;SYK;DAPK1;MMD;PRKCD;MINK1;MMD2;PRKCA;CSNK1D;VRK1;CSNK1E;IRAK4;PKM;PEAK1;MAPKAPK2;SGK3;PRKCQ;PRKD2;TNIK;EPHA1;LTK;ROCK1;PKN3;SRC;STK4;NT5C2;PRKCZ;AURKC;PAPSS2;PAPSS1;STK3;CCL8;IRAK1;IP6K1;MAP4K5;PAK2;MAP4K3;IP6K3;MAP3K2;MAP3K3;CDK11A;CHK…	0.0808879	PRKCI;CSNK1D;PRKACA;PRKCZ	0.00124834	DYRK3;PRKAG1;PIK3CD;PIK3CB;RPS6KA3;HK3;RPS6KA6;RPS6KA5;RASSF2;NMRK2;NMRK1;AKT3;PDK4;AKT1;SOX9;PDK2;PDK1;ACVR1;CDKL2;MAP4K1;PRKCG;PDGFRA;CDKL3;CSNK1G3;SYK;DAPK1;MMD;PRKCD;MINK1;MMD2;PRKCA;VRK1;CSNK1E;IRAK4;PKM;PEAK1;MAPKAPK2;SGK3;PRKCQ;PRKD2;TNIK;EPHA1;LTK;ROCK1;PKN3;SRC;STK4;NT5C2;AURKC;PAPSS2;PAPSS1;STK3;CCL8;IRAK1;IP6K1;MAP4K5;PAK2;MAP4K3;IP6K3;MAP3K2;MAP3K3;CDK11A;CHKB;PKLR;CHKA;GK;CSNK1A1;CDC…	0.0449438	0.118973	0.0888822	0.903714	-0.0300912
20	GO:0001664	['ARHGEF11', 'TULP3', 'POMC', 'PSAP', 'SAA1', 'HSPA1A', 'HSPA1B', 'FPR1', 'ADORA1', 'GNA15', 'TUB', 'GNAI1', 'NMS', 'GPR15L', 'GPR15L', 'NPW', 'NPB', 'ARHGEF1', 'PROK2', 'PICK1', 'GPRC5B', 'ARHGEF12', 'GHRL', 'MARCO', 'NPY', 'GNA13', 'PYY', 'PPY', 'ARRB1', 'GNAT2', 'NPFF', 'MARCO', 'GNAT3', 'GNA14', 'INSL3', 'CORT', 'INSL5', 'GNAL', 'GNAI1', 'ARR3', 'GNAT1', 'UTS2B', 'GNAZ', 'GNA11', 'GNAS', 'GNA…	G-protein coupled receptor binding (GO:0001664)	0.0209378	FCN1;GNAZ;RTP2;WNT2B;RTP1;GRIK3;WNT8A;WNT8B;ARRB1;ARRB2;GNA13;GNA15;ZNRF3;GNA11;GNA12;FLNA;HOMER3;GNAT1;WNT2;WNT3;FZD1;RNF43;WNT10B;WNT10A;ARHGEF12;MYOC;WNT5B;HOMER1;HOMER2;USP4;WNT3A;WNT7B;FZD7;WNT5A;WNT9B;WNT7A;WNT9A;DNAJA1;REEP1;GNAL;GNAQ;GNAS;SAA1;XCL1;HSPA1B;HSPA1A	0.17088	DNAJA1;ARRB2	0.0392454	FCN1;GNAZ;RTP2;WNT2B;RTP1;GRIK3;WNT8A;WNT8B;ARRB1;GNA13;GNA15;ZNRF3;GNA11;GNA12;FLNA;HOMER3;GNAT1;WNT2;WNT3;FZD1;RNF43;WNT10B;WNT10A;ARHGEF12;MYOC;WNT5B;HOMER1;HOMER2;USP4;WNT3A;WNT7B;FZD7;WNT5A;WNT9B;WNT7A;WNT9A;REEP1;GNAL;GNAQ;GNAS;SAA1;XCL1;HSPA1B;HSPA1A	0.0434783	0.26205	-0.0323126	0.198075	-0.294362
21	GO:0000987	['E2F8', 'E2F3', 'YY2', 'KLF4', 'NKX2-2', 'TFAP2A', 'RB1', 'SP1', 'TBP', 'GATA3', 'YY1', 'TEAD1', 'HNF1B', 'SMAD3', 'SMAD3', 'E2F1', 'SP3', 'PAX2', 'TFCP2', 'KLF1', 'SMAD4', 'E2F2', 'MTF1', 'NFE2', 'NFE4', 'ZNF516', 'CREBBP', 'E2F7', 'UHRF1', 'MIXL1', 'CXXC1', 'DMRT1', 'KLF1']	core promoter proximal region sequence-specific DNA binding (GO:0000987)	1.39472e-19	RORC;NRL;ACTB;ELK3;ELK4;HOXA10;YY1;YY2;SOX18;MYC;MYB;DPF2;JUNB;HOXA5;MEF2A;NKX2-8;MEF2C;MEF2B;RFX2;RFX3;MITF;RFX1;MYCN;RFX7;RFX5;HOXB3;HOXB1;ERG;ATF6;CLOCK;TP53;ATF3;ZNF395;DLX4;DLX5;TXK;ZKSCAN3;OTX2;OTX1;NKX2-5;NKX2-2;TFAP2A;SMAD1;NFE2;JUN;ZFHX3;EGR2;JUND;SMAD3;NFATC3;NR2F1;NFATC2;NFATC1;SMAD6;PHOX2B;NFATC4;FOSL2;NR4A2;FOSL1;NR4A1;NR4A3;TFCP2;FUBP3;SP1;SP3;TCF4;TCF3;HNRNPC;MXD1;NFE2L1;TP73;ONECU…	0.0107922	CREB1;MYCN;RBBP4;MYC;RFX1;ACTB	3.02592e-17	RORC;NRL;ELK3;ELK4;HOXA10;YY1;YY2;SOX18;MYB;DPF2;JUNB;HOXA5;MEF2A;NKX2-8;MEF2C;MEF2B;RFX2;RFX3;MITF;RFX7;RFX5;HOXB3;HOXB1;ERG;ATF6;CLOCK;TP53;ATF3;ZNF395;DLX4;DLX5;TXK;ZKSCAN3;OTX2;OTX1;NKX2-5;NKX2-2;TFAP2A;SMAD1;NFE2;JUN;ZFHX3;EGR2;JUND;SMAD3;NFATC3;NR2F1;NFATC2;NFATC1;SMAD6;PHOX2B;NFATC4;FOSL2;NR4A2;FOSL1;NR4A1;NR4A3;TFCP2;FUBP3;SP1;SP3;TCF4;TCF3;HNRNPC;MXD1;NFE2L1;TP73;ONECUT2;HNF4G;CTCF;HOXC1…	0.0431655	0.109019	-0.992638	1.48021e-05	-1.10166
22	GO:0000977	['POU6F1', 'NKX2-6', 'HMX3', 'CUX2', 'PHOX2A', 'ZBTB5', 'SNAI2', 'ACTN4', 'DUX1', 'CREB3', 'AIRE', 'ONECUT3', 'LMX1B', 'H2AFY', 'DEAF1', 'NR1I2', 'ZNF205', 'SNAI1', 'EOMES', 'ENO1', 'SP1', 'GLI1', 'HOXD4', 'PARP1', 'GLI3', 'HOXD8', 'IRF2', 'HOXB1', 'MYOD1', 'MYOG', 'MYOG', 'ATF2', 'FOSL2', 'NME1', 'GATA1', 'YBX3', 'HOXB9', 'CEBPB', 'EGR1', 'ATF1', 'ATF3', 'ATF6', 'RXRA', 'NFKB1', 'NR1D1', 'LMO2',…	RNA polymerase II regulatory region sequence-specific DNA binding (GO:0000977)	1.14607e-22	ATF1;BACH1;BACH2;ACTB;ELK3;ELK4;SOX3;CREB3L3;SOX18;CREB3L4;MYC;MYB;DPF2;SOX8;JUNB;HOXA5;MEF2A;NKX2-8;MEF2C;MEF2B;RFX2;RFX3;SOX11;ACTN4;RFX1;RUNX3;RUNX1;RFX7;RFX5;HOXB3;HOXB1;ATF6;CLOCK;TP53;ATF3;ZNF395;TXK;GATA5;GATA4;GATA2;GATA1;NHLH2;NHLH1;WBP2NL;NKX2-1;HOXC4;NKX2-5;JUN;EGR2;JUND;NFATC3;NR2F1;NFATC2;PBX2;NFATC1;PBX1;NFATC4;FOSL2;FOSL1;FUBP3;REL;HOXD4;HOXD3;HNRNPC;HOXD9;HOXD8;TP73;BARHL1;BARHL2;…	0.00309226	ATF1;FOXC1;CREB1;MYCN;RBBP4;NONO;MYC;RFX1;ACTB	7.40924e-20	BACH1;BACH2;ELK3;ELK4;SOX3;CREB3L3;SOX18;CREB3L4;MYB;DPF2;SOX8;JUNB;HOXA5;MEF2A;NKX2-8;MEF2C;MEF2B;RFX2;RFX3;SOX11;ACTN4;RUNX3;RUNX1;RFX7;RFX5;HOXB3;HOXB1;ATF6;CLOCK;TP53;ATF3;ZNF395;TXK;GATA5;GATA4;GATA2;GATA1;NHLH2;NHLH1;WBP2NL;NKX2-1;HOXC4;NKX2-5;JUN;EGR2;JUND;NFATC3;NR2F1;NFATC2;PBX2;NFATC1;PBX1;NFATC4;FOSL2;FOSL1;FUBP3;REL;HOXD4;HOXD3;HNRNPC;HOXD9;HOXD8;TP73;BARHL1;BARHL2;HNF4G;CTCF;HOXC11;H…	0.0430622	0.0827743	-0.677643	0.000168403	-0.760418
23	GO:0042803	['E2F8', 'CCDC66', 'TYW5', 'CRPPA', 'HELT', 'SMCHD1', 'SMIM1', 'KLRF2', 'HIP1', 'HIP1', 'UPK1A', 'DNM1L', 'DNM1L', 'STK25', 'PEX7', 'PDXK', 'PDXK', 'BHLHE40', 'HSPB6', 'ADAM10', 'IMPA2', 'TERT', 'MSTN', 'GIPC1', 'IKBKB', 'CASQ2', 'CHUK', 'ZBTB7B', 'AXIN1', 'SLC22A1', 'MID1', 'TOX3', 'FOXP2', 'SEPT4', 'MAP3K13', 'DAPK3', 'RIPK2', 'TBX1', 'DNPH1', 'ACTN4', 'VEGFD', 'BNIP3L', 'CUBN', 'CIDEA', 'UGT1A…	protein homodimerization activity (GO:0042803)	0.0106345	ROPN1B;FMR1;SLC4A1;PLOD1;IKZF3;CDH8;CDH7;CDH6;CDH5;STK10;CDH4;CDH3;SLK;GRB14;CREB3L3;CDH2;CDH1;AKT1;MAP3K9;PDK2;KCNH2;ACVR1;TPD52;PDGFRA;STARD3;BNIP3L;CASR;DGAT2;SLC30A8;MIGA2;MIGA1;ACTN2;TPM2;ACTN1;TPM1;DAPK3;ACSL6;ACTN4;FOXP3;HLA-G;TPST2;ERN1;TPST1;RRAGA;CLIP1;SLC9A7;CHMP4C;CHMP4A;PADI4;MASP1;IL6ST;ABCG4;ATF3;ABCG1;CSF1R;MTMR1;SHMT1;TARS;ADRB2;STK4;RASGRP1;CORO1A;RAP1GAP;DPP4;FXR1;FXR2;IRAK1;CD…	0.0349709	HSP90AA1;HSP90AB1;OXCT1;ACTN1;CHMP1A;TARS;IRAK3;FOXP3	0.0326895	ROPN1B;FMR1;SLC4A1;PLOD1;IKZF3;CDH8;CDH7;CDH6;CDH5;STK10;CDH4;CDH3;SLK;GRB14;CREB3L3;CDH2;CDH1;AKT1;MAP3K9;PDK2;KCNH2;ACVR1;TPD52;PDGFRA;STARD3;BNIP3L;CASR;DGAT2;SLC30A8;MIGA2;MIGA1;ACTN2;TPM2;TPM1;DAPK3;ACSL6;ACTN4;HLA-G;TPST2;ERN1;TPST1;RRAGA;CLIP1;SLC9A7;CHMP4C;CHMP4A;PADI4;MASP1;IL6ST;ABCG4;ATF3;ABCG1;CSF1R;MTMR1;SHMT1;ADRB2;STK4;RASGRP1;CORO1A;RAP1GAP;DPP4;FXR1;FXR2;IRAK1;CDH20;IRAK2;CDH22;M…	0.0421053	0.156377	-0.429095	0.00321671	-0.585472
24	GO:0001228	['NKX2-6', 'MSGN1', 'NKX6-3', 'F8W8V4', 'ETV2', 'ARNTL', 'MEIS1', 'NR5A2', 'SOX1', 'NFIB', 'E2F3', 'CDX4', 'CDX4', 'MEIS2', 'BACH1', 'IRF6', 'TFEC', 'ZBTB7B', 'PLSCR1', 'NKRF', 'SHOX', 'SHOX', 'TP73', 'FOXN1', 'SOX12', 'YY2', 'CLOCK', 'NKX2-8', 'MAFG', 'CRX', 'HOXC11', 'KLF4', 'FOXO3', 'TCF21', 'TLX2', 'DUX1', 'CREB3', 'AIRE', 'ZNF292', 'ZEB2', 'ONECUT3', 'DLX3', 'ZIC3', 'FOXD2', 'TBX19', 'MITF',…	transcriptional activator activity, RNA polymerase II transcription regulatory region sequence-specific binding (GO:0001228)	7.33031e-21	FOXA1;ATF1;NRL;RORA;ELK3;ELK4;HOXA10;YY2;CREB3L3;SALL2;SOX18;CREB3L4;MYC;MYB;HOXA1;SOX9;HOXA5;MEF2A;NKX2-8;NKX6-3;MEF2C;MEF2B;EBF1;MITF;EBF3;SOX11;EBF4;SOX12;RUNX1;MYCN;RFX5;HOXB3;HOXB2;HOXB1;ERG;ATF6;TP53;ATF3;DLX5;TXK;GATA5;GATA4;FOXO4;GATA2;ZNF24;GATA1;HIF1A;NHLH1;HOXC4;OTX2;OTX1;NKX2-5;ZNF300;TFAP2A;SMAD1;EGR2;TFAP2C;ESRRB;NFATC3;PBX2;NFATC1;PHOX2B;FOSL2;NR4A2;NR4A1;NR4A3;FUBP3;TLX2;SP1;MAFF;…	0.0115181	ATF1;FOXC2;FOXC1;CREB1;MYCN;MYC	1.43141e-18	FOXA1;NRL;RORA;ELK3;ELK4;HOXA10;YY2;CREB3L3;SALL2;SOX18;CREB3L4;MYB;HOXA1;SOX9;HOXA5;MEF2A;NKX2-8;NKX6-3;MEF2C;MEF2B;EBF1;MITF;EBF3;SOX11;EBF4;SOX12;RUNX1;RFX5;HOXB3;HOXB2;HOXB1;ERG;ATF6;TP53;ATF3;DLX5;TXK;GATA5;GATA4;FOXO4;GATA2;ZNF24;GATA1;HIF1A;NHLH1;HOXC4;OTX2;OTX1;NKX2-5;ZNF300;TFAP2A;SMAD1;EGR2;TFAP2C;ESRRB;NFATC3;PBX2;NFATC1;PHOX2B;FOSL2;NR4A2;NR4A1;NR4A3;FUBP3;TLX2;SP1;MAFF;REL;HOXD4;TCF4…	0.0416667	0.153869	-0.602914	0.00070054	-0.756783
25	GO:0016301	['PMS2P1', 'CDC7', 'PIK3CD', 'CHEK1', 'BCKDK', 'FAM20B', 'ULK1', 'CDKL5', 'PRKD3', 'CHEK2', 'ABL1', 'LYN', 'CCL3', 'BCR', 'PRPS2', 'SRC', 'SRC', 'PKM', 'PRPS1L1', 'TAF1', 'RPS6KB1', 'RPS6KB1', 'RPS6KB1', 'RPS6KB1', 'DGKA', 'MAPK1', 'MAPK1', 'WEE1', 'WEE1', 'WEE1', 'PKLR', 'AKT1', 'CIITA', 'PIK3CA', 'PIK3CA', 'PIK3CA', 'PIK3CA', 'PIK3CA', 'PIK3CA', 'PIK3CB', 'MTOR', 'MTOR', 'MTOR', 'MTOR', 'MTOR',…	kinase activity (GO:0016301)	8.75474e-07	RPS6KA3;RPS6KA6;RPS6KA5;RASSF2;RPS6KA2;RPS6KA1;AKT3;PDK4;AKT1;SOX9;PRKACA;PRKACB;PDK2;PDK1;ACVR1;CDKL2;PRKCG;PDGFRA;CDKL3;CSNK1G3;PRKCI;CSNK2A1;DAPK1;PRKCD;MMD2;PRKCA;CSNK1D;VRK1;CSNK1E;PRKD3;MAPKAPK2;ULK1;PRKCQ;PRKD2;TNIK;PRKD1;EPHA1;STK4;PRKCZ;STK3;IRAK1;PGK1;PGK2;IP6K1;IP6K3;FN3K;LYN;CHKB;CHKA;PTK2;CDK5;STK24;STK25;STK26;CDK2;MAP3K10;CDK12;CDK13;MAP3K11;DYRK3;PRKAG1;PIK3CD;PIK3CB;NMRK2;NMRK1;M…	0.092567	PRKCI;CSNK1D;PRKACA;PRKCZ	4.88971e-06	RPS6KA3;RPS6KA6;RPS6KA5;RASSF2;RPS6KA2;RPS6KA1;AKT3;PDK4;AKT1;SOX9;PRKACB;PDK2;PDK1;ACVR1;CDKL2;PRKCG;PDGFRA;CDKL3;CSNK1G3;CSNK2A1;DAPK1;PRKCD;MMD2;PRKCA;VRK1;CSNK1E;PRKD3;MAPKAPK2;ULK1;PRKCQ;PRKD2;TNIK;PRKD1;EPHA1;STK4;STK3;IRAK1;PGK1;PGK2;IP6K1;IP6K3;FN3K;LYN;CHKB;CHKA;PTK2;CDK5;STK24;STK25;STK26;CDK2;MAP3K10;CDK12;CDK13;MAP3K11;DYRK3;PRKAG1;PIK3CD;PIK3CB;NMRK2;NMRK1;MAP4K1;SYK;MMD;MINK1;FN3KRP…	0.0373832	0.086251	0.0888822	0.99287	0.00263119
26	GO:0001085	['WWP2', 'TBX3', 'TBXT', 'KLF4', 'KDM1A', 'NFATC1', 'TBX6', 'FBP1', 'SPI1', 'CTNNB1', 'CTNNB1', 'CTNNB1', 'GBX2', 'GSC', 'EP300', 'SMAD4', 'MIXL1', 'TBX20', 'TEAD2', 'ZMIZ2', 'ID2', 'MIXL1', 'ZFPM2', 'TEAD3', 'RERE', 'TEAD4', 'ID4', 'PIAS2', 'PIAS4', 'PITX2', 'MAMSTR', 'ATN1', 'PIAS3', 'ZFPM1', 'ZMIZ1', 'PIAS1', 'ID2B', 'PITX1', 'PITX3', 'TEAD1', 'ID1', 'ID3', 'MTDH']	RNA polymerase II transcription factor binding (GO:0001085)	8.26153e-06	TCERG1;LDB1;LDB2;YY1;YY2;SIN3A;HNF4A;HEY2;PITX2;PITX1;TEAD2;TEAD4;MEF2A;EOMES;MEF2C;MEF2B;IFRD2;IFRD1;FOS;RBL2;CREB1;RBL1;NCOR1;TCERG1L;IFI27;PPARA;TP53;HDAC4;HDAC5;HDAC1;GATA5;GATA4;GATA2;GATA1;NEUROD1;NHLH2;MTA1;MTA2;MEF2D;TCF7L2;JUN;EGR2;SMAD3;STAT3;NFATC1;WWP2;TBX6;KLF4;HIPK2;GFI1B;SP1;ID2;ID1;NFE2L2	0.160548	CREB1;NCOR1	2.76545e-05	TCERG1;LDB1;LDB2;YY1;YY2;SIN3A;HNF4A;HEY2;PITX2;PITX1;TEAD2;TEAD4;MEF2A;EOMES;MEF2C;MEF2B;IFRD2;IFRD1;FOS;RBL2;RBL1;TCERG1L;IFI27;PPARA;TP53;HDAC4;HDAC5;HDAC1;GATA5;GATA4;GATA2;GATA1;NEUROD1;NHLH2;MTA1;MTA2;MEF2D;TCF7L2;JUN;EGR2;SMAD3;STAT3;NFATC1;WWP2;TBX6;KLF4;HIPK2;GFI1B;SP1;ID2;ID1;NFE2L2	0.037037	0.0529988	-0.216039	0.515489	-0.269038
27	GO:0001012	['TXK', 'NKX2-1', 'NCOA1', 'ATXN3L', 'NCOR2', 'RB1', 'NCOR1P1', 'RBL1', 'NCOR1', 'RBL2']	RNA polymerase II regulatory region DNA binding (GO:0001012)	2.69473e-10	BARHL1;ATF1;BARHL2;RORC;RORA;RORB;HOXC10;CREB3L3;SALL2;CREB3L4;MEF2A;FOXD3;MEF2C;MEF2B;ACTN4;RUNX3;RUNX1;NR5A1;RBL2;CREB3;CREB1;RBL1;TFDP1;HOXB1;PPARA;ATF6;ATF3;PPARD;ASCL5;CEBPB;ASCL3;FOXC1;ASCL4;HLF;ATF6B;TXK;LEF1;GATA5;GATA4;AEBP1;GATA2;NR2C2;ASCL1;ASCL2;GATA1;RELA;RELB;PURB;RXRB;NHLH2;PURA;RXRA;CUX2;CUX1;NHLH1;MXI1;NKX2-1;E2F2;STAT6;MEF2D;E2F6;STOX1;MLXIP;TFAP2A;TFAP2B;CDX4;TFAP2C;TFAP2D;CDX2…	0.123465	ATF1;FOXC1;CREB1	1.622e-09	BARHL1;BARHL2;RORC;RORA;RORB;HOXC10;CREB3L3;SALL2;CREB3L4;MEF2A;FOXD3;MEF2C;MEF2B;ACTN4;RUNX3;RUNX1;NR5A1;RBL2;CREB3;RBL1;TFDP1;HOXB1;PPARA;ATF6;ATF3;PPARD;ASCL5;CEBPB;ASCL3;ASCL4;HLF;ATF6B;TXK;LEF1;GATA5;GATA4;AEBP1;GATA2;NR2C2;ASCL1;ASCL2;GATA1;RELA;RELB;PURB;RXRB;NHLH2;PURA;RXRA;CUX2;CUX1;NHLH1;MXI1;NKX2-1;E2F2;STAT6;MEF2D;E2F6;STOX1;MLXIP;TFAP2A;TFAP2B;CDX4;TFAP2C;TFAP2D;CDX2;TFAP2E;CDX1;PBX2…	0.0326087	0.0889228	-0.0690009	0.558729	-0.157924
28	GO:0035639	['PSMA6']	purine ribonucleoside triphosphate binding (GO:0035639)	7.27887e-13	HNRNPU;RPS6KA4;RPS6KA5;TUBB3;AKT3;PDK4;PAPOLA;PIM1;AKT1;GNAT1;PRKACB;PDK2;ACVR1;PRKCI;DAPK1;DAPK3;RUNX3;GEM;EEF1A1;RAB32;ERN1;ERN2;RRAGA;RAB31;RRAGB;BTK;SIK1;RAB38;SIK2;TSSK2;TP53;ARL8A;ABCG1;PI4K2A;ARL8B;BRSK1;GNAZ;BRSK2;HSPA4L;TWF2;TWF1;AK3;PDS5B;STK4;RHOBTB1;RHOBTB2;STK3;RHOT2;NUAK2;HSPH1;RHOT1;STK38;PGK1;STK38L;PGK2;MARK4;RAB6A;MYH10;MARK2;MARK1;ABCA1;ABCA2;RAB4A;HSPA4;NEK6;TNK1;GLUD1;GLUD2;R…	0.0877586	PRKCI;HSP90AA1;HSP90AB1;NEK6;IRAK3	7.24725e-12	HNRNPU;RPS6KA4;RPS6KA5;TUBB3;AKT3;PDK4;PAPOLA;PIM1;AKT1;GNAT1;PRKACB;PDK2;ACVR1;DAPK1;DAPK3;RUNX3;GEM;EEF1A1;RAB32;ERN1;ERN2;RRAGA;RAB31;RRAGB;BTK;SIK1;RAB38;SIK2;TSSK2;TP53;ARL8A;ABCG1;PI4K2A;ARL8B;BRSK1;GNAZ;BRSK2;HSPA4L;TWF2;TWF1;AK3;PDS5B;STK4;RHOBTB1;RHOBTB2;STK3;RHOT2;NUAK2;HSPH1;RHOT1;STK38;PGK1;STK38L;PGK2;MARK4;RAB6A;MYH10;MARK2;MARK1;ABCA1;ABCA2;RAB4A;HSPA4;TNK1;GLUD1;GLUD2;RHEB;STK26;B…	0.0308642	-0.0714522	0.208391	0.372684	0.279844
29	GO:0003677	['A0A0C4DFX4', 'A0A1B0GW55', 'A0A1W2PPK0', 'CPHXL', 'CPHXL', 'A0A2R8Y619', 'H3.Y', 'A0A3B3IU63', 'FAM170A', 'ZNF320', 'EME2', 'BDP1', 'MEIS3P1', 'MEIS3P1', 'ZNF840P', 'ZNF316', 'RBFOX3', 'ZNF860', 'SMCHD1', 'ZSCAN5B', 'ZNF233', 'ZNF98', 'DUXA', 'DUXA', 'ZFP92', 'ZNF729', 'ZNF726', 'ZNF716', 'MEIS3P2', 'MEIS3P2', 'ZNF785', 'DDX11L8', 'ZNF891', 'CENPX', 'NOTO', 'NOTO', 'ZNF724', 'ZNF727', 'ZNF705G'…	DNA binding (GO:0003677)	0.000351321	APP;HNRNPU;IKZF1;ZDHHC1;IKZF3;ELK4;SOX2;SOX3;SOX1;MYC;ZC3H12A;MYB;HOXA1;SOX8;SOX6;JUNB;HOXA5;TP63;MEF2A;NKX2-8;MEF2C;MEF2B;ZNF284;ZNF705D;ZNF705B;RFX2;RFX3;ZNF10;SOX12;RC3H2;RFX5;HOXB2;HOXB1;ZNF831;ATF6;CLOCK;TP53;ZNF395;HKR1;EPAS1;GATA4;ZNF24;GATA1;HIF1A;PRDM16;NKX2-1;HIVEP1;HIVEP3;NKX2-5;PPARGC1A;GTF2IRD2B;NFE2;JUN;GTF2IRD2;NR2F1;NFATC2;NR2F2;PBX4;TRERF1;PBX1;FLI1;NR2F6;RPS27;FUBP1;SNAI2;TP73;T…	0.101647	FOXC2;FOXC1;MYCN;ZMYM4;MYC;MLLT1;FOXP3;TP63	0.00101611	APP;HNRNPU;IKZF1;ZDHHC1;IKZF3;ELK4;SOX2;SOX3;SOX1;ZC3H12A;MYB;HOXA1;SOX8;SOX6;JUNB;HOXA5;MEF2A;NKX2-8;MEF2C;MEF2B;ZNF284;ZNF705D;ZNF705B;RFX2;RFX3;ZNF10;SOX12;RC3H2;RFX5;HOXB2;HOXB1;ZNF831;ATF6;CLOCK;TP53;ZNF395;HKR1;EPAS1;GATA4;ZNF24;GATA1;HIF1A;PRDM16;NKX2-1;HIVEP1;HIVEP3;NKX2-5;PPARGC1A;GTF2IRD2B;NFE2;JUN;GTF2IRD2;NR2F1;NFATC2;NR2F2;PBX4;TRERF1;PBX1;FLI1;NR2F6;RPS27;FUBP1;SNAI2;TP73;TOP2A;ZNF1…	0.0305344	0.0587815	-0.267575	0.136339	-0.326356
30	GO:0019903	['PPP1R3G', 'MAP2K7', 'PPP6R2', 'REG1A', 'CSF1R', 'HSP90B1', 'CDH2', 'CD22', 'CD22', 'PPARG', 'CSK', 'GRB2', 'SIRPA', 'SIRPA', 'DLG4', 'IKBKE', 'MVP', 'VRK3', 'CADM4', 'PARD3', 'DLG3', 'KAT2A', 'TBK1', 'SHOC2', 'PPP1R3C', 'IRS2', 'PPME1', 'BAD', 'STYXL1', 'JUP', 'CTNNB1', 'CLEC12B']	protein phosphatase binding (GO:0019903)	0.0378268	MTMR3;FLT4;PIK3R2;IQGAP1;PIK3R1;MTMR4;ARPP19;STRN4;STRN3;SNX3;PPP3CB;ENSA;PPP6R3;STAT6;PDLIM4;PHACTR4;BOD1;STAT3;ATP2B4;DAB2IP;LILRB1;AP3B1;LILRB2;VRK3;SH3RF2;PPP1R3C;LCK;DLG4;TRAF3;STRN;MAPT;MET;TP53	0.391165	STRN	0.0508156	MTMR3;FLT4;PIK3R2;IQGAP1;PIK3R1;MTMR4;ARPP19;STRN4;STRN3;SNX3;PPP3CB;ENSA;PPP6R3;STAT6;PDLIM4;PHACTR4;BOD1;STAT3;ATP2B4;DAB2IP;LILRB1;AP3B1;LILRB2;VRK3;SH3RF2;PPP1R3C;LCK;DLG4;TRAF3;MAPT;MET;TP53	0.030303	0.0749764	0.0748482		-0.00012824
31	GO:0000976	['ARNTL', 'PER2', 'SOX12', 'SUV39H1', 'PRKN', 'TBX18', 'JUN', 'TFAP2A', 'GATA1', 'EGR1', 'ATF3', 'ATF6', 'NFKB1', 'SFPQ', 'GATA3', 'DDIT3', 'SOX11', 'SOX11', 'ZNF93', 'SOX2', 'FOXK1', 'FOXK1', 'FOXK1', 'FOXK2', 'POU5F1', 'SOX4', 'HDAC1', 'NFE2L2', 'ZNF568', 'CRY2', 'ZNF658', 'CREB3L3', 'DUX4L9', 'ZNF605', 'ZNF709', 'FOXJ1', 'SIN3A', 'PITX2', 'NKX3-1', 'SUV39H2', 'DUX4', 'NR1I3', 'PER3', 'NR5A2', …	transcription regulatory region sequence-specific DNA binding (GO:0000976)	2.50977e-16	ATF1;RORC;JMJD1C;RORA;HR;RORB;YY1;SOX1;YY2;CREB3L3;SALL2;CREB3L4;SOX9;PITX2;MEF2A;MEF2C;MEF2B;SOX11;SOX12;ACTN4;RUNX3;RUNX1;PSPC1;HOXB1;ATF6;TP53;ATF3;ZNF395;GATA5;GATA4;AEBP1;GATA2;GATA1;NHLH2;NHLH1;ZNF704;NKX2-1;NKX2-2;TFAP2A;NFE2;TFAP2B;ZFHX3;TFAP2C;TFAP2D;SMAD3;TFAP2E;NONO;ESRRB;PBX2;PBX1;PHOX2B;FOSL2;PHOX2A;NR4A2;NR4A1;NR4A3;TFCP2;SP1;SP3;NFE2L3;REL;HOXD4;HOXD3;HOXD9;HOXD8;NFE2L1;SLC2A4RG;NF…	0.100347	ATF1;FOXC1;CREB1;NONO	2.45015e-15	RORC;JMJD1C;RORA;HR;RORB;YY1;SOX1;YY2;CREB3L3;SALL2;CREB3L4;SOX9;PITX2;MEF2A;MEF2C;MEF2B;SOX11;SOX12;ACTN4;RUNX3;RUNX1;PSPC1;HOXB1;ATF6;TP53;ATF3;ZNF395;GATA5;GATA4;AEBP1;GATA2;GATA1;NHLH2;NHLH1;ZNF704;NKX2-1;NKX2-2;TFAP2A;NFE2;TFAP2B;ZFHX3;TFAP2C;TFAP2D;SMAD3;TFAP2E;ESRRB;PBX2;PBX1;PHOX2B;FOSL2;PHOX2A;NR4A2;NR4A1;NR4A3;TFCP2;SP1;SP3;NFE2L3;REL;HOXD4;HOXD3;HOXD9;HOXD8;NFE2L1;SLC2A4RG;NFE2L2;BARHL…	0.0291971	0.0551013	-0.162	0.452684	-0.217102
32	GO:0043565	['DUXB', 'LOC390937', 'A0A1W2PRP0', 'FOXO3B', 'HMX2', 'DPRX', 'NKX6-3', 'ARGFX', 'UNCX', 'DBX1', 'FOXI3', 'LEUTX', 'DLX3', 'NR1H2', 'M0R3H8', 'ARNTL', 'FOXE1', 'FOXE1', 'FOXE1', 'FOXE1', 'FOXE1', 'FOXE1', 'FOXE1', 'FOXN3', 'POLRMT', 'NR5A2', 'E2F3', 'CUX2', 'IRF6', 'ZNF263', 'TBX3', 'SHOX', 'SHOX', 'FOXN1', 'YY2', 'FOXP2', 'GSC2', 'CLOCK', 'NKX2-8', 'PAX4', 'TBX1', 'FOXO3', 'SNAI2', 'SNAI2', 'TLX…	sequence-specific DNA binding (GO:0043565)	2.74977e-07	HNRNPU;UBP1;NRL;RORA;MBD3L4;MBD3L5;HOXA13;IKZF3;SOX2;YY1;SALL1;YY2;SALL2;SALL3;SALL4;MYB;HOXA1;TP63;MEF2A;EOMES;ZNF440;NKX2-8;NKX6-3;MEF2C;MEF2B;ZNF705D;ZNF705B;ZFP69B;ZNF10;POU3F1;FOXP3;POU3F3;RFX5;ZNF558;HOXB2;ZNF557;ZNF831;ATF6;CLOCK;HKR1;DLX4;EPAS1;TCF7;GATA4;FOXO4;FOXO3;HOXB13;ZNF24;GATA1;HIF1A;NEUROD1;PRDM16;HIVEP1;ZKSCAN3;HIVEP3;NKX2-5;PPARGC1A;ZNF300;ESRRA;TFAP2A;NFE2;TFAP2B;SMAD3;ESRRB;N…	0.160312	FOXC2;FOXC1;FOXP3;TP63	8.85512e-07	HNRNPU;UBP1;NRL;RORA;MBD3L4;MBD3L5;HOXA13;IKZF3;SOX2;YY1;SALL1;YY2;SALL2;SALL3;SALL4;MYB;HOXA1;MEF2A;EOMES;ZNF440;NKX2-8;NKX6-3;MEF2C;MEF2B;ZNF705D;ZNF705B;ZFP69B;ZNF10;POU3F1;POU3F3;RFX5;ZNF558;HOXB2;ZNF557;ZNF831;ATF6;CLOCK;HKR1;DLX4;EPAS1;TCF7;GATA4;FOXO4;FOXO3;HOXB13;ZNF24;GATA1;HIF1A;NEUROD1;PRDM16;HIVEP1;ZKSCAN3;HIVEP3;NKX2-5;PPARGC1A;ZNF300;ESRRA;TFAP2A;NFE2;TFAP2B;SMAD3;ESRRB;NR2F1;NR2F2;…	0.027972	0.101208	0.164197	0.820195	0.0629889
33	GO:0003714	['E2F8', 'HSBP1L1', 'CBX4', 'SAP18', 'BHLHE40', 'PRMT5', 'MEIS2', 'TCERG1', 'TFEC', 'HDAC3', 'HDAC3', 'HDAC3', 'RBFOX2', 'SIAH2', 'CBFA2T2', 'CBFA2T2', 'HR', 'MSC', 'TBL1X', 'CBFA2T3', 'CBFA2T3', 'NCOR1', 'NCOR1', 'NCOR1', 'NCOR1', 'PEX14', 'SAP30', 'E2F6', 'GMNN', 'HSBP1', 'CREG1', 'PIAS1', 'URI1', 'URI1', 'URI1', 'URI1', 'ZBTB7A', 'TDP2', 'ELANE', 'HOXC6', 'HSPA1A', 'RARA', 'THRB', 'SKI', 'SKI'…	transcription corepressor activity (GO:0003714)	0.00102346	TCERG1;LDB1;CDY1;NAB2;HNRNPU;UBP1;CTCF;TFCP2L1;ELK3;YY1;SOX3;SIN3B;SIN3A;JUNB;LMCD1;ZNF366;KLF12;BATF3;TLE2;TLE1;RBFOX2;PROX1;CBFA2T2;CBFA2T3;CDYL2;SAP30;PIAS1;AES;NCOR2;NCOR1;TCERG1L;TFEC;CDY2A;TRIB3;AJUBA;ATF3;SP100;HDAC3;HDAC1;TOB2;TOB1;RELB;DNAJB1;NEUROD2;MTA1;NSD1;MXI1;HSF4;BRD7;E2F6;ELANE;E2F7;RUNX1T1;E2F8;TFAP2B;SKOR2;CBX4;KCNIP3;NR2F2;WTIP;POU4F1;POU4F2;HIPK2;MAP3K10;HDGF;BCOR;RCOR3;MXD1;…	0.284984	NCOR2;NCOR1	0.00179208	TCERG1;LDB1;CDY1;NAB2;HNRNPU;UBP1;CTCF;TFCP2L1;ELK3;YY1;SOX3;SIN3B;SIN3A;JUNB;LMCD1;ZNF366;KLF12;BATF3;TLE2;TLE1;RBFOX2;PROX1;CBFA2T2;CBFA2T3;CDYL2;SAP30;PIAS1;AES;TCERG1L;TFEC;CDY2A;TRIB3;AJUBA;ATF3;SP100;HDAC3;HDAC1;TOB2;TOB1;RELB;DNAJB1;NEUROD2;MTA1;NSD1;MXI1;HSF4;BRD7;E2F6;ELANE;E2F7;RUNX1T1;E2F8;TFAP2B;SKOR2;CBX4;KCNIP3;NR2F2;WTIP;POU4F1;POU4F2;HIPK2;MAP3K10;HDGF;BCOR;RCOR3;MXD1;RCOR2;RCOR1;…	0.0277778	0.063313	-0.409343	0.341544	-0.472656
34	GO:0004713	['MAP2K7', 'MUSK', 'DYRK3', 'JAK2', 'JAK2', 'JAK2', 'JAK2', 'JAK2', 'JAK2', 'JAK2', 'JAK2', 'JAK2', 'JAK2', 'JAK2', 'ABL1', 'ABL1', 'ABL1', 'ABL1', 'ABL1', 'ABL1', 'ABL1', 'ABL1', 'ABL1', 'ABL1', 'ABL1', 'ABL1', 'EGFR', 'EGFR', 'EGFR', 'EGFR', 'EGFR', 'EGFR', 'EGFR', 'EGFR', 'EGFR', 'EGFR', 'EGFR', 'ERBB2', 'ERBB2', 'NTRK1', 'NTRK1', 'INSR', 'INSR', 'LCK', 'LCK', 'LCK', 'LCK', 'LCK', 'LCK', 'LCK'…	protein tyrosine kinase activity (GO:0004713)	1.28676e-10	EPHB6;ALK;DDR1;ITK;FLT1;DYRK2;FLT3;FLT4;SLA;SLA2;FGF1;FGF2;IGF1R;FGF4;FGF5;FGF6;ZMYM2;FGF8;FGF9;KDR;EPHB2;EPHB1;EPHB4;EPHB3;PDGFRB;PDGFRA;HSP90AA1;SYK;EPHA8;INSRR;MATK;FGR;ZAP70;HCK;LCK;PEAK1;KIT;BTK;ROR1;ROR2;EPHA1;MET;DDR2;CSF1R;LTK;SRC;TXK;MST1R;CUX1;FGF20;PTK2B;CSK;STAT5A;LYN;STAT5B;TIE1;TNK2;TNK1;ERLIN2;PTK2;FGF17;CLK1;FGF16;WEE1;FER;TEC;FES;FGF18;GRB2;TEK;GRAP;FGFR4;FGFR3;FGFR2	0.19428	HSP90AA1;ERLIN2	4.85726e-10	EPHB6;ALK;DDR1;ITK;FLT1;DYRK2;FLT3;FLT4;SLA;SLA2;FGF1;FGF2;IGF1R;FGF4;FGF5;FGF6;ZMYM2;FGF8;FGF9;KDR;EPHB2;EPHB1;EPHB4;EPHB3;PDGFRB;PDGFRA;SYK;EPHA8;INSRR;MATK;FGR;ZAP70;HCK;LCK;PEAK1;KIT;BTK;ROR1;ROR2;EPHA1;MET;DDR2;CSF1R;LTK;SRC;TXK;MST1R;CUX1;FGF20;PTK2B;CSK;STAT5A;LYN;STAT5B;TIE1;TNK2;TNK1;PTK2;FGF17;CLK1;FGF16;WEE1;FER;TEC;FES;FGF18;GRB2;TEK;GRAP;FGFR4;FGFR3;FGFR2	0.027027	0.125339	0.325855	0.622574	0.200516
35	GO:0051020	['CLTA', 'POU4F1', 'PTPRN', 'SH3GL1', 'PPP1R9A', 'PREB']	GTPase binding (GO:0051020)	4.30231e-05	ASAP3;AGAP2;AGAP1;ASAP1;AGAP4;AGAP3;ASAP2;FNBP1L;FGD5;FGD6;FLNA;RILP;PAK2;SPTBN1;ABCA1;HSP90AA1;BNIP3;APLP2;ARAP2;ARAP3;ACAP3;PEX5L;ACAP2;ACAP1;RILPL2;AGAP6;ATG16L1;RILPL1;RRAGB;AGAP5;GNB2;GNB1;PEX5;GNB3;ULK1;SMAP2;SMAP1	0.344636	HSP90AA1	7.41677e-05	ASAP3;AGAP2;AGAP1;ASAP1;AGAP4;AGAP3;ASAP2;FNBP1L;FGD5;FGD6;FLNA;RILP;PAK2;SPTBN1;ABCA1;BNIP3;APLP2;ARAP2;ARAP3;ACAP3;PEX5L;ACAP2;ACAP1;RILPL2;AGAP6;ATG16L1;RILPL1;RRAGB;AGAP5;GNB2;GNB1;PEX5;GNB3;ULK1;SMAP2;SMAP1	0.027027	0.0402631	0.230296		0.190033
36	GO:1990837	['ABL1', 'LMNB1', 'ARNT', 'AHR', 'HCFC1', 'SUB1', 'HNRNPU', 'HNRNPU', 'TARDBP', 'NEUROG1', 'DUX4', 'KDM5B', 'HNRNPAB', 'HNRNPDL', 'HNRNPD']	sequence-specific double-stranded DNA binding (GO:1990837)	0.00181795	KDM3A;KDM3B;HDAC1;RORC;HNRNPU;JMJD1C;RORA;HR;RORB;GATA1;ELK3;PURB;PURA;CREB3L3;SIN3A;PITX2;MTA2;MEF2D;NKX3-1;MEF2A;TFAP2A;NFE2;MEF2C;MEF2B;NONO;MBD2;SOX11;SOX12;POU5F1;PER2;NR5A1;PER1;SFPQ;NR5A2;PER3;PSPC1;NFE2L3;MAPT;PPARA;ATF6;ATF3;NFE2L1;NFE2L2;PPARD	0.437491	NONO	0.00249379	KDM3A;KDM3B;HDAC1;RORC;HNRNPU;JMJD1C;RORA;HR;RORB;GATA1;ELK3;PURB;PURA;CREB3L3;SIN3A;PITX2;MTA2;MEF2D;NKX3-1;MEF2A;TFAP2A;NFE2;MEF2C;MEF2B;MBD2;SOX11;SOX12;POU5F1;PER2;NR5A1;PER1;SFPQ;NR5A2;PER3;PSPC1;NFE2L3;MAPT;PPARA;ATF6;ATF3;NFE2L1;NFE2L2;PPARD	0.0227273	0.0343495	-0.440999		-0.475348
37	GO:0005096	['ARHGAP42', 'AGAP5', 'MYO9A', 'RASA4B', 'DNM1L', 'CDC42EP2', 'GNB5', 'NRP1', 'RGS12', 'ARHGEF11', 'RGS16', 'RGS5', 'SGSM2', 'SGSM2', 'PLXNB1', 'SIPA1L1', 'ARHGAP6', 'SRGAP3', 'RASA4', 'RASA4', 'RGS14', 'RGS10', 'RGS10', 'ADGRB3', 'SIPA1L3', 'EVI5', 'SRGAP2', 'SRGAP2', 'SRGAP2', 'ADAP1', 'ADAP1', 'RP2', 'RP2', 'RP2', 'RP2', 'RGS9', 'RGS20', 'RGS11', 'FAM13A', 'ARHGEF15', 'AGFG2', 'RASAL1', 'WNT11…	GTPase activator activity (GO:0005096)	1.24614e-09	PREX2;RGS4;SYDE2;ARHGAP44;RGS5;PREX1;SYDE1;ARHGAP42;RGS3;SYNGAP1;OPHN1;RGS8;TBC1D10A;RGS6;RGS7;TBC1D10B;USP6;RALGAPA1;RALGAPA2;APLP2;STARD8;ARHGAP45;ACAP3;ACAP2;ACAP1;ADGRB3;TBC1D28;TBC1D26;AGAP2;AGAP1;RASAL1;ARHGAP17;PIK3R2;AGAP4;RASAL2;AGAP3;IQGAP1;ARHGAP15;RASAL3;RAP1GAP;RASGRP3;ARHGAP22;RIC8A;RIC8B;SRGAP3;A2M;TBC1D17;SRGAP1;TBC1D15;RAP1GAP2;RABGAP1L;JUN;STARD13;ARHGAP29;ARHGAP26;ARHGAP24;ARHG…	0.356862	RABGAP1L;RABGAP1	2.34564e-09	PREX2;RGS4;SYDE2;ARHGAP44;RGS5;PREX1;SYDE1;ARHGAP42;RGS3;SYNGAP1;OPHN1;RGS8;TBC1D10A;RGS6;RGS7;TBC1D10B;USP6;RALGAPA1;RALGAPA2;APLP2;STARD8;ARHGAP45;ACAP3;ACAP2;ACAP1;ADGRB3;TBC1D28;TBC1D26;AGAP2;AGAP1;RASAL1;ARHGAP17;PIK3R2;AGAP4;RASAL2;AGAP3;IQGAP1;ARHGAP15;RASAL3;RAP1GAP;RASGRP3;ARHGAP22;RIC8A;RIC8B;SRGAP3;A2M;TBC1D17;SRGAP1;TBC1D15;RAP1GAP2;JUN;STARD13;ARHGAP29;ARHGAP26;ARHGAP24;ARHGAP33;ARHG…	0.0188679	0.2443	0.180316	0.81949	-0.0639838
38	GO:0051015	['SHTN1', 'XIRP2', 'MYH7B', 'ESPN', 'MYO1C', 'HIP1', 'TULP1', 'BIN1', 'FSCN2', 'VILL', 'ZNF185', 'ACTN4', 'ACTN4', 'MYO1B', 'WDR1', 'HIP1R', 'AVIL', 'NEBL', 'MYO1D', 'SVIL', 'FMNL1', 'ABL1', 'EGFR', 'SPTA1', 'GSN', 'TPM2', 'VIL1', 'VIL1', 'VIL1', 'TPM1', 'MYH3', 'SPTB', 'ACTN1', 'MYL4', 'MYH1', 'MYH7', 'MYH6', 'MYH8', 'EEF2', 'LCP1', 'LCP1', 'ANXA8', 'EZR', 'FLNA', 'FLNA', 'FLNA', 'FLNA', 'CFL1',…	actin filament binding (GO:0051015)	9.27113e-05	HIP1;ESPN;MYPN;TRIOBP;MYBPHL;MYO18A;ACTR3;MYBPC3;MYBPC1;MYBPC2;TPM2;ACTN1;TNNC1;TNNC2;TPM1;MYO7A;ACTN4;SPTB;MYL4;CACNB2;MYH9;MACF1;TWF2;TWF1;TULP1;IQGAP2;CORO1A;AIF1;ADD1;CORO1B;CORO1C;ADD2;SPTA1;ABLIM1;ESPNL;ABLIM2;SCIN;ABLIM3;MICALL2;MYH14;FLNA;TNNI3;MYH10;NEBL;HIP1R;AIF1L;VIL1;MYO1D;CAMSAP3;MYO1E;FMNL1;MYO1B;CORO6	0.474294	ACTN1	0.000112286	HIP1;ESPN;MYPN;TRIOBP;MYBPHL;MYO18A;ACTR3;MYBPC3;MYBPC1;MYBPC2;TPM2;TNNC1;TNNC2;TPM1;MYO7A;ACTN4;SPTB;MYL4;CACNB2;MYH9;MACF1;TWF2;TWF1;TULP1;IQGAP2;CORO1A;AIF1;ADD1;CORO1B;CORO1C;ADD2;SPTA1;ABLIM1;ESPNL;ABLIM2;SCIN;ABLIM3;MICALL2;MYH14;FLNA;TNNI3;MYH10;NEBL;HIP1R;AIF1L;VIL1;MYO1D;CAMSAP3;MYO1E;FMNL1;MYO1B;CORO6	0.0188679	0.0890607	0.215492		0.126431
39	GO:0030695	['WASL', 'KRIT1', 'RGS12', 'IPO7', 'WAS', 'SIRPA', 'RALGDS', 'RALGDS', 'RUNDC3A', 'RIMS1', 'PCP2', 'RIN2', 'DNAJA3', 'ARL2BP', 'GPSM3']	GTPase regulator activity (GO:0030695)	8.15742e-10	IPO5;PREX2;RGS4;SYDE2;ARHGAP44;RGS5;PREX1;SYDE1;ARHGAP42;RGS3;SYNGAP1;OPHN1;RGS8;TBC1D10A;RGS6;RGS7;TBC1D10B;USP6;RALGAPA1;RALGAPA2;APLP2;STARD8;ARHGAP45;ACAP3;ACAP2;ACAP1;ADGRB3;TBC1D28;RIN2;TBC1D26;AGAP2;AGAP1;RASAL1;ARHGAP17;PIK3R2;AGAP4;RASAL2;AGAP3;IQGAP1;IQGAP2;ARHGAP15;RASAL3;RAP1GAP;RASGRP3;ARHGAP22;RIC8A;RIC8B;SRGAP3;A2M;TBC1D17;RALGDS;SRGAP1;TBC1D15;RAP1GAP2;RABGAP1L;JUN;STARD13;TNK2;AR…	0.394882	RABGAP1L;RABGAP1	1.27935e-09	IPO5;PREX2;RGS4;SYDE2;ARHGAP44;RGS5;PREX1;SYDE1;ARHGAP42;RGS3;SYNGAP1;OPHN1;RGS8;TBC1D10A;RGS6;RGS7;TBC1D10B;USP6;RALGAPA1;RALGAPA2;APLP2;STARD8;ARHGAP45;ACAP3;ACAP2;ACAP1;ADGRB3;TBC1D28;RIN2;TBC1D26;AGAP2;AGAP1;RASAL1;ARHGAP17;PIK3R2;AGAP4;RASAL2;AGAP3;IQGAP1;IQGAP2;ARHGAP15;RASAL3;RAP1GAP;RASGRP3;ARHGAP22;RIC8A;RIC8B;SRGAP3;A2M;TBC1D17;RALGDS;SRGAP1;TBC1D15;RAP1GAP2;JUN;STARD13;TNK2;ARHGAP29;AR…	0.0173913	0.24734	0.180316	0.807175	-0.067024
40	GO:0008017	['CCDC187', 'CCDC66', 'E7EWF7', 'DCDC1', 'KIF2A', 'EML1', 'EML1', 'KRIT1', 'DYNC1I1', 'MID1', 'BIRC5', 'OGG1', 'RGS14', 'DCX', 'DCX', 'PRC1', 'ZNF207', 'ZNF207', 'GAS2', 'CLASP2', 'PEX14', 'KATNA1', 'DYSF', 'TPPP', 'GABARAP', 'VAPB', 'MAP4K4', 'EML2', 'FTCD', 'FTCD', 'GAS8', 'APC2', 'CRYAB', 'PRNP', 'GAPDH', 'S100A8', 'S100A9', 'POLB', 'NEFM', 'FES', 'GLI1', 'MAPT', 'MAPT', 'MAPT', 'MAPT', 'MAPT'…	microtubule binding (GO:0008017)	0.0240594	MAST2;FMR1;MAP1LC3A;KIF5C;MAP1LC3C;KIF5B;KIF5A;KIF1C;KIF1B;NDEL1;SUN2;DST;SGIP1;EML1;DNM1;EML2;DNM2;EML3;DNM3;EML4;CLIP2;EML5;CLIP1;EML6;NAV3;KIFC2;MAPRE3;KIFC3;ARHGEF2;MAPT;MAPRE1;SAXO1;GAPDH;MAPRE2;SAXO2;HDGFL3;MACF1;RGS14;ABRAXAS2;NDRG1;CAMSAP1;CAMSAP2;MAP2;KATNA1;TPPP;MAP4;MARK4;MX2;NDE1;MX1;HOOK3;RAB11A;CCDC88B;REEP1;CAMSAP3;CCDC88A;HOOK2;APC;HOOK1;KIF4B;KIF4A;CCDC88C;FGF13	0.6072	MAPRE1	0.0249658	MAST2;FMR1;MAP1LC3A;KIF5C;MAP1LC3C;KIF5B;KIF5A;KIF1C;KIF1B;NDEL1;SUN2;DST;SGIP1;EML1;DNM1;EML2;DNM2;EML3;DNM3;EML4;CLIP2;EML5;CLIP1;EML6;NAV3;KIFC2;MAPRE3;KIFC3;ARHGEF2;MAPT;SAXO1;GAPDH;MAPRE2;SAXO2;HDGFL3;MACF1;RGS14;ABRAXAS2;NDRG1;CAMSAP1;CAMSAP2;MAP2;KATNA1;TPPP;MAP4;MARK4;MX2;NDE1;MX1;HOOK3;RAB11A;CCDC88B;REEP1;CAMSAP3;CCDC88A;HOOK2;APC;HOOK1;KIF4B;KIF4A;CCDC88C;FGF13	0.015873	0.0659035	-0.321554		-0.387457
41	GO:0046872	['NUDT4B', 'ZNF724', 'A0A087WUV0', 'RNF213', 'A0A0B4J293', 'A0A0D9SFW1', 'TEX13C', 'TEX13D', 'KLF18', 'A0A0U1RQK1', 'CENPVL1', 'CENPVL3', 'CRYAA2', 'ZC3H11B', 'LMLN2', 'LITAFD', 'A0A1W2PQL4', 'TMEM129', 'FEZF1', 'FAM170A', 'PXDNL', 'MEX3A', 'ZBTB7C', 'ZC3H12D', 'ZNF320', 'ZNF804B', 'MBLAC1', 'CARNS1', 'RNF222', 'ZNF840P', 'ANTXRL', 'TRABD2B', 'ZNF316', 'ZSCAN5C', 'ZNF860', 'RNF227', 'AGAP5', 'WTI…	metal ion binding (GO:0046872)	1.64125e-07	SPARC;MT1M;IHH;PKD2L1;CDH8;SLC8A1;CDH7;RPH3A;COMP;CDH6;CDH5;CDH4;MT2A;CDH3;CDH2;CDH1;PAPOLG;PAPOLA;CHP2;CAPN1;PRSS3;PRKACB;TPD52;CASR;EML1;GEM;ERN1;ERN2;CLIP1;MTHFD2;SPARCL1;MT1G;SIK1;ADAM8;PADI4;SIK2;MASP1;ASTN2;MT1B;TSSK2;PI4K2A;S100A7;BRSK1;BRSK2;DHH;HPCA;ITPR1;ITPR2;C2CD4A;C2CD4B;FBLN1;IQGAP1;RASGRP2;STK4;RASGRP1;STK3;RASGRP3;NUAK2;SCIN;SCUBE1;CDH20;CDH22;STK38;STK38L;PCDHA4;CDH26;PCDHA7;MARK…	0.608661	NEK6;IRAK3	1.33305e-07	SPARC;MT1M;IHH;PKD2L1;CDH8;SLC8A1;CDH7;RPH3A;COMP;CDH6;CDH5;CDH4;MT2A;CDH3;CDH2;CDH1;PAPOLG;PAPOLA;CHP2;CAPN1;PRSS3;PRKACB;TPD52;CASR;EML1;GEM;ERN1;ERN2;CLIP1;MTHFD2;SPARCL1;MT1G;SIK1;ADAM8;PADI4;SIK2;MASP1;ASTN2;MT1B;TSSK2;PI4K2A;S100A7;BRSK1;BRSK2;DHH;HPCA;ITPR1;ITPR2;C2CD4A;C2CD4B;FBLN1;IQGAP1;RASGRP2;STK4;RASGRP1;STK3;RASGRP3;NUAK2;SCIN;SCUBE1;CDH20;CDH22;STK38;STK38L;PCDHA4;CDH26;PCDHA7;MARK…	0.0126582	0.209846	0.348602	0.670968	0.138756
42	GO:0003779	['WASHC1', 'WASH4P', 'MYO1G', 'MYO9A', 'WASH3P', 'H0Y858', 'H7C5I2', 'MYO1F', 'ABLIM1', 'ENC1', 'GIPC1', 'FSCN2', 'SPTBN2', 'INPPL1', 'MEFV', 'EPB41L2', 'WIPF1', 'ACTN4', 'GMFG', 'DIAPH1', 'DIAPH2', 'OPHN1', 'PHACTR2', 'AVIL', 'FLNB', 'MICAL2', 'MICAL2', 'MICAL2', 'KLHL2', 'FAM107A', 'ANG', 'ANG', 'ALDOA', 'ITGB1', 'GSN', 'GSN', 'TPM2', 'TPM1', 'MAPT', 'MAPT', 'MAPT', 'EPB41', 'SPTB', 'DMD', 'DMD…	actin binding (GO:0003779)	0.00347684	HIP1;HNRNPU;FHL3;ESPN;MYPN;TRIOBP;MYBPHL;BCL7B;MYO18A;CCR5;PHACTR4;ACTR3;MYBPC3;MYBPC1;MYBPC2;TPM2;ACTN1;TNNC1;TNNC2;TPM1;MYO7A;ACTN4;SPTB;MYL4;CACNB2;SYNPO2L;MYL3;KCNMA1;MYH9;MAPT;ALDOA;UTRN;MACF1;SPTBN4;PLEKHH2;SYNPO2;HPCA;TWF2;TWF1;TULP1;IQGAP2;CORO1A;AIF1;ADD1;CORO1B;CORO1C;ADD2;SPTA1;ABLIM1;ESPNL;ABLIM2;SCIN;ABLIM3;MICALL2;TNNI2;MYH14;FLNA;TNNI3;DMD;FLNB;PDLIM5;GBP1;MYH10;NEBL;NOS3;RDX;HIP1R…	0.69167	ACTN1	0.00316228	HIP1;HNRNPU;FHL3;ESPN;MYPN;TRIOBP;MYBPHL;BCL7B;MYO18A;CCR5;PHACTR4;ACTR3;MYBPC3;MYBPC1;MYBPC2;TPM2;TNNC1;TNNC2;TPM1;MYO7A;ACTN4;SPTB;MYL4;CACNB2;SYNPO2L;MYL3;KCNMA1;MYH9;MAPT;ALDOA;UTRN;MACF1;SPTBN4;PLEKHH2;SYNPO2;HPCA;TWF2;TWF1;TULP1;IQGAP2;CORO1A;AIF1;ADD1;CORO1B;CORO1C;ADD2;SPTA1;ABLIM1;ESPNL;ABLIM2;SCIN;ABLIM3;MICALL2;TNNI2;MYH14;FLNA;TNNI3;DMD;FLNB;PDLIM5;GBP1;MYH10;NEBL;NOS3;RDX;HIP1R;KLHL1…	0.0119048	0.0812338	0.215492		0.134258
43	GO:0046982	['TAF11L7', 'TAF11L4', 'TAF11L13', 'TAF11L14', 'TAF11L12', 'TAF11L11', 'TAF11L9', 'LINC02218', 'TAF11L3', 'A0A2R8Y619', 'H3.Y', 'A0A3B3IU63', 'A6NLC8', 'BTBD11', 'TAF4', 'ARNTL', 'SYT5', 'PIK3R2', 'MEIS1', 'PRMT5', 'IKBKB', 'CHUK', 'MID1', 'FOXP2', 'CFLAR', 'MAFG', 'BCL2L11', 'BUD23', 'CXCL13', 'BNIP3L', 'SOX15', 'TLR2', 'UGT1A9', 'SNX2', 'HIST1H2BK', 'HIP1R', 'H2AFY', 'HYPM', 'CRLF1', 'SUPT3H', …	protein heterodimerization activity (GO:0046982)	0.000347647	TOP2A;ROPN1B;PGLYRP4;TOP2B;TENM1;ARF1;PGLYRP3;TENM2;HIP1;TENM3;TENM4;FMR1;HEXB;HEXA;ADRA1B;IKZF3;ADRA1A;CREB3L3;KRT25;TEAD2;TPD52;MEF2A;BNIP3L;PRMT8;MEF2C;MIGA2;MIGA1;ITGA3;RALGAPA1;RALGAPA2;NCOA3;TPM2;TCF12;TPM1;IRAK3;FOS;RRAGA;TUBB2B;RRAGB;TFDP3;ATF6;ABCG4;TP53;ATF3;ABCG1;CEBPB;EPAS1;TXLNG;PIK3R2;ADRB1;NR2C2;CLCN3;HIF1A;ADD1;RELA;ADD2;ADCY5;NEUROD1;FXR1;NEUROD2;SCGB1D1;RXRA;FXR2;SCUBE1;IRAK1;IR…	0.701438	IRAK3	0.000311161	TOP2A;ROPN1B;PGLYRP4;TOP2B;TENM1;ARF1;PGLYRP3;TENM2;HIP1;TENM3;TENM4;FMR1;HEXB;HEXA;ADRA1B;IKZF3;ADRA1A;CREB3L3;KRT25;TEAD2;TPD52;MEF2A;BNIP3L;PRMT8;MEF2C;MIGA2;MIGA1;ITGA3;RALGAPA1;RALGAPA2;NCOA3;TPM2;TCF12;TPM1;FOS;RRAGA;TUBB2B;RRAGB;TFDP3;ATF6;ABCG4;TP53;ATF3;ABCG1;CEBPB;EPAS1;TXLNG;PIK3R2;ADRB1;NR2C2;CLCN3;HIF1A;ADD1;RELA;ADD2;ADCY5;NEUROD1;FXR1;NEUROD2;SCGB1D1;RXRA;FXR2;SCUBE1;IRAK1;IRAK2;KA…	0.0108696	0.0589229	0.547797		0.488874
44	GO:0017111	['DDX3X', 'ENTPD6', 'ENTPD3', 'DHX9', 'ENTPD8', 'NTPCR', 'ENTPD2']	nucleoside-triphosphatase activity (GO:0017111)	8.01597e-08	RAB3B;EIF4A2;EIF4A1;RAB3C;RAB3A;RAB3D;RAB43;RAB41;KIF5C;KIF5B;ARHGDIB;KIF5A;GNAT1;GEM;EEF1A1;RAB32;RRAGA;MYL6;RAB31;DDX39A;KATNAL1;RAB36;DDX39B;RRAGB;RAB34;EEF1A2;RAB38;ARL8A;ARL8B;MACF1;GNAZ;RAB5B;RAB5C;SAR1B;HSPA4L;KLC1;GSPT2;RAP1GAP;RHOBTB1;GSPT1;RHOBTB2;RHOT2;HSPH1;RHOT1;RRAS;MYH14;RAB6A;RAB6B;MYH10;ABCA1;ABCA2;RAB4A;TOR1A;RAB4B;HSPA4;ABCA4;RABL2A;RABL2B;ABCA7;TOR1B;GNL3L;GNAL;RHEB;KIF4B;GNB2…	0.85279	HSP90AA1	3.69759e-08	RAB3B;EIF4A2;EIF4A1;RAB3C;RAB3A;RAB3D;RAB43;RAB41;KIF5C;KIF5B;ARHGDIB;KIF5A;GNAT1;GEM;EEF1A1;RAB32;RRAGA;MYL6;RAB31;DDX39A;KATNAL1;RAB36;DDX39B;RRAGB;RAB34;EEF1A2;RAB38;ARL8A;ARL8B;MACF1;GNAZ;RAB5B;RAB5C;SAR1B;HSPA4L;KLC1;GSPT2;RAP1GAP;RHOBTB1;GSPT1;RHOBTB2;RHOT2;HSPH1;RHOT1;RRAS;MYH14;RAB6A;RAB6B;MYH10;ABCA1;ABCA2;RAB4A;TOR1A;RAB4B;HSPA4;ABCA4;RABL2A;RABL2B;ABCA7;TOR1B;GNL3L;GNAL;RHEB;KIF4B;GNB2…	0.00649351	-0.0065005	0.230296		0.236796

## Sheet: direct ppi;biological process
	GO ID	DB Object Symbol	GO description	Adjusted P-value (paralog)	Genes (paralog)	Adjusted P-value (heteromer)	Genes (heteromer)	Adjusted P-value (not heteromer)	Genes (not heteromer)	# of heteromers / # of paralogs	CS mean (not heteromer)	CS mean (heteromer)	CS mean p-value	CS mean (heteromer) - CS mean (not heteromer)
0	GO:0034109	['MEGF11', 'PLPP3', 'CEACAM5', 'PTPRU', 'MEGF10', 'XG', 'CD99L2', 'CD99']	homotypic cell-cell adhesion (GO:0034109)	0.00144107	PDGFRA;MEGF10;STXBP3;MEGF11;STXBP1;ITGB3;HBB;PIK3CB;GATA1;ACTB;MYL12A;ACTG1;RAP2B;UBASH3B;GNAS;FLNA;MYH9;PLPP3;MYL9;DSC2;FERMT3	0.0132745	ACTB;ACTG1	0.0104324	PDGFRA;MEGF10;STXBP3;MEGF11;STXBP1;ITGB3;HBB;PIK3CB;GATA1;MYL12A;RAP2B;UBASH3B;GNAS;FLNA;MYH9;PLPP3;MYL9;DSC2;FERMT3	0.0952381	0.112695	-0.782248	0.00442373	-0.894943
1	GO:0034329	['MYO9A', 'OPHN1', 'FLNA', 'LIMS1', 'VASP', 'CAPZA1', 'ACTB', 'CDC42', 'RHOA', 'ACTG1', 'ILK', 'FLNC', 'GRHL2', 'LIMS2', 'FBLIM1', 'FERMT2', 'VMP1', 'SH3BP1']	cell junction assembly (GO:0034329)	0.000116868	ACTB;CDH8;CDH7;ACTG1;CDC42;CDH6;CDH5;CDH4;PARD6B;CDH3;OPHN1;SH3BP1;CDH2;CDH20;CDH1;CDH22;FLNA;FLNC;CDH26;VASP;GRHL2;SMAD7;CDH11;CDH12;CDH13;ITGA6;CDH15;FERMT2;LIMS2;CDH19;LIMS1	0.0198565	ACTB;ACTG1	0.000844688	CDH8;CDH7;CDC42;CDH6;CDH5;CDH4;PARD6B;CDH3;OPHN1;SH3BP1;CDH2;CDH20;CDH1;CDH22;FLNA;FLNC;CDH26;VASP;GRHL2;SMAD7;CDH11;CDH12;CDH13;ITGA6;CDH15;FERMT2;LIMS2;CDH19;LIMS1	0.0645161	0.15466	-0.782248	0.0013931	-0.936908
2	GO:0048013	['WASL', 'SDCBP', 'ARPC1B', 'ARPC2', 'ARPC3', 'EPHB6', 'ARPC5', 'SIPA1L1', 'NCK2', 'EFNA2', 'EFNA2', 'KALRN', 'ROCK2', 'PAK3', 'AP2A2', 'AP2A1', 'HRAS', 'NTRK1', 'FYN', 'YES1', 'LYN', 'MMP2', 'SRC', 'MMP9', 'CHN1', 'NCK1', 'EFNA1', 'EFNA1', 'RASA1', 'EPHA1', 'EPHA2', 'EPHA2', 'EPHA2', 'EPHA3', 'EPHA3', 'EPHA8', 'EPHA8', 'EPHB2', 'EPHB2', 'SDC2', 'CRK', 'PSEN1', 'PSEN2', 'VAV2', 'EFNA3', 'EFNA3', …	ephrin receptor signaling pathway (GO:0048013)	0.00723387	EPHB6;ROCK1;SRC;ROCK2;SDC2;PSEN2;PSEN1;ACTB;MYL12A;ACTG1;APH1A;CDC42;SIPA1L1;APH1B;RAC1;EPHB2;PAK3;EPHB1;HRAS;EPHB4;EPHB3;ACTR3;VAV3;LYN;EPHA8;MMP2;MMP9;DNM1;PTK2;VAV2;TIAM1;EPHA1;ARHGEF7;NGEF	0.0294731	ACTB;ACTG1	0.022549	EPHB6;ROCK1;SRC;ROCK2;SDC2;PSEN2;PSEN1;MYL12A;APH1A;CDC42;SIPA1L1;APH1B;RAC1;EPHB2;PAK3;EPHB1;HRAS;EPHB4;EPHB3;ACTR3;VAV3;LYN;EPHA8;MMP2;MMP9;DNM1;PTK2;VAV2;TIAM1;EPHA1;ARHGEF7;NGEF	0.0588235	0.108537	-0.782248	0.00779195	-0.890785
3	GO:0031113	['ABL1', 'MAPT', 'MAPT', 'MAPT', 'MAP2', 'ARL2', 'CAMSAP2', 'CAMSAP2', 'SLC39A12', 'CAMSAP1', 'CAMSAP1', 'PRUNE1', 'GBA2', 'CAMSAP3', 'MAPRE3']	regulation of microtubule polymerization (GO:0031113)	0.0103219	CAV3;STMN2;TUBB4A;CAMSAP1;EML2;CAMSAP2;CAMSAP3;CLIP1;NAV3;FES;MAP2;STMN1;TOGARAM1;RAC1;MAPT;MAPRE1;MET;SNCA	0.0947444	MAPRE1	0.0231401	CAV3;STMN2;TUBB4A;CAMSAP1;EML2;CAMSAP2;CAMSAP3;CLIP1;NAV3;FES;MAP2;STMN1;TOGARAM1;RAC1;MAPT;MET;SNCA	0.0555556	0.118238	-0.321554		-0.439792
4	GO:0048010	['PIK3R2', 'NRP1', 'NRP1', 'NCK2', 'VEGFD', 'NRP2', 'ROCK2', 'CYBB', 'ITGB3', 'FYN', 'ITGAV', 'HSP90AA1', 'SRC', 'CYBA', 'NCF1', 'VAV1', 'VEGFA', 'VEGFA', 'VEGFA', 'NCK1', 'FLT1', 'FLT1', 'FLT1', 'FLT1', 'NCF2', 'PIK3R1', 'AXL', 'FLT4', 'FLT4', 'FLT4', 'FLT4', 'KDR', 'KDR', 'KDR', 'KDR', 'KDR', 'KDR', 'PIK3CA', 'PIK3CB', 'CRK', 'PXN', 'MAPKAPK2', 'MAPKAPK2', 'PGF', 'VEGFB', 'VEGFC', 'VEGFC', 'VAV…	vascular endothelial growth factor receptor signaling pathway (GO:0048010)	1.43858e-06	BMPR2;FLT1;ROCK1;SRC;ROCK2;FLT4;ITGB3;PXN;PIK3R2;PIK3CB;PIK3R1;ACTB;ACTG1;CDC42;KDR;PTK2B;ITGAV;RAC1;WASF2;PAK2;VAV3;HSP90AA1;DAB2IP;BAIAP2;SULF1;PTK2;MAPK12;VAV1;VAV2;MAPK13;MAPKAPK3;MAPKAPK2;ABI1;ELMO1;ELMO2;PRKD2;PRKD1;DOCK1;BCAR1	0.0233914	ACTB;ACTG1	1.29632e-05	BMPR2;FLT1;ROCK1;SRC;ROCK2;FLT4;ITGB3;PXN;PIK3R2;PIK3CB;PIK3R1;CDC42;KDR;PTK2B;ITGAV;RAC1;WASF2;PAK2;VAV3;HSP90AA1;DAB2IP;BAIAP2;SULF1;PTK2;MAPK12;VAV1;VAV2;MAPK13;MAPKAPK3;MAPKAPK2;ABI1;ELMO1;ELMO2;PRKD2;PRKD1;DOCK1;BCAR1	0.0512821	0.102401	-0.782248	0.00956606	-0.884649
5	GO:0006090	['PDHX', 'SLC16A3', 'SLC16A8', 'LDHA', 'LDHB', 'LDHC', 'PDHA1', 'DLD', 'DLAT', 'PDHB', 'VDAC1', 'PDHA2', 'PDHA2', 'BSG', 'ME1', 'SLC16A1', 'GLO1', 'HAGH', 'ME3', 'LDHAL6B', 'PCK2', 'ME2', 'PCK1', 'ME1', 'PC', 'ME3']	pyruvate metabolic process (GO:0006090)	0.00867872	PFKFB2;PDHA2;PDHA1;PKLR;PGAM1;ENO2;CELSR1;GCK;LDHC;LDHB;HK3;LDHA;PFKL;PKM;PGK1;PGAM4;SLC16A8;PGK2;ALDOA;SLC16A3;PGM1;LDHAL6B	0.110459	LDHA	0.0179129	PFKFB2;PDHA2;PDHA1;PKLR;PGAM1;ENO2;CELSR1;GCK;LDHC;LDHB;HK3;PFKL;PKM;PGK1;PGAM4;SLC16A8;PGK2;ALDOA;SLC16A3;PGM1;LDHAL6B	0.0454545	-0.265105	0.396363		0.661468
6	GO:1902904	['HSPA8']	negative regulation of supramolecular fiber organization (GO:1902904)	0.000139988	KANK1;PLEKHH2;STMN2;TWF2;TWF1;CORO1A;CAMSAP1;CAMSAP2;STMN1;SLIT2;LDLR;SNCA;ARFGEF1;CAV3;PRKCD;HIP1R;TUBB4A;EML2;CAMSAP3;NAV3;APC;ARHGEF2;MAPRE1;FGF13;TRIM54;CRYAB;KANK4;HDGFL3;KANK3	0.123113	MAPRE1	0.000384969	KANK1;PLEKHH2;STMN2;TWF2;TWF1;CORO1A;CAMSAP1;CAMSAP2;STMN1;SLIT2;LDLR;SNCA;ARFGEF1;CAV3;PRKCD;HIP1R;TUBB4A;EML2;CAMSAP3;NAV3;APC;ARHGEF2;FGF13;TRIM54;CRYAB;KANK4;HDGFL3;KANK3	0.0344828	0.183946	-0.321554		-0.5055
7	GO:0000904	['DKK1', 'CTNNB1', 'RELN']	cell morphogenesis involved in differentiation (GO:0000904)	0.000139988	ITGB3;LEF1;LAMC1;SIPA1L3;UNK;RAB25;OPHN1;MICALL2;ITGAV;RAC1;EPHB3;MEF2C;ITGA4;ACTN1;PROX2;LAMB1;PROX1;GRHL2;FER;CLDN3;RILPL2;RILPL1;PEAK1;ITGA8;TEK;EPHA1;FERMT2;VAMP3;FERMT3	0.123113	ACTN1	0.000384969	ITGB3;LEF1;LAMC1;SIPA1L3;UNK;RAB25;OPHN1;MICALL2;ITGAV;RAC1;EPHB3;MEF2C;ITGA4;PROX2;LAMB1;PROX1;GRHL2;FER;CLDN3;RILPL2;RILPL1;PEAK1;ITGA8;TEK;EPHA1;FERMT2;VAMP3;FERMT3	0.0344828	0.104266	0.215492		0.111226
8	GO:0045786	['MEN1', 'ALOX15B', 'HTRA2', 'NUPR1', 'BRINP1', 'GMNN', 'TGFB1', 'INHA', 'RB1', 'INHBA', 'NLRP2B', 'BMP2', 'BMP4', 'HPGD', 'BMP7', 'ADCYAP1', 'NR4A1', 'GATA3', 'PTGS2', 'CDKN1B', 'TAF6', 'NUDT6', 'PLAAT3', 'RHOB', 'CDK6', 'CDK5', 'ZBTB17', 'TP53BP2', 'RUNX3', 'PTPRK', 'RPS6KA2', 'PDCD4', 'THAP5', 'CAMK2N1', 'TP53I13', 'LILRB1', 'SIPA1', 'PPP1R13B', 'TSPYL2', 'RNF167', 'CHMP1A', 'RNF167', 'MEN1', …	negative regulation of cell cycle (GO:0045786)	0.00624681	CEBPA;BTG2;FOXC1;BTG1;PPP1R13B;HTRA2;IPO5;CAMK2N1;RPS6KA2;CHMP1A;TP53BP2;NKX3-1;MYOCD;TGFB1;SMAD3;CDKN2A;DUSP1;LILRB1;SCRIB;NR2F2;BMP7;RUNX3;RHOB;BMP4;RNF167;NR4A1;BMP2;DLG1;APC;TRIM35;SIPA1	0.144576	CHMP1A	0.0120511	CEBPA;BTG2;FOXC1;BTG1;PPP1R13B;HTRA2;IPO5;CAMK2N1;RPS6KA2;TP53BP2;NKX3-1;MYOCD;TGFB1;SMAD3;CDKN2A;DUSP1;LILRB1;SCRIB;NR2F2;BMP7;RUNX3;RHOB;BMP4;RNF167;NR4A1;BMP2;DLG1;APC;TRIM35;SIPA1	0.0322581	0.262642	-0.91057		-1.17321
9	GO:1903507	['WTIP', 'TCP10L2', 'HSBP1L1', 'SAP18', 'PRMT5', 'TFEC', 'SIAH2', 'CREG1', 'TDP2', 'HOXC6', 'APEX1', 'SOX3', 'YAP1', 'TOB1', 'COPS2', 'SRSF2', 'ZNF85', 'TLE3', 'TCP10', 'TOB2', 'NPAT', 'SF1', 'NEUROD2', 'SSX1', 'SKOR2', 'BEND6', 'SFMBT2', 'RIOX2', 'CCAR1', 'TRIM22', 'CDYL2', 'SCAI', 'DDX54', 'ZNF653', 'ZNF274', 'TONSL', 'FEV', 'RBBP8', 'TBL1Y', 'NIF3L1', 'TLE6', 'NANOG', 'CENPJ', 'RCOR3', 'RERE',…	negative regulation of nucleic acid-templated transcription (GO:1903507)	0.0180809	EIF4A2;GFI1;NAB1;UBP1;IKZF1;RORB;ELK3;LOXL2;RPS6KA5;SALL1;SOX18;MYB;EPC1;SOX8;SOX9;BTRC;SOX7;TP63;PIAS4;TLE2;NKX6-2;TLE1;RBFOX2;FBXW11;WNT5A;RFX3;ZNF12;FOXP3;POU3F3;FOXP1;ERN2;BRMS1;PSPC1;TRIB3;CLOCK;TP53;L3MBTL1;KHDRBS1;TSHZ3;ZNF24;ATXN1;PRDM16;NKX2-1;ZKSCAN3;NKX2-5;TFAP2A;ZNF540;TFAP2B;JUN;TGFB1;CBX5;CBX4;SMURF2;NONO;NR2F2;FOXN3;BMP7;BMP4;MLXIPL;BMP2;DAB2;CNOT7;CDK5;ID2;SP3;ID1;ZNF417;MAP3K10;R…	0.017291	NONO;CHMP1A;ZNF417;ZNF587	0.0421413	EIF4A2;GFI1;NAB1;UBP1;IKZF1;RORB;ELK3;LOXL2;RPS6KA5;SALL1;SOX18;MYB;EPC1;SOX8;SOX9;BTRC;SOX7;TP63;PIAS4;TLE2;NKX6-2;TLE1;RBFOX2;FBXW11;WNT5A;RFX3;ZNF12;FOXP3;POU3F3;FOXP1;ERN2;BRMS1;PSPC1;TRIB3;CLOCK;TP53;L3MBTL1;KHDRBS1;TSHZ3;ZNF24;ATXN1;PRDM16;NKX2-1;ZKSCAN3;NKX2-5;TFAP2A;ZNF540;TFAP2B;JUN;TGFB1;CBX5;CBX4;SMURF2;NR2F2;FOXN3;BMP7;BMP4;MLXIPL;BMP2;DAB2;CNOT7;CDK5;ID2;SP3;ID1;MAP3K10;RBAK;RCOR1;FO…	0.0300752	0.0264807	-0.232381	0.439086	-0.258862
10	GO:0007179	['LEFTY2', 'CLDN5', 'USP9Y', 'MSTN', 'SMAD7', 'SMAD9', 'MAP3K7', 'SMAD6', 'GDF9', 'FOXH1', 'FOXH1', 'LEFTY1', 'ZFYVE9', 'ZFYVE9', 'ZFYVE9', 'FOS', 'TGFB1', 'TGFB1', 'TGFB1', 'TGFB1', 'FSHB', 'COL3A1', 'TP53', 'JUN', 'COL1A2', 'PARP1', 'FURIN', 'UBB', 'UBC', 'TGFB3', 'TGFB3', 'SKI', 'SKIL', 'SRC', 'HPGD', 'CREB1', 'ITGB5', 'CBL', 'PML', 'ARRB2', 'CDH5', 'TGFBR1', 'TGFBR1', 'TGFBR1', 'TGFBR1', 'TGF…	transforming growth factor beta receptor signaling pathway (GO:0007179)	0.00171775	ACVRL1;USP15;SRC;PXN;FURIN;ARRB2;F11R;DUSP15;CBL;PRKCZ;CDH5;PARD6A;LEFTY2;ACVR1;KLF10;SMAD1;TGFB2;LEFTY1;JUN;TGFB1;SMAD3;SMURF1;TGFB3;ARHGEF18;FOS;SMAD5;PTK2;FKBP1A;DUSP22;COL3A1;COL1A2;ID1;FERMT2;BMPR1A	0.147863	SMAD5	0.00346632	ACVRL1;USP15;SRC;PXN;FURIN;ARRB2;F11R;DUSP15;CBL;PRKCZ;CDH5;PARD6A;LEFTY2;ACVR1;KLF10;SMAD1;TGFB2;LEFTY1;JUN;TGFB1;SMAD3;SMURF1;TGFB3;ARHGEF18;FOS;PTK2;FKBP1A;DUSP22;COL3A1;COL1A2;ID1;FERMT2;BMPR1A	0.0294118	0.136265	0.28875		0.152485
11	GO:0030509	['FAM83G', 'BMPR1B', 'BMPR1B', 'BMPR1B', 'SLC33A1', 'USP9Y', 'SMAD7', 'TBXT', 'SMAD9', 'SMAD9', 'SMAD9', 'SMAD6', 'SMAD6', 'BMP10', 'BMP10', 'BMP10', 'BMP10', 'CER1', 'AMH', 'BMP2', 'BMP2', 'BMP2', 'BMP2', 'BMP2', 'BMP2', 'BMP2', 'BMP2', 'BMP4', 'BMP4', 'BMP4', 'BMP4', 'SKI', 'MYH6', 'HIVEP1', 'ZNF8', 'ENG', 'DDX5', 'BMP7', 'BMP7', 'BMP7', 'EGR1', 'BMP6', 'BMP6', 'BMP6', 'ACVR2A', 'ACVR2A', 'ACVR…	BMP signaling pathway (GO:0030509)	0.000240376	ACVRL1;USP15;BMPR2;AMHR2;DLX5;LEF1;UBE2D3;UBE2D1;TOB1;LEFTY2;ACVR1;SMAD1;CFC1B;TGFB2;LEFTY1;TGFB1;SMURF2;SMURF1;TGFB3;BMP8A;SMAD9;BMP8B;SMAD6;RGMB;BMP7;ACVR2B;SMAD5;CFC1;ACVR2A;BMP6;RGMA;GDF7;SMAD7;BMP4;GREM2;BMP2;BMPR1B;BMPR1A	0.154118	SMAD5	0.00052539	ACVRL1;USP15;BMPR2;AMHR2;DLX5;LEF1;UBE2D3;UBE2D1;TOB1;LEFTY2;ACVR1;SMAD1;CFC1B;TGFB2;LEFTY1;TGFB1;SMURF2;SMURF1;TGFB3;BMP8A;SMAD9;BMP8B;SMAD6;RGMB;BMP7;ACVR2B;CFC1;ACVR2A;BMP6;RGMA;GDF7;SMAD7;BMP4;GREM2;BMP2;BMPR1B;BMPR1A	0.0263158	0.257869	0.28875		0.0308806
12	GO:0043393	['SNAPIN', 'SRC', 'PRKACA', 'TGFBR1', 'CRK', 'PLK1', 'HDAC4', 'TGFBR3', 'CAMK1', 'ANGPT1', 'LDLRAP1', 'SMARCD3', 'DZIP1', 'UBASH3B', 'BTBD1', 'CYLD', 'PRMT8', 'PRMT7', 'HDAC5']	regulation of protein binding (GO:0043393)	0.0321597	HDAC4;HDAC5;APP;LRP1;ROCK1;EPB41;PSEN1;STK4;IFIT1;ADD1;ACTB;AURKB;ADD2;STK3;IFIT2;MAPK8;BTBD1;HSF1;AKT1;PRKACA;TCF7L2;PRMT8;WNT3A;PRKCD;DAB2IP;HIP1R;TMC8;CSNK1E;HIPK2;AES;PPP1CA;FKBP1A;BMP4;TIAM1;BMP2;DAB2;GNL3L;CAPRIN2;CARD18;TRIB3	0.173399	ACTB	0.046765	HDAC4;HDAC5;APP;LRP1;ROCK1;EPB41;PSEN1;STK4;IFIT1;ADD1;AURKB;ADD2;STK3;IFIT2;MAPK8;BTBD1;HSF1;AKT1;PRKACA;TCF7L2;PRMT8;WNT3A;PRKCD;DAB2IP;HIP1R;TMC8;CSNK1E;HIPK2;AES;PPP1CA;FKBP1A;BMP4;TIAM1;BMP2;DAB2;GNL3L;CAPRIN2;CARD18;TRIB3	0.025	0.0731355	-0.837185		-0.910321
13	GO:0071773	['BMPR1B', 'SMAD9', 'SPINT1', 'SPINT2', 'CER1', 'COL2A1', 'BMP2', 'BMP2', 'BMP4', 'BMP7', 'BMP6', 'GATA3', 'ACVR2A', 'ACVR2A', 'BMPR1A', 'ACVRL1', 'ACVRL1', 'SOX9', 'DLX1', 'DLX5', 'ADAMTS12', 'ACVR1', 'SMAD4', 'BMPR2', 'RUNX2', 'HJV', 'SFRP1', 'VSTM2A', 'GATA6', 'PHOX2B', 'GATA5', 'TNMD', 'HEYL', 'TMEM100', 'GDF2', 'ADAMTS7', 'TMEM100']	cellular response to BMP stimulus (GO:0071773)	0.000105679	ACVRL1;DLX1;USP15;BMPR2;AMHR2;DLX5;LEF1;UBE2D3;UBE2D1;TOB1;SOX9;LEFTY2;ACVR1;SMAD1;CFC1B;TGFB2;LEFTY1;TGFB1;SMURF2;SMURF1;TGFB3;BMP8A;SMAD9;BMP8B;SMAD6;RGMB;BMP7;ACVR2B;SMAD5;CFC1;ACVR2A;PHOX2B;BMP6;RGMA;GDF7;SMAD7;BMP4;GREM2;BMP2;BMPR1B;BMPR1A	0.158975	SMAD5	0.000227312	ACVRL1;DLX1;USP15;BMPR2;AMHR2;DLX5;LEF1;UBE2D3;UBE2D1;TOB1;SOX9;LEFTY2;ACVR1;SMAD1;CFC1B;TGFB2;LEFTY1;TGFB1;SMURF2;SMURF1;TGFB3;BMP8A;SMAD9;BMP8B;SMAD6;RGMB;BMP7;ACVR2B;CFC1;ACVR2A;PHOX2B;BMP6;RGMA;GDF7;SMAD7;BMP4;GREM2;BMP2;BMPR1B;BMPR1A	0.0243902	0.238228	0.28875		0.0505219
14	GO:2000145	['NRG2', 'EREG', 'DAPK3', 'DIAPH1', 'ROCK2', 'ABL1', 'EGFR', 'EGF', 'RAF1', 'ERBB2', 'FES', 'ERBB3', 'BTC', 'ABL2', 'RHOA', 'CDK6', 'NRG1', 'ROCK1', 'ERBB4', 'PKN1', 'PKN2', 'PRAG1', 'ARHGAP18', 'CADM4', 'NRG4', 'HBEGF', 'SSX2IP', 'INPP5F', 'MEMO1']	regulation of cell motility (GO:2000145)	0.00136059	CSF1R;MACF1;PLXND1;ROCK1;LDB1;ROCK2;FBLN1;LDB2;RND2;RND3;MYPN;RHOBTB1;AMOT;RHOBTB2;RND1;DOCK10;PARD6B;SLK;SPOCK2;LMNA;SPOCK3;PLXNA2;AKT1;PLXNA1;FLNA;RAC1;PLXNA4;TGFB1;DAPK3;MINK1;RHOF;RHOD;RHOB;CAMSAP3;DIAPH1;FES;ABI3;PLXNB3;PLXNB2;SGK3;PKN2;AMOTL2;PLXNB1;PKN1;SGK1	0.172998	LMNA	0.00231223	CSF1R;MACF1;PLXND1;ROCK1;LDB1;ROCK2;FBLN1;LDB2;RND2;RND3;MYPN;RHOBTB1;AMOT;RHOBTB2;RND1;DOCK10;PARD6B;SLK;SPOCK2;SPOCK3;PLXNA2;AKT1;PLXNA1;FLNA;RAC1;PLXNA4;TGFB1;DAPK3;MINK1;RHOF;RHOD;RHOB;CAMSAP3;DIAPH1;FES;ABI3;PLXNB3;PLXNB2;SGK3;PKN2;AMOTL2;PLXNB1;PKN1;SGK1	0.0222222	0.138078	-0.456273		-0.594351
15	GO:0071560	['PDE2A', 'WNT7A', 'APAF1', 'PDCD5', 'SMAD7', 'CILP', 'CLDN1', 'TGFB1', 'TGFB1', 'PENK', 'COL1A1', 'NR3C1', 'ARG1', 'EDN1', 'CLEC3B', 'FYN', 'YES1', 'COL4A2', 'WNT2', 'FGFR2', 'FBN1', 'SOX5', 'SOX6', 'PPM1A', 'TGFBR1', 'ACVRL1', 'WNT5A', 'CRK', 'CRKL', 'ZFP36L2', 'XCL1', 'LIMS1', 'SOX9', 'CX3CR1', 'STAR', 'DLX1', 'WNT4', 'SMAD3', 'CAV1', 'MEF2C', 'ZFP36L1', 'HYAL2', 'MAPK7', 'PDE3A', 'POSTN', 'AN…	cellular response to transforming growth factor beta stimulus (GO:0071560)	1.04838e-05	ACVRL1;DLX1;USP15;SRC;PXN;FURIN;ARRB2;F11R;DUSP15;CBL;PRKCZ;ZFP36L2;ZFP36L1;CDH5;PARD6A;SOX9;SOX6;LEFTY2;WNT2;SOX5;ACVR1;KLF10;SMAD1;WNT10A;TGFB2;LEFTY1;JUN;MEF2C;TGFB1;SMAD3;SMURF1;TGFB3;WNT5A;WNT7A;ARHGEF18;FOS;SMAD5;PTK2;SMAD7;FKBP1A;DUSP22;COL3A1;COL1A2;ID1;XCL1;FERMT2;LIMS1;BMPR1A	0.166343	SMAD5	2.26445e-05	ACVRL1;DLX1;USP15;SRC;PXN;FURIN;ARRB2;F11R;DUSP15;CBL;PRKCZ;ZFP36L2;ZFP36L1;CDH5;PARD6A;SOX9;SOX6;LEFTY2;WNT2;SOX5;ACVR1;KLF10;SMAD1;WNT10A;TGFB2;LEFTY1;JUN;MEF2C;TGFB1;SMAD3;SMURF1;TGFB3;WNT5A;WNT7A;ARHGEF18;FOS;PTK2;SMAD7;FKBP1A;DUSP22;COL3A1;COL1A2;ID1;XCL1;FERMT2;LIMS1;BMPR1A	0.0208333	0.133808	0.28875		0.154942
16	GO:0010629	['KPNA7', 'F8W031', 'LGALS9', 'LGALS9', 'WWP2', 'PIK3CD', 'ACACB', 'TERT', 'ZBTB7B', 'INPPL1', 'PRKN', 'PRKN', 'PRKN', 'PRKN', 'PRKN', 'PRKN', 'PRKN', 'PRKN', 'SLIT3', 'ROCK2', 'KDM4A', 'CILP', 'CILP', 'DYSF', 'STC2', 'FGF19', 'HRAS', 'PDGFB', 'PDGFB', 'LDLR', 'TGFB1', 'TGFB1', 'TGFB1', 'TGFB1', 'TGFB1', 'TGFB1', 'TGFB1', 'TGFB1', 'TNF', 'TNF', 'TNF', 'IFNA2', 'IFNG', 'IFNG', 'IFNG', 'APOE', 'ESR…	negative regulation of gene expression (GO:0010629)	3.37066e-05	APP;GFI1;IKZF1;ELK3;RPS6KA5;SOX18;ZC3H12A;MYB;KDR;EPC1;SOX8;SOX9;BTRC;SOX7;TP63;MEF2C;RBFOX2;DAPK1;DAPK3;RFX3;SOX11;ZNF12;TRIB3;CLOCK;TP53;L3MBTL1;GRB7;TSHZ3;SHMT1;ZNF24;HIF1A;FXR1;LARP1;FXR2;PRDM16;NKX2-1;NKX2-5;CCR1;JUN;NDFIP2;NDFIP1;PRG3;NR2F2;MEX3D;MEX3C;DHFR;MEX3B;MEX3A;AGO3;AGO4;ID2;ID1;REL;RBAK;CPEB3;RCOR1;ACVRL1;BTG2;FOXE1;PHF1;SNX12;NKAP;CTCF;TRIM6;MECOM;HEY1;CHMP1A;HEY2;HRAS;TSC22D4;FOX…	0.0380201	NONO;CHMP1A;ZNF417;ZNF587	0.000107723	APP;GFI1;IKZF1;ELK3;RPS6KA5;SOX18;ZC3H12A;MYB;KDR;EPC1;SOX8;SOX9;BTRC;SOX7;TP63;MEF2C;RBFOX2;DAPK1;DAPK3;RFX3;SOX11;ZNF12;TRIB3;CLOCK;TP53;L3MBTL1;GRB7;TSHZ3;SHMT1;ZNF24;HIF1A;FXR1;LARP1;FXR2;PRDM16;NKX2-1;NKX2-5;CCR1;JUN;NDFIP2;NDFIP1;PRG3;NR2F2;MEX3D;MEX3C;DHFR;MEX3B;MEX3A;AGO3;AGO4;ID2;ID1;REL;RBAK;CPEB3;RCOR1;ACVRL1;BTG2;FOXE1;PHF1;SNX12;NKAP;CTCF;TRIM6;MECOM;HEY1;HEY2;HRAS;TSC22D4;FOXD1;PROX…	0.0201005	0.0265149	-0.232381	0.439528	-0.258896
17	GO:0007015	['TMSB15B', 'TMSB4Y', 'CDC42EP2', 'INPPL1', 'NCK2', 'MYO1B', 'SORBS3', 'DIAPH2', 'SORBS2', 'SPTA1', 'PLA2G1B', 'ALDOA', 'TMSB15A', 'TMSB15B', 'BCL2', 'ACTN1', 'RAC2', 'NCK1', 'PRKCI', 'ARHGAP25', 'CCL11', 'EMP2', 'CAV3', 'BCAR1', 'CLRN1', 'CDC42', 'TMSB4X', 'TMSB10', 'ARF1', 'CGNL1', 'DLG1', 'FAT1', 'DBN1', 'FHOD3', 'PDLIM3', 'CARMIL1', 'XIRP1', 'RUFY3', 'PPARGC1B', 'ARHGAP12', 'CCDC155', 'ERMN',…	actin filament organization (GO:0007015)	0.000215428	HIP1;RND2;RND3;RND1;BAIAP2L2;BAIAP2L1;MYBPHL;DPYSL3;RAC2;RAC1;MYBPC3;MYBPC1;MYBPC2;NCOA3;TPM2;TMOD3;ACTN1;TPM1;TMOD2;RHOF;PROX1;RHOD;RHOB;RUFY3;RHOU;EVL;RHOV;ARHGEF2;ALDOA;NEDD9;ARHGAP17;RHOBTB1;CORO1B;RHOBTB2;CDC42;SPTA1;SCIN;EFS;SH3BP1;FLNA;CARMIL2;NEBL;HIP1R;BAIAP2;MYO1B;DLG1;ABI2;ABI1;CASS4;FAT1;BCAR1	0.179441	ACTN1	0.000399181	HIP1;RND2;RND3;RND1;BAIAP2L2;BAIAP2L1;MYBPHL;DPYSL3;RAC2;RAC1;MYBPC3;MYBPC1;MYBPC2;NCOA3;TPM2;TMOD3;TPM1;TMOD2;RHOF;PROX1;RHOD;RHOB;RUFY3;RHOU;EVL;RHOV;ARHGEF2;ALDOA;NEDD9;ARHGAP17;RHOBTB1;CORO1B;RHOBTB2;CDC42;SPTA1;SCIN;EFS;SH3BP1;FLNA;CARMIL2;NEBL;HIP1R;BAIAP2;MYO1B;DLG1;ABI2;ABI1;CASS4;FAT1;BCAR1	0.0196078	0.0613917	0.215492		0.1541
18	GO:0045892	['PRAMEF33', 'PRAMEF9', 'PRAMEF22', 'PRAMEF27', 'PRAMEF25', 'MEN1', 'CBX4', 'WWP2', 'ARNTL', 'FOXE1', 'FOXN3', 'BHLHE40', 'BHLHE40', 'BHLHE40', 'EREG', 'BTAF1', 'PER2', 'TBX3', 'TBX3', 'TRIM24', 'NKRF', 'HDAC3', 'BIRC5', 'FOXP2', 'CLOCK', 'PER1', 'RBFOX2', 'CBFA2T2', 'SUV39H1', 'KLF4', 'ATP8B1', 'HR', 'FOXS1', 'ZBTB14', 'KDM1A', 'PRAMEF10', 'PRAMEF4', 'PRAMEF2', 'PRAMEF11', 'CBFA2T3', 'CBFA2T3', …	negative regulation of transcription, DNA-templated (GO:0045892)	1.7704e-10	TCERG1;MYT1L;GFI1;HNRNPU;MBD3L4;IKZF1;MBD3L5;IKZF2;SLA2;BACH1;ELK3;ELK4;SOX2;RPS6KA5;ZNF608;SOX18;MYC;MYB;MAGEA1;EPC1;SOX8;SOX9;BTRC;JUNB;SOX7;TP63;MEF2A;MEF2C;RBFOX2;RFX3;SOX11;ZNF12;RUNX3;TCERG1L;IFI27;TRIB3;ZNF831;CLOCK;TP53;ATF3;L3MBTL1;TSHZ3;NEDD4L;ZNF24;GATA1;PRDM16;NKX2-1;HIVEP1;NKX2-5;ELANE;PLK3;JUN;JUND;NR2F1;NR2F2;NR2F6;ID2;ID1;SNAI1;REL;SNAI2;RCOR3;RBAK;CPEB3;HOXD9;RCOR2;CC2D1A;RCOR1;C…	0.0222304	NONO;CHMP1A;ZNF417;FHL2;ZNF587	1.50434e-09	TCERG1;MYT1L;GFI1;HNRNPU;MBD3L4;IKZF1;MBD3L5;IKZF2;SLA2;BACH1;ELK3;ELK4;SOX2;RPS6KA5;ZNF608;SOX18;MYC;MYB;MAGEA1;EPC1;SOX8;SOX9;BTRC;JUNB;SOX7;TP63;MEF2A;MEF2C;RBFOX2;RFX3;SOX11;ZNF12;RUNX3;TCERG1L;IFI27;TRIB3;ZNF831;CLOCK;TP53;ATF3;L3MBTL1;TSHZ3;NEDD4L;ZNF24;GATA1;PRDM16;NKX2-1;HIVEP1;NKX2-5;ELANE;PLK3;JUN;JUND;NR2F1;NR2F2;NR2F6;ID2;ID1;SNAI1;REL;SNAI2;RCOR3;RBAK;CPEB3;HOXD9;RCOR2;CC2D1A;RCOR1;C…	0.0178571	0.0640072	-0.117233	0.54416	-0.18124
19	GO:1903506	['PIR', 'ACTN4', 'LPXN', 'PXN', 'NMI', 'TRIP13', 'PTPN14', 'SND1', 'DDX1', 'RALY']	regulation of nucleic acid-templated transcription (GO:1903506)	0.0218816	ZNF573;NAB1;NAB2;JMJD1C;RORA;HR;RORB;CELSR2;BACH1;BACH2;SOX2;RPS6KA4;RPS6KA5;SOX1;SALL1;SOX17;ZFP30;SALL2;ZNF728;SALL3;PTTG2;SALL4;ZNF726;MYB;ZNF600;PITX2;SOX6;ZNF324;ZNF841;PITX3;ZNF561;MEF2C;NKX6-2;ZNF284;ZFP1;ZNF160;DAPK3;ATP1B4;RFX3;MITF;ACTN4;ZNF12;RUNX3;FOXP3;SAP30;PSPC1;ZNF836;PRKCQ;HOXB1;ZNF831;TOX;CLOCK;TP53;AJUBA;ABCG1;ZNF432;ZNF395;ZNF324B;ZNF790;HKR1;DLX4;SP140;TCF7;GATA4;FOXO4;HIF1A;…	0.0885777	NONO;ZNF417;ZNF587	0.0349606	ZNF573;NAB1;NAB2;JMJD1C;RORA;HR;RORB;CELSR2;BACH1;BACH2;SOX2;RPS6KA4;RPS6KA5;SOX1;SALL1;SOX17;ZFP30;SALL2;ZNF728;SALL3;PTTG2;SALL4;ZNF726;MYB;ZNF600;PITX2;SOX6;ZNF324;ZNF841;PITX3;ZNF561;MEF2C;NKX6-2;ZNF284;ZFP1;ZNF160;DAPK3;ATP1B4;RFX3;MITF;ACTN4;ZNF12;RUNX3;FOXP3;SAP30;PSPC1;ZNF836;PRKCQ;HOXB1;ZNF831;TOX;CLOCK;TP53;AJUBA;ABCG1;ZNF432;ZNF395;ZNF324B;ZNF790;HKR1;DLX4;SP140;TCF7;GATA4;FOXO4;HIF1A;…	0.0171429	0.169047	-0.00631838	0.594839	-0.175366
20	GO:0030334	['SGK1', 'LAMA5', 'LDB2', 'PLXNA2', 'UNC5C', 'NTN1', 'DDX58', 'TGFB1', 'LMNA', 'SERPINE2', 'CEACAM1', 'NCK1', 'FLNA', 'LAMA2', 'LAMA1', 'PAX6', 'AKT1', 'AKT1', 'AKT2', 'PRKX', 'RHOA', 'LMO4', 'RAC1', 'RAC1', 'CDK5', 'MGAT3', 'NEXN', 'ENPP2', 'GNA13', 'KIF14', 'ERBB4', 'LAMA4', 'LAMA3', 'AMOT', 'PHLDA2', 'MYSM1', 'MEAK7', 'USP17L2', 'TMIGD1', 'FRMD5', 'LDB1', 'ADGRG3', 'HACE1', 'MINK1', 'ROBO4', '…	regulation of cell migration (GO:0030334)	2.31842e-07	PLXND1;LDLRAD4;FGF1;IGF1R;AMOT;DOCK10;SLK;DPYSL3;KDR;AKT1;ACVR1;PDGFRB;PDGFRA;WNT5B;MAGI2;TPM1;PRKCA;ACTN4;TIAM1;RUFY3;ROR2;EPHA1;CBLL1;CSF1R;MACF1;GRB7;RHOBTB1;CORO1C;RHOBTB2;PLXNA2;NKX2-1;PLXNA1;SRGAP3;SRGAP1;PLXNA4;CCR1;TCAF2;TCAF1;CARMIL2;TGFB1;RDX;PTK2;SMAD7;VIL1;COL1A1;CAMSAP3;BMP2;DAB2;FER;STK24;STK26;SNAI1;PLXNB3;CNTN1;PLXNB2;SNAI2;AMOTL2;PLXNB1;FERMT3;ACVRL1;CLIC4;FLT1;MCTP1;LDB1;PIK3CD;…	0.111788	LMNA;MAPRE1	6.42791e-07	PLXND1;LDLRAD4;FGF1;IGF1R;AMOT;DOCK10;SLK;DPYSL3;KDR;AKT1;ACVR1;PDGFRB;PDGFRA;WNT5B;MAGI2;TPM1;PRKCA;ACTN4;TIAM1;RUFY3;ROR2;EPHA1;CBLL1;CSF1R;MACF1;GRB7;RHOBTB1;CORO1C;RHOBTB2;PLXNA2;NKX2-1;PLXNA1;SRGAP3;SRGAP1;PLXNA4;CCR1;TCAF2;TCAF1;CARMIL2;TGFB1;RDX;PTK2;SMAD7;VIL1;COL1A1;CAMSAP3;BMP2;DAB2;FER;STK24;STK26;SNAI1;PLXNB3;CNTN1;PLXNB2;SNAI2;AMOTL2;PLXNB1;FERMT3;ACVRL1;CLIC4;FLT1;MCTP1;LDB1;PIK3CD;…	0.0163934	0.188446	-0.388913	0.0318616	-0.57736
21	GO:0007178	['LY6G6E', 'AKAP3', 'ACVR2A', 'ACVR1B', 'IRAK1', 'ACVR2B', 'BMPR2', 'LTBP1', 'MAPK14', 'AKAP4', 'PPM1L']	transmembrane receptor protein serine/threonine kinase signaling pathway (GO:0007178)	8.92813e-06	ACVRL1;BMPR2;AMHR2;TGFB1I1;UBE2D3;UBE2D1;ARRB2;F11R;DUSP15;CDH5;ACVR1;KLF10;CFC1B;LEFTY1;ARHGEF18;FOS;RGMB;RGMA;DUSP22;GREM2;USP15;SRC;DLX5;LEF1;PXN;FURIN;CBL;ACVR1B;PRKCZ;TOB1;PARD6A;IRAK1;LEFTY2;SMAD1;TGFB2;JUN;TGFB1;SMAD3;SMURF2;SMURF1;TGFB3;BMP8A;SMAD9;BMP8B;SMAD6;BMP7;ACVR2B;SMAD5;CFC1;ACVR2A;BMP6;PTK2;GDF7;SMAD7;FKBP1A;BMP4;BMP2;COL3A1;COL1A2;ID1;BMPR1B;FERMT2;BMPR1A	0.201573	SMAD5	1.57698e-05	ACVRL1;BMPR2;AMHR2;TGFB1I1;UBE2D3;UBE2D1;ARRB2;F11R;DUSP15;CDH5;ACVR1;KLF10;CFC1B;LEFTY1;ARHGEF18;FOS;RGMB;RGMA;DUSP22;GREM2;USP15;SRC;DLX5;LEF1;PXN;FURIN;CBL;ACVR1B;PRKCZ;TOB1;PARD6A;IRAK1;LEFTY2;SMAD1;TGFB2;JUN;TGFB1;SMAD3;SMURF2;SMURF1;TGFB3;BMP8A;SMAD9;BMP8B;SMAD6;BMP7;ACVR2B;CFC1;ACVR2A;BMP6;PTK2;GDF7;SMAD7;FKBP1A;BMP4;BMP2;COL3A1;COL1A2;ID1;BMPR1B;FERMT2;BMPR1A	0.015873	0.173421	0.28875		0.115328
22	GO:2000147	['CCL21', 'NTN1', 'CSF1R', 'EPCAM', 'AKT2', 'CCR7', 'SLC26A5', 'C1QTNF8', 'TRIM32', 'TWIST1', 'TWIST1', 'DUOXA2', 'CAVIN1', 'SPOCK2', 'CCL19', 'PHPT1', 'CFAP20', 'CFAP20']	positive regulation of cell motility (GO:2000147)	0.00278531	FLT1;PIK3CD;LAMC2;FGF1;IGF1R;KDR;HRAS;ACVR1;PDGFRB;SERPINB3;PDGFRA;SUN2;MYOC;WNT5B;TACR2;TACR3;PRKCA;TACR1;ACTN4;RHOD;MMP9;FGR;PTP4A1;TIAM1;MMP14;CEACAM6;RUFY3;NUMB;CDH13;PGAM4;ITGA6;ROR2;MAPRE1;EPHA1;CBLL1;CSF1R;GRB7;CCL11;LEF1;THBS1;CCL7;SPOCK2;PTK2B;CCR1;SEMA4A;TCAF2;CARMIL2;TGFB1;SEMA4B;RDX;LAMB1;PTK2;VIL1;COL1A1;BMP2;DAB2;FER;MYO1C;APC;SNAI1;CNTN1;SPRY2;SNAI2;BCAR1;FERMT3	0.23845	MAPRE1	0.00406209	FLT1;PIK3CD;LAMC2;FGF1;IGF1R;KDR;HRAS;ACVR1;PDGFRB;SERPINB3;PDGFRA;SUN2;MYOC;WNT5B;TACR2;TACR3;PRKCA;TACR1;ACTN4;RHOD;MMP9;FGR;PTP4A1;TIAM1;MMP14;CEACAM6;RUFY3;NUMB;CDH13;PGAM4;ITGA6;ROR2;EPHA1;CBLL1;CSF1R;GRB7;CCL11;LEF1;THBS1;CCL7;SPOCK2;PTK2B;CCR1;SEMA4A;TCAF2;CARMIL2;TGFB1;SEMA4B;RDX;LAMB1;PTK2;VIL1;COL1A1;BMP2;DAB2;FER;MYO1C;APC;SNAI1;CNTN1;SPRY2;SNAI2;BCAR1;FERMT3	0.0153846	0.199284	-0.321554		-0.520838
23	GO:0007169	['GFRA2', 'PTPRT', 'CD3EAP', 'MTSS1', 'DOK2', 'MPZL1', 'ANGPTL1', 'CD4', 'CD8A', 'ERBB2', 'ERBB2', 'CSF1R', 'CD3E', 'LYN', 'CD7', 'CSF1', 'CD8B', 'INSRR', 'NTF3', 'ERBB3', 'PTPRG', 'BDKRB2', 'PIK3CB', 'TEK', 'RAPGEF1', 'ERBB4', 'ERBB4', 'TRADD', 'NTRK3', 'TRAT1', 'CSPG4', 'ABI1', 'AHI1', 'IL31RA', 'RASGRP4', 'SHC3', 'CNKSR1', 'DOK1', 'NRTN', 'SH2B1', 'DOK5', 'PILRB', 'STAP1', 'GAB2', 'SH2B3', 'EP…	transmembrane receptor protein tyrosine kinase signaling pathway (GO:0007169)	1.72101e-12	EPHB6;SLA;SLA2;FGF1;FGF2;ACTB;IGF1R;FGF4;ACTG1;FGF5;FGF6;BAIAP2L2;BAIAP2L1;FGF8;UBASH3B;FGF9;STMN1;KDR;PDK4;AKT1;EPHB2;ATP6V1E1;EPHB1;ATP6V1E2;EPHB4;PDK2;EPHB3;PDGFRB;PDGFRA;ATP6V1G1;ATP6V1G2;ATP6V0E1;RBFOX2;EPHA8;MATK;TIAM1;MAPKAPK3;MAPKAPK2;BTK;ELMO1;ELMO2;PRKD2;PHIP;PRKD1;EPHA1;ATP6V0D1;ATP6V0D2;NGEF;CSF1R;TXK;SDC2;PXN;PSEN2;PIK3R3;PIK3R2;MST1R;FOXO4;PSEN1;PIK3R1;ADRB2;RASGRP4;MYL12A;APH1A;APH…	0.144576	ACTB;ACTG1	5.59679e-12	EPHB6;SLA;SLA2;FGF1;FGF2;IGF1R;FGF4;FGF5;FGF6;BAIAP2L2;BAIAP2L1;FGF8;UBASH3B;FGF9;STMN1;KDR;PDK4;AKT1;EPHB2;ATP6V1E1;EPHB1;ATP6V1E2;EPHB4;PDK2;EPHB3;PDGFRB;PDGFRA;ATP6V1G1;ATP6V1G2;ATP6V0E1;RBFOX2;EPHA8;MATK;TIAM1;MAPKAPK3;MAPKAPK2;BTK;ELMO1;ELMO2;PRKD2;PHIP;PRKD1;EPHA1;ATP6V0D1;ATP6V0D2;NGEF;CSF1R;TXK;SDC2;PXN;PSEN2;PIK3R3;PIK3R2;MST1R;FOXO4;PSEN1;PIK3R1;ADRB2;RASGRP4;MYL12A;APH1A;APH1B;ATP6V0A2…	0.0122699	0.0793567	-0.782248	0.0319311	-0.861605
24	GO:0030335	['TCAF2', 'WASHC1', 'SMIM22', 'MYO1C', 'CCL24', 'RHOD', 'PIK3CD', 'SDCBP', 'SDCBP', 'PODXL', 'CCN1', 'ADAM10', 'DAPK3', 'SPRY2', 'SNAI2', 'ACTN4', 'SPAG9', 'DIAPH1', 'JAK2', 'ROCK2', 'CPNE3', 'ELP1', 'FGFR1OP', 'MAP4K4', 'SNAI1', 'SNAI1', 'ONECUT2', 'FAM107A', 'WNT11', 'EGFR', 'EGFR', 'F10', 'PLAU', 'HRAS', 'PDGFB', 'PDGFB', 'EGF', 'TGFB1', 'TGFB1', 'CGA', 'FSHB', 'INS', 'IL1B', 'COL1A1', 'PDGFA'…	positive regulation of cell migration (GO:0030335)	7.76216e-05	DOCK5;BMPR2;FLT1;PIK3CD;LAMC2;MIA3;FGF1;IGF1R;SYDE1;ZNF609;KDR;SOX9;HRAS;CCR2;ACVR1;PDGFRB;SERPINB3;PDGFRA;SUN2;SEMA6A;MYOC;WNT5B;PRKCA;ACTN4;RHOD;MMP9;FGR;PTP4A1;TIAM1;MMP14;CEACAM6;RUFY3;NUMB;CDH13;ITGA6;ARHGEF2;ROR2;MAPRE1;EPHA1;ARHGEF7;DOCK1;CBLL1;DDR2;CSF1R;GRB7;CCL11;SRC;LEF1;ACVR1B;THBS1;HIF1A;RTN4;PPM1F;RAB25;CCL7;PTK2B;PLCG1;CCR1;SEMA4A;TCAF2;TGFB2;CARMIL2;TGFB1;SMURF2;SEMA4B;RDX;DAB2IP;…	0.277508	MAPRE1	0.000108596	DOCK5;BMPR2;FLT1;PIK3CD;LAMC2;MIA3;FGF1;IGF1R;SYDE1;ZNF609;KDR;SOX9;HRAS;CCR2;ACVR1;PDGFRB;SERPINB3;PDGFRA;SUN2;SEMA6A;MYOC;WNT5B;PRKCA;ACTN4;RHOD;MMP9;FGR;PTP4A1;TIAM1;MMP14;CEACAM6;RUFY3;NUMB;CDH13;ITGA6;ARHGEF2;ROR2;EPHA1;ARHGEF7;DOCK1;CBLL1;DDR2;CSF1R;GRB7;CCL11;SRC;LEF1;ACVR1B;THBS1;HIF1A;RTN4;PPM1F;RAB25;CCL7;PTK2B;PLCG1;CCR1;SEMA4A;TCAF2;TGFB2;CARMIL2;TGFB1;SMURF2;SEMA4B;RDX;DAB2IP;LAMB1;R…	0.0119048	0.193248	-0.321554		-0.514802
25	GO:0010628	['ODAM', 'SH3PXD2B', 'KPNA7', 'LGALS9', 'TLR4', 'TLR4', 'TLR4', 'TLR4', 'TLR4', 'PIK3CD', 'DDX3X', 'CUX2', 'PDCD5', 'HGS', 'MUSK', 'ZBTB7B', 'PLSCR1', 'TLR3', 'TLR3', 'KDM6A', 'SPRY2', 'TYROBP', 'TYROBP', 'PRKN', 'PRKN', 'KIF1B', 'TLR2', 'TLR2', 'RAMP2', 'MITF', 'MITF', 'MITF', 'NOS1AP', 'ROCK2', 'ROCK2', 'ROCK2', 'ZPR1', 'ALOX12B', 'TADA3', 'PRDM1', 'ALDH1A2', 'DKK1', 'UBR5', 'DDX58', 'AGR2', 'W…	positive regulation of gene expression (GO:0010628)	1.67799e-07	APP;ACTB;SOX2;ZXDA;SOX17;SOX18;MYC;ZC3H12A;MYB;AKT1;EPC1;SOX8;SOX9;EPHB2;BTRC;TP63;ACVR1;MEF2C;RFX3;ANK2;EBF3;SOX11;ANK3;RUNX3;RUNX1;RPL26;CLOCK;TP53;GATA4;PIK3R1;HNRNPLL;GATA1;HIF1A;FXR1;FXR2;PRDM16;WBP2NL;NKX2-1;HIVEP3;NKX2-5;PPARGC1A;FZD1;NFE2;JUN;EGR2;FZD7;PYHIN1;SS18L1;RDX;NFATC2;NFATC1;NR2F2;PBX4;TRERF1;FLI1;GDF7;COL1A1;FUBP3;FUBP1;ID2;SNAI1;HOXD3;CPEB3;TP73;ACVRL1;FOXE1;TGFB1I1;PHF1;PRKAG1…	0.127084	FHL2;SMAD5;ACTB	4.02378e-07	APP;SOX2;ZXDA;SOX17;SOX18;MYC;ZC3H12A;MYB;AKT1;EPC1;SOX8;SOX9;EPHB2;BTRC;TP63;ACVR1;MEF2C;RFX3;ANK2;EBF3;SOX11;ANK3;RUNX3;RUNX1;RPL26;CLOCK;TP53;GATA4;PIK3R1;HNRNPLL;GATA1;HIF1A;FXR1;FXR2;PRDM16;WBP2NL;NKX2-1;HIVEP3;NKX2-5;PPARGC1A;FZD1;NFE2;JUN;EGR2;FZD7;PYHIN1;SS18L1;RDX;NFATC2;NFATC1;NR2F2;PBX4;TRERF1;FLI1;GDF7;COL1A1;FUBP3;FUBP1;ID2;SNAI1;HOXD3;CPEB3;TP73;ACVRL1;FOXE1;TGFB1I1;PHF1;PRKAG1;CTCF…	0.011811	0.104216	-0.068358	0.621237	-0.172574
26	GO:0051726	['SMIM22', 'CLIC1', 'ARNTL', 'PES1', 'PER2', 'RAD51D', 'CDKL5', 'CDK14', 'CCNB2', 'CCNDBP1', 'INHA', 'ITGB1', 'PTPRC', 'MYBL2', 'IRF1', 'BCR', 'CCNB1', 'SON', 'MX2', 'CDK11B', 'CDC25A', 'GRK5', 'NF2', 'NUP214', 'STAT3', 'LEP', 'CDK8', 'CENPF', 'PLK1', 'PLK1', 'PLK1', 'PLK1', 'NANOS3', 'RACK1', 'ADARB1', 'CDK3', 'CDKL1', 'CDK16', 'CDK17', 'MECOM', 'CDK18', 'FOXM1', 'RBBP4', 'EP300', 'TARDBP', 'SRS…	regulation of cell cycle (GO:0051726)	1.23524e-05	PPP1R13B;NRK;HNRNPU;STK10;SLK;MECOM;RPS6KA2;CHMP1A;PIM1;PIM3;SOX9;JUNB;PHACTR4;MAP2K3;MAP4K1;MAP4K2;STRADA;STRADB;DYNLT3;DAPK3;MINK1;RAD23A;PROX1;RUNX3;RHOB;RBL2;RNF167;RBL1;SIK1;TNIK;BIRC2;ANKRD17;L3MBTL1;SRC;HTRA2;TXLNG;IQGAP1;STK4;STK3;CCNB2;CCNB1;RBBP4;GRK5;CAMK2N1;TP53BP2;RPRD1B;PAK3;MAP4K5;PAK2;MAP4K3;MAP2K6;MAP3K2;MAP3K3;CDK11A;TGFB2;JUN;TGFB1;JUND;GADD45B;NEK6;MX2;STAT3;NEK7;LILRB1;PUM1;B…	0.274583	CHMP1A	1.97034e-05	PPP1R13B;NRK;HNRNPU;STK10;SLK;MECOM;RPS6KA2;PIM1;PIM3;SOX9;JUNB;PHACTR4;MAP2K3;MAP4K1;MAP4K2;STRADA;STRADB;DYNLT3;DAPK3;MINK1;RAD23A;PROX1;RUNX3;RHOB;RBL2;RNF167;RBL1;SIK1;TNIK;BIRC2;ANKRD17;L3MBTL1;SRC;HTRA2;TXLNG;IQGAP1;STK4;STK3;CCNB2;CCNB1;RBBP4;GRK5;CAMK2N1;TP53BP2;RPRD1B;PAK3;MAP4K5;PAK2;MAP4K3;MAP2K6;MAP3K2;MAP3K3;CDK11A;TGFB2;JUN;TGFB1;JUND;GADD45B;NEK6;MX2;STAT3;NEK7;LILRB1;PUM1;BMP7;CDK…	0.0117647	0.0956675	-0.91057		-1.00624
27	GO:0006355	['ZNF724', 'A0A087WUV0', 'A0A0U1RQK1', 'POU6F1', 'DUXB', 'LOC390937', 'A0A1W2PQL4', 'TLE7', 'A0A1W2PRP0', 'FOXO3B', 'SBNO1', 'MEIS3P1', 'ZNF840P', 'ZNF316', 'MEIS3P2', 'ZNF850', 'VGLL3', 'PHF20L1', 'KRBOX1', 'DLX3', 'H3BQ85', 'ZNF223', 'K7ERI5', 'NR1H2', 'M0R135', 'M0R1H3', 'ZNF737', 'M0R1X1', 'M0R233', 'M0R3E3', 'PDLIM1', 'APBB1', 'ARNTL', 'NR5A2', 'NR5A2', 'SOX1', 'BHLHE40', 'KMT2D', 'BACH1', '…	regulation of transcription, DNA-templated (GO:0006355)	4.5461e-14	MYT1L;BACH1;BACH2;ELK3;ELK4;ZXDA;SOX17;SOX18;MYC;MYB;AKT1;JUNB;MEF2C;ZNF284;RBFOX2;PRKCB;ZNF160;DAPK3;RFX2;RFX3;SOX11;SOX12;RFX1;ZNF12;RFX7;PRKAR1A;RFX5;PRKCQ;HOXB1;ATF6;CLOCK;ATF3;ZNF395;SRCAP;GATA4;ZNF24;GATA1;HIF1A;POU5F1B;PRDM16;WBP2NL;NKX2-1;HOXC5;NKX2-5;PPARGC1A;GTF2IRD2B;FZD1;ABCA2;NFE2;ZNF264;JUN;JUND;FZD7;NFATC3;NFATC2;NFATC1;NR2F2;PBX4;FLI1;FOSL2;DHFR;COL1A1;FOSL1;SNAI1;ZNF134;ZNF254;BT…	0.0445505	NONO;CHMP1A;ZNF417;FHL2;SMAD5;ZNF587	2.75073e-13	MYT1L;BACH1;BACH2;ELK3;ELK4;ZXDA;SOX17;SOX18;MYC;MYB;AKT1;JUNB;MEF2C;ZNF284;RBFOX2;PRKCB;ZNF160;DAPK3;RFX2;RFX3;SOX11;SOX12;RFX1;ZNF12;RFX7;PRKAR1A;RFX5;PRKCQ;HOXB1;ATF6;CLOCK;ATF3;ZNF395;SRCAP;GATA4;ZNF24;GATA1;HIF1A;POU5F1B;PRDM16;WBP2NL;NKX2-1;HOXC5;NKX2-5;PPARGC1A;GTF2IRD2B;FZD1;ABCA2;NFE2;ZNF264;JUN;JUND;FZD7;NFATC3;NFATC2;NFATC1;NR2F2;PBX4;FLI1;FOSL2;DHFR;COL1A1;FOSL1;SNAI1;ZNF134;ZNF254;BT…	0.0116505	0.104931	-0.0495689	0.517996	-0.154499
28	GO:0043067	['CXCR4', 'ACER3']	regulation of programmed cell death (GO:0043067)	0.0118046	ALK;HIP1;PPP1R13B;FLT3;NRK;CHM;IKZF3;STK10;SLK;MECOM;AKT1;SOX9;TP63;MAP2K3;MAP4K1;BNIP3L;MAP4K2;LEFTY1;DAPK1;STRADA;ACTN2;DUSP1;STRADB;ACTN1;DAPK3;MINK1;NME3;NME4;ACTN4;SEPT4;PAX2;BRMS1;PAX8;LCK;SGK3;TNIK;SGK1;SGK2;TP53;BIRC2;BIRC3;ANP32A;STK4;NDRG1;RTN4;STK3;PRDX2;TP53INP1;TP53BP2;MARK4;PAK3;MAP4K5;LEFTY2;PAK2;MAP4K3;MAP2K6;MAP3K2;MAP3K3;MOAP1;TGFB2;TGFB1;STAT1;TGFB3;BNIP3;BMP8A;BMP8B;TNFRSF10B;…	0.318843	ACTN1	0.0142732	ALK;HIP1;PPP1R13B;FLT3;NRK;CHM;IKZF3;STK10;SLK;MECOM;AKT1;SOX9;TP63;MAP2K3;MAP4K1;BNIP3L;MAP4K2;LEFTY1;DAPK1;STRADA;ACTN2;DUSP1;STRADB;DAPK3;MINK1;NME3;NME4;ACTN4;SEPT4;PAX2;BRMS1;PAX8;LCK;SGK3;TNIK;SGK1;SGK2;TP53;BIRC2;BIRC3;ANP32A;STK4;NDRG1;RTN4;STK3;PRDX2;TP53INP1;TP53BP2;MARK4;PAK3;MAP4K5;LEFTY2;PAK2;MAP4K3;MAP2K6;MAP3K2;MAP3K3;MOAP1;TGFB2;TGFB1;STAT1;TGFB3;BNIP3;BMP8A;BMP8B;TNFRSF10B;TNFRSF…	0.0114943	0.230634	0.215492		-0.0151421
29	GO:1903508	['A6NLC8', 'PDLIM1', 'AIP', 'TCERG1', 'PER2', 'MED7', 'ACTN4', 'ACTN4', 'NUPR1', 'PQBP1', 'TADA2A', 'TAF5L', 'ACTL6B', 'SUPT7L', 'MED26', 'ACTL6A', 'PRKCB', 'ACTN1', 'ZFX', 'MAK', 'APEX1', 'PML', 'ACTN2', 'FUS', 'BUD31', 'GTF2A1', 'NUP98', 'SCAND1', 'UBE2L3', 'SP4', 'TRIM32', 'MTA1', 'BIRC2', 'ARID5B', 'ANKRD1', 'TAF11', 'TRIP11', 'NFKBIB', 'PKN1', 'TAF12', 'TAF7L', 'E4F1', 'WBP2NL', 'JADE1', 'PM…	positive regulation of nucleic acid-templated transcription (GO:1903508)	1.59653e-09	RORC;RORA;RORB;FGF2;HOXA11;SOX2;ZXDA;SALL1;SOX17;SOX18;CDH1;MYC;MYB;AKT1;EPC1;SOX8;SOX9;BTRC;TP63;PITX3;MAP2K3;ACVR1;EOMES;MEF2C;FBXW11;WNT5A;RFX3;MITF;EBF3;SOX11;POU3F1;RUNX3;FOXP3;POU3F3;PIAS2;PIAS1;RUNX1;MYCN;CCNE1;PHIP;CLOCK;TP53;DLX5;GATA4;PSEN1;FOXO3;GATA1;HIF1A;NPAS2;NPAS3;NEUROD1;IRAK1;PRDM16;WBP2NL;NKX2-1;ZKSCAN3;HIVEP3;OTX2;NKX2-5;PPARGC1A;FZD1;TFAP2A;NFE2;TFAP2B;JUN;ZFHX3;EGR2;TGFB1;BR…	0.172998	FHL2;SMAD5	3.11355e-09	RORC;RORA;RORB;FGF2;HOXA11;SOX2;ZXDA;SALL1;SOX17;SOX18;CDH1;MYC;MYB;AKT1;EPC1;SOX8;SOX9;BTRC;TP63;PITX3;MAP2K3;ACVR1;EOMES;MEF2C;FBXW11;WNT5A;RFX3;MITF;EBF3;SOX11;POU3F1;RUNX3;FOXP3;POU3F3;PIAS2;PIAS1;RUNX1;MYCN;CCNE1;PHIP;CLOCK;TP53;DLX5;GATA4;PSEN1;FOXO3;GATA1;HIF1A;NPAS2;NPAS3;NEUROD1;IRAK1;PRDM16;WBP2NL;NKX2-1;ZKSCAN3;HIVEP3;OTX2;NKX2-5;PPARGC1A;FZD1;TFAP2A;NFE2;TFAP2B;JUN;ZFHX3;EGR2;TGFB1;BR…	0.0107527	0.114991	0.316056	0.628108	0.201064
30	GO:0010468	['DPPA5', 'DNM1L', 'UTY', 'TP73', 'TAPBP', 'PHGDH', 'APBA3', 'HMHB1', 'F2', 'MYC', 'GNRH1', 'PTH', 'COL2A1', 'HRG', 'IGF1', 'ATP1B1', 'CYP1A2', 'PTPRC', 'PTPRC', 'UBTFL1', 'RO60', 'BCL2', 'CDK4', 'PTHLH', 'CDH1', 'ATP6V1B1', 'PLCG2', 'TSPAN8', 'NF1', 'IL10', 'LOX', 'BMI1', 'G6PC', 'AHR', 'TGFBR2', 'PIK3CA', 'SOX2', 'LHX1', 'CCN3', 'CRIP1', 'ASCL1', 'AFF2', 'AIF1', 'STX1B', 'PPP2CB', 'UBXN2A', 'SI…	regulation of gene expression (GO:0010468)	0.000105679	EIF4A2;EIF4A1;APP;JMJD1C;BACH1;BACH2;SOX2;RPS6KA4;RPS6KA5;SOX1;SOX17;ZNF728;MYC;ZNF726;ZC3H12A;MYB;KDR;AKT1;ZNF600;EPHB2;SOX6;ZNF841;MBNL1;MEF2C;MBNL2;ZNF284;ZFP1;ZNF160;DAPK3;RC3H1;RFX3;ANK2;SOX11;ANK3;ZNF12;RUNX3;DDX39A;DDX39B;ZNF836;PRKCQ;HOXB1;ZNF831;CLOCK;TP53;ZNF395;ZNF324B;HKR1;SP140;GATA4;HIF1A;POU5F1B;NKX2-1;HIVEP1;HIVEP3;PPARGC1A;CCR1;ZNF264;NDFIP2;NDFIP1;FZD7;RDX;NFATC2;PUM1;PUM2;FUBP3…	0.178166	NONO;ZNF417;ZNF587	0.000163255	EIF4A2;EIF4A1;APP;JMJD1C;BACH1;BACH2;SOX2;RPS6KA4;RPS6KA5;SOX1;SOX17;ZNF728;MYC;ZNF726;ZC3H12A;MYB;KDR;AKT1;ZNF600;EPHB2;SOX6;ZNF841;MBNL1;MEF2C;MBNL2;ZNF284;ZFP1;ZNF160;DAPK3;RC3H1;RFX3;ANK2;SOX11;ANK3;ZNF12;RUNX3;DDX39A;DDX39B;ZNF836;PRKCQ;HOXB1;ZNF831;CLOCK;TP53;ZNF395;ZNF324B;HKR1;SP140;GATA4;HIF1A;POU5F1B;NKX2-1;HIVEP1;HIVEP3;PPARGC1A;CCR1;ZNF264;NDFIP2;NDFIP1;FZD7;RDX;NFATC2;PUM1;PUM2;FUBP3…	0.00974026	0.123246	-0.00631838	0.715384	-0.129565
31	GO:0008285	['FEZF1', 'ZBTB7C', 'NUPR2', 'H3BNH8', 'SULT2B1', 'MEN1', 'DLL1', 'PLPP1', 'ADGRB1', 'TP53I11', 'PTGES', 'ITGB1BP1', 'PDCD5', 'SLC9A3R1', 'SLC9A3R1', 'IFIT3', 'IRF6', 'KLF11', 'WNT9A', 'TAX1BP3', 'EREG', 'HGS', 'MDM4', 'TRIM24', 'ALOX15B', 'ALOX15B', 'PPM1D', 'INPPL1', 'FGF10', 'CYP27B1', 'FABP7', 'TGFB1I1', 'EEF1E1', 'THAP12', 'KLF4', 'SMAD6', 'SPRY2', 'SPRY1', 'NCK2', 'STRN', 'ST18', 'GSDME', '…	negative regulation of cell proliferation (GO:0008285)	0.015263	APP;TES;ATP8A2;SIRPG;IFIT3;SOX2;MYC;RPS6KA2;SOX9;SOX7;TNS2;KDM2B;MAGI2;WNT5A;P3H2;SOX11;P3H3;RUNX3;FOXP3;ADGRB1;ROR2;TRIB1;TP53;PLPP1;NDRG4;UMOD;FBLN1;PDS5B;FOXO4;GATA2;SCIN;LYN;TFAP2A;TFAP2B;TGFB2;TGFB1;TGFB3;SMAD6;ST18;BMP4;BMP2;CNOT7;DLG3;ID2;PLXNB1;STRN;BMPR1B;CNOT8;MXD4;TP73;ACVRL1;TENM1;BTG2;BMPR2;BTG1;TGFB1I1;CTCF;PKD2;ADRA1A;HNF4A;HRAS;CD33;NKX3-1;KLF10;KLF11;MYOCD;WNT9A;PROX1;OPRM1;AXIN2…	0.401023	LMNA	0.0178085	APP;TES;ATP8A2;SIRPG;IFIT3;SOX2;MYC;RPS6KA2;SOX9;SOX7;TNS2;KDM2B;MAGI2;WNT5A;P3H2;SOX11;P3H3;RUNX3;FOXP3;ADGRB1;ROR2;TRIB1;TP53;PLPP1;NDRG4;UMOD;FBLN1;PDS5B;FOXO4;GATA2;SCIN;LYN;TFAP2A;TFAP2B;TGFB2;TGFB1;TGFB3;SMAD6;ST18;BMP4;BMP2;CNOT7;DLG3;ID2;PLXNB1;STRN;BMPR1B;CNOT8;MXD4;TP73;ACVRL1;TENM1;BTG2;BMPR2;BTG1;TGFB1I1;CTCF;PKD2;ADRA1A;HNF4A;HRAS;CD33;NKX3-1;KLF10;KLF11;MYOCD;WNT9A;PROX1;OPRM1;AXIN2…	0.00892857	0.192697	-0.456273		-0.648969
32	GO:0043069	['WFS1', 'ALB', 'KIT', 'PLCG2', 'NUP62', 'PSMC5', 'POU4F1', 'PAX2', 'MECOM', 'KANK2', 'AMIGO2', 'DCPS', 'DNAJA3', 'TIGAR', 'TM7SF3', 'TM7SF3']	negative regulation of programmed cell death (GO:0043069)	0.00160837	EPHB6;FAIM2;MPO;IFIT3;IGF1R;COMP;RPS6KA3;ARHGDIA;MYC;RPS6KA1;KDR;PIM1;AKT1;PIM3;SOX8;SOX9;EPHB2;EPHB1;EPHB4;TP63;EPHB3;PDGFRB;PDGFRA;BNIP3L;PRKCI;NKX2-6;EPHA8;WNT5A;ATAD3A;POU3F3;ROR1;PHIP;ROR2;EPHA1;IL6ST;TP53;CSF1R;PSEN2;MST1R;PSEN1;PIK3R1;GATA1;PRDX2;BAG4;NUAK2;IRAK1;GRK5;BAG3;NKX2-5;NTSR1;TFAP2A;PLK3;TFAP2B;EGR3;CBX4;PLK2;FZD9;SMAD6;PTK2;HIGD2A;BMP4;DAB2;FGFR4;FGFR3;FGFR2;ALK;DDR1;ARF4;FOXE3;…	0.432813	FHL2	0.00184741	EPHB6;FAIM2;MPO;IFIT3;IGF1R;COMP;RPS6KA3;ARHGDIA;MYC;RPS6KA1;KDR;PIM1;AKT1;PIM3;SOX8;SOX9;EPHB2;EPHB1;EPHB4;TP63;EPHB3;PDGFRB;PDGFRA;BNIP3L;PRKCI;NKX2-6;EPHA8;WNT5A;ATAD3A;POU3F3;ROR1;PHIP;ROR2;EPHA1;IL6ST;TP53;CSF1R;PSEN2;MST1R;PSEN1;PIK3R1;GATA1;PRDX2;BAG4;NUAK2;IRAK1;GRK5;BAG3;NKX2-5;NTSR1;TFAP2A;PLK3;TFAP2B;EGR3;CBX4;PLK2;FZD9;SMAD6;PTK2;HIGD2A;BMP4;DAB2;FGFR4;FGFR3;FGFR2;ALK;DDR1;ARF4;FOXE3;…	0.00763359	0.0975789	0.343361		0.245783
33	GO:0042981	['NOL3', 'NOL3', 'NOL3', 'NOL3', 'SGK1', 'HAX1', 'TNFRSF10A', 'HIP1', 'TRAF5', 'APAF1', 'APAF1', 'TNFRSF10B', 'TNFRSF10B', 'TNFRSF10C', 'TRIM24', 'TP73', 'BIRC5', 'TOX3', 'SEPT4', 'DAPK3', 'BCL2L11', 'ACTN4', 'TRIAP1', 'BNIP3L', 'PHLPP1', 'DEDD', 'RSL1D1', 'ALX3', 'ZBTB7A', 'CXCL10', 'ESR1', 'RAF1', 'TP53', 'TP53', 'CD3E', 'CTSB', 'LGALS1', 'ACTN1', 'TPT1', 'NME1', 'GJA1', 'IGFBP3', 'EGR1', 'BCL3…	regulation of apoptotic process (GO:0042981)	1.79766e-07	EPHB6;IKZF3;IFIT3;IFIT2;SOX2;PREX1;RPS6KA3;RASSF2;MYC;RPS6KA2;RPS6KA1;KDR;ARL6IP5;AKT1;SOX8;SOX9;EPHB2;EPHB1;EPHB4;HOXA5;TP63;EPHB3;UNC13B;PRKCI;MEF2C;NKX2-6;DAPK1;EPHA8;ACTN2;ACTN1;DAPK3;SCRIB;ACTN4;TIAM2;TIAM1;EPHA1;ATF6;TP53;NGEF;BEX3;ANP32A;MST1R;PIK3R1;GATA1;APH1A;PRDX2;NUAK2;APH1B;TP53BP2;NKX2-5;NTSR1;PLK3;WNT10B;JUN;EGR3;GADD45B;PLK2;FZD9;PTK2;GDF7;GADD45G;ANP32E;ANP32D;ANP32B;TP73;TOP2A;D…	0.307445	ACTN1;FHL2	2.81726e-07	EPHB6;IKZF3;IFIT3;IFIT2;SOX2;PREX1;RPS6KA3;RASSF2;MYC;RPS6KA2;RPS6KA1;KDR;ARL6IP5;AKT1;SOX8;SOX9;EPHB2;EPHB1;EPHB4;HOXA5;TP63;EPHB3;UNC13B;PRKCI;MEF2C;NKX2-6;DAPK1;EPHA8;ACTN2;DAPK3;SCRIB;ACTN4;TIAM2;TIAM1;EPHA1;ATF6;TP53;NGEF;BEX3;ANP32A;MST1R;PIK3R1;GATA1;APH1A;PRDX2;NUAK2;APH1B;TP53BP2;NKX2-5;NTSR1;PLK3;WNT10B;JUN;EGR3;GADD45B;PLK2;FZD9;PTK2;GDF7;GADD45G;ANP32E;ANP32D;ANP32B;TP73;TOP2A;DDR1;AR…	0.0075188	0.130145	0.279427	0.711245	0.149281
34	GO:0016192	['H0YJ10', 'L7N2F9', 'SPTBN2', 'KALRN', 'TBC1D4', 'PLIN3', 'CPNE3', 'RAB11FIP3', 'AP1G2', 'ZFPL1', 'RTN3', 'KIF20A', 'SFT2D2', 'CPNE6', 'PRKCI', 'NSF', 'TSC2', 'VAMP7', 'AP3M2', 'RAB38', 'RAB10', 'RAB14', 'ACTR1A', 'NCALD', 'ARF6', 'RAB11A', 'RAB11A', 'RAB1A', 'VAMP2', 'SPIRE1', 'KIF5A', 'GOLGA4', 'PICALM', 'RAB32', 'MLC1', 'RABEP1', 'CYTH1', 'VAMP3', 'SFT2D3', 'ZFYVE27', 'ARL17A', 'AHI1', 'JAGN1…	vesicle-mediated transport (GO:0016192)	4.87198e-05	APP;FNBP1L;RPH3A;RAB43;RAB41;RINL;DPYSL2;KIF5A;TOM1;TBC1D10A;TBC1D10B;CSNK1G3;PRKCI;APLP2;STX7;CSNK1D;VRK1;SCRIB;VRK2;CSNK1E;VRK3;CTAGE1;ACAP3;ACAP2;ACAP1;CTAGE4;CTAGE9;CTAGE8;RIN3;CHMP4A;PRKD1;CSNK1G2;CSNK1G1;SPTBN4;RAB5B;RAB5C;AGAP2;AGAP1;C2CD4A;C2CD4B;AGAP4;AGAP3;ADRB2;MTM1;CLTCL1;TBC1D17;RAB6A;RAB6B;SNX5;SPTBN2;SYT5;SYT2;CAV3;SYT1;CCZ1B;CAV2;CCZ1;HOOK3;SYT8;EHD1;EHD2;FAM160A2;EHD3;EHD4;CDK5;H…	0.432813	CHMP1A	5.93199e-05	APP;FNBP1L;RPH3A;RAB43;RAB41;RINL;DPYSL2;KIF5A;TOM1;TBC1D10A;TBC1D10B;CSNK1G3;PRKCI;APLP2;STX7;CSNK1D;VRK1;SCRIB;VRK2;CSNK1E;VRK3;CTAGE1;ACAP3;ACAP2;ACAP1;CTAGE4;CTAGE9;CTAGE8;RIN3;CHMP4A;PRKD1;CSNK1G2;CSNK1G1;SPTBN4;RAB5B;RAB5C;AGAP2;AGAP1;C2CD4A;C2CD4B;AGAP4;AGAP3;ADRB2;MTM1;CLTCL1;TBC1D17;RAB6A;RAB6B;SNX5;SPTBN2;SYT5;SYT2;CAV3;SYT1;CCZ1B;CAV2;CCZ1;HOOK3;SYT8;EHD1;EHD2;FAM160A2;EHD3;EHD4;CDK5;H…	0.00714286	0.0918619	-0.91057		-1.00243
35	GO:0043066	['PRAMEF33', 'PRAMEF9', 'PRAMEF22', 'PRAMEF27', 'NKX2-6', 'PRAMEF25', 'HAX1', 'ATOX1', 'CBX4', 'EEF2K', 'DDX3X', 'CCN1', 'WNT7A', 'SOCS2', 'SOCS3', 'IFIT3', 'IKBKB', 'AURKA', 'AREL1', 'TBX3', 'MDM4', 'HDAC3', 'BIRC5', 'BIRC5', 'BIRC5', 'CFLAR', 'OGG1', 'SIAH2', 'RIPK2', 'LAMTOR5', 'SMAD6', 'SPRY2', 'TRIAP1', 'DYRK3', 'BNIP3L', 'OPA1', 'NUPR1', 'NUPR1', 'GREM1', 'FCMR', 'PRAMEF10', 'PRAMEF4', 'PRA…	negative regulation of apoptotic process (GO:0043066)	0.00024521	EPHB6;FAIM2;MPO;IFIT3;IGF1R;COMP;RPS6KA3;ARHGDIA;MYC;ZC3H12A;RPS6KA1;KDR;PDK4;PIM1;AKT1;PIM3;SOX8;SOX9;EPHB2;EPHB1;EPHB4;MAGEA3;TP63;EPHB3;PDGFRB;PRKCG;PDGFRA;BNIP3L;PRKCI;MEF2C;TLE1;NKX2-6;CSNK2A1;KDM2B;EPHA8;UNC5B;PRKCD;WNT5A;PRKCA;ATAD3A;POU3F3;POU3F4;ROR1;ADAM8;PHIP;ROR2;EPHA1;IL6ST;TP53;CSF1R;BEX3;PSEN2;AGAP2;ALOX12;MST1R;PSEN1;PIK3R1;GATA1;PRDX2;BAG4;NUAK2;IRAK1;GRK5;BAG3;FGF20;SFN;NKX2-5;P…	0.476173	FHL2	0.000290906	EPHB6;FAIM2;MPO;IFIT3;IGF1R;COMP;RPS6KA3;ARHGDIA;MYC;ZC3H12A;RPS6KA1;KDR;PDK4;PIM1;AKT1;PIM3;SOX8;SOX9;EPHB2;EPHB1;EPHB4;MAGEA3;TP63;EPHB3;PDGFRB;PRKCG;PDGFRA;BNIP3L;PRKCI;MEF2C;TLE1;NKX2-6;CSNK2A1;KDM2B;EPHA8;UNC5B;PRKCD;WNT5A;PRKCA;ATAD3A;POU3F3;POU3F4;ROR1;ADAM8;PHIP;ROR2;EPHA1;IL6ST;TP53;CSF1R;BEX3;PSEN2;AGAP2;ALOX12;MST1R;PSEN1;PIK3R1;GATA1;PRDX2;BAG4;NUAK2;IRAK1;GRK5;BAG3;FGF20;SFN;NKX2-5;P…	0.00636943	0.117551	0.343361		0.22581
36	GO:0045893	['FEZF1', 'FAM170A', 'FAM170A', 'APBB1', 'HAS3', 'PSMD9', 'PSMD9', 'TAF4', 'ARNTL', 'ARNTL', 'ARNTL', 'ARNTL', 'FOXE1', 'NR5A2', 'NR5A2', 'NFIB', 'WNT7A', 'ARID1A', 'DVL1', 'DVL1', 'DVL2', 'DVL2', 'MAP2K7', 'MSTN', 'IRF6', 'IKBKB', 'IKBKB', 'IKBKB', 'CEP290', 'ARHGEF11', 'CHUK', 'TBX3', 'TRIM24', 'AXIN1', 'TP73', 'TP73', 'TP73', 'TOX3', 'CLOCK', 'CLOCK', 'FGF10', 'TGFB1I1', 'TGFB1I1', 'ATMIN', 'T…	positive regulation of transcription, DNA-templated (GO:0045893)	1.8072e-19	ATF1;HNRNPU;ELK3;ELK4;ZXDA;SOX17;CREB3L3;SOX18;CREB3L4;MYC;ZC3H12A;MYB;AKT1;HOXA1;JUNB;HOXA5;MEF2A;NKX2-8;MEF2C;MEF2B;RFX3;SOX11;SOX12;DDX39B;RFX5;HOXB4;HOXB3;PRKD2;HOXB2;HOXB1;PRKD1;ATF6;CLOCK;ATF3;GATA5;GATA4;GATA2;ZNF24;GATA1;HIF1A;PRDM16;WBP2NL;NKX2-1;HOXC4;NKX2-5;PPARGC1A;FZD1;NFE2;JUN;JUND;FZD5;FZD7;NFATC3;NFATC2;PBX2;NFATC1;NR2F2;PBX4;ELL3;ST18;FLI1;NFATC4;FOSL2;COL1A1;FOSL1;AGO2;SNAI1;REL…	0.43812	FHL2;SMAD5	2.32051e-19	ATF1;HNRNPU;ELK3;ELK4;ZXDA;SOX17;CREB3L3;SOX18;CREB3L4;MYC;ZC3H12A;MYB;AKT1;HOXA1;JUNB;HOXA5;MEF2A;NKX2-8;MEF2C;MEF2B;RFX3;SOX11;SOX12;DDX39B;RFX5;HOXB4;HOXB3;PRKD2;HOXB2;HOXB1;PRKD1;ATF6;CLOCK;ATF3;GATA5;GATA4;GATA2;ZNF24;GATA1;HIF1A;PRDM16;WBP2NL;NKX2-1;HOXC4;NKX2-5;PPARGC1A;FZD1;NFE2;JUN;JUND;FZD5;FZD7;NFATC3;NFATC2;PBX2;NFATC1;NR2F2;PBX4;ELL3;ST18;FLI1;NFATC4;FOSL2;COL1A1;FOSL1;AGO2;SNAI1;REL…	0.0049505	0.0968479	0.316056	0.598304	0.219208
37	GO:0000122	['E2F8', 'E2F8', 'FEZF1', 'CNOT1', 'NUPR2', 'ZBTB42', 'OVOL3', 'MEN1', 'MEN1', 'MEN1', 'CBX4', 'SUPT5H', 'SUPT5H', 'WWP2', 'WWP2', 'FOXE1', 'FOXE1', 'PDE2A', 'WNT10B', 'ARID1A', 'BHLHE40', 'BHLHE40', 'BHLHE40', 'BHLHE40', 'CUX2', 'CDX4', 'OVOL1', 'MEIS2', 'TCERG1', 'BACH1', 'BACH1', 'KLF11', 'ZNF263', 'XPO1', 'PER2', 'PER2', 'ZBTB5', 'ZNF536', 'SMAD7', 'TBX3', 'MDM4', 'ZBTB7B', 'TBXT', 'HDAC3', '…	negative regulation of transcription from RNA polymerase II promoter (GO:0000122)	5.21587e-11	TCERG1;MYT1L;GFI1;HNRNPU;MBD3L4;MBD3L5;IKZF2;SLA2;BACH1;ELK4;SOX2;ZNF608;SOX18;MYC;MYB;MAGEA1;EPC1;SOX9;JUNB;TP63;MEF2A;MEF2C;SOX11;RUNX3;TCERG1L;IFI27;TRIB3;ZNF831;TP53;ATF3;NEDD4L;GATA1;PRDM16;NKX2-1;HIVEP1;NKX2-5;ELANE;PLK3;JUN;JUND;NFATC3;NR2F1;NR2F2;NFATC4;NR2F6;SNAI1;REL;SNAI2;RCOR3;CPEB3;HOXD9;RCOR2;CC2D1A;CC2D1B;TP73;ZNF254;TENM2;FOXE1;VLDLR;CTCF;SHH;HEY1;HEY2;ZNF366;FOXD3;LEFTY1;BATF3;EN…	0.524541	FHL2	5.88368e-11	TCERG1;MYT1L;GFI1;HNRNPU;MBD3L4;MBD3L5;IKZF2;SLA2;BACH1;ELK4;SOX2;ZNF608;SOX18;MYC;MYB;MAGEA1;EPC1;SOX9;JUNB;TP63;MEF2A;MEF2C;SOX11;RUNX3;TCERG1L;IFI27;TRIB3;ZNF831;TP53;ATF3;NEDD4L;GATA1;PRDM16;NKX2-1;HIVEP1;NKX2-5;ELANE;PLK3;JUN;JUND;NFATC3;NR2F1;NR2F2;NFATC4;NR2F6;SNAI1;REL;SNAI2;RCOR3;CPEB3;HOXD9;RCOR2;CC2D1A;CC2D1B;TP73;ZNF254;TENM2;FOXE1;VLDLR;CTCF;SHH;HEY1;HEY2;ZNF366;FOXD3;LEFTY1;BATF3;EN…	0.0047619	0.0355627	0.343361		0.307799
38	GO:0042127	['SMIM22', 'SGK1', 'NR5A2', 'CXCL11', 'LAMA5', 'FANCA', 'MAFG', 'RBFOX2', 'NUAK1', 'TBX19', 'MITF', 'LGR5', 'PRDM1', 'RBBP9', 'PIAS1', 'KCNH1', 'SIX3', 'PLAU', 'AGT', 'PF4', 'CXCL10', 'INHA', 'FES', 'DBH', 'KIT', 'KIT', 'CLU', 'ESRRA', 'JUP', 'TAL1', 'SAT1', 'ERBB3', 'PTGS1', 'IL4R', 'GUCY2C', 'NFKBIA', 'CCND3', 'TSPO', 'GRPR', 'AGTR1', 'NOS2', 'RPA3', 'HOXD13', 'TCF7', 'TGFBR2', 'BRCA1', 'APOBEC…	regulation of cell proliferation (GO:0042127)	5.36878e-05	APP;TES;SLA2;IFIT3;ZNF609;MYC;RPS6KA2;KDR;AKT1;SOX9;JUNB;SOX7;TNS2;NKX2-6;RBFOX2;CSNK2A1;P3H2;SOX11;P3H3;TIAM1;ADGRB1;BTK;EPHA1;TP53;PLPP1;PTGFR;TXK;UMOD;MST1R;NUAK1;NKX2-5;LYN;JUN;JUND;ST18;PTK2;ACER2;FOSL1;CCDC88A;AGO3;GRB2;STRN;GRAP;CDK13;ACVRL1;ITK;TENM1;BTG2;BTG1;TGFB1I1;CTCF;HOXC10;SHH;HNF4A;HRAS;CD33;PF4V1;SERPINB3;SYK;PRMT1;TET1;WNT9A;PROX1;CBFA2T3;GNL3;HCK;CEACAM6;KIT;SGK3;ARHGEF2;SGK1;S…	0.61467	LMNA	5.32082e-05	APP;TES;SLA2;IFIT3;ZNF609;MYC;RPS6KA2;KDR;AKT1;SOX9;JUNB;SOX7;TNS2;NKX2-6;RBFOX2;CSNK2A1;P3H2;SOX11;P3H3;TIAM1;ADGRB1;BTK;EPHA1;TP53;PLPP1;PTGFR;TXK;UMOD;MST1R;NUAK1;NKX2-5;LYN;JUN;JUND;ST18;PTK2;ACER2;FOSL1;CCDC88A;AGO3;GRB2;STRN;GRAP;CDK13;ACVRL1;ITK;TENM1;BTG2;BTG1;TGFB1I1;CTCF;HOXC10;SHH;HNF4A;HRAS;CD33;PF4V1;SERPINB3;SYK;PRMT1;TET1;WNT9A;PROX1;CBFA2T3;GNL3;HCK;CEACAM6;KIT;SGK3;ARHGEF2;SGK1;S…	0.004329	0.10556	-0.456273		-0.561833
39	GO:0006357	['ELOA3C', 'ZNF320', 'HMX2', 'DPRX', 'ZSCAN5C', 'ZNF860', 'EPOP', 'HMX3', 'ARGFX', 'ZSCAN5B', 'UNCX', 'ZNF233', 'ZNF98', 'ELOA3D', 'DUXA', 'ZFP92', 'ZNF729', 'DRGX', 'ZNF726', 'ZNF716', 'ZNF785', 'ZNF891', 'NOTO', 'ZNF724', 'ZNF727', 'ZNF705G', 'ZNF705F', 'ZNF705E', 'ZNF99', 'FOXO6', 'LEUTX', 'ZNF487', 'ZNF879', 'ZNF736', 'ZNF732', 'ZNF814', 'ZNF878', 'ZNF587B', 'ANHX', 'M0R2Z0', 'M0R384', 'FOXE1…	regulation of transcription from RNA polymerase II promoter (GO:0006357)	2.32568e-31	ATF1;MYT1L;HNRNPU;SLA2;BACH1;ELK3;ELK4;SOX17;CREB3L3;SOX18;CREB3L4;MYC;ZC3H12A;MYB;HOXA1;JUNB;HOXA5;MEF2A;NKX2-8;MEF2C;MEF2B;PRKCB;RFX2;RFX3;SOX11;SOX12;RFX1;RFX7;PRKAR1A;RFX5;HOXB4;HOXB3;PRKD2;HOXB2;HOXB1;PRKD1;ATF6;CLOCK;ATF3;ZNF395;SRCAP;GATA5;NEDD4L;GATA4;GATA2;ZNF24;GATA1;HIF1A;PRDM16;NKX2-1;HOXC5;HOXC4;NKX2-5;PPARGC1A;GTF2IRD2B;ELANE;ABCA2;PLK3;NFE2;JUN;JUND;FZD5;NFATC3;NR2F1;NFATC2;PBX2;NF…	0.567755	FHL2;SMAD5	2.07834e-31	ATF1;MYT1L;HNRNPU;SLA2;BACH1;ELK3;ELK4;SOX17;CREB3L3;SOX18;CREB3L4;MYC;ZC3H12A;MYB;HOXA1;JUNB;HOXA5;MEF2A;NKX2-8;MEF2C;MEF2B;PRKCB;RFX2;RFX3;SOX11;SOX12;RFX1;RFX7;PRKAR1A;RFX5;HOXB4;HOXB3;PRKD2;HOXB2;HOXB1;PRKD1;ATF6;CLOCK;ATF3;ZNF395;SRCAP;GATA5;NEDD4L;GATA4;GATA2;ZNF24;GATA1;HIF1A;PRDM16;NKX2-1;HOXC5;HOXC4;NKX2-5;PPARGC1A;GTF2IRD2B;ELANE;ABCA2;PLK3;NFE2;JUN;JUND;FZD5;NFATC3;NR2F1;NFATC2;PBX2;NF…	0.00362976	0.0993849	0.316056	0.593678	0.216671
40	GO:0045944	['A0A0G2JS52', 'E2F8', 'ZBTB7C', 'NKX2-6', 'HELT', 'MSGN1', 'NKX6-3', 'ARID3C', 'EFCAB7', 'MCIDAS', 'F8W8V4', 'OVOL3', 'HAX1', 'TLR4', 'APBB1', 'BMPR1B', 'MEN1', 'SUPT5H', 'WWP2', 'ETV2', 'ARNTL', 'WASL', 'PIK3R2', 'AGRN', 'MEIS1', 'NR5A2', 'DLL1', 'SOX1', 'DDX3X', 'DDX3X', 'DDX3X', 'CCN1', 'NFIB', 'NFIB', 'NFIB', 'E2F3', 'WNT7A', 'RFXANK', 'CDX4', 'CDX4', 'KMT2D', 'ITGB1BP1', 'ITGB1BP1', 'OVOL1'…	positive regulation of transcription from RNA polymerase II promoter (GO:0045944)	7.2372e-24	ATF1;APP;HNRNPU;IKZF1;IKZF2;IKZF3;ELK3;ELK4;SOX2;RPS6KA4;RPS6KA3;ZNF609;RPS6KA5;SOX17;CREB3L3;SOX18;CREB3L4;MYC;ZC3H12A;RPS6KA1;MYB;EPC1;HOXA1;SOX8;CCNL2;SOX9;CCNL1;JUNB;HOXA5;TP63;ACVR1;MEF2A;NKX2-8;MEF2C;MEF2B;EBF1;RFX3;EBF3;SOX11;EBF4;SOX12;RUNX1;RFX5;HOXB4;HOXB3;PRKD2;HOXB2;HOXB1;PRKD1;ATF6;CLOCK;TP53;ATF3;EPAS1;TXK;GATA5;PIK3R2;GATA4;PIK3R1;GATA2;ZNF24;GATA1;HIF1A;NHLH2;NHLH1;PRDM16;NKX2-1;H…	0.662132	SMAD5	5.87114e-24	ATF1;APP;HNRNPU;IKZF1;IKZF2;IKZF3;ELK3;ELK4;SOX2;RPS6KA4;RPS6KA3;ZNF609;RPS6KA5;SOX17;CREB3L3;SOX18;CREB3L4;MYC;ZC3H12A;RPS6KA1;MYB;EPC1;HOXA1;SOX8;CCNL2;SOX9;CCNL1;JUNB;HOXA5;TP63;ACVR1;MEF2A;NKX2-8;MEF2C;MEF2B;EBF1;RFX3;EBF3;SOX11;EBF4;SOX12;RUNX1;RFX5;HOXB4;HOXB3;PRKD2;HOXB2;HOXB1;PRKD1;ATF6;CLOCK;TP53;ATF3;EPAS1;TXK;GATA5;PIK3R2;GATA4;PIK3R1;GATA2;ZNF24;GATA1;HIF1A;NHLH2;NHLH1;PRDM16;NKX2-1;H…	0.00296736	0.111161	0.28875		0.177589

## Sheet: direct ppi;molecular function
	GO ID	DB Object Symbol	GO description	Adjusted P-value (paralog)	Genes (paralog)	Adjusted P-value (heteromer)	Genes (heteromer)	Adjusted P-value (not heteromer)	Genes (not heteromer)	# of heteromers / # of paralogs	CS mean (not heteromer)	CS mean (heteromer)	CS mean p-value	CS mean (heteromer) - CS mean (not heteromer)
0	GO:0001158	['ZBTB7B', 'TBX19', 'ESRRB', 'ATF2', 'HMGA1', 'XBP1', 'GATA2', 'GATA3', 'YY1', 'HMGB2', 'HMGB2', 'HOXD13', 'SOX11', 'GATA4', 'SOX9', 'LHX1', 'ISL1', 'ISL1', 'LMO4', 'ZNF704', 'LDB1', 'TFAP2B', 'IRF7', 'FOXN4', 'FOXN4', 'GATA5', 'ZNF395']	enhancer sequence-specific DNA binding (GO:0001158)	9.19889e-07	SMARCD2;ZNF395;ATF6B;HDAC1;HMGB2;GATA2;BACH1;BACH2;ACTB;RELA;YY1;YY2;RBBP4;ZNF704;HOXC4;SOX9;MBD3;TFAP2B;JUN;CDX2;H2AFZ;CDX1;NONO;ESRRB;MBD2;NFATC1;SOX11;POU4F1;GATAD2B;NR5A1;SFPQ;CREB1;NR5A2;REL;HNRNPC;SLC2A4RG	0.0222992	NONO;ACTB	9.57377e-06	SMARCD2;ZNF395;ATF6B;HDAC1;HMGB2;GATA2;BACH1;BACH2;RELA;YY1;YY2;RBBP4;ZNF704;HOXC4;SOX9;MBD3;TFAP2B;JUN;CDX2;H2AFZ;CDX1;ESRRB;MBD2;NFATC1;SOX11;POU4F1;GATAD2B;NR5A1;SFPQ;CREB1;NR5A2;REL;HNRNPC;SLC2A4RG	0.0555556	-0.147248	-0.639092	0.40424	-0.491844
1	GO:0001047	['MYC', 'NR3C1', 'NPM1', 'TBP', 'ELK4', 'MMP12', 'GTF2B', 'GTF2B', 'ZBTB17', 'PRDM11', 'AGO2', 'AGO1', 'DR1']	core promoter binding (GO:0001047)	0.000109374	HDAC4;HDAC5;HDAC1;HNRNPU;RORA;CHD2;FOXO3;GATA1;NPAS2;RELB;ELK4;SOX1;MTA1;E2F1;NKX2-1;E2F2;SOX9;E2F7;E2F8;NKX3-1;KLF10;ZFHX3;MYOCD;TFAP2C;TBP;STAT1;NONO;ESRRB;PROX1;FOXP3;ST18;RUNX1;SFPQ;NR4A3;PSPC1;SP1;AGO2;INSM1;TOP1;CLOCK;RBMX;TP53;NFE2L1	0.167844	NONO	0.000227852	HDAC4;HDAC5;HDAC1;HNRNPU;RORA;CHD2;FOXO3;GATA1;NPAS2;RELB;ELK4;SOX1;MTA1;E2F1;NKX2-1;E2F2;SOX9;E2F7;E2F8;NKX3-1;KLF10;ZFHX3;MYOCD;TFAP2C;TBP;STAT1;ESRRB;PROX1;FOXP3;ST18;RUNX1;SFPQ;NR4A3;PSPC1;SP1;AGO2;INSM1;TOP1;CLOCK;RBMX;TP53;NFE2L1	0.0232558	-0.0814642	-0.440999		-0.359535
2	GO:1990837	['ABL1', 'LMNB1', 'ARNT', 'AHR', 'HCFC1', 'SUB1', 'HNRNPU', 'HNRNPU', 'TARDBP', 'NEUROG1', 'DUX4', 'KDM5B', 'HNRNPAB', 'HNRNPDL', 'HNRNPD']	sequence-specific double-stranded DNA binding (GO:1990837)	0.00181795	KDM3A;KDM3B;HDAC1;RORC;HNRNPU;JMJD1C;RORA;HR;RORB;GATA1;ELK3;PURB;PURA;CREB3L3;SIN3A;PITX2;MTA2;MEF2D;NKX3-1;MEF2A;TFAP2A;NFE2;MEF2C;MEF2B;NONO;MBD2;SOX11;SOX12;POU5F1;PER2;NR5A1;PER1;SFPQ;NR5A2;PER3;PSPC1;NFE2L3;MAPT;PPARA;ATF6;ATF3;NFE2L1;NFE2L2;PPARD	0.174904	NONO	0.00319975	KDM3A;KDM3B;HDAC1;RORC;HNRNPU;JMJD1C;RORA;HR;RORB;GATA1;ELK3;PURB;PURA;CREB3L3;SIN3A;PITX2;MTA2;MEF2D;NKX3-1;MEF2A;TFAP2A;NFE2;MEF2C;MEF2B;MBD2;SOX11;SOX12;POU5F1;PER2;NR5A1;PER1;SFPQ;NR5A2;PER3;PSPC1;NFE2L3;MAPT;PPARA;ATF6;ATF3;NFE2L1;NFE2L2;PPARD	0.0227273	0.0343495	-0.440999		-0.475348
3	GO:0051015	['SHTN1', 'XIRP2', 'MYH7B', 'ESPN', 'MYO1C', 'HIP1', 'TULP1', 'BIN1', 'FSCN2', 'VILL', 'ZNF185', 'ACTN4', 'ACTN4', 'MYO1B', 'WDR1', 'HIP1R', 'AVIL', 'NEBL', 'MYO1D', 'SVIL', 'FMNL1', 'ABL1', 'EGFR', 'SPTA1', 'GSN', 'TPM2', 'VIL1', 'VIL1', 'VIL1', 'TPM1', 'MYH3', 'SPTB', 'ACTN1', 'MYL4', 'MYH1', 'MYH7', 'MYH6', 'MYH8', 'EEF2', 'LCP1', 'LCP1', 'ANXA8', 'EZR', 'FLNA', 'FLNA', 'FLNA', 'FLNA', 'CFL1',…	actin filament binding (GO:0051015)	9.27113e-05	HIP1;ESPN;MYPN;TRIOBP;MYBPHL;MYO18A;ACTR3;MYBPC3;MYBPC1;MYBPC2;TPM2;ACTN1;TNNC1;TNNC2;TPM1;MYO7A;ACTN4;SPTB;MYL4;CACNB2;MYH9;MACF1;TWF2;TWF1;TULP1;IQGAP2;CORO1A;AIF1;ADD1;CORO1B;CORO1C;ADD2;SPTA1;ABLIM1;ESPNL;ABLIM2;SCIN;ABLIM3;MICALL2;MYH14;FLNA;TNNI3;MYH10;NEBL;HIP1R;AIF1L;VIL1;MYO1D;CAMSAP3;MYO1E;FMNL1;MYO1B;CORO6	0.19077	ACTN1	0.000165378	HIP1;ESPN;MYPN;TRIOBP;MYBPHL;MYO18A;ACTR3;MYBPC3;MYBPC1;MYBPC2;TPM2;TNNC1;TNNC2;TPM1;MYO7A;ACTN4;SPTB;MYL4;CACNB2;MYH9;MACF1;TWF2;TWF1;TULP1;IQGAP2;CORO1A;AIF1;ADD1;CORO1B;CORO1C;ADD2;SPTA1;ABLIM1;ESPNL;ABLIM2;SCIN;ABLIM3;MICALL2;MYH14;FLNA;TNNI3;MYH10;NEBL;HIP1R;AIF1L;VIL1;MYO1D;CAMSAP3;MYO1E;FMNL1;MYO1B;CORO6	0.0188679	0.0890607	0.215492		0.126431
4	GO:0045296	['ESYT2', 'SHTN1', 'CLIC1', 'LAD1', 'NOP56', 'DDX3X', 'TXNDC9', 'UBFD1', 'CCS', 'GIPC1', 'SPTBN2', 'YKT6', 'MYO1B', 'PPL', 'EXOC3', 'PLIN3', 'CTNND1', 'SNX2', 'USO1', 'FLNB', 'IDH1', 'RSL1D1', 'CCNB2', 'EPN2', 'VAPB', 'LYPLA2', 'AHSA1', 'BAG3', 'LDHA', 'EGFR', 'ALDOA', 'ITGB1', 'ENO1', 'PFN1', 'SLC3A2', 'HSP90AB1', 'HSPA1A', 'HSPA5', 'HSPA8', 'CDH1', 'SRC', 'EEF2', 'PKM', 'JUP', 'EZR', 'RPS2', 'N…	cadherin binding (GO:0045296)	4.45014e-07	TES;F11R;FNBP1L;CDH8;CDH7;CDH6;CDH5;CDH4;BAIAP2L1;CDH3;SLK;MPRIP;CDH2;CDH1;KIF5B;TBC1D10A;TMOD3;CSNK1D;SCRIB;ANK3;TAGLN2;MACF1;TWF2;TWF1;IQGAP1;PSEN1;NDRG1;RTN4;CORO1B;CNN3;CNN2;CCNB2;LDHA;KLC2;LARP1;EPB41L1;CDH20;BAG3;PRDX1;CDH22;STK38;PACSIN2;SFN;CDH26;SNX5;MARK2;SPTBN1;SPTBN2;VASP;RDX;EHD1;DLG1;EHD4;DIAPH3;EIF2S3;STK24;GIPC1;CC2D1A;EIF4G1;PTPRT;HSP90AB1;YWHAB;DOCK9;PTPRM;SEPT9;LASP1;ERC1;SPTAN…	0.113789	LDHA;MAPRE1	1.20871e-06	TES;F11R;FNBP1L;CDH8;CDH7;CDH6;CDH5;CDH4;BAIAP2L1;CDH3;SLK;MPRIP;CDH2;CDH1;KIF5B;TBC1D10A;TMOD3;CSNK1D;SCRIB;ANK3;TAGLN2;MACF1;TWF2;TWF1;IQGAP1;PSEN1;NDRG1;RTN4;CORO1B;CNN3;CNN2;CCNB2;KLC2;LARP1;EPB41L1;CDH20;BAG3;PRDX1;CDH22;STK38;PACSIN2;SFN;CDH26;SNX5;MARK2;SPTBN1;SPTBN2;VASP;RDX;EHD1;DLG1;EHD4;DIAPH3;EIF2S3;STK24;GIPC1;CC2D1A;EIF4G1;PTPRT;HSP90AB1;YWHAB;DOCK9;PTPRM;SEPT9;LASP1;ERC1;SPTAN1;UNC…	0.0169492	-0.0197227	0.0374043	0.913441	0.0571271
5	GO:0008017	['CCDC187', 'CCDC66', 'E7EWF7', 'DCDC1', 'KIF2A', 'EML1', 'EML1', 'KRIT1', 'DYNC1I1', 'MID1', 'BIRC5', 'OGG1', 'RGS14', 'DCX', 'DCX', 'PRC1', 'ZNF207', 'ZNF207', 'GAS2', 'CLASP2', 'PEX14', 'KATNA1', 'DYSF', 'TPPP', 'GABARAP', 'VAPB', 'MAP4K4', 'EML2', 'FTCD', 'FTCD', 'GAS8', 'APC2', 'CRYAB', 'PRNP', 'GAPDH', 'S100A8', 'S100A9', 'POLB', 'NEFM', 'FES', 'GLI1', 'MAPT', 'MAPT', 'MAPT', 'MAPT', 'MAPT'…	microtubule binding (GO:0008017)	0.0240594	MAST2;FMR1;MAP1LC3A;KIF5C;MAP1LC3C;KIF5B;KIF5A;KIF1C;KIF1B;NDEL1;SUN2;DST;SGIP1;EML1;DNM1;EML2;DNM2;EML3;DNM3;EML4;CLIP2;EML5;CLIP1;EML6;NAV3;KIFC2;MAPRE3;KIFC3;ARHGEF2;MAPT;MAPRE1;SAXO1;GAPDH;MAPRE2;SAXO2;HDGFL3;MACF1;RGS14;ABRAXAS2;NDRG1;CAMSAP1;CAMSAP2;MAP2;KATNA1;TPPP;MAP4;MARK4;MX2;NDE1;MX1;HOOK3;RAB11A;CCDC88B;REEP1;CAMSAP3;CCDC88A;HOOK2;APC;HOOK1;KIF4B;KIF4A;CCDC88C;FGF13	0.25858	MAPRE1	0.0317237	MAST2;FMR1;MAP1LC3A;KIF5C;MAP1LC3C;KIF5B;KIF5A;KIF1C;KIF1B;NDEL1;SUN2;DST;SGIP1;EML1;DNM1;EML2;DNM2;EML3;DNM3;EML4;CLIP2;EML5;CLIP1;EML6;NAV3;KIFC2;MAPRE3;KIFC3;ARHGEF2;MAPT;SAXO1;GAPDH;MAPRE2;SAXO2;HDGFL3;MACF1;RGS14;ABRAXAS2;NDRG1;CAMSAP1;CAMSAP2;MAP2;KATNA1;TPPP;MAP4;MARK4;MX2;NDE1;MX1;HOOK3;RAB11A;CCDC88B;REEP1;CAMSAP3;CCDC88A;HOOK2;APC;HOOK1;KIF4B;KIF4A;CCDC88C;FGF13	0.015873	0.0659035	-0.321554		-0.387457
6	GO:0042803	['E2F8', 'CCDC66', 'TYW5', 'CRPPA', 'HELT', 'SMCHD1', 'SMIM1', 'KLRF2', 'HIP1', 'HIP1', 'UPK1A', 'DNM1L', 'DNM1L', 'STK25', 'PEX7', 'PDXK', 'PDXK', 'BHLHE40', 'HSPB6', 'ADAM10', 'IMPA2', 'TERT', 'MSTN', 'GIPC1', 'IKBKB', 'CASQ2', 'CHUK', 'ZBTB7B', 'AXIN1', 'SLC22A1', 'MID1', 'TOX3', 'FOXP2', 'SEPT4', 'MAP3K13', 'DAPK3', 'RIPK2', 'TBX1', 'DNPH1', 'ACTN4', 'VEGFD', 'BNIP3L', 'CUBN', 'CIDEA', 'UGT1A…	protein homodimerization activity (GO:0042803)	0.0106345	ROPN1B;FMR1;SLC4A1;PLOD1;IKZF3;CDH8;CDH7;CDH6;CDH5;STK10;CDH4;CDH3;SLK;GRB14;CREB3L3;CDH2;CDH1;AKT1;MAP3K9;PDK2;KCNH2;ACVR1;TPD52;PDGFRA;STARD3;BNIP3L;CASR;DGAT2;SLC30A8;MIGA2;MIGA1;ACTN2;TPM2;ACTN1;TPM1;DAPK3;ACSL6;ACTN4;FOXP3;HLA-G;TPST2;ERN1;TPST1;RRAGA;CLIP1;SLC9A7;CHMP4C;CHMP4A;PADI4;MASP1;IL6ST;ABCG4;ATF3;ABCG1;CSF1R;MTMR1;SHMT1;TARS;ADRB2;STK4;RASGRP1;CORO1A;RAP1GAP;DPP4;FXR1;FXR2;IRAK1;CD…	0.109644	ACTN1;CHMP1A;TARS	0.0174833	ROPN1B;FMR1;SLC4A1;PLOD1;IKZF3;CDH8;CDH7;CDH6;CDH5;STK10;CDH4;CDH3;SLK;GRB14;CREB3L3;CDH2;CDH1;AKT1;MAP3K9;PDK2;KCNH2;ACVR1;TPD52;PDGFRA;STARD3;BNIP3L;CASR;DGAT2;SLC30A8;MIGA2;MIGA1;ACTN2;TPM2;TPM1;DAPK3;ACSL6;ACTN4;FOXP3;HLA-G;TPST2;ERN1;TPST1;RRAGA;CLIP1;SLC9A7;CHMP4C;CHMP4A;PADI4;MASP1;IL6ST;ABCG4;ATF3;ABCG1;CSF1R;MTMR1;SHMT1;ADRB2;STK4;RASGRP1;CORO1A;RAP1GAP;DPP4;FXR1;FXR2;IRAK1;CDH20;IRAK2;C…	0.0157895	0.156483	-1.41128	5.45153e-07	-1.56776
7	GO:0019900	['OPA1', 'KIF1B', 'LDHA', 'NTRK1', 'RB1', 'LDHB', 'SLC2A1', 'PFKFB1', 'CEBPB', 'TNFAIP3', 'PER3', 'BTG1', 'DLG4', 'HPCA', 'DLG2', 'MIDN', 'SGO1', 'JAKMIP3', 'TAX1BP1', 'RASGRP3', 'NIN', 'DLG3', 'JAKMIP2', 'JAKMIP1', 'CHP1', 'BARD1', 'PIP5K1A', 'ABI2', 'DUSP12', 'IGSF9B', 'PTPN22', 'SIT1', 'PARP16', 'LRRC14', 'MYOM1']	kinase binding (GO:0019900)	0.000101338	WWC1;WWC2;ACTB;PPP1CC;GNAT1;PRKACA;SLC12A7;PDE8A;TNS2;MAP2K3;PDGFRB;CHIA;PRKCD;ANK2;VRK1;VRK2;EEF1A1;TOM1L2;TIAM1;MYCN;EEF1A2;SIK1;TRIB3;EPHA1;UTRN;TP53;PFKFB2;GRB7;IQGAP1;FOXO3;HIF1A;RHOBTB1;RHOBTB2;CCNB1;PLCG1;MAP2K6;SMAD1;SMAD3;FZD5;CAV2;NEK6;MSN;PTK2;ARHGAP33;MOB1B;DLG1;NR4A3;DLG2;SPDYE2B;DLG3;DLG4;SNAI1;GRB2;CALM1;CALM2;RAD9A;TP73;ACVRL1;BTG1;HSP90AB1;CLTC;PRKAG1;PRKAG2;RND2;RND3;ELAVL1;PRKA…	0.159667	MAPRE1;ACTB	0.000193051	WWC1;WWC2;PPP1CC;GNAT1;PRKACA;SLC12A7;PDE8A;TNS2;MAP2K3;PDGFRB;CHIA;PRKCD;ANK2;VRK1;VRK2;EEF1A1;TOM1L2;TIAM1;MYCN;EEF1A2;SIK1;TRIB3;EPHA1;UTRN;TP53;PFKFB2;GRB7;IQGAP1;FOXO3;HIF1A;RHOBTB1;RHOBTB2;CCNB1;PLCG1;MAP2K6;SMAD1;SMAD3;FZD5;CAV2;NEK6;MSN;PTK2;ARHGAP33;MOB1B;DLG1;NR4A3;DLG2;SPDYE2B;DLG3;DLG4;SNAI1;GRB2;CALM1;CALM2;RAD9A;TP73;ACVRL1;BTG1;HSP90AB1;CLTC;PRKAG1;PRKAG2;RND2;RND3;ELAVL1;PRKAG3;RN…	0.0144928	-0.0404144	-0.57937	0.307314	-0.538955
8	GO:0003779	['WASHC1', 'WASH4P', 'MYO1G', 'MYO9A', 'WASH3P', 'H0Y858', 'H7C5I2', 'MYO1F', 'ABLIM1', 'ENC1', 'GIPC1', 'FSCN2', 'SPTBN2', 'INPPL1', 'MEFV', 'EPB41L2', 'WIPF1', 'ACTN4', 'GMFG', 'DIAPH1', 'DIAPH2', 'OPHN1', 'PHACTR2', 'AVIL', 'FLNB', 'MICAL2', 'MICAL2', 'MICAL2', 'KLHL2', 'FAM107A', 'ANG', 'ANG', 'ALDOA', 'ITGB1', 'GSN', 'GSN', 'TPM2', 'TPM1', 'MAPT', 'MAPT', 'MAPT', 'EPB41', 'SPTB', 'DMD', 'DMD…	actin binding (GO:0003779)	0.00347684	HIP1;HNRNPU;FHL3;ESPN;MYPN;TRIOBP;MYBPHL;BCL7B;MYO18A;CCR5;PHACTR4;ACTR3;MYBPC3;MYBPC1;MYBPC2;TPM2;ACTN1;TNNC1;TNNC2;TPM1;MYO7A;ACTN4;SPTB;MYL4;CACNB2;SYNPO2L;MYL3;KCNMA1;MYH9;MAPT;ALDOA;UTRN;MACF1;SPTBN4;PLEKHH2;SYNPO2;HPCA;TWF2;TWF1;TULP1;IQGAP2;CORO1A;AIF1;ADD1;CORO1B;CORO1C;ADD2;SPTA1;ABLIM1;ESPNL;ABLIM2;SCIN;ABLIM3;MICALL2;TNNI2;MYH14;FLNA;TNNI3;DMD;FLNB;PDLIM5;GBP1;MYH10;NEBL;NOS3;RDX;HIP1R…	0.316814	ACTN1	0.00465596	HIP1;HNRNPU;FHL3;ESPN;MYPN;TRIOBP;MYBPHL;BCL7B;MYO18A;CCR5;PHACTR4;ACTR3;MYBPC3;MYBPC1;MYBPC2;TPM2;TNNC1;TNNC2;TPM1;MYO7A;ACTN4;SPTB;MYL4;CACNB2;SYNPO2L;MYL3;KCNMA1;MYH9;MAPT;ALDOA;UTRN;MACF1;SPTBN4;PLEKHH2;SYNPO2;HPCA;TWF2;TWF1;TULP1;IQGAP2;CORO1A;AIF1;ADD1;CORO1B;CORO1C;ADD2;SPTA1;ABLIM1;ESPNL;ABLIM2;SCIN;ABLIM3;MICALL2;TNNI2;MYH14;FLNA;TNNI3;DMD;FLNB;PDLIM5;GBP1;MYH10;NEBL;NOS3;RDX;HIP1R;KLHL1…	0.0119048	0.0812338	0.215492		0.134258
9	GO:0019901	['DVL2', 'ADAM10', 'ITGB1BP1', 'NRP1', 'AXIN1', 'PDPK1', 'MAP3K13', 'ADCY6', 'BCL2L11', 'RGS14', 'PPP1R12B', 'CCNT1', 'SNAP91', 'JAK2', 'CTNND1', 'PLA2G6', 'JTB', 'SASH1', 'AP2A2', 'AP2A1', 'BCL10', 'EGFR', 'CD8A', 'MT-ND2', 'ATP1A1', 'ATP1B1', 'CD3E', 'FGR', 'MAPT', 'MAPT', 'CD28', 'GHR', 'GNAT1', 'JUP', 'NPR1', 'SYN1', 'PAM', 'CDH2', 'MAG', 'ATP2B4', 'PAX6', 'MAPK4', 'SFN', 'CTNNB1', 'SREBF1', …	protein kinase binding (GO:0019901)	8.74424e-07	EPHB6;ACTB;IGF1R;PPP1CC;KDR;GNAT1;SOX9;PRKACA;EPHB2;SLC12A7;EPHB1;EPHB4;EPHB3;MAP2K3;PDGFRB;PDGFRA;PRKCB;EPHA8;PRKCD;ANK2;VRK1;VRK2;EEF1A1;TOM1L2;PRKAR1B;MAPKAPK3;PRKAR1A;MAPKAPK2;EEF1A2;SIK1;TRIB3;ROR1;PRKD2;ROR2;EPHA1;UTRN;TRIB1;TRIB2;TP53;PFKFB2;CSF1R;GRB7;TWF2;IQGAP1;MST1R;FOXO3;HIF1A;RHOBTB1;RHOBTB2;CCNB1;GRK5;STK38;PLCG1;MAP2K6;SMAD1;SMAD3;FZD5;CAV2;NEK6;MSN;PTK2;ARHGAP33;CCDC88A;DLG1;NR4A3…	0.172931	MAPRE1;ACTB	1.58698e-06	EPHB6;IGF1R;PPP1CC;KDR;GNAT1;SOX9;PRKACA;EPHB2;SLC12A7;EPHB1;EPHB4;EPHB3;MAP2K3;PDGFRB;PDGFRA;PRKCB;EPHA8;PRKCD;ANK2;VRK1;VRK2;EEF1A1;TOM1L2;PRKAR1B;MAPKAPK3;PRKAR1A;MAPKAPK2;EEF1A2;SIK1;TRIB3;ROR1;PRKD2;ROR2;EPHA1;UTRN;TRIB1;TRIB2;TP53;PFKFB2;CSF1R;GRB7;TWF2;IQGAP1;MST1R;FOXO3;HIF1A;RHOBTB1;RHOBTB2;CCNB1;GRK5;STK38;PLCG1;MAP2K6;SMAD1;SMAD3;FZD5;CAV2;NEK6;MSN;PTK2;ARHGAP33;CCDC88A;DLG1;NR4A3;SPDY…	0.0117647	0.00206087	-0.57937	0.21611	-0.58143
10	GO:0000977	['POU6F1', 'NKX2-6', 'HMX3', 'CUX2', 'PHOX2A', 'ZBTB5', 'SNAI2', 'ACTN4', 'DUX1', 'CREB3', 'AIRE', 'ONECUT3', 'LMX1B', 'H2AFY', 'DEAF1', 'NR1I2', 'ZNF205', 'SNAI1', 'EOMES', 'ENO1', 'SP1', 'GLI1', 'HOXD4', 'PARP1', 'GLI3', 'HOXD8', 'IRF2', 'HOXB1', 'MYOD1', 'MYOG', 'MYOG', 'ATF2', 'FOSL2', 'NME1', 'GATA1', 'YBX3', 'HOXB9', 'CEBPB', 'EGR1', 'ATF1', 'ATF3', 'ATF6', 'RXRA', 'NFKB1', 'NR1D1', 'LMO2',…	RNA polymerase II regulatory region sequence-specific DNA binding (GO:0000977)	1.14607e-22	ATF1;BACH1;BACH2;ACTB;ELK3;ELK4;SOX3;CREB3L3;SOX18;CREB3L4;MYC;MYB;DPF2;SOX8;JUNB;HOXA5;MEF2A;NKX2-8;MEF2C;MEF2B;RFX2;RFX3;SOX11;ACTN4;RFX1;RUNX3;RUNX1;RFX7;RFX5;HOXB3;HOXB1;ATF6;CLOCK;TP53;ATF3;ZNF395;TXK;GATA5;GATA4;GATA2;GATA1;NHLH2;NHLH1;WBP2NL;NKX2-1;HOXC4;NKX2-5;JUN;EGR2;JUND;NFATC3;NR2F1;NFATC2;PBX2;NFATC1;PBX1;NFATC4;FOSL2;FOSL1;FUBP3;REL;HOXD4;HOXD3;HNRNPC;HOXD9;HOXD8;TP73;BARHL1;BARHL2;…	0.167844	NONO;ACTB	4.28638e-22	ATF1;BACH1;BACH2;ELK3;ELK4;SOX3;CREB3L3;SOX18;CREB3L4;MYC;MYB;DPF2;SOX8;JUNB;HOXA5;MEF2A;NKX2-8;MEF2C;MEF2B;RFX2;RFX3;SOX11;ACTN4;RFX1;RUNX3;RUNX1;RFX7;RFX5;HOXB3;HOXB1;ATF6;CLOCK;TP53;ATF3;ZNF395;TXK;GATA5;GATA4;GATA2;GATA1;NHLH2;NHLH1;WBP2NL;NKX2-1;HOXC4;NKX2-5;JUN;EGR2;JUND;NFATC3;NR2F1;NFATC2;PBX2;NFATC1;PBX1;NFATC4;FOSL2;FOSL1;FUBP3;REL;HOXD4;HOXD3;HNRNPC;HOXD9;HOXD8;TP73;BARHL1;BARHL2;HNF4G…	0.00956938	0.0566872	-0.639092	0.103473	-0.695779
11	GO:0000978	['E2F8', 'FEZF1', 'HELT', 'F8W8V4', 'ETV2', 'MEIS1', 'NR5A2', 'SOX1', 'NFIB', 'CUX2', 'CDX4', 'CHD2', 'OVOL1', 'MEIS2', 'TFEC', 'ZNF536', 'TBX3', 'TBXT', 'NKRF', 'TP73', 'FOXP2', 'CLOCK', 'NKX2-8', 'PER1', 'CRX', 'HOXC11', 'KLF4', 'FOXO3', 'SMAD6', 'FOXS1', 'ZBTB14', 'CREB3', 'ST18', 'ZIC3', 'TBX19', 'MITF', 'ZNF217', 'EED', 'PRDM1', 'KLF7', 'NFAT5', 'NFAT5', 'ZNF202', 'KLF8', 'ESRRB', 'ONECUT2',…	RNA polymerase II core promoter proximal region sequence-specific DNA binding (GO:0000978)	5.94899e-18	RORC;NRL;ACTB;ELK3;ELK4;HOXA10;YY1;YY2;SOX18;MYC;MYB;DPF2;JUNB;HOXA5;MEF2A;NKX2-8;MEF2C;MEF2B;RFX2;RFX3;MITF;RFX1;MYCN;RFX7;RFX5;HOXB3;HOXB1;ERG;ATF6;CLOCK;TP53;ATF3;ZNF395;DLX4;DLX5;TXK;ZKSCAN3;OTX2;OTX1;NKX2-5;TFAP2A;SMAD1;JUN;ZFHX3;EGR2;JUND;SMAD3;NFATC3;NR2F1;NFATC2;NFATC1;SMAD6;PHOX2B;NFATC4;FOSL2;NR4A2;FOSL1;NR4A1;NR4A3;FUBP3;SP1;TCF4;TCF3;HNRNPC;MXD1;NFE2L1;TP73;ONECUT2;HNF4G;CTCF;HOXC11;Z…	0.317125	ACTB	1.18982e-17	RORC;NRL;ELK3;ELK4;HOXA10;YY1;YY2;SOX18;MYC;MYB;DPF2;JUNB;HOXA5;MEF2A;NKX2-8;MEF2C;MEF2B;RFX2;RFX3;MITF;RFX1;MYCN;RFX7;RFX5;HOXB3;HOXB1;ERG;ATF6;CLOCK;TP53;ATF3;ZNF395;DLX4;DLX5;TXK;ZKSCAN3;OTX2;OTX1;NKX2-5;TFAP2A;SMAD1;JUN;ZFHX3;EGR2;JUND;SMAD3;NFATC3;NR2F1;NFATC2;NFATC1;SMAD6;PHOX2B;NFATC4;FOSL2;NR4A2;FOSL1;NR4A1;NR4A3;FUBP3;SP1;TCF4;TCF3;HNRNPC;MXD1;NFE2L1;TP73;ONECUT2;HNF4G;CTCF;HOXC11;ZIC3;M…	0.00769231	0.0692785	-0.837185		-0.906464
12	GO:0000976	['ARNTL', 'PER2', 'SOX12', 'SUV39H1', 'PRKN', 'TBX18', 'JUN', 'TFAP2A', 'GATA1', 'EGR1', 'ATF3', 'ATF6', 'NFKB1', 'SFPQ', 'GATA3', 'DDIT3', 'SOX11', 'SOX11', 'ZNF93', 'SOX2', 'FOXK1', 'FOXK1', 'FOXK1', 'FOXK2', 'POU5F1', 'SOX4', 'HDAC1', 'NFE2L2', 'ZNF568', 'CRY2', 'ZNF658', 'CREB3L3', 'DUX4L9', 'ZNF605', 'ZNF709', 'FOXJ1', 'SIN3A', 'PITX2', 'NKX3-1', 'SUV39H2', 'DUX4', 'NR1I3', 'PER3', 'NR5A2', …	transcription regulatory region sequence-specific DNA binding (GO:0000976)	2.50977e-16	ATF1;RORC;JMJD1C;RORA;HR;RORB;YY1;SOX1;YY2;CREB3L3;SALL2;CREB3L4;SOX9;PITX2;MEF2A;MEF2C;MEF2B;SOX11;SOX12;ACTN4;RUNX3;RUNX1;PSPC1;HOXB1;ATF6;TP53;ATF3;ZNF395;GATA5;GATA4;AEBP1;GATA2;GATA1;NHLH2;NHLH1;ZNF704;NKX2-1;NKX2-2;TFAP2A;NFE2;TFAP2B;ZFHX3;TFAP2C;TFAP2D;SMAD3;TFAP2E;NONO;ESRRB;PBX2;PBX1;PHOX2B;FOSL2;PHOX2A;NR4A2;NR4A1;NR4A3;TFCP2;SP1;SP3;NFE2L3;REL;HOXD4;HOXD3;HOXD9;HOXD8;NFE2L1;SLC2A4RG;NF…	0.330751	NONO	3.94827e-16	ATF1;RORC;JMJD1C;RORA;HR;RORB;YY1;SOX1;YY2;CREB3L3;SALL2;CREB3L4;SOX9;PITX2;MEF2A;MEF2C;MEF2B;SOX11;SOX12;ACTN4;RUNX3;RUNX1;PSPC1;HOXB1;ATF6;TP53;ATF3;ZNF395;GATA5;GATA4;AEBP1;GATA2;GATA1;NHLH2;NHLH1;ZNF704;NKX2-1;NKX2-2;TFAP2A;NFE2;TFAP2B;ZFHX3;TFAP2C;TFAP2D;SMAD3;TFAP2E;ESRRB;PBX2;PBX1;PHOX2B;FOSL2;PHOX2A;NR4A2;NR4A1;NR4A3;TFCP2;SP1;SP3;NFE2L3;REL;HOXD4;HOXD3;HOXD9;HOXD8;NFE2L1;SLC2A4RG;NFE2L2;…	0.00729927	0.0523637	-0.440999		-0.493363
13	GO:0000987	['E2F8', 'E2F3', 'YY2', 'KLF4', 'NKX2-2', 'TFAP2A', 'RB1', 'SP1', 'TBP', 'GATA3', 'YY1', 'TEAD1', 'HNF1B', 'SMAD3', 'SMAD3', 'E2F1', 'SP3', 'PAX2', 'TFCP2', 'KLF1', 'SMAD4', 'E2F2', 'MTF1', 'NFE2', 'NFE4', 'ZNF516', 'CREBBP', 'E2F7', 'UHRF1', 'MIXL1', 'CXXC1', 'DMRT1', 'KLF1']	core promoter proximal region sequence-specific DNA binding (GO:0000987)	1.39472e-19	RORC;NRL;ACTB;ELK3;ELK4;HOXA10;YY1;YY2;SOX18;MYC;MYB;DPF2;JUNB;HOXA5;MEF2A;NKX2-8;MEF2C;MEF2B;RFX2;RFX3;MITF;RFX1;MYCN;RFX7;RFX5;HOXB3;HOXB1;ERG;ATF6;CLOCK;TP53;ATF3;ZNF395;DLX4;DLX5;TXK;ZKSCAN3;OTX2;OTX1;NKX2-5;NKX2-2;TFAP2A;SMAD1;NFE2;JUN;ZFHX3;EGR2;JUND;SMAD3;NFATC3;NR2F1;NFATC2;NFATC1;SMAD6;PHOX2B;NFATC4;FOSL2;NR4A2;FOSL1;NR4A1;NR4A3;TFCP2;FUBP3;SP1;SP3;TCF4;TCF3;HNRNPC;MXD1;NFE2L1;TP73;ONECU…	0.325219	ACTB	2.73226e-19	RORC;NRL;ELK3;ELK4;HOXA10;YY1;YY2;SOX18;MYC;MYB;DPF2;JUNB;HOXA5;MEF2A;NKX2-8;MEF2C;MEF2B;RFX2;RFX3;MITF;RFX1;MYCN;RFX7;RFX5;HOXB3;HOXB1;ERG;ATF6;CLOCK;TP53;ATF3;ZNF395;DLX4;DLX5;TXK;ZKSCAN3;OTX2;OTX1;NKX2-5;NKX2-2;TFAP2A;SMAD1;NFE2;JUN;ZFHX3;EGR2;JUND;SMAD3;NFATC3;NR2F1;NFATC2;NFATC1;SMAD6;PHOX2B;NFATC4;FOSL2;NR4A2;FOSL1;NR4A1;NR4A3;TFCP2;FUBP3;SP1;SP3;TCF4;TCF3;HNRNPC;MXD1;NFE2L1;TP73;ONECUT2;HN…	0.00719424	0.0679778	-0.837185		-0.905163
14	GO:0044212	['MEN1', 'CBX4', 'NR5A2', 'KMT2D', 'IRF6', 'KLF11', 'SMAD7', 'TP73', 'ATMIN', 'KLF4', 'SMAD6', 'ZBTB14', 'AIRE', 'KDM1A', 'CCNT1', 'TBL1X', 'ZNF217', 'H2AFY', 'H2AFY', 'NCOR1', 'FOXH1', 'KAT7', 'WNT11', 'FOS', 'TNF', 'WNT1', 'TP53', 'TP53', 'JUN', 'JUN', 'JUN', 'JUN', 'TFAP2A', 'SP1', 'SP1', 'GLI1', 'HMGB1', 'ZBTB48', 'AR', 'AR', 'AR', 'THRA', 'EGR2', 'XRCC6', 'XRCC5', 'HNRNPL', 'JUND', 'TAL1', '…	transcription regulatory region DNA binding (GO:0044212)	1.69619e-15	FOXA1;GFI1;RORC;HNRNPU;JMJD1C;RORA;HR;IKZF1;RORB;IKZF2;IKZF3;ELK3;ELK4;SOX2;YY1;SALL1;SOX17;CREB3L3;SALL2;SOX18;SALL3;SALL4;MYC;MYB;SOX9;PITX2;SOX7;MEF2A;MEF2C;MEF2B;WNT5A;RFX3;MITF;SOX11;SOX12;FOXP3;RUNX1;PSPC1;ZNF831;ATF6;CLOCK;TP53;ATF3;DLX5;TXK;TCF7;GATA5;GATA4;FOXO3;GATA1;NPAS2;NEUROD1;NEUROD2;NKX2-1;HIVEP1;HIVEP3;NKX2-5;ZNF541;TFAP2A;NFE2;JUN;EGR2;TFAP2C;JUND;SMAD3;NONO;ESRRB;SMAD6;TRERF1;E…	0.385746	NONO	2.53548e-15	FOXA1;GFI1;RORC;HNRNPU;JMJD1C;RORA;HR;IKZF1;RORB;IKZF2;IKZF3;ELK3;ELK4;SOX2;YY1;SALL1;SOX17;CREB3L3;SALL2;SOX18;SALL3;SALL4;MYC;MYB;SOX9;PITX2;SOX7;MEF2A;MEF2C;MEF2B;WNT5A;RFX3;MITF;SOX11;SOX12;FOXP3;RUNX1;PSPC1;ZNF831;ATF6;CLOCK;TP53;ATF3;DLX5;TXK;TCF7;GATA5;GATA4;FOXO3;GATA1;NPAS2;NEUROD1;NEUROD2;NKX2-1;HIVEP1;HIVEP3;NKX2-5;ZNF541;TFAP2A;NFE2;JUN;EGR2;TFAP2C;JUND;SMAD3;ESRRB;SMAD6;TRERF1;ELL3;S…	0.00617284	-0.00180323	-0.440999		-0.439196

## Sheet: all ppi;cellular component
	GO ID	DB Object Symbol	GO description	Adjusted P-value (paralog)	Genes (paralog)	Adjusted P-value (heteromer)	Genes (heteromer)	Adjusted P-value (not heteromer)	Genes (not heteromer)	# of heteromers / # of paralogs	CS mean (not heteromer)	CS mean (heteromer)	CS mean p-value	CS mean (heteromer) - CS mean (not heteromer)
0	GO:0000790	['MEN1', 'TAF4', 'DFFA', 'ARID1A', 'PHOX2A', 'HAT1', 'SETD1A', 'TBXT', 'KLF4', 'SNAI2', 'ZEB2', 'KDM1A', 'KDM1A', 'H2AFY', 'H2AFY', 'H2AFY', 'NCOR1', 'NCOR1', 'FOXH1', 'DFFB', 'MTA2', 'NFATC1', 'CBX7', 'EOMES', 'TBX6', 'MBD3', 'ACTL6A', 'MYC', 'ESR1', 'ESR1', 'DNTT', 'TP53', 'TP53', 'TP53', 'TP53', 'TP53', 'H1F0', 'HNRNPC', 'SP1', 'SP1', 'SP1', 'AR', 'AR', 'RARA', 'THRB', 'IRF1', 'SRF', 'RARG', '…	nuclear chromatin (GO:0000790)	0.00402944	HIST2H2AA3;LDB1;HMGB2;ACTB;HIST2H2AC;YY1;YY2;EME1;SOX18;EME2;MYC;DPF2;HIST1H1E;JUNB;TP63;HIST1H1C;MEF2A;NCOA1;FOXD3;MEF2C;MEF2B;TBP;H2AFZ;NCOA3;TCF12;H2AFX;H2AFV;RFX3;RUNX3;NCOR2;CREB1;NCOR1;BRMS1;PLCB1;TP53;PPARD;SMARCD2;FOXC1;SMARCD3;HDAC1;DLX5;WBP2;RELA;RXRA;RBBP4;E2F1;EP400;MTA2;MEF2D;MBD3;CBX8;CBX7;TCF7L2;JUN;JUND;KDM4C;SMAD3;CBX5;STAT1;H3F3C;STAT3;SETD1A;CBX1;MBD2;NFATC1;KLF4;USF1;GATAD2B;P…	0.000454052	NCOR2;FOXC1;CREB1;NCOR1;RBBP4;MYC;ACTB;TP63	0.0554967	HIST2H2AA3;LDB1;HMGB2;HIST2H2AC;YY1;YY2;EME1;SOX18;EME2;DPF2;HIST1H1E;JUNB;HIST1H1C;MEF2A;NCOA1;FOXD3;MEF2C;MEF2B;TBP;H2AFZ;NCOA3;TCF12;H2AFX;H2AFV;RFX3;RUNX3;BRMS1;PLCB1;TP53;PPARD;SMARCD2;SMARCD3;HDAC1;DLX5;WBP2;RELA;RXRA;E2F1;EP400;MTA2;MEF2D;MBD3;CBX8;CBX7;TCF7L2;JUN;JUND;KDM4C;SMAD3;CBX5;STAT1;H3F3C;STAT3;SETD1A;CBX1;MBD2;NFATC1;KLF4;USF1;GATAD2B;PHOX2B;KLF2;KLF1;PHOX2A;FER;HIST3H2A;SP1;BRMS…	0.0952381	-0.175662	-0.827695	0.0271567	-0.652033
1	GO:0005874	['SHTN1', 'CCDC66', 'MAP1LC3B2', 'TTLL13P', 'TTLL8', 'DCDC1', 'EML1', 'DYNC1I1', 'DVL1', 'MID1', 'MEFV', 'DYNC1LI2', 'RGS14', 'SPRY2', 'DCX', 'ZNF207', 'CLASP2', 'CLASP2', 'TBCA', 'KATNA1', 'SPAG6', 'DYSF', 'DCTN3', 'CDK2AP2', 'HAUS5', 'WDR47', 'GABARAP', 'PCNT', 'EML2', 'TTLL1', 'GAS8', 'DNAL4', 'TUBB4A', 'POLB', 'TUBB', 'TUBB', 'TUBA3C', 'TUBA3D', 'MAP2', 'STMN1', 'TCP1', 'CRHBP', 'MT3', 'MAP4'…	microtubule (GO:0005874)	0.0485877	RAB3D;SEPT9;TUBA1C;TUBA1B;SERP1;KIF5C;TUBB3;DPYSL2;KIF5B;KIF5A;TCP11L1;KIF1C;KIF1B;TRIM63;DYNLT1;CSNK1D;KCNAB2;TUBG2;TUBG1;DNM2;CLIP1;TUBB2B;CYP2A6;NCOR1;TUBB2A;KATNAL1;NAV3;KIFC2;KIFC3;ARHGEF2;MAPT;MAPRE1;SAXO1;TRIM54;SAXO2;TRIM55;MACF1;HDAC3;IQGAP1;AURKC;NDRG1;CAMSAP1;AURKB;CAMSAP2;TUBA3E;MTA1;CLMP;TOGARAM1;TPPP;ARFGEF2;BOD1;TUBB4A;CCT6A;TPPP3;DLG1;TPPP2;CDK5;APC;KIF4B;KIF4A;REEP2;SAA1;FGF13;CA…	0.0041804	ARFGEF2;TRIM63;NCOR1;DYNLT1;CSNK1D;MAPRE1	0.217849	RAB3D;SEPT9;TUBA1C;TUBA1B;SERP1;KIF5C;TUBB3;DPYSL2;KIF5B;KIF5A;TCP11L1;KIF1C;KIF1B;KCNAB2;TUBG2;TUBG1;DNM2;CLIP1;TUBB2B;CYP2A6;TUBB2A;KATNAL1;NAV3;KIFC2;KIFC3;ARHGEF2;MAPT;SAXO1;TRIM54;SAXO2;TRIM55;MACF1;HDAC3;IQGAP1;AURKC;NDRG1;CAMSAP1;AURKB;CAMSAP2;TUBA3E;MTA1;CLMP;TOGARAM1;TPPP;BOD1;TUBB4A;CCT6A;TPPP3;DLG1;TPPP2;CDK5;APC;KIF4B;KIF4A;REEP2;SAA1;FGF13;CALM1;CALM2;MAP3K11	0.0909091	-0.0656123	0.0085149	0.833067	0.0741272
2	GO:0000785	['MEN1', 'HMGN4', 'CHEK1', 'TP73', 'HTRA2', 'OIP5', 'RAD21', 'ANKRD17', 'MAF', 'TOX4', 'MYCN', 'HMGN1', 'HMGN2', 'CDK4', 'PCNA', 'RPA2', 'JUNB', 'JUND', 'CAPN2', 'RCC1', 'CSNK2A2', 'SFPQ', 'POU1F1', 'CCND2', 'MCM7', 'TMPO', 'NEDD4', 'ARRB1', 'UBE2A', 'MCM2', 'HLCS', 'PLK1', 'SOX10', 'UBE2B', 'CSNK2B', 'HMGN5', 'CBX1', 'RAD51', 'CBX3', 'HDAC1', 'HIC1', 'KIF22', 'MED1', 'HMGN3', 'NFE2L2', 'PDS5A', …	chromatin (GO:0000785)	0.00131958	JMJD1C;HR;ACTB;LOXL2;YY1;SALL1;YY2;EME1;SOX18;EME2;MYC;DPF2;JUNB;TP63;MEF2A;MEF2C;MEF2B;RFX3;RUNX3;MAF;MYCN;TP53;ANKRD17;L3MBTL1;DLX5;HTRA2;PDS5B;PDS5A;CBX8;CBX7;JUN;JUND;SMAD3;SETD1A;CBX1;NFATC1;PHOX2B;PHOX2A;FER;SP1;SNAI2;UBA1;TCF4;TCF3;HNRNPC;MXD1;TP73;HIST2H2AA3;TOP2B;LDB1;HMGB2;PSIP1;ARRB1;AFF4;HIST2H2AC;SIN3B;SIN3A;PMEPA1;NCOA1;FOXD3;TBP;H2AFZ;NCOA3;TCF12;H2AFX;H2AFV;NCOR2;RBL2;SFPQ;RBL1;NC…	0.0041804	NCOR2;NCOR1;MYCN;RBBP4;MYC;ACTB;TP63	0.0109735	HIST2H2AA3;TOP2B;LDB1;HMGB2;PSIP1;JMJD1C;ARRB1;HR;AFF4;HIST2H2AC;LOXL2;YY1;SALL1;YY2;SIN3B;EME1;SOX18;SIN3A;EME2;DPF2;PMEPA1;JUNB;MEF2A;NCOA1;FOXD3;MEF2C;MEF2B;TBP;H2AFZ;NCOA3;TCF12;H2AFX;H2AFV;RFX3;RUNX3;RBL2;SFPQ;RBL1;MAF;PLCB1;TP53;PPARD;ANKRD17;L3MBTL1;KDM3A;SMARCD2;SMARCD3;KDM3B;HDAC1;DLX5;WBP2;HTRA2;PDS5B;PDS5A;RELA;RXRA;E2F1;MTA2;MEF2D;MBD3;CBX8;CBX7;TCF7L2;JUN;JUND;KDM4C;SMAD3;STAT1;STAT3…	0.0707071	-0.116184	-0.877909	0.0193773	-0.761725
3	GO:0015630	['SHTN1', 'TTLL8', 'CDC42EP2', 'AURKA', 'KIF3B', 'ATXN7', 'SPRY2', 'NUAK1', 'HMMR', 'TBCA', 'MYCBP2', 'SPAG6', 'CCNB2', 'MFN2', 'APC2', 'CRYAB', 'GAPDH', 'FES', 'MAPT', 'MAPT', 'MAPT', 'MAPT', 'MAPT', 'ESRRA', 'GTF2F2', 'POLR2C', 'MAP4', 'PPP2R1A', 'CLIP1', 'HOXC8', 'DNAJA1', 'AKT1', 'SHMT2', 'PRKCI', 'ACTR1B', 'MCM2', 'VPS41', 'PLK1', 'PMS2', 'ACTR1A', 'PPP2CA', 'TUBA1B', 'TUBA4A', 'CCNA1', 'CDK…	microtubule cytoskeleton (GO:0015630)	0.000150505	PATJ;CDC20;KIF5C;TUBB3;DPYSL2;KIF5B;KIF5A;AKT1;SOX9;PRKCI;CSNK1D;EML1;EML2;EML3;EML4;EML5;CLIP1;EML6;KATNAL1;SPECC1L;PRKCQ;PHIP;KANK4;MACF1;TMEM63A;SHMT2;SLC1A4;AK5;WDR62;IQGAP1;NDRG1;CAMSAP1;CCNB2;NUAK1;ATXN7;CLTCL1;TPPP;MAP4;MARK4;HOXC8;MARK1;ESRRA;SPECC1;ABCA2;NEK6;CBX1;RASSF7;CCT6A;EHD2;DLG1;FER;CDK5;FES;KIF4B;KIF4A;CEP85;FGF13;MAP3K11;CDK16;CLIC4;MAST2;CLTC;SEPT8;SEPT9;TUBA1C;SEPT6;TUBA1B;CH…	0.00100548	DNAJA1;RBM39;ARFGEF2;PRKCI;TRIM63;NEK6;CHMP1A;CSNK1D;MAPRE1	0.00238582	PATJ;CDC20;KIF5C;TUBB3;DPYSL2;KIF5B;KIF5A;AKT1;SOX9;EML1;EML2;EML3;EML4;EML5;CLIP1;EML6;KATNAL1;SPECC1L;PRKCQ;PHIP;KANK4;MACF1;TMEM63A;SHMT2;SLC1A4;AK5;WDR62;IQGAP1;NDRG1;CAMSAP1;CCNB2;NUAK1;ATXN7;CLTCL1;TPPP;MAP4;MARK4;HOXC8;MARK1;ESRRA;SPECC1;ABCA2;CBX1;RASSF7;CCT6A;EHD2;DLG1;FER;CDK5;FES;KIF4B;KIF4A;CEP85;FGF13;MAP3K11;CDK16;CLIC4;MAST2;CLTC;SEPT8;SEPT9;TUBA1C;SEPT6;TUBA1B;TCP11L1;KIF1C;KIF1B;…	0.0692308	-0.0274445	-0.373247	0.187923	-0.345803
4	GO:0090575	['NR5A2', 'E2F3', 'E2F6', 'HAND1', 'VDR', 'MYF5', 'POU2F1', 'POU2F1', 'TCF3', 'HMGA1', 'HOXB9', 'RXRA', 'RXRA', 'SFPQ', 'MYF6', 'NFYA', 'NFYB', 'ARNT', 'ARNT', 'PPARG', 'PBX1', 'STAT3', 'STAT3', 'GATA4', 'CEBPA', 'MXI1', 'NKX2-5', 'MAX', 'MAX', 'GTF2B', 'GTF2B', 'GTF2B', 'TCF15', 'HYAL2', 'NR1H3', 'TRIM28', 'NR5A1', 'NEUROD1', 'NFYC', 'TFDP1', 'TFDP2', 'TFDP2', 'E2F2', 'NONO', 'POU2AF1', 'POU2AF1…	RNA polymerase II transcription factor complex (GO:0090575)	0.00211961	ATF1;GTF2H2C;LDB1;RORC;HNRNPU;RORA;RORB;TAF7L;JUNB;TEAD2;TLE4;TLE3;TLE1;TBP;TCF12;FOS;NR5A1;SFPQ;CREB1;NR5A2;TFDP1;PPARA;TP53;PPARD;ASCL5;CEBPA;CEBPB;ASCL3;ASCL4;ATF6B;LEF1;GATA4;ASCL1;ASCL2;HIF1A;NEUROD1;RXRA;MXI1;E2F1;E2F2;NKX2-5;E2F6;JUN;JUND;NONO;STAT3;GTF2H2;PBX1;HIPK2;TCEA1;TAF4B;TAF7;TCF4;TCF3;TAF4	0.0954675	ATF1;CREB1;NONO	0.00647579	GTF2H2C;LDB1;RORC;HNRNPU;RORA;RORB;TAF7L;JUNB;TEAD2;TLE4;TLE3;TLE1;TBP;TCF12;FOS;NR5A1;SFPQ;NR5A2;TFDP1;PPARA;TP53;PPARD;ASCL5;CEBPA;CEBPB;ASCL3;ASCL4;ATF6B;LEF1;GATA4;ASCL1;ASCL2;HIF1A;NEUROD1;RXRA;MXI1;E2F1;E2F2;NKX2-5;E2F6;JUN;JUND;STAT3;GTF2H2;PBX1;HIPK2;TCEA1;TAF4B;TAF7;TCF4;TCF3;TAF4	0.0545455	-0.116881	-0.315323	0.649831	-0.198442
5	GO:0030139	['GOLIM4', 'PIK3C2B', 'GIPC1', 'STX7', 'MTSS1', 'CUBN', 'DYSF', 'PLEKHG5', 'ABCA1', 'EGFR', 'EGFR', 'APOA1', 'TF', 'TF', 'IGF2R', 'DRD2', 'DPP4', 'ARRB2', 'SFTPD', 'DRD3', 'RAB13', 'TIRAP', 'ARF6', 'LRP2', 'HYAL2', 'PLD1', 'FLOT2', 'RABEP1', 'ITSN1', 'OCLN', 'AMOT', 'FFAR4', 'DAB2IP', 'ECPAS', 'RAB11FIP4', 'RAPGEF6', 'SH3KBP1', 'AMELX', 'AMN', 'RAB17', 'VPS11', 'SPHK1', 'NLGN3', 'EHD3', 'CD207', …	endocytic vesicle (GO:0030139)	0.00128668	NLGN3;STX12;RAB5B;SPARC;RAB5C;SFTPA2;CLTC;PLD4;HBB;ARRB2;CLCN3;CORO1A;RAB22A;AMOT;DPP4;RAB43;HSPH1;CLTCL1;ITGAV;RAB8B;ABCA1;HSP90AA1;STX7;DAB2IP;HBA1;RAB11A;RAB11B;RAB32;MYO1E;FMNL1;TF;RABEP1;RAB31;HEATR5A;HEATR5B;DLC1;RAB34;SAA1;RAB9A;RAB38;SFTPA1;RAB5A;RAB9B;ARF6	0.159884	HSP90AA1;ARRB2	0.00305598	NLGN3;STX12;RAB5B;SPARC;RAB5C;SFTPA2;CLTC;PLD4;HBB;CLCN3;CORO1A;RAB22A;AMOT;DPP4;RAB43;HSPH1;CLTCL1;ITGAV;RAB8B;ABCA1;STX7;DAB2IP;HBA1;RAB11A;RAB11B;RAB32;MYO1E;FMNL1;TF;RABEP1;RAB31;HEATR5A;HEATR5B;DLC1;RAB34;SAA1;RAB9A;RAB38;SFTPA1;RAB5A;RAB9B;ARF6	0.0454545	0.162137	0.383116	0.541632	0.220979
6	GO:0015629	['POU6F1', 'HAX1', 'WASL', 'BIN1', 'LAD1', 'SLC9A3R1', 'TAX1BP3', 'FSCN2', 'CASK', 'PPP1R12A', 'FYB1', 'ARPC1B', 'ARPC2', 'ARPC3', 'VILL', 'ZNF185', 'ARPC5', 'ARHGAP6', 'MTSS1', 'WIPF1', 'KALRN', 'AVIL', 'FLNB', 'NPM3', 'STK17B', 'SORBS2', 'GABARAP', 'KLHL2', 'SVIL', 'SVIL', 'APBB3', 'DDX58', 'CAVIN2', 'ONECUT2', 'FAM107A', 'FAM107A', 'ABL1', 'SPTA1', 'ALDOA', 'GSN', 'TPM3', 'H1F0', 'HNRNPC', 'TP…	actin cytoskeleton (GO:0015629)	4.51126e-05	NPFFR2;ACTB;AMOT;ACTG1;BAIAP2L2;BAIAP2L1;MYBPHL;OPHN1;MPRIP;CDH2;CDH1;DAPK1;ACTN2;TPM2;TMOD3;ACTN1;TPM1;TMOD2;ACTN4;EEF1A1;SPECC1L;TMEM63B;ABCB4;ACTL7B;TWF2;TARS;TWF1;IQGAP1;IQGAP2;CORO1A;CORO1B;CNN3;CORO1C;SPTA1;STK38L;MYH14;MYH10;MARK2;VASP;CARMIL2;RDX;NEB;AIF1L;VIL1;ARHGAP33;FER;CORO6;INTS6;HNRNPC;CLIC4;FLT1;ONECUT2;SLC2A1;TRIOBP;RND1;GYS2;SEPT9;LASP1;RAC2;MYO18A;RAC1;PGM1;ACTR3;MYBPC3;MYBPC1;…	0.112345	ACTN1;TARS;ACTB;ACTG1	0.000173201	NPFFR2;AMOT;BAIAP2L2;BAIAP2L1;MYBPHL;OPHN1;MPRIP;CDH2;CDH1;DAPK1;ACTN2;TPM2;TMOD3;TPM1;TMOD2;ACTN4;EEF1A1;SPECC1L;TMEM63B;ABCB4;ACTL7B;TWF2;TWF1;IQGAP1;IQGAP2;CORO1A;CORO1B;CNN3;CORO1C;SPTA1;STK38L;MYH14;MYH10;MARK2;VASP;CARMIL2;RDX;NEB;AIF1L;VIL1;ARHGAP33;FER;CORO6;INTS6;HNRNPC;CLIC4;FLT1;ONECUT2;SLC2A1;TRIOBP;RND1;GYS2;SEPT9;LASP1;RAC2;MYO18A;RAC1;PGM1;ACTR3;MYBPC3;MYBPC1;MYBPC2;SPTB;FGR;HCK;SY…	0.0377358	0.0566479	-1.22194	0.000251672	-1.27859
7	GO:0005925	['PDLIM1', 'SNAP23', 'SDCBP', 'ADGRB1', 'STX16', 'ADAM10', 'NRP1', 'NRP1', 'TSPAN4', 'KLF11', 'CASK', 'PPP1R12A', 'GAK', 'ARPC1B', 'ARPC2', 'ARPC3', 'ZNF185', 'CAPN5', 'ARPC5', 'PDPK1', 'FLRT2', 'TGFB1I1', 'EPB41L2', 'ACTN4', 'PIP5K1C', 'NPHS1', 'SORBS3', 'JAK2', 'LPXN', 'LPXN', 'LPXN', 'LPXN', 'CPNE3', 'FLNB', 'TSPAN9', 'FLOT1', 'NFASC', 'SORBS2', 'UBOX5', 'MPZL1', 'SVIL', 'MAP4K4', 'FAM107A', '…	focal adhesion (GO:0005925)	4.09912e-07	TES;RPL3;TNC;SLC4A2;ACTB;ACTG1;PPP1CC;MPRIP;CDH2;PPFIA1;CAPN1;TNS4;TNS2;PDGFRB;TLE2;ACTN2;ACTN1;RPL22;LMO7;ACTN4;ADGRB1;S100A7;GRB7;ABCB4;PXN;TWF1;IQGAP1;CORO1B;CNN3;CORO1C;ARHGAP22;DPP4;CNN2;CNN1;RRAS;EPB41L2;PACSIN2;VASP;FZD1;CAV3;CAV2;RDX;MSN;L1CAM;PTK2;AIF1L;DAB2;EHD3;FES;GNB2;FAT1;FGFR3;FERMT2;ARF1;FLT1;YWHAB;TGFB1I1;ITGB3;SNAP23;DOCK7;CLTC;FHL2;FHL3;RND3;TRIOBP;LASP1;CSRP2;YWHAQ;ADGRE5;RAC2…	0.0856125	PPP1CC;ACTN1;FHL2;ACTB;ACTG1	1.99664e-06	TES;RPL3;TNC;SLC4A2;MPRIP;CDH2;PPFIA1;CAPN1;TNS4;TNS2;PDGFRB;TLE2;ACTN2;RPL22;LMO7;ACTN4;ADGRB1;S100A7;GRB7;ABCB4;PXN;TWF1;IQGAP1;CORO1B;CNN3;CORO1C;ARHGAP22;DPP4;CNN2;CNN1;RRAS;EPB41L2;PACSIN2;VASP;FZD1;CAV3;CAV2;RDX;MSN;L1CAM;PTK2;AIF1L;DAB2;EHD3;FES;GNB2;FAT1;FGFR3;FERMT2;ARF1;FLT1;YWHAB;TGFB1I1;ITGB3;SNAP23;DOCK7;CLTC;FHL3;RND3;TRIOBP;LASP1;CSRP2;YWHAQ;ADGRE5;RAC2;ANXA6;ITGAV;PGM5;ITGB6;RAC1;…	0.037594	0.025452	-0.193771	0.429393	-0.219223
8	GO:0031410	['MAP1LC3B2', 'HAX1', 'LGALS8', 'WASL', 'DLL1', 'DVL1', 'DVL1', 'DVL2', 'NRP1', 'GIPC1', 'AXIN1', 'VGF', 'TM9SF1', 'SOCS1', 'PDPK1', 'MEFV', 'WIPF1', 'HYAL3', 'HYAL3', 'PDE6D', 'KIF1B', 'KIF21B', 'ATP2C2', 'PDCD6', 'LRP6', 'LRP6', 'PALM', 'FLOT1', 'MPDZ', 'CST7', 'CST7', 'MYO1D', 'AP2A2', 'GABARAP', 'SOD1', 'TGFA', 'APOA1', 'TFRC', 'TF', 'ANG', 'TH', 'MME', 'ITGA5', 'CLTA', 'PDGFRB', 'ESD', 'FGFR…	cytoplasmic vesicle (GO:0031410)	5.62128e-05	RAB3B;RAB3C;CHIC2;RAB3A;RAB3D;ARRB1;ARRB2;FNBP1L;RND2;RND3;AMOT;RND1;SPRED1;GRM4;AP1G2;ARHGDIB;KIF1B;SERPINB3;SLC30A8;DST;MYOC;DYNLT1;STX7;AXIN1;RHOF;RHOD;DNM1;DNM2;RHOB;DNM3;MMP14;RABEP1;HEATR5A;HEATR5B;RIN3;SGK3;RHOU;RHOV;RHCG;VAMP2;DSC2;PI4K2A;ARF6;NLGN3;RGS17;RAB5B;RGS19;RAB5C;CLCN3;TRAK1;RHOBTB1;TRAK2;ADD2;RHOBTB2;DPP4;CDC42;RAB25;MARVELD2;CLTCL1;RGS20;RAB6A;ABCA1;ARFGEF2;ABCA2;CAV2;DAB2IP;A…	0.153542	ARFGEF2;DYNLT1;ARRB2	0.000173201	RAB3B;RAB3C;CHIC2;RAB3A;RAB3D;ARRB1;FNBP1L;RND2;RND3;AMOT;RND1;SPRED1;GRM4;AP1G2;ARHGDIB;KIF1B;SERPINB3;SLC30A8;DST;MYOC;STX7;AXIN1;RHOF;RHOD;DNM1;DNM2;RHOB;DNM3;MMP14;RABEP1;HEATR5A;HEATR5B;RIN3;SGK3;RHOU;RHOV;RHCG;VAMP2;DSC2;PI4K2A;ARF6;NLGN3;RGS17;RAB5B;RGS19;RAB5C;CLCN3;TRAK1;RHOBTB1;TRAK2;ADD2;RHOBTB2;DPP4;CDC42;RAB25;MARVELD2;CLTCL1;RGS20;RAB6A;ABCA1;ABCA2;CAV2;DAB2IP;AZIN2;RAB11A;MYO1D;CCD…	0.0365854	0.150383	0.195776	0.867081	0.0453938
9	GO:0005923	['CCDC85C', 'CLDN24', 'CLDN25', 'CLDN34', 'CLDN5', 'CLDN5', 'CLDN5', 'CLDN4', 'CLDN4', 'LIN7A', 'NPHP1', 'CLDN3', 'CLDN3', 'CYTH3', 'STRN', 'NPHP4', 'CLDN11', 'MPDZ', 'TJP3', 'CLDN7', 'CLDN9', 'CLDN14', 'DDX58', 'CLDN1', 'CLDN1', 'CLDN1', 'CLDN1', 'CDK4', 'EPCAM', 'YBX3', 'AOC1', 'CCND1', 'APC', 'CTNNB1', 'TGFBR1', 'ADCYAP1R1', 'PRKCI', 'VASP', 'RAB13', 'RAB13', 'CLDN15', 'CLDN6', 'CLDN8', 'CLDN1…	bicellular tight junction (GO:0005923)	0.0305132	PATJ;F11R;AMOT;CYTH3;CLDN22;CDH5;PARD6B;PARD6A;CLMP;MARVELD2;SH3BP1;MICALL2;CYTH1;MAGI2;ANK3;CLDN4;DLG1;RAP2B;CLDN3;APC;CLDN8;CLDN7;CLDN19;AMOTL2;CLDN17;STRN;TJP3;TJP2	0.345217	STRN	0.0455359	PATJ;F11R;AMOT;CYTH3;CLDN22;CDH5;PARD6B;PARD6A;CLMP;MARVELD2;SH3BP1;MICALL2;CYTH1;MAGI2;ANK3;CLDN4;DLG1;RAP2B;CLDN3;APC;CLDN8;CLDN7;CLDN19;AMOTL2;CLDN17;TJP3;TJP2	0.0357143	0.191679	0.0748482		-0.11683
10	GO:0005856	['A0A3B3ITR4', 'FRMD3', 'PTPN21', 'HIP1', 'FAAH', 'KRIT1', 'SDCBP', 'TMSB4Y', 'TOR1A', 'ENC1', 'ITGB1BP1', 'RAB29', 'SYNJ2', 'ERC2', 'NPHP1', 'ALOX15B', 'INPPL1', 'SIPA1L1', 'TGFB1I1', 'RIPK2', 'HTRA2', 'SGCE', 'SPRY2', 'DCX', 'PDE6D', 'PPP1R12B', 'LZTS3', 'KIAA0556', 'PPL', 'MPZL2', 'SORBS3', 'KLHL41', 'JAK2', 'LDB3', 'HSBP1', 'ARL6IP5', 'CABYR', 'FARP2', 'PNP', 'KRT1', 'HSPB1', 'S100A8', 'S100A…	cytoskeleton (GO:0005856)	8.68942e-09	NPFFR2;SLC4A1;ACTB;ACTG1;BAIAP2L2;BAIAP2L1;OPHN1;MPRIP;CDH1;ARHGDIA;ZC3H12A;ARHGDIB;AKT1;SOX9;PRKCI;DAPK1;ACTN2;TPM2;TMOD3;TPM1;TMOD2;ACTN4;ANK3;EML1;EML2;EML3;EML4;EML5;CLIP1;EML6;SPECC1L;PHIP;TNIK;UTRN;KANK4;KANK3;MACF1;TMEM63B;SHMT2;EPB41;ABCB4;ACTL7B;HTRA2;TARS;TWF1;IQGAP1;IQGAP2;DDX60;SLC1A6;NDRG1;CNN3;CORO1C;CNN2;SPTA1;CNN1;CCNB2;NUAK1;EPB41L1;SNTG1;ATXN7;EPB41L2;WBP2NL;EPB41L3;STK38L;MAP4;…	0.0954675	DNAJA1;RBM39;PRKCI;TARS;ACTB;ACTG1	6.85919e-08	NPFFR2;SLC4A1;BAIAP2L2;BAIAP2L1;OPHN1;MPRIP;CDH1;ARHGDIA;ZC3H12A;ARHGDIB;AKT1;SOX9;DAPK1;ACTN2;TPM2;TMOD3;TPM1;TMOD2;ACTN4;ANK3;EML1;EML2;EML3;EML4;EML5;CLIP1;EML6;SPECC1L;PHIP;TNIK;UTRN;KANK4;KANK3;MACF1;TMEM63B;SHMT2;EPB41;ABCB4;ACTL7B;HTRA2;TWF1;IQGAP1;IQGAP2;DDX60;SLC1A6;NDRG1;CNN3;CORO1C;CNN2;SPTA1;CNN1;CCNB2;NUAK1;EPB41L1;SNTG1;ATXN7;EPB41L2;WBP2NL;EPB41L3;STK38L;MAP4;MARK4;HOXC8;SPTBN1;MAR…	0.0319149	0.0816313	-1.29251	9.93149e-08	-1.37414
11	GO:0034703	['PKD1', 'PKD2', 'PKD1L3', 'TRPC3', 'TRPC6', 'UNC80', 'TRPC7', 'TRPC5', 'TRPC1', 'TRPC4']	cation channel complex (GO:0034703)	9.0229e-05	GRIA1;GRIA2;CAMK2D;MCUB;KCNA5;ATP2A1;PKD2L1;KCNA6;CACNG7;GRIN2A;PTK2B;PRKACA;CACNG2;CACNG3;GRIA3;CACNG4;GRIA4;CACNG5;KCNIP2;PDE4D;KCNAB1;GRIN2C;GRIN2D;OLFM2;DLG4;CNIH2;KCNK1;CALM1;SCN2A;CNIH3;CALM2;MCU;KCNK4	0.341567	PRKACA	0.000173201	GRIA1;GRIA2;CAMK2D;MCUB;KCNA5;ATP2A1;PKD2L1;KCNA6;CACNG7;GRIN2A;PTK2B;CACNG2;CACNG3;GRIA3;CACNG4;GRIA4;CACNG5;KCNIP2;PDE4D;KCNAB1;GRIN2C;GRIN2D;OLFM2;DLG4;CNIH2;KCNK1;CALM1;SCN2A;CNIH3;CALM2;MCU;KCNK4	0.030303	0.286258	0.222426		-0.0638322
12	GO:0044798	['KLF4', 'SOX9', 'SOX8', 'SOX11', 'NFATC3', 'SRY', 'SOX7', 'SOX17', 'PTOV1', 'SOX14', 'SOX3', 'NFATC1', 'SOX15', 'NFATC2', 'SOX21', 'SOX18', 'SOX2', 'SOX4', 'SOX12', 'MED25', 'SOX1', 'NFAT5', 'NFATC4', 'A0A0A6YYK5']	nuclear transcription factor complex (GO:0044798)	4.51126e-05	ASCL5;CEBPA;NFAT5;ASCL3;ASCL4;ATF6B;RORC;HNRNPU;RORA;GATA4;RORB;ASCL1;ASCL2;HIF1A;NEUROD1;RXRA;MXI1;E2F2;NKX2-5;E2F6;NONO;STAT3;TCF12;NFATC3;NFATC2;NFATC1;PBX1;NFATC4;HIPK2;NR5A1;SFPQ;NR5A2;TFDP1;TCF3;PPARA;PPARD	0.345217	NONO	0.000101293	ASCL5;CEBPA;NFAT5;ASCL3;ASCL4;ATF6B;RORC;HNRNPU;RORA;GATA4;RORB;ASCL1;ASCL2;HIF1A;NEUROD1;RXRA;MXI1;E2F2;NKX2-5;E2F6;STAT3;TCF12;NFATC3;NFATC2;NFATC1;PBX1;NFATC4;HIPK2;NR5A1;SFPQ;NR5A2;TFDP1;TCF3;PPARA;PPARD	0.0277778	0.0583255	-0.440999		-0.499324
13	GO:0048471	['SHTN1', 'ARHGAP10', 'FAM168B', 'FSD2', 'CCDC78', 'FZD9', 'TLR4', 'APBB1', 'NFKBIE', 'CLIC1', 'PDE2A', 'EML1', 'DNM1L', 'DNM1L', 'SYT5', 'SLC17A3', 'ADGRB1', 'CDK2AP1', 'DYNC1I1', 'ENPP3', 'STX16', 'PTGES', 'ITGB1BP1', 'SLC9A3R1', 'MEIS2', 'AURKA', 'RAB29', 'GAK', 'SEC16A', 'PER2', 'NPC1', 'PLSCR1', 'AXIN1', 'CASC3', 'STX7', 'CTIF', 'SYNJ1', 'RAD51C', 'TNFSF12', 'XRCC3', 'PSTPIP1', 'ACTN4', 'BUD…	perinuclear region of cytoplasm (GO:0048471)	0.00877877	RAB3B;EIF4A2;RAB3C;APP;PATJ;FMR1;WWC1;MT1M;STMN2;MT2A;SLK;CDH1;KIF5B;PRKACA;KCNH2;PPP1R16B;TPD52;PRKCG;DGAT2;MAGI2;APLP1;STX7;MMD2;PRKCA;CSNK1D;ACTN4;RAB34;ADGRB1;MT1G;MT1B;ANP32A;SRCAP;PSEN2;TWF2;TWF1;PSEN1;NDRG1;CORO1B;WBP2NL;TP53BP2;TPPP;PACSIN1;SEC31A;LYN;ABCA1;TRAPPC2;RAB4A;OSBPL7;NDFIP2;OSBPL6;RAB4B;NDFIP1;CAV2;OSBPL3;PTCH1;MSN;AZIN2;MEX3D;PUM2;DLG1;TF;GNB2;STK26;FAT1;ANP32D;TENM1;CLIC4;YWH…	0.340802	ARFGEF1;CSNK1D;PRKACA	0.0143428	RAB3B;EIF4A2;RAB3C;APP;PATJ;FMR1;WWC1;MT1M;STMN2;MT2A;SLK;CDH1;KIF5B;KCNH2;PPP1R16B;TPD52;PRKCG;DGAT2;MAGI2;APLP1;STX7;MMD2;PRKCA;ACTN4;RAB34;ADGRB1;MT1G;MT1B;ANP32A;SRCAP;PSEN2;TWF2;TWF1;PSEN1;NDRG1;CORO1B;WBP2NL;TP53BP2;TPPP;PACSIN1;SEC31A;LYN;ABCA1;TRAPPC2;RAB4A;OSBPL7;NDFIP2;OSBPL6;RAB4B;NDFIP1;CAV2;OSBPL3;PTCH1;MSN;AZIN2;MEX3D;PUM2;DLG1;TF;GNB2;STK26;FAT1;ANP32D;TENM1;CLIC4;YWHAB;HMGB2;PTPRM…	0.0258621	0.144041	0.130774	0.953862	-0.0132667
14	GO:0030425	['VSTM5', 'KCNK1', 'BMPR1B', 'CHL1', 'ADGRB1', 'CPLX1', 'RGS12', 'N4BP3', 'LSM1', 'CASC3', 'GRM6', 'HNRNPR', 'RGS14', 'OPA1', 'CACNG3', 'DSCAM', 'ADCY9', 'HCN1', 'KIF21B', 'LRP4', 'COBL', 'GLRA3', 'TRIM3', 'MPDZ', 'GLRX3', 'WFS1', 'URI1', 'NFASC', 'ARHGEF15', 'UNC5C', 'PCDH8', 'ZWINT', 'KCNH1', 'BRD1', 'CPNE6', 'SEMA4F', 'STAU1', 'BAG2', 'ABL1', 'GNRH1', 'AVP', 'APOE', 'BGLAP', 'MT-ND1', 'NTRK1',…	dendrite (GO:0030425)	9.75769e-07	TENM2;KCNC1;OR10J5;KCNC2;KCNC3;FMR1;KCNC4;GRIK3;CALB2;C4A;CALB1;ATCAY;GRM7;TUBB3;KIF1C;KIF1B;HOMER3;RGS8;EPHB2;TP63;CCR2;KPNA1;KIRREL3;PRKCG;MME;KCND2;ARHGEF15;KCND3;MAGI2;ANK3;OPRM1;CPT1C;GABRG3;GABRG2;GABRG1;RUFY3;ADGRB1;MAPT;PI4K2A;GRIA1;GRIA2;NLGN1;MTMR2;OR10H1;RGS14;STAU1;OR10H3;CHRNA4;OR10H5;KCNA2;OR10H4;TRAK1;STRN4;TRAK2;STRN3;MAPK8;MAP2;PTK2B;NPTX2;GABRA2;GABRA1;FARP1;SKOR1;NLGN4X;GABRA6;…	0.341536	STRN;TP63	1.99664e-06	TENM2;KCNC1;OR10J5;KCNC2;KCNC3;FMR1;KCNC4;GRIK3;CALB2;C4A;CALB1;ATCAY;GRM7;TUBB3;KIF1C;KIF1B;HOMER3;RGS8;EPHB2;CCR2;KPNA1;KIRREL3;PRKCG;MME;KCND2;ARHGEF15;KCND3;MAGI2;ANK3;OPRM1;CPT1C;GABRG3;GABRG2;GABRG1;RUFY3;ADGRB1;MAPT;PI4K2A;GRIA1;GRIA2;NLGN1;MTMR2;OR10H1;RGS14;STAU1;OR10H3;CHRNA4;OR10H5;KCNA2;OR10H4;TRAK1;STRN4;TRAK2;STRN3;MAPK8;MAP2;PTK2B;NPTX2;GABRA2;GABRA1;FARP1;SKOR1;NLGN4X;GABRA6;HOMER…	0.0227273	0.328583	0.195098	0.45896	-0.133485
15	GO:0055037	['WASHC1', 'WASH4P', 'WASH3P', 'WASH3P', 'KCNK1', 'ACKR2', 'DYNC1I1', 'RAB29', 'STX7', 'SLC31A1', 'SLC31A2', 'AP1G1', 'ATP9A', 'RAB11FIP3', 'ULK1', 'OR2A4', 'TNF', 'TFRC', 'TFRC', 'TF', 'APP', 'ITGB1', 'RAP2A', 'RAP2A', 'CFTR', 'CD22', 'TUBG1', 'ACKR3', 'USP6', 'AQP2', 'GRIA1', 'ABCG1', 'SLC11A2', 'RAB13', 'BACE1', 'BACE1', 'BACE1', 'RAB4B', 'RAB10', 'RAB14', 'RAB11A', 'RAB11A', 'RAN', 'ST5', 'AT…	recycling endosome (GO:0055037)	0.00492963	GRIA1;MCTP1;NDRG1;SCAMP5;GGA3;RAB25;AP1G1;MICALL1;PACSIN2;MICALL2;RAC1;TBC1D17;PDLIM4;RAB8B;ARFGEF2;RAB4B;USP6;FZD7;STX7;HLA-B;HLA-C;NSG1;HLA-A;TUBG1;HLA-G;RAB11A;SCAMP2;RAB11B;EHD1;EHD2;RAP2A;EHD3;TF;EHD4;RAP2B;SLC9A6;SLC9A7;SLC9A9;ULK1;DENND6B;DENND6A;OR2A4;ABCG1;VAMP3;ARF6	0.465045	ARFGEF2	0.00635029	GRIA1;MCTP1;NDRG1;SCAMP5;GGA3;RAB25;AP1G1;MICALL1;PACSIN2;MICALL2;RAC1;TBC1D17;PDLIM4;RAB8B;RAB4B;USP6;FZD7;STX7;HLA-B;HLA-C;NSG1;HLA-A;TUBG1;HLA-G;RAB11A;SCAMP2;RAB11B;EHD1;EHD2;RAP2A;EHD3;TF;EHD4;RAP2B;SLC9A6;SLC9A7;SLC9A9;ULK1;DENND6B;DENND6A;OR2A4;ABCG1;VAMP3;ARF6	0.0222222	0.024261	0.12699		0.102729
16	GO:0000139	['B3GNT10', 'IRGM', 'MGAT4D', 'ARHGAP32', 'HEPACAM2', 'A8MXE2', 'QSOX1', 'SLC33A1', 'DNM1L', 'LST1', 'GOLIM4', 'GOLIM4', 'STK25', 'EBAG9', 'PPP6C', 'COPE', 'COPE', 'COPE', 'AP3D1', 'GOSR2', 'GOSR2', 'GOSR2', 'GOSR2', 'GOSR2', 'GOSR2', 'STX16', 'ADAM10', 'CDIPT', 'SEC16A', 'ANKRD28', 'BET1', 'BET1', 'BET1', 'BET1', 'BET1', 'LEPROT', 'SURF4', 'SURF4', 'GRM6', 'TLR3', 'TLR3', 'ST8SIA5', 'YKT6', 'YKT…	Golgi membrane (GO:0000139)	0.0326721	APP;PITPNB;HS6ST1;GALNT10;HS6ST2;RAB43;SCAMP5;NDST2;NDST1;RAB41;CREB3L3;LARGE1;LARGE2;CALN1;GOLGA8R;LMAN1L;HLA-B;HLA-C;GOLGA8J;HLA-A;GOLGA8O;HLA-G;SCAMP2;TPST2;TPST1;RAB31;RAB36;SLC9A7;GOLGA8F;GOLGA8H;KDELR2;KDELR3;ATF6;RNF121;HS3ST3A1;LMAN2L;CABP7;SLC35D2;PLD4;MAN2A2;MAN2A1;ST8SIA4;RAB6A;RNF175;ST3GAL1;HLA-DQA2;ST3GAL2;AP1M2;HLA-DQA1;AP1M1;HLA-DRB5;ST8SIA2;NSG1;ACER2;EXT1;GOLGA6A;NSG2;GOLGA6D;AC…	0.613587	ARFGEF1;ARFGEF2	0.0317639	APP;PITPNB;HS6ST1;GALNT10;HS6ST2;RAB43;SCAMP5;NDST2;NDST1;RAB41;CREB3L3;LARGE1;LARGE2;CALN1;GOLGA8R;LMAN1L;HLA-B;HLA-C;GOLGA8J;HLA-A;GOLGA8O;HLA-G;SCAMP2;TPST2;TPST1;RAB31;RAB36;SLC9A7;GOLGA8F;GOLGA8H;KDELR2;KDELR3;ATF6;RNF121;HS3ST3A1;LMAN2L;CABP7;SLC35D2;PLD4;MAN2A2;MAN2A1;ST8SIA4;RAB6A;RNF175;ST3GAL1;HLA-DQA2;ST3GAL2;AP1M2;HLA-DQA1;AP1M1;HLA-DRB5;ST8SIA2;NSG1;ACER2;EXT1;GOLGA6A;NSG2;GOLGA6D;AC…	0.0155039	0.0532122	0.214858	0.720584	0.161645
17	GO:0005887	['TRAV19', 'MYMX', 'A0A1W2PPV4', 'ESYT2', 'ESYT3', 'TMEM150B', 'TRABD2B', 'MFSD2B', 'MYMK', 'IFITM5', 'TMEM150C', 'KLRF2', 'GPR25', 'FXYD1', 'KCNK1', 'KCNK1', 'TLR4', 'BMPR1B', 'SIRPB1', 'PGRMC1', 'GPR31', 'SLC33A1', 'CCRL2', 'SLC17A3', 'UPK2', 'DLL1', 'CXCR6', 'ACKR2', 'PODXL', 'CLDN4', 'PLPP1', 'AQP7', 'PTPRT', 'PRRG1', 'PRRG2', 'TNFSF11', 'TAAR5', 'TNFRSF13B', 'FFAR1', 'FFAR3', 'TM4SF5', 'NCR3…	integral component of plasma membrane (GO:0005887)	2.72878e-19	SLC4A1;SLC4A2;FZD10;SLC4A3;SCRIB;GABRG3;GABRG2;GABRG1;CLDN4;CLDN3;PRKD1;PI4K2A;ABCB4;CLCNKB;CLCNKA;FPR3;SLC5A1;FPR2;SLC5A2;SLC5A4;GRIN2A;PCDHA1;NPBWR1;NPBWR2;PCDHA5;PCDHA4;PCDHA3;PCDHA2;PCDHA9;PCDHA8;HLA-DQA2;RHBDL1;PCDHA7;HLA-DQA1;PCDHA6;ABCA1;FZD5;GRIN2C;GRIN2D;PCDHGA10;SLC6A6;PCDHGA11;PCDHGA12;SLC6A8;PCDHB2;PCDHB1;FAT1;PCDHB6;PCDHB5;PCDHB4;PCDHB3;PCDHB8;PCDHB7;GABRB3;OR10J1;GABRB2;GABRB1;SIGLE…	0.898596	CEACAM6;TNFRSF10B;TNFRSF10A;CEACAM8	3.7349e-20	SLC4A1;SLC4A2;FZD10;SLC4A3;SCRIB;GABRG3;GABRG2;GABRG1;CLDN4;CLDN3;PRKD1;PI4K2A;ABCB4;CLCNKB;CLCNKA;FPR3;SLC5A1;FPR2;SLC5A2;SLC5A4;GRIN2A;PCDHA1;NPBWR1;NPBWR2;PCDHA5;PCDHA4;PCDHA3;PCDHA2;PCDHA9;PCDHA8;HLA-DQA2;RHBDL1;PCDHA7;HLA-DQA1;PCDHA6;ABCA1;FZD5;GRIN2C;GRIN2D;PCDHGA10;SLC6A6;PCDHGA11;PCDHGA12;SLC6A8;PCDHB2;PCDHB1;FAT1;PCDHB6;PCDHB5;PCDHB4;PCDHB3;PCDHB8;PCDHB7;GABRB3;OR10J1;GABRB2;GABRB1;SIGLE…	0.008	0.280847	0.293578	0.936766	0.0127309

## Sheet: all ppi;biological process
	GO ID	DB Object Symbol	GO description	Adjusted P-value (paralog)	Genes (paralog)	Adjusted P-value (heteromer)	Genes (heteromer)	Adjusted P-value (not heteromer)	Genes (not heteromer)	# of heteromers / # of paralogs	CS mean (not heteromer)	CS mean (heteromer)	CS mean p-value	CS mean (heteromer) - CS mean (not heteromer)
0	GO:0007223	['MAP3K7', 'FZD6', 'NFATC1', 'WNT11', 'GNAO1', 'CALM1', 'PPP3CB', 'PDE6A', 'PDE6G', 'GNAT2', 'CTNNB1', 'PDE6B', 'WNT5A', 'WNT5A', 'WNT5A', 'GNG2', 'GNB1', 'PPP3R1', 'PLCB2', 'PLCB3', 'ROR2', 'PPP3CA', 'FZD5', 'FZD2', 'TNRC6A', 'AGO3', 'MOV10', 'TNRC6C', 'AGO4', 'FZD3', 'PLCB1', 'TCF7L2', 'NLK', 'LEF1', 'AGO2', 'AGO1', 'FZD4', 'FZD4', 'TNRC6B', 'CAMK2A']	Wnt signaling pathway, calcium modulating pathway (GO:0007223)	0.0312506	TCF7L2;FZD5;LEF1;WNT5A;CAMK2A;NFATC1;PPP3CA;PPP3CB;PLCB3;AGO3;AGO4;GNB1;AGO2;PDE6B;PDE6A;PLCB1;CALM1	0.0114342	AGO3;AGO4;AGO2	0.195846	TCF7L2;FZD5;LEF1;WNT5A;CAMK2A;NFATC1;PPP3CA;PPP3CB;PLCB3;GNB1;PDE6B;PDE6A;PLCB1;CALM1	0.176471	0.4196	0.187142	0.133831	-0.232458
1	GO:0070373	['TLR4', 'ITGB1BP1', 'SLC9A3R1', 'KLF4', 'RGS14', 'SPRY2', 'SPRY2', 'SPRY2', 'SPRY1', 'PSCA', 'ABL1', 'CRYBA1', 'LYN', 'PTPRC', 'GSTP1', 'LIF', 'EZR', 'PTPN2', 'PTPN1', 'ATF3', 'FBLN1', 'DUSP1', 'EPHB2', 'GBP1', 'PHB', 'TIMP3', 'CSK', 'ARRB1', 'DUSP3', 'SYNJ2BP', 'NLRP6', 'NLRP12', 'PTEN', 'SIRPA', 'DLG1', 'DUSP4', 'SMAD4', 'PIN1', 'RAPGEF1', 'EIF3A', 'TNIP1', 'PTPRR', 'ADIPOQ', 'DUSP6', 'DAB2IP'…	negative regulation of ERK1 and ERK2 cascade (GO:0070373)	0.0187034	LYN;DUSP4;PTPN1;RGS14;LMO3;DAB2IP;RANBP9;FBLN1;DUSP6;RPS6KA6;DLG1;CAMK2N1;CNKSR3;SPRY2;TIMP3;SPRY1;EPHB2;GBP1;PTPN2	0.0133871	PTPN1;RANBP9;PTPN2	0.130404	LYN;DUSP4;RGS14;LMO3;DAB2IP;FBLN1;DUSP6;RPS6KA6;DLG1;CAMK2N1;CNKSR3;SPRY2;TIMP3;SPRY1;EPHB2;GBP1	0.157895	0.41278	0.189639	0.140896	-0.223141
2	GO:0043409	['PIK3R2', 'PPEF2', 'PSMD10', 'GSTP1', 'EFNA1', 'NF1', 'NF1', 'DUSP1', 'NF2', 'DUSP3', 'CAV3', 'PRDM15', 'CAV1', 'DAG1', 'CASC2', 'SPRED1', 'RNF149', 'LEMD2', 'P2RX7', 'ASH1L', 'PEBP1', 'PPEF2']	negative regulation of MAPK cascade (GO:0043409)	0.00220839	RGS14;CBLC;PIK3R2;FBLN1;IGF1R;SPRED1;UCHL1;RPS6KA6;CAMK2N1;MYC;STK38;TIMP3;EPHB2;GBP1;LYN;DUSP4;PTPN1;CAV3;DUSP1;LMO3;PRKCD;SPRY4;DAB2IP;RANBP9;IRAK3;BMP7;DUSP6;DUSP7;BMP4;DLG1;CNKSR3;SPRY3;SPRY2;SPRY1;PTPN2	0.0016702	PTPN1;MYC;RANBP9;IRAK3;PTPN2	0.0424193	RGS14;CBLC;PIK3R2;FBLN1;IGF1R;SPRED1;UCHL1;RPS6KA6;CAMK2N1;STK38;TIMP3;EPHB2;GBP1;LYN;DUSP4;CAV3;DUSP1;LMO3;PRKCD;SPRY4;DAB2IP;BMP7;DUSP6;DUSP7;BMP4;DLG1;CNKSR3;SPRY3;SPRY2;SPRY1	0.142857	0.407915	-0.519646	0.00681993	-0.927561
3	GO:0031098	['KAT7', 'AKR1B1', 'RHOA', 'GFRAL', 'CCDC88C', 'MAP3K19', 'SBK2', 'MAP2K1', 'NEK1', 'NEK4', 'MAP3K14', 'STK10', 'OXSR1', 'PAK2', 'NRK', 'MAP3K1', 'STK25', 'SLK', 'PAK5', 'TNIK', 'MAP4K4', 'MAP2K2', 'MAP4K5', 'MAP4K2', 'PAK4', 'STK3', 'TAOK2', 'MAP2K5', 'MINK1', 'MAP3K4', 'MAP2K7', 'MAP2K3', 'TAOK1', 'STRADA', 'STK39', 'MAP3K2', 'TAOK3', 'MAP4K1', 'STK26', 'PAK3', 'STK24', 'PAK6', 'MAP2K4', 'MAP3K…	stress-activated protein kinase signaling cascade (GO:0031098)	0.0082531	NRK;STK4;STK3;STK10;MAPK8;SLK;PAK3;MAP4K5;BTRC;PAK2;MAP4K3;MAP2K6;MAP2K3;MAP4K1;MAP3K2;MAP3K3;MAP4K2;FBXW11;STRADA;STRADB;MINK1;MAPK13;TAOK3;STK24;STK25;TAOK1;STK26;TAOK2;CCDC88C;TNIK	0.00781606	MAP2K3;FBXW11;BTRC;MAP2K6	0.0735086	NRK;STK4;STK3;STK10;MAPK8;SLK;PAK3;MAP4K5;PAK2;MAP4K3;MAP4K1;MAP3K2;MAP3K3;MAP4K2;STRADA;STRADB;MINK1;MAPK13;TAOK3;STK24;STK25;TAOK1;STK26;TAOK2;CCDC88C;TNIK	0.133333	0.237636	-0.183074	0.0727198	-0.42071
4	GO:0032272	['VDAC2']	negative regulation of protein polymerization (GO:0032272)	0.000983199	ARFGEF1;KANK1;PRKCD;STMN2;HIP1R;TWF2;TWF1;TUBB4A;EML2;STMN1;SLIT2;MAPRE1;KANK4;SNCA;KANK3	0.036083	ARFGEF1;MAPRE1	0.0116509	KANK1;PRKCD;STMN2;HIP1R;TWF2;TWF1;TUBB4A;EML2;STMN1;SLIT2;KANK4;SNCA;KANK3	0.133333	0.0998891	-0.00941445	0.697745	-0.109304
5	GO:0033762	['MT-CYB', 'CYC1', 'QDPR', 'PFKFB1', 'CREB1', 'CCNA2', 'SREBF1', 'CRY1', 'CDO1', 'ABCC2']	response to glucagon (GO:0033762)	0.0402865	ADCY4;ADCY7;ADCY6;ADCY5;GNG3;CREB1;PRKAR1B;PRKAR1A;GNB2;PRKACG;GNB1;GNB4;GNB3;GNG8;PRKACA;PRKACB	0.0565822	CREB1;PRKACA	0.142536	ADCY4;ADCY7;ADCY6;ADCY5;GNG3;PRKAR1B;PRKAR1A;GNB2;PRKACG;GNB1;GNB4;GNB3;GNG8;PRKACB	0.125	0.218546	-0.141306	0.0630851	-0.359852
6	GO:0070527	['H3BM21', 'STXBP3', 'CLIC1', 'FIBP', 'FGA', 'FGA', 'FGB', 'FGG', 'HSPB1', 'ITGB3', 'ITGA2B', 'PLEK', 'PLEK', 'GATA1', 'PDGFRA', 'VCL', 'MYL12A', 'CSRP1', 'FLNA', 'MYL9', 'PTPN6', 'MYH9', 'MPL', 'PIK3CB', 'PIK3CG', 'COMP', 'METAP1', 'WNT3A', 'ACTB', 'RAP2B', 'STXBP1', 'ACTG1', 'HBB', 'TYRO3', 'ILK', 'GAS6', 'GNAS', 'PEAR1', 'FERMT3', 'FERMT3', 'TSPAN32', 'P2RY12', 'BLOC1S4', 'SLC7A11', 'TLN1', 'U…	platelet aggregation (GO:0070527)	0.0135198	PDGFRA;STXBP3;STXBP1;ITGB3;HBB;PIK3CB;GATA1;ACTB;MYL12A;ACTG1;RAP2B;UBASH3B;GNAS;FLNA;MYH9;MYL9;FERMT3	0.0543893	ACTB;ACTG1	0.0598094	PDGFRA;STXBP3;STXBP1;ITGB3;HBB;PIK3CB;GATA1;MYL12A;RAP2B;UBASH3B;GNAS;FLNA;MYH9;MYL9;FERMT3	0.117647	0.0549961	-0.782248	0.00775111	-0.837244
7	GO:0006470	['SSU72P7', 'SSU72P5', 'SSU72P4', 'SSU72P2', 'SSU72P3', 'SSU72P8', 'PP2D1', 'PPP6C', 'PLPP1', 'PLPP3', 'PTPRT', 'CTDSP2', 'PPEF1', 'PPEF2', 'PPP1R12A', 'CTDSPL', 'CTDSPL', 'PPM1D', 'PPM1G', 'PLPP2', 'CDC14B', 'CDC14B', 'DUSP11', 'PPM1B', 'PPM1B', 'SBF1', 'CTDNEP1', 'CTDNEP1', 'PPP1R3D', 'PPP1R3D', 'LCK', 'PTPRC', 'BCL2', 'MYH3', 'MYH6', 'MYH8', 'PPP3CB', 'PPP3CB', 'PPP3CB', 'PTPN1', 'PTPRB', 'PTP…	protein dephosphorylation (GO:0006470)	1.10818e-06	PTPRT;PTPRS;PTPN21;PTPRM;PPP2R2A;DUSP18;DUSP16;PTPRF;PPP3CA;PPP1CC;PPP3CB;UBASH3B;BTRC;DUSP4;DUSP5;DUSP2;FBXW11;DUSP1;PPP2R5A;PPP2R5D;DUSP8;DUSP9;DUSP6;DUSP7;DUSP22;PPM1A;PPM1B;DUSP21;CTDSP1;CTDSP2;MTMR2;MTMR3;PPM1M;MTMR4;PPM1E;MTMR6;PPM1F;MTMR7;MTM1;PTPRZ1;RPRD1B;RPRD1A;PTPN1;EYA1;EYA2;EYA3;EYA4;PPP2R3B;PPP2R3A;SSH2;PTPN14;SSH1;PPP1CA;PTPRD;PDP1;PPP2R2C;PPP2R2B;PPP2R2D;PTPN2	0.00155411	PTPN1;PPP1CC;FBXW11;BTRC;PTPN2;PPP1CA	0.000113453	PTPRT;PTPRS;PTPN21;PTPRM;PPP2R2A;DUSP18;DUSP16;PTPRF;PPP3CA;PPP3CB;UBASH3B;DUSP4;DUSP5;DUSP2;DUSP1;PPP2R5A;PPP2R5D;DUSP8;DUSP9;DUSP6;DUSP7;DUSP22;PPM1A;PPM1B;DUSP21;CTDSP1;CTDSP2;MTMR2;MTMR3;PPM1M;MTMR4;PPM1E;MTMR6;PPM1F;MTMR7;MTM1;PTPRZ1;RPRD1B;RPRD1A;EYA1;EYA2;EYA3;EYA4;PPP2R3B;PPP2R3A;SSH2;PTPN14;SSH1;PTPRD;PDP1;PPP2R2C;PPP2R2B;PPP2R2D	0.101695	0.29036	-0.286355	0.00138856	-0.576715
8	GO:0043393	['SNAPIN', 'SRC', 'PRKACA', 'TGFBR1', 'CRK', 'PLK1', 'HDAC4', 'TGFBR3', 'CAMK1', 'ANGPT1', 'LDLRAP1', 'SMARCD3', 'DZIP1', 'UBASH3B', 'BTBD1', 'CYLD', 'PRMT8', 'PRMT7', 'HDAC5']	regulation of protein binding (GO:0043393)	0.0321597	HDAC4;HDAC5;APP;LRP1;ROCK1;EPB41;PSEN1;STK4;IFIT1;ADD1;ACTB;AURKB;ADD2;STK3;IFIT2;MAPK8;BTBD1;HSF1;AKT1;PRKACA;TCF7L2;PRMT8;WNT3A;PRKCD;DAB2IP;HIP1R;TMC8;CSNK1E;HIPK2;AES;PPP1CA;FKBP1A;BMP4;TIAM1;BMP2;DAB2;GNL3L;CAPRIN2;CARD18;TRIB3	0.0196381	PRKACA;IFIT1;ACTB;PPP1CA	0.1342	HDAC4;HDAC5;APP;LRP1;ROCK1;EPB41;PSEN1;STK4;ADD1;AURKB;ADD2;STK3;IFIT2;MAPK8;BTBD1;HSF1;AKT1;TCF7L2;PRMT8;WNT3A;PRKCD;DAB2IP;HIP1R;TMC8;CSNK1E;HIPK2;AES;FKBP1A;BMP4;TIAM1;BMP2;DAB2;GNL3L;CAPRIN2;CARD18;TRIB3	0.1	0.0879423	-0.287706	0.357671	-0.375648
9	GO:0007346	['TMEM8B', 'MCIDAS', 'SDCBP', 'TP73', 'DAPK3', 'RB1', 'RPA3', 'IQGAP1', 'ASCL1', 'DYNLT3', 'PLK1', 'SIK1', 'HNRNPU', 'PTCH1', 'ZNF268', 'MAEA', 'PIM3', 'AFAP1L2', 'NEK7', 'GBF1', 'TTC28', 'SIRT1', 'NEK6', 'CYLD', 'ASAH2', 'RPRM', 'INTS13', 'THAP1', 'AATF', 'FBXO5', 'TTC28', 'CKS2', 'CKS1B', 'CDK5RAP3', 'PIM3', 'CYLD', 'RBL1', 'AFAP1L2', 'RBL2', 'CDC26', 'RB1']	regulation of mitotic cell cycle (GO:0007346)	0.000854518	FOXA1;GPSM2;APP;BTG2;BTG1;NRK;CLTC;HNRNPU;STK10;SLK;PIM1;PIM3;NKX3-1;MAP2K3;MAP4K1;MAP4K2;STRADA;STRADB;DYNLT3;USP2;DAPK3;MINK1;PRKCA;SCRIB;RBL2;RBL1;SIK1;TNIK;L3MBTL1;FOXC1;IQGAP1;STK4;STK3;CCNB1;HSF1;EIF4EBP1;PAK3;MAP4K5;EIF4E;PAK2;MAP4K3;MAP2K6;MAP3K2;MAP3K3;CDK11A;TGFB1;SMAD3;CAV2;NEK6;NEK7;CDK11B;DLG1;TAOK3;STK24;STK25;TAOK1;STK26;TAOK2;TACC3;TRIM35;PKN2;CDK13;TP73	0.00371474	MAP2K3;FOXC1;NEK6;DYNLT3;NEK7;MAP2K6	0.0126371	FOXA1;GPSM2;APP;BTG2;BTG1;NRK;CLTC;HNRNPU;STK10;SLK;PIM1;PIM3;NKX3-1;MAP4K1;MAP4K2;STRADA;STRADB;USP2;DAPK3;MINK1;PRKCA;SCRIB;RBL2;RBL1;SIK1;TNIK;L3MBTL1;IQGAP1;STK4;STK3;CCNB1;HSF1;EIF4EBP1;PAK3;MAP4K5;EIF4E;PAK2;MAP4K3;MAP3K2;MAP3K3;CDK11A;TGFB1;SMAD3;CAV2;CDK11B;DLG1;TAOK3;STK24;STK25;TAOK1;STK26;TAOK2;TACC3;TRIM35;PKN2;CDK13;TP73	0.0952381	-0.0192241	0.30524	0.234147	0.324464
10	GO:0034109	['MEGF11', 'PLPP3', 'CEACAM5', 'PTPRU', 'MEGF10', 'XG', 'CD99L2', 'CD99']	homotypic cell-cell adhesion (GO:0034109)	0.00144107	PDGFRA;MEGF10;STXBP3;MEGF11;STXBP1;ITGB3;HBB;PIK3CB;GATA1;ACTB;MYL12A;ACTG1;RAP2B;UBASH3B;GNAS;FLNA;MYH9;PLPP3;MYL9;DSC2;FERMT3	0.0641198	ACTB;ACTG1	0.00932859	PDGFRA;MEGF10;STXBP3;MEGF11;STXBP1;ITGB3;HBB;PIK3CB;GATA1;MYL12A;RAP2B;UBASH3B;GNAS;FLNA;MYH9;PLPP3;MYL9;DSC2;FERMT3	0.0952381	0.112695	-0.782248	0.00442373	-0.894943
11	GO:0043536	['PDPK1', 'PDGFB', 'TGFB1', 'HSPB1', 'THBS1', 'SP1', 'FGF2', 'FGF2', 'FGF2', 'HMGB1', 'ETS1', 'VEGFA', 'VEGFA', 'VEGFA', 'PRKCA', 'ALOX12', 'PLCG1', 'CD40', 'NOS3', 'AKT1', 'KDR', 'STAT5A', 'MAP2K3', 'VEGFC', 'TMSB4X', 'ADAM17', 'PRKD1', 'ANGPT1', 'NFE2L2', 'HIF1A', 'AMOTL1', 'NUS1', 'SIRT1', 'P2RX4', 'PRKD2', 'AKT3', 'ANGPT4']	positive regulation of blood vessel endothelial cell migration (GO:0043536)	0.014481	STAT5A;MAP2K3;FOXC2;MAP3K3;TGFB1;NOS3;PRKCA;HMGB1;PTGS2;THBS1;FGF2;HIF1A;P2RX4;SP1;AKT3;FGF18;KDR;AKT1;PRKD2;PLCG1;PRKD1	0.0790437	MAP2K3;FOXC2	0.0527478	STAT5A;MAP3K3;TGFB1;NOS3;PRKCA;HMGB1;PTGS2;THBS1;FGF2;HIF1A;P2RX4;SP1;AKT3;FGF18;KDR;AKT1;PRKD2;PLCG1;PRKD1	0.0952381	0.0657864	0.151475	0.835911	0.0856891
12	GO:0043407	['RGS14', 'IL1B', 'APOE', 'HMGCR', 'GBA', 'LYN', 'GSTP1', 'UCHL1', 'BMP4', 'SMPD1', 'PTPN1', 'BMP7', 'NF1', 'DUSP1', 'PTPN6', 'NUP62', 'RGS2', 'CAV3', 'PRKCD', 'HYAL2', 'PTPRJ', 'STK38', 'ADIPOQ', 'DUSP7', 'DEFB114', 'DAB2IP', 'DAB2IP', 'PAQR3', 'SORL1', 'CDK5RAP3', 'INPP5K', 'CD300A', 'CBLC', 'SH2B3', 'IRAK3', 'SPRY4', 'IRAK3', 'SPRY1', 'PTPRJ', 'SPRY2', 'SPRY3']	negative regulation of MAP kinase activity (GO:0043407)	9.63501e-05	RGS14;CBLC;DUSP16;RGS4;SPRED2;SPRED1;UCHL1;RGS3;STK38;LYN;DUSP4;SERPINB3;PTPN1;DUSP2;CAV3;DUSP1;PRKCD;SPRY4;DAB2IP;IRAK3;DUSP8;BMP7;HIPK3;DUSP6;DUSP7;DNAJA1;DUSP22;BMP4;SPRY3;SPRY2;SPRY1;TP73	0.0270098	DNAJA1;PTPN1;IRAK3	0.0013167	RGS14;CBLC;DUSP16;RGS4;SPRED2;SPRED1;UCHL1;RGS3;STK38;LYN;DUSP4;SERPINB3;DUSP2;CAV3;DUSP1;PRKCD;SPRY4;DAB2IP;DUSP8;BMP7;HIPK3;DUSP6;DUSP7;DUSP22;BMP4;SPRY3;SPRY2;SPRY1;TP73	0.09375	0.444275	-0.109381	0.000931004	-0.553656
13	GO:0035567	['DVL1', 'DVL2', 'DVL2', 'FZD6', 'RYK', 'WNT5A', 'DVL3', 'DVL3', 'FZD4', 'SFRP1', 'FRZB', 'SFRP5', 'FZD1', 'FZD4', 'FZD9', 'SFRP2', 'SFRP4', 'FZD10', 'FZD8', 'FZD6', 'FZD3', 'FZD7', 'FZD2', 'FZD5']	non-canonical Wnt signaling pathway (GO:0035567)	0.0428003	LEF1;CLTC;CAMK2A;PRICKLE2;FZD10;ARRB2;CELSR1;CELSR2;PSMA7;PSMA8;CDC42;PSMB6;PPP3CA;PPP3CB;PARD6A;PSMB5;PDE6B;RAC1;PDE6A;FZD1;TCF7L2;FZD5;SMURF2;SMURF1;FZD7;WNT5A;ARHGEF19;FZD9;WNT9B;FZD8;NFATC1;PSMB8;PSMB9;VANGL1;TIAM1;PLCB3;DAAM1;AGO3;AGO4;GNB1;AGO2;ROR2;PLCB1;CALM1	0.0265805	AGO3;AGO4;AGO2;ARRB2	0.148584	LEF1;CLTC;CAMK2A;PRICKLE2;FZD10;CELSR1;CELSR2;PSMA7;PSMA8;CDC42;PSMB6;PPP3CA;PPP3CB;PARD6A;PSMB5;PDE6B;RAC1;PDE6A;FZD1;TCF7L2;FZD5;SMURF2;SMURF1;FZD7;WNT5A;ARHGEF19;FZD9;WNT9B;FZD8;NFATC1;PSMB8;PSMB9;VANGL1;TIAM1;PLCB3;DAAM1;GNB1;ROR2;PLCB1;CALM1	0.0909091	-0.0134045	0.274341	0.560252	0.287745
14	GO:0016311	['A0A286YES4', 'A0A286YEZ7', 'A0A286YF41', 'PGP', 'FBP2', 'FBP2', 'INPP4B', 'PFKFB2', 'CILP', 'BPNT1', 'ATP1A1', 'ALPL', 'ALPP', 'ALPP', 'CA3', 'PTPRC', 'FBP1', 'FBP1', 'FBP1', 'ALPI', 'ALPG', 'ALPG', 'ACP2', 'ACP5', 'ACPP', 'PFKFB1', 'PPP3CB', 'NT5E', 'PTPRB', 'PTPRB', 'PON1', 'EPHX2', 'PPM1A', 'NT5C2', 'DUSP3', 'UBASH3A', 'PPP1CA', 'PPP3CA', 'PUDP', 'DUSP4', 'DUSP8', 'LPIN1', 'PON3', 'DUSP5', '…	dephosphorylation (GO:0016311)	1.1777e-05	PTPRT;PTPRS;PTPN21;PTPRM;PPP2R2A;DUSP18;DUSP15;DUSP16;PPP3CA;PPP1CC;PPP3CB;BTRC;DUSP4;DUSP5;DUSP2;FBXW11;DUSP1;PPP2R5A;PPP2R5D;DUSP8;DUSP9;DUSP6;DUSP7;DUSP22;PPM1A;PPM1B;PLPP5;PLPP4;CTDSP1;CTDSP2;PLPP3;FBP1;PLPP2;PLPP1;MTMR2;MTMR3;PLPPR1;PLPPR2;PPM1M;PLPPR3;PLPPR4;PLPPR5;MTMR4;MTMR6;MTMR7;MTM1;NT5C;PTPRZ1;PTPN1;PPP2R3B;PPP2R3A;SSH2;PTPN14;SSH1;PPP1CA;PTPRD	0.00715342	PTPN1;PPP1CC;FBXW11;BTRC;PPP1CA	0.000399213	PTPRT;PTPRS;PTPN21;PTPRM;PPP2R2A;DUSP18;DUSP15;DUSP16;PPP3CA;PPP3CB;DUSP4;DUSP5;DUSP2;DUSP1;PPP2R5A;PPP2R5D;DUSP8;DUSP9;DUSP6;DUSP7;DUSP22;PPM1A;PPM1B;PLPP5;PLPP4;CTDSP1;CTDSP2;PLPP3;FBP1;PLPP2;PLPP1;MTMR2;MTMR3;PLPPR1;PLPPR2;PPM1M;PLPPR3;PLPPR4;PLPPR5;MTMR4;MTMR6;MTMR7;MTM1;NT5C;PTPRZ1;PPP2R3B;PPP2R3A;SSH2;PTPN14;SSH1;PTPRD	0.0892857	0.29047	-0.466909	1.8847e-05	-0.757379
15	GO:0007179	['LEFTY2', 'CLDN5', 'USP9Y', 'MSTN', 'SMAD7', 'SMAD9', 'MAP3K7', 'SMAD6', 'GDF9', 'FOXH1', 'FOXH1', 'LEFTY1', 'ZFYVE9', 'ZFYVE9', 'ZFYVE9', 'FOS', 'TGFB1', 'TGFB1', 'TGFB1', 'TGFB1', 'FSHB', 'COL3A1', 'TP53', 'JUN', 'COL1A2', 'PARP1', 'FURIN', 'UBB', 'UBC', 'TGFB3', 'TGFB3', 'SKI', 'SKIL', 'SRC', 'HPGD', 'CREB1', 'ITGB5', 'CBL', 'PML', 'ARRB2', 'CDH5', 'TGFBR1', 'TGFBR1', 'TGFBR1', 'TGFBR1', 'TGF…	transforming growth factor beta receptor signaling pathway (GO:0007179)	0.00171775	ACVRL1;USP15;SRC;PXN;FURIN;ARRB2;F11R;DUSP15;CBL;PRKCZ;CDH5;PARD6A;LEFTY2;ACVR1;KLF10;SMAD1;TGFB2;LEFTY1;JUN;TGFB1;SMAD3;SMURF1;TGFB3;ARHGEF18;FOS;SMAD5;PTK2;FKBP1A;DUSP22;COL3A1;COL1A2;ID1;FERMT2;BMPR1A	0.0377383	ARRB2;PRKCZ;SMAD5	0.0118519	ACVRL1;USP15;SRC;PXN;FURIN;F11R;DUSP15;CBL;CDH5;PARD6A;LEFTY2;ACVR1;KLF10;SMAD1;TGFB2;LEFTY1;JUN;TGFB1;SMAD3;SMURF1;TGFB3;ARHGEF18;FOS;PTK2;FKBP1A;DUSP22;COL3A1;COL1A2;ID1;FERMT2;BMPR1A	0.0882353	0.128642	0.265859	0.505456	0.137217
16	GO:0051726	['SMIM22', 'CLIC1', 'ARNTL', 'PES1', 'PER2', 'RAD51D', 'CDKL5', 'CDK14', 'CCNB2', 'CCNDBP1', 'INHA', 'ITGB1', 'PTPRC', 'MYBL2', 'IRF1', 'BCR', 'CCNB1', 'SON', 'MX2', 'CDK11B', 'CDC25A', 'GRK5', 'NF2', 'NUP214', 'STAT3', 'LEP', 'CDK8', 'CENPF', 'PLK1', 'PLK1', 'PLK1', 'PLK1', 'NANOS3', 'RACK1', 'ADARB1', 'CDK3', 'CDKL1', 'CDK16', 'CDK17', 'MECOM', 'CDK18', 'FOXM1', 'RBBP4', 'EP300', 'TARDBP', 'SRS…	regulation of cell cycle (GO:0051726)	1.23524e-05	PPP1R13B;NRK;HNRNPU;STK10;SLK;MECOM;RPS6KA2;CHMP1A;PIM1;PIM3;SOX9;JUNB;PHACTR4;MAP2K3;MAP4K1;MAP4K2;STRADA;STRADB;DYNLT3;DAPK3;MINK1;RAD23A;PROX1;RUNX3;RHOB;RBL2;RNF167;RBL1;SIK1;TNIK;BIRC2;ANKRD17;L3MBTL1;SRC;HTRA2;TXLNG;IQGAP1;STK4;STK3;CCNB2;CCNB1;RBBP4;GRK5;CAMK2N1;TP53BP2;RPRD1B;PAK3;MAP4K5;PAK2;MAP4K3;MAP2K6;MAP3K2;MAP3K3;CDK11A;TGFB2;JUN;TGFB1;JUND;GADD45B;NEK6;MX2;STAT3;NEK7;LILRB1;PUM1;B…	0.00236894	MAP2K3;RBBP4;NEK6;DYNLT3;NEK7;CHMP1A;MAP2K6	0.000492832	PPP1R13B;NRK;HNRNPU;STK10;SLK;MECOM;RPS6KA2;PIM1;PIM3;SOX9;JUNB;PHACTR4;MAP4K1;MAP4K2;STRADA;STRADB;DAPK3;MINK1;RAD23A;PROX1;RUNX3;RHOB;RBL2;RNF167;RBL1;SIK1;TNIK;BIRC2;ANKRD17;L3MBTL1;SRC;HTRA2;TXLNG;IQGAP1;STK4;STK3;CCNB2;CCNB1;GRK5;CAMK2N1;TP53BP2;RPRD1B;PAK3;MAP4K5;PAK2;MAP4K3;MAP3K2;MAP3K3;CDK11A;TGFB2;JUN;TGFB1;JUND;GADD45B;MX2;STAT3;LILRB1;PUM1;BMP7;CDK11B;HIPK2;GADD45G;PER2;BMP4;NR4A1;BMP…	0.0823529	0.100857	-0.10516	0.386128	-0.206017
17	GO:0010595	['WNT7A', 'ITGB1BP1', 'NRP1', 'NRP1', 'NRP2', 'ROCK2', 'PDCD6', 'SASH1', 'ABL1', 'AGT', 'ITGB3', 'FGF1', 'EDN1', 'GPI', 'THBS1', 'SPARC', 'ANXA3', 'BMP4', 'TDGF1', 'ETS1', 'VEGFA', 'VEGFA', 'PRKCA', 'GATA3', 'CALR', 'GRN', 'FLT4', 'KDR', 'WNT5A', 'WNT5A', 'BCAR1', 'RHOB', 'GPLD1', 'TEK', 'TEK', 'TEK', 'AAMP', 'BMPR2', 'PTK2B', 'PRKD1', 'ANGPT1', 'ZC3H12A', 'EMC10', 'CCBE1', 'SCARB1', 'PROX1', 'AD…	positive regulation of endothelial cell migration (GO:0010595)	1.41832e-05	SEMA5A;FOXC2;BMPR2;SPARC;ROCK2;FLT4;ITGB3;HMGB1;FGF1;THBS1;FGF2;HIF1A;ZC3H12A;AKT3;KDR;AKT1;PTK2B;PLCG1;STAT5A;MAP2K3;TGFB1;NOS3;WNT5A;PRKCA;PROX1;FOXP1;RHOB;BMP4;P2RX4;SP1;FGF18;PRKD2;TEK;PRKD1;PLPP3;MET;BCAR1	0.0321926	MAP2K3;FOXC2;FOXP1	0.00023927	SEMA5A;BMPR2;SPARC;ROCK2;FLT4;ITGB3;HMGB1;FGF1;THBS1;FGF2;HIF1A;ZC3H12A;AKT3;KDR;AKT1;PTK2B;PLCG1;STAT5A;TGFB1;NOS3;WNT5A;PRKCA;PROX1;RHOB;BMP4;P2RX4;SP1;FGF18;PRKD2;TEK;PRKD1;PLPP3;MET;BCAR1	0.0810811	0.179563	-0.0771292	0.36478	-0.256692
18	GO:0010629	['KPNA7', 'F8W031', 'LGALS9', 'LGALS9', 'WWP2', 'PIK3CD', 'ACACB', 'TERT', 'ZBTB7B', 'INPPL1', 'PRKN', 'PRKN', 'PRKN', 'PRKN', 'PRKN', 'PRKN', 'PRKN', 'PRKN', 'SLIT3', 'ROCK2', 'KDM4A', 'CILP', 'CILP', 'DYSF', 'STC2', 'FGF19', 'HRAS', 'PDGFB', 'PDGFB', 'LDLR', 'TGFB1', 'TGFB1', 'TGFB1', 'TGFB1', 'TGFB1', 'TGFB1', 'TGFB1', 'TGFB1', 'TNF', 'TNF', 'TNF', 'IFNA2', 'IFNG', 'IFNG', 'IFNG', 'APOE', 'ESR…	negative regulation of gene expression (GO:0010629)	3.37066e-05	APP;GFI1;IKZF1;ELK3;RPS6KA5;SOX18;ZC3H12A;MYB;KDR;EPC1;SOX8;SOX9;BTRC;SOX7;TP63;MEF2C;RBFOX2;DAPK1;DAPK3;RFX3;SOX11;ZNF12;TRIB3;CLOCK;TP53;L3MBTL1;GRB7;TSHZ3;SHMT1;ZNF24;HIF1A;FXR1;LARP1;FXR2;PRDM16;NKX2-1;NKX2-5;CCR1;JUN;NDFIP2;NDFIP1;PRG3;NR2F2;MEX3D;MEX3C;DHFR;MEX3B;MEX3A;AGO3;AGO4;ID2;ID1;REL;RBAK;CPEB3;RCOR1;ACVRL1;BTG2;FOXE1;PHF1;SNX12;NKAP;CTCF;TRIM6;MECOM;HEY1;CHMP1A;HEY2;HRAS;TSC22D4;FOX…	1.24817e-05	FBXW11;NONO;FOXP3;FOXP1;NCOR2;NCOR1;MYCN;RBBP4;AGO3;AGO4;CHMP1A;ZNF417;RBBP7;BTRC;ZNF587;TP63	0.00283098	APP;GFI1;NAB1;FMR1;UBP1;IKZF1;RORB;ELK3;LOXL2;YY1;RPS6KA5;SALL1;SOX18;ZC3H12A;MYB;KDR;EPC1;SOX8;SOX9;SOX7;PIAS4;TLE2;MEF2C;NKX6-2;TLE1;RBFOX2;DAPK1;DAPK3;WNT5A;RFX3;SOX11;ZNF12;POU3F3;ERN1;OLFM1;ERN2;BRMS1;PSPC1;TRIB3;CLOCK;TP53;L3MBTL1;KHDRBS1;GRB7;TSHZ3;SHMT1;ZNF24;HIF1A;ZFP36L2;FXR1;LARP1;FXR2;ATXN1;PRDM16;NKX2-1;ZKSCAN3;NKX2-5;CCR1;TFAP2A;ZNF540;TFAP2B;TGFB2;JUN;NDFIP2;TGFB1;CBX5;NDFIP1;CBX4;…	0.080402	0.0487458	-0.292475	0.04745	-0.341221
19	GO:0051128	['COL5A1', 'STK38L']	regulation of cellular component organization (GO:0051128)	0.016005	HIP1;SPARC;SNX12;ZMYM2;OPHN1;ZMYM3;ZMYM4;HSP90AA1;TMC8;IRAK3;RUFY1;RUFY2;CDH13;SGK3;PRKCQ;PHIP;SGK1;SGK2;PAPPA2;CAMK2D;RAB5B;RAB5C;RASGRP2;CAMSAP1;CAMSAP2;STRIP1;PACSIN2;STK38L;PACSIN1;ABCA1;PTPN1;CDK11A;RAB4A;RAB4B;EGLN2;DAB2IP;HIP1R;WTIP;CDK11B;GFAP;CAMSAP3;ITCH;FMNL2;SNX17;NEDD4;TAOK2;CHPT1;INSM1;RAB5A;BCAR1	0.0321926	PTPN1;HSP90AA1;ZMYM4;IRAK3	0.0658858	CAMK2D;RAB5B;HIP1;SPARC;RAB5C;SNX12;RASGRP2;CAMSAP1;CAMSAP2;STRIP1;ZMYM2;OPHN1;ZMYM3;PACSIN2;STK38L;PACSIN1;ABCA1;CDK11A;RAB4A;RAB4B;EGLN2;DAB2IP;HIP1R;TMC8;WTIP;CDK11B;GFAP;RUFY1;CAMSAP3;ITCH;FMNL2;SNX17;NEDD4;TAOK2;RUFY2;CDH13;CHPT1;SGK3;PRKCQ;PHIP;INSM1;SGK1;SGK2;RAB5A;BCAR1;PAPPA2	0.08	0.137971	0.1887	0.8166	0.050729
20	GO:0048010	['PIK3R2', 'NRP1', 'NRP1', 'NCK2', 'VEGFD', 'NRP2', 'ROCK2', 'CYBB', 'ITGB3', 'FYN', 'ITGAV', 'HSP90AA1', 'SRC', 'CYBA', 'NCF1', 'VAV1', 'VEGFA', 'VEGFA', 'VEGFA', 'NCK1', 'FLT1', 'FLT1', 'FLT1', 'FLT1', 'NCF2', 'PIK3R1', 'AXL', 'FLT4', 'FLT4', 'FLT4', 'FLT4', 'KDR', 'KDR', 'KDR', 'KDR', 'KDR', 'KDR', 'PIK3CA', 'PIK3CB', 'CRK', 'PXN', 'MAPKAPK2', 'MAPKAPK2', 'PGF', 'VEGFB', 'VEGFC', 'VEGFC', 'VAV…	vascular endothelial growth factor receptor signaling pathway (GO:0048010)	1.43858e-06	BMPR2;FLT1;ROCK1;SRC;ROCK2;FLT4;ITGB3;PXN;PIK3R2;PIK3CB;PIK3R1;ACTB;ACTG1;CDC42;KDR;PTK2B;ITGAV;RAC1;WASF2;PAK2;VAV3;HSP90AA1;DAB2IP;BAIAP2;SULF1;PTK2;MAPK12;VAV1;VAV2;MAPK13;MAPKAPK3;MAPKAPK2;ABI1;ELMO1;ELMO2;PRKD2;PRKD1;DOCK1;BCAR1	0.0321926	HSP90AA1;ACTB;ACTG1	3.19267e-05	BMPR2;FLT1;ROCK1;SRC;ROCK2;FLT4;ITGB3;PXN;PIK3R2;PIK3CB;PIK3R1;CDC42;KDR;PTK2B;ITGAV;RAC1;WASF2;PAK2;VAV3;DAB2IP;BAIAP2;SULF1;PTK2;MAPK12;VAV1;VAV2;MAPK13;MAPKAPK3;MAPKAPK2;ABI1;ELMO1;ELMO2;PRKD2;PRKD1;DOCK1;BCAR1	0.0769231	0.0988482	-0.444734	0.0596956	-0.543582
21	GO:0071901	['LRP5', 'H2AFY', 'LRP6', 'ABL1', 'HSPB1', 'RB1', 'AKT1', 'SFN', 'YWHAG', 'TESK1', 'DAB2IP', 'DAB2IP', 'RPTOR', 'INKA1', 'DTNBP1', 'CDK5RAP3', 'CIB1', 'WNK1', 'INKA2', 'PRKAG2', 'PYCARD']	negative regulation of protein serine/threonine kinase activity (GO:0071901)	0.0299731	CEBPA;RGS14;CBLC;IPO5;UCHL1;STK38;AKT1;LYN;PTPN1;MYOCD;CAV3;CDKN2A;DUSP1;PRKCD;SPRY4;DAB2IP;IRAK3;NR2F2;BMP7;DUSP7;BMP4;PRKAR1B;APC;PRKAR1A;SPRY3;SPRY2;SPRY1	0.115472	PTPN1;IRAK3	0.077909	CEBPA;RGS14;CBLC;IPO5;UCHL1;STK38;AKT1;LYN;MYOCD;CAV3;CDKN2A;DUSP1;PRKCD;SPRY4;DAB2IP;NR2F2;BMP7;DUSP7;BMP4;PRKAR1B;APC;PRKAR1A;SPRY3;SPRY2;SPRY1	0.0740741	0.348816	0.136209	0.356997	-0.212607
22	GO:0006096	['ENO4', 'K7ESF4', 'PFKFB2', 'LDHA', 'PGK1', 'SLC4A1', 'ALDOA', 'ALDOB', 'PGK2', 'PGK2', 'PFKM', 'ENO2', 'PGAM2', 'PFKFB1', 'PFKL', 'PFKL', 'PFKL', 'PGAM1', 'PGM1', 'HK2', 'OGDH', 'PGAM4', 'PGAM4', 'DHTKD1', 'PRKAG3', 'OGDHL', 'HK3', 'PKLR', 'HKDC1', 'PKM', 'ALDOA', 'PGK1', 'HK1', 'GAPDH', 'ALDOC', 'PGK2', 'GPI', 'GCK', 'ALDOB', 'HK2', 'GAPDHS', 'TPI1']	glycolytic process (GO:0006096)	0.00624681	PFKFB2;PKLR;PGAM1;ENO2;GCK;HK3;LDHA;PFKL;PKM;PGK1;PGAM4;PGK2;ALDOA;PGM1	0.172134	LDHA	0.0169223	PFKFB2;PKLR;PGAM1;ENO2;GCK;HK3;PFKL;PKM;PGK1;PGAM4;PGK2;ALDOA;PGM1	0.0714286	-0.61021	0.396363		1.00657
23	GO:0018105	['IKBKB', 'DCLK1', 'MAPK13', 'MAP3K13', 'ROCK2', 'ROCK2', 'ULK1', 'ULK1', 'TNKS', 'CHEK2', 'CHEK2', 'PDGFB', 'EPO', 'CDK1', 'CDK1', 'BCL2', 'TOP1', 'SRC', 'TDGF1', 'PRKCA', 'PRKACA', 'PRKACA', 'PRKACA', 'PRKACA', 'CSNK2A2', 'TAF1', 'RPS6KB1', 'CDK2', 'GRK2', 'MAPK3', 'MARK3', 'MAPK1', 'AKT1', 'AKT1', 'TGFBR1', 'TGFBR2', 'PRKCI', 'MTOR', 'MTOR', 'SYK', 'MAPK8', 'MAPK8', 'MAPK8', 'MAPK9', 'CSNK1A1'…	peptidyl-serine phosphorylation (GO:0018105)	2.18074e-08	MAST4;MAST3;MAST2;MAST1;RPS6KA3;AKT3;TLK2;AKT1;PRKACA;STK32A;PSKH2;STK32B;STK32C;PSKH1;MAP4K1;PRKCG;CSNK1G3;PRKCI;CAMK1D;PRKCB;PRKCD;DAPK3;PRKCA;CSNK1D;VRK1;VRK2;CSNK1E;VRK3;ERN1;MAPKAPK3;MAPKAPK2;ULK1;SGK3;PRKCQ;PRKD2;TOP1;PRKD1;SGK1;SGK2;CAMK1G;CSNK1G2;CSNK1G1;CAMK2B;CAMK2D;CAB39;PKN3;TNKS;ROCK2;CAMK2A;STK4;PRKCZ;MAPK9;MAPK8;STK38;STK38L;CAMK2G;PAK2;CSNK1A1;NEK6;PLK2;HIPK3;MAPK12;HIPK2;MAPK13;C…	0.0107256	PRKCI;NEK6;CSNK1D;PRKACA;PRKCZ	1.21557e-06	MAST4;MAST3;MAST2;MAST1;RPS6KA3;AKT3;TLK2;AKT1;STK32A;PSKH2;STK32B;STK32C;PSKH1;MAP4K1;PRKCG;CSNK1G3;CAMK1D;PRKCB;PRKCD;DAPK3;PRKCA;VRK1;VRK2;CSNK1E;VRK3;ERN1;MAPKAPK3;MAPKAPK2;ULK1;SGK3;PRKCQ;PRKD2;TOP1;PRKD1;SGK1;SGK2;CAMK1G;CSNK1G2;CSNK1G1;CAMK2B;CAMK2D;CAB39;PKN3;TNKS;ROCK2;CAMK2A;STK4;MAPK9;MAPK8;STK38;STK38L;CAMK2G;PAK2;CSNK1A1;PLK2;HIPK3;MAPK12;HIPK2;MAPK13;CDK5;CDK2;MAP3K10;PKN2;PKN1;CSNK…	0.0714286	0.167137	0.100987	0.734982	-0.06615
24	GO:0006757	['AK9']	ATP generation from ADP (GO:0006757)	0.0100626	PFKFB2;PKLR;PGAM1;ENO2;GCK;HK3;LDHA;PFKL;PKM;PGK1;PGAM4;PGK2;ALDOA;PGM1	0.173823	LDHA	0.0245091	PFKFB2;PKLR;PGAM1;ENO2;GCK;HK3;PFKL;PKM;PGK1;PGAM4;PGK2;ALDOA;PGM1	0.0714286	-0.61021	0.396363		1.00657
25	GO:1903508	['A6NLC8', 'PDLIM1', 'AIP', 'TCERG1', 'PER2', 'MED7', 'ACTN4', 'ACTN4', 'NUPR1', 'PQBP1', 'TADA2A', 'TAF5L', 'ACTL6B', 'SUPT7L', 'MED26', 'ACTL6A', 'PRKCB', 'ACTN1', 'ZFX', 'MAK', 'APEX1', 'PML', 'ACTN2', 'FUS', 'BUD31', 'GTF2A1', 'NUP98', 'SCAND1', 'UBE2L3', 'SP4', 'TRIM32', 'MTA1', 'BIRC2', 'ARID5B', 'ANKRD1', 'TAF11', 'TRIP11', 'NFKBIB', 'PKN1', 'TAF12', 'TAF7L', 'E4F1', 'WBP2NL', 'JADE1', 'PM…	positive regulation of nucleic acid-templated transcription (GO:1903508)	1.59653e-09	RORC;RORA;RORB;FGF2;HOXA11;SOX2;ZXDA;SALL1;SOX17;SOX18;CDH1;MYC;MYB;AKT1;EPC1;SOX8;SOX9;BTRC;TP63;PITX3;MAP2K3;ACVR1;EOMES;MEF2C;FBXW11;WNT5A;RFX3;MITF;EBF3;SOX11;POU3F1;RUNX3;FOXP3;POU3F3;PIAS2;PIAS1;RUNX1;MYCN;CCNE1;PHIP;CLOCK;TP53;DLX5;GATA4;PSEN1;FOXO3;GATA1;HIF1A;NPAS2;NPAS3;NEUROD1;IRAK1;PRDM16;WBP2NL;NKX2-1;ZKSCAN3;HIVEP3;OTX2;NKX2-5;PPARGC1A;FZD1;TFAP2A;NFE2;TFAP2B;JUN;ZFHX3;EGR2;TGFB1;BR…	0.00016695	MAP2K3;FOXC2;FOXC1;FBXW11;FHL2;MLLT3;FOXP3;SMAD5;CREB1;MYCN;MYC;BTRC;TP63	6.07813e-07	RORC;RORA;RORB;FGF2;HOXA11;SOX2;ZXDA;SALL1;SOX17;SOX18;CDH1;MYB;AKT1;EPC1;SOX8;SOX9;PITX3;ACVR1;EOMES;MEF2C;WNT5A;RFX3;MITF;EBF3;SOX11;POU3F1;RUNX3;POU3F3;PIAS2;PIAS1;RUNX1;CCNE1;PHIP;CLOCK;TP53;DLX5;GATA4;PSEN1;FOXO3;GATA1;HIF1A;NPAS2;NPAS3;NEUROD1;IRAK1;PRDM16;WBP2NL;NKX2-1;ZKSCAN3;HIVEP3;OTX2;NKX2-5;PPARGC1A;FZD1;TFAP2A;NFE2;TFAP2B;JUN;ZFHX3;EGR2;TGFB1;BRPF1;SMAD3;WNT3A;TGFB3;FZD7;PYHIN1;SS18L…	0.0698925	0.143668	-0.235702	0.0229275	-0.379371
26	GO:0045667	['SNAI2', 'SNAI2', 'GLI1', 'ESRRA', 'PRKACA', 'DDX5', 'FGFR2', 'RASSF2', 'PTK2', 'REST', 'TCIRG1', 'SMOC1', 'HEMGN']	regulation of osteoblast differentiation (GO:0045667)	0.0130721	FBN2;BMPR2;RORB;RANBP3L;PRKACA;TP63;ACVR1;MEF2C;WNT7B;PTCH1;SOX11;AXIN2;BMP7;ACVR2B;ACVR2A;BMP6;PTK2;GREM1;BMP4;BMP2;SMOC1;SNAI2;PRKD1;BMPR1B;IL6ST;FGFR2;DDR2;LTF;BMPR1A	0.115472	PRKACA;TP63	0.03591	FBN2;BMPR2;RORB;RANBP3L;ACVR1;MEF2C;WNT7B;PTCH1;SOX11;AXIN2;BMP7;ACVR2B;ACVR2A;BMP6;PTK2;GREM1;BMP4;BMP2;SMOC1;SNAI2;PRKD1;BMPR1B;IL6ST;FGFR2;DDR2;LTF;BMPR1A	0.0689655	0.326015	0.268887	0.790839	-0.0571276
27	GO:0043067	['CXCR4', 'ACER3']	regulation of programmed cell death (GO:0043067)	0.0118046	ALK;HIP1;PPP1R13B;FLT3;NRK;CHM;IKZF3;STK10;SLK;MECOM;AKT1;SOX9;TP63;MAP2K3;MAP4K1;BNIP3L;MAP4K2;LEFTY1;DAPK1;STRADA;ACTN2;DUSP1;STRADB;ACTN1;DAPK3;MINK1;NME3;NME4;ACTN4;SEPT4;PAX2;BRMS1;PAX8;LCK;SGK3;TNIK;SGK1;SGK2;TP53;BIRC2;BIRC3;ANP32A;STK4;NDRG1;RTN4;STK3;PRDX2;TP53INP1;TP53BP2;MARK4;PAK3;MAP4K5;LEFTY2;PAK2;MAP4K3;MAP2K6;MAP3K2;MAP3K3;MOAP1;TGFB2;TGFB1;STAT1;TGFB3;BNIP3;BMP8A;BMP8B;TNFRSF10B;…	0.0163455	MAP2K3;ACTN1;TNFRSF10B;TNFRSF10A;TP63;MAP2K6	0.0527478	ALK;HIP1;PPP1R13B;FLT3;NRK;CHM;IKZF3;STK10;SLK;MECOM;AKT1;SOX9;MAP4K1;BNIP3L;MAP4K2;LEFTY1;DAPK1;STRADA;ACTN2;DUSP1;STRADB;DAPK3;MINK1;NME3;NME4;ACTN4;SEPT4;PAX2;BRMS1;PAX8;LCK;SGK3;TNIK;SGK1;SGK2;TP53;BIRC2;BIRC3;ANP32A;STK4;NDRG1;RTN4;STK3;PRDX2;TP53INP1;TP53BP2;MARK4;PAK3;MAP4K5;LEFTY2;PAK2;MAP4K3;MAP3K2;MAP3K3;MOAP1;TGFB2;TGFB1;STAT1;TGFB3;BNIP3;BMP8A;BMP8B;BMP7;POU4F1;POU4F2;BMP6;GDF7;BMP4;B…	0.0689655	0.220687	0.360741	0.226231	0.140054
28	GO:1902904	['HSPA8']	negative regulation of supramolecular fiber organization (GO:1902904)	0.000139988	KANK1;PLEKHH2;STMN2;TWF2;TWF1;CORO1A;CAMSAP1;CAMSAP2;STMN1;SLIT2;LDLR;SNCA;ARFGEF1;CAV3;PRKCD;HIP1R;TUBB4A;EML2;CAMSAP3;NAV3;APC;ARHGEF2;MAPRE1;FGF13;TRIM54;CRYAB;KANK4;HDGFL3;KANK3	0.101817	ARFGEF1;MAPRE1	0.000928273	KANK1;PLEKHH2;STMN2;TWF2;TWF1;CORO1A;CAMSAP1;CAMSAP2;STMN1;SLIT2;LDLR;SNCA;CAV3;PRKCD;HIP1R;TUBB4A;EML2;CAMSAP3;NAV3;APC;ARHGEF2;FGF13;TRIM54;CRYAB;KANK4;HDGFL3;KANK3	0.0689655	0.179377	-0.00941445	0.419845	-0.188792
29	GO:1903507	['WTIP', 'TCP10L2', 'HSBP1L1', 'SAP18', 'PRMT5', 'TFEC', 'SIAH2', 'CREG1', 'TDP2', 'HOXC6', 'APEX1', 'SOX3', 'YAP1', 'TOB1', 'COPS2', 'SRSF2', 'ZNF85', 'TLE3', 'TCP10', 'TOB2', 'NPAT', 'SF1', 'NEUROD2', 'SSX1', 'SKOR2', 'BEND6', 'SFMBT2', 'RIOX2', 'CCAR1', 'TRIM22', 'CDYL2', 'SCAI', 'DDX54', 'ZNF653', 'ZNF274', 'TONSL', 'FEV', 'RBBP8', 'TBL1Y', 'NIF3L1', 'TLE6', 'NANOG', 'CENPJ', 'RCOR3', 'RERE',…	negative regulation of nucleic acid-templated transcription (GO:1903507)	0.0180809	EIF4A2;GFI1;NAB1;UBP1;IKZF1;RORB;ELK3;LOXL2;RPS6KA5;SALL1;SOX18;MYB;EPC1;SOX8;SOX9;BTRC;SOX7;TP63;PIAS4;TLE2;NKX6-2;TLE1;RBFOX2;FBXW11;WNT5A;RFX3;ZNF12;FOXP3;POU3F3;FOXP1;ERN2;BRMS1;PSPC1;TRIB3;CLOCK;TP53;L3MBTL1;KHDRBS1;TSHZ3;ZNF24;ATXN1;PRDM16;NKX2-1;ZKSCAN3;NKX2-5;TFAP2A;ZNF540;TFAP2B;JUN;TGFB1;CBX5;CBX4;SMURF2;NONO;NR2F2;FOXN3;BMP7;BMP4;MLXIPL;BMP2;DAB2;CNOT7;CDK5;ID2;SP3;ID1;ZNF417;MAP3K10;R…	0.00550551	FBXW11;NONO;CHMP1A;ZNF417;BTRC;FOXP3;ZNF587;TP63;FOXP1	0.0938245	EIF4A2;GFI1;NAB1;UBP1;IKZF1;RORB;ELK3;LOXL2;RPS6KA5;SALL1;SOX18;MYB;EPC1;SOX8;SOX9;SOX7;PIAS4;TLE2;NKX6-2;TLE1;RBFOX2;WNT5A;RFX3;ZNF12;POU3F3;ERN2;BRMS1;PSPC1;TRIB3;CLOCK;TP53;L3MBTL1;KHDRBS1;TSHZ3;ZNF24;ATXN1;PRDM16;NKX2-1;ZKSCAN3;NKX2-5;TFAP2A;ZNF540;TFAP2B;JUN;TGFB1;CBX5;CBX4;SMURF2;NR2F2;FOXN3;BMP7;BMP4;MLXIPL;BMP2;DAB2;CNOT7;CDK5;ID2;SP3;ID1;MAP3K10;RBAK;RCOR1;FOXE1;LDB1;CHD8;HMGB2;NKAP;CTCF…	0.0676692	0.0390768	-0.262115	0.184538	-0.301191
30	GO:0031111	['FKBP4', 'CLASP1']	negative regulation of microtubule polymerization or depolymerization (GO:0031111)	0.0115572	STMN2;TUBB4A;CAMSAP1;EML2;CAMSAP2;CAMSAP3;NAV3;APC;STMN1;ARHGEF2;MAPRE1;FGF13;TRIM54;HDGFL3;SNCA	0.185947	MAPRE1	0.0257853	STMN2;TUBB4A;CAMSAP1;EML2;CAMSAP2;CAMSAP3;NAV3;APC;STMN1;ARHGEF2;FGF13;TRIM54;HDGFL3;SNCA	0.0666667	0.122327	-0.321554		-0.443881
31	GO:2001237	['NRP1', 'CFLAR', 'CFLAR', 'SIAH2', 'NOL3', 'LMNA', 'IGF1', 'ITGAV', 'THBS1', 'GSTP1', 'AR', 'BMP4', 'SRC', 'SCG2', 'LGALS3', 'ITGA6', 'TGFBR1', 'HTT', 'YAP1', 'GCLC', 'GCLM', 'PSME3', 'RELA', 'ACVR1', 'RIPK1', 'CTTN', 'ZMYND11', 'SH3RF1', 'PELI3', 'RB1CC1', 'PHIP', 'PARK7', 'TCF7L2', 'BIRC6', 'PAK5', 'LGALS3', 'SRC']	negative regulation of extrinsic apoptotic signaling pathway (GO:2001237)	0.0262533	RNF34;SRC;PELI3;FAIM2;THBS1;GATA1;SH3RF1;RELA;AKT1;ITGAV;RFFL;ACVR1;TCF7L2;EYA1;EYA2;NOS3;UNC5B;EYA3;EYA4;TNFRSF10B;TNFRSF10A;BMP4;TMBIM1;SNAI2;ITGA6;PHIP;ARHGEF2;HSPA1B;PF4;HSPA1A	0.121951	TNFRSF10B;TNFRSF10A	0.0640082	RNF34;SRC;PELI3;FAIM2;THBS1;GATA1;SH3RF1;RELA;AKT1;ITGAV;RFFL;ACVR1;TCF7L2;EYA1;EYA2;NOS3;UNC5B;EYA3;EYA4;BMP4;TMBIM1;SNAI2;ITGA6;PHIP;ARHGEF2;HSPA1B;PF4;HSPA1A	0.0666667	0.117956	0.573625	0.177518	0.455669
32	GO:0003091	['ADCY6', 'ADCY6', 'ADCY3', 'ADCY9', 'WFS1', 'ADCY5', 'AVP', 'PRKAR1A', 'PRKAR2A', 'AKR1B1', 'ATP6V1B1', 'PRKACA', 'CYP11B2', 'PRKACG', 'PRKACB', 'AQP1', 'AVPR2', 'PRKAR1B', 'PRKAR2B', 'ADCY8', 'AQP2', 'AQP2', 'ADCY7', 'AQP4', 'RAB11A', 'CYP4F2', 'CYP4A11', 'ADCY2', 'ADCY1', 'RAB11FIP2', 'ADCY4', 'TFAP2B', 'AQP3', 'CYP4F12', 'MYO5B']	renal water homeostasis (GO:0003091)	0.0402532	TFAP2B;CYP4F2;CYP4A11;ADCY4;AQP2;ADCY7;RAB11A;ADCY6;ADCY5;PRKAR1B;PRKAR1A;CYP11B2;PRKACG;PRKACA;PRKACB	0.19914	PRKACA	0.0789587	TFAP2B;CYP4F2;CYP4A11;ADCY4;AQP2;ADCY7;RAB11A;ADCY6;ADCY5;PRKAR1B;PRKAR1A;CYP11B2;PRKACG;PRKACB	0.0666667	0.238735	0.222426		-0.0163086
33	GO:0045786	['MEN1', 'ALOX15B', 'HTRA2', 'NUPR1', 'BRINP1', 'GMNN', 'TGFB1', 'INHA', 'RB1', 'INHBA', 'NLRP2B', 'BMP2', 'BMP4', 'HPGD', 'BMP7', 'ADCYAP1', 'NR4A1', 'GATA3', 'PTGS2', 'CDKN1B', 'TAF6', 'NUDT6', 'PLAAT3', 'RHOB', 'CDK6', 'CDK5', 'ZBTB17', 'TP53BP2', 'RUNX3', 'PTPRK', 'RPS6KA2', 'PDCD4', 'THAP5', 'CAMK2N1', 'TP53I13', 'LILRB1', 'SIPA1', 'PPP1R13B', 'TSPYL2', 'RNF167', 'CHMP1A', 'RNF167', 'MEN1', …	negative regulation of cell cycle (GO:0045786)	0.00624681	CEBPA;BTG2;FOXC1;BTG1;PPP1R13B;HTRA2;IPO5;CAMK2N1;RPS6KA2;CHMP1A;TP53BP2;NKX3-1;MYOCD;TGFB1;SMAD3;CDKN2A;DUSP1;LILRB1;SCRIB;NR2F2;BMP7;RUNX3;RHOB;BMP4;RNF167;NR4A1;BMP2;DLG1;APC;TRIM35;SIPA1	0.119131	FOXC1;CHMP1A	0.0190195	CEBPA;BTG2;BTG1;PPP1R13B;HTRA2;IPO5;CAMK2N1;RPS6KA2;TP53BP2;NKX3-1;MYOCD;TGFB1;SMAD3;CDKN2A;DUSP1;LILRB1;SCRIB;NR2F2;BMP7;RUNX3;RHOB;BMP4;RNF167;NR4A1;BMP2;DLG1;APC;TRIM35;SIPA1	0.0645161	0.261424	-0.306301	0.0238539	-0.567724
34	GO:0010594	['CEACAM1', 'GLUL', 'PTN', 'EMP2', 'PTK2', 'BMPER', 'SEMA4A', 'RHOJ']	regulation of endothelial cell migration (GO:0010594)	0.00298611	ACVRL1;FOXC2;SP100;BMPR2;SPARC;ROCK2;FLT4;ITGB3;PTPRM;FGF1;THBS1;SH3BP1;ZC3H12A;KDR;PTK2B;SLIT2;ADAMTS9;WNT5A;DAB2IP;PRKCA;PROX1;NR2F2;PTK2;FOXP1;RHOB;BMP4;ADGRB1;PRKD2;TEK;PRKD1;BCAR1	0.115472	FOXC2;FOXP1	0.0107636	ACVRL1;SP100;BMPR2;SPARC;ROCK2;FLT4;ITGB3;PTPRM;FGF1;THBS1;SH3BP1;ZC3H12A;KDR;PTK2B;SLIT2;ADAMTS9;WNT5A;DAB2IP;PRKCA;PROX1;NR2F2;PTK2;RHOB;BMP4;ADGRB1;PRKD2;TEK;PRKD1;BCAR1	0.0645161	0.291667	-0.2495	0.0261279	-0.541167
35	GO:0034329	['MYO9A', 'OPHN1', 'FLNA', 'LIMS1', 'VASP', 'CAPZA1', 'ACTB', 'CDC42', 'RHOA', 'ACTG1', 'ILK', 'FLNC', 'GRHL2', 'LIMS2', 'FBLIM1', 'FERMT2', 'VMP1', 'SH3BP1']	cell junction assembly (GO:0034329)	0.000116868	ACTB;CDH8;CDH7;ACTG1;CDC42;CDH6;CDH5;CDH4;PARD6B;CDH3;OPHN1;SH3BP1;CDH2;CDH20;CDH1;CDH22;FLNA;FLNC;CDH26;VASP;GRHL2;SMAD7;CDH11;CDH12;CDH13;ITGA6;CDH15;FERMT2;LIMS2;CDH19;LIMS1	0.112339	ACTB;ACTG1	0.000722932	CDH8;CDH7;CDC42;CDH6;CDH5;CDH4;PARD6B;CDH3;OPHN1;SH3BP1;CDH2;CDH20;CDH1;CDH22;FLNA;FLNC;CDH26;VASP;GRHL2;SMAD7;CDH11;CDH12;CDH13;ITGA6;CDH15;FERMT2;LIMS2;CDH19;LIMS1	0.0645161	0.15466	-0.782248	0.0013931	-0.936908
36	GO:0007043	['CLDN5', 'CDH5', 'GJA4', 'GJC1', 'LIM2', 'DSG1', 'TJP1', 'FSCN1', 'FLCN', 'HDAC7', 'NR1H4', 'PKP4', 'PARD6B', 'TRPV4', 'HEG1', 'TLN1', 'TLN2', 'CDH2', 'CDH15', 'CDH5', 'CDH19', 'PKP4', 'PKP3', 'CTNND1', 'PKP1', 'CDH1', 'CDH11', 'CTNND2', 'CDH8', 'CDH24', 'CDH9', 'CDH3', 'CDHR3', 'CDH18', 'CDH22', 'CDH10', 'CDH6', 'CDH17', 'PKP2', 'CDH4', 'CDH13', 'CDH20', 'CDH7', 'CDH26', 'CDH12', 'ARVCF']	cell-cell junction assembly (GO:0007043)	0.0142283	PATJ;PARD6G;F11R;CDH8;CDH7;CDH6;CDH5;CDH4;PARD6B;CDH3;PARD6A;MARVELD2;CDH2;CDH20;CDH1;CDH22;EPB41L3;MICALL2;CDH26;PRKCI;PRKCA;GRHL2;DLG1;CLDN3;APC;CDH11;CDH12;CDH13;PKN2;STRN;CDH15;CDH19	0.125025	PRKCI;STRN	0.03591	PATJ;PARD6G;F11R;CDH8;CDH7;CDH6;CDH5;CDH4;PARD6B;CDH3;PARD6A;MARVELD2;CDH2;CDH20;CDH1;CDH22;EPB41L3;MICALL2;CDH26;PRKCA;GRHL2;DLG1;CLDN3;APC;CDH11;CDH12;CDH13;PKN2;CDH15;CDH19	0.0625	0.221812	0.183944	0.857598	-0.0378681
37	GO:0071560	['PDE2A', 'WNT7A', 'APAF1', 'PDCD5', 'SMAD7', 'CILP', 'CLDN1', 'TGFB1', 'TGFB1', 'PENK', 'COL1A1', 'NR3C1', 'ARG1', 'EDN1', 'CLEC3B', 'FYN', 'YES1', 'COL4A2', 'WNT2', 'FGFR2', 'FBN1', 'SOX5', 'SOX6', 'PPM1A', 'TGFBR1', 'ACVRL1', 'WNT5A', 'CRK', 'CRKL', 'ZFP36L2', 'XCL1', 'LIMS1', 'SOX9', 'CX3CR1', 'STAR', 'DLX1', 'WNT4', 'SMAD3', 'CAV1', 'MEF2C', 'ZFP36L1', 'HYAL2', 'MAPK7', 'PDE3A', 'POSTN', 'AN…	cellular response to transforming growth factor beta stimulus (GO:0071560)	1.04838e-05	ACVRL1;DLX1;USP15;SRC;PXN;FURIN;ARRB2;F11R;DUSP15;CBL;PRKCZ;ZFP36L2;ZFP36L1;CDH5;PARD6A;SOX9;SOX6;LEFTY2;WNT2;SOX5;ACVR1;KLF10;SMAD1;WNT10A;TGFB2;LEFTY1;JUN;MEF2C;TGFB1;SMAD3;SMURF1;TGFB3;WNT5A;WNT7A;ARHGEF18;FOS;SMAD5;PTK2;SMAD7;FKBP1A;DUSP22;COL3A1;COL1A2;ID1;XCL1;FERMT2;LIMS1;BMPR1A	0.0557172	ARRB2;PRKCZ;SMAD5	0.000105165	ACVRL1;DLX1;USP15;SRC;PXN;FURIN;F11R;DUSP15;CBL;ZFP36L2;ZFP36L1;CDH5;PARD6A;SOX9;SOX6;LEFTY2;WNT2;SOX5;ACVR1;KLF10;SMAD1;WNT10A;TGFB2;LEFTY1;JUN;MEF2C;TGFB1;SMAD3;SMURF1;TGFB3;WNT5A;WNT7A;ARHGEF18;FOS;PTK2;SMAD7;FKBP1A;DUSP22;COL3A1;COL1A2;ID1;XCL1;FERMT2;LIMS1;BMPR1A	0.0625	0.128447	0.265859	0.490425	0.137412
38	GO:0070372	['CCN1', 'PRMT5', 'RASGRP1', 'EGFR', 'IL1B', 'FN1', 'ERBB2', 'LYN', 'ROS1', 'PKHD1', 'GSTP1', 'RRAS', 'CEACAM1', 'FGFR2', 'EPHA2', 'PTPN6', 'SYK', 'EPHB1', 'EPHB1', 'TIAM1', 'EPHA7', 'TRAF7', 'NEK10', 'FRS2', 'STYX', 'APIP', 'FAM83D', 'FAM83D', 'STYX']	regulation of ERK1 and ERK2 cascade (GO:0070372)	0.0125304	EPHB6;ALK;DDR1;APP;FLT1;FLT3;FLT4;ARRB1;HMGB1;ARRB2;FGF2;ADRA1A;IGF1R;FGF4;RPS6KA6;KDR;TIMP3;TNFAIP8L3;EPHB2;PDE8A;EPHB1;HRAS;EPHB4;EPHB3;DUSP4;PDGFRB;PDGFRA;SYK;EPHA8;LMO3;INSRR;PRKCA;OPRM1;DUSP6;FSHR;KIT;CNKSR3;XCL2;XCL1;ROR1;PRKD2;ROR2;EPHA1;MET;DDR2;S100A7;CSF1R;CCL13;LTK;NDRG4;CCL11;RGS14;ALOX15;FBLN1;MST1R;FPR2;RASGRP1;PRKCZ;CCL8;RRAS;CCL7;CAMK2N1;PTK2B;GBP1;LYN;CCR1;PTPN1;TGFB1;TIE1;DAB2IP…	0.0380514	PTPN1;RANBP9;ARRB2;PRKCZ;PTPN2	0.0450447	EPHB6;ALK;DDR1;APP;FLT1;FLT3;FLT4;ARRB1;HMGB1;FGF2;ADRA1A;IGF1R;FGF4;RPS6KA6;KDR;TIMP3;TNFAIP8L3;EPHB2;PDE8A;EPHB1;HRAS;EPHB4;EPHB3;DUSP4;PDGFRB;PDGFRA;SYK;EPHA8;LMO3;INSRR;PRKCA;OPRM1;DUSP6;FSHR;KIT;CNKSR3;XCL2;XCL1;ROR1;PRKD2;ROR2;EPHA1;MET;DDR2;S100A7;CSF1R;CCL13;LTK;NDRG4;CCL11;RGS14;ALOX15;FBLN1;MST1R;FPR2;RASGRP1;CCL8;RRAS;CCL7;CAMK2N1;PTK2B;GBP1;LYN;CCR1;TGFB1;TIE1;DAB2IP;ABCA7;BMP2;DLG1;S…	0.0617284	0.256338	0.215549	0.785931	-0.040789
39	GO:0010634	['FGF10', 'CLASP2', 'IFNG', 'JUN', 'PFN1', 'VIL1', 'VIL1', 'CTSH', 'SRC', 'ITGA2', 'PLCG1', 'TAC1', 'ITGA3', 'TGFBR2', 'SOX9', 'PPM1F', 'INSL3', 'CCR6', 'RAB25', 'TGFB2', 'RAB11A', 'PRKCE', 'HYAL1', 'ENPP2', 'BMPR2', 'DOCK1', 'HIF1A', 'CLASP1', 'RREB1', 'GLIPR2', 'DOCK5', 'EPB41L5', 'RTN4', 'HDAC6', 'CAPN7', 'PLCG1']	positive regulation of epithelial cell migration (GO:0010634)	0.00104177	FOXC2;DOCK5;BMPR2;SPARC;SRC;ROCK2;FLT4;ITGB3;FGF1;THBS1;HIF1A;RTN4;PPM1F;RAB25;ZC3H12A;KDR;PTK2B;PLCG1;SOX9;TGFB2;WNT5A;PRKCA;PROX1;MMP9;RAB11A;FOXP1;RHOB;VIL1;BMP4;PRKD2;TEK;PRKD1;DOCK1;BCAR1	0.119995	FOXC2;FOXP1	0.00378157	DOCK5;BMPR2;SPARC;SRC;ROCK2;FLT4;ITGB3;FGF1;THBS1;HIF1A;RTN4;PPM1F;RAB25;ZC3H12A;KDR;PTK2B;PLCG1;SOX9;TGFB2;WNT5A;PRKCA;PROX1;MMP9;RAB11A;RHOB;VIL1;BMP4;PRKD2;TEK;PRKD1;DOCK1;BCAR1	0.0588235	0.259546	-0.2495	0.0260481	-0.509046
40	GO:0032869	['EEF2K', 'PIK3R2', 'CFLAR', 'PDPK1', 'TBC1D4', 'PLA2G1B', 'INSR', 'APRT', 'EPRS', 'SP1', 'GSTP1', 'INHBB', 'PARP1', 'CDK4', 'SRC', 'CEACAM1', 'SLC2A4', 'FER', 'RHOQ', 'GOT1', 'XBP1', 'SRD5A1', 'SLC9A1', 'ENPP1', 'ENPP1', 'USF1', 'PIK3R1', 'AKT1', 'AKT1', 'AKT2', 'GCK', 'IRS1', 'PPARG', 'PPARG', 'APOBEC1', 'PRKCI', 'STAT1', 'GCLC', 'STAR', 'GSK3A', 'RAB13', 'MARS', 'PTEN', 'RAB8A', 'RAB10', 'YWHA…	cellular response to insulin stimulus (GO:0032869)	1.44918e-05	SLC2A4;TCIRG1;IGF1R;BAIAP2L2;BAIAP2L1;PDK4;AKT1;ATP6V1E1;ATP6V1E2;PDK2;RAB8B;PRKCI;ATP6V1G1;ATP6V1G2;ATP6V0E1;RAB31;PKM;TBC1D4;TRIB3;PHIP;ATP6V0D1;SOS1;ATP6V0D2;VAMP2;FOXC2;HDAC5;PIK3R3;PIK3R2;FOXO4;PIK3R1;ZFP36L1;ATP6V0A2;ATP6V1G3;ATP6V0E2;ATP6V1C1;ATP6V1C2;PKLR;GOT1;CAV2;DENND4C;SORBS1;BAIAP2;USF1;GCK;FER;APC;GRB2;SLC25A33;CPEB2;BCAR1;PTPN2	0.0650896	FOXC2;PRKCI;PTPN2	0.000130902	HDAC5;PIK3R3;PIK3R2;FOXO4;SLC2A4;PIK3R1;TCIRG1;IGF1R;ZFP36L1;BAIAP2L2;BAIAP2L1;ATP6V0A2;PDK4;AKT1;ATP6V1G3;ATP6V0E2;ATP6V1E1;ATP6V1E2;PDK2;ATP6V1C1;RAB8B;ATP6V1C2;ATP6V1G1;ATP6V1G2;ATP6V0E1;PKLR;GOT1;CAV2;DENND4C;SORBS1;BAIAP2;USF1;GCK;FER;RAB31;PKM;TBC1D4;APC;TRIB3;PHIP;GRB2;ATP6V0D1;SOS1;ATP6V0D2;SLC25A33;CPEB2;BCAR1;VAMP2	0.0588235	-0.00600252	0.314933	0.441292	0.320935
41	GO:0055117	['SMAD7', 'BMP10', 'CALM1', 'CALM2', 'CALM3', 'PRKACA', 'NOS1', 'ADRA1B', 'GJA5', 'GJA5', 'GJA5', 'NKX2-5', 'CAV3', 'ANK2', 'TNNI3K', 'RNF207', 'RYR2', 'P2RX4', 'P2RX4', 'EHD3', 'HCN4', 'SCN10A']	regulation of cardiac muscle contraction (GO:0055117)	0.02418	HCN4;CAV3;PDE4D;ATP2A2;ANK2;ADRA1A;SLC8A1;SMAD7;P2RX4;ZC3H12A;PDE4B;TNNI3;SCN5A;PRKACA;CALM1;NKX2-5;CALM2	0.211489	PRKACA	0.0460652	HCN4;CAV3;PDE4D;ATP2A2;ANK2;ADRA1A;SLC8A1;SMAD7;P2RX4;ZC3H12A;PDE4B;TNNI3;SCN5A;CALM1;NKX2-5;CALM2	0.0588235	0.0981183	0.222426		0.124308
42	GO:0048013	['WASL', 'SDCBP', 'ARPC1B', 'ARPC2', 'ARPC3', 'EPHB6', 'ARPC5', 'SIPA1L1', 'NCK2', 'EFNA2', 'EFNA2', 'KALRN', 'ROCK2', 'PAK3', 'AP2A2', 'AP2A1', 'HRAS', 'NTRK1', 'FYN', 'YES1', 'LYN', 'MMP2', 'SRC', 'MMP9', 'CHN1', 'NCK1', 'EFNA1', 'EFNA1', 'RASA1', 'EPHA1', 'EPHA2', 'EPHA2', 'EPHA2', 'EPHA3', 'EPHA3', 'EPHA8', 'EPHA8', 'EPHB2', 'EPHB2', 'SDC2', 'CRK', 'PSEN1', 'PSEN2', 'VAV2', 'EFNA3', 'EFNA3', …	ephrin receptor signaling pathway (GO:0048013)	0.00723387	EPHB6;ROCK1;SRC;ROCK2;SDC2;PSEN2;PSEN1;ACTB;MYL12A;ACTG1;APH1A;CDC42;SIPA1L1;APH1B;RAC1;EPHB2;PAK3;EPHB1;HRAS;EPHB4;EPHB3;ACTR3;VAV3;LYN;EPHA8;MMP2;MMP9;DNM1;PTK2;VAV2;TIAM1;EPHA1;ARHGEF7;NGEF	0.126974	ACTB;ACTG1	0.0196069	EPHB6;ROCK1;SRC;ROCK2;SDC2;PSEN2;PSEN1;MYL12A;APH1A;CDC42;SIPA1L1;APH1B;RAC1;EPHB2;PAK3;EPHB1;HRAS;EPHB4;EPHB3;ACTR3;VAV3;LYN;EPHA8;MMP2;MMP9;DNM1;PTK2;VAV2;TIAM1;EPHA1;ARHGEF7;NGEF	0.0588235	0.108537	-0.782248	0.00779195	-0.890785
43	GO:0008286	['PIK3C2A', 'SH2B2', 'ATP6V0E1', 'ATP6V1G1', 'SOGA1', 'ATP6V1G2', 'INS', 'INS', 'IGF2', 'INSR', 'INSR', 'INSR', 'INSR', 'INSR', 'IGF1R', 'IGFBP1', 'INSRR', 'IDE', 'ATP6V1B1', 'RHOQ', 'PTPN2', 'PTPN1', 'PTPRA', 'ATP6V1B2', 'ATP6V1C1', 'APC', 'ATP6V0C', 'SHC1', 'SHC1', 'AKT1', 'AKT2', 'AKT2', 'IRS1', 'IRS1', 'ATP6V1E1', 'SREBF1', 'ATP6V1A', 'GSK3A', 'CSRP3', 'CAV2', 'BCAR1', 'ATP6V0D1', 'GRB2', 'GP…	insulin receptor signaling pathway (GO:0008286)	0.000106957	FOXC2;PIK3R3;PIK3R2;FOXO4;PIK3R1;TCIRG1;IGF1R;BAIAP2L2;BAIAP2L1;ATP6V0A2;PDK4;AKT1;ATP6V1G3;ATP6V0E2;ATP6V1E1;ATP6V1E2;PDK2;ATP6V1C1;ATP6V1C2;ATP6V1G1;ATP6V1G2;ATP6V0E1;CAV2;SORBS1;BAIAP2;FER;APC;PHIP;GRB2;ATP6V0D1;SOS1;ATP6V0D2;BCAR1;PTPN2	0.115472	FOXC2;PTPN2	0.000584159	PIK3R3;PIK3R2;FOXO4;PIK3R1;TCIRG1;IGF1R;BAIAP2L2;BAIAP2L1;ATP6V0A2;PDK4;AKT1;ATP6V1G3;ATP6V0E2;ATP6V1E1;ATP6V1E2;PDK2;ATP6V1C1;ATP6V1C2;ATP6V1G1;ATP6V1G2;ATP6V0E1;CAV2;SORBS1;BAIAP2;FER;APC;PHIP;GRB2;ATP6V0D1;SOS1;ATP6V0D2;BCAR1	0.0588235	-0.078524	0.325879	0.433949	0.404403
44	GO:0045892	['PRAMEF33', 'PRAMEF9', 'PRAMEF22', 'PRAMEF27', 'PRAMEF25', 'MEN1', 'CBX4', 'WWP2', 'ARNTL', 'FOXE1', 'FOXN3', 'BHLHE40', 'BHLHE40', 'BHLHE40', 'EREG', 'BTAF1', 'PER2', 'TBX3', 'TBX3', 'TRIM24', 'NKRF', 'HDAC3', 'BIRC5', 'FOXP2', 'CLOCK', 'PER1', 'RBFOX2', 'CBFA2T2', 'SUV39H1', 'KLF4', 'ATP8B1', 'HR', 'FOXS1', 'ZBTB14', 'KDM1A', 'PRAMEF10', 'PRAMEF4', 'PRAMEF2', 'PRAMEF11', 'CBFA2T3', 'CBFA2T3', …	negative regulation of transcription, DNA-templated (GO:0045892)	1.7704e-10	TCERG1;MYT1L;GFI1;HNRNPU;MBD3L4;IKZF1;MBD3L5;IKZF2;SLA2;BACH1;ELK3;ELK4;SOX2;RPS6KA5;ZNF608;SOX18;MYC;MYB;MAGEA1;EPC1;SOX8;SOX9;BTRC;JUNB;SOX7;TP63;MEF2A;MEF2C;RBFOX2;RFX3;SOX11;ZNF12;RUNX3;TCERG1L;IFI27;TRIB3;ZNF831;CLOCK;TP53;ATF3;L3MBTL1;TSHZ3;NEDD4L;ZNF24;GATA1;PRDM16;NKX2-1;HIVEP1;NKX2-5;ELANE;PLK3;JUN;JUND;NR2F1;NR2F2;NR2F6;ID2;ID1;SNAI1;REL;SNAI2;RCOR3;RBAK;CPEB3;HOXD9;RCOR2;CC2D1A;RCOR1;C…	0.000175378	FOXC2;FOXC1;FBXW11;NONO;FHL2;FOXP3;FOXP1;NCOR2;CREB1;NCOR1;MYC;CHMP1A;ZNF417;BTRC;ZNF587;TP63	6.36456e-08	TCERG1;MYT1L;GFI1;HNRNPU;MBD3L4;IKZF1;MBD3L5;IKZF2;SLA2;BACH1;ELK3;ELK4;SOX2;RPS6KA5;ZNF608;SOX18;MYB;MAGEA1;EPC1;SOX8;SOX9;JUNB;SOX7;MEF2A;MEF2C;RBFOX2;RFX3;SOX11;ZNF12;RUNX3;TCERG1L;IFI27;TRIB3;ZNF831;CLOCK;TP53;ATF3;L3MBTL1;TSHZ3;NEDD4L;ZNF24;GATA1;PRDM16;NKX2-1;HIVEP1;NKX2-5;ELANE;PLK3;JUN;JUND;NR2F1;NR2F2;NR2F6;ID2;ID1;SNAI1;REL;SNAI2;RCOR3;RBAK;CPEB3;HOXD9;RCOR2;CC2D1A;RCOR1;CC2D1B;TP73;ZNF…	0.0571429	0.0899123	-0.420065	0.00257102	-0.509977
45	GO:0016055	['TMEM131L', 'TRABD2B', 'ETV2', 'DDX3X', 'WNT10B', 'WNT7A', 'SLC9A3R1', 'WNT9A', 'WNT9B', 'TAX1BP3', 'AXIN1', 'TGFB1I1', 'STRN', 'HBP1', 'SNX3', 'CTNND1', 'LRP4', 'VPS26A', 'LRP6', 'CDK14', 'TNKS', 'WISP1', 'TSPAN12', 'APC2', 'WNT11', 'WNT1', 'WNT2', 'UBB', 'UBC', 'DRD2', 'CPE', 'PLCG2', 'CSNK2A2', 'MCC', 'CCND1', 'CCNE1', 'APC', 'CD24', 'RYK', 'GRK5', 'CTNNB1', 'DDIT3', 'WNT5A', 'WNT5A', 'GRK6',…	Wnt signaling pathway (GO:0016055)	1.70192e-06	WNT2B;CHD8;FZD10;CELSR2;CDH3;MYC;BTRC;CSNK1G3;WNT5B;WNT5A;WNT9B;AXIN1;VRK1;WNT9A;VRK2;AXIN2;CSNK1E;VRK3;PPM1A;HOXB9;PLPP3;CSNK1G2;CSNK1G1;TNKS;LEF1;TCF7;WNT8A;WNT8B;PSEN1;SNX3;TNKS2;PLCG2;WNT2;WNT3;FZD1;WNT10B;TCF7L2;WNT10A;TCF7L1;FZD5;WNT3A;CSNK1A1;WNT7B;FZD7;FZD9;FZD8;WNT7A;NR4A2;APC;SNAI2;STRN;FERMT2;CSNK1A1L	0.0641198	MYC;STRN;BTRC	1.81192e-05	WNT2B;CHD8;FZD10;CELSR2;CDH3;CSNK1G3;WNT5B;WNT5A;WNT9B;AXIN1;VRK1;WNT9A;VRK2;AXIN2;CSNK1E;VRK3;PPM1A;HOXB9;PLPP3;CSNK1G2;CSNK1G1;TNKS;LEF1;TCF7;WNT8A;WNT8B;PSEN1;SNX3;TNKS2;PLCG2;WNT2;WNT3;FZD1;WNT10B;TCF7L2;WNT10A;TCF7L1;FZD5;WNT3A;CSNK1A1;WNT7B;FZD7;FZD9;FZD8;WNT7A;NR4A2;APC;SNAI2;FERMT2;CSNK1A1L	0.0566038	0.196435	-1.0887	0.000622526	-1.28514
46	GO:0060078	['GABRD', 'ADRB1', 'CHRM1', 'GABRB1', 'ADCYAP1', 'GABRR1', 'GABRR2', 'GRIK1', 'GRM5', 'GRIA1', 'GRIA3', 'GABRB2', 'KCNA1', 'GRIK3', 'GRM1', 'GRIK4', 'RGS7BP', 'GRIN3A', 'FGF14', 'KCND2', 'GABBR1', 'GRID1', 'GABRA2', 'GABRG1', 'GABRG3', 'GABRA3', 'GABRE', 'GABRG2', 'GABRA4', 'GABRA5', 'GABRA1', 'GABRA6']	regulation of postsynaptic membrane potential (GO:0060078)	0.00490742	GABRA2;NLGN3;GABRA1;MEF2C;GABRA6;CHRNA4;GABRA5;GABRA4;GABRA3;ARRB2;GRIN2C;GABRG3;GABRG2;GABRG1;GRIN2D;GLRA1;GRIN2A;AKT1	0.206589	ARRB2	0.0116509	GABRA2;NLGN3;GABRA1;MEF2C;GABRA6;CHRNA4;GABRA5;GABRA4;GABRA3;GRIN2C;GABRG3;GABRG2;GABRG1;GRIN2D;GLRA1;GRIN2A;AKT1	0.0555556	0.405111	0.535937		0.130825
47	GO:0030278	['DHRS3', 'CSF1', 'EGR2', 'MAPK3', 'MAPK1', 'PTGER4', 'PBX1', 'ACVR1', 'MAPK14', 'SIX2', 'INTU']	regulation of ossification (GO:0030278)	0.0244806	ACVR1;TGFB2;MEF2C;BMPR2;WNT5A;TXLNG;SOX11;SMAD6;PTK2;BMP4;BMP2;CHSY1;SMOC1;SNAI2;SOX9;PRKACA;FGFR2;DDR2	0.223433	PRKACA	0.0455122	ACVR1;TGFB2;MEF2C;BMPR2;WNT5A;TXLNG;SOX11;SMAD6;PTK2;BMP4;BMP2;CHSY1;SMOC1;SNAI2;SOX9;FGFR2;DDR2	0.0555556	0.330787	0.222426		-0.108361
48	GO:0060070	['WNT10B', 'WNT7A', 'WNT7A', 'WNT7A', 'WNT7A', 'WNT7A', 'DVL1', 'DVL1', 'DVL1', 'DVL1', 'DVL1', 'DVL2', 'DVL2', 'WNT9A', 'WNT9B', 'TBXT', 'KDM6A', 'KLF4', 'FZD7', 'FZD7', 'FZD7', 'FZD7', 'FZD7', 'LRP5', 'LRP5', 'LRP5', 'LRP5', 'LRP5', 'LRP5', 'LRP5', 'LRP5', 'PROP1', 'LRP6', 'LRP6', 'LRP6', 'LRP6', 'LRP6', 'LRP6', 'LRP6', 'LRP6', 'LRP6', 'LRP6', 'LRP6', 'LRP6', 'LRP6', 'LRP6', 'LRP6', 'LRP6', 'LR…	canonical Wnt signaling pathway (GO:0060070)	0.000116868	CHD8;LEF1;TCF7;WNT8A;WNT8B;FZD10;PSEN1;FRAT1;CDH3;FRAT2;MYC;WNT2;WNT3;FZD1;WNT10B;TCF7L2;WNT10A;TCF7L1;FZD5;WNT3A;CSNK1A1;WNT7B;FZD7;FZD9;WNT9B;AXIN1;FZD8;WNT7A;WNT9A;PPP1CA;NR4A2;HOXB9;APC;SNAI2;PLPP3;RAB5A	0.119131	MYC;PPP1CA	0.000593552	CHD8;LEF1;TCF7;WNT8A;WNT8B;FZD10;PSEN1;FRAT1;CDH3;FRAT2;WNT2;WNT3;FZD1;WNT10B;TCF7L2;WNT10A;TCF7L1;FZD5;WNT3A;CSNK1A1;WNT7B;FZD7;FZD9;WNT9B;AXIN1;FZD8;WNT7A;WNT9A;NR4A2;HOXB9;APC;SNAI2;PLPP3;RAB5A	0.0555556	0.186376	-2.29613	2.5172e-07	-2.4825
49	GO:0010718	['SDCBP', 'TGFB1I1', 'SNAI1', 'SNAI1', 'SNAI1', 'SNAI1', 'TGFB1', 'TGFB1', 'TGFB1', 'IL1B', 'COL1A1', 'IL6', 'TGFB3', 'TGFB3', 'TGFB3', 'BMP2', 'BMP4', 'BMP7', 'MDK', 'SERPINB3', 'TGFBR1', 'TGFBR2', 'MTOR', 'NOTCH1', 'ISL1', 'TGFB2', 'TGFB2', 'SMAD3', 'SMAD3', 'DAB2', 'FOXC1', 'TIAM1', 'BAMBI', 'SMAD4', 'TWIST1', 'ALX1', 'SMAD2', 'EZH2', 'CRB2', 'CRB2', 'BCL9L', 'PDPN', 'PDPN', 'GCNT2', 'HDAC2', …	positive regulation of epithelial to mesenchymal transition (GO:0010718)	0.0400769	ACVR1;SERPINB3;TCF7L2;TGFB2;FOXC1;TGFB1;SMAD3;TGFB3;TGFB1I1;LEF1;AXIN2;LOXL2;COL1A1;OLFM1;TIAM1;BMP2;DAB2;SNAI1	0.229	FOXC1	0.071429	ACVR1;SERPINB3;TCF7L2;TGFB2;TGFB1;SMAD3;TGFB3;TGFB1I1;LEF1;AXIN2;LOXL2;COL1A1;OLFM1;TIAM1;BMP2;DAB2;SNAI1	0.0555556	0.421325	0.297968		-0.123357
50	GO:0031113	['ABL1', 'MAPT', 'MAPT', 'MAPT', 'MAP2', 'ARL2', 'CAMSAP2', 'CAMSAP2', 'SLC39A12', 'CAMSAP1', 'CAMSAP1', 'PRUNE1', 'GBA2', 'CAMSAP3', 'MAPRE3']	regulation of microtubule polymerization (GO:0031113)	0.0103219	CAV3;STMN2;TUBB4A;CAMSAP1;EML2;CAMSAP2;CAMSAP3;CLIP1;NAV3;FES;MAP2;STMN1;TOGARAM1;RAC1;MAPT;MAPRE1;MET;SNCA	0.211489	MAPRE1	0.0208436	CAV3;STMN2;TUBB4A;CAMSAP1;EML2;CAMSAP2;CAMSAP3;CLIP1;NAV3;FES;MAP2;STMN1;TOGARAM1;RAC1;MAPT;MET;SNCA	0.0555556	0.118238	-0.321554		-0.439792
51	GO:1901019	['CAV3', 'ANK2']	regulation of calcium ion transmembrane transporter activity (GO:1901019)	0.00024521	CAMK2D;AHNAK;CAV3;PDE4D;HPCA;ANK2;JPH1;FKBP1A;CACNB1;JPH4;CACNB2;JPH2;CACNB3;CACNB4;JPH3;DMD;PRKACA;CALM1	0.185947	PRKACA	0.000925825	CAMK2D;AHNAK;CAV3;PDE4D;HPCA;ANK2;JPH1;FKBP1A;CACNB1;JPH4;CACNB2;JPH2;CACNB3;CACNB4;JPH3;DMD;CALM1	0.0555556	0.232844	0.222426		-0.0104181
52	GO:0010628	['ODAM', 'SH3PXD2B', 'KPNA7', 'LGALS9', 'TLR4', 'TLR4', 'TLR4', 'TLR4', 'TLR4', 'PIK3CD', 'DDX3X', 'CUX2', 'PDCD5', 'HGS', 'MUSK', 'ZBTB7B', 'PLSCR1', 'TLR3', 'TLR3', 'KDM6A', 'SPRY2', 'TYROBP', 'TYROBP', 'PRKN', 'PRKN', 'KIF1B', 'TLR2', 'TLR2', 'RAMP2', 'MITF', 'MITF', 'MITF', 'NOS1AP', 'ROCK2', 'ROCK2', 'ROCK2', 'ZPR1', 'ALOX12B', 'TADA3', 'PRDM1', 'ALDH1A2', 'DKK1', 'UBR5', 'DDX58', 'AGR2', 'W…	positive regulation of gene expression (GO:0010628)	1.67799e-07	APP;ACTB;SOX2;ZXDA;SOX17;SOX18;MYC;ZC3H12A;MYB;AKT1;EPC1;SOX8;SOX9;EPHB2;BTRC;TP63;ACVR1;MEF2C;RFX3;ANK2;EBF3;SOX11;ANK3;RUNX3;RUNX1;RPL26;CLOCK;TP53;GATA4;PIK3R1;HNRNPLL;GATA1;HIF1A;FXR1;FXR2;PRDM16;WBP2NL;NKX2-1;HIVEP3;NKX2-5;PPARGC1A;FZD1;NFE2;JUN;EGR2;FZD7;PYHIN1;SS18L1;RDX;NFATC2;NFATC1;NR2F2;PBX4;TRERF1;FLI1;GDF7;COL1A1;FUBP3;FUBP1;ID2;SNAI1;HOXD3;CPEB3;TP73;ACVRL1;FOXE1;TGFB1I1;PHF1;PRKAG1…	0.00148276	MAP2K3;FOXC2;FOXC1;FBXW11;FHL2;MLLT3;FOXP3;SMAD5;ACTB;CREB1;MYCN;MYC;BTRC;TP63	1.18079e-05	APP;SOX2;ZXDA;SOX17;SOX18;ZC3H12A;MYB;AKT1;EPC1;SOX8;SOX9;EPHB2;ACVR1;MEF2C;RFX3;ANK2;EBF3;SOX11;ANK3;RUNX3;RUNX1;RPL26;CLOCK;TP53;GATA4;PIK3R1;HNRNPLL;GATA1;HIF1A;FXR1;FXR2;PRDM16;WBP2NL;NKX2-1;HIVEP3;NKX2-5;PPARGC1A;FZD1;NFE2;JUN;EGR2;FZD7;PYHIN1;SS18L1;RDX;NFATC2;NFATC1;NR2F2;PBX4;TRERF1;FLI1;GDF7;COL1A1;FUBP3;FUBP1;ID2;SNAI1;HOXD3;CPEB3;TP73;ACVRL1;FOXE1;TGFB1I1;PHF1;PRKAG1;CTCF;SHH;PPP3CB;ME…	0.0551181	0.124394	-0.278665	0.0142191	-0.403059
53	GO:0009968	['SOCS7', 'SOCS6', 'RGS12', 'RGS16', 'RGS5', 'RGS10', 'SOCS5', 'RGS9', 'RGS20', 'RGS11', 'MPIG6B', 'IGFBP3', 'PTPN1', 'ERBB3', 'RGS6', 'RGS19', 'RGS7', 'RGS8', 'NLRP12', 'ACVR1', 'RGS1', 'PTK6', 'RGS21', 'PRR5L', 'RGS7BP', 'RGS9BP', 'BRAP', 'RGS22', 'INPP5D', 'DDIT4L', 'HHIP', 'SRMS', 'RGS18', 'PAK1IP1', 'RGS17', 'KIF26A', 'SNX13', 'UBASH3A', 'UBASH3B']	negative regulation of signal transduction (GO:0009968)	0.0123754	EPHB6;ALK;DDR1;FLT1;YWHAB;FLT3;FLT4;CHD8;ARRB1;IGF1R;CYP26B1;GRB14;HEY1;UBASH3B;KDR;MAGEA1;GRB10;UBASH3A;EPHB2;BTRC;EPHB1;EPHB4;PHACTR4;NKX3-1;EPHB3;ACVR1;PDGFRB;PDGFRA;RNF43;TLE1;PRKCB;EPHA8;INSRR;PRKCD;AXIN1;IRAK3;RPGRIP1L;EPN2;MMP14;TMBIM1;KIT;PRKCQ;ROR1;ROR2;EPHA1;TRIB1;MET;DDR2;LTF;CSF1R;KANK1;LTK;NDRG4;MTMR2;LRP1;TULP3;MST1R;GATA2;THBS1;PRKCZ;FSTL3;GPC1;SNCA;SOCS5;LYN;PTPN1;NLGN4X;TIE1;PTCH…	0.0506013	PTPN1;IRAK3;BTRC;PRKCZ;PTPN2	0.0394216	EPHB6;ALK;DDR1;FLT1;YWHAB;FLT3;FLT4;CHD8;ARRB1;IGF1R;CYP26B1;GRB14;HEY1;UBASH3B;KDR;MAGEA1;GRB10;UBASH3A;EPHB2;EPHB1;EPHB4;PHACTR4;NKX3-1;EPHB3;ACVR1;PDGFRB;PDGFRA;RNF43;TLE1;PRKCB;EPHA8;INSRR;PRKCD;AXIN1;RPGRIP1L;EPN2;MMP14;TMBIM1;KIT;PRKCQ;ROR1;ROR2;EPHA1;TRIB1;MET;DDR2;LTF;CSF1R;KANK1;LTK;NDRG4;MTMR2;LRP1;TULP3;MST1R;GATA2;THBS1;FSTL3;GPC1;SNCA;SOCS5;LYN;NLGN4X;TIE1;PTCH1;PTCH2;SPRY4;DAB2IP;NF…	0.0549451	0.267094	0.247143	0.886787	-0.0199516
54	GO:0045766	['CCL24', 'HSPB6', 'TERT', 'ANGPT2', 'TLR3', 'PDPK1', 'ADAM12', 'TNFSF12', 'RAMP2', 'PDCD6', 'DDAH1', 'SASH1', 'RAPGEF3', 'PAK4', 'C3', 'IL1A', 'IL1B', 'IL1B', 'LRG1', 'RLN2', 'HSPB1', 'CYBB', 'ITGB2', 'SERPINE1', 'FGF1', 'ITGB1', 'PRKCB', 'THBS1', 'THBS1', 'SP1', 'FGF2', 'FGF2', 'FGF2', 'HMOX1', 'CTSH', 'APELA', 'CXCL8', 'RRAS', 'ANXA3', 'C6', 'F3', 'HGF', 'ETS1', 'VEGFA', 'VEGFA', 'VEGFA', 'VEG…	positive regulation of angiogenesis (GO:0045766)	0.044804	SEMA5A;FOXC2;FLT1;BTG1;GATA4;GATA2;FGF1;THBS1;FGF2;HIF1A;CDH5;RRAS;ZC3H12A;KDR;ITGB8;PLCG1;SMAD1;PRKCB;NOS3;WNT5A;PRKCA;HIPK1;KLF4;HIPK2;RHOB;RUNX1;SP1;ADAM12;FGF18;AGO2;CNTN1;RLN2;PRKD2;TEK;PRKD1;ITGA5;EPHA1	0.152565	FOXC2;AGO2	0.0853413	SEMA5A;FLT1;BTG1;GATA4;GATA2;FGF1;THBS1;FGF2;HIF1A;CDH5;RRAS;ZC3H12A;KDR;ITGB8;PLCG1;SMAD1;PRKCB;NOS3;WNT5A;PRKCA;HIPK1;KLF4;HIPK2;RHOB;RUNX1;SP1;ADAM12;FGF18;CNTN1;RLN2;PRKD2;TEK;PRKD1;ITGA5;EPHA1	0.0540541	0.240936	-0.13938	0.118688	-0.380316
55	GO:0008285	['FEZF1', 'ZBTB7C', 'NUPR2', 'H3BNH8', 'SULT2B1', 'MEN1', 'DLL1', 'PLPP1', 'ADGRB1', 'TP53I11', 'PTGES', 'ITGB1BP1', 'PDCD5', 'SLC9A3R1', 'SLC9A3R1', 'IFIT3', 'IRF6', 'KLF11', 'WNT9A', 'TAX1BP3', 'EREG', 'HGS', 'MDM4', 'TRIM24', 'ALOX15B', 'ALOX15B', 'PPM1D', 'INPPL1', 'FGF10', 'CYP27B1', 'FABP7', 'TGFB1I1', 'EEF1E1', 'THAP12', 'KLF4', 'SMAD6', 'SPRY2', 'SPRY1', 'NCK2', 'STRN', 'ST18', 'GSDME', '…	negative regulation of cell proliferation (GO:0008285)	0.015263	APP;TES;ATP8A2;SIRPG;IFIT3;SOX2;MYC;RPS6KA2;SOX9;SOX7;TNS2;KDM2B;MAGI2;WNT5A;P3H2;SOX11;P3H3;RUNX3;FOXP3;ADGRB1;ROR2;TRIB1;TP53;PLPP1;NDRG4;UMOD;FBLN1;PDS5B;FOXO4;GATA2;SCIN;LYN;TFAP2A;TFAP2B;TGFB2;TGFB1;TGFB3;SMAD6;ST18;BMP4;BMP2;CNOT7;DLG3;ID2;PLXNB1;STRN;BMPR1B;CNOT8;MXD4;TP73;ACVRL1;TENM1;BTG2;BMPR2;BTG1;TGFB1I1;CTCF;PKD2;ADRA1A;HNF4A;HRAS;CD33;NKX3-1;KLF10;KLF11;MYOCD;WNT9A;PROX1;OPRM1;AXIN2…	0.0409367	RBBP4;MYC;LMNA;STRN;FOXP3;PTPN2	0.0500792	APP;TES;ATP8A2;SIRPG;IFIT3;SOX2;RPS6KA2;SOX9;SOX7;TNS2;KDM2B;MAGI2;WNT5A;P3H2;SOX11;P3H3;RUNX3;ADGRB1;ROR2;TRIB1;TP53;PLPP1;NDRG4;UMOD;FBLN1;PDS5B;FOXO4;GATA2;SCIN;LYN;TFAP2A;TFAP2B;TGFB2;TGFB1;TGFB3;SMAD6;ST18;BMP4;BMP2;CNOT7;DLG3;ID2;PLXNB1;BMPR1B;CNOT8;MXD4;TP73;ACVRL1;TENM1;BTG2;BMPR2;BTG1;TGFB1I1;CTCF;PKD2;ADRA1A;HNF4A;HRAS;CD33;NKX3-1;KLF10;KLF11;MYOCD;WNT9A;PROX1;OPRM1;AXIN2;PPP2R5C;SSTR2;…	0.0535714	0.245549	-0.805139	2.91523e-06	-1.05069
56	GO:0045597	['BMPR1B', 'SOCS3', 'WNT9A', 'JAK2', 'INS', 'HSP90AB1', 'SERPINF2', 'AR', 'SRF', 'CCN2', 'BTC', 'NF2', 'VHL', 'SOX2', 'RPS6KA3', 'FGF8', 'DLX1', 'ISL1', 'INSM1', 'DLX2', 'POU4F2', 'NEUROD1', 'ZNF268', 'RPS6KA1', 'PPP1R13L', 'CDX2', 'SOX17', 'NEUROD4', 'HSF4', 'PA2G4', 'JUND', 'JUNB', 'FGFR1', 'JUN']	positive regulation of cell differentiation (GO:0045597)	0.000116868	ACVRL1;BMPR2;HSP90AB1;TGFB1I1;HOXA11;LOXL2;RPS6KA3;FGF8;CDH2;ZC3H12A;RPS6KA1;KDR;AKT1;SOX9;SOX6;JUNB;HOXA5;TP63;SOX5;ACVR1;MEF2A;SERPINB3;MEF2C;LMO3;SOX11;AXIN2;PAX2;OLFM1;TIAM1;CREB1;PAX8;HOXB4;CDH15;PRKD1;IL6ST;DDR2;LTF;PPARD;FBN2;DLX1;DLX2;CEBPB;FOXC1;LEF1;ZFP36L1;NEUROD1;CDC42;MAPK9;NEUROD4;GPC1;BNIP2;TGFB2;JUN;TGFB1;JUND;SMAD3;TGFB3;WNT7B;BMP7;ACVR2B;ACVR2A;POU4F2;BMP6;MAPK12;COL1A1;BMP4;BMP…	0.0581498	FOXC1;CREB1;HSP90AB1;TP63	0.000754334	ACVRL1;BMPR2;TGFB1I1;HOXA11;LOXL2;RPS6KA3;FGF8;CDH2;ZC3H12A;RPS6KA1;KDR;AKT1;SOX9;SOX6;JUNB;HOXA5;SOX5;ACVR1;MEF2A;SERPINB3;MEF2C;LMO3;SOX11;AXIN2;PAX2;OLFM1;TIAM1;PAX8;HOXB4;CDH15;PRKD1;IL6ST;DDR2;LTF;PPARD;FBN2;DLX1;DLX2;CEBPB;LEF1;ZFP36L1;NEUROD1;CDC42;MAPK9;NEUROD4;GPC1;BNIP2;TGFB2;JUN;TGFB1;JUND;SMAD3;TGFB3;WNT7B;BMP7;ACVR2B;ACVR2A;POU4F2;BMP6;MAPK12;COL1A1;BMP4;BMP2;DAB2;FES;SNAI1;INSM1;TCF…	0.0533333	0.264711	-0.0175764	0.0931944	-0.282287
57	GO:0048661	['EREG', 'ABCC4', 'WISP1', 'EGFR', 'PDGFB', 'PDGFB', 'TNF', 'HMGCR', 'IGF1', 'IGF1', 'IL6', 'EDN1', 'THBS1', 'ELANE', 'SERPINF2', 'IL6R', 'HMOX1', 'PDGFRB', 'PDGFRB', 'MYB', 'BMP4', 'BMP4', 'CYBA', 'CCL5', 'AKR1B1', 'ITGA2', 'ALOX12', 'S1PR1', 'FGFR2', 'TGM2', 'PTAFR', 'AKT1', 'IL13', 'PTGS2', 'TGFBR2', 'STAT1', 'MTOR', 'NAMPT', 'IRAK1', 'MNAT1', 'AIF1', 'AIF1', 'CDH13', 'HDAC4', 'CX3CL1', 'ID2',…	positive regulation of smooth muscle cell proliferation (GO:0048661)	0.00787714	PDGFRB;JUN;STAT1;MMP2;THBS1;MMP9;FGF2;AIF1;FOXP1;ERN1;BMP4;NR4A3;FGF9;ID2;AKT1;CDH13;MEF2D;ELANE;BMPR1A	0.21942	FOXP1	0.0159121	PDGFRB;JUN;STAT1;MMP2;THBS1;MMP9;FGF2;AIF1;ERN1;BMP4;NR4A3;FGF9;ID2;AKT1;CDH13;MEF2D;ELANE;BMPR1A	0.0526316	0.265028	-0.534339		-0.799366
58	GO:0045669	['BMPR1B', 'CLIC1', 'CCN1', 'WNT10B', 'LRP5', 'WISP1', 'LTF', 'IGF1', 'IL6', 'IL6', 'IL6R', 'GLI3', 'BMP2', 'BMP2', 'BMP2', 'BMP2', 'BMP4', 'BMP4', 'IFITM1', 'HGF', 'JUND', 'CEBPB', 'BMP7', 'BMP6', 'NPPC', 'ACVR2A', 'CTNNB1', 'MSX2', 'FBN2', 'SOX11', 'BMPR1A', 'IL6ST', 'CEBPA', 'CEBPD', 'WNT4', 'WNT7B', 'JAG1', 'ACVR1', 'MEF2C', 'ILK', 'ACVR2B', 'BMPR2', 'RUNX2', 'PRKD1', 'SMAD1', 'ATP6AP1', 'DDR…	positive regulation of osteoblast differentiation (GO:0045669)	0.00373436	ACVR1;FBN2;MEF2C;BMPR2;WNT7B;SOX11;BMP7;ACVR2B;ACVR2A;BMP6;BMP4;BMP2;PRKD1;BMPR1B;IL6ST;TP63;DDR2;LTF;BMPR1A	0.211489	TP63	0.00894686	ACVR1;FBN2;MEF2C;BMPR2;WNT7B;SOX11;BMP7;ACVR2B;ACVR2A;BMP6;BMP4;BMP2;PRKD1;BMPR1B;IL6ST;DDR2;LTF;BMPR1A	0.0526316	0.397209	0.315348		-0.0818608
59	GO:0045860	['CCL21', 'CCN1', 'EREG', 'LAT', 'DAB1', 'JTB', 'GCG', 'TNF', 'CD4', 'PTPRC', 'CSF1', 'XRCC6', 'XRCC5', 'ADCYAP1', 'AZU1', 'CDC25B', 'SDC4', 'CCR7', 'CCR7', 'CDKN1A', 'MAP2K3', 'IQGAP1', 'RASSF2', 'PRKAG1', 'RAP1A', 'RELN', 'VLDLR', 'CDK5', 'CENPE', 'PTK2', 'LCP2', 'DAG1', 'PTK2B', 'GAS6', 'MMD', 'DDR2', 'SPDYA', 'MRNIP', 'CACUL1', 'MMD2', 'DUSP19', 'ALS2', 'CCL19', 'CCL19', 'TRAF4', 'TAB2', 'PRK…	positive regulation of protein kinase activity (GO:0045860)	0.0260998	NRK;ITGB3;NAB2;PRKAG1;PRKAG2;STK10;GRM5;RASSF2;SLK;MAP2K3;MAP4K1;MAP4K2;STRADA;MMD;STRADB;PRKCD;MINK1;AXIN1;MMD2;ERN1;MAPRE3;LCP2;TNIK;DDR2;LTF;CSF1R;CAB39;SRC;IQGAP1;ADRB2;STK4;LRP8;STK3;PTK2B;PAK3;MAP4K5;PAK2;STOX1;MAP4K3;MARK2;SNCA;MAP2K6;MAP3K2;PTPN1;MAP3K3;TGFB2;DAB2IP;PTK2;TAOK3;DLG3;STK24;STK25;DLG4;TAOK1;STK26;TAOK2;CALM1;CALM2	0.119131	MAP2K3;PTPN1;MAP2K6	0.0588974	NRK;ITGB3;NAB2;PRKAG1;PRKAG2;STK10;GRM5;RASSF2;SLK;MAP4K1;MAP4K2;STRADA;MMD;STRADB;PRKCD;MINK1;AXIN1;MMD2;ERN1;MAPRE3;LCP2;TNIK;DDR2;LTF;CSF1R;CAB39;SRC;IQGAP1;ADRB2;STK4;LRP8;STK3;PTK2B;PAK3;MAP4K5;PAK2;STOX1;MAP4K3;MARK2;SNCA;MAP3K2;MAP3K3;TGFB2;DAB2IP;PTK2;TAOK3;DLG3;STK24;STK25;DLG4;TAOK1;STK26;TAOK2;CALM1;CALM2	0.0517241	0.191891	0.070326	0.542994	-0.121565
60	GO:0043405	['PPEF2', 'HGS', 'KSR1', 'TRIB2', 'TRIB3', 'TRIB1', 'TSG101', 'CDK12', 'LIME1', 'TRIB3', 'V9GYV3', 'TRIB1', 'TRIB2', 'DUSP19']	regulation of MAP kinase activity (GO:0043405)	0.000590237	TENM1;FLT1;RGS14;FLT3;CBLC;MST1R;FGF1;RASGRP1;FGF2;IGF1R;UCHL1;IRAK1;STK38;EPHB2;HRAS;ELANE;LYN;PDGFRB;PTPN1;TGFB1;CAV3;DUSP1;PRKCD;SPRY4;DAB2IP;IRAK3;TPD52L1;BMP7;DUSP7;BMP4;FGF18;SPRY3;SPRY2;TRIB3;SPRY1;ADAM8;CDK12;TRIB1;TRIB2	0.13521	PTPN1;IRAK3	0.00195586	TENM1;FLT1;RGS14;FLT3;CBLC;MST1R;FGF1;RASGRP1;FGF2;IGF1R;UCHL1;IRAK1;STK38;EPHB2;HRAS;ELANE;LYN;PDGFRB;TGFB1;CAV3;DUSP1;PRKCD;SPRY4;DAB2IP;TPD52L1;BMP7;DUSP7;BMP4;FGF18;SPRY3;SPRY2;TRIB3;SPRY1;ADAM8;CDK12;TRIB1;TRIB2	0.0512821	0.273351	0.136209	0.625128	-0.137142
61	GO:0007423	['SOX3', 'MAFB', 'ASCL2', 'ASCL1']	sensory organ development (GO:0007423)	0.00825724	WNT10A;TGFB2;FOXE3;FOXC1;NKX2-6;CHD7;ECE1;HIPK1;SIPA1L3;HIPK2;SOX2;SOX3;MAFB;PAX8;SIX4;SALL2;SMOC1;SIX3;BMPR1B;ATF6	0.229	FOXC1	0.0160138	WNT10A;TGFB2;FOXE3;NKX2-6;CHD7;ECE1;HIPK1;SIPA1L3;HIPK2;SOX2;SOX3;MAFB;PAX8;SIX4;SALL2;SMOC1;SIX3;BMPR1B;ATF6	0.05	0.327175	0.297968		-0.029207
62	GO:0001654	['SH3PXD2B', 'BMPR1B', 'MEIS2', 'SCO2', 'SIPA1L3', 'SIX3', 'RBP4', 'RBP4', 'ATF6', 'BMP6', 'PAX6', 'FGF9', 'SOX2', 'TGFB2', 'FOXC1', 'FOXE3', 'FREM2', 'BLOC1S3', 'SLC39A5', 'HIPK1', 'BBS7', 'CPAMD8', 'ADAMTS18', 'ZDHHC16', 'CHRDL1', 'SMG9', 'HIPK2', 'SMOC1', 'RAB18', 'GDF3', 'SALL2', 'MAB21L2', 'MAB21L2', 'SIX6', 'SIX3']	eye development (GO:0001654)	0.0187991	FBN2;TGFB2;FOXE3;FOXC1;CRYBA4;CACNA1C;HIPK1;SIPA1L3;PAX2;HIPK2;SOX2;COL5A1;SALL2;SMOC1;COL5A2;SIX3;BMPR1B;PITX2;ATF6;FBN1	0.238213	FOXC1	0.0344768	FBN2;TGFB2;FOXE3;CRYBA4;CACNA1C;HIPK1;SIPA1L3;PAX2;HIPK2;SOX2;COL5A1;SALL2;SMOC1;COL5A2;SIX3;BMPR1B;PITX2;ATF6;FBN1	0.05	0.385442	0.297968		-0.0874743
63	GO:0016310	['HYKK', 'PMS2P1', 'SPHK1', 'SPHK1', 'SPHK1', 'SPHK1', 'TK2', 'PIK3CD', 'PDXK', 'BCKDK', 'BCKDK', 'PAPSS1', 'PPIP5K2', 'PAPSS2', 'NADK', 'PGK1', 'TK1', 'PRKCG', 'CKM', 'PGK2', 'PGK2', 'TOP1', 'PRPS2', 'CKB', 'CKMT1A', 'CKMT2', 'PRPS1L1', 'MAPK3', 'DCK', 'EPHB2', 'AKT1', 'CIITA', 'CHKA', 'STAT3', 'HTR2B', 'PIK3CA', 'PIK3CB', 'MTOR', 'MTOR', 'PI4KA', 'PIK3CG', 'SEPHS1', 'LIMK2', 'AK2', 'ALDH18A1', …	phosphorylation (GO:0016310)	3.90871e-15	APP;GMFB;CCNT1;GMFG;RPS6KA4;RPS6KA3;STK10;RPS6KA6;RPS6KA5;RPS6KA2;RPS6KA1;AKT3;PIM1;AKT1;PIM3;MAP3K9;PRKACA;EPHB2;PRKACB;ACVR1;CDKL2;PRKCG;CDKL3;PRKCI;CDKL4;CSNK2A1;PRKCB;DAPK1;PRKCD;DAPK3;MATK;PHKA1;PRKCA;CSNK1D;VRK1;VRK2;CSNK1E;RUNX3;PHKA2;ERN1;ERN2;PRKAR1B;CCNE1;MAPKAPK2;BTK;ULK1;SIK1;PRKD2;TNIK;SIK2;PRKD1;ERG;TSSK2;CSNK1G2;CDKL1;BRSK1;BRSK2;TXK;STK4;PRKCZ;STK3;NUAK1;NUAK2;IRAK1;IRAK2;STK38;PG…	0.00875814	PRKCI;CREB1;NEK6;NEK7;IRAK3;CSNK1D;PRKACA;PRKCZ	7.18463e-13	APP;GMFB;CCNT1;GMFG;RPS6KA4;RPS6KA3;STK10;RPS6KA6;RPS6KA5;RPS6KA2;RPS6KA1;AKT3;PIM1;AKT1;PIM3;MAP3K9;EPHB2;PRKACB;ACVR1;CDKL2;PRKCG;CDKL3;CDKL4;CSNK2A1;PRKCB;DAPK1;PRKCD;DAPK3;MATK;PHKA1;PRKCA;VRK1;VRK2;CSNK1E;RUNX3;PHKA2;ERN1;ERN2;PRKAR1B;CCNE1;MAPKAPK2;BTK;ULK1;SIK1;PRKD2;TNIK;SIK2;PRKD1;ERG;TSSK2;CSNK1G2;CDKL1;BRSK1;BRSK2;TXK;STK4;STK3;NUAK1;NUAK2;IRAK1;IRAK2;STK38;PGK1;STK38L;MAP3K21;PGK2;MAR…	0.0479042	0.137604	0.0971574	0.831058	-0.0404468
64	GO:0043535	['EFNA1', 'NF1', 'EPHA2', 'ACVRL1', 'SH3BP1', 'PRCP']	regulation of blood vessel endothelial cell migration (GO:0043535)	0.0457076	STAT5A;MAP2K3;ACVRL1;MEF2C;TGFB1;NOS3;PRKCA;HMGB1;THBS1;FGF2;HIF1A;P2RX4;SH3BP1;SP1;AKT3;FGF18;KDR;AKT1;PRKD2;PLCG1;PRKD1	0.260687	MAP2K3	0.0750715	STAT5A;ACVRL1;MEF2C;TGFB1;NOS3;PRKCA;HMGB1;THBS1;FGF2;HIF1A;P2RX4;SH3BP1;SP1;AKT3;FGF18;KDR;AKT1;PRKD2;PLCG1;PRKD1	0.047619	0.0550214	0.267612		0.212591
65	GO:0007178	['LY6G6E', 'AKAP3', 'ACVR2A', 'ACVR1B', 'IRAK1', 'ACVR2B', 'BMPR2', 'LTBP1', 'MAPK14', 'AKAP4', 'PPM1L']	transmembrane receptor protein serine/threonine kinase signaling pathway (GO:0007178)	8.92813e-06	ACVRL1;BMPR2;AMHR2;TGFB1I1;UBE2D3;UBE2D1;ARRB2;F11R;DUSP15;CDH5;ACVR1;KLF10;CFC1B;LEFTY1;ARHGEF18;FOS;RGMB;RGMA;DUSP22;GREM2;USP15;SRC;DLX5;LEF1;PXN;FURIN;CBL;ACVR1B;PRKCZ;TOB1;PARD6A;IRAK1;LEFTY2;SMAD1;TGFB2;JUN;TGFB1;SMAD3;SMURF2;SMURF1;TGFB3;BMP8A;SMAD9;BMP8B;SMAD6;BMP7;ACVR2B;SMAD5;CFC1;ACVR2A;BMP6;PTK2;GDF7;SMAD7;FKBP1A;BMP4;BMP2;COL3A1;COL1A2;ID1;BMPR1B;FERMT2;BMPR1A	0.109493	ARRB2;PRKCZ;SMAD5	5.44333e-05	ACVRL1;BMPR2;AMHR2;TGFB1I1;UBE2D3;UBE2D1;F11R;DUSP15;CDH5;ACVR1;KLF10;CFC1B;LEFTY1;ARHGEF18;FOS;RGMB;RGMA;DUSP22;GREM2;USP15;SRC;DLX5;LEF1;PXN;FURIN;CBL;ACVR1B;TOB1;PARD6A;IRAK1;LEFTY2;SMAD1;TGFB2;JUN;TGFB1;SMAD3;SMURF2;SMURF1;TGFB3;BMP8A;SMAD9;BMP8B;SMAD6;BMP7;ACVR2B;CFC1;ACVR2A;BMP6;PTK2;GDF7;SMAD7;FKBP1A;BMP4;BMP2;COL3A1;COL1A2;ID1;BMPR1B;FERMT2;BMPR1A	0.047619	0.170722	0.265859	0.628889	0.0951378
66	GO:0030335	['TCAF2', 'WASHC1', 'SMIM22', 'MYO1C', 'CCL24', 'RHOD', 'PIK3CD', 'SDCBP', 'SDCBP', 'PODXL', 'CCN1', 'ADAM10', 'DAPK3', 'SPRY2', 'SNAI2', 'ACTN4', 'SPAG9', 'DIAPH1', 'JAK2', 'ROCK2', 'CPNE3', 'ELP1', 'FGFR1OP', 'MAP4K4', 'SNAI1', 'SNAI1', 'ONECUT2', 'FAM107A', 'WNT11', 'EGFR', 'EGFR', 'F10', 'PLAU', 'HRAS', 'PDGFB', 'PDGFB', 'EGF', 'TGFB1', 'TGFB1', 'CGA', 'FSHB', 'INS', 'IL1B', 'COL1A1', 'PDGFA'…	positive regulation of cell migration (GO:0030335)	7.76216e-05	DOCK5;BMPR2;FLT1;PIK3CD;LAMC2;MIA3;FGF1;IGF1R;SYDE1;ZNF609;KDR;SOX9;HRAS;CCR2;ACVR1;PDGFRB;SERPINB3;PDGFRA;SUN2;SEMA6A;MYOC;WNT5B;PRKCA;ACTN4;RHOD;MMP9;FGR;PTP4A1;TIAM1;MMP14;CEACAM6;RUFY3;NUMB;CDH13;ITGA6;ARHGEF2;ROR2;MAPRE1;EPHA1;ARHGEF7;DOCK1;CBLL1;DDR2;CSF1R;GRB7;CCL11;SRC;LEF1;ACVR1B;THBS1;HIF1A;RTN4;PPM1F;RAB25;CCL7;PTK2B;PLCG1;CCR1;SEMA4A;TCAF2;TGFB2;CARMIL2;TGFB1;SMURF2;SEMA4B;RDX;DAB2IP;…	0.077408	PTP4A1;CEACAM6;AGO2;MAPRE1	0.000436169	DOCK5;BMPR2;FLT1;PIK3CD;LAMC2;MIA3;FGF1;IGF1R;SYDE1;ZNF609;KDR;SOX9;HRAS;CCR2;ACVR1;PDGFRB;SERPINB3;PDGFRA;SUN2;SEMA6A;MYOC;WNT5B;PRKCA;ACTN4;RHOD;MMP9;FGR;TIAM1;MMP14;RUFY3;NUMB;CDH13;ITGA6;ARHGEF2;ROR2;EPHA1;ARHGEF7;DOCK1;CBLL1;DDR2;CSF1R;GRB7;CCL11;SRC;LEF1;ACVR1B;THBS1;HIF1A;RTN4;PPM1F;RAB25;CCL7;PTK2B;PLCG1;CCR1;SEMA4A;TCAF2;TGFB2;CARMIL2;TGFB1;SMURF2;SEMA4B;RDX;DAB2IP;LAMB1;RAB11A;PTK2;VIL1…	0.047619	0.20593	-0.182739	0.0339426	-0.388669
67	GO:2000147	['CCL21', 'NTN1', 'CSF1R', 'EPCAM', 'AKT2', 'CCR7', 'SLC26A5', 'C1QTNF8', 'TRIM32', 'TWIST1', 'TWIST1', 'DUOXA2', 'CAVIN1', 'SPOCK2', 'CCL19', 'PHPT1', 'CFAP20', 'CFAP20']	positive regulation of cell motility (GO:2000147)	0.00278531	FLT1;PIK3CD;LAMC2;FGF1;IGF1R;KDR;HRAS;ACVR1;PDGFRB;SERPINB3;PDGFRA;SUN2;MYOC;WNT5B;TACR2;TACR3;PRKCA;TACR1;ACTN4;RHOD;MMP9;FGR;PTP4A1;TIAM1;MMP14;CEACAM6;RUFY3;NUMB;CDH13;PGAM4;ITGA6;ROR2;MAPRE1;EPHA1;CBLL1;CSF1R;GRB7;CCL11;LEF1;THBS1;CCL7;SPOCK2;PTK2B;CCR1;SEMA4A;TCAF2;CARMIL2;TGFB1;SEMA4B;RDX;LAMB1;PTK2;VIL1;COL1A1;BMP2;DAB2;FER;MYO1C;APC;SNAI1;CNTN1;SPRY2;SNAI2;BCAR1;FERMT3	0.121951	PTP4A1;CEACAM6;MAPRE1	0.00810924	FLT1;PIK3CD;LAMC2;FGF1;IGF1R;KDR;HRAS;ACVR1;PDGFRB;SERPINB3;PDGFRA;SUN2;MYOC;WNT5B;TACR2;TACR3;PRKCA;TACR1;ACTN4;RHOD;MMP9;FGR;TIAM1;MMP14;RUFY3;NUMB;CDH13;PGAM4;ITGA6;ROR2;EPHA1;CBLL1;CSF1R;GRB7;CCL11;LEF1;THBS1;CCL7;SPOCK2;PTK2B;CCR1;SEMA4A;TCAF2;CARMIL2;TGFB1;SEMA4B;RDX;LAMB1;PTK2;VIL1;COL1A1;BMP2;DAB2;FER;MYO1C;APC;SNAI1;CNTN1;SPRY2;SNAI2;BCAR1;FERMT3	0.0461538	0.207515	-0.138952	0.103788	-0.346468
68	GO:0006464	['WWP2', 'MANBA', 'PLOD2', 'MAN2B1', 'UBE2L6', 'TGM5', 'ICMT', 'ATG7', 'ABL1', 'PLAT', 'RPN1', 'RPN2', 'YES1', 'ARAF', 'UBL4A', 'CPE', 'CHRM3', 'TGM1', 'LOX', 'AKT1', 'AKT2', 'USP6', 'GGCX', 'UBA7', 'ABL2', 'PHKA2', 'CDC34', 'SEPHS1', 'MMP15', 'RABGGTB', 'ADPRH', 'UBE2D3', 'UBE2M', 'UBE2M', 'UBE2N', 'UBE2D2', 'UBA52', 'UBE2I', 'UBE2L3', 'SLC35A1', 'PRKDC', 'PHEX', 'PLOD1', 'TGM3', 'ST3GAL1', 'TTL…	cellular protein modification process (GO:0006464)	4.56001e-09	APP;GMFB;GMFG;PPP2R2A;HERC5;RPS6KA4;LCE1B;RPS6KA3;C4A;RPS6KA6;RPS6KA5;RPS6KA2;RPS6KA1;AKT3;AKT1;FBXO6;PRKACA;BTRC;ZNF720;PRKACB;ACVR1;PRKCG;PRKCI;WSB1;CSNK2A1;WSB2;PRKCB;DAPK1;PRKCD;DAPK3;PHKA1;PRKCA;CSNK1D;CSNK1E;RUNX3;PHKA2;LCE1C;CDC34;PRKAR1B;BTK;SPARCL1;ULK1;SIK1;PRKD2;PADI4;SIK2;PRKD1;ALG10B;MTMR2;MTMR3;EPAS1;TXK;SDC2;DCUN1D1;COPS7B;COPS7A;MTMR4;PRKCZ;HIF1A;MTMR6;MTMR7;NUAK1;NUAK2;ST8SIA4;ST…	0.00172083	PTPN1;PRKCI;FBXW11;NEK6;NEK7;IRAK3;CSNK1D;KLHL13;PRKCZ;PPP1CA;PPP1CC;CREB1;RBBP7;PRKACA;BTRC	3.3564e-07	APP;GMFB;GMFG;PPP2R2A;HERC5;RPS6KA4;LCE1B;RPS6KA3;C4A;RPS6KA6;RPS6KA5;RPS6KA2;RPS6KA1;AKT3;AKT1;FBXO6;ZNF720;PRKACB;ACVR1;PRKCG;WSB1;CSNK2A1;WSB2;PRKCB;DAPK1;PRKCD;DAPK3;PHKA1;PRKCA;CSNK1E;RUNX3;PHKA2;LCE1C;CDC34;PRKAR1B;BTK;SPARCL1;ULK1;SIK1;PRKD2;PADI4;SIK2;PRKD1;ALG10B;MTMR2;MTMR3;EPAS1;TXK;SDC2;DCUN1D1;COPS7B;COPS7A;MTMR4;HIF1A;MTMR6;MTMR7;NUAK1;NUAK2;ST8SIA4;STK38L;ARSD;ST3GAL1;ARSE;ST3GAL2;…	0.0460123	0.166364	-0.145516	0.0243085	-0.31188
69	GO:0009966	['hCG_1642624', 'CNK3/IPCEF1', 'SOCS2', 'PPP1R2C', 'GPC4', 'FURIN', 'TDGF1', 'PTPN1', 'NUP62', 'PPP1R2', 'CRK', 'YWHAG', 'YWHAG', 'UGCG', 'PPP1R2B', 'GPC2', 'AFAP1', 'CNKSR2', 'PPP1R2P1', 'MGLL', 'TSPYL2', 'CDC42SE2', 'GLRX2', 'MTCH1', 'GPC6', 'NCLN']	regulation of signal transduction (GO:0009966)	0.000105679	SEMA5A;EPHB6;ALK;DDR1;APP;FLT1;FLT3;GFI1;FLT4;RORA;IGF1R;LFNG;RGS4;RGS5;RGS3;UBASH3B;TRIM5;ZIC1;KDR;UBASH3A;EPHB2;EPHB1;YWHAG;EPHB4;RGS6;EPHB3;ACVR1;PDGFRB;PDGFRA;DYNLT1;EPHA8;ITGA3;INSRR;AXIN1;FOXP3;DUSP6;RUNX1;PLSCR1;ELF1;DOK5;MFNG;KIT;ROR1;SIK2;PRKD1;ROR2;PLCB1;EPHA1;MET;BIRC2;DDR2;BIRC3;CSF1R;SP100;LTK;SRC;RGS16;ALOX15;PXN;TULP3;MST1R;RFNG;RASGRP4;SNX3;RIC8B;IRAK1;GRK5;GRK4;IRAK2;GRK6;RGS20;C…	0.08682	PTPN1;DYNLT1;FOXP3;PTPN2	0.000560394	SEMA5A;EPHB6;ALK;DDR1;APP;FLT1;FLT3;GFI1;FLT4;RORA;IGF1R;LFNG;RGS4;RGS5;RGS3;UBASH3B;TRIM5;ZIC1;KDR;UBASH3A;EPHB2;EPHB1;YWHAG;EPHB4;RGS6;EPHB3;ACVR1;PDGFRB;PDGFRA;EPHA8;ITGA3;INSRR;AXIN1;DUSP6;RUNX1;PLSCR1;ELF1;DOK5;MFNG;KIT;ROR1;SIK2;PRKD1;ROR2;PLCB1;EPHA1;MET;BIRC2;DDR2;BIRC3;CSF1R;SP100;LTK;SRC;RGS16;ALOX15;PXN;TULP3;MST1R;RFNG;RASGRP4;SNX3;RIC8B;IRAK1;GRK5;GRK4;IRAK2;GRK6;RGS20;CSK;OTX2;SOCS5…	0.045977	0.278318	0.0683945	0.157249	-0.209923
70	GO:0006090	['PDHX', 'SLC16A3', 'SLC16A8', 'LDHA', 'LDHB', 'LDHC', 'PDHA1', 'DLD', 'DLAT', 'PDHB', 'VDAC1', 'PDHA2', 'PDHA2', 'BSG', 'ME1', 'SLC16A1', 'GLO1', 'HAGH', 'ME3', 'LDHAL6B', 'PCK2', 'ME2', 'PCK1', 'ME1', 'PC', 'ME3']	pyruvate metabolic process (GO:0006090)	0.00867872	PFKFB2;PDHA2;PDHA1;PKLR;PGAM1;ENO2;CELSR1;GCK;LDHC;LDHB;HK3;LDHA;PFKL;PKM;PGK1;PGAM4;SLC16A8;PGK2;ALDOA;SLC16A3;PGM1;LDHAL6B	0.248057	LDHA	0.0159121	PFKFB2;PDHA2;PDHA1;PKLR;PGAM1;ENO2;CELSR1;GCK;LDHC;LDHB;HK3;PFKL;PKM;PGK1;PGAM4;SLC16A8;PGK2;ALDOA;SLC16A3;PGM1;LDHAL6B	0.0454545	-0.265105	0.396363		0.661468
71	GO:0043066	['PRAMEF33', 'PRAMEF9', 'PRAMEF22', 'PRAMEF27', 'NKX2-6', 'PRAMEF25', 'HAX1', 'ATOX1', 'CBX4', 'EEF2K', 'DDX3X', 'CCN1', 'WNT7A', 'SOCS2', 'SOCS3', 'IFIT3', 'IKBKB', 'AURKA', 'AREL1', 'TBX3', 'MDM4', 'HDAC3', 'BIRC5', 'BIRC5', 'BIRC5', 'CFLAR', 'OGG1', 'SIAH2', 'RIPK2', 'LAMTOR5', 'SMAD6', 'SPRY2', 'TRIAP1', 'DYRK3', 'BNIP3L', 'OPA1', 'NUPR1', 'NUPR1', 'GREM1', 'FCMR', 'PRAMEF10', 'PRAMEF4', 'PRA…	negative regulation of apoptotic process (GO:0043066)	0.00024521	EPHB6;FAIM2;MPO;IFIT3;IGF1R;COMP;RPS6KA3;ARHGDIA;MYC;ZC3H12A;RPS6KA1;KDR;PDK4;PIM1;AKT1;PIM3;SOX8;SOX9;EPHB2;EPHB1;EPHB4;MAGEA3;TP63;EPHB3;PDGFRB;PRKCG;PDGFRA;BNIP3L;PRKCI;MEF2C;TLE1;NKX2-6;CSNK2A1;KDM2B;EPHA8;UNC5B;PRKCD;WNT5A;PRKCA;ATAD3A;POU3F3;POU3F4;ROR1;ADAM8;PHIP;ROR2;EPHA1;IL6ST;TP53;CSF1R;BEX3;PSEN2;AGAP2;ALOX12;MST1R;PSEN1;PIK3R1;GATA1;PRDX2;BAG4;NUAK2;IRAK1;GRK5;BAG3;FGF20;SFN;NKX2-5;P…	0.0409367	DNAJA1;PRKCI;MYC;FHL2;TNFRSF10B;TNFRSF10A;TP63	0.0014727	EPHB6;FAIM2;MPO;IFIT3;IGF1R;COMP;RPS6KA3;ARHGDIA;ZC3H12A;RPS6KA1;KDR;PDK4;PIM1;AKT1;PIM3;SOX8;SOX9;EPHB2;EPHB1;EPHB4;MAGEA3;EPHB3;PDGFRB;PRKCG;PDGFRA;BNIP3L;MEF2C;TLE1;NKX2-6;CSNK2A1;KDM2B;EPHA8;UNC5B;PRKCD;WNT5A;PRKCA;ATAD3A;POU3F3;POU3F4;ROR1;ADAM8;PHIP;ROR2;EPHA1;IL6ST;TP53;CSF1R;BEX3;PSEN2;AGAP2;ALOX12;MST1R;PSEN1;PIK3R1;GATA1;PRDX2;BAG4;NUAK2;IRAK1;GRK5;BAG3;FGF20;SFN;NKX2-5;PPARGC1A;NTSR1;T…	0.044586	0.139465	-0.316644	0.0542167	-0.456109
72	GO:0042127	['SMIM22', 'SGK1', 'NR5A2', 'CXCL11', 'LAMA5', 'FANCA', 'MAFG', 'RBFOX2', 'NUAK1', 'TBX19', 'MITF', 'LGR5', 'PRDM1', 'RBBP9', 'PIAS1', 'KCNH1', 'SIX3', 'PLAU', 'AGT', 'PF4', 'CXCL10', 'INHA', 'FES', 'DBH', 'KIT', 'KIT', 'CLU', 'ESRRA', 'JUP', 'TAL1', 'SAT1', 'ERBB3', 'PTGS1', 'IL4R', 'GUCY2C', 'NFKBIA', 'CCND3', 'TSPO', 'GRPR', 'AGTR1', 'NOS2', 'RPA3', 'HOXD13', 'TCF7', 'TGFBR2', 'BRCA1', 'APOBEC…	regulation of cell proliferation (GO:0042127)	5.36878e-05	APP;TES;SLA2;IFIT3;ZNF609;MYC;RPS6KA2;KDR;AKT1;SOX9;JUNB;SOX7;TNS2;NKX2-6;RBFOX2;CSNK2A1;P3H2;SOX11;P3H3;TIAM1;ADGRB1;BTK;EPHA1;TP53;PLPP1;PTGFR;TXK;UMOD;MST1R;NUAK1;NKX2-5;LYN;JUN;JUND;ST18;PTK2;ACER2;FOSL1;CCDC88A;AGO3;GRB2;STRN;GRAP;CDK13;ACVRL1;ITK;TENM1;BTG2;BTG1;TGFB1I1;CTCF;HOXC10;SHH;HNF4A;HRAS;CD33;PF4V1;SERPINB3;SYK;PRMT1;TET1;WNT9A;PROX1;CBFA2T3;GNL3;HCK;CEACAM6;KIT;SGK3;ARHGEF2;SGK1;S…	0.0204708	RBBP4;AGO3;CEACAM6;MYC;LMNA;TNFRSF10B;TNFRSF10A;STRN;FOXP3;PTPN2	0.000492832	APP;TES;SLA2;IFIT3;ZNF609;RPS6KA2;KDR;AKT1;SOX9;JUNB;SOX7;TNS2;NKX2-6;RBFOX2;CSNK2A1;P3H2;SOX11;P3H3;TIAM1;ADGRB1;BTK;EPHA1;TP53;PLPP1;PTGFR;TXK;UMOD;MST1R;NUAK1;NKX2-5;LYN;JUN;JUND;ST18;PTK2;ACER2;FOSL1;CCDC88A;GRB2;GRAP;CDK13;ACVRL1;ITK;TENM1;BTG2;BTG1;TGFB1I1;CTCF;HOXC10;SHH;HNF4A;HRAS;CD33;PF4V1;SERPINB3;SYK;PRMT1;TET1;WNT9A;PROX1;CBFA2T3;GNL3;HCK;KIT;SGK3;ARHGEF2;SGK1;SGK2;DERL2;RELA;CAMK2N1…	0.04329	0.124063	-0.350296	0.0182291	-0.474359
73	GO:0071375	['MEN1', 'WNT1', 'EDN1', 'FYN', 'SRC', 'POR', 'XBP1', 'APEX1', 'CSK', 'MAP1B', 'MAX', 'NKX6-1', 'MDM2', 'CAV1', 'ZFP36L1', 'ZFP36L1', 'GPER1', 'CYP11B1', 'CYP11B2', 'CYP11A1']	cellular response to peptide hormone stimulus (GO:0071375)	0.000179023	HDAC5;SRC;ADCY4;PIK3R2;SLC2A4;PIK3R1;ADCY7;CRHR1;ADCY6;RELA;ZFP36L1;ADCY5;GNG3;PRKACG;AKT1;GNG8;PRKACA;PRKACB;RAB8B;PRKCI;LHCGR;PKLR;GOT1;PRKCD;DENND4C;SORBS1;TSHR;USF1;GCK;NR4A2;NR4A1;FER;NR4A3;RAB31;PKM;PRKAR1B;TBC1D4;PRKAR1A;CYP11B2;GNB2;CYP11B1;GNB1;GNB4;GNB3;TRIB3;SLC25A33;CPEB2;VAMP2	0.16248	PRKCI;PRKACA	0.000593552	HDAC5;SRC;ADCY4;PIK3R2;SLC2A4;PIK3R1;ADCY7;CRHR1;ADCY6;RELA;ZFP36L1;ADCY5;GNG3;PRKACG;AKT1;GNG8;PRKACB;RAB8B;LHCGR;PKLR;GOT1;PRKCD;DENND4C;SORBS1;TSHR;USF1;GCK;NR4A2;NR4A1;FER;NR4A3;RAB31;PKM;PRKAR1B;TBC1D4;PRKAR1A;CYP11B2;GNB2;CYP11B1;GNB1;GNB4;GNB3;TRIB3;SLC25A33;CPEB2;VAMP2	0.0416667	0.19822	0.257733	0.871545	0.0595128
74	GO:0031623	['RAMP1', 'RAMP1', 'RAMP2', 'RAMP2', 'RAMP2', 'RAMP3', 'RAMP3', 'TFRC', 'ITGB2', 'ITGB1', 'CXCL8', 'EZR', 'CD36', 'CD9', 'ACHE', 'CXCR1', 'CXCR2', 'GRK2', 'ACKR3', 'ACKR3', 'FCER1G', 'ARRB2', 'GRK4', 'ADM', 'ADM', 'ADM', 'GRK3', 'SNCA', 'GRIA1', 'SYK', 'NEDD4', 'DNM2', 'CD81', 'GRB2', 'CLTC', 'CNTN2', 'CAV1', 'LRP1', 'PICALM', 'PICALM', 'SNX1', 'RAB31', 'CALCRL', 'CALCRL', 'LDLRAP1', 'LILRB1', 'A…	receptor internalization (GO:0031623)	0.00492836	SYK;CAV3;LRP1;CLTC;LILRB1;ARRB1;ARRB2;GTF2H2;DNM1;DNM2;DNM3;CACNG7;RAB31;CXCR1;GRK4;NEDD4;CXCR2;GRB2;CACNG2;CACNG3;RAB5A;CACNG4;SNCA;CACNG5	0.260687	ARRB2	0.00971327	SYK;CAV3;LRP1;CLTC;LILRB1;ARRB1;GTF2H2;DNM1;DNM2;DNM3;CACNG7;RAB31;CXCR1;GRK4;NEDD4;CXCR2;GRB2;CACNG2;CACNG3;RAB5A;CACNG4;SNCA;CACNG5	0.0416667	-0.022225	0.535937		0.558162
75	GO:0090288	['CASK', 'CASK', 'SLIT2']	negative regulation of cellular response to growth factor stimulus (GO:0090288)	0.0179606	PTPN1;DLX1;SKOR1;SKOR2;SMURF2;SMURF1;HTRA3;SPRY4;DAB2IP;SULF1;SMAD6;THBS1;FSTL3;SULF2;HIPK2;EPN2;SMAD7;GREM1;GPC1;NEDD4;SPRY3;SPRY2;SPRY1;SLIT2	0.276738	PTPN1	0.0300573	DLX1;SKOR1;SKOR2;SMURF2;SMURF1;HTRA3;SPRY4;DAB2IP;SULF1;SMAD6;THBS1;FSTL3;SULF2;HIPK2;EPN2;SMAD7;GREM1;GPC1;NEDD4;SPRY3;SPRY2;SPRY1;SLIT2	0.0416667	0.404018	-0.275379		-0.679396
76	GO:0000165	['PSMB11', 'PSMD11', 'PSMD12', 'PSMD9', 'MEN1', 'GFRA2', 'PSMD14', 'NRG2', 'PSMA7', 'RASGRF2', 'EREG', 'SPTBN2', 'FGF10', 'PSMD3', 'FGF16', 'RASA4', 'FRS3', 'LAT', 'FGF17', 'PSPN', 'GFRA3', 'JAK2', 'PSMD10', 'PAK3', 'FGF18', 'RASGRP1', 'RASAL1', 'FGF19', 'EGFR', 'MOS', 'MYC', 'NRAS', 'HRAS', 'KRAS', 'PDGFB', 'EGF', 'TGFA', 'TGFB1', 'TNF', 'IL1B', 'IL2RA', 'SPTA1', 'MBP', 'RAF1', 'PDGFA', 'CSF2', …	MAPK cascade (GO:0000165)	0.000330613	NRK;FGF1;FGF2;FGF4;FGF5;FGF6;FGF8;SYNGAP1;FGF9;MYC;KDR;SOX9;BTRC;MEF2A;PDGFRB;PDGFRA;MEF2C;FBXW11;ACTN2;MAPKAPK3;MAPKAPK2;TNIK;SPTBN4;RASAL1;RASAL2;RASAL3;RASGRP1;RASGRP4;ZFP36L2;ZFP36L1;RASGRP3;SPTA1;GRIN2A;FGF20;MARK3;SPTBN1;SPTBN2;TGFB1;GRIN2C;PTK2;GRIN2D;FGF17;FGF16;STK24;DLG4;STK26;FGF18;GRB2;FGFR4;FGF13;CALM1;FGFR3;FGFR2;YWHAB;SPRED1;RASGEF1A;ITGAV;CCR5;SPTAN1;HRAS;MAP4K1;DUSP5;MAP4K2;MINK1…	0.115472	FBXW11;MYC;RANBP9;BTRC	0.00123741	YWHAB;NRK;FGF1;FGF2;FGF4;FGF5;FGF6;SPRED1;FGF8;SYNGAP1;RASGEF1A;FGF9;KDR;ITGAV;SOX9;CCR5;SPTAN1;HRAS;MEF2A;MAP4K1;PDGFRB;PDGFRA;DUSP5;MAP4K2;MEF2C;ACTN2;MINK1;DUSP9;SPTB;DUSP6;DUSP7;RASA3;MAPKAPK3;RASA4;MAPKAPK2;KIT;RASA2;TNIK;SOS1;MET;CAMK2B;SPTBN4;CAMK2D;CAMK2A;RASAL1;RASAL2;RASAL3;RASGRP1;PSMA7;RASGRP4;ZFP36L2;ZFP36L1;RASGRP3;PSMA8;PSMB6;SPTA1;MAPK8;GRIN2A;PSMB5;PABPN1;HSF1;FGF20;MAP4K5;MARK3;…	0.0408163	0.071454	-1.17643	0.00192751	-1.24788
77	GO:0045595	['UNCX', 'KLF4', 'SPRY2', 'FADS1', 'TBX19', 'PTBP3', 'RAF1', 'TFAP2A', 'FES', 'FGFR1', 'PPP2R1A', 'SIK1', 'PPP2CA', 'BIRC2', 'HES5', 'LTBP4', 'TFAP2B', 'SPOCK2', 'KLK6', 'NANOG', 'ST7', 'TCFL5', 'CELA1', 'EID1', 'LIF', 'H3BNH8', 'PLEKHB2', 'APC2', 'APC', 'PLEKHB1']	regulation of cell differentiation (GO:0045595)	0.00117643	PHLDB1;HSP90AB1;PLEKHB2;MEGF10;PLEKHB1;RORC;RPS6KA3;SHH;FGF8;HEY1;RPS6KA1;HEY2;PRKACA;JUNB;PRKCB;RUNX3;RUNX1;GREM1;TIAM1;SIK1;BIRC2;DLX1;DLX2;NEUROD1;PURB;NEUROD4;SCIN;SPOCK2;TFAP2A;TFAP2B;JUN;SKOR1;TGFB1;JUND;SKOR2;KLF4;ELL3;POU4F2;PTK2;SMAD7;BMP4;APC;FES;SMOC1;SNAI2;INSM1;ANP32B;BMPR1B;FGFR2	0.173182	HSP90AB1;PRKACA	0.00281669	DLX1;DLX2;PHLDB1;PLEKHB2;MEGF10;PLEKHB1;RORC;NEUROD1;PURB;RPS6KA3;SHH;NEUROD4;SCIN;FGF8;HEY1;SPOCK2;RPS6KA1;HEY2;JUNB;TFAP2A;TFAP2B;JUN;SKOR1;TGFB1;JUND;SKOR2;PRKCB;KLF4;RUNX3;ELL3;POU4F2;PTK2;RUNX1;SMAD7;GREM1;BMP4;TIAM1;APC;FES;SMOC1;SNAI2;SIK1;INSM1;ANP32B;BMPR1B;FGFR2;BIRC2	0.0408163	0.211929	0.0219213	0.434416	-0.190007
78	GO:0006468	['LMTK3', 'A0A0J9YVX5', 'A0A1B0GUL7', 'H0YGX0', 'H7BZM6', 'NEK8', 'M0QX08', 'M0QYC6', 'M0QYV0', 'SGK1', 'BMPR1B', 'PIK3CD', 'PLK4', 'STK25', 'ADAM10', 'RIOK3', 'BCKDK', 'BCKDK', 'BCKDK', 'IKBKB', 'IKBKB', 'IKBKB', 'CASK', 'AURKA', 'AURKA', 'GAK', 'DCLK1', 'CHUK', 'PPM1D', 'BIRC5', 'PDPK1', 'IRAK2', 'MAP3K13', 'MAP3K13', 'DAPK3', 'BUB1', 'PRKAB2', 'DYRK3', 'DYRK3', 'DYRK3', 'PRKY', 'KALRN', 'GMFG'…	protein phosphorylation (GO:0006468)	5.82137e-26	APP;GMFB;GMFG;RPS6KA4;RPS6KA3;RPS6KA6;RPS6KA5;RPS6KA2;RPS6KA1;AKT3;KDR;AKT1;PRKACA;EPHB2;PRKACB;EPHB1;EPHB4;EPHB3;ACVR1;PRKCG;PRKCI;CSNK2A1;PRKCB;DAPK1;EPHA8;PRKCD;DAPK3;PHKA1;PRKCA;CSNK1D;CSNK1E;RUNX3;PHKA2;PRKAR1B;BTK;ULK2;ULK1;SIK1;PRKCQ;PRKD2;SIK2;PRKD1;EPHA1;TXK;PRKCZ;NUAK1;NUAK2;STK38L;LYN;CDK18;PLK2;PTK2;GDF7;MEX3B;CDK12;CDK13;CDK14;CDK15;CDK16;ACVRL1;DDR1;PRKAG1;PPP3CB;MAP4K1;MAP4K2;SYK;I…	0.00715878	PRKCI;CREB1;NEK6;NEK7;IRAK3;CSNK1D;PRKACA;PRKCZ;MAP2K6	3.55265e-23	APP;GMFB;GMFG;RPS6KA4;RPS6KA3;RPS6KA6;RPS6KA5;RPS6KA2;RPS6KA1;AKT3;KDR;AKT1;EPHB2;PRKACB;EPHB1;EPHB4;EPHB3;ACVR1;PRKCG;CSNK2A1;PRKCB;DAPK1;EPHA8;PRKCD;DAPK3;PHKA1;PRKCA;CSNK1E;RUNX3;PHKA2;PRKAR1B;BTK;ULK2;ULK1;SIK1;PRKCQ;PRKD2;SIK2;PRKD1;EPHA1;TXK;NUAK1;NUAK2;STK38L;LYN;CDK18;PLK2;PTK2;GDF7;MEX3B;CDK12;CDK13;CDK14;CDK15;CDK16;ACVRL1;DDR1;PRKAG1;PPP3CB;MAP4K1;MAP4K2;SYK;INSRR;MINK1;HCK;KIT;SGK3;SG…	0.040724	0.16113	0.110667	0.750466	-0.050463
79	GO:0060326	['CCL21', 'CCL25', 'CXCL14', 'C5', 'PDGFB', 'PDGFB', 'PDGFB', 'PDGFRB', 'PDGFRB', 'KIT', 'HGF', 'PDGFRA', 'HOXB9', 'VCAM1', 'AZU1', 'HMGB2', 'LOX', 'LOX', 'EPHA2', 'EPHA2', 'AGTR1', 'ARRB2', 'ABCC1', 'CRK', 'CRKL', 'CXCL12', 'CCN3', 'CCR6', 'EPHB1', 'BCAR1', 'CCL20', 'RHOG', 'PRKCQ', 'PRKCD', 'SEMA5A', 'ARHGEF16', 'DOCK4', 'LPAR1', 'ELMO2', 'HBEGF', 'PIP5K1A', 'CCL28', 'BIN2', 'LEF1', 'PLXNB3', '…	cell chemotaxis (GO:0060326)	0.0265952	SEMA5A;DOCK4;LEF1;HMGB2;FPR3;PIK3CB;ARRB2;FPR2;CORO1B;EPHB1;PDGFRB;PDGFRA;ABCC1;EGR3;PRKCD;ARHGEF16;NR4A1;HOXB9;KIT;SAA1;PLXNB3;ELMO2;SAA2;PRKCQ;BCAR1	0.293057	ARRB2	0.0424537	SEMA5A;PDGFRB;PDGFRA;DOCK4;ABCC1;EGR3;PRKCD;LEF1;ARHGEF16;HMGB2;FPR3;PIK3CB;FPR2;CORO1B;NR4A1;HOXB9;KIT;SAA1;PLXNB3;ELMO2;SAA2;PRKCQ;EPHB1;BCAR1	0.04	0.173638	0.535937		0.362299
80	GO:0007507	['SH3PXD2B', 'DVL2', 'TBX1', 'RAMP2', 'SHOX2', 'MOSPD3', 'MICAL2', 'HEXIM1', 'FGF19', 'MBD3', 'HAND1', 'PDGFB', 'TGFB1', 'OXT', 'MB', 'COL3A1', 'RBP4', 'RAF1', 'ERBB2', 'EDN1', 'TH', 'SPARC', 'APELA', 'EEF1AKMT4-ECE2', 'GLI2', 'GLI3', 'MYL2', 'MTHFD1', 'PSKH1', 'SRF', 'PCNA', 'BMP2', 'TDGF1', 'GYS1', 'ACAN', 'PPP3CB', 'GJA1', 'PAM', 'EPOR', 'TNNI3', 'PTN', 'NF1', 'ERBB3', 'GRK2', 'EDNRA', 'ITGA3'…	heart development (GO:0007507)	0.0314909	BMPR2;CHD7;ECE1;PKD2;CDH5;SHH;CSRP3;SALL1;SOX17;SOX18;EPHB4;MYBPC3;MEF2A;CFC1B;LEFTY1;MYOCD;MEF2C;MEF2B;NKX2-6;CRELD1;MYH6;MYH7;POPDC2;FOXC2;POPDC3;NDRG4;FOXC1;GATA5;GATA4;CACNA1C;GATA2;GATA1;SCUBE1;TNNI3;NKX2-5;MEF2D;TGFB2;TGFB1;TBX5;BMP7;CFC1;PTK2;FKBP1A;BMP4;BMP2;COL3A1;DLC1;TEK;BCOR;FGF12;FBN1	0.209704	FOXC2;FOXC1	0.0530102	BMPR2;CHD7;ECE1;PKD2;CDH5;SHH;CSRP3;SALL1;SOX17;SOX18;EPHB4;MYBPC3;MEF2A;CFC1B;LEFTY1;MYOCD;MEF2C;MEF2B;NKX2-6;CRELD1;MYH6;MYH7;POPDC2;POPDC3;NDRG4;GATA5;GATA4;CACNA1C;GATA2;GATA1;SCUBE1;TNNI3;NKX2-5;MEF2D;TGFB2;TGFB1;TBX5;BMP7;CFC1;PTK2;FKBP1A;BMP4;BMP2;COL3A1;DLC1;TEK;BCOR;FGF12;FBN1	0.0392157	0.18469	0.166653	0.940309	-0.0180368
81	GO:0006355	['ZNF724', 'A0A087WUV0', 'A0A0U1RQK1', 'POU6F1', 'DUXB', 'LOC390937', 'A0A1W2PQL4', 'TLE7', 'A0A1W2PRP0', 'FOXO3B', 'SBNO1', 'MEIS3P1', 'ZNF840P', 'ZNF316', 'MEIS3P2', 'ZNF850', 'VGLL3', 'PHF20L1', 'KRBOX1', 'DLX3', 'H3BQ85', 'ZNF223', 'K7ERI5', 'NR1H2', 'M0R135', 'M0R1H3', 'ZNF737', 'M0R1X1', 'M0R233', 'M0R3E3', 'PDLIM1', 'APBB1', 'ARNTL', 'NR5A2', 'NR5A2', 'SOX1', 'BHLHE40', 'KMT2D', 'BACH1', '…	regulation of transcription, DNA-templated (GO:0006355)	4.5461e-14	MYT1L;BACH1;BACH2;ELK3;ELK4;ZXDA;SOX17;SOX18;MYC;MYB;AKT1;JUNB;MEF2C;ZNF284;RBFOX2;PRKCB;ZNF160;DAPK3;RFX2;RFX3;SOX11;SOX12;RFX1;ZNF12;RFX7;PRKAR1A;RFX5;PRKCQ;HOXB1;ATF6;CLOCK;ATF3;ZNF395;SRCAP;GATA4;ZNF24;GATA1;HIF1A;POU5F1B;PRDM16;WBP2NL;NKX2-1;HOXC5;NKX2-5;PPARGC1A;GTF2IRD2B;FZD1;ABCA2;NFE2;ZNF264;JUN;JUND;FZD7;NFATC3;NFATC2;NFATC1;NR2F2;PBX4;FLI1;FOSL2;DHFR;COL1A1;FOSL1;SNAI1;ZNF134;ZNF254;BT…	0.00155411	MAP2K3;FOXC2;FOXC1;FBXW11;NONO;FHL2;RFX1;MLLT3;FOXP3;SMAD5;FOXP1;CREB1;MYCN;ZMYM4;MYC;CHMP1A;ZNF417;BTRC;ZNF587;TP63	1.24715e-11	MYT1L;BACH1;BACH2;ELK3;ELK4;ZXDA;SOX17;SOX18;MYB;AKT1;JUNB;MEF2C;ZNF284;RBFOX2;PRKCB;ZNF160;DAPK3;RFX2;RFX3;SOX11;SOX12;ZNF12;RFX7;PRKAR1A;RFX5;PRKCQ;HOXB1;ATF6;CLOCK;ATF3;ZNF395;SRCAP;GATA4;ZNF24;GATA1;HIF1A;POU5F1B;PRDM16;WBP2NL;NKX2-1;HOXC5;NKX2-5;PPARGC1A;GTF2IRD2B;FZD1;ABCA2;NFE2;ZNF264;JUN;JUND;FZD7;NFATC3;NFATC2;NFATC1;NR2F2;PBX4;FLI1;FOSL2;DHFR;COL1A1;FOSL1;SNAI1;ZNF134;ZNF254;BTG1;GTF2H2…	0.038835	0.115549	-0.204233	0.0157191	-0.319783
82	GO:0031346	['ITGA2', 'LCN2', 'PROM2', 'KAT2A', 'RAB8B']	positive regulation of cell projection organization (GO:0031346)	0.0259447	CAMK2B;LTK;NDRG4;TENM3;PLPPR5;STMN2;TWF2;TWF1;SNX3;DPYSL3;PTK2B;MARK2;LYN;FZD1;PRKCI;CARMIL2;CAMK1D;MAGI2;WNT5A;DAB2IP;CBFA2T2;NAV3;FES;PLXNB3;PLXNB2;PRKD1	0.299541	PRKCI	0.0402319	CAMK2B;LTK;NDRG4;TENM3;PLPPR5;STMN2;TWF2;TWF1;SNX3;DPYSL3;PTK2B;MARK2;LYN;FZD1;CARMIL2;CAMK1D;MAGI2;WNT5A;DAB2IP;CBFA2T2;NAV3;FES;PLXNB3;PLXNB2;PRKD1	0.0384615	0.240833	0.29304		0.052207
83	GO:0043069	['WFS1', 'ALB', 'KIT', 'PLCG2', 'NUP62', 'PSMC5', 'POU4F1', 'PAX2', 'MECOM', 'KANK2', 'AMIGO2', 'DCPS', 'DNAJA3', 'TIGAR', 'TM7SF3', 'TM7SF3']	negative regulation of programmed cell death (GO:0043069)	0.00160837	EPHB6;FAIM2;MPO;IFIT3;IGF1R;COMP;RPS6KA3;ARHGDIA;MYC;RPS6KA1;KDR;PIM1;AKT1;PIM3;SOX8;SOX9;EPHB2;EPHB1;EPHB4;TP63;EPHB3;PDGFRB;PDGFRA;BNIP3L;PRKCI;NKX2-6;EPHA8;WNT5A;ATAD3A;POU3F3;ROR1;PHIP;ROR2;EPHA1;IL6ST;TP53;CSF1R;PSEN2;MST1R;PSEN1;PIK3R1;GATA1;PRDX2;BAG4;NUAK2;IRAK1;GRK5;BAG3;NKX2-5;NTSR1;TFAP2A;PLK3;TFAP2B;EGR3;CBX4;PLK2;FZD9;SMAD6;PTK2;HIGD2A;BMP4;DAB2;FGFR4;FGFR3;FGFR2;ALK;DDR1;ARF4;FOXE3;…	0.115472	DNAJA1;PRKCI;MYC;FHL2;TP63	0.00479482	EPHB6;FAIM2;MPO;IFIT3;IGF1R;COMP;RPS6KA3;ARHGDIA;RPS6KA1;KDR;PIM1;AKT1;PIM3;SOX8;SOX9;EPHB2;EPHB1;EPHB4;EPHB3;PDGFRB;PDGFRA;BNIP3L;NKX2-6;EPHA8;WNT5A;ATAD3A;POU3F3;ROR1;PHIP;ROR2;EPHA1;IL6ST;TP53;CSF1R;PSEN2;MST1R;PSEN1;PIK3R1;GATA1;PRDX2;BAG4;NUAK2;IRAK1;GRK5;BAG3;NKX2-5;NTSR1;TFAP2A;PLK3;TFAP2B;EGR3;CBX4;PLK2;FZD9;SMAD6;PTK2;HIGD2A;BMP4;DAB2;FGFR4;FGFR3;FGFR2;ALK;DDR1;ARF4;FOXE3;TNFAIP8;FLT1;FL…	0.0381679	0.130098	-0.672752	0.00651353	-0.80285
84	GO:0042981	['NOL3', 'NOL3', 'NOL3', 'NOL3', 'SGK1', 'HAX1', 'TNFRSF10A', 'HIP1', 'TRAF5', 'APAF1', 'APAF1', 'TNFRSF10B', 'TNFRSF10B', 'TNFRSF10C', 'TRIM24', 'TP73', 'BIRC5', 'TOX3', 'SEPT4', 'DAPK3', 'BCL2L11', 'ACTN4', 'TRIAP1', 'BNIP3L', 'PHLPP1', 'DEDD', 'RSL1D1', 'ALX3', 'ZBTB7A', 'CXCL10', 'ESR1', 'RAF1', 'TP53', 'TP53', 'CD3E', 'CTSB', 'LGALS1', 'ACTN1', 'TPT1', 'NME1', 'GJA1', 'IGFBP3', 'EGR1', 'BCL3…	regulation of apoptotic process (GO:0042981)	1.79766e-07	EPHB6;IKZF3;IFIT3;IFIT2;SOX2;PREX1;RPS6KA3;RASSF2;MYC;RPS6KA2;RPS6KA1;KDR;ARL6IP5;AKT1;SOX8;SOX9;EPHB2;EPHB1;EPHB4;HOXA5;TP63;EPHB3;UNC13B;PRKCI;MEF2C;NKX2-6;DAPK1;EPHA8;ACTN2;ACTN1;DAPK3;SCRIB;ACTN4;TIAM2;TIAM1;EPHA1;ATF6;TP53;NGEF;BEX3;ANP32A;MST1R;PIK3R1;GATA1;APH1A;PRDX2;NUAK2;APH1B;TP53BP2;NKX2-5;NTSR1;PLK3;WNT10B;JUN;EGR3;GADD45B;PLK2;FZD9;PTK2;GDF7;GADD45G;ANP32E;ANP32D;ANP32B;TP73;TOP2A;D…	0.0309382	MAP2K3;DNAJA1;PRKCI;ACTN1;MYC;FHL2;TNFRSF10B;TNFRSF10A;TP63;MAP2K6	2.33219e-06	EPHB6;IKZF3;IFIT3;IFIT2;SOX2;PREX1;RPS6KA3;RASSF2;RPS6KA2;RPS6KA1;KDR;ARL6IP5;AKT1;SOX8;SOX9;EPHB2;EPHB1;EPHB4;HOXA5;EPHB3;UNC13B;MEF2C;NKX2-6;DAPK1;EPHA8;ACTN2;DAPK3;SCRIB;ACTN4;TIAM2;TIAM1;EPHA1;ATF6;TP53;NGEF;BEX3;ANP32A;MST1R;PIK3R1;GATA1;APH1A;PRDX2;NUAK2;APH1B;TP53BP2;NKX2-5;NTSR1;PLK3;WNT10B;JUN;EGR3;GADD45B;PLK2;FZD9;PTK2;GDF7;GADD45G;ANP32E;ANP32D;ANP32B;TP73;TOP2A;DDR1;ARF4;FOXE3;CSRNP3…	0.037594	0.142408	-0.151466	0.107791	-0.293874
85	GO:0045893	['FEZF1', 'FAM170A', 'FAM170A', 'APBB1', 'HAS3', 'PSMD9', 'PSMD9', 'TAF4', 'ARNTL', 'ARNTL', 'ARNTL', 'ARNTL', 'FOXE1', 'NR5A2', 'NR5A2', 'NFIB', 'WNT7A', 'ARID1A', 'DVL1', 'DVL1', 'DVL2', 'DVL2', 'MAP2K7', 'MSTN', 'IRF6', 'IKBKB', 'IKBKB', 'IKBKB', 'CEP290', 'ARHGEF11', 'CHUK', 'TBX3', 'TRIM24', 'AXIN1', 'TP73', 'TP73', 'TP73', 'TOX3', 'CLOCK', 'CLOCK', 'FGF10', 'TGFB1I1', 'TGFB1I1', 'ATMIN', 'T…	positive regulation of transcription, DNA-templated (GO:0045893)	1.8072e-19	ATF1;HNRNPU;ELK3;ELK4;ZXDA;SOX17;CREB3L3;SOX18;CREB3L4;MYC;ZC3H12A;MYB;AKT1;HOXA1;JUNB;HOXA5;MEF2A;NKX2-8;MEF2C;MEF2B;RFX3;SOX11;SOX12;DDX39B;RFX5;HOXB4;HOXB3;PRKD2;HOXB2;HOXB1;PRKD1;ATF6;CLOCK;ATF3;GATA5;GATA4;GATA2;ZNF24;GATA1;HIF1A;PRDM16;WBP2NL;NKX2-1;HOXC4;NKX2-5;PPARGC1A;FZD1;NFE2;JUN;JUND;FZD5;FZD7;NFATC3;NFATC2;PBX2;NFATC1;NR2F2;PBX4;ELL3;ST18;FLI1;NFATC4;FOSL2;COL1A1;FOSL1;AGO2;SNAI1;REL…	0.00414858	MAP2K3;ATF1;FOXC2;FOXC1;FBXW11;FHL2;MLLT3;FOXP3;SMAD5;CREB1;MYCN;MYC;AGO2;BTRC;TP63	4.54801e-17	HNRNPU;ELK3;ELK4;ZXDA;SOX17;CREB3L3;SOX18;CREB3L4;ZC3H12A;MYB;AKT1;HOXA1;JUNB;HOXA5;MEF2A;NKX2-8;MEF2C;MEF2B;RFX3;SOX11;SOX12;DDX39B;RFX5;HOXB4;HOXB3;PRKD2;HOXB2;HOXB1;PRKD1;ATF6;CLOCK;ATF3;GATA5;GATA4;GATA2;ZNF24;GATA1;HIF1A;PRDM16;WBP2NL;NKX2-1;HOXC4;NKX2-5;PPARGC1A;FZD1;NFE2;JUN;JUND;FZD5;FZD7;NFATC3;NFATC2;PBX2;NFATC1;NR2F2;PBX4;ELL3;ST18;FLI1;NFATC4;FOSL2;COL1A1;FOSL1;SNAI1;REL;HOXD4;HOXD3;C…	0.0371287	0.110394	-0.225211	0.0293337	-0.335604
86	GO:0045778	['OXT', 'BMP2', 'BMP4', 'TAC1', 'PTN', 'SOX11', 'WNT5A', 'TGFB2', 'ZBTB16', 'BMPR2', 'TOB2', 'NIPBL']	positive regulation of ossification (GO:0045778)	0.000574241	FBN2;BMPR2;SLC8A1;GPM6B;TP63;ACVR1;TFAP2A;TGFB2;MEF2C;TGFB1;TGFB3;WNT7B;WNT5A;FZD9;SOX11;BMP7;ACVR2B;ACVR2A;BMP6;BMP4;BMP2;PRKD1;BMPR1B;IL6ST;DDR2;LTF;BMPR1A	0.266637	TP63	0.00122418	FBN2;BMPR2;SLC8A1;GPM6B;ACVR1;TFAP2A;TGFB2;MEF2C;TGFB1;TGFB3;WNT7B;WNT5A;FZD9;SOX11;BMP7;ACVR2B;ACVR2A;BMP6;BMP4;BMP2;PRKD1;BMPR1B;IL6ST;DDR2;LTF;BMPR1A	0.037037	0.417083	0.315348		-0.101735
87	GO:0007169	['GFRA2', 'PTPRT', 'CD3EAP', 'MTSS1', 'DOK2', 'MPZL1', 'ANGPTL1', 'CD4', 'CD8A', 'ERBB2', 'ERBB2', 'CSF1R', 'CD3E', 'LYN', 'CD7', 'CSF1', 'CD8B', 'INSRR', 'NTF3', 'ERBB3', 'PTPRG', 'BDKRB2', 'PIK3CB', 'TEK', 'RAPGEF1', 'ERBB4', 'ERBB4', 'TRADD', 'NTRK3', 'TRAT1', 'CSPG4', 'ABI1', 'AHI1', 'IL31RA', 'RASGRP4', 'SHC3', 'CNKSR1', 'DOK1', 'NRTN', 'SH2B1', 'DOK5', 'PILRB', 'STAP1', 'GAB2', 'SH2B3', 'EP…	transmembrane receptor protein tyrosine kinase signaling pathway (GO:0007169)	1.72101e-12	EPHB6;SLA;SLA2;FGF1;FGF2;ACTB;IGF1R;FGF4;ACTG1;FGF5;FGF6;BAIAP2L2;BAIAP2L1;FGF8;UBASH3B;FGF9;STMN1;KDR;PDK4;AKT1;EPHB2;ATP6V1E1;EPHB1;ATP6V1E2;EPHB4;PDK2;EPHB3;PDGFRB;PDGFRA;ATP6V1G1;ATP6V1G2;ATP6V0E1;RBFOX2;EPHA8;MATK;TIAM1;MAPKAPK3;MAPKAPK2;BTK;ELMO1;ELMO2;PRKD2;PHIP;PRKD1;EPHA1;ATP6V0D1;ATP6V0D2;NGEF;CSF1R;TXK;SDC2;PXN;PSEN2;PIK3R3;PIK3R2;MST1R;FOXO4;PSEN1;PIK3R1;ADRB2;RASGRP4;MYL12A;APH1A;APH…	0.0502668	FOXC2;HSP90AA1;FOXC1;ACTB;PTPN2;ACTG1	4.25854e-11	EPHB6;SLA;SLA2;FGF1;FGF2;IGF1R;FGF4;FGF5;FGF6;BAIAP2L2;BAIAP2L1;FGF8;UBASH3B;FGF9;STMN1;KDR;PDK4;AKT1;EPHB2;ATP6V1E1;EPHB1;ATP6V1E2;EPHB4;PDK2;EPHB3;PDGFRB;PDGFRA;ATP6V1G1;ATP6V1G2;ATP6V0E1;RBFOX2;EPHA8;MATK;TIAM1;MAPKAPK3;MAPKAPK2;BTK;ELMO1;ELMO2;PRKD2;PHIP;PRKD1;EPHA1;ATP6V0D1;ATP6V0D2;NGEF;CSF1R;TXK;SDC2;PXN;PSEN2;PIK3R3;PIK3R2;MST1R;FOXO4;PSEN1;PIK3R1;ADRB2;RASGRP4;MYL12A;APH1A;APH1B;ATP6V0A2…	0.0368098	0.0738272	-0.064079	0.559661	-0.137906
88	GO:0016192	['H0YJ10', 'L7N2F9', 'SPTBN2', 'KALRN', 'TBC1D4', 'PLIN3', 'CPNE3', 'RAB11FIP3', 'AP1G2', 'ZFPL1', 'RTN3', 'KIF20A', 'SFT2D2', 'CPNE6', 'PRKCI', 'NSF', 'TSC2', 'VAMP7', 'AP3M2', 'RAB38', 'RAB10', 'RAB14', 'ACTR1A', 'NCALD', 'ARF6', 'RAB11A', 'RAB11A', 'RAB1A', 'VAMP2', 'SPIRE1', 'KIF5A', 'GOLGA4', 'PICALM', 'RAB32', 'MLC1', 'RABEP1', 'CYTH1', 'VAMP3', 'SFT2D3', 'ZFYVE27', 'ARL17A', 'AHI1', 'JAGN1…	vesicle-mediated transport (GO:0016192)	4.87198e-05	APP;FNBP1L;RPH3A;RAB43;RAB41;RINL;DPYSL2;KIF5A;TOM1;TBC1D10A;TBC1D10B;CSNK1G3;PRKCI;APLP2;STX7;CSNK1D;VRK1;SCRIB;VRK2;CSNK1E;VRK3;CTAGE1;ACAP3;ACAP2;ACAP1;CTAGE4;CTAGE9;CTAGE8;RIN3;CHMP4A;PRKD1;CSNK1G2;CSNK1G1;SPTBN4;RAB5B;RAB5C;AGAP2;AGAP1;C2CD4A;C2CD4B;AGAP4;AGAP3;ADRB2;MTM1;CLTCL1;TBC1D17;RAB6A;RAB6B;SNX5;SPTBN2;SYT5;SYT2;CAV3;SYT1;CCZ1B;CAV2;CCZ1;HOOK3;SYT8;EHD1;EHD2;FAM160A2;EHD3;EHD4;CDK5;H…	0.115472	ARFGEF1;ARFGEF2;PRKCI;CHMP1A;CSNK1D	0.000202356	APP;FNBP1L;RPH3A;RAB43;RAB41;RINL;DPYSL2;KIF5A;TOM1;TBC1D10A;TBC1D10B;CSNK1G3;APLP2;STX7;VRK1;SCRIB;VRK2;CSNK1E;VRK3;CTAGE1;ACAP3;ACAP2;ACAP1;CTAGE4;CTAGE9;CTAGE8;RIN3;CHMP4A;PRKD1;CSNK1G2;CSNK1G1;SPTBN4;RAB5B;RAB5C;AGAP2;AGAP1;C2CD4A;C2CD4B;AGAP4;AGAP3;ADRB2;MTM1;CLTCL1;TBC1D17;RAB6A;RAB6B;SNX5;SPTBN2;SYT5;SYT2;CAV3;SYT1;CCZ1B;CAV2;CCZ1;HOOK3;SYT8;EHD1;EHD2;FAM160A2;EHD3;EHD4;CDK5;HOOK2;HOOK1;SP…	0.0357143	0.0902016	-0.0641287	0.529452	-0.15433
89	GO:0045944	['A0A0G2JS52', 'E2F8', 'ZBTB7C', 'NKX2-6', 'HELT', 'MSGN1', 'NKX6-3', 'ARID3C', 'EFCAB7', 'MCIDAS', 'F8W8V4', 'OVOL3', 'HAX1', 'TLR4', 'APBB1', 'BMPR1B', 'MEN1', 'SUPT5H', 'WWP2', 'ETV2', 'ARNTL', 'WASL', 'PIK3R2', 'AGRN', 'MEIS1', 'NR5A2', 'DLL1', 'SOX1', 'DDX3X', 'DDX3X', 'DDX3X', 'CCN1', 'NFIB', 'NFIB', 'NFIB', 'E2F3', 'WNT7A', 'RFXANK', 'CDX4', 'CDX4', 'KMT2D', 'ITGB1BP1', 'ITGB1BP1', 'OVOL1'…	positive regulation of transcription from RNA polymerase II promoter (GO:0045944)	7.2372e-24	ATF1;APP;HNRNPU;IKZF1;IKZF2;IKZF3;ELK3;ELK4;SOX2;RPS6KA4;RPS6KA3;ZNF609;RPS6KA5;SOX17;CREB3L3;SOX18;CREB3L4;MYC;ZC3H12A;RPS6KA1;MYB;EPC1;HOXA1;SOX8;CCNL2;SOX9;CCNL1;JUNB;HOXA5;TP63;ACVR1;MEF2A;NKX2-8;MEF2C;MEF2B;EBF1;RFX3;EBF3;SOX11;EBF4;SOX12;RUNX1;RFX5;HOXB4;HOXB3;PRKD2;HOXB2;HOXB1;PRKD1;ATF6;CLOCK;TP53;ATF3;EPAS1;TXK;GATA5;PIK3R2;GATA4;PIK3R1;GATA2;ZNF24;GATA1;HIF1A;NHLH2;NHLH1;PRDM16;NKX2-1;H…	0.00945702	ATF1;FOXC2;FOXC1;CREB1;MYCN;MYC;AGO2;ERLIN1;ERLIN2;FOXP3;SMAD5;TP63	2.69257e-21	APP;HNRNPU;IKZF1;IKZF2;IKZF3;ELK3;ELK4;SOX2;RPS6KA4;RPS6KA3;ZNF609;RPS6KA5;SOX17;CREB3L3;SOX18;CREB3L4;ZC3H12A;RPS6KA1;MYB;EPC1;HOXA1;SOX8;CCNL2;SOX9;CCNL1;JUNB;HOXA5;ACVR1;MEF2A;NKX2-8;MEF2C;MEF2B;EBF1;RFX3;EBF3;SOX11;EBF4;SOX12;RUNX1;RFX5;HOXB4;HOXB3;PRKD2;HOXB2;HOXB1;PRKD1;ATF6;CLOCK;TP53;ATF3;EPAS1;TXK;GATA5;PIK3R2;GATA4;PIK3R1;GATA2;ZNF24;GATA1;HIF1A;NHLH2;NHLH1;PRDM16;NKX2-1;HOXC4;NKX2-5;PP…	0.0356083	0.123649	-0.212256	0.0530689	-0.335905
90	GO:0007010	['WTIP', 'CCL24', 'AGRN', 'BIN1', 'ABLIM1', 'PLD2', 'SPTBN2', 'VILL', 'LAMA5', 'CFAP410', 'SIPA1L3', 'DIAPH1', 'DIAPH1', 'OBSL1', 'AVIL', 'PRPF40A', 'PALM', 'ACTL6B', 'MICAL2', 'CSPG5', 'SVIL', 'YEATS4', 'ZMYM6', 'FTCD', 'PAK4', 'KRT6A', 'APOE', 'THY1', 'KRT6B', 'KRT16', 'TPM1', 'TUBA3C', 'TUBA3D', 'CCL3', 'SPTB', 'DMD', 'CCL2', 'KRT13', 'KRT5', 'ANK1', 'EPB42', 'DES', 'KRT15', 'KRT4', 'KRT4', 'M…	cytoskeleton organization (GO:0007010)	9.15626e-06	MAST4;MAST3;MAST2;MAST1;SIPA1L3;ZMYM2;ZMYM3;ZMYM4;DPYSL2;KRT25;SUN2;PRKCI;SUN1;SEMA6A;DST;TPM1;ARAP3;PRPF40A;ANK3;KRT76;ARHGAP10;PALLD;RHOU;PHIP;RHOV;TNIK;AJUBA;SPTBN4;CCL13;CCL11;NEDD9;CAMSAP1;CDC42;CNN2;FGD5;STRIP2;FGD6;CCL7;EPB41L3;PACSIN2;PTK2B;FLNB;PACSIN1;MARK1;KRT13;CDC42BPB;WTIP;PTK2;FMNL3;DIAPH1;DES;FMNL2;ABI2;KRT16;BRWD1;BRWD3;SIPA1	0.177231	PRKCI;ZMYM4	3.08785e-05	MAST4;MAST3;MAST2;MAST1;SIPA1L3;ZMYM2;ZMYM3;DPYSL2;KRT25;SUN2;SUN1;SEMA6A;DST;TPM1;ARAP3;PRPF40A;ANK3;KRT76;ARHGAP10;PALLD;RHOU;PHIP;RHOV;TNIK;AJUBA;SPTBN4;CCL13;CCL11;NEDD9;CAMSAP1;CDC42;CNN2;FGD5;STRIP2;FGD6;CCL7;EPB41L3;PACSIN2;PTK2B;FLNB;PACSIN1;MARK1;KRT13;CDC42BPB;WTIP;PTK2;FMNL3;DIAPH1;DES;FMNL2;ABI2;KRT16;BRWD1;BRWD3;SIPA1	0.0350877	0.149228	0.272563	0.683501	0.123335
91	GO:0006612	['MYO1C', 'SDCBP', 'ICMT', 'NCF1', 'CHM', 'ADORA1', 'PRKCI', 'MICALL1', 'PARD3', 'RTP4', 'RAB3IP', 'RTP3', 'ARL6', 'ATG3', 'SEC63', 'RABGEF1', 'TAOK2', 'CACNG2', 'RTP3', 'ZDHHC15', 'ZDHHC11B', 'ZDHHC3', 'VPS37C', 'RTP5', 'ZDHHC6', 'VPS37D', 'ZDHHC24', 'ZDHHC21', 'ZDHHC20', 'RTP1', 'VPS37A', 'VPS37B', 'ZDHHC22', 'ZDHHC1', 'GOLGA7', 'ZDHHC4', 'ZDHHC7', 'RTP2', 'ZDHHC2', 'RTP4', 'ZDHHC23', 'ZDHHC9',…	protein targeting to membrane (GO:0006612)	0.00171097	TRAM1;RTP2;ZDHHC20;RTP1;CHM;ZDHHC7;ZDHHC1;ZDHHC2;ZDHHC3;GOLGA7B;SEC61A1;ZDHHC18;MICALL1;GOLGA7;RAB8B;PRKCI;ZDHHC11;ZDHHC11B;ZDHHC14;ZDHHC15;MYO1C;ZDHHC9;PEX5;TAOK2;ATG4C;ATG4B;ATG4A;CHMP4A;ATG4D	0.295388	PRKCI	0.00311279	TRAM1;RTP2;ZDHHC20;RTP1;CHM;ZDHHC7;ZDHHC1;ZDHHC2;ZDHHC3;GOLGA7B;SEC61A1;ZDHHC18;MICALL1;GOLGA7;RAB8B;ZDHHC11;ZDHHC11B;ZDHHC14;ZDHHC15;MYO1C;ZDHHC9;PEX5;TAOK2;ATG4C;ATG4B;ATG4A;CHMP4A;ATG4D	0.0344828	0.202938	0.29304		0.0901015
92	GO:0000904	['DKK1', 'CTNNB1', 'RELN']	cell morphogenesis involved in differentiation (GO:0000904)	0.000139988	ITGB3;LEF1;LAMC1;SIPA1L3;UNK;RAB25;OPHN1;MICALL2;ITGAV;RAC1;EPHB3;MEF2C;ITGA4;ACTN1;PROX2;LAMB1;PROX1;GRHL2;FER;CLDN3;RILPL2;RILPL1;PEAK1;ITGA8;TEK;EPHA1;FERMT2;VAMP3;FERMT3	0.274117	ACTN1	0.00035895	ITGB3;LEF1;LAMC1;SIPA1L3;UNK;RAB25;OPHN1;MICALL2;ITGAV;RAC1;EPHB3;MEF2C;ITGA4;PROX2;LAMB1;PROX1;GRHL2;FER;CLDN3;RILPL2;RILPL1;PEAK1;ITGA8;TEK;EPHA1;FERMT2;VAMP3;FERMT3	0.0344828	0.104266	0.215492		0.111226
93	GO:0000122	['E2F8', 'E2F8', 'FEZF1', 'CNOT1', 'NUPR2', 'ZBTB42', 'OVOL3', 'MEN1', 'MEN1', 'MEN1', 'CBX4', 'SUPT5H', 'SUPT5H', 'WWP2', 'WWP2', 'FOXE1', 'FOXE1', 'PDE2A', 'WNT10B', 'ARID1A', 'BHLHE40', 'BHLHE40', 'BHLHE40', 'BHLHE40', 'CUX2', 'CDX4', 'OVOL1', 'MEIS2', 'TCERG1', 'BACH1', 'BACH1', 'KLF11', 'ZNF263', 'XPO1', 'PER2', 'PER2', 'ZBTB5', 'ZNF536', 'SMAD7', 'TBX3', 'MDM4', 'ZBTB7B', 'TBXT', 'HDAC3', '…	negative regulation of transcription from RNA polymerase II promoter (GO:0000122)	5.21587e-11	TCERG1;MYT1L;GFI1;HNRNPU;MBD3L4;MBD3L5;IKZF2;SLA2;BACH1;ELK4;SOX2;ZNF608;SOX18;MYC;MYB;MAGEA1;EPC1;SOX9;JUNB;TP63;MEF2A;MEF2C;SOX11;RUNX3;TCERG1L;IFI27;TRIB3;ZNF831;TP53;ATF3;NEDD4L;GATA1;PRDM16;NKX2-1;HIVEP1;NKX2-5;ELANE;PLK3;JUN;JUND;NFATC3;NR2F1;NR2F2;NFATC4;NR2F6;SNAI1;REL;SNAI2;RCOR3;CPEB3;HOXD9;RCOR2;CC2D1A;CC2D1B;TP73;ZNF254;TENM2;FOXE1;VLDLR;CTCF;SHH;HEY1;HEY2;ZNF366;FOXD3;LEFTY1;BATF3;EN…	0.0641198	NCOR2;FOXC2;FOXC1;NCOR1;MYC;FHL2;TP63	7.86801e-10	TCERG1;MYT1L;GFI1;HNRNPU;MBD3L4;MBD3L5;IKZF2;SLA2;BACH1;ELK4;SOX2;ZNF608;SOX18;MYB;MAGEA1;EPC1;SOX9;JUNB;MEF2A;MEF2C;SOX11;RUNX3;TCERG1L;IFI27;TRIB3;ZNF831;TP53;ATF3;NEDD4L;GATA1;PRDM16;NKX2-1;HIVEP1;NKX2-5;ELANE;PLK3;JUN;JUND;NFATC3;NR2F1;NR2F2;NFATC4;NR2F6;SNAI1;REL;SNAI2;RCOR3;CPEB3;HOXD9;RCOR2;CC2D1A;CC2D1B;TP73;ZNF254;TENM2;FOXE1;VLDLR;CTCF;SHH;HEY1;HEY2;ZNF366;FOXD3;LEFTY1;BATF3;EN1;PROX2;P…	0.0333333	0.0557516	-0.505945	0.0376048	-0.561697
94	GO:0045765	['CXCL13', 'TSPAN12', 'RECK', 'KRT1', 'ERBB2', 'IL6', 'FGF2', 'HMOX1', 'RNH1', 'ETS1', 'EFNA1', 'NF1', 'WARS', 'WARS', 'SP100', 'EPHA2', 'CTNNB1', 'ID1', 'LEP', 'EMP2', 'EMP2', 'MAPK7', 'ENPP2', 'GPNMB', 'SFRP1', 'ADGRA2', 'HTATIP2', 'EGLN1', 'TNFRSF12A', 'PLXND1', 'PROK1', 'PROK2']	regulation of angiogenesis (GO:0045765)	0.0140865	SEMA5A;FLT1;BTG1;SPARC;PLXND1;PTPRM;FGF1;FGF2;AMOT;CDH5;SPRED1;ADGRA2;ZC3H12A;KDR;ITGB8;HOXA5;CCR2;SEMA6A;PRKCB;WNT5A;PRKCA;RHOB;RUNX1;COL4A2;ADAM12;ADGRB1;PRKD2;PRKD1;EPHA1;SP100;FOXC1;ROCK1;ROCK2;GATA4;KLK3;FOXO4;GATA2;THBS2;THBS1;HIF1A;THBS4;RRAS;PGK1;PLCG1;EGLN1;TGFB2;STAT1;NOS3;DAB2IP;SULF1;HIPK1;KLF4;HIPK2;SP1;FGF18;AGO2;CNTN1;RLN2;SPRY2;TEK;PF4	0.248057	FOXC1;AGO2	0.0222909	SEMA5A;FLT1;BTG1;SPARC;PLXND1;PTPRM;FGF1;FGF2;AMOT;CDH5;SPRED1;ADGRA2;ZC3H12A;KDR;ITGB8;HOXA5;CCR2;SEMA6A;PRKCB;WNT5A;PRKCA;RHOB;RUNX1;COL4A2;ADAM12;ADGRB1;PRKD2;PRKD1;EPHA1;SP100;ROCK1;ROCK2;GATA4;KLK3;FOXO4;GATA2;THBS2;THBS1;HIF1A;THBS4;RRAS;PGK1;PLCG1;EGLN1;TGFB2;STAT1;NOS3;DAB2IP;SULF1;HIPK1;KLF4;HIPK2;SP1;FGF18;CNTN1;RLN2;SPRY2;TEK;PF4	0.0327869	0.218236	-0.0080655	0.511275	-0.226301
95	GO:0071363	['ANGPT2', 'HTRA2', 'KLF4', 'CPNE3', 'URI1', 'PDGFB', 'BGLAP', 'CAT', 'ERBB2', 'INSR', 'TH', 'THBS1', 'SPARC', 'MYOG', 'SRD5A1', 'TNFRSF1B', 'DDC', 'IBSP', 'RPS6KB1', 'DTYMK', 'SHC1', 'NOS1', 'CTNNB1', 'OPRD1', 'HTR3A', 'MAP1B', 'EMD', 'STAT5B', 'PAX9', 'RACK1', 'MDM2', 'MAP2K5', 'RIPK1', 'LRP8', 'GAS6', 'PPP2R5B', 'TGIF1', 'TWIST1', 'PLK5', 'TWF2', 'SFRP1', 'FEZ1', 'CIB1', 'EHD4', 'EGR4', 'EGR3']	cellular response to growth factor stimulus (GO:0071363)	1.15709e-05	ACVRL1;BMPR2;FLT1;FLT4;STMN2;KDR;AKT1;SOX9;SOX6;PDE8A;SOX5;MAP2K3;ACVR1;MEF2C;MAGI2;WNT5A;EEF1A1;ERN1;ACAP2;MAPKAPK2;XCL1;MT1G;PRKD2;MAPT;PRKD1;DLX1;FOXC1;DLX5;TWF2;HTRA2;IQGAP1;ZFP36L2;CORO1B;ZFP36L1;HAS1;PLCG1;WNT2;STAT5B;WNT10A;TGFB1;SMAD3;EGR3;DAB2IP;SMAD9;WNT7A;KLF4;BMP7;ACVR2A;PHOX2B;BMP6;SMAD7;EHD1;VIL1;BMP4;NR4A1;BMP2;SNAI2;BMPR1B;BCAR1;LIMS1;BMPR1A	0.195716	MAP2K3;FOXC1	3.45171e-05	ACVRL1;BMPR2;FLT1;FLT4;STMN2;KDR;AKT1;SOX9;SOX6;PDE8A;SOX5;ACVR1;MEF2C;MAGI2;WNT5A;EEF1A1;ERN1;ACAP2;MAPKAPK2;XCL1;MT1G;PRKD2;MAPT;PRKD1;DLX1;DLX5;TWF2;HTRA2;IQGAP1;ZFP36L2;CORO1B;ZFP36L1;HAS1;PLCG1;WNT2;STAT5B;WNT10A;TGFB1;SMAD3;EGR3;DAB2IP;SMAD9;WNT7A;KLF4;BMP7;ACVR2A;PHOX2B;BMP6;SMAD7;EHD1;VIL1;BMP4;NR4A1;BMP2;SNAI2;BMPR1B;BCAR1;LIMS1;BMPR1A	0.0327869	0.129036	0.28279	0.673771	0.153754
96	GO:0030334	['SGK1', 'LAMA5', 'LDB2', 'PLXNA2', 'UNC5C', 'NTN1', 'DDX58', 'TGFB1', 'LMNA', 'SERPINE2', 'CEACAM1', 'NCK1', 'FLNA', 'LAMA2', 'LAMA1', 'PAX6', 'AKT1', 'AKT1', 'AKT2', 'PRKX', 'RHOA', 'LMO4', 'RAC1', 'RAC1', 'CDK5', 'MGAT3', 'NEXN', 'ENPP2', 'GNA13', 'KIF14', 'ERBB4', 'LAMA4', 'LAMA3', 'AMOT', 'PHLDA2', 'MYSM1', 'MEAK7', 'USP17L2', 'TMIGD1', 'FRMD5', 'LDB1', 'ADGRG3', 'HACE1', 'MINK1', 'ROBO4', '…	regulation of cell migration (GO:0030334)	2.31842e-07	PLXND1;LDLRAD4;FGF1;IGF1R;AMOT;DOCK10;SLK;DPYSL3;KDR;AKT1;ACVR1;PDGFRB;PDGFRA;WNT5B;MAGI2;TPM1;PRKCA;ACTN4;TIAM1;RUFY3;ROR2;EPHA1;CBLL1;CSF1R;MACF1;GRB7;RHOBTB1;CORO1C;RHOBTB2;PLXNA2;NKX2-1;PLXNA1;SRGAP3;SRGAP1;PLXNA4;CCR1;TCAF2;TCAF1;CARMIL2;TGFB1;RDX;PTK2;SMAD7;VIL1;COL1A1;CAMSAP3;BMP2;DAB2;FER;STK24;STK26;SNAI1;PLXNB3;CNTN1;PLXNB2;SNAI2;AMOTL2;PLXNB1;FERMT3;ACVRL1;CLIC4;FLT1;MCTP1;LDB1;PIK3CD;…	0.127261	PTP4A1;CEACAM6;LMNA;MAPRE1	1.21557e-06	PLXND1;LDLRAD4;FGF1;IGF1R;AMOT;DOCK10;SLK;DPYSL3;KDR;AKT1;ACVR1;PDGFRB;PDGFRA;WNT5B;MAGI2;TPM1;PRKCA;ACTN4;TIAM1;RUFY3;ROR2;EPHA1;CBLL1;CSF1R;MACF1;GRB7;RHOBTB1;CORO1C;RHOBTB2;PLXNA2;NKX2-1;PLXNA1;SRGAP3;SRGAP1;PLXNA4;CCR1;TCAF2;TCAF1;CARMIL2;TGFB1;RDX;PTK2;SMAD7;VIL1;COL1A1;CAMSAP3;BMP2;DAB2;FER;STK24;STK26;SNAI1;PLXNB3;CNTN1;PLXNB2;SNAI2;AMOTL2;PLXNB1;FERMT3;ACVRL1;CLIC4;FLT1;MCTP1;LDB1;PIK3CD;…	0.0327869	0.192588	-0.218282	0.0322665	-0.410871
97	GO:0008284	['PRAMEF33', 'PRAMEF9', 'HMX2', 'PRAMEF22', 'PRAMEF27', 'NKX2-6', 'PRAMEF25', 'TMEM250', 'CDC7', 'DLL1', 'SDCBP', 'E2F3', 'WNT10B', 'ADAM10', 'KMT2D', 'ITGB1BP1', 'EREG', 'EREG', 'TBX3', 'TBX3', 'TBX3', 'TBXT', 'BIRC5', 'HOXA3', 'TBX1', 'PRC1', 'CHP2', 'CHP2', 'VEGFD', 'FGF17', 'GDF9', 'GREM1', 'PRAMEF10', 'PRAMEF4', 'PRAMEF2', 'PRAMEF11', 'DNAJA2', 'LRP5', 'CRLF1', 'CDC123', 'TNFSF13', 'CIAO1', …	positive regulation of cell proliferation (GO:0008284)	0.045741	REG1B;SIRPG;REG1A;HNRNPU;FGF1;FGF2;IGF1R;FGF4;FGF5;FGF6;FGF9;MYC;KDR;PIM1;CHP2;AKT1;SOX8;SOX9;CAPN1;PDGFRB;PDGFRA;PRKCI;MEF2C;NKX2-6;CSNK2A1;WNT5A;MATK;SOX11;POU3F2;POU3F3;FOXP1;TIAM1;PHIP;PRTN3;EPHA1;IL6ST;CSF1R;PTGFR;REG3A;REG3G;MST1R;DPP4;GRK5;FGF20;RPRD1B;NKX2-5;WNT2;ELANE;LYN;TFAP2B;TGFB2;TGFB1;WNT3A;FZD9;BMP6;PTK2;ACER2;BMP4;FOSL1;MLXIPL;BMP2;FER;NR4A3;CNOT7;CDK3;ID2;CDK2;FGFR4;CNOT8;CDK13;…	0.188232	PRKCI;CEACAM6;MYC;FOXP1	0.076078	REG1B;SIRPG;REG1A;HNRNPU;FGF1;FGF2;IGF1R;FGF4;FGF5;FGF6;FGF9;KDR;PIM1;CHP2;AKT1;SOX8;SOX9;CAPN1;PDGFRB;PDGFRA;MEF2C;NKX2-6;CSNK2A1;WNT5A;MATK;SOX11;POU3F2;POU3F3;TIAM1;PHIP;PRTN3;EPHA1;IL6ST;CSF1R;PTGFR;REG3A;REG3G;MST1R;DPP4;GRK5;FGF20;RPRD1B;NKX2-5;WNT2;ELANE;LYN;TFAP2B;TGFB2;TGFB1;WNT3A;FZD9;BMP6;PTK2;ACER2;BMP4;FOSL1;MLXIPL;BMP2;FER;NR4A3;CNOT7;CDK3;ID2;CDK2;FGFR4;CNOT8;CDK13;FGFR3;FGFR2;BMPR…	0.0322581	0.0914972	-1.0366	0.00139444	-1.12809
98	GO:0016525	['KRIT1', 'ADGRB1', 'ADGRB1', 'ADGRB1', 'HGS', 'SEMA3E', 'ANGPT2', 'KLF4', 'SPRY2', 'ADGRB2', 'ADGRB3', 'ROCK2', 'CNMD', 'CD160', 'PGK1', 'AGT', 'PRL', 'APOH', 'PF4', 'CXCL10', 'HRG', 'HRG', 'HRG', 'HRG', 'KLK3', 'DCN', 'THBS1', 'THBS1', 'THBS1', 'THBS1', 'THBS1', 'COL4A2', 'SPARC', 'ATF2', 'NPR1', 'NPPB', 'HLA-G', 'HOXA5', 'HOXA5', 'PTN', 'NF1', 'PTPRM', 'EPHA2', 'PML', 'CTNNB1', 'THBS2', 'THBS4…	negative regulation of angiogenesis (GO:0016525)	0.00298611	FOXC1;SPARC;ROCK1;ROCK2;PTPRM;KLK3;FOXO4;THBS2;THBS1;THBS4;AMOT;SPRED1;PGK1;E2F2;ADAMTS9;HOXA5;CCR2;TGFB2;SEMA6A;STAT1;DAB2IP;SULF1;KLF4;EPN1;KLF2;EPN2;COL4A2;ADGRB1;SPRY2;TEK;PF4	0.315779	FOXC1	0.00506615	SPARC;ROCK1;ROCK2;PTPRM;KLK3;FOXO4;THBS2;THBS1;THBS4;AMOT;SPRED1;PGK1;E2F2;ADAMTS9;HOXA5;CCR2;TGFB2;SEMA6A;STAT1;DAB2IP;SULF1;KLF4;EPN1;KLF2;EPN2;COL4A2;ADGRB1;SPRY2;TEK;PF4	0.0322581	0.245878	0.297968		0.0520901
99	GO:0043087	['ITGB1BP1', 'PLXNB2', 'SIPA1L1', 'SIPA1L1', 'ADAP1', 'TRAPPC6A', 'SBF1', 'SOD1', 'NF1', 'EPHA1', 'EPHA3', 'BCL6', 'MTOR', 'PAFAH1B1', 'CRK', 'RAP1GAP', 'EFNA5', 'EFNA5', 'EPHB3', 'EPHA5', 'EPHA4', 'DYNLT1', 'FGD1', 'OCRL', 'PTK2', 'ARHGEF5', 'PRKG1', 'RAB3GAP1', 'RALBP1', 'NTRK2', 'ARHGAP44', 'TBC1D10B', 'FGD3', 'RASIP1', 'DAB2IP', 'RICTOR', 'FGD5', 'FGD6', 'FGD2', 'TRAPPC6B', 'IQGAP3', 'SBF2', …	regulation of GTPase activity (GO:0043087)	0.0312506	GPSM1;PLXND1;DOCK9;DOCK8;FZD10;F11R;DOCK10;SYDE2;DOCK11;SYDE1;SIPA1L1;RGS8;HRAS;RGS6;RGS7;TBC1D10B;NDEL1;EPHB3;VAV3;VAV1;VAV2;RASA4;XCL2;XCL1;ITGA6;PRTN3;EPHA1;ARHGEF7;NGEF;ARHGEF5;CCL13;RABGAP1;CCL11;RGS16;ASAP3;ADRB1;RASGRP2;RASGRP1;RAP1GAP;FGD5;FGD6;CCL8;CCL7;SH3BP1;PLXNA2;PLXNA1;PLXNA4;TBC1D15;ARFGEF1;ARHGEF37;CAV2;RDX;DAB2IP;PTK2;DNMBP;LRCH1;RGS10;PLXNB3;PLXNB2;PLXNB1;CPEB2;LIMS1	0.262497	ARFGEF1;RABGAP1	0.046164	GPSM1;PLXND1;DOCK9;DOCK8;FZD10;F11R;DOCK10;SYDE2;DOCK11;SYDE1;SIPA1L1;RGS8;HRAS;RGS6;RGS7;TBC1D10B;NDEL1;EPHB3;VAV3;VAV1;VAV2;RASA4;XCL2;XCL1;ITGA6;PRTN3;EPHA1;ARHGEF7;NGEF;ARHGEF5;CCL13;CCL11;RGS16;ASAP3;ADRB1;RASGRP2;RASGRP1;RAP1GAP;FGD5;FGD6;CCL8;CCL7;SH3BP1;PLXNA2;PLXNA1;PLXNA4;TBC1D15;ARHGEF37;CAV2;RDX;DAB2IP;PTK2;DNMBP;LRCH1;RGS10;PLXNB3;PLXNB2;PLXNB1;CPEB2;LIMS1	0.0322581	0.174274	0.200453	0.928308	0.0261786
100	GO:0030100	['HIP1', 'BIN1', 'HIP1R', 'HIP1R', 'ABL1', 'PTPN1', 'CD22', 'ABL2', 'TSC2', 'AP2S1', 'CDH13', 'SYNJ2BP', 'PICALM', 'SNX17', 'ZFYVE16', 'CD177', 'RUFY2', 'STON2', 'RIT2', 'EHD4', 'SYT4', 'SYT4', 'SPHK1', 'SPHK1', 'SNX12', 'STON1', 'RAB20', 'RAB17', 'RAB5B', 'STON2', 'RAB4B', 'ARFGAP1', 'K7ERQ8', 'RAB5A', 'RAB5C', 'RAB4A', 'RUFY1', 'STON1', 'OPHN1']	regulation of endocytosis (GO:0030100)	0.00136059	MTMR2;RAB5B;HIP1;RAB5C;MCTP1;LRP1;SRC;SNX12;NEDD4L;SCAMP5;OPHN1;PACSIN2;ITGAV;LDLR;PACSIN1;SNCA;PTPN1;RAB4A;RAB4B;SYK;HIP1R;LILRB1;FGR;RUFY1;HCK;DAB2;SNX17;RUFY2;CDH13;PRKD1;CBLL1;RAB5A	0.315779	PTPN1	0.00229123	MTMR2;RAB5B;HIP1;RAB5C;MCTP1;LRP1;SRC;SNX12;NEDD4L;SCAMP5;OPHN1;PACSIN2;ITGAV;LDLR;PACSIN1;SNCA;RAB4A;RAB4B;SYK;HIP1R;LILRB1;FGR;RUFY1;HCK;DAB2;SNX17;RUFY2;CDH13;PRKD1;CBLL1;RAB5A	0.03125	0.199328	-0.275379		-0.474707
101	GO:0045216	['XIRP2', 'AJM1', 'CLDN1', 'TGFB1', 'TGFB3', 'NF2', 'PRKCI', 'CLDN6', 'TGFB2', 'CXADR', 'SMAD3', 'OCLN', 'SDK2', 'SDK1', 'NLGN4X', 'MARVELD2', 'MARVELD3', 'CCM2', 'LIMS1', 'LIMS2']	cell-cell junction organization (GO:0045216)	0.00298611	CSF1R;NLGN2;CDH8;CDH7;CDH6;CDH5;CDH4;PARD6B;CDH3;PARD6A;MARVELD2;CDH2;CDH20;CDH1;CDH22;CSK;CDH26;RAB8B;TGFB2;PRKCI;TGFB1;SMAD3;NLGN4X;TGFB3;CDH11;CDH12;CDH13;PRTN3;CDH15;NECTIN3;CDH19;NECTIN1	0.323383	PRKCI	0.00496822	CSF1R;NLGN2;CDH8;CDH7;CDH6;CDH5;CDH4;PARD6B;CDH3;PARD6A;MARVELD2;CDH2;CDH20;CDH1;CDH22;CSK;CDH26;RAB8B;TGFB2;TGFB1;SMAD3;NLGN4X;TGFB3;CDH11;CDH12;CDH13;PRTN3;CDH15;NECTIN3;CDH19;NECTIN1	0.03125	0.265022	0.29304		0.0280178
102	GO:0001934	['IRGM', 'ODAM', 'CCN1', 'CDK2AP1', 'DVL1', 'DVL2', 'MUSK', 'MUSK', 'AXIN1', 'HDAC3', 'TBX1', 'PDE8A', 'PLA2G6', 'ROCK2', 'FLOT1', 'RASGRP1', 'RASGRP1', 'FGF19', 'CHEK2', 'ABL1', 'EGFR', 'F2', 'C3', 'HRAS', 'KRAS', 'TGFB1', 'IGF2', 'TNF', 'TNF', 'TNF', 'IFNG', 'IL1B', 'IL1B', 'CD4', 'CD74', 'ERBB2', 'WNT1', 'NTRK1', 'APP', 'APP', 'ITGB3', 'INSR', 'CRH', 'CSF1R', 'HSP90AA1', 'RAP2A', 'RALB', 'BMP2…	positive regulation of protein phosphorylation (GO:0001934)	0.0033415	EPHB6;APP;CCNT2;CCNT1;FMR1;WWC1;IGF1R;SOX2;RPS6KA4;RPS6KA5;RASSF2;KDR;AKT1;CCNL2;SOX9;CCNL1;EPHB2;PDE8A;EPHB1;EPHB4;EPHB3;MAP2K3;ACVR1;PDGFRB;PDGFRA;EPHA8;MMD2;CSNK1D;ROR1;PRKD2;TNIK;PRKD1;ROR2;EPHA1;TP53;CSF1R;IQGAP1;MST1R;FPR2;ADRB2;STK4;RASGRP1;GATA1;LYN;TGFB2;TGFB1;CAV2;WNT3A;TGFB3;TNK2;TNFRSF10B;TNFRSF10A;BMP7;BMP6;PTK2;GDF7;BMP4;BMP2;DAB2;CAPRIN2;FGFR4;CALM1;FGFR3;CALM2;FGFR2;BMPR1A;EIF4G1;…	0.180572	MAP2K3;TNFRSF10B;TNFRSF10A;CSNK1D	0.00684529	EPHB6;APP;CCNT2;CCNT1;FMR1;WWC1;IGF1R;SOX2;RPS6KA4;RPS6KA5;RASSF2;KDR;AKT1;CCNL2;SOX9;CCNL1;EPHB2;PDE8A;EPHB1;EPHB4;EPHB3;ACVR1;PDGFRB;PDGFRA;EPHA8;MMD2;ROR1;PRKD2;TNIK;PRKD1;ROR2;EPHA1;TP53;CSF1R;IQGAP1;MST1R;FPR2;ADRB2;STK4;RASGRP1;GATA1;LYN;TGFB2;TGFB1;CAV2;WNT3A;TGFB3;TNK2;BMP7;BMP6;PTK2;GDF7;BMP4;BMP2;DAB2;CAPRIN2;FGFR4;CALM1;FGFR3;CALM2;FGFR2;BMPR1A;EIF4G1;ACVRL1;ALK;DDR1;TENM1;BMPR2;FLT1;F…	0.0307692	0.160966	0.320508	0.525299	0.159543
103	GO:0043065	['SYCE3', 'USP27X', 'H3BNH8', 'PANO1', 'FZD9', 'HRK', 'APBB1', 'DFFA', 'SAP18', 'DNM1L', 'BIN1', 'BIN1', 'DDX3X', 'WNT10B', 'ADAM10', 'APAF1', 'PDCD5', 'UNC13B', 'RASGRF2', 'KLF11', 'MCF2L', 'ARHGEF11', 'UBD', 'TLR3', 'SEPT4', 'DAPK3', 'ARHGEF9', 'EEF1E1', 'RIPK2', 'HTRA2', 'HTRA2', 'HTRA2', 'HTRA2', 'BCL2L11', 'FOXO3', 'KALRN', 'BNIP3L', 'GADD45B', 'RFPL1', 'ARL6IP5', 'TRIO', 'NEURL1', 'ALDH1A2'…	positive regulation of apoptotic process (GO:0043065)	0.00346191	FOXA1;IFIT2;PREX1;RASSF2;MYC;RPS6KA2;ZC3H12A;ARL6IP5;SOX7;HOXA5;TP63;UNC13B;BNIP3L;DAPK1;DAPK3;SCRIB;TIAM2;TIAM1;BRMS1;SIK1;ATF6;TP53;NGEF;ARHGEF26;PSEN2;HTRA2;PSEN1;STK4;FOXO3;STK3;NEUROD1;APH1A;APH1B;SCIN;TP53BP2;TFAP2A;MOAP1;WNT10B;TFAP2B;TGFB2;JUN;GADD45B;TGFB3;FZD9;GADD45G;BMP4;BMP2;CDK5;MAP3K10;MAP3K11;TOP2A;TNFAIP8;CSRNP3;BTG1;HMGB1;RAC1;NKX3-1;VAV3;KLF11;ARHGEF12;ARHGEF16;ARHGEF19;ARHGEF1…	0.221452	DNAJA1;MYC;TP63	0.00638157	FOXA1;IFIT2;PREX1;RASSF2;RPS6KA2;ZC3H12A;ARL6IP5;SOX7;HOXA5;UNC13B;BNIP3L;DAPK1;DAPK3;SCRIB;TIAM2;TIAM1;BRMS1;SIK1;ATF6;TP53;NGEF;ARHGEF26;PSEN2;HTRA2;PSEN1;STK4;FOXO3;STK3;NEUROD1;APH1A;APH1B;SCIN;TP53BP2;TFAP2A;MOAP1;WNT10B;TFAP2B;TGFB2;JUN;GADD45B;TGFB3;FZD9;GADD45G;BMP4;BMP2;CDK5;MAP3K10;MAP3K11;TOP2A;TNFAIP8;CSRNP3;BTG1;HMGB1;RAC1;NKX3-1;VAV3;KLF11;ARHGEF12;ARHGEF16;ARHGEF19;ARHGEF18;SEPT4;D…	0.029703	0.173278	-1.33339	3.06107e-05	-1.50666
104	GO:0006357	['ELOA3C', 'ZNF320', 'HMX2', 'DPRX', 'ZSCAN5C', 'ZNF860', 'EPOP', 'HMX3', 'ARGFX', 'ZSCAN5B', 'UNCX', 'ZNF233', 'ZNF98', 'ELOA3D', 'DUXA', 'ZFP92', 'ZNF729', 'DRGX', 'ZNF726', 'ZNF716', 'ZNF785', 'ZNF891', 'NOTO', 'ZNF724', 'ZNF727', 'ZNF705G', 'ZNF705F', 'ZNF705E', 'ZNF99', 'FOXO6', 'LEUTX', 'ZNF487', 'ZNF879', 'ZNF736', 'ZNF732', 'ZNF814', 'ZNF878', 'ZNF587B', 'ANHX', 'M0R2Z0', 'M0R384', 'FOXE1…	regulation of transcription from RNA polymerase II promoter (GO:0006357)	2.32568e-31	ATF1;MYT1L;HNRNPU;SLA2;BACH1;ELK3;ELK4;SOX17;CREB3L3;SOX18;CREB3L4;MYC;ZC3H12A;MYB;HOXA1;JUNB;HOXA5;MEF2A;NKX2-8;MEF2C;MEF2B;PRKCB;RFX2;RFX3;SOX11;SOX12;RFX1;RFX7;PRKAR1A;RFX5;HOXB4;HOXB3;PRKD2;HOXB2;HOXB1;PRKD1;ATF6;CLOCK;ATF3;ZNF395;SRCAP;GATA5;NEDD4L;GATA4;GATA2;ZNF24;GATA1;HIF1A;PRDM16;NKX2-1;HOXC5;HOXC4;NKX2-5;PPARGC1A;GTF2IRD2B;ELANE;ABCA2;PLK3;NFE2;JUN;JUND;FZD5;NFATC3;NR2F1;NFATC2;PBX2;NF…	0.0127393	ATF1;FOXC2;FOXC1;FHL2;RFX1;FOXP3;SMAD5;FOXP1;NCOR2;CREB1;NCOR1;MYCN;ZMYM4;MYC;AGO2;TP63	8.65512e-29	MYT1L;HNRNPU;SLA2;BACH1;ELK3;ELK4;SOX17;CREB3L3;SOX18;CREB3L4;ZC3H12A;MYB;HOXA1;JUNB;HOXA5;MEF2A;NKX2-8;MEF2C;MEF2B;PRKCB;RFX2;RFX3;SOX11;SOX12;RFX7;PRKAR1A;RFX5;HOXB4;HOXB3;PRKD2;HOXB2;HOXB1;PRKD1;ATF6;CLOCK;ATF3;ZNF395;SRCAP;GATA5;NEDD4L;GATA4;GATA2;ZNF24;GATA1;HIF1A;PRDM16;NKX2-1;HOXC5;HOXC4;NKX2-5;PPARGC1A;GTF2IRD2B;ELANE;ABCA2;PLK3;NFE2;JUN;JUND;FZD5;NFATC3;NR2F1;NFATC2;PBX2;NFATC1;NR2F2;ELL…	0.0290381	0.11043	-0.242855	0.0148859	-0.353286
105	GO:0007411	['FEZF1', 'CRPPA', 'DRGX', 'PIK3CD', 'MATN2', 'GFRA2', 'CHL1', 'NTN3', 'DVL1', 'NRP1', 'SPTBN2', 'PLA2G10', 'FLRT2', 'NRP2', 'DSCAM', 'DOK2', 'PSPN', 'GFRA3', 'OPHN1', 'SLIT1', 'SLIT3', 'DAB1', 'RPS6KA5', 'KLF7', 'TRIO', 'SLIT2', 'SLIT2', 'NFASC', 'LYPLA2', 'LGI1', 'SPTA1', 'NTRK1', 'FYN', 'CSF1R', 'RET', 'GLI2', 'GLI3', 'SPTB', 'SRC', 'NCAM1', 'EZR', 'PRKCA', 'BMP7', 'PTPRA', 'PLCG1', 'ANOS1', '…	axon guidance (GO:0007411)	2.76982e-06	PLXND1;PIK3CD;PTPRM;VLDLR;PIK3CB;SHH;RPS6KA5;OPHN1;KIF5C;TUBB3;KIF5B;KIF5A;GRB10;TNR;EPHB2;EPHB1;SPTAN1;HRAS;EPHB3;LYPLA2;SEMA6A;UNC5A;EPHA8;WNT5A;UNC5C;PRKCA;SPTB;ENAH;CREB1;DOK4;DOK5;FEZ1;DOK6;FEZ2;PRKCQ;EVL;SOS1;GRB7;SPTBN4;SRC;NRXN1;NRXN3;PIK3R1;RAP1GAP;SPTA1;GPC1;PLXNA2;SLIT1;PLXNA1;OTX2;PLCG1;SLIT2;PLXNA4;PDLIM7;SPTBN1;SPTBN2;VASP;LGI1;RANBP9;L1CAM;POU4F2;PTK2;DAB1;NFIB;PLXNB3;PLXNB2;PLXNB1…	0.221452	CREB1;RANBP9	7.36063e-06	PLXND1;PIK3CD;PTPRM;VLDLR;PIK3CB;SHH;RPS6KA5;OPHN1;KIF5C;TUBB3;KIF5B;KIF5A;GRB10;TNR;EPHB2;EPHB1;SPTAN1;HRAS;EPHB3;LYPLA2;SEMA6A;UNC5A;EPHA8;WNT5A;UNC5C;PRKCA;SPTB;ENAH;DOK4;DOK5;FEZ1;DOK6;FEZ2;PRKCQ;EVL;SOS1;GRB7;SPTBN4;SRC;NRXN1;NRXN3;PIK3R1;RAP1GAP;SPTA1;GPC1;PLXNA2;SLIT1;PLXNA1;OTX2;PLCG1;SLIT2;PLXNA4;PDLIM7;SPTBN1;SPTBN2;VASP;LGI1;L1CAM;POU4F2;PTK2;DAB1;NFIB;PLXNB3;PLXNB2;PLXNB1;GRB2;CNTN4	0.0289855	0.17681	-0.138581	0.319127	-0.315391
106	GO:0046328	['PHLPP1', 'MAP4K4', 'EGFR', 'IGF1R', 'RAP2A', 'EPHB1', 'F2RL1', 'GRIK2', 'MAPK8IP2', 'RAPGEF1', 'MAGI3', 'COPS5', 'ULK4', 'MAPK8IP3', 'MAPK8IP1', 'PHLPP1', 'MAPK8IP2', 'IGF1R', 'H7C2G1', 'MAPK8IP1']	regulation of JNK cascade (GO:0046328)	0.0171063	APP;HDAC3;FLT4;HMGB1;DUSP15;RASGRP1;IGF1R;RASSF2;MECOM;PTK2B;EPHB1;HRAS;MAP4K2;GADD45B;WNT7B;FZD7;MINK1;DAB2IP;AXIN1;WNT7A;TPD52L1;HIPK2;GADD45G;DUSP22;PER1;ITCH;RAP2A;NCOR1;TAOK3;TAOK1;TAOK2;MAP3K10;FCGR2B;PLCB1;MAP3K11	0.365838	NCOR1	0.0240411	APP;HDAC3;FLT4;HMGB1;DUSP15;RASGRP1;IGF1R;RASSF2;MECOM;PTK2B;EPHB1;HRAS;MAP4K2;GADD45B;WNT7B;FZD7;MINK1;DAB2IP;AXIN1;WNT7A;TPD52L1;HIPK2;GADD45G;DUSP22;PER1;ITCH;RAP2A;TAOK3;TAOK1;TAOK2;MAP3K10;FCGR2B;PLCB1;MAP3K11	0.0285714	0.105643	0.0729603		-0.0326823
107	GO:0090150	['NPC1', 'BRAF', 'BID', 'RAB10', 'RAB11A', 'RAB11B', 'FRMPD1', 'SYNE3', 'COLQ']	establishment of protein localization to membrane (GO:0090150)	0.00456889	MACF1;RTP2;ZDHHC20;RTP1;CHM;ZDHHC7;ZDHHC1;ZDHHC2;ZDHHC3;GOLGA7B;ZDHHC18;MICALL1;GOLGA7;SPTBN1;PRKCI;ANK3;ZDHHC11;ZDHHC11B;RAB11A;ZDHHC14;ZDHHC15;RAB11B;REEP1;MYO1C;RAB31;RILPL2;ZDHHC9;RILPL1;RAB34;TAOK2;ATG4C;ATG4B;ATG4A;VAMP2;ATG4D	0.348443	PRKCI	0.00688853	MACF1;RTP2;ZDHHC20;RTP1;CHM;ZDHHC7;ZDHHC1;ZDHHC2;ZDHHC3;GOLGA7B;ZDHHC18;MICALL1;GOLGA7;SPTBN1;ANK3;ZDHHC11;ZDHHC11B;RAB11A;ZDHHC14;ZDHHC15;RAB11B;REEP1;MYO1C;RAB31;RILPL2;ZDHHC9;RILPL1;RAB34;TAOK2;ATG4C;ATG4B;ATG4A;VAMP2;ATG4D	0.0285714	0.215223	0.29304		0.077816
108	GO:1903506	['PIR', 'ACTN4', 'LPXN', 'PXN', 'NMI', 'TRIP13', 'PTPN14', 'SND1', 'DDX1', 'RALY']	regulation of nucleic acid-templated transcription (GO:1903506)	0.0218816	ZNF573;NAB1;NAB2;JMJD1C;RORA;HR;RORB;CELSR2;BACH1;BACH2;SOX2;RPS6KA4;RPS6KA5;SOX1;SALL1;SOX17;ZFP30;SALL2;ZNF728;SALL3;PTTG2;SALL4;ZNF726;MYB;ZNF600;PITX2;SOX6;ZNF324;ZNF841;PITX3;ZNF561;MEF2C;NKX6-2;ZNF284;ZFP1;ZNF160;DAPK3;ATP1B4;RFX3;MITF;ACTN4;ZNF12;RUNX3;FOXP3;SAP30;PSPC1;ZNF836;PRKCQ;HOXB1;ZNF831;TOX;CLOCK;TP53;AJUBA;ABCG1;ZNF432;ZNF395;ZNF324B;ZNF790;HKR1;DLX4;SP140;TCF7;GATA4;FOXO4;HIF1A;…	0.200895	FOXC1;NONO;ZNF417;FOXP3;ZNF587	0.03591	ZNF573;NAB1;NAB2;JMJD1C;RORA;HR;RORB;CELSR2;BACH1;BACH2;SOX2;RPS6KA4;RPS6KA5;SOX1;SALL1;SOX17;ZFP30;SALL2;ZNF728;SALL3;PTTG2;SALL4;ZNF726;MYB;ZNF600;PITX2;SOX6;ZNF324;ZNF841;PITX3;ZNF561;MEF2C;NKX6-2;ZNF284;ZFP1;ZNF160;DAPK3;ATP1B4;RFX3;MITF;ACTN4;ZNF12;RUNX3;SAP30;PSPC1;ZNF836;PRKCQ;HOXB1;ZNF831;TOX;CLOCK;TP53;AJUBA;ABCG1;ZNF432;ZNF395;ZNF324B;ZNF790;HKR1;DLX4;SP140;TCF7;GATA4;FOXO4;HIF1A;POU5F1…	0.0285714	0.169236	0.0574295	0.663463	-0.111806
109	GO:0043408	['PHLPP1', 'ATP6AP2', 'ATP6AP2', 'REN', 'CD24', 'ID1', 'GRB2', 'LBH', 'SPRED1', 'VRK2', 'STK40', 'ULK4', 'SYNGAP1', 'MYOC', 'HRH4', 'RNF41', 'PRDM11', 'NPFFR2', 'GDF10', 'PAK4', 'NODAL', 'NTRK3', 'LEFTY1', 'BMP2', 'GDF3', 'BMP6', 'GDF6', 'GDF15', 'INHBE', 'GDF1', 'PAK6', 'BMP8B', 'LEFTY2', 'SBK2', 'BMP10', 'PAK1', 'NTRK1', 'GDF7', 'TGFB1', 'GDF2', 'GDF5', 'PAK3', 'INHA', 'PAK5', 'GDF11', 'NTRK2',…	regulation of MAPK cascade (GO:0043408)	0.00170737	EPHB6;ALK;DDR1;FLT1;FLT3;WWC1;FLT4;HMGB1;ADRA1B;ADRA1A;IGF1R;SOX2;SPRED1;GRM4;TRIM5;KDR;EPHB2;EPHB1;HRAS;EPHB4;EPHB3;PDGFRB;PDGFRA;LEFTY1;SYK;MYOC;EPHA8;DUSP1;INSRR;VRK2;ADRB3;KIT;TRIB3;ROR1;ROR2;EPHA1;TRIB1;MET;TRIB2;DDR2;CSF1R;LTK;PELI2;PIK3R2;ALOX12B;MST1R;ADRB2;RASGRP1;RRAS;PAK3;LEFTY2;PAK2;LYN;TGFB2;TGFB1;CAV3;CAV2;TGFB3;DAB2IP;BMP8A;BMP8B;TNFRSF10B;TNFRSF10A;BMP7;BMP6;GDF7;BMP4;BMP2;TEK;CDK…	0.284527	TNFRSF10B;TNFRSF10A	0.00281669	EPHB6;ALK;DDR1;FLT1;FLT3;WWC1;FLT4;HMGB1;ADRA1B;ADRA1A;IGF1R;SOX2;SPRED1;GRM4;TRIM5;KDR;EPHB2;EPHB1;HRAS;EPHB4;EPHB3;PDGFRB;PDGFRA;LEFTY1;SYK;MYOC;EPHA8;DUSP1;INSRR;VRK2;ADRB3;KIT;TRIB3;ROR1;ROR2;EPHA1;TRIB1;MET;TRIB2;DDR2;CSF1R;LTK;PELI2;PIK3R2;ALOX12B;MST1R;ADRB2;RASGRP1;RRAS;PAK3;LEFTY2;PAK2;LYN;TGFB2;TGFB1;CAV3;CAV2;TGFB3;DAB2IP;BMP8A;BMP8B;BMP7;BMP6;GDF7;BMP4;BMP2;TEK;CDK12;FGFR4;FGFR3;FGFR2	0.0273973	0.246735	0.573625	0.20987	0.32689
110	GO:0023057	['MVP']	negative regulation of signaling (GO:0023057)	0.00104176	EPHB6;ALK;DDR1;CSF1R;LTK;FLT1;FLT3;FLT4;MST1R;IGF1R;GLRA1;UBASH3B;KDR;UBASH3A;EPHB2;EPHB1;EPHB4;EPHB3;SOCS5;ACVR1;PDGFRB;PTPN1;PDGFRA;EPHA8;TIE1;INSRR;OPRM1;KIT;ROR1;TEK;ROR2;FGFR4;EPHA1;FGFR3;MET;FGFR2;DDR2	0.348443	PTPN1	0.00155134	EPHB6;ALK;DDR1;CSF1R;LTK;FLT1;FLT3;FLT4;MST1R;IGF1R;GLRA1;UBASH3B;KDR;UBASH3A;EPHB2;EPHB1;EPHB4;EPHB3;SOCS5;ACVR1;PDGFRB;PDGFRA;EPHA8;TIE1;INSRR;OPRM1;KIT;ROR1;TEK;ROR2;FGFR4;EPHA1;FGFR3;MET;FGFR2;DDR2	0.027027	0.252937	-0.275379		-0.528316
111	GO:0030509	['FAM83G', 'BMPR1B', 'BMPR1B', 'BMPR1B', 'SLC33A1', 'USP9Y', 'SMAD7', 'TBXT', 'SMAD9', 'SMAD9', 'SMAD9', 'SMAD6', 'SMAD6', 'BMP10', 'BMP10', 'BMP10', 'BMP10', 'CER1', 'AMH', 'BMP2', 'BMP2', 'BMP2', 'BMP2', 'BMP2', 'BMP2', 'BMP2', 'BMP2', 'BMP4', 'BMP4', 'BMP4', 'BMP4', 'SKI', 'MYH6', 'HIVEP1', 'ZNF8', 'ENG', 'DDX5', 'BMP7', 'BMP7', 'BMP7', 'EGR1', 'BMP6', 'BMP6', 'BMP6', 'ACVR2A', 'ACVR2A', 'ACVR…	BMP signaling pathway (GO:0030509)	0.000240376	ACVRL1;USP15;BMPR2;AMHR2;DLX5;LEF1;UBE2D3;UBE2D1;TOB1;LEFTY2;ACVR1;SMAD1;CFC1B;TGFB2;LEFTY1;TGFB1;SMURF2;SMURF1;TGFB3;BMP8A;SMAD9;BMP8B;SMAD6;RGMB;BMP7;ACVR2B;SMAD5;CFC1;ACVR2A;BMP6;RGMA;GDF7;SMAD7;BMP4;GREM2;BMP2;BMPR1B;BMPR1A	0.346268	SMAD5	0.000459248	ACVRL1;USP15;BMPR2;AMHR2;DLX5;LEF1;UBE2D3;UBE2D1;TOB1;LEFTY2;ACVR1;SMAD1;CFC1B;TGFB2;LEFTY1;TGFB1;SMURF2;SMURF1;TGFB3;BMP8A;SMAD9;BMP8B;SMAD6;RGMB;BMP7;ACVR2B;CFC1;ACVR2A;BMP6;RGMA;GDF7;SMAD7;BMP4;GREM2;BMP2;BMPR1B;BMPR1A	0.0263158	0.257869	0.28875		0.0308806
112	GO:0050806	['LGI1', 'OXT', 'TNF', 'TNF', 'SYT1', 'SLC1A3', 'DLG4', 'GRIK2', 'KISS1', 'KCTD13', 'RETN', 'RIMS4', 'RIMS2', 'RIMS1', 'RIMS3', 'NMU', 'CLSTN1', 'CLSTN3', 'CLSTN2']	positive regulation of synaptic transmission (GO:0050806)	1.19982e-06	SLC24A2;NLGN3;SLC24A1;APP;NLGN1;NLGN2;RGS14;TSHZ3;CLSTN2;FMR1;NRXN1;CLSTN1;GRIK2;PRKCZ;ADRA1A;SLC8A2;CACNG7;RIMS4;GRIN2A;RIMS3;CUX2;PTK2B;EPHB2;CACNG2;CACNG3;CACNG4;CACNG5;UNC13B;LGI1;SYT1;PLK2;WNT7A;GRIN2C;GRIN2D;SLC8A3;DLG4;KCTD13;VAMP2	0.310648	PRKCZ	2.75947e-06	SLC24A2;NLGN3;SLC24A1;APP;NLGN1;NLGN2;RGS14;TSHZ3;CLSTN2;FMR1;NRXN1;CLSTN1;GRIK2;ADRA1A;SLC8A2;CACNG7;RIMS4;GRIN2A;RIMS3;CUX2;PTK2B;EPHB2;CACNG2;CACNG3;CACNG4;CACNG5;UNC13B;LGI1;SYT1;PLK2;WNT7A;GRIN2C;GRIN2D;SLC8A3;DLG4;KCTD13;VAMP2	0.0263158	0.305473	-0.0271083		-0.332582
113	GO:0008016	['FXYD1', 'CACNA1H', 'CELF2', 'TH', 'CHRM2', 'GNAO1', 'TPM1', 'ADORA3', 'TMIGD3', 'THRA', 'THRB', 'MYH6', 'DES', 'S100A1', 'PLN', 'SRI', 'GLP1R', 'TNNT2', 'CYP2J2', 'KCNQ1', 'CAV3', 'CACNA1B', 'DMPK', 'TBX2', 'CAMK2D', 'KCNJ12', 'FOXN4', 'HBEGF', 'KCNIP2', 'HSPB7', 'KCNE5', 'KCNG2', 'DMPK']	regulation of heart contraction (GO:0008016)	0.00755529	CHRM2;HCN4;KCNG2;CAMK2D;ATP1A4;ITPR1;ATP2A2;ITPR2;ATP1A3;ATP1A2;ATP2A1;SLC8A1;CACNA1H;SLC8A2;TNNI3;PRKACA;NKX2-5;CYP2J2;TGFB2;CAV3;KCNJ11;KCNJ12;KCNIP2;PDE4D;TPM1;ATP2B4;ATP2B3;ATP2B2;ANK2;ATP1B3;ATP2B1;SMAD7;SLC8A3;DES;P2RX4;CALM1;CALM2;MYH6	0.37903	PRKACA	0.0107636	CHRM2;HCN4;KCNG2;CAMK2D;ATP1A4;ITPR1;ATP2A2;ITPR2;ATP1A3;ATP1A2;ATP2A1;SLC8A1;CACNA1H;SLC8A2;TNNI3;NKX2-5;CYP2J2;TGFB2;CAV3;KCNJ11;KCNJ12;KCNIP2;PDE4D;TPM1;ATP2B4;ATP2B3;ATP2B2;ANK2;ATP1B3;ATP2B1;SMAD7;SLC8A3;DES;P2RX4;CALM1;CALM2;MYH6	0.0263158	0.0876845	0.222426		0.134742
114	GO:0017148	['CNOT1', 'PATL2', 'IGF2BP3', 'DDX3X', 'ENC1', 'DAPK3', 'SYNCRIP', 'SYNCRIP', 'EIF4E2', 'DHFR', 'ANG', 'GAPDH', 'GAPDH', 'TYMS', 'EIF4E', 'EPRS', 'EPRS', 'RARA', 'NCL', 'EIF2AK2', 'EIF2AK2', 'EIF2AK2', 'RPS3', 'IGFBP5', 'CALR', 'CALR', 'TIA1', 'SHMT1', 'EIF4A3', 'RPL13A', 'RPL13A', 'RPL13A', 'RGS2', 'IREB2', 'TOB1', 'RIDA', 'DAPK1', 'NANOS2', 'NANOS3', 'RACK1', 'BTG2', 'RBM3', 'PURA', 'ILF3', 'CI…	negative regulation of translation (GO:0017148)	0.000327746	GRB7;BTG2;FMR1;SHMT1;TOB1;FXR1;PAIP2B;LARP1;FXR2;UNK;EIF4EBP1;IGF2BP1;EIF4EBP2;IGF2BP3;EIF4EBP3;IGF2BP2;PAIP2;ZNF540;DAPK1;DAPK3;SAMD4A;SAMD4B;PRG3;PUM1;WTIP;MEX3D;MEX3C;DHFR;MEX3B;MEX3A;LIN28A;CNOT7;CAPRIN1;AGO2;CNOT8;CPEB3;CPEB2;GAPDH;AJUBA;CPEB4	0.361695	AGO2	0.000583742	GRB7;BTG2;FMR1;SHMT1;TOB1;FXR1;PAIP2B;LARP1;FXR2;UNK;EIF4EBP1;IGF2BP1;EIF4EBP2;IGF2BP3;EIF4EBP3;IGF2BP2;PAIP2;ZNF540;DAPK1;DAPK3;SAMD4A;SAMD4B;PRG3;PUM1;WTIP;MEX3D;MEX3C;DHFR;MEX3B;MEX3A;LIN28A;CNOT7;CAPRIN1;CNOT8;CPEB3;CPEB2;GAPDH;AJUBA;CPEB4	0.025	0.016986	-0.314099		-0.331085
115	GO:0071773	['BMPR1B', 'SMAD9', 'SPINT1', 'SPINT2', 'CER1', 'COL2A1', 'BMP2', 'BMP2', 'BMP4', 'BMP7', 'BMP6', 'GATA3', 'ACVR2A', 'ACVR2A', 'BMPR1A', 'ACVRL1', 'ACVRL1', 'SOX9', 'DLX1', 'DLX5', 'ADAMTS12', 'ACVR1', 'SMAD4', 'BMPR2', 'RUNX2', 'HJV', 'SFRP1', 'VSTM2A', 'GATA6', 'PHOX2B', 'GATA5', 'TNMD', 'HEYL', 'TMEM100', 'GDF2', 'ADAMTS7', 'TMEM100']	cellular response to BMP stimulus (GO:0071773)	0.000105679	ACVRL1;DLX1;USP15;BMPR2;AMHR2;DLX5;LEF1;UBE2D3;UBE2D1;TOB1;SOX9;LEFTY2;ACVR1;SMAD1;CFC1B;TGFB2;LEFTY1;TGFB1;SMURF2;SMURF1;TGFB3;BMP8A;SMAD9;BMP8B;SMAD6;RGMB;BMP7;ACVR2B;SMAD5;CFC1;ACVR2A;PHOX2B;BMP6;RGMA;GDF7;SMAD7;BMP4;GREM2;BMP2;BMPR1B;BMPR1A	0.359549	SMAD5	0.000193674	ACVRL1;DLX1;USP15;BMPR2;AMHR2;DLX5;LEF1;UBE2D3;UBE2D1;TOB1;SOX9;LEFTY2;ACVR1;SMAD1;CFC1B;TGFB2;LEFTY1;TGFB1;SMURF2;SMURF1;TGFB3;BMP8A;SMAD9;BMP8B;SMAD6;RGMB;BMP7;ACVR2B;CFC1;ACVR2A;PHOX2B;BMP6;RGMA;GDF7;SMAD7;BMP4;GREM2;BMP2;BMPR1B;BMPR1A	0.0243902	0.238228	0.28875		0.0505219
116	GO:0010976	['APBB1', 'PLXNB2', 'CFLAR', 'CBFA2T2', 'KDM1A', 'SNX3', 'AVIL', 'AVIL', 'AP2A1', 'AGT', 'EPO', 'APOE', 'APOE', 'APOE', 'NTRK1', 'FYN', 'S100A9', 'FES', 'LYN', 'RET', 'HSPA5', 'FGFR1', 'NME1', 'ARSB', 'NCK1', 'ADCYAP1', 'ATF1', 'PTN', 'CNR1', 'MDK', 'MDK', 'NME2', 'ITGA6', 'BDNF', 'ITGA3', 'EPHA3', 'LTK', 'SERPINF1', 'RGS2', 'WNT5A', 'PRKCI', 'ABL2', 'RAP1A', 'DYNLT1', 'CX3CL1', 'RELN', 'SCN1B', …	positive regulation of neuron projection development (GO:0010976)	0.000747263	CPNE9;CAMK2B;LTK;NDRG4;TENM3;CPNE5;PLXND1;PLPPR5;STMN2;TWF2;TWF1;NEDD4L;RASAL1;VLDLR;LRP8;SNX3;ARHGDIA;DPYSL3;PLXNA2;PLXNA1;PTK2B;SLIT2;PLXNA4;MARK2;PACSIN1;LYN;FZD1;PRKCI;SYT2;CAMK1D;SYT1;SMURF1;MAGI2;WNT5A;DAB2IP;CBFA2T2;BMP7;FES;PLXNB3;PLXNB2;PLXNB1;PRKD1	0.384067	PRKCI	0.00113242	CPNE9;CAMK2B;LTK;NDRG4;TENM3;CPNE5;PLXND1;PLPPR5;STMN2;TWF2;TWF1;NEDD4L;RASAL1;VLDLR;LRP8;SNX3;ARHGDIA;DPYSL3;PLXNA2;PLXNA1;PTK2B;SLIT2;PLXNA4;MARK2;PACSIN1;LYN;FZD1;SYT2;CAMK1D;SYT1;SMURF1;MAGI2;WNT5A;DAB2IP;CBFA2T2;BMP7;FES;PLXNB3;PLXNB2;PLXNB1;PRKD1	0.0238095	0.25161	0.29304		0.0414292
117	GO:0010975	['GRID2', 'GATA3', 'CTNNA2', 'AKT1', 'PSEN1', 'PTEN', 'SNAP25', 'NCS1', 'CCDC88A', 'SLC39A12', 'FRMD7', 'BRSK2', 'SFRP1', 'BRSK1', 'KLK6', 'ULK4', 'SFRP2', 'ACAP3', 'IL1RAPL1', 'MARK1', 'FBXO7', 'NDEL1', 'TBR1', 'EFHC2']	regulation of neuron projection development (GO:0010975)	0.0377582	CAMK2B;KANK1;LTK;NDRG4;PTPRS;TENM3;GFI1;PLPPR5;STMN2;TWF2;CRMP1;TWF1;ADCY6;CAMSAP2;SNX3;SIPA1L1;CDH2;DPYSL3;AKT1;PTK2B;CSMD3;PAK3;MARK2;NDEL1;EPHB3;LYN;FZD1;PRKCI;CAMK1D;WNT3A;MAGI2;WNT5A;DAB2IP;CBFA2T2;SSH2;SSH1;CCDC88A;FES;RUFY3;PLXNB3;PLXNB2;PRKD1	0.435773	PRKCI	0.0460652	CAMK2B;KANK1;LTK;NDRG4;PTPRS;TENM3;GFI1;PLPPR5;STMN2;TWF2;CRMP1;TWF1;ADCY6;CAMSAP2;SNX3;SIPA1L1;CDH2;DPYSL3;AKT1;PTK2B;CSMD3;PAK3;MARK2;NDEL1;EPHB3;LYN;FZD1;CAMK1D;WNT3A;MAGI2;WNT5A;DAB2IP;CBFA2T2;SSH2;SSH1;CCDC88A;FES;RUFY3;PLXNB3;PLXNB2;PRKD1	0.0238095	0.236158	0.29304		0.0568816
118	GO:0045666	['FEZF1', 'VWC2L', 'SOCS2', 'SPAG9', 'DAB1', 'NKX2-2', 'NGF', 'GLI2', 'RARA', 'RARB', 'FGFR1', 'BMP2', 'BMP4', 'TCF4', 'TCF3', 'TIMP2', 'ADRA2B', 'ADRA2C', 'BMP6', 'GATA2', 'HOXD3', 'SOX11', 'ZEB1', 'ETV5', 'BCL6', 'NBL1', 'GDF5', 'PCP4', 'ASCL1', 'NKX2-5', 'FOXA1', 'PTEN', 'RHOA', 'IRX3', 'NKX6-1', 'EIF4G1', 'MEF2C', 'TRIM32', 'REST', 'NEUROD1', 'MMD', 'NEUROD2', 'NCOA1', 'DUOXA1', 'VWC2', 'CDON…	positive regulation of neuron differentiation (GO:0045666)	0.000428236	CAMK2B;DLX1;DLX2;LTK;NDRG4;TENM3;PLPPR5;STMN2;TWF2;TWF1;ASCL1;NEUROD1;SNX3;NEUROD2;DPYSL3;FGF20;PTK2B;NRCAM;NKX2-5;MARK2;LYN;FZD1;PRKCI;MEF2C;CAMK1D;MMD;MAGI2;TCF12;WNT5A;DAB2IP;MMD2;SOX11;PROX1;CBFA2T2;BMP2;FES;PLXNB3;PLXNB2;TCF4;HOXD3;ARHGEF2;TCF3;PRKD1	0.386765	PRKCI	0.000690454	CAMK2B;DLX1;DLX2;LTK;NDRG4;TENM3;PLPPR5;STMN2;TWF2;TWF1;ASCL1;NEUROD1;SNX3;NEUROD2;DPYSL3;FGF20;PTK2B;NRCAM;NKX2-5;MARK2;LYN;FZD1;MEF2C;CAMK1D;MMD;MAGI2;TCF12;WNT5A;DAB2IP;MMD2;SOX11;PROX1;CBFA2T2;BMP2;FES;PLXNB3;PLXNB2;TCF4;HOXD3;ARHGEF2;TCF3;PRKD1	0.0232558	0.230534	0.29304		0.0625054
119	GO:0033674	['NBN', 'BCL10', 'CD4', 'CD74', 'ZNF16', 'DRD4', 'MRE11', 'IL2', 'LMO4', 'ITSN1', 'DSTYK', 'MOB1B', 'PIFO', 'GCN1', 'RAD50', 'ZNF622']	positive regulation of kinase activity (GO:0033674)	0.0100626	EPHB6;ALK;DDR1;CSF1R;LTK;FLT1;FLT3;FLT4;PRKAG1;PRKAG2;IQGAP1;MST1R;IGF1R;RASSF2;KDR;PTK2B;EPHB2;EPHB1;EPHB4;EPHB3;MAP2K3;PDGFRB;PDGFRA;EPHA8;MMD;TIE1;INSRR;MMD2;PTK2;EEF1A2;KIT;ROR1;MAPRE3;LCP2;TEK;MAPT;ROR2;FGFR4;EPHA1;FGFR3;MET;FGFR2;DDR2	0.421288	MAP2K3	0.0126666	EPHB6;ALK;DDR1;CSF1R;LTK;FLT1;FLT3;FLT4;PRKAG1;PRKAG2;IQGAP1;MST1R;IGF1R;RASSF2;KDR;PTK2B;EPHB2;EPHB1;EPHB4;EPHB3;PDGFRB;PDGFRA;EPHA8;MMD;TIE1;INSRR;MMD2;PTK2;EEF1A2;KIT;ROR1;MAPRE3;LCP2;TEK;MAPT;ROR2;FGFR4;EPHA1;FGFR3;MET;FGFR2;DDR2	0.0232558	0.183329	0.267612		0.084283
120	GO:0010468	['DPPA5', 'DNM1L', 'UTY', 'TP73', 'TAPBP', 'PHGDH', 'APBA3', 'HMHB1', 'F2', 'MYC', 'GNRH1', 'PTH', 'COL2A1', 'HRG', 'IGF1', 'ATP1B1', 'CYP1A2', 'PTPRC', 'PTPRC', 'UBTFL1', 'RO60', 'BCL2', 'CDK4', 'PTHLH', 'CDH1', 'ATP6V1B1', 'PLCG2', 'TSPAN8', 'NF1', 'IL10', 'LOX', 'BMI1', 'G6PC', 'AHR', 'TGFBR2', 'PIK3CA', 'SOX2', 'LHX1', 'CCN3', 'CRIP1', 'ASCL1', 'AFF2', 'AIF1', 'STX1B', 'PPP2CB', 'UBXN2A', 'SI…	regulation of gene expression (GO:0010468)	0.000105679	EIF4A2;EIF4A1;APP;JMJD1C;BACH1;BACH2;SOX2;RPS6KA4;RPS6KA5;SOX1;SOX17;ZNF728;MYC;ZNF726;ZC3H12A;MYB;KDR;AKT1;ZNF600;EPHB2;SOX6;ZNF841;MBNL1;MEF2C;MBNL2;ZNF284;ZFP1;ZNF160;DAPK3;RC3H1;RFX3;ANK2;SOX11;ANK3;ZNF12;RUNX3;DDX39A;DDX39B;ZNF836;PRKCQ;HOXB1;ZNF831;CLOCK;TP53;ZNF395;ZNF324B;HKR1;SP140;GATA4;HIF1A;POU5F1B;NKX2-1;HIVEP1;HIVEP3;PPARGC1A;CCR1;ZNF264;NDFIP2;NDFIP1;FZD7;RDX;NFATC2;PUM1;PUM2;FUBP3…	0.238875	FOXC1;MYCN;NONO;MYC;ZNF417;FOXP3;ZNF587	0.000213453	EIF4A2;EIF4A1;APP;JMJD1C;BACH1;BACH2;SOX2;RPS6KA4;RPS6KA5;SOX1;SOX17;ZNF728;ZNF726;ZC3H12A;MYB;KDR;AKT1;ZNF600;EPHB2;SOX6;ZNF841;MBNL1;MEF2C;MBNL2;ZNF284;ZFP1;ZNF160;DAPK3;RC3H1;RFX3;ANK2;SOX11;ANK3;ZNF12;RUNX3;DDX39A;DDX39B;ZNF836;PRKCQ;HOXB1;ZNF831;CLOCK;TP53;ZNF395;ZNF324B;HKR1;SP140;GATA4;HIF1A;POU5F1B;NKX2-1;HIVEP1;HIVEP3;PPARGC1A;CCR1;ZNF264;NDFIP2;NDFIP1;FZD7;RDX;NFATC2;PUM1;PUM2;FUBP3;FUB…	0.0227273	0.135315	-0.451239	0.0118124	-0.586554
121	GO:0050679	['FGF10', 'TBX1', 'CYP7B1', 'EGFR', 'MYC', 'HRAS', 'TGFA', 'TGFB1', 'ERBB2', 'IGF1', 'FGF1', 'LAMB1', 'LAMC1', 'BMP4', 'CCL5', 'GLUL', 'NME1', 'VEGFA', 'C5AR1', 'FGF7', 'FGF7', 'FGFR2', 'BMP5', 'BMP6', 'NME2', 'GRN', 'FGF9', 'BMPR1A', 'ID1', 'NOTCH1', 'SOX9', 'SOX9', 'DLX5', 'DLX6', 'PAX2', 'ATP7A', 'HYAL1', 'MAP2K5', 'NOG', 'SCN5A', 'IHH', 'TWIST1', 'EPGN', 'STOX1', 'OSR2', 'SFRP1', 'WDR48', 'OS…	positive regulation of epithelial cell proliferation (GO:0050679)	0.000869228	SEMA5A;REG3A;FOXE3;BMPR2;CCL11;FLT4;ITGB3;HMGB2;LAMC1;REG3G;FGF2;HIF1A;RTN4;THBS4;CDH3;MYC;AKT3;KDR;AKT1;SCN5A;SOX9;HRAS;STAT5A;PPP1R16B;EGR3;FZD7;WNT5A;WNT7A;PRKCA;SOX11;LAMB1;PROX1;BMP6;PAX2;BMP4;NR4A1;BMP2;NR4A3;PLXNB3;CNTN1;CDH13;PRKD2;TEK;PRKD1;FGFR2	0.407069	MYC	0.00122418	SEMA5A;REG3A;FOXE3;BMPR2;CCL11;FLT4;ITGB3;HMGB2;LAMC1;REG3G;FGF2;HIF1A;RTN4;THBS4;CDH3;AKT3;KDR;AKT1;SCN5A;SOX9;HRAS;STAT5A;PPP1R16B;EGR3;FZD7;WNT5A;WNT7A;PRKCA;SOX11;LAMB1;PROX1;BMP6;PAX2;BMP4;NR4A1;BMP2;NR4A3;PLXNB3;CNTN1;CDH13;PRKD2;TEK;PRKD1;FGFR2	0.0222222	0.308483	-3.71494		-4.02343
122	GO:2000145	['NRG2', 'EREG', 'DAPK3', 'DIAPH1', 'ROCK2', 'ABL1', 'EGFR', 'EGF', 'RAF1', 'ERBB2', 'FES', 'ERBB3', 'BTC', 'ABL2', 'RHOA', 'CDK6', 'NRG1', 'ROCK1', 'ERBB4', 'PKN1', 'PKN2', 'PRAG1', 'ARHGAP18', 'CADM4', 'NRG4', 'HBEGF', 'SSX2IP', 'INPP5F', 'MEMO1']	regulation of cell motility (GO:2000145)	0.00136059	CSF1R;MACF1;PLXND1;ROCK1;LDB1;ROCK2;FBLN1;LDB2;RND2;RND3;MYPN;RHOBTB1;AMOT;RHOBTB2;RND1;DOCK10;PARD6B;SLK;SPOCK2;LMNA;SPOCK3;PLXNA2;AKT1;PLXNA1;FLNA;RAC1;PLXNA4;TGFB1;DAPK3;MINK1;RHOF;RHOD;RHOB;CAMSAP3;DIAPH1;FES;ABI3;PLXNB3;PLXNB2;SGK3;PKN2;AMOTL2;PLXNB1;PKN1;SGK1	0.411145	LMNA	0.00181449	CSF1R;MACF1;PLXND1;ROCK1;LDB1;ROCK2;FBLN1;LDB2;RND2;RND3;MYPN;RHOBTB1;AMOT;RHOBTB2;RND1;DOCK10;PARD6B;SLK;SPOCK2;SPOCK3;PLXNA2;AKT1;PLXNA1;FLNA;RAC1;PLXNA4;TGFB1;DAPK3;MINK1;RHOF;RHOD;RHOB;CAMSAP3;DIAPH1;FES;ABI3;PLXNB3;PLXNB2;SGK3;PKN2;AMOTL2;PLXNB1;PKN1;SGK1	0.0222222	0.138078	-0.456273		-0.594351
123	GO:0007409	['SHTN1', 'APBB1', 'WNT7A', 'ADGRB1', 'NKX2-8', 'KLF7', 'PAK3', 'FLOT1', 'S100B', 'APP', 'CCK', 'S100A6', 'CNP', 'BCL2', 'MAP2', 'NEFH', 'DRD2', 'CREB1', 'STMN1', 'FGFR2', 'PTPRZ1', 'CTNNA2', 'CCKAR', 'RYK', 'RYK', 'RYK', 'DCC', 'NOTCH1', 'NUMB', 'RAB8A', 'RAB10', 'PITPNA', 'POU4F1', 'TOP2B', 'PAX2', 'ADCY1', 'ANK3', 'PICALM', 'LLGL1', 'STK11', 'TRIM46', 'AMIGO1', 'BRSK2', 'CNTN4', 'DSCAML1', 'BR…	axonogenesis (GO:0007409)	5.37716e-07	APP;RAB3A;DOCK7;PIK3CD;VLDLR;PIK3CB;SHH;PPP3CB;RPS6KA5;OPHN1;KIF5C;TUBB3;KIF5B;KIF5A;GRB10;TNR;NRCAM;EPHB2;EPHB1;SPTAN1;HRAS;EPHB3;LYPLA2;SEMA6A;UNC5A;EPHA8;WNT5A;UNC5C;PRKCA;ANK3;SPTB;PAX2;ENAH;CREB1;SLC9A6;DOK4;DOK5;FEZ1;DOK6;FEZ2;ADGRB1;ULK2;ULK1;PRKCQ;EVL;SOS1;DSCAML1;NLGN3;BRSK1;GRB7;SPTBN4;BRSK2;SRC;ATL1;NRXN1;PLPPR4;NRXN3;PIK3R1;RAP1GAP;RTN4;SPTA1;PARD6B;GPC1;SLIT1;OTX2;PLCG1;SLIT2;PAK3;PD…	0.311529	CREB1;RANBP9	1.15814e-06	APP;RAB3A;DOCK7;PIK3CD;VLDLR;PIK3CB;SHH;PPP3CB;RPS6KA5;OPHN1;KIF5C;TUBB3;KIF5B;KIF5A;GRB10;TNR;NRCAM;EPHB2;EPHB1;SPTAN1;HRAS;EPHB3;LYPLA2;SEMA6A;UNC5A;EPHA8;WNT5A;UNC5C;PRKCA;ANK3;SPTB;PAX2;ENAH;SLC9A6;DOK4;DOK5;FEZ1;DOK6;FEZ2;ADGRB1;ULK2;ULK1;PRKCQ;EVL;SOS1;DSCAML1;NLGN3;BRSK1;GRB7;SPTBN4;BRSK2;SRC;ATL1;NRXN1;PLPPR4;NRXN3;PIK3R1;RAP1GAP;RTN4;SPTA1;PARD6B;GPC1;SLIT1;OTX2;PLCG1;SLIT2;PAK3;PDLIM7;S…	0.0217391	0.179509	-0.138581	0.276222	-0.31809
124	GO:1902531	['ANKRD54', 'TREM2', 'LEMD3', 'GATS', 'CASTOR2', 'ANKRD54', 'CASTOR1', 'H7C1Q1']	regulation of intracellular signal transduction (GO:1902531)	0.00046969	WWC1;FGF1;SYDE2;ARHGAP44;PREX1;SYDE1;OPHN1;ARHGDIA;ARHGDIB;AKT1;TP63;PPP1R16B;CSNK2A1;ENTPD5;STARD8;CSNK2A2;WNT5A;VRK2;ARHGAP45;TIAM2;TIAM1;RRAGB;PRKD2;TP53;NGEF;L3MBTL1;ARHGEF26;ARHGAP17;PIK3R2;ARHGAP15;RHOBTB1;RHOBTB2;ARHGAP22;NUAK1;RHOT2;RHOT1;RRAS;TP53BP2;SRGAP3;A2M;SRGAP1;LYN;PLK3;TGFB2;STARD13;TGFB1;BRPF1;TGFB3;ARHGAP29;ARHGAP26;BMP7;ARHGAP24;BMP6;GDF7;ARHGAP33;BMP4;BMP2;PEX5L;ARHGAP31;CDK5…	0.333145	RBBP4;RBBP7;TP63	0.000737406	WWC1;FGF1;SYDE2;ARHGAP44;PREX1;SYDE1;OPHN1;ARHGDIA;ARHGDIB;AKT1;PPP1R16B;CSNK2A1;ENTPD5;STARD8;CSNK2A2;WNT5A;VRK2;ARHGAP45;TIAM2;TIAM1;RRAGB;PRKD2;TP53;NGEF;L3MBTL1;ARHGEF26;ARHGAP17;PIK3R2;ARHGAP15;RHOBTB1;RHOBTB2;ARHGAP22;NUAK1;RHOT2;RHOT1;RRAS;TP53BP2;SRGAP3;A2M;SRGAP1;LYN;PLK3;TGFB2;STARD13;TGFB1;BRPF1;TGFB3;ARHGAP29;ARHGAP26;BMP7;ARHGAP24;BMP6;GDF7;ARHGAP33;BMP4;BMP2;PEX5L;ARHGAP31;CDK5;CDK2…	0.0217391	0.10829	-0.777062	0.0124187	-0.885352
125	GO:0016241	['ATP6V0E1', 'LAMTOR5', 'LAMTOR5', 'LAMTOR5', 'LAMTOR5', 'PRKAB2', 'ATG13', 'ATG13', 'ATG13', 'ATP6V1G1', 'ULK1', 'ULK1', 'ULK1', 'VPS26A', 'ERN1', 'ATP6V1G2', 'GBA', 'GAPDH', 'CAPNS1', 'CAPN1', 'UCHL1', 'ATP6V1B1', 'PRKACA', 'ATP6V1B2', 'ATP6V1C1', 'ATP6V0C', 'ATP6V1E1', 'ATP6V1A', 'MTOR', 'MTOR', 'MTOR', 'MTOR', 'CASP3', 'MAPK8', 'NEDD4', 'PRKAG1', 'PRKAA2', 'PRKAA2', 'ATP6V0D1', 'CDK5', 'LAMTO…	regulation of macroautophagy (GO:0016241)	0.00153227	GPSM1;MTMR3;RAB1B;PRKAG1;PRKAG2;SNX32;PRKAG3;UCHL1;MAPK8;LARP1;CASP3;SESN1;SESN2;KDR;ATP6V0A2;AKT1;QSOX1;CAPN1;PRKACA;ATP6V0E2;ATP6V1E1;LZTS1;ATP6V1E2;SNX5;ATP6V1C1;UBQLN2;ATP6V1C2;BNIP3L;ATP6V1G1;ATP6V1G2;ATP6V0E1;BNIP3;RAB33A;RAB33B;ERN1;RRAGA;CDK5;RHEB;RRAGB;NEDD4;ULK1;ATP13A2;ATP6V0D1;ATP6V0D2;GAPDH;RAB5A;PAFAH1B2	0.428376	PRKACA	0.00199511	GPSM1;MTMR3;RAB1B;PRKAG1;PRKAG2;SNX32;PRKAG3;UCHL1;MAPK8;LARP1;CASP3;SESN1;SESN2;KDR;ATP6V0A2;AKT1;QSOX1;CAPN1;ATP6V0E2;ATP6V1E1;LZTS1;ATP6V1E2;SNX5;ATP6V1C1;UBQLN2;ATP6V1C2;BNIP3L;ATP6V1G1;ATP6V1G2;ATP6V0E1;BNIP3;RAB33A;RAB33B;ERN1;RRAGA;CDK5;RHEB;RRAGB;NEDD4;ULK1;ATP13A2;ATP6V0D1;ATP6V0D2;GAPDH;RAB5A;PAFAH1B2	0.0212766	-0.0219633	0.222426		0.244389
126	GO:2001257	['HOMER1', 'KCNE5']	regulation of cation channel activity (GO:2001257)	2.23695e-11	KCNG1;APP;NLGN1;CAMK2D;NLGN2;AHNAK;HPCA;JPH1;CTSS;JPH4;CACNG7;JPH2;JPH3;NETO1;PTK2B;DMD;CAPN1;PRKACA;CACNG2;CACNG3;CACNG4;CACNG5;MEF2C;HOMER1;DAPK1;ACTN2;KCNIP2;PDE4D;MINK1;KCNAB1;ANK2;ANK3;OPRM1;MMP9;FKBP1A;CACNB1;CACNB2;CACNB3;DLG1;CACNB4;DLG4;KCNS2;CNIH2;CALM1;CNIH3;FGF12;VAMP2	0.321521	PRKACA	6.36046e-11	KCNG1;APP;NLGN1;CAMK2D;NLGN2;AHNAK;HPCA;JPH1;CTSS;JPH4;CACNG7;JPH2;JPH3;NETO1;PTK2B;DMD;CAPN1;CACNG2;CACNG3;CACNG4;CACNG5;MEF2C;HOMER1;DAPK1;ACTN2;KCNIP2;PDE4D;MINK1;KCNAB1;ANK2;ANK3;OPRM1;MMP9;FKBP1A;CACNB1;CACNB2;CACNB3;DLG1;CACNB4;DLG4;KCNS2;CNIH2;CALM1;CNIH3;FGF12;VAMP2	0.0212766	0.297536	0.222426		-0.0751097
127	GO:1902533	['TNFSF11', 'FGF1', 'TEK', 'LRRK1', 'NLGN1', 'PRKD2']	positive regulation of intracellular signal transduction (GO:1902533)	0.0193757	SEMA5A;EPHB6;APP;WWC1;GPR61;GPR62;FGF1;FGF2;IGF1R;FGF4;SOX2;FGF5;FGF6;FGF8;FGF9;DHX58;KDR;SOX9;EPHB2;EPHB1;EPHB4;EPHB3;PDGFRB;PDGFRA;PRKCB;EPHA8;UNC5B;WNT5A;SOX11;ACTN4;RRAGA;RRAGB;ROR1;PRKD2;ADAM8;PRKD1;ROR2;EPHA1;TP53;ANKRD17;CSF1R;PIK3R2;ADRB1;MST1R;PIK3R1;ADRB2;DDX60;RTN4;NEUROD2;IRAK1;TSPAN6;MIER1;FGF20;LYN;OSBPL8;TGFB2;NDFIP2;TGFB1;NDFIP1;CAV2;NEK6;PLK2;TNFRSF10B;TNFRSF10A;PUM1;PTK2;PUM2;FG…	0.389509	NEK6;TNFRSF10B;TNFRSF10A	0.0240411	SEMA5A;EPHB6;APP;WWC1;GPR61;GPR62;FGF1;FGF2;IGF1R;FGF4;SOX2;FGF5;FGF6;FGF8;FGF9;DHX58;KDR;SOX9;EPHB2;EPHB1;EPHB4;EPHB3;PDGFRB;PDGFRA;PRKCB;EPHA8;UNC5B;WNT5A;SOX11;ACTN4;RRAGA;RRAGB;ROR1;PRKD2;ADAM8;PRKD1;ROR2;EPHA1;TP53;ANKRD17;CSF1R;PIK3R2;ADRB1;MST1R;PIK3R1;ADRB2;DDX60;RTN4;NEUROD2;IRAK1;TSPAN6;MIER1;FGF20;LYN;OSBPL8;TGFB2;NDFIP2;TGFB1;NDFIP1;CAV2;PLK2;PUM1;PTK2;PUM2;FGF17;FGF16;BMP2;LIN28A;RHE…	0.0211268	0.138744	0.432219	0.309584	0.293476
128	GO:0007015	['TMSB15B', 'TMSB4Y', 'CDC42EP2', 'INPPL1', 'NCK2', 'MYO1B', 'SORBS3', 'DIAPH2', 'SORBS2', 'SPTA1', 'PLA2G1B', 'ALDOA', 'TMSB15A', 'TMSB15B', 'BCL2', 'ACTN1', 'RAC2', 'NCK1', 'PRKCI', 'ARHGAP25', 'CCL11', 'EMP2', 'CAV3', 'BCAR1', 'CLRN1', 'CDC42', 'TMSB4X', 'TMSB10', 'ARF1', 'CGNL1', 'DLG1', 'FAT1', 'DBN1', 'FHOD3', 'PDLIM3', 'CARMIL1', 'XIRP1', 'RUFY3', 'PPARGC1B', 'ARHGAP12', 'CCDC155', 'ERMN',…	actin filament organization (GO:0007015)	0.000215428	HIP1;RND2;RND3;RND1;BAIAP2L2;BAIAP2L1;MYBPHL;DPYSL3;RAC2;RAC1;MYBPC3;MYBPC1;MYBPC2;NCOA3;TPM2;TMOD3;ACTN1;TPM1;TMOD2;RHOF;PROX1;RHOD;RHOB;RUFY3;RHOU;EVL;RHOV;ARHGEF2;ALDOA;NEDD9;ARHGAP17;RHOBTB1;CORO1B;RHOBTB2;CDC42;SPTA1;SCIN;EFS;SH3BP1;FLNA;CARMIL2;NEBL;HIP1R;BAIAP2;MYO1B;DLG1;ABI2;ABI1;CASS4;FAT1;BCAR1	0.437119	ACTN1	0.00033932	HIP1;RND2;RND3;RND1;BAIAP2L2;BAIAP2L1;MYBPHL;DPYSL3;RAC2;RAC1;MYBPC3;MYBPC1;MYBPC2;NCOA3;TPM2;TMOD3;TPM1;TMOD2;RHOF;PROX1;RHOD;RHOB;RUFY3;RHOU;EVL;RHOV;ARHGEF2;ALDOA;NEDD9;ARHGAP17;RHOBTB1;CORO1B;RHOBTB2;CDC42;SPTA1;SCIN;EFS;SH3BP1;FLNA;CARMIL2;NEBL;HIP1R;BAIAP2;MYO1B;DLG1;ABI2;ABI1;CASS4;FAT1;BCAR1	0.0196078	0.0613917	0.215492		0.1541
129	GO:0015031	['NBAS', 'SLC15A5', 'WASHC1', 'BBIP1', 'GPR89A', 'SNAP23', 'PIK3R2', 'EXOC5', 'PITPNM1', 'ARHGAP33', 'COPE', 'LIN7A', 'NACAD', 'CEP290', 'SCAMP1', 'SCAMP2', 'BET1', 'CETN3', 'CETN3', 'YKT6', 'ZW10', 'AP5Z1', 'ACTN4', 'KDELR3', 'CHP2', 'AKAP8', 'SNX3', 'SNAP91', 'EXOC3', 'TOM1', 'CCDC22', 'PRAF2', 'ZG16', 'RAMP1', 'RAMP2', 'RAMP2', 'RAMP3', 'RAMP3', 'ASTN2', 'DNAJC13', 'VPS4B', 'TRIM3', 'SEC22B', …	protein transport (GO:0015031)	0.0026326	RAB3B;RAB3C;RAB3A;RAB3D;RAB43;RAB41;TOM1;ATP6V1E1;GOLGA7;ATP6V1E2;TBC1D10A;TBC1D10B;ATP6V1G1;ATP6V1G2;ATP6V0E1;USP6;PRKCB;STX7;ANK3;SCAMP2;RAB32;RUFY1;RAB31;RAB36;RAB34;KDELR2;RAB38;ATP6V0D1;TBC1D28;ATP6V0D2;ABCG1;TBC1D26;MACF1;RAB5B;RAB5C;LMAN2L;ATP6V0A2;TBC1D17;RAB6A;RAB6B;TBC1D15;ATP6V1C1;SEC31B;SPTBN1;SEC31A;ATP6V1C2;RABGAP1L;RAB4A;TOR1A;RAB4B;RABL2A;RABL2B;LRP1B;EHD1;TF;RAB5A;RAB40AL;CLTC;MI…	0.446371	RABGAP1L;RABGAP1	0.00313299	RAB3B;RAB3C;RAB3A;RAB3D;RAB43;RAB41;TOM1;ATP6V1E1;GOLGA7;ATP6V1E2;TBC1D10A;TBC1D10B;ATP6V1G1;ATP6V1G2;ATP6V0E1;USP6;PRKCB;STX7;ANK3;SCAMP2;RAB32;RUFY1;RAB31;RAB36;RAB34;KDELR2;RAB38;ATP6V0D1;TBC1D28;ATP6V0D2;ABCG1;TBC1D26;MACF1;RAB5B;RAB5C;LMAN2L;ATP6V0A2;TBC1D17;RAB6A;RAB6B;TBC1D15;ATP6V1C1;SEC31B;SPTBN1;SEC31A;ATP6V1C2;RAB4A;TOR1A;RAB4B;RABL2A;RABL2B;LRP1B;EHD1;TF;RAB5A;RAB40AL;CLTC;MIA3;VLDLR;…	0.0186916	0.0487838	0.180316	0.747981	0.131532
130	GO:0034613	['DVL2', 'GRID2', 'LATS1', 'CD63', 'RAP2A', 'DMD', 'CTNNA1', 'WNT5A', 'ID4', 'WNT3A', 'KCNA1', 'MYO7A', 'HEPACAM', 'ITSN1', 'AMOT', 'LRRK2', 'RRAGB', 'AP1AR', 'LAMTOR1', 'NIPBL', 'RRAGA', 'EXOC8', 'AHI1', 'CRACR2B', 'AJUBA', 'FRMD6', 'SIN3A', 'CPLANE2', 'RRAGC', 'RRAGD', 'ARMCX3', 'LAMTOR3', 'PRPF19', 'LAMTOR2', 'AXIN2', 'GAS8', 'LAMTOR1']	cellular protein localization (GO:0034613)	0.00136059	RAB3B;FCN1;RAB3C;RAB3A;RAB3D;AMOT;RAB43;RAB41;TBC1D10A;TBC1D10B;USP6;USP4;STX7;WNT5A;ANK2;RAB32;RRAGA;RAB31;RAB36;RRAGB;RAB34;KDELR2;RAB38;TBC1D28;TBC1D26;RAB5B;RAB5C;CORO1B;EPB41L3;TBC1D17;RAB6A;RAB6B;TBC1D15;SEC31B;PACSIN1;SEC31A;RABGAP1L;RAB4A;RAB4B;SMURF1;RABL2A;RABL2B;SMAD7;EHD1;REEP1;DLG1;ID1;RAB5A;FERMT2;RAB40AL;RTP2;RTP1;CLTC;RAB22A;SEPT8;SEPT9;CSRP3;SEPT6;HEY2;TMED3;TLK1;TMED7;TMED4;RAB8…	0.447487	RABGAP1L;RABGAP1	0.00153419	RAB3B;FCN1;RAB3C;RAB3A;RAB3D;AMOT;RAB43;RAB41;TBC1D10A;TBC1D10B;USP6;USP4;STX7;WNT5A;ANK2;RAB32;RRAGA;RAB31;RAB36;RRAGB;RAB34;KDELR2;RAB38;TBC1D28;TBC1D26;RAB5B;RAB5C;CORO1B;EPB41L3;TBC1D17;RAB6A;RAB6B;TBC1D15;SEC31B;PACSIN1;SEC31A;RAB4A;RAB4B;SMURF1;RABL2A;RABL2B;SMAD7;EHD1;REEP1;DLG1;ID1;RAB5A;FERMT2;RAB40AL;RTP2;RTP1;CLTC;RAB22A;SEPT8;SEPT9;CSRP3;SEPT6;HEY2;TMED3;TLK1;TMED7;TMED4;RAB8B;TMED9;R…	0.0183486	0.132138	0.180316	0.875842	0.048178
131	GO:0006796	['SLC17A2', 'ENPP3', 'IMPA2', 'TGFB1', 'ACYP1', 'ACYP2', 'ENPP1', 'ENPP1', 'PTPRB', 'PTPRD', 'IMPA1', 'INPP1', 'SLC20A1', 'INPP5D', 'LHPP', 'SLC17A4', 'PPA1', 'PPA2']	phosphate-containing compound metabolic process (GO:0006796)	0.00490742	ALK;PIK3CD;PIK3CB;DUSP18;DUSP15;DUSP16;NUDT11;PPP3CA;NUDT10;PPP3CB;AKT1;TNFAIP8L3;EPHB2;DUSP4;PRKCG;DUSP5;DUSP8;ITPKB;INPP4A;PLA2G16;ITPKC;INPP4B;PPM1A;PLCB3;PLPP5;PLPP4;LGALS13;ITPKA;ALDOC;TOP1;PLCB1;ALDOA;PLPP3;FBP1;PLPP2;FBP2;PLPP1;PLPPR1;PLPPR2;PLPPR3;PLPPR4;PLPPR5;PLD4;PLA2G3;NT5C;PLCG2;PGK1;PLCG1;PGK2;IP6K1;SLC17A2;PAK2;IP6K3;TGFB1;GK;TNK2;STAT3;GCK;PPP1CA;PTPRD;PFKL;CDK5;PLCD3;CALM1;PLCD4	0.56962	PPP1CA	0.00534403	ALK;PIK3CD;PIK3CB;DUSP18;DUSP15;DUSP16;NUDT11;PPP3CA;NUDT10;PPP3CB;AKT1;TNFAIP8L3;EPHB2;DUSP4;PRKCG;DUSP5;DUSP8;ITPKB;INPP4A;PLA2G16;ITPKC;INPP4B;PPM1A;PLCB3;PLPP5;PLPP4;LGALS13;ITPKA;ALDOC;TOP1;PLCB1;ALDOA;PLPP3;FBP1;PLPP2;FBP2;PLPP1;PLPPR1;PLPPR2;PLPPR3;PLPPR4;PLPPR5;PLD4;PLA2G3;NT5C;PLCG2;PGK1;PLCG1;PGK2;IP6K1;SLC17A2;PAK2;IP6K3;TGFB1;GK;TNK2;STAT3;GCK;PTPRD;PFKL;CDK5;PLCD3;CALM1;PLCD4	0.0153846	0.129421	-0.877307		-1.00673
132	GO:0055085	['SLC22A23', 'SLC35F4', 'PSMB11', 'MFSD2B', 'SLC22A20P', 'SLC22A31', 'AQP12B', 'TMEM150C', 'SLCO1B7', 'H3BMA8', 'H7C1H1', 'K7EJF2', 'K7ELV7', 'K7EP34', 'K7EPY8', 'PSMD11', 'PSMD12', 'PSMD9', 'SLC33A1', 'PSMD14', 'ABCD4', 'PSMA7', 'SLC16A4', 'SLC16A5', 'SLC16A6', 'ABCC3', 'ABCC4', 'ABCC5', 'PSMD3', 'ABCC9', 'CTNS', 'ABCB7', 'ERLIN1', 'GJB3', 'PSMD10', 'AQP8', 'ERLIN2', 'ABCA8', 'SLCO2B1', 'ABCC6',…	transmembrane transport (GO:0055085)	4.65919e-05	ATP8A1;TUSC3;AQP6;AQP2;BEST1;ATP6V1E1;ATP6V1E2;CHRNB2;ATP6V1G1;CHRNB4;CHRNB3;ATP6V1G2;ATP6V0E1;ATP1B3;GABRG3;GABRG2;SLC9B1;GABRG1;SLC9B2;ATP6V0D1;ATP6V0D2;ABCG4;ABCG1;SLC22A4;TTYH3;SLC22A5;CHRNA2;ABCB1;CHRNA5;CHRNA4;ABCB4;SLC41A2;SLC22A2;SLC41A3;SEL1L;SLC22A1;CLCNKB;CLCNKA;NEDD4L;ATP6V0A2;CLCA1;ASIC3;CLCA4;ATP6V1C1;ATP6V1C2;ASIC1;ABCA2;ABCA4;ERLIN1;ABCA7;ERLIN2;ABCA8;ATP4A;EIF2S3;SLC22A9;GABRB3;G…	0.516113	ERLIN1;ERLIN2	5.34872e-05	ATP8A1;TUSC3;AQP6;AQP2;BEST1;ATP6V1E1;ATP6V1E2;CHRNB2;ATP6V1G1;CHRNB4;CHRNB3;ATP6V1G2;ATP6V0E1;ATP1B3;GABRG3;GABRG2;SLC9B1;GABRG1;SLC9B2;ATP6V0D1;ATP6V0D2;ABCG4;ABCG1;SLC22A4;TTYH3;SLC22A5;CHRNA2;ABCB1;CHRNA5;CHRNA4;ABCB4;SLC41A2;SLC22A2;SLC41A3;SEL1L;SLC22A1;CLCNKB;CLCNKA;NEDD4L;ATP6V0A2;CLCA1;ASIC3;CLCA4;ATP6V1C1;ATP6V1C2;ASIC1;ABCA2;ABCA4;ABCA7;ABCA8;ATP4A;EIF2S3;SLC22A9;GABRB3;GABRB2;SLC44A3;…	0.0152672	0.0930622	0.386137	0.592451	0.293075
133	GO:0042327	['SDCBP', 'NRP1', 'NRP1', 'NRP1', 'NRP1', 'EREG', 'EREG', 'EREG', 'DSCAM', 'FZD7', 'BCL10', 'EGFR', 'EGF', 'IFNA2', 'ANG', 'THBS1', 'WEE2', 'AR', 'CCL5', 'MIF', 'ITGA6', 'NCKAP1L', 'ILK', 'PTGES3', 'KCTD20', 'PPARGC1B', 'GLMN', 'BTBD10', 'APLN']	positive regulation of phosphorylation (GO:0042327)	0.00134513	EPHB6;ALK;DDR1;APP;FLT1;FLT3;FMR1;FLT4;ITGB3;ARRB1;IGF1R;KDR;AKT1;RAC1;SOX9;EPHB2;PDE8A;EPHB1;HRAS;EPHB4;NKX3-1;EPHB3;PDGFRB;PDGFRA;DSCAM;EPHA8;ENTPD5;INSRR;AXIN1;CSNK1D;AXIN2;MMP9;RAP2A;KIT;GAPDHS;ITGA6;ROR1;TNIK;ROR2;EPHA1;MET;DDR2;PFKFB2;CSF1R;LTK;PFKFB4;PFKFB3;HDAC3;ROCK2;PELI2;ITLN1;MST1R;PSEN1;FPR2;STK4;RASGRP1;THBS1;HIF1A;KCTD20;LYN;TGFB1;WNT3A;FZD7;TIE1;BTBD10;ACVR2A;PTK2;BMP4;MLXIPL;BMP2…	0.613196	CSNK1D	0.0013069	EPHB6;ALK;DDR1;APP;FLT1;FLT3;FMR1;FLT4;ITGB3;ARRB1;IGF1R;KDR;AKT1;RAC1;SOX9;EPHB2;PDE8A;EPHB1;HRAS;EPHB4;NKX3-1;EPHB3;PDGFRB;PDGFRA;DSCAM;EPHA8;ENTPD5;INSRR;AXIN1;AXIN2;MMP9;RAP2A;KIT;GAPDHS;ITGA6;ROR1;TNIK;ROR2;EPHA1;MET;DDR2;PFKFB2;CSF1R;LTK;PFKFB4;PFKFB3;HDAC3;ROCK2;PELI2;ITLN1;MST1R;PSEN1;FPR2;STK4;RASGRP1;THBS1;HIF1A;KCTD20;LYN;TGFB1;WNT3A;FZD7;TIE1;BTBD10;ACVR2A;PTK2;BMP4;MLXIPL;BMP2;DAB2;T…	0.0133333	0.171341	-0.132829		-0.304169
134	GO:0043068	['TNF', 'NTRK1', 'RARG', 'CDKN1A', 'POU4F2', 'BNIP3', 'RIPK1', 'LRRK2', 'MARK4', 'BNIP3']	positive regulation of programmed cell death (GO:0043068)	0.016005	TOP2A;FOXA1;TNFAIP8;CSRNP3;HMGB1;IFIT2;PREX1;RASSF2;RPS6KA2;ARL6IP5;RAC1;HOXA5;VAV3;UNC13B;KLF11;BNIP3L;ARHGEF12;ARHGEF16;DAPK3;ARHGEF19;ARHGEF18;SCRIB;SEPT4;DUSP6;VAV1;VAV2;DNM2;RHOB;TIAM2;TIAM1;KCNMA1;IRF5;ITGA6;ARHGEF1;ARHGEF2;ARHGEF7;SOS1;ATF6;SOS2;TP53;NGEF;ARHGEF5;ARHGEF6;ARHGEF26;PSEN2;HTRA2;PSEN1;STK4;FOXO3;STK3;NEUROD1;APH1A;GNA13;MAPK9;MAPK8;APH1B;SCIN;PNMA1;E2F1;SLIT2;MARK4;SNCA;MOAP1;…	0.687327	DNAJA1	0.0153485	TOP2A;FOXA1;TNFAIP8;CSRNP3;HMGB1;IFIT2;PREX1;RASSF2;RPS6KA2;ARL6IP5;RAC1;HOXA5;VAV3;UNC13B;KLF11;BNIP3L;ARHGEF12;ARHGEF16;DAPK3;ARHGEF19;ARHGEF18;SCRIB;SEPT4;DUSP6;VAV1;VAV2;DNM2;RHOB;TIAM2;TIAM1;KCNMA1;IRF5;ITGA6;ARHGEF1;ARHGEF2;ARHGEF7;SOS1;ATF6;SOS2;TP53;NGEF;ARHGEF5;ARHGEF6;ARHGEF26;PSEN2;HTRA2;PSEN1;STK4;FOXO3;STK3;NEUROD1;APH1A;GNA13;MAPK9;MAPK8;APH1B;SCIN;PNMA1;E2F1;SLIT2;MARK4;SNCA;MOAP1;…	0.0120482	0.15723	-0.600562		-0.757791
135	GO:0046777	['EEF2K', 'EEF2K', 'STK25', 'AURKA', 'MUSK', 'TRIM24', 'PDPK1', 'MAP3K13', 'DAPK3', 'DAPK3', 'JAK2', 'ULK1', 'ERN1', 'ERN1', 'STK16', 'CDKL5', 'STK17B', 'STK10', 'STK10', 'OXSR1', 'CHEK2', 'CHEK2', 'ABL1', 'EGFR', 'MOS', 'THY1', 'ERBB2', 'NTRK1', 'PRKCG', 'EIF2S1', 'INSR', 'INSR', 'INSR', 'FES', 'CSF1R', 'LYN', 'IGF1R', 'IGF1R', 'IGF1R', 'HCK', 'PDGFRB', 'PDGFRB', 'PDGFRB', 'FGR', 'FGR', 'KIT', '…	protein autophosphorylation (GO:0046777)	4.39903e-15	ALK;DDR1;ITK;FLT1;FLT3;FLT4;SLA;SLA2;IGF1R;STK10;SLK;KDR;PIM1;AKT1;PIM3;MAP3K9;EPHB1;EPHB4;EPHB3;MAP4K1;PDGFRB;PDGFRA;SYK;DAPK1;EPHA8;INSRR;DAPK3;MINK1;MATK;VRK1;VRK2;FGR;ERN1;ZAP70;HCK;MAPKAPK3;LCK;PEAK1;MAPKAPK2;KIT;BTK;ULK2;ULK1;SIK1;PRKD2;TNIK;SIK2;PRKD1;EPHA1;TSSK2;DDR2;CAMK2B;CSF1R;CAMK2D;SRC;TXK;CAMK2A;STK4;ACVR1B;AURKB;IRAK1;GRK5;PTK2B;MAP3K21;CSK;PAK2;MARK2;LYN;MAP3K3;NEK6;TNK2;TNK1;PTK2…	0.554458	NEK6	4.93565e-15	ALK;DDR1;ITK;FLT1;FLT3;FLT4;SLA;SLA2;IGF1R;STK10;SLK;KDR;PIM1;AKT1;PIM3;MAP3K9;EPHB1;EPHB4;EPHB3;MAP4K1;PDGFRB;PDGFRA;SYK;DAPK1;EPHA8;INSRR;DAPK3;MINK1;MATK;VRK1;VRK2;FGR;ERN1;ZAP70;HCK;MAPKAPK3;LCK;PEAK1;MAPKAPK2;KIT;BTK;ULK2;ULK1;SIK1;PRKD2;TNIK;SIK2;PRKD1;EPHA1;TSSK2;DDR2;CAMK2B;CSF1R;CAMK2D;SRC;TXK;CAMK2A;STK4;ACVR1B;AURKB;IRAK1;GRK5;PTK2B;MAP3K21;CSK;PAK2;MARK2;LYN;MAP3K3;TNK2;TNK1;PTK2;CLK2…	0.0106383	0.101623	0.149408		0.0477844

## Sheet: direct ppi;cellular component
	GO ID	DB Object Symbol	GO description	Adjusted P-value (paralog)	Genes (paralog)	Adjusted P-value (heteromer)	Genes (heteromer)	Adjusted P-value (not heteromer)	Genes (not heteromer)	# of heteromers / # of paralogs	CS mean (not heteromer)	CS mean (heteromer)	CS mean p-value	CS mean (heteromer) - CS mean (not heteromer)
0	GO:0015629	['POU6F1', 'HAX1', 'WASL', 'BIN1', 'LAD1', 'SLC9A3R1', 'TAX1BP3', 'FSCN2', 'CASK', 'PPP1R12A', 'FYB1', 'ARPC1B', 'ARPC2', 'ARPC3', 'VILL', 'ZNF185', 'ARPC5', 'ARHGAP6', 'MTSS1', 'WIPF1', 'KALRN', 'AVIL', 'FLNB', 'NPM3', 'STK17B', 'SORBS2', 'GABARAP', 'KLHL2', 'SVIL', 'SVIL', 'APBB3', 'DDX58', 'CAVIN2', 'ONECUT2', 'FAM107A', 'FAM107A', 'ABL1', 'SPTA1', 'ALDOA', 'GSN', 'TPM3', 'H1F0', 'HNRNPC', 'TP…	actin cytoskeleton (GO:0015629)	4.51126e-05	NPFFR2;ACTB;AMOT;ACTG1;BAIAP2L2;BAIAP2L1;MYBPHL;OPHN1;MPRIP;CDH2;CDH1;DAPK1;ACTN2;TPM2;TMOD3;ACTN1;TPM1;TMOD2;ACTN4;EEF1A1;SPECC1L;TMEM63B;ABCB4;ACTL7B;TWF2;TARS;TWF1;IQGAP1;IQGAP2;CORO1A;CORO1B;CNN3;CORO1C;SPTA1;STK38L;MYH14;MYH10;MARK2;VASP;CARMIL2;RDX;NEB;AIF1L;VIL1;ARHGAP33;FER;CORO6;INTS6;HNRNPC;CLIC4;FLT1;ONECUT2;SLC2A1;TRIOBP;RND1;GYS2;SEPT9;LASP1;RAC2;MYO18A;RAC1;PGM1;ACTR3;MYBPC3;MYBPC1;…	0.00872897	ACTN1;TARS;ACTB;ACTG1	0.000259185	NPFFR2;AMOT;BAIAP2L2;BAIAP2L1;MYBPHL;OPHN1;MPRIP;CDH2;CDH1;DAPK1;ACTN2;TPM2;TMOD3;TPM1;TMOD2;ACTN4;EEF1A1;SPECC1L;TMEM63B;ABCB4;ACTL7B;TWF2;TWF1;IQGAP1;IQGAP2;CORO1A;CORO1B;CNN3;CORO1C;SPTA1;STK38L;MYH14;MYH10;MARK2;VASP;CARMIL2;RDX;NEB;AIF1L;VIL1;ARHGAP33;FER;CORO6;INTS6;HNRNPC;CLIC4;FLT1;ONECUT2;SLC2A1;TRIOBP;RND1;GYS2;SEPT9;LASP1;RAC2;MYO18A;RAC1;PGM1;ACTR3;MYBPC3;MYBPC1;MYBPC2;SPTB;FGR;HCK;SY…	0.0377358	0.0566479	-1.22194	0.000251672	-1.27859
1	GO:0015630	['SHTN1', 'TTLL8', 'CDC42EP2', 'AURKA', 'KIF3B', 'ATXN7', 'SPRY2', 'NUAK1', 'HMMR', 'TBCA', 'MYCBP2', 'SPAG6', 'CCNB2', 'MFN2', 'APC2', 'CRYAB', 'GAPDH', 'FES', 'MAPT', 'MAPT', 'MAPT', 'MAPT', 'MAPT', 'ESRRA', 'GTF2F2', 'POLR2C', 'MAP4', 'PPP2R1A', 'CLIP1', 'HOXC8', 'DNAJA1', 'AKT1', 'SHMT2', 'PRKCI', 'ACTR1B', 'MCM2', 'VPS41', 'PLK1', 'PMS2', 'ACTR1A', 'PPP2CA', 'TUBA1B', 'TUBA4A', 'CCNA1', 'CDK…	microtubule cytoskeleton (GO:0015630)	0.000150505	PATJ;CDC20;KIF5C;TUBB3;DPYSL2;KIF5B;KIF5A;AKT1;SOX9;PRKCI;CSNK1D;EML1;EML2;EML3;EML4;EML5;CLIP1;EML6;KATNAL1;SPECC1L;PRKCQ;PHIP;KANK4;MACF1;TMEM63A;SHMT2;SLC1A4;AK5;WDR62;IQGAP1;NDRG1;CAMSAP1;CCNB2;NUAK1;ATXN7;CLTCL1;TPPP;MAP4;MARK4;HOXC8;MARK1;ESRRA;SPECC1;ABCA2;NEK6;CBX1;RASSF7;CCT6A;EHD2;DLG1;FER;CDK5;FES;KIF4B;KIF4A;CEP85;FGF13;MAP3K11;CDK16;CLIC4;MAST2;CLTC;SEPT8;SEPT9;TUBA1C;SEPT6;TUBA1B;CH…	0.0122525	RBM39;TRIM63;CHMP1A;MAPRE1	0.000642792	PATJ;CDC20;KIF5C;TUBB3;DPYSL2;KIF5B;KIF5A;AKT1;SOX9;PRKCI;CSNK1D;EML1;EML2;EML3;EML4;EML5;CLIP1;EML6;KATNAL1;SPECC1L;PRKCQ;PHIP;KANK4;MACF1;TMEM63A;SHMT2;SLC1A4;AK5;WDR62;IQGAP1;NDRG1;CAMSAP1;CCNB2;NUAK1;ATXN7;CLTCL1;TPPP;MAP4;MARK4;HOXC8;MARK1;ESRRA;SPECC1;ABCA2;NEK6;CBX1;RASSF7;CCT6A;EHD2;DLG1;FER;CDK5;FES;KIF4B;KIF4A;CEP85;FGF13;MAP3K11;CDK16;CLIC4;MAST2;CLTC;SEPT8;SEPT9;TUBA1C;SEPT6;TUBA1B;TC…	0.0307692	-0.0276601	-0.798818	0.0447021	-0.771158
2	GO:0005874	['SHTN1', 'CCDC66', 'MAP1LC3B2', 'TTLL13P', 'TTLL8', 'DCDC1', 'EML1', 'DYNC1I1', 'DVL1', 'MID1', 'MEFV', 'DYNC1LI2', 'RGS14', 'SPRY2', 'DCX', 'ZNF207', 'CLASP2', 'CLASP2', 'TBCA', 'KATNA1', 'SPAG6', 'DYSF', 'DCTN3', 'CDK2AP2', 'HAUS5', 'WDR47', 'GABARAP', 'PCNT', 'EML2', 'TTLL1', 'GAS8', 'DNAL4', 'TUBB4A', 'POLB', 'TUBB', 'TUBB', 'TUBA3C', 'TUBA3D', 'MAP2', 'STMN1', 'TCP1', 'CRHBP', 'MT3', 'MAP4'…	microtubule (GO:0005874)	0.0485877	RAB3D;SEPT9;TUBA1C;TUBA1B;SERP1;KIF5C;TUBB3;DPYSL2;KIF5B;KIF5A;TCP11L1;KIF1C;KIF1B;TRIM63;DYNLT1;CSNK1D;KCNAB2;TUBG2;TUBG1;DNM2;CLIP1;TUBB2B;CYP2A6;NCOR1;TUBB2A;KATNAL1;NAV3;KIFC2;KIFC3;ARHGEF2;MAPT;MAPRE1;SAXO1;TRIM54;SAXO2;TRIM55;MACF1;HDAC3;IQGAP1;AURKC;NDRG1;CAMSAP1;AURKB;CAMSAP2;TUBA3E;MTA1;CLMP;TOGARAM1;TPPP;ARFGEF2;BOD1;TUBB4A;CCT6A;TPPP3;DLG1;TPPP2;CDK5;APC;KIF4B;KIF4A;REEP2;SAA1;FGF13;CA…	0.0717948	TRIM63;MAPRE1	0.08577	RAB3D;SEPT9;TUBA1C;TUBA1B;SERP1;KIF5C;TUBB3;DPYSL2;KIF5B;KIF5A;TCP11L1;KIF1C;KIF1B;DYNLT1;CSNK1D;KCNAB2;TUBG2;TUBG1;DNM2;CLIP1;TUBB2B;CYP2A6;NCOR1;TUBB2A;KATNAL1;NAV3;KIFC2;KIFC3;ARHGEF2;MAPT;SAXO1;TRIM54;SAXO2;TRIM55;MACF1;HDAC3;IQGAP1;AURKC;NDRG1;CAMSAP1;AURKB;CAMSAP2;TUBA3E;MTA1;CLMP;TOGARAM1;TPPP;ARFGEF2;BOD1;TUBB4A;CCT6A;TPPP3;DLG1;TPPP2;CDK5;APC;KIF4B;KIF4A;REEP2;SAA1;FGF13;CALM1;CALM2;MAP3…	0.030303	-0.0614488	0.0297826	0.876885	0.0912315
3	GO:0005925	['PDLIM1', 'SNAP23', 'SDCBP', 'ADGRB1', 'STX16', 'ADAM10', 'NRP1', 'NRP1', 'TSPAN4', 'KLF11', 'CASK', 'PPP1R12A', 'GAK', 'ARPC1B', 'ARPC2', 'ARPC3', 'ZNF185', 'CAPN5', 'ARPC5', 'PDPK1', 'FLRT2', 'TGFB1I1', 'EPB41L2', 'ACTN4', 'PIP5K1C', 'NPHS1', 'SORBS3', 'JAK2', 'LPXN', 'LPXN', 'LPXN', 'LPXN', 'CPNE3', 'FLNB', 'TSPAN9', 'FLOT1', 'NFASC', 'SORBS2', 'UBOX5', 'MPZL1', 'SVIL', 'MAP4K4', 'FAM107A', '…	focal adhesion (GO:0005925)	4.09912e-07	TES;RPL3;TNC;SLC4A2;ACTB;ACTG1;PPP1CC;MPRIP;CDH2;PPFIA1;CAPN1;TNS4;TNS2;PDGFRB;TLE2;ACTN2;ACTN1;RPL22;LMO7;ACTN4;ADGRB1;S100A7;GRB7;ABCB4;PXN;TWF1;IQGAP1;CORO1B;CNN3;CORO1C;ARHGAP22;DPP4;CNN2;CNN1;RRAS;EPB41L2;PACSIN2;VASP;FZD1;CAV3;CAV2;RDX;MSN;L1CAM;PTK2;AIF1L;DAB2;EHD3;FES;GNB2;FAT1;FGFR3;FERMT2;ARF1;FLT1;YWHAB;TGFB1I1;ITGB3;SNAP23;DOCK7;CLTC;FHL2;FHL3;RND3;TRIOBP;LASP1;CSRP2;YWHAQ;ADGRE5;RAC2…	0.0118887	ACTN1;FHL2;ACTB;ACTG1	2.47452e-06	TES;RPL3;TNC;SLC4A2;PPP1CC;MPRIP;CDH2;PPFIA1;CAPN1;TNS4;TNS2;PDGFRB;TLE2;ACTN2;RPL22;LMO7;ACTN4;ADGRB1;S100A7;GRB7;ABCB4;PXN;TWF1;IQGAP1;CORO1B;CNN3;CORO1C;ARHGAP22;DPP4;CNN2;CNN1;RRAS;EPB41L2;PACSIN2;VASP;FZD1;CAV3;CAV2;RDX;MSN;L1CAM;PTK2;AIF1L;DAB2;EHD3;FES;GNB2;FAT1;FGFR3;FERMT2;ARF1;FLT1;YWHAB;TGFB1I1;ITGB3;SNAP23;DOCK7;CLTC;FHL3;RND3;TRIOBP;LASP1;CSRP2;YWHAQ;ADGRE5;RAC2;ANXA6;ITGAV;PGM5;ITGB…	0.0300752	0.025542	-0.251411	0.369818	-0.276953
4	GO:0044798	['KLF4', 'SOX9', 'SOX8', 'SOX11', 'NFATC3', 'SRY', 'SOX7', 'SOX17', 'PTOV1', 'SOX14', 'SOX3', 'NFATC1', 'SOX15', 'NFATC2', 'SOX21', 'SOX18', 'SOX2', 'SOX4', 'SOX12', 'MED25', 'SOX1', 'NFAT5', 'NFATC4', 'A0A0A6YYK5']	nuclear transcription factor complex (GO:0044798)	4.51126e-05	ASCL5;CEBPA;NFAT5;ASCL3;ASCL4;ATF6B;RORC;HNRNPU;RORA;GATA4;RORB;ASCL1;ASCL2;HIF1A;NEUROD1;RXRA;MXI1;E2F2;NKX2-5;E2F6;NONO;STAT3;TCF12;NFATC3;NFATC2;NFATC1;PBX1;NFATC4;HIPK2;NR5A1;SFPQ;NR5A2;TFDP1;TCF3;PPARA;PPARD	0.126082	NONO	0.000111196	ASCL5;CEBPA;NFAT5;ASCL3;ASCL4;ATF6B;RORC;HNRNPU;RORA;GATA4;RORB;ASCL1;ASCL2;HIF1A;NEUROD1;RXRA;MXI1;E2F2;NKX2-5;E2F6;STAT3;TCF12;NFATC3;NFATC2;NFATC1;PBX1;NFATC4;HIPK2;NR5A1;SFPQ;NR5A2;TFDP1;TCF3;PPARA;PPARD	0.0277778	0.0583255	-0.440999		-0.499324
5	GO:0005856	['A0A3B3ITR4', 'FRMD3', 'PTPN21', 'HIP1', 'FAAH', 'KRIT1', 'SDCBP', 'TMSB4Y', 'TOR1A', 'ENC1', 'ITGB1BP1', 'RAB29', 'SYNJ2', 'ERC2', 'NPHP1', 'ALOX15B', 'INPPL1', 'SIPA1L1', 'TGFB1I1', 'RIPK2', 'HTRA2', 'SGCE', 'SPRY2', 'DCX', 'PDE6D', 'PPP1R12B', 'LZTS3', 'KIAA0556', 'PPL', 'MPZL2', 'SORBS3', 'KLHL41', 'JAK2', 'LDB3', 'HSBP1', 'ARL6IP5', 'CABYR', 'FARP2', 'PNP', 'KRT1', 'HSPB1', 'S100A8', 'S100A…	cytoskeleton (GO:0005856)	8.68942e-09	NPFFR2;SLC4A1;ACTB;ACTG1;BAIAP2L2;BAIAP2L1;OPHN1;MPRIP;CDH1;ARHGDIA;ZC3H12A;ARHGDIB;AKT1;SOX9;PRKCI;DAPK1;ACTN2;TPM2;TMOD3;TPM1;TMOD2;ACTN4;ANK3;EML1;EML2;EML3;EML4;EML5;CLIP1;EML6;SPECC1L;PHIP;TNIK;UTRN;KANK4;KANK3;MACF1;TMEM63B;SHMT2;EPB41;ABCB4;ACTL7B;HTRA2;TARS;TWF1;IQGAP1;IQGAP2;DDX60;SLC1A6;NDRG1;CNN3;CORO1C;CNN2;SPTA1;CNN1;CCNB2;NUAK1;EPB41L1;SNTG1;ATXN7;EPB41L2;WBP2NL;EPB41L3;STK38L;MAP4;…	0.0202381	RBM39;TARS;ACTB;ACTG1	6.55252e-08	NPFFR2;SLC4A1;BAIAP2L2;BAIAP2L1;OPHN1;MPRIP;CDH1;ARHGDIA;ZC3H12A;ARHGDIB;AKT1;SOX9;PRKCI;DAPK1;ACTN2;TPM2;TMOD3;TPM1;TMOD2;ACTN4;ANK3;EML1;EML2;EML3;EML4;EML5;CLIP1;EML6;SPECC1L;PHIP;TNIK;UTRN;KANK4;KANK3;MACF1;TMEM63B;SHMT2;EPB41;ABCB4;ACTL7B;HTRA2;TWF1;IQGAP1;IQGAP2;DDX60;SLC1A6;NDRG1;CNN3;CORO1C;CNN2;SPTA1;CNN1;CCNB2;NUAK1;EPB41L1;SNTG1;ATXN7;EPB41L2;WBP2NL;EPB41L3;STK38L;MAP4;MARK4;HOXC8;SPTB…	0.0212766	0.0790159	-1.86188	3.61722e-10	-1.9409
6	GO:0090575	['NR5A2', 'E2F3', 'E2F6', 'HAND1', 'VDR', 'MYF5', 'POU2F1', 'POU2F1', 'TCF3', 'HMGA1', 'HOXB9', 'RXRA', 'RXRA', 'SFPQ', 'MYF6', 'NFYA', 'NFYB', 'ARNT', 'ARNT', 'PPARG', 'PBX1', 'STAT3', 'STAT3', 'GATA4', 'CEBPA', 'MXI1', 'NKX2-5', 'MAX', 'MAX', 'GTF2B', 'GTF2B', 'GTF2B', 'TCF15', 'HYAL2', 'NR1H3', 'TRIM28', 'NR5A1', 'NEUROD1', 'NFYC', 'TFDP1', 'TFDP2', 'TFDP2', 'E2F2', 'NONO', 'POU2AF1', 'POU2AF1…	RNA polymerase II transcription factor complex (GO:0090575)	0.00211961	ATF1;GTF2H2C;LDB1;RORC;HNRNPU;RORA;RORB;TAF7L;JUNB;TEAD2;TLE4;TLE3;TLE1;TBP;TCF12;FOS;NR5A1;SFPQ;CREB1;NR5A2;TFDP1;PPARA;TP53;PPARD;ASCL5;CEBPA;CEBPB;ASCL3;ASCL4;ATF6B;LEF1;GATA4;ASCL1;ASCL2;HIF1A;NEUROD1;RXRA;MXI1;E2F1;E2F2;NKX2-5;E2F6;JUN;JUND;NONO;STAT3;GTF2H2;PBX1;HIPK2;TCEA1;TAF4B;TAF7;TCF4;TCF3;TAF4	0.222182	NONO	0.00308181	ATF1;GTF2H2C;LDB1;RORC;HNRNPU;RORA;RORB;TAF7L;JUNB;TEAD2;TLE4;TLE3;TLE1;TBP;TCF12;FOS;NR5A1;SFPQ;CREB1;NR5A2;TFDP1;PPARA;TP53;PPARD;ASCL5;CEBPA;CEBPB;ASCL3;ASCL4;ATF6B;LEF1;GATA4;ASCL1;ASCL2;HIF1A;NEUROD1;RXRA;MXI1;E2F1;E2F2;NKX2-5;E2F6;JUN;JUND;STAT3;GTF2H2;PBX1;HIPK2;TCEA1;TAF4B;TAF7;TCF4;TCF3;TAF4	0.0181818	-0.121903	-0.440999		-0.319096
7	GO:0000790	['MEN1', 'TAF4', 'DFFA', 'ARID1A', 'PHOX2A', 'HAT1', 'SETD1A', 'TBXT', 'KLF4', 'SNAI2', 'ZEB2', 'KDM1A', 'KDM1A', 'H2AFY', 'H2AFY', 'H2AFY', 'NCOR1', 'NCOR1', 'FOXH1', 'DFFB', 'MTA2', 'NFATC1', 'CBX7', 'EOMES', 'TBX6', 'MBD3', 'ACTL6A', 'MYC', 'ESR1', 'ESR1', 'DNTT', 'TP53', 'TP53', 'TP53', 'TP53', 'TP53', 'H1F0', 'HNRNPC', 'SP1', 'SP1', 'SP1', 'AR', 'AR', 'RARA', 'THRB', 'IRF1', 'SRF', 'RARG', '…	nuclear chromatin (GO:0000790)	0.00402944	HIST2H2AA3;LDB1;HMGB2;ACTB;HIST2H2AC;YY1;YY2;EME1;SOX18;EME2;MYC;DPF2;HIST1H1E;JUNB;TP63;HIST1H1C;MEF2A;NCOA1;FOXD3;MEF2C;MEF2B;TBP;H2AFZ;NCOA3;TCF12;H2AFX;H2AFV;RFX3;RUNX3;NCOR2;CREB1;NCOR1;BRMS1;PLCB1;TP53;PPARD;SMARCD2;FOXC1;SMARCD3;HDAC1;DLX5;WBP2;RELA;RXRA;RBBP4;E2F1;EP400;MTA2;MEF2D;MBD3;CBX8;CBX7;TCF7L2;JUN;JUND;KDM4C;SMAD3;CBX5;STAT1;H3F3C;STAT3;SETD1A;CBX1;MBD2;NFATC1;KLF4;USF1;GATAD2B;P…	0.305847	ACTB	0.00493141	HIST2H2AA3;LDB1;HMGB2;HIST2H2AC;YY1;YY2;EME1;SOX18;EME2;MYC;DPF2;HIST1H1E;JUNB;TP63;HIST1H1C;MEF2A;NCOA1;FOXD3;MEF2C;MEF2B;TBP;H2AFZ;NCOA3;TCF12;H2AFX;H2AFV;RFX3;RUNX3;NCOR2;CREB1;NCOR1;BRMS1;PLCB1;TP53;PPARD;SMARCD2;FOXC1;SMARCD3;HDAC1;DLX5;WBP2;RELA;RXRA;RBBP4;E2F1;EP400;MTA2;MEF2D;MBD3;CBX8;CBX7;TCF7L2;JUN;JUND;KDM4C;SMAD3;CBX5;STAT1;H3F3C;STAT3;SETD1A;CBX1;MBD2;NFATC1;KLF4;USF1;GATAD2B;PHOX2B…	0.0119048	-0.230538	-0.837185		-0.606647
8	GO:0000785	['MEN1', 'HMGN4', 'CHEK1', 'TP73', 'HTRA2', 'OIP5', 'RAD21', 'ANKRD17', 'MAF', 'TOX4', 'MYCN', 'HMGN1', 'HMGN2', 'CDK4', 'PCNA', 'RPA2', 'JUNB', 'JUND', 'CAPN2', 'RCC1', 'CSNK2A2', 'SFPQ', 'POU1F1', 'CCND2', 'MCM7', 'TMPO', 'NEDD4', 'ARRB1', 'UBE2A', 'MCM2', 'HLCS', 'PLK1', 'SOX10', 'UBE2B', 'CSNK2B', 'HMGN5', 'CBX1', 'RAD51', 'CBX3', 'HDAC1', 'HIC1', 'KIF22', 'MED1', 'HMGN3', 'NFE2L2', 'PDS5A', …	chromatin (GO:0000785)	0.00131958	JMJD1C;HR;ACTB;LOXL2;YY1;SALL1;YY2;EME1;SOX18;EME2;MYC;DPF2;JUNB;TP63;MEF2A;MEF2C;MEF2B;RFX3;RUNX3;MAF;MYCN;TP53;ANKRD17;L3MBTL1;DLX5;HTRA2;PDS5B;PDS5A;CBX8;CBX7;JUN;JUND;SMAD3;SETD1A;CBX1;NFATC1;PHOX2B;PHOX2A;FER;SP1;SNAI2;UBA1;TCF4;TCF3;HNRNPC;MXD1;TP73;HIST2H2AA3;TOP2B;LDB1;HMGB2;PSIP1;ARRB1;AFF4;HIST2H2AC;SIN3B;SIN3A;PMEPA1;NCOA1;FOXD3;TBP;H2AFZ;NCOA3;TCF12;H2AFX;H2AFV;NCOR2;RBL2;SFPQ;RBL1;NC…	0.338962	ACTB	0.00161724	JMJD1C;HR;LOXL2;YY1;SALL1;YY2;EME1;SOX18;EME2;MYC;DPF2;JUNB;TP63;MEF2A;MEF2C;MEF2B;RFX3;RUNX3;MAF;MYCN;TP53;ANKRD17;L3MBTL1;DLX5;HTRA2;PDS5B;PDS5A;CBX8;CBX7;JUN;JUND;SMAD3;SETD1A;CBX1;NFATC1;PHOX2B;PHOX2A;FER;SP1;SNAI2;UBA1;TCF4;TCF3;HNRNPC;MXD1;TP73;HIST2H2AA3;TOP2B;LDB1;HMGB2;PSIP1;ARRB1;AFF4;HIST2H2AC;SIN3B;SIN3A;PMEPA1;NCOA1;FOXD3;TBP;H2AFZ;NCOA3;TCF12;H2AFX;H2AFV;NCOR2;RBL2;SFPQ;RBL1;NCOR1;P…	0.010101	-0.163235	-0.837185		-0.67395

## Sheet: description
Results of the GO term enrichment analysis.
	sheet name	column name	description
	all ppi;biological process	GO ID
		DB Object Symbol	genes in the gene set
		GO description	description of the GO ID
		Adjusted P-value (paralog)
		Genes (paralog)	gene names of the paralogs per gene set
		Adjusted P-value (heteromer)
		Genes (heteromer)	gene names of the heteromers per gene set
		Adjusted P-value (not heteromer)
		Genes (not heteromer)	gene names of the non-heteromers per gene set
		# of heteromers / # of paralogs	ratio, # of heteromers to # of paralogs
		CS mean (not heteromer)	average CS of the non-heteromers per gene set
		CS mean (heteromer)	average CS of the heteromers per gene set
		CS mean p-value	p-value corresponding to difference in the CS values of the heteromers and non-heteromers measuresd by t-test
		CS mean (heteromer) - CS mean (not heteromer)	difference in the average CS of the heteromers and non-heteromers per gene set
	all ppi;cellular component	GO ID
		DB Object Symbol	genes in the gene set
		GO description	description of the GO ID
		Adjusted P-value (paralog)
		Genes (paralog)	gene names of the paralogs per gene set
		Adjusted P-value (heteromer)
		Genes (heteromer)	gene names of the heteromers per gene set
		Adjusted P-value (not heteromer)
		Genes (not heteromer)	gene names of the non-heteromers per gene set
		# of heteromers / # of paralogs	ratio, # of heteromers to # of paralogs
		CS mean (not heteromer)	average CS of the non-heteromers per gene set
		CS mean (heteromer)	average CS of the heteromers per gene set
		CS mean p-value	p-value corresponding to difference in the CS values of the heteromers and non-heteromers measuresd by t-test
		CS mean (heteromer) - CS mean (not heteromer)	difference in the average CS of the heteromers and non-heteromers per gene set
	all ppi;molecular function	GO ID
		DB Object Symbol	genes in the gene set
		GO description	description of the GO ID
		Adjusted P-value (paralog)
		Genes (paralog)	gene names of the paralogs per gene set
		Adjusted P-value (heteromer)
		Genes (heteromer)	gene names of the heteromers per gene set
		Adjusted P-value (not heteromer)
		Genes (not heteromer)	gene names of the non-heteromers per gene set
		# of heteromers / # of paralogs	ratio, # of heteromers to # of paralogs
		CS mean (not heteromer)	average CS of the non-heteromers per gene set
		CS mean (heteromer)	average CS of the heteromers per gene set
		CS mean p-value	p-value corresponding to difference in the CS values of the heteromers and non-heteromers measuresd by t-test
		CS mean (heteromer) - CS mean (not heteromer)	difference in the average CS of the heteromers and non-heteromers per gene set
	direct ppi;biological process	GO ID
		DB Object Symbol	genes in the gene set
		GO description	description of the GO ID
		Adjusted P-value (paralog)
		Genes (paralog)	gene names of the paralogs per gene set
		Adjusted P-value (heteromer)
		Genes (heteromer)	gene names of the heteromers per gene set
		Adjusted P-value (not heteromer)
		Genes (not heteromer)	gene names of the non-heteromers per gene set
		# of heteromers / # of paralogs	ratio, # of heteromers to # of paralogs
		CS mean (not heteromer)	average CS of the non-heteromers per gene set
		CS mean (heteromer)	average CS of the heteromers per gene set
		CS mean p-value	p-value corresponding to difference in the CS values of the heteromers and non-heteromers measuresd by t-test
		CS mean (heteromer) - CS mean (not heteromer)	difference in the average CS of the heteromers and non-heteromers per gene set
	direct ppi;cellular component	GO ID
		DB Object Symbol	genes in the gene set
		GO description	description of the GO ID
		Adjusted P-value (paralog)
		Genes (paralog)	gene names of the paralogs per gene set
		Adjusted P-value (heteromer)
		Genes (heteromer)	gene names of the heteromers per gene set
		Adjusted P-value (not heteromer)
		Genes (not heteromer)	gene names of the non-heteromers per gene set
		# of heteromers / # of paralogs	ratio, # of heteromers to # of paralogs
		CS mean (not heteromer)	average CS of the non-heteromers per gene set
		CS mean (heteromer)	average CS of the heteromers per gene set
		CS mean p-value	p-value corresponding to difference in the CS values of the heteromers and non-heteromers measuresd by t-test
		CS mean (heteromer) - CS mean (not heteromer)	difference in the average CS of the heteromers and non-heteromers per gene set
	direct ppi;molecular function	GO ID
		DB Object Symbol	genes in the gene set
		GO description	description of the GO ID
		Adjusted P-value (paralog)
		Genes (paralog)	gene names of the paralogs per gene set
		Adjusted P-value (heteromer)
		Genes (heteromer)	gene names of the heteromers per gene set
		Adjusted P-value (not heteromer)
		Genes (not heteromer)	gene names of the non-heteromers per gene set
		# of heteromers / # of paralogs	ratio, # of heteromers to # of paralogs
		CS mean (not heteromer)	average CS of the non-heteromers per gene set
		CS mean (heteromer)	average CS of the heteromers per gene set
		CS mean p-value	p-value corresponding to difference in the CS values of the heteromers and non-heteromers measuresd by t-test
		CS mean (heteromer) - CS mean (not heteromer)	difference in the average CS of the heteromers and non-heteromers per gene set
