# Supplementary material for: Paralog dependency indirectly affects the robustness of human cells
Source: Mol Syst Biol. 2019 Sep 24;15(9):e8871. doi: 10.15252/msb.20198871 (PMC6757259; doi:10.15252/msb.20198871)
Supplement: Supplementary file 9 — Dataset EV6 [file MSB-15-e8871-s009.xlsx]

## Sheet: # of interactions
	index	gene name	gene name (release75)	# of interactions (all biogrid) (log2 scale)	# of interactions (all intact) (log2 scale)	# of interactions (direct biogrid) (log2 scale)	# of interactions (direct intact) (log2 scale)	# of interactions (all PPI) (log2 scale)	# of interactions (direct PPI) (log2 scale)
0	0	TSPAN6	TSPAN6	4.32193	2	2	2	3.16096	2
1	1	TNMD	TNMD	1.58496	1.58496	1.58496	1.58496	1.58496	1.58496
2	2	DPM1	DPM1	5.16993	4.90689	1.58496	1	5.03841	1.29248
3	3	SCYL3	SCYL3	2.80735	3.45943	2.32193	2.58496	3.13339	2.45345
4	4	C1orf112	C1orf112	4.52356	1	0	0	2.76178	0
5	5	FGR	FGR	4.64386	3.16993	3.16993	3	3.90689	3.08496
6	6	CFH	CFH	3.90689	3.32193	2.80735	3.16993	3.61441	2.98864
7	7	FUCA2	FUCA2	3.70044	2.32193	1	2	3.01118	1.5
8	8	GCLC	GCLC	2.58496	1	1	1	1.79248	1
9	9	NFYA	NFYA	5.67243	3.90689	4.39232	3.58496	4.78966	3.98864
10	10	STPG1	STPG1
11	11	NIPAL3	NIPAL3	2	1.58496	1.58496	1.58496	1.79248	1.58496
12	12	LAS1L	LAS1L	5.35755	4.70044	0	2	5.029	1
13	13	ENPP4	ENPP4	3.16993	0	0	0	1.58496	0
14	14	SEMA3F	SEMA3F	2	1.58496	1	1.58496	1.79248	1.29248
15	15	CFTR	CFTR	9.57554	7.01123	2.80735	2.58496	8.29338	2.69616
16	16	ANKIB1	ANKIB1	2.58496	1.58496	1	1.58496	2.08496	1.29248
17	17	CYP51A1	CYP51A1	4.45943	2.80735	1	1.58496	3.63339	1.29248
18	18	KRIT1	KRIT1	4.08746	2.32193	2.80735	2	3.2047	2.40368
19	19	RAD52	RAD52	5.32193	4.9542	2.58496	2	5.13806	2.29248
20	20	BAD	BAD	5.49185	4.80735	4.85798	4.16993	5.1496	4.51395
21	21	LAP3	LAP3	4.24793	2.80735	1.58496	2	3.52764	1.79248
22	22	CD99	CD99	3.70044	3	3.70044	2.58496	3.35022	3.1427
23	23	HS3ST1	HS3ST1	1.58496	0	0	0	0.792481	0
24	24	AOC1	AOC1	1	0	1	0	0.5	0.5
25	25	WNT16	WNT16	3.58496	1	0	0	2.29248	0
26	26	HECW1	HECW1	4.52356	2.32193	3.16993	2	3.42275	2.58496
27	27	MAD1L1	MAD1L1	5.85798	5.12928	4.85798	4.80735	5.49363	4.83267
28	28	LASP1	LASP1	6.22882	5	5	4.52356	5.61441	4.76178
29	29	SNX11	SNX11	4.58496	1.58496	1.58496	1.58496	3.08496	1.58496
30	30	TMEM176A	TMEM176A	2.32193	2	2.32193	2	2.16096	2.16096
31	31	M6PR	M6PR	3.70044	1.58496	2.58496	1.58496	2.6427	2.08496
32	32	KLHL13	KLHL13	5	3.80735	1	1	4.40368	1
33	33	CYP26B1	CYP26B1	1	0	0	0	0.5	0
34	34	ICA1	ICA1	3.58496	3.45943	2.80735	3	3.5222	2.90368
35	35	DBNDD1	DBNDD1
36	36	ALS2	ALS2	3.16993	2.32193	0	1	2.74593	0.5
37	37	CASP10	CASP10	5.42626	4.08746	4.45943	3.16993	4.75686	3.81468
38	38	CFLAR	CFLAR	5.20945	4.80735	3.32193	3.16993	5.0084	3.24593
39	39	TFPI	TFPI	2.58496	0	0	0	1.29248	0
40	40	NDUFAF7	NDUFAF7	4.70044	2.32193	0	1	3.51118	0.5
41	41	RBM5	RBM5	5.61471	4.32193	4.70044	4	4.96832	4.35022
42	42	MTMR7	MTMR7	5.32193	1	1	1	3.16096	1
43	43	SLC7A2	SLC7A2	4.45943	1.58496	0	0	3.0222	0
44	44	ARF5	ARF5	5.52356	3.16993	1	1	4.34674	1
45	45	SARM1	SARM1	4.70044	2.58496	1.58496	1.58496	3.6427	1.58496
46	46		POLDIP2	6.08746	5.42626	3.80735	3.16993	5.75686	3.48864
47	47	PLXND1	PLXND1	1.58496	2.32193	1	2.32193	1.95345	1.66096
48	48	AK2	AK2	4.39232	4.64386	2	3.16993	4.51809	2.58496
49	49	CD38	CD38	2.58496	0	0	0	1.29248	0
50	50	FKBP4	FKBP4	6.12928	5.64386	2.80735	3	5.88657	2.90368
51	51	KDM1A	KDM1A	8.34873	7.82018	7.73471	7.45121	8.08445	7.59296
52	52	RBM6	RBM6	4.45943	2.80735	2.32193	2.58496	3.63339	2.45345
53	53	CAMKK1	CAMKK1	4.64386	2	1	1	3.32193	1
54	54	RECQL	RECQL	4.90689	4.58496	1.58496	1.58496	4.74593	1.58496
55	55	CCDC132	CCDC132
56	56	HSPB6	HSPB6	3.32193	1.58496	1	1.58496	2.45345	1.29248
57	57	ARHGAP33	ARHGAP33	1.58496	1.58496	1.58496	1.58496	1.58496	1.58496
58	58	NDUFAB1	NDUFAB1	4.75489	4.24793	2.32193	2.32193	4.50141	2.32193
59	59	PDK4	PDK4	2.58496	1.58496	1	1.58496	2.08496	1.29248
60	60	SLC22A16	SLC22A16	4.90689	0	0	0	2.45345	0
61	61	ZMYND10	ZMYND10	3.58496	3	3.32193	3	3.29248	3.16096
62	62	ABCB5	ABCB5	3.16993	0	0	0	1.58496	0
63	63	ARX	ARX	4.16993	0	0	0	2.08496	0
64	64	SLC25A13	SLC25A13	5.9542	5.61471	0	2.32193	5.78445	1.16096
65	65	ST7	ST7	4.9542	2.58496	3	1	3.76958	2
66	66	CDC27	CDC27	6.82018	5.45943	3.45943	3.32193	6.13981	3.39068
67	67	SLC4A1	SLC4A1	3.58496	4.39232	2.32193	4.16993	3.98864	3.24593
68	68	CALCR	CALCR	2.58496	1.58496	0	0	2.08496	0
69	69	HCCS	HCCS	5.67243	4.64386	0	0	5.15814	0
70	70	DVL2	DVL2	7.19967	6.6865	6.42626	6.18982	6.94309	6.30804
71	71	PRSS22	PRSS22	1.58496	0	0	0	0.792481	0
72	72	UPF1	UPF1	7.2384	6.26679	4.08746	4	6.7526	4.04373
73	73	SKAP2	SKAP2	4	2	2.58496	1.58496	3	2.08496
74	74	SLC25A5	SLC25A5	6.83289	6.52356	0	3.45943	6.67823	1.72972
75	75	CCDC109B	CCDC109B
76	76	HOXA11	HOXA11	2.58496	0	1	0	1.29248	0.5
77	77	POLR2J	POLR2J	5.80735	3.32193	3	2	4.56464	2.5
78	78	DHX33	DHX33	4	2.58496	1.58496	0	3.29248	0.792481
79	79	MEOX1	MEOX1	5.20945	4.52356	5	4.52356	4.86651	4.76178
80	80	THSD7A	THSD7A	2	2	1.58496	2	2	1.79248
81	81	LIG3	LIG3	5.93074	4.75489	2.32193	3	5.34281	2.66096
82	82	RPAP3	RPAP3	6.33985	5.58496	2	3.45943	5.96241	2.72972
83	83	ACSM3	ACSM3	1.58496	1	1	1	1.29248	1
84	84		AC004381.6
85	85	CIAPIN1	CIAPIN1	3.58496	2.80735	2.32193	2.32193	3.19616	2.32193
86	86	FAM214B	FAM214B	3.45943	3.16993	3.32193	3.16993	3.31468	3.24593
87	87	COPZ2	COPZ2	1	0	1	0	0.5	0.5
88	88	PRKAR2B	PRKAR2B	5.9542	0	3	0	2.9771	1.5
89	89	MSL3	MSL3	4.08746	1	2.58496	1	2.54373	1.79248
90	90	CREBBP	CREBBP	8.28077	6.02237	6.59991	3.80735	7.15157	5.20363
91	91	BZRAP1	BZRAP1
92	92	MPO	MPO	2.58496	2	0	1.58496	2.29248	0.792481
93	93	PON1	PON1	3	0	0	0	1.5	0
94	94	GCFC2	GCFC2	4.52356	3.32193	1.58496	2.58496	3.92275	2.08496
95	95	WDR54	WDR54	4.64386	0	1	0	2.32193	0.5
96	96	CROT	CROT	3.32193	1.58496	1	0	2.45345	0.5
97	97	ABCB4	ABCB4	1.58496	1.58496	1.58496	1.58496	1.58496	1.58496
98	98	KMT2E	KMT2E	5.16993	2	1	1.58496	3.58496	1.29248
99	99	RHBDD2	RHBDD2	2.58496	3.70044	1	2.58496	3.1427	1.79248
100	100	SOX8	SOX8	2.80735	2.32193	2.58496	2.32193	2.56464	2.45345
101	101	IBTK	IBTK	5.93074	0	2.32193	0	2.96537	1.16096
102	102	ZNF195	ZNF195	3.32193	1	1	0	2.16096	0.5
103	103		MYCBP2	6.16993	4.52356	2.80735	2.32193	5.34674	2.56464
104	104	FBXL3	FBXL3	3.80735	1	2.58496	1	2.40368	1.79248
105	105	ITGAL	ITGAL	2.58496	2.58496	1	1.58496	2.58496	1.29248
106	106	PDK2	PDK2	3.80735	3	1	2.32193	3.40368	1.66096
107	107	ITGA3	ITGA3	4.32193	2.58496	2	1.58496	3.45345	1.79248
108	108	ZFX	ZFX	2	1	0	1	1.5	0.5
109	109	LAMP2	LAMP2	5.9542	3.16993	1	1.58496	4.56206	1.29248
110	110	ITGA2B	ITGA2B	4.08746	1	2.80735	1	2.54373	1.90368
111	111	ASB4	ASB4	4.75489	1	1.58496	1	2.87744	1.29248
112	112	GDE1	GDE1	4.32193	1.58496	2	1.58496	2.95345	1.79248
113	113	C19orf60	C19orf60
114	114	CRLF1	CRLF1	1.58496	1	0	0	1.29248	0
115	115	OSBPL7	OSBPL7	1	0	1	0	0.5	0.5
116	116	TMEM98	TMEM98	1.58496	2	1.58496	2	1.79248	1.79248
117	117	YBX2	YBX2	3.80735	2	0	0	2.90368	0
118	118	KRT33A	KRT33A	2.58496	0	0	0	1.29248	0
119	119	ABCC8	ABCC8	1.58496	1.58496	0	1.58496	1.58496	0.792481
120	120	CACNG3	CACNG3	2	0	0	0	1	0
121	121	TMEM132A	TMEM132A	6.02237	1	0	1	3.51118	0.5
122	122	AP2B1	AP2B1	6.56986	5.58496	5.12928	4.90689	6.07741	5.01809
123	123	TAC1	TAC1	2.80735	3	2	3	2.90368	2.5
124	124	ZNF263	ZNF263	6.12928	3.58496	4	3.58496	4.85712	3.79248
125	125	CX3CL1	CX3CL1	1	3.45943	0	3.16993	2.22972	1.58496
126	126	SPATA20	SPATA20	5.20945	3.45943	2	2.32193	4.33444	2.16096
127	127	CACNA1G	CACNA1G	1.58496	1.58496	1.58496	1	1.58496	1.29248
128	128	TNFRSF12A	TNFRSF12A	2.32193	2.32193	1	1.58496	2.32193	1.29248
129	129	DLX6	DLX6	1	1	0	1	1	0.5
130	130	MAP3K9	MAP3K9	1.58496	2	1	2	1.79248	1.5
131	131	RALA	RALA	5.52356	3.45943	3.70044	3	4.4915	3.35022
132	132	BAIAP2L1	BAIAP2L1	4.75489	4.24793	2	3	4.50141	2.5
133	133	KDM7A	KDM7A
134	134	ETV1	ETV1	4.24793	0	3.80735	0	2.12396	1.90368
135	135	AGK	AGK	4.85798	0	0	0	2.42899	0
136	136	ALDH3B1	ALDH3B1	5.39232	2.80735	3.45943	2.80735	4.09984	3.13339
137	137	TTC22	TTC22
138	138	PHTF2	PHTF2	1.58496	1	0	1	1.29248	0.5
139	139	CCL26	CCL26	1	2	0	2	1.5	1
140	140	FARP2	FARP2	4.45943	2.32193	1.58496	1	3.39068	1.29248
141	141	USH1C	USH1C	4.24793	4	3	3	4.12396	3
142	142	GGCT	GGCT	3.45943	2.58496	0	0	3.0222	0
143	143	DBF4	DBF4	4.45943	2	3.80735	1.58496	3.22972	2.69616
144	144	TBXA2R	TBXA2R	5.12928	2	4.08746	1	3.56464	2.54373
145	145	IFRD1	IFRD1	3.70044	2	1	1	2.85022	1
146	146	LGALS14	LGALS14	4.16993	3.70044	4.16993	3.70044	3.93518	3.93518
147	147	COX10	COX10	1	1	0	1	1	0.5
148	148	GTF2IRD1	GTF2IRD1	5.49185	4.32193	4.52356	3.80735	4.90689	4.16546
149	149	PAF1	PAF1	5.64386	4.58496	2	2.58496	5.11441	2.29248
150	150	VPS41	VPS41	4.80735	3.32193	1.58496	2.32193	4.06464	1.95345
151	151	ARHGAP44	ARHGAP44	3.90689	1.58496	2.32193	1	2.74593	1.66096
152	152	ELAC2	ELAC2	4.32193	3.58496	1.58496	2.32193	3.95345	1.95345
153	153	SCIN	SCIN	3.70044	2	0	1	2.85022	0.5
154	154	ARSD	ARSD
155	155	PNPLA4	PNPLA4	2	0	0	0	1	0
156	156	MYH13	MYH13	4.80735	2.58496	1	1	3.69616	1
157	157	ADIPOR2	ADIPOR2	2	0	1	0	1	0.5
158	158	CDKL3	CDKL3	4.39232	4.16993	4.08746	4.08746	4.28112	4.08746
159	159	UPP2	UPP2	2	1	1.58496	1	1.5	1.29248
160	160	PRSS21	PRSS21	3	0	0	0	1.5	0
161	161	MARK4	MARK4	5.64386	4.9542	3.90689	3.16993	5.29903	3.53841
162	162	PROM1	PROM1	3	0	1.58496	0	1.5	0.792481
163	163	CCDC124	CCDC124	4.32193	3.58496	0	2	3.95345	1
164	164	CEACAM21	CEACAM21	5.55459	0	0	0	2.77729	0
165	165	PAFAH1B1	PAFAH1B1	5.49185	4.80735	3.80735	2.32193	5.1496	3.06464
166	166	NOS2	NOS2	7.19967	2.80735	2	0	5.00351	1
167	167	DNAH9	DNAH9	1.58496	1	1	0	1.29248	0.5
168	168	KIAA0100	KIAA0100	2.80735	1	1	1	1.90368	1
169	169	SLC13A2	SLC13A2	3.58496	0	1	0	1.79248	0.5
170	170	GAS7	GAS7	4.52356	4.45943	2.32193	2.80735	4.4915	2.56464
171	171	TRAPPC6A	TRAPPC6A	4.16993	3.16993	4	3	3.66993	3.5
172	172	MATK	MATK	3.90689	3.45943	3	3.32193	3.68316	3.16096
173	173	CEACAM7	CEACAM7	1.58496	1.58496	0	1.58496	1.58496	0.792481
174	174	CD79B	CD79B	6.64386	1	1	1	3.82193	1
175	175	SCN4A	SCN4A	2.32193	2.58496	2.32193	2.58496	2.45345	2.45345
176	176	ST7L	ST7L	4.32193	0	0	0	2.16096	0
177	177	TKTL1	TKTL1	2.80735	0	0	0	1.40368	0
178	178	PAX6	PAX6	5.45943	0	2.32193	0	2.72972	1.16096
179	179	RPUSD1	RPUSD1	1	1	1	1	1	1
180	180	RHBDF1	RHBDF1	2.32193	0	0	0	1.16096	0
181	181	LUC7L	LUC7L	6.89482	4.16993	3.45943	3.70044	5.53237	3.57994
182	182	CACNA2D2	CACNA2D2	3.90689	1.58496	0	0	2.74593	0
183	183	BAIAP3	BAIAP3	1	2	1	2	1.5	1.5
184	184	TSR3	TSR3	4.52356	0	0	0	2.26178	0
185	185	PIGQ	PIGQ	3.90689	1.58496	1	1.58496	2.74593	1.29248
186	186	CRAMP1L	CRAMP1L
187	187	TEAD3	TEAD3	4.32193	4.08746	3.58496	3.16993	4.2047	3.37744
188	188	SELE	SELE	4.08746	2.58496	0	0	3.33621	0
189	189	DNAJC11	DNAJC11	5.61471	4.08746	1	1.58496	4.85109	1.29248
190	190	FMO3	FMO3	1	0	1	0	0.5	0.5
191	191	MYLIP	MYLIP	4.64386	3	3.80735	3	3.82193	3.40368
192	192	NOX1	NOX1	2	1	0	0	1.5	0
193	193	E2F2	E2F2	4.32193	0	3.32193	0	2.16096	1.66096
194	194	PSMB1	PSMB1	6.42626	5.35755	4.24793	3.70044	5.89191	3.97418
195	195	SYN1	SYN1	5.08746	2.58496	3	2.32193	3.83621	2.66096
196	196	JARID2	JARID2	4.58496	3.90689	0	0	4.24593	0
197	197	CDKL5	CDKL5	4	2.32193	1	2	3.16096	1.5
198	198	CAMK1G	CAMK1G	2.80735	1.58496	1.58496	1.58496	2.19616	1.58496
199	199	CDK11A	CDK11A	5.93074	5.08746	2.58496	2	5.5091	2.29248
200	200	NADK	NADK	5.97728	5.83289	3	2.32193	5.90508	2.66096
201	201	TFAP2B	TFAP2B	3.70044	2	2.32193	2	2.85022	2.16096
202	202	TFAP2D	TFAP2D	1	0	0	0	0.5	0
203	203	DLEC1	DLEC1	0	1.58496	0	1.58496	0.792481	0.792481
204	204	CYTH3	CYTH3	3.90689	2.58496	2.80735	2	3.24593	2.40368
205	205	ADAM22	ADAM22	3	2.58496	1.58496	2.32193	2.79248	1.95345
206	206	SYPL1	SYPL1	3	1	1	0	2	0.5
207	207	CYB561	CYB561	2.58496	1.58496	2.32193	1.58496	2.08496	1.95345
208	208	SPAG9	SPAG9	6.26679	5.04439	2	2.32193	5.65559	2.16096
209	209	CELSR3	CELSR3	4.16993	4.24793	2.32193	4.24793	4.20893	3.28493
210	210	AASS	AASS	2.80735	3	0	0	2.90368	0
211	211	PLEKHG6	PLEKHG6	4.32193	1	1	1	2.66096	1
212	212	SS18L2	SS18L2	3.70044	0	1	0	1.85022	0.5
213	213	MPND	MPND	1.58496	1.58496	0	0	1.58496	0
214	214	MGST1	MGST1	2.80735	2.58496	1	1	2.69616	1
215	215	CRY1	CRY1	7.12928	3.32193	4.70044	3	5.22561	3.85022
216	216	PGLYRP1	PGLYRP1	2	1	0	0	1.5	0
217	217	NFIX	NFIX	4.24793	3.58496	2.58496	2	3.91645	2.29248
218	218	ST3GAL1	ST3GAL1	4	1	1	1	2.5	1
219	219	MMP25	MMP25	1	0	0	0	0.5	0
220	220	IL32	IL32	3.90689	2	3.45943	1	2.95345	2.22972
221	221	PKD1	PKD1	3.90689	2.58496	2.58496	2.58496	3.24593	2.58496
222	222	MAPK8IP2	MAPK8IP2	6.50779	5.78136	6.20945	5.75489	6.14458	5.98217
223	223	MED24	MED24	5.90689	4.45943	2.32193	2.32193	5.18316	2.32193
224	224	RHOBTB2	RHOBTB2	4.45943	3.16993	3.90689	3.16993	3.81468	3.53841
225	225	HEATR5B	HEATR5B	3.45943	1	0	0	2.22972	0
226	226	SEC62	SEC62	4.32193	3.16993	1.58496	2.58496	3.74593	2.08496
227	227	RPS20	RPS20	6.33985	4.9542	3.58496	3.58496	5.64702	3.58496
228	228	CSDE1	CSDE1	4.90689	4.39232	2.58496	2.80735	4.6496	2.69616
229	229	UBE3C	UBE3C	5.12928	3.70044	2.80735	2	4.41486	2.40368
230	230	REV3L	REV3L	3.58496	2.80735	2	2.58496	3.19616	2.29248
231	231	TENM1	TENM1	1.58496	1	1.58496	1	1.29248	1.29248
232	232	PAX7	PAX7	2.80735	2.58496	1.58496	2.32193	2.69616	1.95345
233	233	MASP2	MASP2	2.32193	0	0	0	1.16096	0
234	234	IYD	IYD	1.58496	1.58496	1	1.58496	1.58496	1.29248
235	235	FAM76A	FAM76A	0	1	0	1	0.5	0.5
236	236	TRAF3IP3	TRAF3IP3	5.20945	5.04439	3.58496	3.58496	5.12692	3.58496
237	237	POMT2	POMT2	4.52356	0	1	0	2.26178	0.5
238	238	VTA1	VTA1	4.9542	4.39232	4.08746	4	4.67326	4.04373
239	239	MLXIPL	MLXIPL	2.58496	1.58496	1.58496	1	2.08496	1.29248
240	240	BAZ1B	BAZ1B	5.12928	3.80735	1	3	4.46832	2
241	241	RANBP9	RANBP9	6.94251	5.49185	5.78136	4.24793	6.21718	5.01464
242	242	ETV7	ETV7	3	2.32193	2.32193	1.58496	2.66096	1.95345
243	243	SPRTN	SPRTN	6.59991	0	0	0	3.29996	0
244	244	METTL13	METTL13
245	245	DYRK4	DYRK4	4.08746	3.70044	2.32193	2.32193	3.89395	2.32193
246	246	ZNF207	ZNF207	5.08746	4.75489	3	2.80735	4.92118	2.90368
247	247	UQCRC1	UQCRC1	5.20945	4.85798	2.32193	3	5.03372	2.66096
248	248	STARD3NL	STARD3NL	1.58496	2.32193	1	1.58496	1.95345	1.29248
249	249	CD9	CD9	4.52356	4.70044	2	1	4.612	1.5
250	250	HHATL	HHATL	1	2.32193	1	2.32193	1.66096	1.66096
251	251	NCAPD2	NCAPD2	5.45943	4.45943	2.32193	1.58496	4.95943	1.95345
252	252	IFFO1	IFFO1	4.90689	3.70044	3	2	4.30367	2.5
253	253	GIPR	GIPR	1	1.58496	1	1.58496	1.29248	1.29248
254	254	PHF7	PHF7	4.52356	3.32193	3.90689	3.32193	3.92275	3.61441
255	255	SEMA3G	SEMA3G	1	0	0	0	0.5	0
256	256	NISCH	NISCH	5.08746	4.75489	0	2.58496	4.92118	1.29248
257	257	STAB1	STAB1	2.80735	2.32193	1.58496	2	2.56464	1.79248
258	258	FUZ	FUZ	4.32193	1.58496	1	1	2.95345	1
259	259	SLC6A13	SLC6A13	1	0	1	0	0.5	0.5
260	260	IDS	IDS	5.39232	1.58496	0	1.58496	3.48864	0.792481
261	261	PRSS3	PRSS3	3.16993	3.45943	0	0	3.31468	0
262	262	ZNF200	ZNF200	2	1	1.58496	1	1.5	1.29248
263	263	CD4	CD4	6.44294	3.45943	3.16993	2.80735	4.95119	2.98864
264	264	LRRC23	LRRC23	1	0	0	0	0.5	0
265	265	BTK	BTK	6.2854	5.32193	4.45943	3.58496	5.80367	4.0222
266	266	HFE	HFE	2	1	0	0	1.5	0
267	267	SCMH1	SCMH1	4.64386	3.45943	3.70044	3.45943	4.05164	3.57994
268	268	FYN	FYN	7.42626	7.59991	5.55459	7.3837	7.51309	6.46915
269	269	HIVEP2	HIVEP2	3	3	2.32193	2.32193	3	2.32193
270	270	FMO1	FMO1	1	0	1	0	0.5	0.5
271	271	TCEB3	TCEB3
272	272	LYPLA2	LYPLA2	4	2.58496	2	2.58496	3.29248	2.29248
273	273	CLCN6	CLCN6	2	1	1	1	1.5	1
274	274	MRC2	MRC2	4.75489	4	3.70044	3.90689	4.37744	3.80367
275	275	NME2	NME2	3.16993	6	1.58496	3.16993	4.58496	2.37744
276	276	SLC6A7	SLC6A7
277	277	TSPAN9	TSPAN9	1	1	0	0	1	0
278	278	BTBD7	BTBD7	1.58496	0	0	0	0.792481	0
279	279	APBA3	APBA3	5.2854	3.90689	1.58496	3.32193	4.59615	2.45345
280	280	MKS1	MKS1	4.90689	5.85798	1	1	5.38244	1
281	281	ABHD5	ABHD5	3.58496	0	1.58496	0	1.79248	0.792481
282	282	KAL1	KAL1
283	283	AKAP8L	AKAP8L	5.45943	4.70044	1.58496	1.58496	5.07994	1.58496
284	284	MBTD1	MBTD1	4.90689	2	0	2	3.45345	1
285	285	UTP18	UTP18	4.39232	4	1.58496	2.58496	4.19616	2.08496
286	286	RNF216	RNF216	4.45943	1	3.32193	1	2.72972	2.16096
287	287	TTC19	TTC19	5.24793	4.58496	3.70044	4.08746	4.91645	3.89395
288	288	PTBP1	PTBP1	6.50779	5.67243	4.08746	4.32193	6.09011	4.2047
289	289	DPF1	DPF1	3.58496	3	0	2	3.29248	1
290	290	SYT7	SYT7	2	1.58496	1	1.58496	1.79248	1.29248
291	291	LARS2	LARS2	4.45943	2.80735	0	1	3.63339	0.5
292	292	PIK3C2A	PIK3C2A	5.78136	4.32193	0	1	5.05164	0.5
293	293	PLAUR	PLAUR	6.49185	2.80735	1.58496	2.32193	4.6496	1.95345
294	294	ANLN	ANLN	7.11894	2.80735	1.58496	1	4.96315	1.29248
295	295	WIZ	WIZ	5.97728	4.70044	3.80735	3.70044	5.33886	3.7539
296	296	RABGAP1	RABGAP1	4.90689	4	2.80735	2.32193	4.45345	2.56464
297	297	DCN	DCN	4.32193	3	1.58496	2.80735	3.66096	2.19616
298	298	QPCTL	QPCTL	4.52356	3.45943	0	1	3.9915	0.5
299	299	PPP5C	PPP5C	6.37504	5.64386	3.90689	3	6.00945	3.45345
300	300	CEP68	CEP68	3.45943	3	2	1.58496	3.22972	1.79248
301	301	MAP4K3	MAP4K3	3.58496	3.32193	2.58496	2.80735	3.45345	2.69616
302	302	ZBTB32	ZBTB32	4.45943	2.80735	4.16993	2.80735	3.63339	3.48864
303	303	TYROBP	TYROBP	3	3	1	1	3	1
304	304	TMEM159	TMEM159	3.16993	0	2.58496	0	1.58496	1.29248
305	305	GABRA3	GABRA3	4.45943	2	2	2	3.22972	2
306	306	BRCA1	BRCA1	9.87344	7.65821	7.93664	4.9542	8.76583	6.44542
307	307	ERCC1	ERCC1	5.08746	3.90689	3.45943	3.32193	4.49718	3.39068
308	308	CD22	CD22	3.80735	2.58496	2	0	3.19616	1
309	309	MBTPS2	MBTPS2	2.32193	0	0	0	1.16096	0
310	310	PRICKLE3	PRICKLE3	5.9542	3.32193	1.58496	3	4.63806	2.29248
311	311	LTF	LTF	5.2854	3.32193	1.58496	1	4.30367	1.29248
312	312	EXTL3	EXTL3	4.52356	3.16993	1	3	3.84674	2
313	313	NR1H4	NR1H4	4.70044	3	3.16993	1.58496	3.85022	2.37744
314	314	ELOVL5	ELOVL5	3.45943	2.32193	0	1	2.89068	0.5
315	315	ALOX5	ALOX5	5.85798	0	3.80735	0	2.92899	1.90368
316	316	KDM5D	KDM5D	1.58496	1	1	0	1.29248	0.5
317	317	CALCOCO1	CALCOCO1	5.08746	4	4.45943	4	4.54373	4.22972
318	318	UBR7	UBR7	4.08746	0	2	0	2.04373	1
319	319	MAP4K5	MAP4K5	3.80735	3.58496	2.80735	3.32193	3.69616	3.06464
320	320	EHD3	EHD3	2.80735	2.80735	2.58496	2.32193	2.80735	2.45345
321	321	PSMC4	PSMC4	6.79442	0	3	0	3.39721	1.5
322	322	MAN2B2	MAN2B2	2.80735	0	0	0	1.40368	0
323	323	SLC7A14	SLC7A14	0	1	0	0	0.5	0
324	324	CLDN11	CLDN11
325	325	SLC25A39	SLC25A39	1	1	0	1	1	0.5
326	326	MVP	MVP	6.37504	4.24793	5.78136	3.80735	5.31148	4.79436
327	327	NUB1	NUB1	4.64386	2.80735	3.45943	2.58496	3.72561	3.0222
328	328	PGM3	PGM3	3.70044	2.32193	0	0	3.01118	0
329	329	RWDD2A	RWDD2A	1.58496	0	0	0	0.792481	0
330	330	CLK1	CLK1	7.36632	3.58496	7.25739	3.45943	5.47564	5.35841
331	331	POLR3B	POLR3B	4.80735	2.58496	0	1	3.69616	0.5
332	332	ANGEL1	ANGEL1	3.58496	1.58496	0	0	2.58496	0
333	333	RNF14	RNF14	4.85798	0	4.32193	0	2.42899	2.16096
334	334	DNASE1L1	DNASE1L1	2.58496	1	0	1	1.79248	0.5
335	335	DDX11	DDX11	4.9542	2	1.58496	2	3.4771	1.79248
336	336	HEBP1	HEBP1	1.58496	2	0	0	1.79248	0
337	337	GPRC5A	GPRC5A	3.70044	2	0	1	2.85022	0.5
338	338	MAMLD1	MAMLD1	1	0	1	0	0.5	0.5
339	339	CD6	CD6	2.80735	3	1.58496	2.80735	2.90368	2.19616
340	340	TACC3	TACC3	6.08746	3.58496	3.90689	3.32193	4.83621	3.61441
341	341	UFL1	UFL1	4.32193	4.45943	0	3.32193	4.39068	1.66096
342	342	POLA2	POLA2	5.67243	4.9542	4.85798	4.70044	5.31331	4.77921
343	343	ZC3H3	ZC3H3	6.90689	0	0	0	3.45345	0
344	344	CAPN1	CAPN1	6.22882	3.90689	4.90689	3.16993	5.06785	4.03841
345	345	ACPP	ACPP	4.52356	1	1	1	2.76178	1
346	346	MDH1	MDH1	4.58496	3.80735	3.16993	2.80735	4.19616	2.98864
347	347	SLC30A9	SLC30A9	3.80735	2	0	0	2.90368	0
348	348	MTMR11	MTMR11	4.08746	1	1.58496	1	2.54373	1.29248
349	349	COX15	COX15	7.5157	7.37504	0	7.30378	7.44537	3.65189
350	350	CCDC88C	CCDC88C	3.80735	1	2.32193	1	2.40368	1.66096
351	351	YAF2	YAF2	7.06609	5.12928	2.80735	2.58496	6.09769	2.69616
352	352	ZMYND11	ZMYND11	5.64386	3.80735	4.08746	3	4.72561	3.54373
353	353	WAS	WAS	5.9542	5.52356	4.32193	4.58496	5.73888	4.45345
354	354	DPEP1	DPEP1	5.78136	1.58496	1.58496	1.58496	3.68316	1.58496
355	355	BID	BID	5.61471	4.90689	4.70044	4.32193	5.2608	4.51118
356	356	MATR3	MATR3	7.46761	6.10852	3.90689	4.85798	6.78807	4.38244
357	357	NPC1L1	NPC1L1	1	1	0	0	1	0
358	358	XYLT2	XYLT2	4.64386	3.58496	0	0	4.11441	0
359	359	RGPD5	RGPD5	5.24793	0	1.58496	0	2.62396	0.792481
360	360	STMN4	STMN4	4.16993	2	2	2	3.08496	2
361	361	NUDCD3	NUDCD3	5.45943	6.59991	2.58496	6.2854	6.02967	4.43518
362	362	ISL1	ISL1	4.80735	3.32193	3.58496	3.16993	4.06464	3.37744
363	363	CHDH	CHDH	3.70044	2.58496	2	2	3.1427	2
364	364	IL20RA	IL20RA	4.9542	1.58496	0	1.58496	3.26958	0.792481
365	365	CLCA1	CLCA1	1.58496	1	1	0	1.29248	0.5
366	366	CLCA4	CLCA4	1	1	1	1	1	1
367	367	GLT8D1	GLT8D1	3	1	0	0	2	0
368	368	ATP2C1	ATP2C1	3.70044	2.58496	1	1.58496	3.1427	1.29248
369	369	IGF1	IGF1	3.80735	2.80735	2	2.80735	3.30735	2.40368
370	370	SLC38A5	SLC38A5	2.58496	0	0	0	1.29248	0
371	371	RALBP1	RALBP1	6.24793	4.58496	4.45943	3.90689	5.41645	4.18316
372	372	RUFY3	RUFY3	3.70044	2.32193	1	1.58496	3.01118	1.29248
373	373	CNTN1	CNTN1	4.58496	3	1.58496	2.58496	3.79248	2.08496
374	374	SLC11A1	SLC11A1
375	375	WWTR1	WWTR1	4.70044	5	3.32193	3.58496	4.85022	3.45345
376	376	AGPS	AGPS	4.32193	3	1	1.58496	3.66096	1.29248
377	377	CXorf56	CXorf56	3.45943	2.58496	2	1.58496	3.0222	1.79248
378	378	ATP1A2	ATP1A2	3.58496	2.58496	0	1.58496	3.08496	0.792481
379	379	TTC27	TTC27	4.75489	3.45943	0	2	4.10716	1
380	380	ZNF582	ZNF582	1	0	0	0	0.5	0
381	381	VSIG2	VSIG2	4.90689	0	0	0	2.45345	0
382	382	PHLDB1	PHLDB1	3.16993	2	1	1	2.58496	1
383	383	MARCO	MARCO	1.58496	0	0	0	0.792481	0
384	384	CYP24A1	CYP24A1	2.32193	1	0	0	1.66096	0
385	385	PRDM11	PRDM11
386	386	SYT13	SYT13	1	1	0	1	1	0.5
387	387	SNAI2	SNAI2	4.52356	0	2	0	2.26178	1
388	388	CD74	CD74	3.45943	6.6865	2	2.58496	5.07297	2.29248
389	389	HGF	HGF	4.90689	2.58496	2.32193	2.32193	3.74593	2.32193
390	390	ZRANB1	ZRANB1	5.04439	4.58496	3	1	4.81468	2
391	391	NCDN	NCDN	5.49185	2.80735	3	2.32193	4.1496	2.66096
392	392	GPR124	GPR124
393	393	ZFP64	ZFP64	4.90689	4.24793	4.70044	4.24793	4.57741	4.47418
394	394	MNAT1	MNAT1	5.85798	4.70044	5.16993	4.45943	5.27921	4.81468
395	395	SAMD4A	SAMD4A	4	3.80735	1.58496	1.58496	3.90368	1.58496
396	396	RUNX3	RUNX3	5	3.32193	1.58496	1	4.16096	1.29248
397	397	MRE11A	MRE11A
398	398	PLEKHB1	PLEKHB1	2.80735	1.58496	2.32193	1.58496	2.19616	1.95345
399	399	SERPINB1	SERPINB1	4.39232	1	2	0	2.69616	1
400	400	CYP3A43	CYP3A43	0	1	0	1	0.5	0.5
401	401	SLC7A9	SLC7A9	2.32193	1.58496	2	1	1.95345	1.5
402	402	SPAST	SPAST	4.24793	1.58496	1.58496	1	2.91645	1.29248
403	403	NRXN3	NRXN3	3.70044	2	1	1.58496	2.85022	1.29248
404	404	OSBPL5	OSBPL5	4.24793	1.58496	0	1	2.91645	0.5
405	405	AQR	AQR	5.55459	4.45943	2.80735	3.32193	5.00701	3.06464
406	406	CPS1	CPS1	5.45943	3.58496	1.58496	1.58496	4.5222	1.58496
407	407	C8B	C8B	1.58496	0	0	0	0.792481	0
408	408	FHL1	FHL1	5.20945	5	3.80735	4.52356	5.10473	4.16546
409	409	RTFDC1	RTFDC1
410	410	GABRA1	GABRA1	3.16993	0	1	0	1.58496	0.5
411	411	NLRP2	NLRP2	4.16993	0	1	0	2.08496	0.5
412	412	SLC45A4	SLC45A4	1	1	0	1	1	0.5
413	413	RNF10	RNF10	5.04439	4.85798	4.80735	4.80735	4.95119	4.80735
414	414	ZNF839	ZNF839	2.32193	1	2	1	1.66096	1.5
415	415	ZDHHC6	ZDHHC6	3.90689	1	1	1	2.45345	1
416	416	GRAMD1B	GRAMD1B	4.24793	1	0	0	2.62396	0
417	417	RNH1	RNH1	5.08746	0	1	0	2.54373	0.5
418	418	NDUFS1	NDUFS1	6.02237	0	1.58496	0	3.01118	0.792481
419	419	RB1CC1	RB1CC1	6.37504	5.97728	4.90689	4.75489	6.17616	4.83089
420	420	ERP44	ERP44	5.90689	3.80735	0	0	4.85712	0
421	421	ALAS1	ALAS1	5.78136	5.35755	5.35755	5.08746	5.56946	5.22251
422	422	BIRC3	BIRC3	6.30378	5.16993	4.75489	3.90689	5.73685	4.33089
423	423	AKAP11	AKAP11	5.16993	3.45943	2	2	4.31468	2
424	424	GLRX2	GLRX2	2	1	1.58496	0	1.5	0.792481
425	425	SNAPC1	SNAPC1	3.90689	1.58496	2.32193	0	2.74593	1.16096
426	426	DERA	DERA	3	1	0	0	2	0
427	427	STRAP	STRAP	6.2854	5.08746	1.58496	2.80735	5.68643	2.19616
428	428	ABCC2	ABCC2	3.58496	2.32193	2.80735	2.32193	2.95345	2.56464
429	429	DEF6	DEF6	5.08746	2.80735	3.16993	2.80735	3.94741	2.98864
430	430	PLEKHO1	PLEKHO1	5.61471	3.16993	3.16993	3.16993	4.39232	3.16993
431	431	GCLM	GCLM	4.16993	3.32193	2	1	3.74593	1.5
432	432	UBR2	UBR2	6	3	1.58496	0	4.5	0.792481
433	433	EHD2	EHD2	4.16993	3.32193	3	3	3.74593	3
434	434	DEPDC1	DEPDC1	3.80735	1	0	0	2.40368	0
435	435	CCDC28A	CCDC28A	3.70044	2.58496	2.80735	2.58496	3.1427	2.69616
436	436	RRAGD	RRAGD	4	3.45943	1	1.58496	3.72972	1.29248
437	437	HSF2	HSF2	5.35755	4.85798	3	4.80735	5.10777	3.90368
438	438	PHF20	PHF20	3.58496	2	1.58496	1	2.79248	1.29248
439	439	HSD17B6	HSD17B6	3.80735	0	0	0	1.90368	0
440	440	NR1H3	NR1H3	5.42626	4.08746	4.70044	3.80735	4.75686	4.2539
441	441	TYMP	TYMP	3.90689	0	0	0	1.95345	0
442	442	NCAPH2	NCAPH2	6.64386	3.58496	3.58496	2.32193	5.11441	2.95345
443	443	TOMM34	TOMM34	5	3.16993	3.16993	1.58496	4.08496	2.37744
444	444	SEC63	SEC63	4.45943	4.39232	1	1.58496	4.42587	1.29248
445	445	KPNA6	KPNA6	5.90689	4.70044	3.58496	3	5.30367	3.29248
446	446	VIM	VIM	8.01123	7.60733	6.80735	7.12928	7.80928	6.96832
447	447		RTEL1-TNFRSF6B
448	448	FAS	FAS	6.62936	5.16993	4.58496	4.24793	5.89964	4.41645
449	449	RNASET2	RNASET2	2.32193	0	0	0	1.16096	0
450	450	CD44	CD44	6.76818	4.39232	1.58496	1.58496	5.58025	1.58496
451	451	KCNG1	KCNG1	2.32193	1	1	1	1.66096	1
452	452	AGPAT4	AGPAT4	3.32193	2	1	1.58496	2.66096	1.29248
453	453	SLAMF7	SLAMF7	4	2.58496	2	2.58496	3.29248	2.29248
454	454	BTN3A1	BTN3A1	2	1.58496	0	1.58496	1.79248	0.792481
455	455	MIPEP	MIPEP	4.70044	3.32193	1.58496	2	4.01118	1.79248
456	456	PRKCH	PRKCH	3.70044	2.32193	2.32193	2	3.01118	2.16096
457	457	INSRR	INSRR	2.32193	1	1.58496	1	1.66096	1.29248
458	458	IFNGR1	IFNGR1	4.58496	1.58496	0	1.58496	3.08496	0.792481
459	459	B4GALT7	B4GALT7	4.64386	1.58496	2	1.58496	3.11441	1.79248
460	460	SH2D2A	SH2D2A	5.20945	4.75489	5.04439	4.58496	4.98217	4.81468
461	461	VRK2	VRK2	4.45943	4.16993	2.32193	2	4.31468	2.16096
462	462	TNFRSF1B	TNFRSF1B	4.70044	6.50779	3.32193	2.80735	5.60412	3.06464
463	463	VEZT	VEZT	3.80735	3.32193	1	0	3.56464	0.5
464	464	POU2F2	POU2F2	4.24793	2.32193	2	0	3.28493	1
465	465	BRD9	BRD9	3.58496	1	1	1	2.29248	1
466	466	SNX1	SNX1	5.61471	4.52356	3.90689	4	5.06914	3.95345
467	467	TBPL1	TBPL1	4.58496	3.80735	2.58496	3.45943	4.19616	3.0222
468	468	ARNTL2	ARNTL2	4.52356	2	2	2	3.26178	2
469	469	BCLAF1	BCLAF1	6.65821	5	2.58496	2.58496	5.82911	2.58496
470	470	SLC39A9	SLC39A9	5.42626	0	0	0	2.71313	0
471	471	ANK1	ANK1	4.58496	0	3	0	2.29248	1.5
472	472	IBSP	IBSP
473	473	TFB1M	TFB1M	4	2.32193	0	0	3.16096	0
474	474	RABEP1	RABEP1	5.80735	5.08746	4.16993	3.45943	5.44741	3.81468
475	475	HMGB3	HMGB3	3.16993	3	2	2.58496	3.08496	2.29248
476	476	NUP160	NUP160	5.52356	0	2.58496	0	2.76178	1.29248
477	477	BAK1	BAK1	4.75489	4.52356	3.58496	3	4.63922	3.29248
478	478	MUSK	MUSK	3.16993	2.32193	2	2.32193	2.74593	2.16096
479	479	IKZF2	IKZF2	4.16993	2.80735	2.32193	2	3.48864	2.16096
480	480	GRN	GRN	6.58496	5.32193	5.08746	5.04439	5.95345	5.06593
481	481	FAM13B	FAM13B	2.32193	2	2.32193	2	2.16096	2.16096
482	482	ARHGAP31	ARHGAP31	2	1.58496	1	1	1.79248	1
483	483	CENPQ	CENPQ	5.08746	2	2	2	3.54373	2
484	484	SARS	SARS	4.45943	3.58496	2.32193	2	4.0222	2.16096
485	485	RANBP3	RANBP3	4.08746	3.16993	3.32193	1	3.62869	2.16096
486	486	ARID4A	ARID4A	4.80735	2.80735	3.16993	2	3.80735	2.58496
487	487	TSSC1	TSSC1
488	488	PNPLA6	PNPLA6	4.70044	1.58496	0	1	3.1427	0.5
489	489	IFT88	IFT88	4.85798	5.35755	1.58496	0	5.10777	0.792481
490	490	ALG1	ALG1	3.58496	2.58496	0	0	3.08496	0
491	491	ZCCHC8	ZCCHC8	5.39232	3.90689	1	1	4.6496	1
492	492	ABCF2	ABCF2	5.2854	3.80735	1.58496	1.58496	4.54638	1.58496
493	493	CHPF2	CHPF2	2.58496	0	0	0	1.29248	0
494	494	LRRC7	LRRC7	3.32193	2	2.58496	1	2.66096	1.79248
495	495	FUT8	FUT8	4.75489	0	1	0	2.37744	0.5
496	496	UBA6	UBA6	5.16993	1.58496	3.32193	1.58496	3.37744	2.45345
497	497	GAB2	GAB2	6.18982	5.67243	3.32193	1.58496	5.93112	2.45345
498	498	ATP6V0A1	ATP6V0A1	5.58496	3.32193	2.32193	2.32193	4.45345	2.32193
499	499	PIAS1	PIAS1	6.87036	5.04439	6.30378	4.45943	5.95738	5.38161
500	500	SLC4A7	SLC4A7	4.80735	3.32193	1	1	4.06464	1
501	501	APBA2	APBA2	4.80735	0	3	0	2.40368	1.5
502	502	MAP2K3	MAP2K3	6.84549	4	3.45943	1.58496	5.42275	2.5222
503	503	EFCAB1	EFCAB1
504	504	TMSB10	TMSB10	3.32193	2.80735	3	1.58496	3.06464	2.29248
505	505	ASTE1	ASTE1	3.90689	1	1	1	2.45345	1
506	506	RNF19A	RNF19A	3.80735	3	3.16993	2.80735	3.40368	2.98864
507	507	PEX3	PEX3	1.58496	2.80735	1	1.58496	2.19616	1.29248
508	508	GABARAPL2	GABARAPL2	6.39232	8.9629	5.64386	5.16993	7.67761	5.40689
509	509	MYOC	MYOC	5.42626	2	5.16993	2	3.71313	3.58496
510	510	SH3YL1	SH3YL1	3.58496	2.58496	3.16993	2.58496	3.08496	2.87744
511	511	FAM136A	FAM136A	5.75489	3.80735	0	1.58496	4.78112	0.792481
512	512	VCL	VCL	5.80735	4.24793	3.16993	3.70044	5.02764	3.43518
513	513	DEPDC1B	DEPDC1B	5.12928	5.2854	1	1	5.20734	1
514	514	DAPK2	DAPK2	2.80735	1	1	1	1.90368	1
515	515	NSMAF	NSMAF	5.12928	3.90689	2.32193	1	4.51809	1.66096
516	516	ADSS	ADSS	5.61471	3	1	1	4.30735	1
517	517	STAP1	STAP1	3	2	1.58496	1.58496	2.5	1.58496
518	518	TIMP2	TIMP2	3.58496	4.24793	1	0	3.91645	0.5
519	519	RFC1	RFC1	5.93074	4.16993	2.58496	1	5.05033	1.79248
520	520	TBC1D23	TBC1D23	4.16993	3.32193	3.45943	3.16993	3.74593	3.31468
521	521	CUL3	CUL3	10.2456	5.67243	5.52356	4.70044	7.95899	5.112
522	522	MYOM2	MYOM2	1.58496	0	1	0	0.792481	0.5
523	523	OTC	OTC	3.70044	0	0	0	1.85022	0
524	524	CYP46A1	CYP46A1	1.58496	1	1.58496	1	1.29248	1.29248
525	525	ZZZ3	ZZZ3
526	526	SLC18A1	SLC18A1	5.83289	0	0	0	2.91645	0
527	527	USP2	USP2	6.6865	4.58496	6.2854	4.39232	5.63573	5.33886
528	528	CASR	CASR	3.58496	1	2.80735	1	2.29248	1.90368
529	529	TUBG2	TUBG2	4.45943	2.80735	0	0	3.63339	0
530	530	RPL26L1	RPL26L1	6.96578	4.39232	0	1	5.67905	0.5
531	531	FLT4	FLT4	4.58496	2.80735	1	2.58496	3.69616	1.79248
532	532	NSUN2	NSUN2	5.58496	4.52356	1	2	5.05426	1.5
533	533	FBXO42	FBXO42	3.80735	2	1	1	2.90368	1
534	534	MFAP3	MFAP3	5.04439	1	0	0	3.0222	0
535	535	MRI1	MRI1	2	2.32193	0	1	2.16096	0.5
536	536	METTL1	METTL1	2	1	1.58496	1	1.5	1.29248
537	537	HOXC8	HOXC8	3.45943	3	2.32193	2.58496	3.22972	2.45345
538	538	AGA	AGA	3	1	0	0	2	0
539	539	PI4K2B	PI4K2B	4.08746	3.45943	1.58496	1	3.77345	1.29248
540	540	BOD1L1	BOD1L1	4.9542	2.80735	1	2.32193	3.88078	1.66096
541	541	MAT2B	MAT2B	3.58496	2.58496	2.58496	2.32193	3.08496	2.45345
542	542	TLL1	TLL1	1.58496	0	0	0	0.792481	0
543	543	EDC4	EDC4	5.42626	4.39232	2.80735	2.58496	4.90929	2.69616
544	544	TRIO	TRIO	4.39232	2.80735	2.80735	2.32193	3.59984	2.56464
545	545	VCAN	VCAN	4.24793	1	0	1	2.62396	0.5
546	546	CLEC16A	CLEC16A	2.32193	0	0	0	1.16096	0
547	547	MSR1	MSR1	3.58496	3	2.58496	2.58496	3.29248	2.58496
548	548	CDH1	CDH1	6.45943	6.12928	2.80735	5.2854	6.29436	4.04638
549	549	SKIV2L2	SKIV2L2
550	550	DNAH5	DNAH5	0	3	0	2.80735	1.5	1.40368
551	551	ZFYVE16	ZFYVE16	3	3.45943	2	2.32193	3.22972	2.16096
552	552	FAM65A	FAM65A
553	553	C6	C6	3	2.58496	1	2.58496	2.79248	1.79248
554	554	RAI14	RAI14	5.72792	4.16993	2	1.58496	4.94892	1.79248
555	555	SOX30	SOX30	4.16993	3.90689	4.08746	3.90689	4.03841	3.99718
556	556	PNKP	PNKP	5.9542	4.75489	4.16993	3.80735	5.35454	3.98864
557	557	BEST2	BEST2
558	558	PHLPP2	PHLPP2	4.70044	4.32193	1	0	4.51118	0.5
559	559	SPDL1	SPDL1	8.01123	3.16993	3.45943	3	5.59058	3.22972
560	560	STAU2	STAU2	5.45943	3.58496	1	1	4.5222	1
561	561	PQLC2	PQLC2
562	562	CTNS	CTNS
563	563	RTN4R	RTN4R	2.58496	1	0	1	1.79248	0.5
564	564	PHF23	PHF23	3.80735	2.58496	2	2.32193	3.19616	2.16096
565	565	CDH10	CDH10	2.58496	1.58496	2	1.58496	2.08496	1.79248
566	566	INPP4A	INPP4A	2.58496	1	1	1	1.79248	1
567	567	RAB27B	RAB27B	3.80735	2	2.58496	1.58496	2.90368	2.08496
568	568	PSMA4	PSMA4	6.26679	4.75489	3.45943	3.32193	5.51084	3.39068
569	569	MYO16	MYO16	3	0	1	0	1.5	0.5
570	570	LSG1	LSG1	4	3	0	1.58496	3.5	0.792481
571	571	PARP3	PARP3	3	0	1	0	1.5	0.5
572	572	TNC	TNC	2	1.58496	1	1.58496	1.79248	1.29248
573	573	THAP3	THAP3	2.58496	0	1	0	1.29248	0.5
574	574	FAM65C	FAM65C
575	575	TDP1	TDP1	3	2	0	1	2.5	0.5
576	576	AIFM2	AIFM2	1.58496	2	0	0	1.79248	0
577	577	C2orf83	C2orf83
578	578	SPATA7	SPATA7	3.32193	2.80735	1.58496	0	3.06464	0.792481
579	579	MED17	MED17	6.04439	4.32193	1	1	5.18316	1
580	580	RETSAT	RETSAT	4.75489	1	0	0	2.87744	0
581	581	CAPG	CAPG	3.90689	2.32193	1.58496	1.58496	3.11441	1.58496
582	582	AP2S1	AP2S1	5.45943	4.08746	1.58496	2.32193	4.77345	1.95345
583	583	USH2A	USH2A	1.58496	1	1	0	1.29248	0.5
584	584	ZPBP	ZPBP	1.58496	1	1.58496	1	1.29248	1.29248
585	585	TG	TG	1.58496	0	0	0	0.792481	0
586	586	ADAM28	ADAM28
587	587	BARX2	BARX2
588	588	DCUN1D1	DCUN1D1	7.82018	4.45943	4.45943	3.80735	6.13981	4.13339
589	589	JADE2	JADE2	4.58496	1.58496	3.32193	1.58496	3.08496	2.45345
590	590	ZIC2	ZIC2	3.58496	1.58496	0	1	2.58496	0.5
591	591	LCP2	LCP2	5.08746	5.16993	4.08746	4.16993	5.12869	4.12869
592	592	TRIT1	TRIT1	2.32193	1.58496	2.32193	1.58496	1.95345	1.95345
593	593	ADRB1	ADRB1	3.16993	3.16993	2	2.32193	3.16993	2.16096
594	594	GUCA2B	GUCA2B
595	595	CUL7	CUL7	9.35755	3.16993	2.32193	2.58496	6.26374	2.45345
596	596	CTNNA1	CTNNA1	6.12928	5.85798	3.70044	4.9542	5.99363	4.32732
597	597	PHKA2	PHKA2	4.16993	2.80735	1.58496	1.58496	3.48864	1.58496
598	598	CNTLN	CNTLN	3.16993	1	1	0	2.08496	0.5
599	599	EPHA3	EPHA3	4.90689	2.58496	3.45943	2.32193	3.74593	2.89068
600	600	HSPA5	HSPA5	8.71768	7.35755	4.32193	5.97728	8.03761	5.1496
601	601	DSG2	DSG2	5.08746	4.24793	1	1.58496	4.6677	1.29248
602	602	GEMIN8	GEMIN8	4.58496	1.58496	0	1	3.08496	0.5
603	603	OFD1	OFD1	6.82018	7.73471	3	3	7.27744	3
604	604	GPM6B	GPM6B	3.58496	2	2	2	2.79248	2
605	605	MAGEC2	MAGEC2	4.64386	3	3.58496	3	3.82193	3.29248
606	606	PREX2	PREX2	2	2	0	1	2	0.5
607	607	WDR37	WDR37	4.16993	2.58496	1	2	3.37744	1.5
608	608	YTHDC2	YTHDC2	5	4.16993	1	1	4.58496	1
609	609	CTPS2	CTPS2	4.39232	3	2.80735	2.80735	3.69616	2.80735
610	610	ATP6V1H	ATP6V1H	4.32193	3.70044	2	2	4.01118	2
611	611	POLR2B	POLR2B	6.75489	4.58496	2.58496	0	5.66993	1.29248
612	612	FAM214A	FAM214A	3.16993	2.32193	3.16993	2.32193	2.74593	2.74593
613	613	ARAP2	ARAP2	0	1	0	1	0.5	0.5
614	614	TPR	TPR	5.61471	5.32193	2.58496	4.52356	5.46832	3.55426
615	615	CP	CP	3.32193	2	1	1	2.66096	1
616	616	KIAA0556	KIAA0556	2.58496	2	0	1	2.29248	0.5
617	617	DTNBP1	DTNBP1	7.04439	5.55459	5.70044	5.2854	6.29949	5.49292
618	618	XK	XK	2.80735	1	1.58496	1	1.90368	1.29248
619	619	ANO2	ANO2
620	620	C12orf4	C12orf4	2	0	0	0	1	0
621	621	SCML1	SCML1	4.75489	4.16993	0	0	4.46241	0
622	622	WWC3	WWC3	3.16993	2.58496	1.58496	0	2.87744	0.792481
623	623	ARHGAP6	ARHGAP6	1	0	1	0	0.5	0.5
624	624	FAM184B	FAM184B	1.58496	0	0	0	0.792481	0
625	625	MAP4	MAP4	5.75489	4.32193	4.16993	3.58496	5.03841	3.87744
626	626	GOPC	GOPC	6.75489	5.61471	5.64386	5.24793	6.1848	5.44589
627	627	ROS1	ROS1	2.58496	2	1.58496	2	2.29248	1.79248
628	628	USP28	USP28	5.70044	3.16993	5.16993	1	4.43518	3.08496
629	629	HDAC9	HDAC9	5.80735	4.52356	3	1.58496	5.16546	2.29248
630	630	TSPAN17	TSPAN17	5.45943	2.32193	0	2	3.89068	1
631	631	NOP16	NOP16	4.85798	3.90689	1.58496	2.32193	4.38244	1.95345
632	632	CC2D2A	CC2D2A	2	5.08746	0	0	3.54373	0
633	633	RRM2B	RRM2B	4.08746	3.16993	2.58496	1.58496	3.62869	2.08496
634	634	ZNF800	ZNF800	4.08746	1	0	1	2.54373	0.5
635	635	TNFRSF17	TNFRSF17	4.08746	1.58496	0	0	2.83621	0
636	636	SNX29	SNX29	2	1.58496	0	0	1.79248	0
637	637	LMO3	LMO3	5.24793	0	5.20945	0	2.62396	2.60473
638	638	MRPS10	MRPS10	4.90689	3.58496	1	0	4.24593	0.5
639	639	GUCA1A	GUCA1A	1	0	1	0	0.5	0.5
640	640	RSF1	RSF1	4	2.80735	1	1.58496	3.40368	1.29248
641	641	VPS13D	VPS13D	2	3.16993	1	1.58496	2.58496	1.29248
642	642	CELF2	CELF2	2.80735	2.32193	1.58496	2	2.56464	1.79248
643	643	FAM120A	FAM120A	5.72792	4	0	1.58496	4.86396	0.792481
644	644	R3HDM1	R3HDM1	3	2.58496	1	2	2.79248	1.5
645	645	COL9A2	COL9A2	2.58496	2.32193	2.32193	2.32193	2.45345	2.32193
646	646	KITLG	KITLG	2.58496	2	0	1.58496	2.29248	0.792481
647	647	ERCC8	ERCC8	5.45943	2.58496	2.32193	1.58496	4.0222	1.95345
648	648	ADAMTS6	ADAMTS6	1.58496	1	1	1	1.29248	1
649	649	H6PD	H6PD	2	0	0	0	1	0
650	650	VAMP3	VAMP3	5.83289	4.64386	3	2.80735	5.23837	2.90368
651	651	PER3	PER3	3.58496	2	0	1	2.79248	0.5
652	652	UTS2	UTS2	1	1.58496	0	0	1.29248	0
653	653	TNFRSF9	TNFRSF9	3.70044	0	1.58496	0	1.85022	0.792481
654	654	EPN3	EPN3	4.9542	2.32193	1.58496	2	3.63806	1.79248
655	655	LTBP1	LTBP1	5.20945	2	1.58496	2	3.60473	1.79248
656	656	RCN1	RCN1	5.88264	5.16993	1.58496	3.16993	5.52628	2.37744
657	657	ELN	ELN	3.90689	3	2	3	3.45345	2.5
658	658	RFC2	RFC2	5.70044	4.45943	1	1	5.07994	1
659	659	ARID1B	ARID1B	5	4.08746	1.58496	2.32193	4.54373	1.95345
660	660	CLPTM1L	CLPTM1L	3.70044	0	1	0	1.85022	0.5
661	661	NEDD4L	NEDD4L	7.60733	4.16993	6.42626	3.45943	5.88863	4.94285
662	662	FOXP3	FOXP3	6.10852	5.83289	2.80735	2.58496	5.97071	2.69616
663	663	PPP1R3F	PPP1R3F	2.32193	2.80735	0	2.32193	2.56464	1.16096
664	664	HEXB	HEXB	3.16993	1	1	1	2.08496	1
665	665	PTCD2	PTCD2	3.90689	0	1.58496	0	1.95345	0.792481
666	666	KIAA2022	KIAA2022
667	667	JKAMP	JKAMP	3.16993	2	1	2	2.58496	1.5
668	668	DKK3	DKK3	5.85798	3.16993	3.32193	3.16993	4.51395	3.24593
669	669	ARHGEF5	ARHGEF5	4.45943	4.16993	3.90689	4	4.31468	3.95345
670	670	NFE2L3	NFE2L3	3.80735	2	2	2	2.90368	2
671	671	MCUR1	MCUR1	2	0	0	0	1	0
672	672	LIMA1	LIMA1	7.99435	6.49185	1	2.80735	7.2431	1.90368
673	673	LETMD1	LETMD1	4.58496	2.32193	2	2	3.45345	2
674	674	SLC4A8	SLC4A8	4.9542	1.58496	0	1.58496	3.26958	0.792481
675	675	LAMC3	LAMC3	4.39232	4.32193	4.39232	4.32193	4.35712	4.35712
676	676	PTGER3	PTGER3	6.82018	0	4.52356	0	3.41009	2.26178
677	677	TNIP3	TNIP3	3.70044	4.52356	3.58496	3.45943	4.112	3.5222
678	678	MAPK9	MAPK9	6.64386	5.49185	5.72792	4.9542	6.06785	5.34106
679	679	COL23A1	COL23A1	1.58496	2.80735	1.58496	2.80735	2.19616	2.19616
680	680	BCAR1	BCAR1	5.93074	7.82655	4.45943	3.45943	6.87864	3.95943
681	681	FAM160A2	FAM160A2	3.32193	2.58496	2.58496	2.58496	2.95345	2.58496
682	682	HERPUD1	HERPUD1	5.08746	4	3.45943	3.80735	4.54373	3.63339
683	683	HOMER3	HOMER3	5.61471	4.45943	4.58496	4.45943	5.03707	4.5222
684	684	RAD51	RAD51	6.83289	5.61471	5.2854	4.9542	6.2238	5.1198
685	685	POLQ	POLQ	1	1	0	1	1	0.5
686	686	PIK3CB	PIK3CB	5.2854	4	2.58496	2.80735	4.6427	2.69616
687	687	CYBA	CYBA	3.45943	3.16993	3	2	3.31468	2.5
688	688	THOC3	THOC3	4.80735	2.80735	2	2	3.80735	2
689	689	HEBP2	HEBP2	1.58496	2	1.58496	2	1.79248	1.79248
690	690	MPHOSPH9	MPHOSPH9	2.80735	4.75489	2	2	3.78112	2
691	691	PLEKHA5	PLEKHA5	6.20945	5.85798	4.9542	4.70044	6.03372	4.82732
692	692	PRSS8	PRSS8	0	1.58496	0	1	0.792481	0.5
693	693	SIKE1	SIKE1	5.16993	4.16993	0	0	4.66993	0
694	694	RRP12	RRP12	6.08746	4.58496	1.58496	2	5.33621	1.79248
695	695	FNIP2	FNIP2	3.58496	1	0	0	2.29248	0
696	696	MSMO1	MSMO1	3	2.58496	1.58496	2.32193	2.79248	1.95345
697	697	TTC17	TTC17	4.80735	1	0	0	2.90368	0
698	698	ALX4	ALX4	3.70044	2	3.32193	0	2.85022	1.66096
699	699	FSTL4	FSTL4	2	1	0	0	1.5	0
700	700	FOXN3	FOXN3	4.08746	3.32193	1.58496	2.32193	3.7047	1.95345
701	701	METTL24	METTL24
702	702	AKR7A2	AKR7A2	4.58496	3.32193	2	2	3.95345	2
703	703	MRTO4	MRTO4	5.35755	4.08746	1	2.32193	4.72251	1.66096
704	704	NNAT	NNAT	1.58496	0	1	0	0.792481	0.5
705	705	USE1	USE1	4.64386	5.64386	2.58496	2	5.14386	2.29248
706	706	MCF2L2	MCF2L2	2.32193	2	0	1	2.16096	0.5
707	707	NRIP2	NRIP2	2.32193	2.32193	2	2	2.32193	2
708	708	LAMA3	LAMA3	4.08746	2.32193	1	1.58496	3.2047	1.29248
709	709	AP5M1	AP5M1	2.58496	1	0	0	1.79248	0
710	710	ANAPC4	ANAPC4	5.78136	4.39232	1	1	5.08684	1
711	711	KCNQ1	KCNQ1	4.08746	2.32193	0	1.58496	3.2047	0.792481
712	712	TRAPPC3	TRAPPC3	5.16993	4.39232	3.32193	2.58496	4.78112	2.95345
713	713	THRAP3	THRAP3	6.89482	6.02237	1.58496	4.32193	6.45859	2.95345
714	714	PHPT1	PHPT1	3.16993	2.58496	2.58496	1.58496	2.87744	2.08496
715	715	ENTPD2	ENTPD2	1	1	1	1	1	1
716	716	LY75	LY75
717	717	ARID4B	ARID4B	4.9542	3.90689	1	2.58496	4.43054	1.79248
718	718	OPN3	OPN3	2.32193	0	0	0	1.16096	0
719	719	SDCCAG8	SDCCAG8	3.45943	0	1.58496	0	1.72972	0.792481
720	720	PTPRN	PTPRN	6.02237	3.32193	2.80735	3.16993	4.67215	2.98864
721	721	HHAT	HHAT
722	722	KIF1B	KIF1B	5.83289	5.04439	2.32193	3.58496	5.43864	2.95345
723	723	FOXC1	FOXC1	5.52356	5.20945	0	1.58496	5.36651	0.792481
724	724	TBC1D22A	TBC1D22A	4.58496	2	0	1	3.29248	0.5
725	725	SYNE2	SYNE2	5.2854	4.39232	2.32193	3.70044	4.83886	3.01118
726	726	PLEKHH1	PLEKHH1	1.58496	1	0	0	1.29248	0
727	727	ATP9A	ATP9A	4.80735	1.58496	0	1	3.19616	0.5
728	728	SPO11	SPO11
729	729	CBLN4	CBLN4	3.90689	1	1	1	2.45345	1
730	730	CHRDL2	CHRDL2	1	0	0	0	0.5	0
731	731	FAM168A	FAM168A	4.90689	4.32193	4.64386	4.32193	4.61441	4.48289
732	732	RELT	RELT	4	0	0	0	2	0
733	733	GALC	GALC	3.90689	2	0	1	2.95345	0.5
734	734	NOP58	NOP58	5.88264	5.2854	2.32193	3.70044	5.58402	3.01118
735	735	SZRD1	SZRD1	1.58496	1	0	1	1.29248	0.5
736	736	KCNH2	KCNH2	4.58496	2.80735	2	2.32193	3.69616	2.16096
737	737	CUL1	CUL1	9.46557	6.24793	4.45943	4	7.85675	4.22972
738	738	FAM114A2	FAM114A2	3.70044	0	0	0	1.85022	0
739	739	CYFIP2	CYFIP2	5.55459	4.64386	2.80735	3.32193	5.09922	3.06464
740	740	TAB2	TAB2	6.52356	5.70044	4.52356	4.16993	6.112	4.34674
741	741	GINM1	GINM1	5.97728	0	0	0	2.98864	0
742	742	EIF2AK2	EIF2AK2	6.6865	5.78136	3.70044	3	6.23393	3.35022
743	743	USP36	USP36	5.35755	4.80735	2.32193	0	5.08245	1.16096
744	744	KMT2C	KMT2C	4.75489	4.16993	3.45943	3.32193	4.46241	3.39068
745	745	MCOLN3	MCOLN3	5.85798	1	1	1	3.42899	1
746	746	CCDC85A	CCDC85A	2	2	2	2	2	2
747	747	PUM2	PUM2	4.39232	2.58496	2.32193	1.58496	3.48864	1.95345
748	748	MRPL43	MRPL43	5.04439	4	1.58496	2	4.5222	1.79248
749	749	ITIH4	ITIH4	2.32193	2	1.58496	1.58496	2.16096	1.58496
750	750	ITIH1	ITIH1	2.58496	1.58496	1.58496	1	2.08496	1.29248
751	751	C4orf27	C4orf27
752	752	ZFR	ZFR	5.55459	4.52356	0	2	5.03908	1
753	753	ZNF280C	ZNF280C	2.58496	2.32193	0	0	2.45345	0
754	754	NPFFR2	NPFFR2
755	755	PHF21B	PHF21B	2.32193	0	2	0	1.16096	1
756	756	TRAF1	TRAF1	7.83289	7.19967	7.32193	6.87036	7.51628	7.09615
757	757	RC3H2	RC3H2	4.39232	2.32193	2.32193	2	3.35712	2.16096
758	758	IL17RB	IL17RB	4.80735	1	1	1	2.90368	1
759	759	TRAF3IP2	TRAF3IP2	5.16993	3.45943	3.80735	3	4.31468	3.40368
760	760	GYG2	GYG2	4	2	1.58496	2	3	1.79248
761	761	DCBLD2	DCBLD2	3.70044	2	1	1	2.85022	1
762	762	SERPINB3	SERPINB3	5.49185	3	1	0	4.24593	0.5
763	763	SOAT1	SOAT1	7.34873	6.88264	1.58496	6.62936	7.11569	4.10716
764	764	PKP2	PKP2	5.93074	4.52356	4.08746	2.80735	5.22715	3.44741
765	765	MSH4	MSH4	3.16993	1	2.32193	1	2.08496	1.66096
766	766	F7	F7	4	3.32193	1.58496	1	3.66096	1.29248
767	767	GDI2	GDI2	5.12928	4.70044	1.58496	2	4.91486	1.79248
768	768	PRDM1	PRDM1	4.75489	2.58496	2.32193	2	3.66993	2.16096
769	769	ATG5	ATG5	5	6.24793	3.32193	2.58496	5.62396	2.95345
770	770	TMCC3	TMCC3	2.32193	0	0	0	1.16096	0
771	771	PITHD1	PITHD1	3.70044	1	1	1	2.35022	1
772	772	MTA3	MTA3	5.85798	5.35755	4	4.08746	5.60777	4.04373
773	773	USP13	USP13	5.64386	4.45943	4	2.80735	5.05164	3.40368
774	774	ATP11B	ATP11B	1.58496	1	0	1	1.29248	0.5
775	775	LAMC2	LAMC2	2.58496	1	1	0	1.79248	0.5
776	776	CDK14	CDK14	4.39232	3.70044	2.80735	3	4.04638	2.90368
777	777	SEC61A1	SEC61A1	5.72792	4.52356	2	1.58496	5.12574	1.79248
778	778	PPP1R12A	PPP1R12A	6	5.16993	3	3	5.58496	3
779	779	RASGRF1	RASGRF1	3.45943	3.16993	3	2.80735	3.31468	2.90368
780	780	CAMK2B	CAMK2B	5.49185	4.45943	4.90689	4.16993	4.97564	4.53841
781	781	CROCC	CROCC	4.24793	2.80735	1	1.58496	3.52764	1.29248
782	782	POLR3E	POLR3E	5.64386	0	0	0	2.82193	0
783	783	ATP2B4	ATP2B4	5.39232	3.80735	1	3.32193	4.59984	2.16096
784	784	ZC3H11A	ZC3H11A	5.16993	3.70044	2.32193	2.32193	4.43518	2.32193
785	785	RIOK2	RIOK2	4.90689	4.16993	2.58496	2.32193	4.53841	2.45345
786	786	YIPF1	YIPF1	2	2	1.58496	1.58496	2	1.58496
787	787	NDC1	NDC1	5.08746	3.45943	0	1	4.27345	0.5
788	788	DGKG	DGKG	2	2	0	1	2	0.5
789	789	FLYWCH1	FLYWCH1	2.80735	2.58496	1	2	2.69616	1.5
790	790	UNKL	UNKL	3	2	2	2	2.5	2
791	791	TBXAS1	TBXAS1	1.58496	0	0	0	0.792481	0
792	792	PARP12	PARP12	4	3	1	1	3.5	1
793	793	ALDH18A1	ALDH18A1	5.04439	4.16993	1.58496	2	4.60716	1.79248
794	794	TARBP1	TARBP1	4.90689	2.58496	1	1.58496	3.74593	1.29248
795	795	PET112	PET112	3.32193	0	0	0	1.66096	0
796	796	MXD1	MXD1	5.12928	2.32193	3	1.58496	3.72561	2.29248
797	797	CDK17	CDK17	5.04439	3.80735	1.58496	1.58496	4.42587	1.58496
798	798	DNAJC25	DNAJC25
799	799	SLC2A3	SLC2A3	2.58496	2.58496	2.32193	2.32193	2.58496	2.32193
800	800	PSD	PSD	2	3	1	2.58496	2.5	1.79248
801	801	CTDP1	CTDP1	5.75489	2.80735	3	0	4.28112	1.5
802	802	YBX3	YBX3	6.30378	5	2.58496	1.58496	5.65189	2.08496
803	803	STYK1	STYK1	1	1.58496	0	1	1.29248	0.5
804	804	WNK1	WNK1	5.9542	5.72792	5.04439	5.52356	5.84106	5.28398
805	805	CCAR1	CCAR1	5.20945	4.58496	3	4	4.89721	3.5
806	806	OGFR	OGFR	3.45943	2.32193	1.58496	1	2.89068	1.29248
807	807	GNA15	GNA15	3.16993	2	1	2	2.58496	1.5
808	808	CREB3L3	CREB3L3	4	3.45943	3.16993	3.32193	3.72972	3.24593
809	809	PIGV	PIGV	1	0	0	0	0.5	0
810	810	PTPRU	PTPRU	4.08746	1	2	0	2.54373	1
811	811	SNRNP40	SNRNP40	5.93074	4.85798	2.32193	2.32193	5.39436	2.32193
812	812	RIMBP2	RIMBP2	1.58496	2	1	1	1.79248	1
813	813	COL11A1	COL11A1	1	0	0	0	0.5	0
814	814	QSER1	QSER1	4.58496	3.70044	0	1	4.1427	0.5
815	815	MPC1	MPC1	1	2	1	2	1.5	1.5
816	816	ACAA1	ACAA1	3.90689	2.80735	1.58496	1.58496	3.35712	1.58496
817	817	BCAT1	BCAT1	4.9542	2	2	2	3.4771	2
818	818	HDAC7	HDAC7	6.49185	5.2854	4	2.32193	5.88863	3.16096
819	819	LZTS1	LZTS1	2.32193	1.58496	1	1	1.95345	1
820	820	PRDM6	PRDM6	3.58496	1	0	0	2.29248	0
821	821	WNT8A	WNT8A	1	0	1	0	0.5	0.5
822	822	SPAG4	SPAG4	1.58496	1	1	1	1.29248	1
823	823	NCKAP1	NCKAP1	5.49185	4.45943	1.58496	1.58496	4.97564	1.58496
824	824	MRPS35	MRPS35	6.06609	4.32193	0	2.32193	5.19401	1.16096
825	825	GUCY1B3	GUCY1B3
826	826	SFSWAP	SFSWAP	3.80735	2.58496	0	1	3.19616	0.5
827	827	TNK2	TNK2	6.2854	4.58496	4.16993	4.16993	5.43518	4.16993
828	828	MON2	MON2	4.08746	3.58496	1	2	3.83621	1.5
829	829	CDH3	CDH3	3.32193	2	0	0	2.66096	0
830	830	ARSF	ARSF	1.58496	1	1	1	1.29248	1
831	831	GPBP1	GPBP1	4.52356	2.32193	2.58496	2.32193	3.42275	2.45345
832	832	DGAT2	DGAT2	1.58496	1.58496	0	0	1.58496	0
833	833	ZNF112	ZNF112	1	0	0	0	0.5	0
834	834	CS	CS	4.75489	4.80735	1	2	4.78112	1.5
835	835	LTK	LTK	3.70044	2	2.32193	1	2.85022	1.66096
836	836	MRPS24	MRPS24	5.2854	3.16993	0	0	4.22766	0
837	837	ELMO2	ELMO2	4.08746	1	0	0	2.54373	0
838	838	WAPAL	WAPAL
839	839	VMP1	VMP1	3.58496	6.42626	1	0	5.00561	0.5
840	840	APPBP2	APPBP2	6.87036	6.08746	6.32193	6.06609	6.47891	6.19401
841	841	POLD1	POLD1	6.52356	5.39232	3.45943	3	5.95794	3.22972
842	842	SEZ6	SEZ6	1	1	1	1	1	1
843	843	EIF4B	EIF4B	5.75489	4.52356	3.16993	3	5.13922	3.08496
844	844	SLC6A16	SLC6A16
845	845	GLTSCR1	GLTSCR1
846	846	SPHK2	SPHK2	2	2	0	0	2	0
847	847	RPL18	RPL18	7.43463	5	2	2.80735	6.21731	2.40368
848	848	CA11	CA11	2.80735	0	0	0	1.40368	0
849	849	ISOC2	ISOC2	4.64386	2.32193	1.58496	1.58496	3.48289	1.58496
850	850	U2AF2	U2AF2	8.42206	5.78136	5.32193	5.12928	7.10171	5.22561
851	851	EPN1	EPN1	5.93074	4.32193	3.80735	3.80735	5.12633	3.80735
852	852	MED29	MED29	5.72792	6.26679	0	0	5.99735	0
853	853	AHRR	AHRR	2.58496	0	1	0	1.29248	0.5
854	854	GSC2	GSC2
855	855		ZNF275	1.58496	0	0	0	0.792481	0
856	856	MTMR1	MTMR1	4.70044	1.58496	2	0	3.1427	1
857	857	GPC1	GPC1	4.45943	2.80735	0	1.58496	3.63339	0.792481
858	858	ADCK1	ADCK1	5.08746	3.45943	1	2.32193	4.27345	1.66096
859	859	HAGH	HAGH	3.45943	4.64386	2	1.58496	4.05164	1.79248
860	860	RNF4	RNF4	10.2831	4.45943	5.08746	4.16993	7.37126	4.62869
861	861	CASP8	CASP8	7.12928	6.44294	6.12928	5.83289	6.78611	5.98109
862	862	LIMCH1	LIMCH1	4.64386	2.80735	0	1	3.72561	0.5
863	863	ASUN	ASUN
864	864	TM7SF3	TM7SF3	1	0	0	0	0.5	0
865	865	DLX3	DLX3	2	2	2	1.58496	2	1.79248
866	866	SPA17	SPA17	3.90689	2	2.32193	2	2.95345	2.16096
867	867	TSPAN32	TSPAN32
868	868	WISP2	WISP2	3.16993	1	0	1	2.08496	0.5
869	869	DMRT3	DMRT3	4.75489	4.39232	4.75489	4.39232	4.5736	4.5736
870	870	ST3GAL6	ST3GAL6	2.80735	0	0	0	1.40368	0
871	871	ATP2C2	ATP2C2	0	1	0	1	0.5	0.5
872	872	NGFR	NGFR	5.20945	4.16993	4	4	4.68969	4
873	873	CDON	CDON	3.58496	1.58496	1	1	2.58496	1
874	874	TAF2	TAF2	4.70044	3	2	0	3.85022	1
875	875	HIPK2	HIPK2	5.97728	4.24793	4.85798	3.32193	5.1126	4.08995
876	876	TNPO3	TNPO3	5.80735	4.24793	1.58496	2.80735	5.02764	2.19616
877	877	MEF2BNB-MEF2B	MEF2BNB-MEF2B
878	878	RFXANK	RFXANK	5.08746	3.32193	2.32193	0	4.2047	1.16096
879	879	TMEM161A	TMEM161A	3.58496	3.58496	1.58496	3.32193	3.58496	2.45345
880	880	LPAR2	LPAR2	3.16993	2	1.58496	1	2.58496	1.29248
881	881	CTSA	CTSA	4.32193	3.16993	1	0	3.74593	0.5
882	882	SUGP2	SUGP2	4.85798	3.80735	2	2.32193	4.33267	2.16096
883	883	SLC12A2	SLC12A2	4.52356	3.58496	1.58496	1	4.05426	1.29248
884	884	SNX24	SNX24	4.58496	2.32193	1	1.58496	3.45345	1.29248
885	885	EYA2	EYA2	5.75489	2	3.16993	2	3.87744	2.58496
886	886	CNN2	CNN2	4.39232	2.32193	0	1	3.35712	0.5
887	887	ABCA7	ABCA7	3	1.58496	0	1.58496	2.29248	0.792481
888	888	SNCAIP	SNCAIP	4.58496	0	4.32193	0	2.29248	2.16096
889	889	DDX20	DDX20	6.40939	5.32193	2	1	5.86566	1.5
890	890	BTBD1	BTBD1	5.67243	2	1.58496	1.58496	3.83621	1.58496
891	891	FAR2	FAR2	3.80735	0	0	0	1.90368	0
892	892	BCAS1	BCAS1	1.58496	1.58496	1	0	1.58496	0.5
893	893	POU1F1	POU1F1	4	1.58496	1	1	2.79248	1
894	894	CHI3L2	CHI3L2	1.58496	1	0	0	1.29248	0
895	895	SBNO2	SBNO2
896	896	PMS1	PMS1	5.97728	1.58496	1	0	3.78112	0.5
897	897	HMG20B	HMG20B	5.04439	3.90689	4.08746	3.32193	4.47564	3.7047
898	898	CALCRL	CALCRL	2.32193	1.58496	0	1.58496	1.95345	0.792481
899	899	TAF11	TAF11	5.32193	2.32193	2.80735	1	3.82193	1.90368
900	900	ANKS1A	ANKS1A	4.52356	3.80735	3.70044	3.32193	4.16546	3.51118
901	901	AP3D1	AP3D1	5.24793	4.58496	1	3	4.91645	2
902	902	ZNF76	ZNF76	3.16993	1	2.32193	1	2.08496	1.66096
903	903	SLC9A3R2	SLC9A3R2	5.64386	5	2.58496	2.80735	5.32193	2.69616
904	904	NTHL1	NTHL1	4.16993	2.58496	1	0	3.37744	0.5
905	905	UHRF1BP1	UHRF1BP1	4.80735	3.70044	0	2	4.2539	1
906	906	GNAI3	GNAI3	6.24793	4.45943	3.90689	3.32193	5.35368	3.61441
907	907	IPO5	IPO5	6.39232	5.2854	2.80735	2.80735	5.83886	2.80735
908	908	OAT	OAT	4.90689	5.04439	2	3.32193	4.97564	2.66096
909	909	WDR3	WDR3	4.70044	3.70044	1	1.58496	4.20044	1.29248
910	910	PKN2	PKN2	6.08746	4.90689	3.58496	3.70044	5.49718	3.6427
911	911	WDR18	WDR18	5.12928	4.52356	2.58496	2.32193	4.82642	2.45345
912	912	TRAM2	TRAM2	1	0	0	0	0.5	0
913	913	NTN1	NTN1	2	2.58496	0	1.58496	2.29248	0.792481
914	914	GLP2R	GLP2R
915	915	MCM10	MCM10	5.75489	5.08746	4.08746	4.9542	5.42118	4.52083
916	916	DGKA	DGKA	1.58496	0	0	0	0.792481	0
917	917	ERBB3	ERBB3	7.53138	6.42626	6.2854	5.52356	6.97882	5.90448
918	918	ROPN1	ROPN1	4.85798	4.08746	4.64386	4.08746	4.47272	4.36566
919	919	ANKRD44	ANKRD44	4.39232	3.32193	1.58496	1.58496	3.85712	1.58496
920	920	KARS	KARS	5.75489	5.35755	3.58496	3.80735	5.55622	3.69616
921	921	ADAT1	ADAT1
922	922	PDIA5	PDIA5	4.75489	2.80735	2.32193	2.58496	3.78112	2.45345
923	923	TBC1D22B	TBC1D22B	6.65821	4.70044	4.39232	4.32193	5.67933	4.35712
924	924	NDUFB4	NDUFB4	4.64386	4	0	0	4.32193	0
925	925	SPEN	SPEN	5.24793	4.16993	3.45943	3.58496	4.70893	3.5222
926	926	MYLK	MYLK	3.90689	3	2.58496	2.58496	3.45345	2.58496
927	927	ZC3H15	ZC3H15	4.32193	4	2.32193	2.32193	4.16096	2.32193
928	928	MAP2K4	MAP2K4	5.20945	4	4.52356	3.32193	4.60473	3.92275
929	929	TMEM206	TMEM206	6.58496	0	0	0	3.29248	0
930	930	SNAP91	SNAP91	3.45943	2	1	1.58496	2.72972	1.29248
931	931	SLK	SLK	3.32193	2.80735	1.58496	2	3.06464	1.79248
932	932	CYB5R4	CYB5R4	1	0	1	0	0.5	0.5
933	933	COL17A1	COL17A1	3.32193	1	3	0	2.16096	1.5
934	934	GSTO2	GSTO2	2.80735	1.58496	1.58496	1.58496	2.19616	1.58496
935	935	SEC61A2	SEC61A2	3.16993	2.80735	0	1.58496	2.98864	0.792481
936	936	PRKCQ	PRKCQ	4.90689	4	3.32193	2.32193	4.45345	2.82193
937	937	TLE2	TLE2	4.39232	2	3.58496	1	3.19616	2.29248
938	938	ASB1	ASB1	4.45943	1.58496	1	0	3.0222	0.5
939	939	FAM107B	FAM107B	1.58496	0	0	0	0.792481	0
940	940	ME1	ME1	3.80735	1	0	1	2.40368	0.5
941	941	TBC1D1	TBC1D1	4.16993	3.80735	1.58496	1.58496	3.98864	1.58496
942	942	CDK13	CDK13	5.78136	3.80735	2	3	4.79436	2.5
943	943	MTHFD2	MTHFD2	4.39232	3.70044	1.58496	2	4.04638	1.79248
944	944	SLC9A7	SLC9A7	1	1	0	1	1	0.5
945	945	FOXJ2	FOXJ2	6.24793	6.14975	1	1	6.19884	1
946	946	YBX1	YBX1	7.40088	7.87652	4.24793	3.90689	7.6387	4.07741
947	947	PDE4A	PDE4A	3	0	1	0	1.5	0.5
948	948	PPP2R5A	PPP2R5A	4.70044	4.16993	2.58496	3.32193	4.43518	2.95345
949	949	CTNNA2	CTNNA2	4.39232	3.16993	0	1	3.78112	0.5
950	950	ELAVL1	ELAVL1	6.62936	5.55459	4	4	6.09197	4
951	951	TIE1	TIE1	3.16993	3.32193	2.32193	3.16993	3.24593	2.74593
952	952	DIP2B	DIP2B	3.45943	2	0	0	2.72972	0
953	953	SMARCD1	SMARCD1	6.6865	5.64386	5.2854	5.08746	6.16518	5.18643
954	954	KDM4A	KDM4A	4.45943	4.58496	2.58496	0	4.5222	1.29248
955	955	NFYC	NFYC	5.42626	4.39232	4.39232	4.24793	4.90929	4.32012
956	956	ZMYND12	ZMYND12
957	957	SLC9A3	SLC9A3	3.16993	1	1	1	2.08496	1
958	958	NGEF	NGEF	4.16993	3.80735	3.32193	3.45943	3.98864	3.39068
959	959	ASPM	ASPM	6.14975	5	1.58496	2.32193	5.57487	1.95345
960	960	CD84	CD84	2.32193	0	0	0	1.16096	0
961	961	ELOVL1	ELOVL1	3	2	1	0	2.5	0.5
962	962	SPI1	SPI1	5.32193	3.32193	2.32193	1	4.32193	1.66096
963	963	ZNRD1	ZNRD1	4.39232	0	4.16993	0	2.19616	2.08496
964	964	MPPED2	MPPED2	3.45943	2.80735	2.80735	2.80735	3.13339	2.80735
965	965	CLDN18	CLDN18	1.58496	0	0	0	0.792481	0
966	966	ZBTB11	ZBTB11	3.90689	2	1.58496	1.58496	2.95345	1.58496
967	967	ATXN3	ATXN3	7.18982	2.80735	5.32193	2.58496	4.99859	3.95345
968	968	GOLGA5	GOLGA5	6.20945	5.20945	2	0	5.70945	1
969	969	FGFR2	FGFR2	6.45943	4.64386	5	4.08746	5.55164	4.54373
970	970	LRRC40	LRRC40	4.80735	3	0	0	3.90368	0
971	971	ISOC1	ISOC1	3.16993	3.16993	1	1	3.16993	1
972	972	EML1	EML1	3.45943	2	1	1.58496	2.72972	1.29248
973	973	TRMT11	TRMT11	3.45943	3	0	1	3.22972	0.5
974	974	THUMPD1	THUMPD1	3.70044	1.58496	0	0	2.6427	0
975	975	MSANTD3	MSANTD3	1.58496	4	1.58496	3.90689	2.79248	2.74593
976	976	KIF26A	KIF26A	1.58496	1.58496	1	0	1.58496	0.5
977	977	ATG2B	ATG2B	4.80735	3.70044	0	1	4.2539	0.5
978	978	ARFGEF1	ARFGEF1	4.64386	3.90689	1	2.32193	4.27537	1.66096
979	979	ACSM2B	ACSM2B	0	1	0	0	0.5	0
980	980	ZFAT	ZFAT	1.58496	1.58496	1.58496	1.58496	1.58496	1.58496
981	981	MTFR1	MTFR1	4.08746	2.80735	1	1.58496	3.44741	1.29248
982	982	STAG3	STAG3	1.58496	0	0	0	0.792481	0
983	983	FECH	FECH	5.39232	3.80735	1	1.58496	4.59984	1.29248
984	984	MYO9A	MYO9A	4.32193	3	2	2.32193	3.66096	2.16096
985	985	DDX3Y	DDX3Y	4.24793	2.80735	1	0	3.52764	0.5
986	986	PFKP	PFKP	5.64386	5.12928	2.80735	2.58496	5.38657	2.69616
987	987	IDI1	IDI1	2.32193	2	1.58496	1	2.16096	1.29248
988	988	SP100	SP100	5.42626	4.32193	5	4.08746	4.8741	4.54373
989	989	KLF6	KLF6	4.16993	2.58496	2.80735	2.32193	3.37744	2.56464
990	990	PPAP2A	PPAP2A
991	991	NEO1	NEO1	1.58496	2.80735	1	2	2.19616	1.5
992	992	TRAM1	TRAM1	3.90689	2.80735	2.58496	2	3.35712	2.29248
993	993	PHKA1	PHKA1	3.58496	1.58496	0	0	2.58496	0
994	994	TNFRSF1A	TNFRSF1A	7.30378	6.45943	4.85798	3.45943	6.88161	4.15871
995	995	CACNB1	CACNB1	3.32193	1.58496	2	1	2.45345	1.5
996	996	EVI5	EVI5	3.80735	3.16993	0	2.80735	3.48864	1.40368
997	997	STOML1	STOML1	2.80735	2	1	1	2.40368	1
998	998	PKM	PKM	7.05528	5.70044	5.04439	4.58496	6.37786	4.81468
999	999	DHX29	DHX29	3.45943	3	1.58496	2	3.22972	1.79248
1000	1000	DNTTIP2	DNTTIP2	4.75489	3.16993	2	2.58496	3.96241	2.29248
1001	1001	METTL22	METTL22	4.32193	0	1	0	2.16096	0.5
1002	1002	TP53BP1	TP53BP1	6.97728	8.12412	4.58496	2.80735	7.5507	3.69616
1003	1003	TRO	TRO	4.64386	3.45943	2	2.32193	4.05164	2.16096
1004	1004	RRP15	RRP15	4.52356	3.70044	1	0	4.112	0.5
1005	1005	RHOA	RHOA	7.13955	5.39232	5.39232	4.45943	6.26593	4.92587
1006	1006	DHX8	DHX8	6.02237	4.70044	3.80735	4	5.3614	3.90368
1007	1007	PRKCZ	PRKCZ	6.32193	4.85798	5.2854	4	5.58995	4.6427
1008	1008	ZFY	ZFY	2.80735	1	1.58496	1	1.90368	1.29248
1009	1009	IARS2	IARS2	5.35755	4.64386	1	1	5.0007	1
1010	1010	SYT1	SYT1	5.32193	3.58496	2	3.58496	4.45345	2.79248
1011	1011	NAV3	NAV3	2.32193	2.32193	1	1.58496	2.32193	1.29248
1012	1012	IDH3G	IDH3G	3.16993	2	0	0	2.58496	0
1013	1013	ROGDI	ROGDI	3.70044	2	2	2	2.85022	2
1014	1014	PDZD4	PDZD4	2	1.58496	1.58496	1.58496	1.79248	1.58496
1015	1015	ATP2B3	ATP2B3	4.90689	1.58496	0	1.58496	3.24593	0.792481
1016	1016	ROCK1	ROCK1	5.24793	4.16993	4.08746	3	4.70893	3.54373
1017	1017	CBFB	CBFB	4.64386	4.58496	1	4.32193	4.61441	2.66096
1018	1018	PDK3	PDK3	5.20945	3.45943	1	1	4.33444	1
1019	1019	HYAL2	HYAL2	3.90689	1.58496	2	1	2.74593	1.5
1020	1020	HDAC4	HDAC4	8.3966	6.49185	5.2854	4.08746	7.44423	4.68643
1021	1021	RASSF1	RASSF1	6.47573	4.70044	4.64386	3.45943	5.58809	4.05164
1022	1022	FGFR3	FGFR3	5.45943	4.52356	4.52356	4.45943	4.9915	4.4915
1023	1023	IFI35	IFI35	3	2.32193	2.80735	2.32193	2.66096	2.56464
1024	1024	HEATR6	HEATR6	4.08746	1.58496	0	0	2.83621	0
1025	1025	COASY	COASY	4.52356	3	2.32193	1.58496	3.76178	1.95345
1026	1026	PLEKHH3	PLEKHH3	3.70044	0	0	0	1.85022	0
1027	1027	MEF2A	MEF2A	5.72792	4.52356	3.45943	1.58496	5.12574	2.5222
1028	1028	OTUD5	OTUD5	4.52356	3.90689	2	1	4.21523	1.5
1029	1029	TFE3	TFE3	4.52356	5.20945	1	0	4.86651	0.5
1030	1030	TBC1D25	TBC1D25	5.42626	5.04439	2.80735	1	5.23533	1.90368
1031	1031	ACSL4	ACSL4	5.35755	3.80735	1.58496	1	4.58245	1.29248
1032	1032	INPP5A	INPP5A	3.70044	2.58496	0	2.32193	3.1427	1.16096
1033	1033	GPKOW	GPKOW	5	4.32193	4.32193	4.16993	4.66096	4.24593
1034	1034	GRIPAP1	GRIPAP1	5.58496	5.24793	3	2.80735	5.41645	2.90368
1035	1035	FTSJ1	FTSJ1	3.90689	6.50779	0	0	5.20734	0
1036	1036	PRR11	PRR11	6.56986	1	0	0	3.78493	0
1037	1037	REEP1	REEP1	3.45943	1	0	0	2.22972	0
1038	1038	ATP11A	ATP11A	2	0	0	0	1	0
1039	1039	POLR1A	POLR1A	6.14975	4.75489	2.32193	2	5.45232	2.16096
1040	1040	LAPTM4A	LAPTM4A	3.16993	1	2	1	2.08496	1.5
1041	1041	TTC7A	TTC7A	1.58496	1	0	0	1.29248	0
1042	1042	IP6K2	IP6K2	3.58496	3	2.32193	2.58496	3.29248	2.45345
1043	1043	STON1-GTF2A1L	STON1-GTF2A1L
1044	1044	SRBD1	SRBD1	4.70044	2.80735	0	0	3.7539	0
1045	1045	KIF2A	KIF2A	6	4.08746	3	2.32193	5.04373	2.66096
1046	1046	RASGRP2	RASGRP2	1.58496	1.58496	1	1.58496	1.58496	1.29248
1047	1047	PSME4	PSME4	4.58496	3	2	2	3.79248	2
1048	1048	IFT80	IFT80	4.58496	4.24793	1	0	4.41645	0.5
1049	1049	SIRT2	SIRT2	5.83289	0	3.70044	0	2.91645	1.85022
1050	1050	ERLEC1	ERLEC1	4.75489	3	1	1	3.87744	1
1051	1051	PPP2R5B	PPP2R5B	3.45943	2.80735	1	2	3.13339	1.5
1052	1052	PYGM	PYGM	3.45943	4.70044	2.58496	4.45943	4.07994	3.5222
1053	1053	PAGE1	PAGE1	1	1	1	1	1	1
1054	1054	PITX1	PITX1	4.90689	2.58496	4.52356	2.58496	3.74593	3.55426
1055	1055	TRPC7	TRPC7	2	1	0	0	1.5	0
1056	1056	MAST4	MAST4	1	2.32193	1	1.58496	1.66096	1.29248
1057	1057	GPR116	GPR116
1058	1058	SDK2	SDK2	3.58496	2	1.58496	0	2.79248	0.792481
1059	1059	ADAM7	ADAM7
1060	1060	NUP133	NUP133	5.20945	4.85798	1	3.32193	5.03372	2.16096
1061	1061	NUCKS1	NUCKS1	2.80735	2	2	2	2.40368	2
1062	1062	VPS35	VPS35	5.35755	4.80735	2.58496	3	5.08245	2.79248
1063	1063	DNAJA2	DNAJA2	6.53916	5.61471	0	3	6.07693	1.5
1064	1064	BCL3	BCL3	5.39232	3.45943	4.08746	1.58496	4.42587	2.83621
1065	1065	KCNAB2	KCNAB2	4.70044	1.58496	1	1	3.1427	1
1066	1066	ABCC9	ABCC9	2	2	1.58496	1.58496	2	1.58496
1067	1067	GAL	GAL	2.80735	1	1	1	1.90368	1
1068	1068	CLEC2D	CLEC2D	6.22882	1	1	1	3.61441	1
1069	1069	FUNDC1	FUNDC1	4.08746	3.80735	4	3.80735	3.94741	3.90368
1070	1070	MAOB	MAOB	2.32193	2	1.58496	2	2.16096	1.79248
1071	1071	RORA	RORA	4.58496	2.32193	3.90689	2.32193	3.45345	3.11441
1072	1072	DRD4	DRD4	3.58496	1.58496	1.58496	1.58496	2.58496	1.58496
1073	1073	TGFBR3	TGFBR3	4.39232	2	0	2	3.19616	1
1074	1074	PLA2G10	PLA2G10	5.72792	0	0	0	2.86396	0
1075	1075	HES2	HES2
1076	1076	ATP1B3	ATP1B3	5.97728	3.58496	3.16993	1	4.78112	2.08496
1077	1077	NEDD4	NEDD4	8.24793	5	6.71425	3.90689	6.62396	5.31057
1078	1078	PIGB	PIGB	2.80735	1	0	0	1.90368	0
1079	1079	MAPK6	MAPK6	8.77479	8.45533	7.3837	7.31288	8.61506	7.34829
1080	1080	GNB5	GNB5	5.20945	4.39232	4	4.32193	4.80089	4.16096
1081	1081	RAB27A	RAB27A	4.70044	5.20945	3.80735	3.16993	4.95495	3.48864
1082	1082	CECR5	CECR5
1083	1083	UFD1L	UFD1L
1084	1084	LRP6	LRP6	5.42626	0	2.32193	0	2.71313	1.16096
1085	1085	GUCY2C	GUCY2C	1	1	1	0	1	0.5
1086	1086	SCT	SCT	1.58496	0	0	0	0.792481	0
1087	1087	PHRF1	PHRF1	4	0	2	0	2	1
1088	1088	IKBKAP	IKBKAP
1089	1089	NUCB2	NUCB2	4	3.70044	3.16993	3.32193	3.85022	3.24593
1090	1090	PFN2	PFN2	5.70044	5.2854	4.58496	4.64386	5.49292	4.61441
1091	1091	PTPN3	PTPN3	5.24793	5.24793	3.58496	4	5.24793	3.79248
1092	1092	SPTB	SPTB	4.32193	3.45943	2.32193	3.45943	3.89068	2.89068
1093	1093	DAPP1	DAPP1	4.08746	4.16993	4.08746	4.08746	4.12869	4.08746
1094	1094	FGF10	FGF10	3.16993	1.58496	2	1	2.37744	1.5
1095	1095	SLC44A1	SLC44A1	3.45943	2.32193	2	2	2.89068	2
1096	1096	TMEM260	TMEM260	3	0	0	0	1.5	0
1097	1097	SMG6	SMG6	4.16993	2	1	1	3.08496	1
1098	1098	EXOC5	EXOC5	6.02237	5.39232	5.04439	4.75489	5.70734	4.89964
1099	1099	CLTCL1	CLTCL1	5.88264	4	1	1	4.94132	1
1100	1100	FGF22	FGF22
1101	1101	FSTL3	FSTL3	1	0	0	0	0.5	0
1102	1102	DGCR2	DGCR2	3.32193	1.58496	2	1.58496	2.45345	1.79248
1103	1103	RNF126	RNF126	6.56986	0	4.9542	0	3.28493	2.4771
1104	1104	MNT	MNT	3.80735	2.58496	2.32193	2	3.19616	2.16096
1105	1105	ZXDC	ZXDC	3.58496	2.80735	3.45943	2.32193	3.19616	2.89068
1106	1106	JMJD6	JMJD6	6.70044	5.83289	4.85798	4.80735	6.26666	4.83267
1107	1107	POLB	POLB	5.20945	3.16993	3.80735	2.80735	4.18969	3.30735
1108	1108	ST6GALNAC1	ST6GALNAC1	1.58496	0	1	0	0.792481	0.5
1109	1109	WIPI1	WIPI1	3.70044	2.58496	1	1.58496	3.1427	1.29248
1110	1110	FRMPD1	FRMPD1	1.58496	1.58496	1	1	1.58496	1
1111	1111	GBA2	GBA2	3.45943	1.58496	1	1	2.5222	1
1112	1112	NDST1	NDST1	3.32193	0	0	0	1.66096	0
1113	1113	ASNS	ASNS	4.64386	3.80735	2.32193	2.32193	4.22561	2.32193
1114	1114	AP3M2	AP3M2	3.58496	0	0	0	1.79248	0
1115	1115	CNGB1	CNGB1	1.58496	0	0	0	0.792481	0
1116	1116	ST6GALNAC2	ST6GALNAC2	1	1	1	1	1	1
1117	1117	CHAT	CHAT	1	0	0	0	0.5	0
1118	1118	PABPC1	PABPC1	7.44294	6.62936	4.16993	4.70044	7.03615	4.43518
1119	1119	TESK2	TESK2	6.10852	6	1	1	6.05426	1
1120	1120	C16orf80	C16orf80	5.24793	0	1	0	2.62396	0.5
1121	1121	CSNK2A2	CSNK2A2	7.74819	6.65821	5	4.08746	7.2032	4.54373
1122	1122	PTPN21	PTPN21	5.49185	1	1.58496	0	3.24593	0.792481
1123	1123	EIF2B3	EIF2B3	5.20945	3.80735	1.58496	2	4.5084	1.79248
1124	1124	CAMK2A	CAMK2A	5.58496	4.32193	3.80735	2.80735	4.95345	3.30735
1125	1125	TCOF1	TCOF1	6.14975	5.12928	2	4.08746	5.63952	3.04373
1126	1126	CDC42	CDC42	7.49985	6.62936	6.42626	6.20945	7.0646	6.31786
1127	1127	OSBPL3	OSBPL3	4.75489	3.32193	0	0	4.03841	0
1128	1128	EPHA8	EPHA8	3.80735	3	2.58496	2.80735	3.40368	2.69616
1129	1129	SLC12A3	SLC12A3	3.58496	0	1	0	1.79248	0.5
1130	1130	RAD18	RAD18	7.56986	4.24793	4.32193	3.58496	5.90889	3.95345
1131	1131	ATP2B1	ATP2B1	4.75489	4.08746	1.58496	2.32193	4.42118	1.95345
1132	1132	TRPM5	TRPM5	0	1	0	1	0.5	0.5
1133	1133	NCK2	NCK2	7.02237	5.93074	6.08746	5.75489	6.47655	5.92118
1134	1134	MAP4K4	MAP4K4	5.42626	4.32193	3.70044	3.70044	4.8741	3.70044
1135	1135	MGAT4A	MGAT4A	1	0	0	0	0.5	0
1136	1136	RPL31	RPL31	6.2854	5.20945	2.80735	3.32193	5.74743	3.06464
1137	1137	WDR1	WDR1	5.20945	3.45943	2.32193	2.32193	4.33444	2.32193
1138	1138	SNX13	SNX13	3.16993	2.32193	2.32193	2.32193	2.74593	2.32193
1139	1139	MS4A12	MS4A12	2	2	2	2	2	2
1140	1140	ARHGAP10	ARHGAP10	3.58496	3.16993	2.58496	2.32193	3.37744	2.45345
1141	1141	RPS6KA2	RPS6KA2	4.58496	3.80735	2.32193	2.32193	4.19616	2.32193
1142	1142	ING3	ING3	5.61471	3	2.80735	2	4.30735	2.40368
1143	1143	VASH1	VASH1	3.45943	1.58496	1	1.58496	2.5222	1.29248
1144	1144	LMCD1	LMCD1	3	2.80735	2.58496	2.32193	2.90368	2.45345
1145	1145	WBSCR22	WBSCR22
1146	1146	SEL1L	SEL1L	5.78136	3.58496	1	1	4.68316	1
1147	1147	TRIP13	TRIP13	6.9542	6.33985	6.32193	6.06609	6.64702	6.19401
1148	1148	ATP6AP1	ATP6AP1	4.32193	3.58496	2.58496	2	3.95345	2.29248
1149	1149	TCF3	TCF3	7.20945	3.58496	4.80735	2.80735	5.39721	3.80735
1150	1150	TRIB2	TRIB2	4.52356	2.80735	2.58496	2.58496	3.66546	2.58496
1151	1151	DAZAP1	DAZAP1	5.04439	3.80735	1	2.32193	4.42587	1.66096
1152	1152	MBD3	MBD3	6.20945	5.2854	4.16993	4.24793	5.74743	4.20893
1153	1153	PRLH	PRLH
1154	1154	HLTF	HLTF	5.67243	4.52356	3.58496	2.32193	5.09799	2.95345
1155	1155	FAM50A	FAM50A	2.80735	1.58496	0	1.58496	2.19616	0.792481
1156	1156	FAM3A	FAM3A	3.45943	2.80735	3	2.80735	3.13339	2.90368
1157	1157	CPSF1	CPSF1	5.67243	0	2	0	2.83621	1
1158	1158	MYO3B	MYO3B	2	2.32193	0	1	2.16096	0.5
1159	1159	CYBRD1	CYBRD1	4.52356	1	2.32193	1	2.76178	1.66096
1160	1160	CDH19	CDH19	4.58496	1	0	1	2.79248	0.5
1161	1161	PDCD2	PDCD2	3.70044	3.16993	2.32193	1.58496	3.43518	1.95345
1162	1162	SLC6A15	SLC6A15	4.70044	3.32193	1	0	4.01118	0.5
1163	1163	RDH11	RDH11	4.85798	4	2	2.58496	4.42899	2.29248
1164	1164	PRKACA	PRKACA	6.91886	5.83289	6.10852	4	6.37588	5.05426
1165	1165	LPHN1	LPHN1
1166	1166	SPP2	SPP2	0	1	0	1	0.5	0.5
1167	1167	ACTN1	ACTN1	6.85798	5.88264	5.55459	5.20945	6.37031	5.38202
1168	1168	ZFYVE26	ZFYVE26	4.39232	1	4.32193	1	2.69616	2.66096
1169	1169	RPS6KA6	RPS6KA6	5	4.85798	4.80735	4.80735	4.92899	4.80735
1170	1170	EPN2	EPN2	3.45943	2.32193	2	0	2.89068	1
1171	1171	PTPN18	PTPN18	5.20945	3	2	1.58496	4.10473	1.79248
1172	1172	LIMS2	LIMS2	3.90689	2.32193	3.70044	2	3.11441	2.85022
1173	1173	ASIC4	ASIC4	5.35755	0	1	0	2.67878	0.5
1174	1174	SPEG	SPEG	2.58496	1.58496	1	1	2.08496	1
1175	1175	LNX1	LNX1	8.31741	7.10852	7.71425	7.08746	7.71297	7.40085
1176	1176	ALDH3A2	ALDH3A2	5.67243	5.16993	0	0	5.42118	0
1177	1177	TFRC	TFRC	6	5.67243	2	3.70044	5.83621	2.85022
1178	1178	SREBF1	SREBF1	5.93074	2.58496	4	2	4.25785	3
1179	1179	TRPC5	TRPC5	4.24793	1	1	0	2.62396	0.5
1180	1180	AFF4	AFF4	5.32193	4.52356	3	3.16993	4.92275	3.08496
1181	1181	UBE2D1	UBE2D1	7.82018	6.50779	6.88264	6.49185	7.16399	6.68725
1182	1182	MPP5	MPP5	4.70044	4.39232	1.58496	1.58496	4.54638	1.58496
1183	1183	RHOBTB1	RHOBTB1	4.24793	1	1.58496	1	2.62396	1.29248
1184	1184	SMC1A	SMC1A	7.09803	6.30378	1.58496	3.80735	6.70091	2.69616
1185	1185	HSD17B10	HSD17B10	7.72792	7.33092	4.80735	7.12928	7.52942	5.96832
1186	1186	MARK2	MARK2	6.65821	5.24793	4.52356	1.58496	5.95307	3.05426
1187	1187	HMMR	HMMR	5.35755	4.75489	3.80735	3.70044	5.05622	3.7539
1188	1188	CHFR	CHFR	5.49185	4.24793	4.58496	4.24793	4.86989	4.41645
1189	1189	TRHDE	TRHDE	3.90689	2	0	1.58496	2.95345	0.792481
1190	1190	P4HA2	P4HA2	6.33985	4	2.58496	3.16993	5.16993	2.87744
1191	1191	FCGR2B	FCGR2B	2.58496	3.70044	0	3	3.1427	1.5
1192	1192	NFATC3	NFATC3	3.32193	2.58496	2	1	2.95345	1.5
1193	1193	TRNT1	TRNT1	1.58496	0	0	0	0.792481	0
1194	1194	ACADVL	ACADVL	5.24793	4.32193	2	3.45943	4.78493	2.72972
1195	1195	STK10	STK10	1.58496	2	0	1	1.79248	0.5
1196	1196	FBXW11	FBXW11	8.62936	5.58496	4.45943	2.80735	7.10716	3.63339
1197	1197	ACAP1	ACAP1	3.16993	2.58496	2.32193	2.58496	2.87744	2.45345
1198	1198	CRMP1	CRMP1	6.40939	6.08746	6.14975	6.06609	6.24843	6.10792
1199	1199	EVC	EVC	0	1	0	1	0.5	0.5
1200	1200	DERL2	DERL2	5.45943	3	2.32193	2	4.22972	2.16096
1201	1201	SIDT1	SIDT1
1202	1202	NDE1	NDE1	5.67243	0	4.52356	0	2.83621	2.26178
1203	1203	MRVI1	MRVI1	2	0	1	0	1	0.5
1204	1204	TMEM38A	TMEM38A	3	0	0	0	1.5	0
1205	1205	AP1M1	AP1M1	5.88264	4.90689	5.08746	4.70044	5.39477	4.89395
1206	1206	PVR	PVR	5.67243	3.70044	3.45943	3.45943	4.68643	3.45943
1207	1207	XRCC1	XRCC1	5.93074	5.04439	3.45943	3	5.48757	3.22972
1208	1208	SCARB1	SCARB1	4.75489	3.16993	1.58496	2	3.96241	1.79248
1209	1209	CYP2W1	CYP2W1	2.32193	1.58496	1.58496	1.58496	1.95345	1.58496
1210	1210	MCM2	MCM2	9.86419	6.26679	5	4.85798	8.06549	4.92899
1211	1211	MOV10L1	MOV10L1
1212	1212	PANX2	PANX2	0	2	0	2	1	1
1213	1213	SELO	SELO
1214	1214	TP63	TP63	6.97728	4.80735	4.58496	3.90689	5.89232	4.24593
1215	1215	ALPK1	ALPK1	2.32193	1	0	1	1.66096	0.5
1216	1216	LLGL2	LLGL2	6.53916	2.58496	0	0	4.56206	0
1217	1217	PDE8A	PDE8A	2	1	0	0	1.5	0
1218	1218	CLCN4	CLCN4
1219	1219	NLE1	NLE1	4.85798	2.32193	1	1.58496	3.58995	1.29248
1220	1220	SDHA	SDHA	7.39232	7.20945	1.58496	6.89482	7.30089	4.23989
1221	1221	SMARCE1	SMARCE1	6.87036	5.85798	5.42626	5.12928	6.36417	5.27777
1222	1222	FNDC8	FNDC8
1223	1223	GSDMB	GSDMB	3.16993	2.80735	3	2.80735	2.98864	2.90368
1224	1224	KDM5A	KDM5A	4.80735	2.32193	2	1	3.56464	1.5
1225	1225	ADAM11	ADAM11	2	1	1	1	1.5	1
1226	1226	PPP2R3A	PPP2R3A	4.64386	2.58496	2	1	3.61441	1.5
1227	1227	FERMT2	FERMT2	4.16993	3.90689	2.32193	1.58496	4.03841	1.95345
1228	1228	ABCB11	ABCB11	2	1.58496	1.58496	1.58496	1.79248	1.58496
1229	1229	DHRS9	DHRS9	3.45943	1	0	1	2.22972	0.5
1230	1230	CD5L	CD5L
1231	1231	PTGS2	PTGS2	4.80735	1.58496	1.58496	1	3.19616	1.29248
1232	1232	IGF2BP2	IGF2BP2	5.12928	4.9542	1	1.58496	5.04174	1.29248
1233	1233	MAP3K13	MAP3K13	3.45943	2	2.58496	2	2.72972	2.29248
1234	1234	ST6GAL1	ST6GAL1	4.08746	0	0	0	2.04373	0
1235	1235	TBX21	TBX21	3.32193	2.58496	2	1	2.95345	1.5
1236	1236	FRY	FRY	2.32193	2	0	1	2.16096	0.5
1237	1237	PICALM	PICALM	5.9542	4	2.58496	2.58496	4.9771	2.58496
1238	1238	NSF	NSF	5.90689	0	3.16993	0	2.95345	1.58496
1239	1239	GLI2	GLI2	3.80735	2.80735	1.58496	0	3.30735	0.792481
1240	1240		CLASP1	4.85798	4.45943	2.80735	2.32193	4.65871	2.56464
1241	1241	MRPS34	MRPS34	6.35755	4	0	1	5.17878	0.5
1242	1242	NOTCH3	NOTCH3	5.9542	3.70044	2.32193	2.32193	4.82732	2.32193
1243	1243	CLNS1A	CLNS1A	5.67243	4.64386	3.70044	3.70044	5.15814	3.70044
1244	1244	PPP2R2C	PPP2R2C	5.61471	4.08746	0	0	4.85109	0
1245	1245	TEAD2	TEAD2	6.79442	6.02237	2.58496	2.32193	6.40839	2.45345
1246	1246	EED	EED	8.91588	5.52356	4.80735	3.90689	7.21972	4.35712
1247	1247	CDHR2	CDHR2	1	1.58496	1	1	1.29248	1
1248	1248	SNCB	SNCB	3.90689	1.58496	2.80735	1.58496	2.74593	2.19616
1249	1249	TSG101	TSG101	7.17991	6.35755	6.32193	6.16993	6.76873	6.24593
1250	1250	C17orf85	C17orf85
1251	1251	ATP2A3	ATP2A3	5.67243	3.32193	0	1.58496	4.49718	0.792481
1252	1252	CA12	CA12	3	3.16993	2.58496	3.16993	3.08496	2.87744
1253	1253	MGLL	MGLL	2.58496	2	1.58496	2	2.29248	1.79248
1254	1254	NTN4	NTN4	2.32193	2.58496	2	2.32193	2.45345	2.16096
1255	1255	BCS1L	BCS1L	4.16993	2.80735	1.58496	1	3.48864	1.29248
1256	1256	NUAK1	NUAK1	4.52356	3.45943	2.32193	1.58496	3.9915	1.95345
1257	1257	DPP8	DPP8	3.90689	2.32193	0	2	3.11441	1
1258	1258	SLC24A1	SLC24A1	1	2.58496	0	2.58496	1.79248	1.29248
1259	1259	ZNF532	ZNF532	2	1	0	0	1.5	0
1260	1260	SCARF1	SCARF1
1261	1261	LMAN1	LMAN1	4.75489	4.08746	0	1.58496	4.42118	0.792481
1262	1262	PTPLAD1	PTPLAD1
1263	1263	IPCEF1	IPCEF1	2.80735	0	2.32193	0	1.40368	1.16096
1264	1264	ZZEF1	ZZEF1	5.67243	2.32193	2.32193	2	3.99718	2.16096
1265	1265	NOX3	NOX3
1266	1266	ENO1	ENO1	6.56986	6	4.32193	5.52356	6.28493	4.92275
1267	1267	SLC12A1	SLC12A1
1268	1268	C19orf10	C19orf10
1269	1269	ANO8	ANO8	0	1.58496	0	1.58496	0.792481	0.792481
1270	1270	TUBE1	TUBE1	3.16993	0	0	0	1.58496	0
1271	1271	ARHGEF10L	ARHGEF10L	0	2.32193	0	2.32193	1.16096	1.16096
1272	1272	TXK	TXK	2	2	2	2	2	2
1273	1273	WSCD2	WSCD2
1274	1274	KCNQ2	KCNQ2	2.80735	1	2	1	1.90368	1.5
1275	1275	TACR2	TACR2	2	0	0	0	1	0
1276	1276	ACTR6	ACTR6	3.90689	4.24793	0	0	4.07741	0
1277	1277	TIPIN	TIPIN	3.80735	3.16993	1	1.58496	3.48864	1.29248
1278	1278	SRI	SRI	4.90689	3.90689	3.80735	3.58496	4.40689	3.69616
1279	1279	EIF4G3	EIF4G3	5.04439	3.80735	2.58496	1.58496	4.42587	2.08496
1280	1280	NUP37	NUP37	4.24793	3	1.58496	2.32193	3.62396	1.95345
1281	1281	SEMA3A	SEMA3A	1	0	0	0	0.5	0
1282	1282	GTSE1	GTSE1	7.09803	4.16993	3.45943	1	5.63398	2.22972
1283	1283	SEMA3C	SEMA3C	1.58496	1	0	1	1.29248	0.5
1284	1284	TTC38	TTC38	2.32193	1.58496	1.58496	1.58496	1.95345	1.58496
1285	1285	ACAT1	ACAT1	4.70044	4.64386	2.32193	2.80735	4.67215	2.56464
1286	1286	GRAMD4	GRAMD4	2	0	1	0	1	0.5
1287	1287	CELSR1	CELSR1	4.08746	1.58496	1	1	2.83621	1
1288	1288	WNT8B	WNT8B	0	1	0	1	0.5	0.5
1289	1289	ZNF638	ZNF638	6.90689	6.39232	3.80735	3.90689	6.6496	3.85712
1290	1290	SLC25A40	SLC25A40	1	0	0	0	0.5	0
1291	1291	TIMM21	TIMM21	3.90689	4	1	0	3.95345	0.5
1292	1292	ADD2	ADD2	4	1	0	0	2.5	0
1293	1293	FGF4	FGF4	1	0	0	0	0.5	0
1294	1294	RASAL2	RASAL2	5.83289	5.80735	2	2	5.82012	2
1295	1295	VPS9D1	VPS9D1	1	0	0	0	0.5	0
1296	1296	ZNF37A	ZNF37A	0	1	0	1	0.5	0.5
1297	1297	MARK3	MARK3	5.85798	5.16993	4.16993	4.16993	5.51395	4.16993
1298	1298	SLC25A3	SLC25A3	6.30378	5.64386	1	3	5.97382	2
1299	1299	FNDC3B	FNDC3B	3.70044	2	2.58496	2	2.85022	2.29248
1300	1300	FOSL2	FOSL2	5.85798	4	3.58496	3.70044	4.92899	3.6427
1301	1301	CACNG5	CACNG5	5.32193	0	0	0	2.66096	0
1302	1302	CACNG4	CACNG4	4.16993	0	1	0	2.08496	0.5
1303	1303	FRYL	FRYL	4.52356	3.32193	2	2	3.92275	2
1304	1304	TMEM131	TMEM131	4.45943	2	0	1	3.22972	0.5
1305	1305	FSCN1	FSCN1	4.90689	5.52356	2.58496	3.32193	5.21523	2.95345
1306	1306	ACTB	ACTB	8.12928	6.67243	5.55459	5.45943	7.40085	5.50701
1307	1307	MOCOS	MOCOS	4.52356	2.32193	1	1	3.42275	1
1308	1308	PLD1	PLD1	5.20945	2.80735	2.32193	1.58496	4.0084	1.95345
1309	1309	ATP12A	ATP12A	5.85798	2	2	2	3.92899	2
1310	1310	WDR62	WDR62	5.35755	4.64386	3.32193	3.16993	5.0007	3.24593
1311	1311	DLG1	DLG1	5.83289	4.80735	3.90689	3.16993	5.32012	3.53841
1312	1312	RAB7A	RAB7A	7.09803	5.04439	3.70044	2.32193	6.07121	3.01118
1313	1313	BCAP29	BCAP29	2.58496	0	1	0	1.29248	0.5
1314	1314	SEC31B	SEC31B	3.70044	2.32193	0	0	3.01118	0
1315	1315	SART3	SART3	7.15987	5.2854	2.58496	3	6.22264	2.79248
1316	1316	ARHGAP15	ARHGAP15	3	2	1.58496	1.58496	2.5	1.58496
1317	1317	TUBA3D	TUBA3D	3.32193	0	0	0	1.66096	0
1318	1318	PAX2	PAX2	4.52356	4.16993	4.32193	4.16993	4.34674	4.24593
1319	1319	EXOSC7	EXOSC7	5.39232	4.64386	3	3.16993	5.01809	3.08496
1320	1320	KIFAP3	KIFAP3	6.30378	4.16993	4.52356	3.16993	5.23685	3.84674
1321	1321	MKRN2	MKRN2	5	3.16993	3.45943	2.58496	4.08496	3.0222
1322	1322	MCM6	MCM6	6.75489	5.93074	4.52356	4.39232	6.34281	4.45794
1323	1323	REXO2	REXO2	0	2.58496	0	0	1.29248	0
1324	1324	RBM7	RBM7	5.85798	4.45943	3.70044	3.58496	5.15871	3.6427
1325	1325	RBMS2	RBMS2	3.16993	2.32193	1.58496	2	2.74593	1.79248
1326	1326	BAZ2A	BAZ2A	4.16993	3.32193	2	2.80735	3.74593	2.40368
1327	1327	PTPN23	PTPN23	5.55459	4.80735	3.58496	3.70044	5.18097	3.6427
1328	1328	MLH1	MLH1	7.17991	6.6865	6.44294	6.59991	6.9332	6.52143
1329	1329	UNG	UNG	4	2.32193	2.32193	2	3.16096	2.16096
1330	1330	FMO4	FMO4
1331	1331	KLHL20	KLHL20	6.20945	4	4.16993	3.80735	5.10473	3.98864
1332	1332	RGS11	RGS11	2.32193	2	1	2	2.16096	1.5
1333	1333	SLC46A1	SLC46A1	1.58496	0	0	0	0.792481	0
1334	1334	PLXNA2	PLXNA2	4.9542	2.80735	2.32193	2.58496	3.88078	2.45345
1335	1335	SPAG5	SPAG5	6.20945	5.64386	5.35755	4.9542	5.92665	5.15587
1336	1336	ANKRD13A	ANKRD13A	5.08746	3.80735	3	3	4.44741	3
1337	1337	TPD52	TPD52	4.64386	3.58496	2.80735	3	4.11441	2.90368
1338	1338	ACACB	ACACB	3.70044	3	1	1.58496	3.35022	1.29248
1339	1339	TRAF4	TRAF4	6.55459	5.16993	5.83289	5.08746	5.86226	5.46018
1340	1340	PAG1	PAG1	5.2854	3.58496	1.58496	1.58496	4.43518	1.58496
1341	1341	GPATCH1	GPATCH1	4.16993	4.9542	0	1	4.56206	0.5
1342	1342	ICAM3	ICAM3	3.16993	1	0	1	2.08496	0.5
1343	1343	NT5C2	NT5C2	4.08746	3.58496	3.32193	3.16993	3.83621	3.24593
1344	1344	MCAM	MCAM	3.45943	3.32193	1	2	3.39068	1.5
1345	1345	GPC4	GPC4	4.45943	3.58496	2	1.58496	4.0222	1.79248
1346	1346	MBNL3	MBNL3	2.32193	1.58496	1.58496	1.58496	1.95345	1.58496
1347	1347	CAMSAP3	CAMSAP3	4.32193	3.70044	1	2	4.01118	1.5
1348	1348	RAP1GAP	RAP1GAP	4.16993	3.16993	3.32193	3	3.66993	3.16096
1349	1349	XAB2	XAB2	5.78136	4.45943	3.32193	3.70044	5.1204	3.51118
1350	1350	ARHGEF1	ARHGEF1	4.80735	3.70044	3	2.58496	4.2539	2.79248
1351	1351	STXBP2	STXBP2	3.90689	1.58496	0	1	2.74593	0.5
1352	1352	MAP2K7	MAP2K7	5.64386	4.16993	4.08746	2.80735	4.90689	3.44741
1353	1353	NMRK2	NMRK2	2.32193	2.32193	2	2.32193	2.32193	2.16096
1354	1354	DGKD	DGKD	2.80735	0	2.32193	0	1.40368	1.16096
1355	1355	CTTNBP2	CTTNBP2	4.75489	4.64386	0	1.58496	4.69937	0.792481
1356	1356	ACTL6B	ACTL6B	4.80735	3.16993	3.32193	3	3.98864	3.16096
1357	1357	RARB	RARB	4.52356	3.16993	3.80735	2	3.84674	2.90368
1358	1358	TOP2B	TOP2B	5.55459	3.80735	3	2	4.68097	2.5
1359	1359	TM9SF3	TM9SF3	3.58496	3.45943	0	0	3.5222	0
1360	1360	NFKB2	NFKB2	5.78136	6.58496	2.80735	1.58496	6.18316	2.19616
1361	1361	UBE2T	UBE2T	5.12928	3.32193	4.24793	3.32193	4.22561	3.78493
1362	1362	PPP1R12B	PPP1R12B	4.32193	1.58496	2.32193	0	2.95345	1.16096
1363	1363	DNAJC10	DNAJC10	5.88264	4.16993	1	1	5.02628	1
1364	1364	GTF3C1	GTF3C1	6	5.16993	4.24793	4.08746	5.58496	4.1677
1365	1365	IL4R	IL4R	5.35755	3.16993	1.58496	2.32193	4.26374	1.95345
1366	1366	USP33	USP33	5.55459	3.45943	4	2.32193	4.50701	3.16096
1367	1367	PAK3	PAK3	3.16993	2.32193	2	1.58496	2.74593	1.79248
1368	1368	CAPN6	CAPN6	3.70044	2.58496	0	1.58496	3.1427	0.792481
1369	1369	DCX	DCX	5.39232	3.45943	4.45943	3.45943	4.42587	3.95943
1370	1370	SNRPA	SNRPA	6.14975	5.45943	4.52356	4.64386	5.80459	4.58371
1371	1371	SPAG6	SPAG6	1	1	0	1	1	0.5
1372	1372	EXOSC5	EXOSC5	6.02237	5.04439	5.04439	4.52356	5.53338	4.78398
1373	1373	DYNC1I2	DYNC1I2	5.08746	3.58496	1.58496	2	4.33621	1.79248
1374	1374	APBB1IP	APBB1IP	3.45943	1.58496	1.58496	1	2.5222	1.29248
1375	1375	LRCH4	LRCH4	4	3.16993	3.32193	2.80735	3.58496	3.06464
1376	1376	FAM76B	FAM76B	4.32193	3.45943	3.90689	3.45943	3.89068	3.68316
1377	1377	SIRT6	SIRT6	7.42626	3.70044	3	3.32193	5.56335	3.16096
1378	1378	TYR	TYR	1	0	0	0	0.5	0
1379	1379	POLD3	POLD3	4.39232	2.58496	1.58496	1.58496	3.48864	1.58496
1380	1380	ACTN2	ACTN2	6.12928	5.90689	5.90689	5.80735	6.01809	5.85712
1381	1381	CAPZB	CAPZB	6.59991	5.20945	2.32193	3.45943	5.90468	2.89068
1382	1382	GPR137B	GPR137B	2.80735	0	0	0	1.40368	0
1383	1383	NAALAD2	NAALAD2	2.32193	0	0	0	1.16096	0
1384	1384	JADE1	JADE1	4.58496	3.16993	3.32193	3	3.87744	3.16096
1385	1385	SLC25A43	SLC25A43	2.58496	0	0	0	1.29248	0
1386	1386	UBE2A	UBE2A	7.43463	4.24793	3.90689	3.58496	5.84128	3.74593
1387	1387	FGFR1	FGFR1	7.35755	4.75489	5.16993	4.08746	6.05622	4.62869
1388	1388	FKBP6	FKBP6	5.32193	4.52356	3.70044	4	4.92275	3.85022
1389	1389	SMC1B	SMC1B	2.32193	1.58496	0	1.58496	1.95345	0.792481
1390	1390	FBLN1	FBLN1	5.85798	4.70044	4.75489	4.58496	5.27921	4.66993
1391	1391	ITGA8	ITGA8	4.16993	1	0	1	2.58496	0.5
1392	1392	CST7	CST7	3.16993	1	0	0	2.08496	0
1393	1393	MAP2	MAP2	4.64386	3.45943	2	3.16993	4.05164	2.58496
1394	1394	PIAS2	PIAS2	6.18982	5	5.80735	4.64386	5.59491	5.22561
1395	1395	AMPH	AMPH	5.55459	3.45943	3.70044	3.32193	4.50701	3.51118
1396	1396	ARAF	ARAF	6.83289	6.32193	4.85798	5	6.57741	4.92899
1397	1397	MCCC1	MCCC1	4.80735	3.70044	0	1	4.2539	0.5
1398	1398	LAMP3	LAMP3	6.02237	1	1	1	3.51118	1
1399	1399	FAP	FAP	3.80735	3.32193	0	3.32193	3.56464	1.66096
1400	1400	NEBL	NEBL	4.85798	4.24793	4.52356	3.90689	4.55295	4.21523
1401	1401	ACER3	ACER3	1	1	1	1	1	1
1402	1402	UBE2K	UBE2K	6.44294	4.58496	6.04439	4	5.51395	5.0222
1403	1403	PIK3C3	PIK3C3	5.20945	4.16993	2	1	4.68969	1.5
1404	1404	N4BP2	N4BP2	3.58496	2	1.58496	1.58496	2.79248	1.58496
1405	1405	C12orf5	C12orf5
1406	1406	TULP3	TULP3	5.75489	6.14975	3	5.88264	5.95232	4.44132
1407	1407	SYNJ2	SYNJ2	3	3.58496	2.58496	3.32193	3.29248	2.95345
1408	1408	ADCY2	ADCY2	0	1.58496	0	1	0.792481	0.5
1409	1409	PPP2R5C	PPP2R5C	4.80735	4	3.32193	3	4.40368	3.16096
1410	1410	RBFOX1	RBFOX1	5.72792	4.45943	5.12928	4.32193	5.09368	4.72561
1411	1411	GNB1	GNB1	6.56986	5.16993	4.24793	3.90689	5.86989	4.07741
1412	1412	HOXA9	HOXA9	3.70044	3	2	2	3.35022	2
1413	1413	EDN1	EDN1	2.32193	2.32193	2	2.32193	2.32193	2.16096
1414	1414	MLLT10	MLLT10	4	3.32193	2.32193	1.58496	3.66096	1.95345
1415	1415	ZCWPW1	ZCWPW1	2.58496	1.58496	2	1	2.08496	1.5
1416	1416	ADCYAP1R1	ADCYAP1R1	1	0	1	0	0.5	0.5
1417	1417	FGF20	FGF20	1	0	0	0	0.5	0
1418	1418	P2RY10	P2RY10
1419	1419	ITM2A	ITM2A	3.90689	1	1.58496	1	2.45345	1.29248
1420	1420	NRD1	NRD1
1421	1421	VDAC3	VDAC3	5.20945	4.58496	1	3.16993	4.89721	2.08496
1422	1422	PCM1	PCM1	7.17991	7.74147	5.24793	4.32193	7.46069	4.78493
1423	1423	TNRC6C	TNRC6C	4.80735	4.64386	0	1.58496	4.72561	0.792481
1424	1424	CBFA2T2	CBFA2T2	4.75489	4.39232	3.90689	3.16993	4.5736	3.53841
1425	1425	BRINP1	BRINP1	4.64386	2.80735	2	1.58496	3.72561	1.79248
1426	1426	ITCH	ITCH	7.49185	4.9542	5.12928	3.70044	6.22302	4.41486
1427	1427	PKD2L2	PKD2L2	2.32193	0	0	0	1.16096	0
1428	1428	TP53INP2	TP53INP2	1.58496	1	1	1	1.29248	1
1429	1429	SDF4	SDF4	6.45943	4.64386	3.58496	3.45943	5.55164	3.5222
1430	1430	MYH7B	MYH7B	4.32193	2.32193	1.58496	2	3.32193	1.79248
1431	1431	BPIFB2	BPIFB2	1.58496	1	0	1	1.29248	0.5
1432	1432	TP73	TP73	6.94251	4.39232	4.90689	3.16993	5.66742	4.03841
1433	1433	TOLLIP	TOLLIP	6.22882	5.58496	5	4.64386	5.90689	4.82193
1434	1434	UBE2D4	UBE2D4	6.58496	6.2854	6.50779	6.2854	6.43518	6.3966
1435	1435	CLUL1	CLUL1
1436	1436	RUNX1T1	RUNX1T1	5.93074	4.32193	5.16993	3.32193	5.12633	4.24593
1437	1437	CDH17	CDH17
1438	1438	THOC1	THOC1	6.18982	4.64386	3.90689	3.90689	5.41684	3.90689
1439	1439	FKBP7	FKBP7	3.80735	2.32193	2.58496	2.32193	3.06464	2.45345
1440	1440	OSBPL6	OSBPL6	5.52356	4.9542	1	1	5.23888	1
1441	1441	SLC1A3	SLC1A3	2.58496	2.58496	1	1.58496	2.58496	1.29248
1442	1442	XRCC5	XRCC5	7.88874	6.14975	3.58496	4.16993	7.01925	3.87744
1443	1443	LXN	LXN	3.90689	3.80735	2.80735	2.58496	3.85712	2.69616
1444	1444	SP140	SP140	0	2.32193	0	2.32193	1.16096	1.16096
1445	1445	MKNK1	MKNK1	5.20945	4.16993	4.24793	3.80735	4.68969	4.02764
1446	1446	TNS1	TNS1	4.32193	3	2.58496	2.80735	3.66096	2.69616
1447	1447	REXO1	REXO1	2.32193	1.58496	1.58496	1.58496	1.95345	1.58496
1448	1448	SAR1A	SAR1A	3.45943	3.45943	1.58496	2	3.45943	1.79248
1449	1449	CDC14A	CDC14A	4.08746	1	3.80735	0	2.54373	1.90368
1450	1450	RAPGEF3	RAPGEF3	3.32193	2	2.32193	1.58496	2.66096	1.95345
1451	1451	CEACAM1	CEACAM1	3.58496	3.16993	1	2.58496	3.37744	1.79248
1452	1452	SENP1	SENP1	5.49185	2.80735	4	2.32193	4.1496	3.16096
1453	1453	DUSP13	DUSP13	6.22882	0	2.58496	0	3.11441	1.29248
1454	1454	CIC	CIC	4.08746	4	3.80735	3.70044	4.04373	3.7539
1455	1455	LIPE	LIPE	3.16993	1.58496	2	1.58496	2.37744	1.79248
1456	1456	FDFT1	FDFT1	5.12928	4.08746	3.16993	3.32193	4.60837	3.24593
1457	1457	PAFAH1B3	PAFAH1B3	5.2854	4.90689	5	4.90689	5.09615	4.95345
1458	1458	OPHN1	OPHN1	2.32193	1	2	0	1.66096	1
1459	1459	AFM	AFM	2.58496	1.58496	0	0	2.08496	0
1460	1460	KIF22	KIF22	5.78136	3.80735	2.80735	3.16993	4.79436	2.98864
1461	1461	SCGN	SCGN	4.52356	1	1	1	2.76178	1
1462	1462	LRRC16A	LRRC16A
1463	1463	PGM1	PGM1	4	2.80735	3.45943	2.58496	3.40368	3.0222
1464	1464	DDX1	DDX1	6.33985	5.16993	1	3.45943	5.75489	2.22972
1465	1465	DNM2	DNM2	6.56986	6.14975	4.80735	5.2854	6.3598	5.04638
1466	1466	EPB41L2	EPB41L2	5.52356	4.16993	2.80735	3	4.84674	2.90368
1467	1467	RIMS1	RIMS1	3.16993	3	2	2.80735	3.08496	2.40368
1468	1468	MOXD1	MOXD1	4.64386	3	1.58496	1	3.82193	1.29248
1469	1469	STX7	STX7	5.97728	4.32193	2.32193	2.58496	5.1496	2.45345
1470	1470	RABL2B	RABL2B	2	1.58496	1	1.58496	1.79248	1.29248
1471	1471	KEAP1	KEAP1	7.02237	6	5.49185	4.90689	6.51118	5.19937
1472	1472	DDX43	DDX43	2.32193	0	1.58496	0	1.16096	0.792481
1473	1473	PTPRH	PTPRH	4.08746	3.32193	3.16993	2.32193	3.7047	2.74593
1474	1474	DCT	DCT	3	0	0	0	1.5	0
1475	1475	SLC35C2	SLC35C2	1	1	1	1	1	1
1476	1476	CRYBG3	CRYBG3	2.32193	2.80735	0	0	2.56464	0
1477	1477	EPHA6	EPHA6	2	0	0	0	1	0
1478	1478	SCTR	SCTR	2.80735	1	2.58496	1	1.90368	1.79248
1479	1479	RFX3	RFX3	5.20945	4.70044	3.45943	2.58496	4.95495	3.0222
1480	1480	RIF1	RIF1	5.42626	6.98868	2.80735	6.59991	6.20747	4.70363
1481	1481	RAB21	RAB21	4.52356	3.80735	0	1.58496	4.16546	0.792481
1482	1482	SLC4A4	SLC4A4	1	1.58496	1	1.58496	1.29248	1.29248
1483	1483	SMARCA2	SMARCA2	6.55459	4.9542	2.80735	3.70044	5.75439	3.2539
1484	1484	RDH8	RDH8
1485	1485	SESN1	SESN1	2.80735	2.58496	0	0	2.69616	0
1486	1486	MID2	MID2	7.12928	3.32193	6.94251	3.32193	5.22561	5.13222
1487	1487	PIH1D3	PIH1D3	3	2.58496	3	2.58496	2.79248	2.79248
1488	1488	COL5A3	COL5A3
1489	1489	SRCAP	SRCAP	4.90689	3	1.58496	1	3.95345	1.29248
1490	1490	KIAA0020	KIAA0020
1491	1491	CPB2	CPB2	2.80735	1	1.58496	1	1.90368	1.29248
1492	1492	CHRNA3	CHRNA3	4.80735	2	0	0	3.40368	0
1493	1493	KCNN2	KCNN2	2.32193	2	1.58496	2	2.16096	1.79248
1494	1494	CNOT4	CNOT4	3.90689	3.16993	3.58496	3	3.53841	3.29248
1495	1495	PSEN1	PSEN1	6.32193	5.32193	5.75489	4.80735	5.82193	5.28112
1496	1496	CPOX	CPOX	3.16993	3.32193	1	1	3.24593	1
1497	1497	CLDND1	CLDND1	4.39232	2	1	1.58496	3.19616	1.29248
1498	1498	MOK	MOK	3.58496	3.16993	1	2.80735	3.37744	1.90368
1499	1499	HSP90AA1	HSP90AA1	9.60918	7.5157	5.58496	5.88264	8.56244	5.7338
1500	1500	RBL1	RBL1	6.18982	5.20945	4.32193	4.16993	5.69964	4.24593
1501	1501	DLGAP4	DLGAP4	3.32193	4	3	3.90689	3.66096	3.45345
1502	1502	IGSF9B	IGSF9B
1503	1503	CFHR2	CFHR2	1.58496	0	0	0	0.792481	0
1504	1504	NDC80	NDC80	6.06609	5.58496	5.35755	5.08746	5.82553	5.22251
1505	1505	AP4E1	AP4E1	4	2.58496	2.32193	1	3.29248	1.66096
1506	1506	RSBN1	RSBN1	5.55459	2	0	1	3.77729	0.5
1507	1507	MAGI3	MAGI3	4.24793	3.58496	3	3.16993	3.91645	3.08496
1508	1508	CXCL2	CXCL2	2	2.58496	1.58496	2.58496	2.29248	2.08496
1509	1509	AFP	AFP	3.58496	3.45943	3.16993	3.16993	3.5222	3.16993
1510	1510	COL4A4	COL4A4	0	1.58496	0	1.58496	0.792481	0.792481
1511	1511	TCF7	TCF7	2.58496	2.32193	1.58496	1	2.45345	1.29248
1512	1512	OSTM1	OSTM1	3.70044	0	2.32193	0	1.85022	1.16096
1513	1513	CDH7	CDH7	1.58496	1	1	1	1.29248	1
1514	1514	IMPG2	IMPG2
1515	1515	PCNP	PCNP	3.70044	2	1.58496	1	2.85022	1.29248
1516	1516	EXD2	EXD2	4	3.32193	0	0	3.66096	0
1517	1517	ARG2	ARG2	2.32193	2	1	1	2.16096	1
1518	1518	MEF2C	MEF2C	4.75489	4.16993	3.80735	3.45943	4.46241	3.63339
1519	1519	PTPRC	PTPRC	4.52356	0	2	0	2.26178	1
1520	1520	CACNA1S	CACNA1S	2	1.58496	1	1	1.79248	1
1521	1521	PKP1	PKP1	5.24793	3.32193	2	1.58496	4.28493	1.79248
1522	1522	UBA5	UBA5	6.18982	5.24793	2	1.58496	5.71888	1.79248
1523	1523	STK17B	STK17B	4.52356	1	1	1	2.76178	1
1524	1524	CDC14B	CDC14B	5.42626	3.45943	1	3.32193	4.44285	2.16096
1525	1525	ZNF510	ZNF510	1.58496	4.52356	1	4.39232	3.05426	2.69616
1526	1526	LRP2	LRP2	5.90689	3.16993	4.39232	2.80735	4.53841	3.59984
1527	1527	ZNF506	ZNF506
1528	1528	JMJD4	JMJD4	4.24793	1	1	1	2.62396	1
1529	1529	DUSP12	DUSP12	5.45943	3.70044	3.58496	3.58496	4.57994	3.58496
1530	1530	AACS	AACS	1	1	1	1	1	1
1531	1531	KIAA0141	KIAA0141
1532	1532	SLC13A1	SLC13A1
1533	1533	CADPS2	CADPS2	3.90689	3.45943	3.58496	3.45943	3.68316	3.5222
1534	1534	PCDHB4	PCDHB4
1535	1535	PCDHA6	PCDHA6	2	1.58496	0	1	1.79248	0.5
1536	1536	PCDHGA2	PCDHGA2
1537	1537	HSPB11	HSPB11	4.24793	4.32193	2	2	4.28493	2
1538	1538	PHLPP1	PHLPP1	5.2854	4.39232	3	1.58496	4.83886	2.29248
1539	1539	ATP8B1	ATP8B1	1.58496	1.58496	0	0	1.58496	0
1540	1540	IL12RB2	IL12RB2	2	2	1	1	2	1
1541	1541	SMARCD3	SMARCD3	4.75489	4	2	1	4.37744	1.5
1542	1542	WDR70	WDR70	3.70044	2.58496	1	1	3.1427	1
1543	1543	FYB	FYB
1544	1544	MPP4	MPP4	1	0	1	0	0.5	0.5
1545	1545	STRADB	STRADB	3.90689	2.32193	2	2.32193	3.11441	2.16096
1546	1546	BZW1	BZW1	4.85798	4	1	1	4.42899	1
1547	1547	PGR	PGR	6	3.32193	4.08746	1.58496	4.66096	2.83621
1548	1548	C1QTNF3	C1QTNF3	1.58496	1.58496	1	1	1.58496	1
1549	1549	ME2	ME2	3	3.58496	0	0	3.29248	0
1550	1550	C5orf22	C5orf22	2.58496	1.58496	1.58496	1.58496	2.08496	1.58496
1551	1551	CCNT2	CCNT2	4.24793	2.80735	2	0	3.52764	1
1552	1552	FAM135A	FAM135A	1.58496	3.32193	0	1	2.45345	0.5
1553	1553	COL19A1	COL19A1	1	0	0	0	0.5	0
1554	1554	EPB41L3	EPB41L3	6.62936	6.32193	3.58496	3.45943	6.47564	3.5222
1555	1555	COBLL1	COBLL1	4.52356	3.58496	1	1	4.05426	1
1556	1556	DLG3	DLG3	5.80735	3.90689	3.90689	1.58496	4.85712	2.74593
1557	1557	KCNK2	KCNK2
1558	1558	SERTAD4	SERTAD4	3.80735	0	0	0	1.90368	0
1559	1559	TRAF5	TRAF5	5.97728	4.9542	4.80735	4.24793	5.46574	4.52764
1560	1560	MRPL22	MRPL22	4.90689	3.16993	1	1	4.03841	1
1561	1561	GEMIN5	GEMIN5	6.24793	4	1	0	5.12396	0.5
1562	1562	OPRK1	OPRK1	3.45943	3.45943	1	1.58496	3.45943	1.29248
1563	1563	NFE2L1	NFE2L1	4.52356	3.58496	2.80735	3.58496	4.05426	3.19616
1564	1564	SEMA5B	SEMA5B	3.32193	3	3.16993	3	3.16096	3.08496
1565	1565	GSK3B	GSK3B	8.10852	7.88874	7.46761	6.85798	7.99863	7.16279
1566	1566	ITGB5	ITGB5	5.2854	4.39232	3.70044	3.80735	4.83886	3.7539
1567	1567	ERC1	ERC1	5.49185	0	2	0	2.74593	1
1568	1568	XPO1	XPO1	10.1699	5.78136	4.80735	3.58496	7.97564	4.19616
1569	1569	RNF13	RNF13	5.08746	3.32193	3.16993	3.32193	4.2047	3.24593
1570	1570	TRPM3	TRPM3	2.80735	0	0	0	1.40368	0
1571	1571	PALB2	PALB2	5.45943	5.04439	4.64386	4.32193	5.25191	4.48289
1572	1572	DOPEY1	DOPEY1
1573	1573	LYRM2	LYRM2	3.45943	2.58496	1	1	3.0222	1
1574	1574	BCKDHB	BCKDHB	3.80735	2.80735	0	0	3.30735	0
1575	1575	KAT6A	KAT6A	5.20945	2.80735	4	2.58496	4.0084	3.29248
1576	1576	ZCCHC6	ZCCHC6
1577	1577	ULK2	ULK2	3.80735	5.64386	3.32193	3	4.72561	3.16096
1578	1578	GRHL2	GRHL2	2.58496	1.58496	1.58496	1.58496	2.08496	1.58496
1579	1579	TNPO1	TNPO1	5.78136	4.45943	1	2	5.1204	1.5
1580	1580	PLOD1	PLOD1	5.88264	4.24793	1	1.58496	5.06529	1.29248
1581	1581	P2RX5	P2RX5	4.58496	1	1	1	2.79248	1
1582	1582	ITGAE	ITGAE	1.58496	1	1	1	1.29248	1
1583	1583	DIS3	DIS3	5.83289	4.9542	2.32193	2.80735	5.39354	2.56464
1584	1584	PIBF1	PIBF1	5.04439	5	2.32193	2.32193	5.0222	2.32193
1585	1585	TDRD3	TDRD3	4.58496	3.16993	1.58496	1	3.87744	1.29248
1586	1586	NUFIP1	NUFIP1	6.84549	2.80735	2.80735	0	4.82642	1.40368
1587	1587	PDS5B	PDS5B	5.42626	4.32193	1	2.58496	4.8741	1.79248
1588	1588	OXCT1	OXCT1	3.70044	5.08746	1	2.32193	4.39395	1.66096
1589	1589	RRAGB	RRAGB	4.85798	3.58496	0	0	4.22147	0
1590	1590	EPYC	EPYC	1.58496	1.58496	1.58496	1.58496	1.58496	1.58496
1591	1591	CYLD	CYLD	9.25267	4.80735	3.70044	2	7.03001	2.85022
1592	1592	SLC27A5	SLC27A5	1	0	1	0	0.5	0.5
1593	1593	ZNF324	ZNF324	4.45943	1	0	0	2.72972	0
1594	1594	ZNF671	ZNF671	1.58496	1	1.58496	1	1.29248	1.29248
1595	1595	ZNF416	ZNF416	3	0	0	0	1.5	0
1596	1596	ZNF586	ZNF586	2	1	1	0	1.5	0.5
1597	1597	ZNF446	ZNF446	5.20945	1.58496	4.75489	1.58496	3.39721	3.16993
1598	1598	ZNF264	ZNF264	4.58496	1	3.32193	0	2.79248	1.66096
1599	1599	RPS5	RPS5	6.12928	4.75489	0	2.32193	5.44209	1.16096
1600	1600	FAT1	FAT1	5.42626	3	3.16993	1.58496	4.21313	2.37744
1601	1601	YTHDC1	YTHDC1	5.97728	0	4.80735	0	2.98864	2.40368
1602	1602	CHMP2B	CHMP2B	4.64386	4.08746	3.16993	3.58496	4.36566	3.37744
1603	1603	SMAP2	SMAP2	4.64386	3.80735	2.58496	2.80735	4.22561	2.69616
1604	1604	PPIE	PPIE	7.65821	3.16993	2	2.80735	5.41407	2.40368
1605	1605	ZMPSTE24	ZMPSTE24	4.39232	2.80735	0	2	3.59984	1
1606	1606	STARD7	STARD7	4.58496	3	0	0	3.79248	0
1607	1607	NOA1	NOA1	4.32193	4.45943	2.80735	3.80735	4.39068	3.30735
1608	1608	REST	REST	5.35755	3.80735	2	1.58496	4.58245	1.79248
1609	1609	HAL	HAL	5.20945	0	0	0	2.60473	0
1610	1610	SSH1	SSH1	4.64386	3.45943	1	2	4.05164	1.5
1611	1611	GSTP1	GSTP1	5.70044	5.12928	3.70044	3.90689	5.41486	3.80367
1612	1612	APLP2	APLP2	4.90689	4.16993	3	3.58496	4.53841	3.29248
1613	1613	KIAA1467	KIAA1467
1614	1614	SLCO1A2	SLCO1A2
1615	1615	WBP11	WBP11	5.39232	4.85798	4.39232	4.58496	5.12515	4.48864
1616	1616	EIF3I	EIF3I	6.39232	5.35755	2.32193	3.58496	5.87493	2.95345
1617	1617	NKAIN1	NKAIN1
1618	1618	COL16A1	COL16A1	0	1.58496	0	1.58496	0.792481	0.792481
1619	1619	TXLNA	TXLNA	6.37504	5.90689	5.58496	5.2854	6.14097	5.43518
1620	1620	APOB	APOB	5.88264	3.58496	2.58496	3	4.7338	2.79248
1621	1621	NCOA1	NCOA1	6.71425	4	5.67243	3.32193	5.35712	4.49718
1622	1622	AGBL5	AGBL5	2.58496	0	0	0	1.29248	0
1623	1623	EFR3B	EFR3B	3	1	0	0	2	0
1624	1624	KIF3C	KIF3C	3.70044	3.16993	1.58496	2	3.43518	1.79248
1625	1625	RAB10	RAB10	5.2854	5.16993	2.58496	3.58496	5.22766	3.08496
1626	1626	GCKR	GCKR	2.58496	1.58496	2	1.58496	2.08496	1.79248
1627	1627	HADHA	HADHA	6.37504	6.14975	2.58496	4.08746	6.26239	3.33621
1628	1628	MAPRE3	MAPRE3	4.80735	4.39232	4.32193	4	4.59984	4.16096
1629	1629	CAD	CAD	6.58496	5.61471	1	1	6.09984	1
1630	1630	CD59	CD59	5	3.32193	1	2.32193	4.16096	1.66096
1631	1631	CD82	CD82	4.52356	3.58496	1	2.32193	4.05426	1.66096
1632	1632	BCORL1	BCORL1	4.24793	3	1.58496	0	3.62396	0.792481
1633	1633	ATRX	ATRX	6.08746	4.85798	4.24793	3.32193	5.47272	3.78493
1634	1634	TAF9	TAF9	2.58496	0	0	0	1.29248	0
1635	1635	FCN1	FCN1	4.08746	1.58496	0	1.58496	2.83621	0.792481
1636	1636	MYNN	MYNN	2.32193	1.58496	1	1.58496	1.95345	1.29248
1637	1637	MECOM	MECOM	4.70044	3.58496	3	2.32193	4.1427	2.66096
1638	1638	SCAMP1	SCAMP1	4.75489	3.32193	3.16993	2	4.03841	2.58496
1639	1639	PREP	PREP	3.45943	3	1.58496	0	3.22972	0.792481
1640	1640	HACE1	HACE1	3.80735	3	2	2.58496	3.40368	2.29248
1641	1641	SEH1L	SEH1L	6.08746	3.90689	1	2	4.99718	1.5
1642	1642	WDR47	WDR47	4	2.32193	2	2	3.16096	2
1643	1643	WDFY1	WDFY1	4.24793	1.58496	0	0	2.91645	0
1644	1644	OVGP1	OVGP1	1	1.58496	1	1.58496	1.29248	1.29248
1645	1645	SLC25A24	SLC25A24	4.58496	0	0	0	2.29248	0
1646	1646	MAP3K4	MAP3K4	5.49185	4.24793	3.80735	3.45943	4.86989	3.63339
1647	1647	PILRA	PILRA	3.90689	2	2	2	2.95345	2
1648	1648	IGSF9	IGSF9	1	1	1	1	1	1
1649	1649	ABCB1	ABCB1	4	3.16993	3.16993	2.58496	3.58496	2.87744
1650	1650	ZNF213	ZNF213	3.16993	0	0	0	1.58496	0
1651	1651	AKR1B1	AKR1B1	3.32193	3.90689	1.58496	1.58496	3.61441	1.58496
1652	1652	CPNE3	CPNE3	4.80735	4.39232	2.80735	3	4.59984	2.90368
1653	1653	RRN3	RRN3	4.32193	0	0	0	2.16096	0
1654	1654	CTTN	CTTN	6.35755	5.24793	4	3	5.80274	3.5
1655	1655	WNT11	WNT11	3	2.32193	2	2.32193	2.66096	2.16096
1656	1656	MTIF2	MTIF2	5.24793	3.16993	1.58496	1	4.20893	1.29248
1657	1657	DDHD2	DDHD2	4	1.58496	1	1	2.79248	1
1658	1658	TTC39A	TTC39A	1	0	0	0	0.5	0
1659	1659	EPS15	EPS15	7.11894	5.24793	4.70044	3.80735	6.18343	4.2539
1660	1660	ORC1	ORC1	5.58496	4.24793	4	3.45943	4.91645	3.72972
1661	1661	MGST2	MGST2	1.58496	1	1	0	1.29248	0.5
1662	1662	CHERP	CHERP	6.06609	5.20945	4.75489	4.90689	5.63777	4.83089
1663	1663	ATG16L1	ATG16L1	5.64386	0	1.58496	0	2.82193	0.792481
1664	1664	USP40	USP40	1	1	0	1	1	0.5
1665	1665	POMGNT1	POMGNT1	4.64386	2.80735	2.58496	2.58496	3.72561	2.58496
1666	1666	RAD54L	RAD54L	2.80735	2	1	1	2.40368	1
1667	1667	MAST2	MAST2	4.39232	4.16993	3	3.90689	4.28112	3.45345
1668	1668	DNAJA1	DNAJA1	7.19967	6.50779	3.80735	3.90689	6.85373	3.85712
1669	1669	B4GALT1	B4GALT1	4.52356	1	0	0	2.76178	0
1670	1670	CHMP5	CHMP5	5	4.70044	4	4.39232	4.85022	4.19616
1671	1671	NFX1	NFX1	5.35755	2	1.58496	2	3.67878	1.79248
1672	1672	AQP6	AQP6
1673	1673	DIMT1	DIMT1	6.18982	3.80735	0	1.58496	4.99859	0.792481
1674	1674	IPO11	IPO11	5.35755	4.08746	3.16993	2.32193	4.72251	2.74593
1675	1675	FOLH1	FOLH1	2	1.58496	1.58496	1.58496	1.79248	1.58496
1676	1676	EIF2AK1	EIF2AK1	4	3.70044	1	1.58496	3.85022	1.29248
1677	1677	NME8	NME8	3	2.32193	0	0	2.66096	0
1678	1678	EPDR1	EPDR1	3.90689	2.32193	1	1.58496	3.11441	1.29248
1679	1679	SNX10	SNX10	1.58496	1	1.58496	1	1.29248	1.29248
1680	1680	SEPHS1	SEPHS1	4.16993	3.90689	3.70044	3.58496	4.03841	3.6427
1681	1681	MRPL28	MRPL28	6.04439	4.39232	3.45943	3.58496	5.21836	3.5222
1682	1682	HBQ1	HBQ1	1.58496	1.58496	1.58496	1.58496	1.58496	1.58496
1683	1683	ITPKC	ITPKC	2.58496	1	1	1	1.79248	1
1684	1684	CEACAM6	CEACAM6	2.80735	2.58496	0	2.58496	2.69616	1.29248
1685	1685	FAT2	FAT2
1686	1686	RBM22	RBM22	5.2854	3.70044	2.58496	2.58496	4.49292	2.58496
1687	1687	TMED2	TMED2	4.80735	4.58496	2.32193	2	4.69616	2.16096
1688	1688	ERO1LB	ERO1LB
1689	1689	ZFAND6	ZFAND6	2.80735	2	2	2	2.40368	2
1690	1690	HSD17B2	HSD17B2	1.58496	0	0	0	0.792481	0
1691	1691	TXLNG	TXLNG	4.24793	4.16993	1	1	4.20893	1
1692	1692	PPEF1	PPEF1	5.61471	5.49185	1	0	5.55328	0.5
1693	1693	LAT2	LAT2	2.32193	0	1	0	1.16096	0.5
1694	1694	HUWE1	HUWE1	8.87652	5.49185	4.9542	3.45943	7.18419	4.20681
1695	1695	ZW10	ZW10	5.08746	4.45943	1.58496	1	4.77345	1.29248
1696	1696	ALG9	ALG9	4.90689	2.58496	1	1	3.74593	1
1697	1697	MYBPC2	MYBPC2	1	4.90689	0	4.90689	2.95345	2.45345
1698	1698	NOX4	NOX4	2	1	0	1	1.5	0.5
1699	1699	ACOX3	ACOX3	3.32193	1.58496	1.58496	1	2.45345	1.29248
1700	1700	MTMR2	MTMR2	4.52356	1	2.32193	0	2.76178	1.16096
1701	1701	PPP1R15A	PPP1R15A	4.85798	6.79442	3.80735	3.16993	5.8262	3.48864
1702	1702	HSD17B14	HSD17B14	4.08746	3.58496	4.08746	3.58496	3.83621	3.83621
1703	1703	TRIP6	TRIP6	7.27612	6.50779	6.61471	6.04439	6.89196	6.32955
1704	1704	ACHE	ACHE	1.58496	0	0	0	0.792481	0
1705	1705	FTL	FTL	5.39232	4.52356	4.58496	4.45943	4.95794	4.5222
1706	1706	SRRT	SRRT	6.06609	4.80735	3.58496	4	5.43672	3.79248
1707	1707	BAX	BAX	6	5.04439	3.16993	3.58496	5.5222	3.37744
1708	1708	NLK	NLK	5.78136	5.12928	4.24793	3.32193	5.45532	3.78493
1709	1709	PIGS	PIGS	5.12928	3.58496	2.58496	1.58496	4.35712	2.08496
1710	1710	ADAMTS2	ADAMTS2	4.24793	0	1	0	2.12396	0.5
1711	1711	TMPRSS11E	TMPRSS11E
1712	1712	ATXN7L3	ATXN7L3	5.04439	2.80735	3	2.58496	3.92587	2.79248
1713	1713	PGS1	PGS1	0	1.58496	0	1.58496	0.792481	0.792481
1714	1714	PSMC5	PSMC5	7.7211	5.93074	5.39232	4.16993	6.82592	4.78112
1715	1715	UIMC1	UIMC1	6.06609	5.39232	3.58496	2.32193	5.7292	2.95345
1716	1716	CETP	CETP	2	2	2	2	2	2
1717	1717	MMP2	MMP2	5.24793	3.80735	3.16993	2.80735	4.52764	2.98864
1718	1718	MT3	MT3	1.58496	1.58496	1.58496	1	1.58496	1.29248
1719	1719	LPCAT2	LPCAT2	2.58496	1.58496	1	1	2.08496	1
1720	1720	GNAO1	GNAO1	5.16993	2.80735	2	1	3.98864	1.5
1721	1721	OGFOD1	OGFOD1	1.58496	0	1	0	0.792481	0.5
1722	1722	SH3BP2	SH3BP2	4.45943	4.24793	3.70044	3.45943	4.35368	3.57994
1723	1723	NOP14	NOP14	4.64386	2.80735	0	1.58496	3.72561	0.792481
1724	1724	ADD1	ADD1	5.64386	3.32193	2.80735	2.58496	4.48289	2.69616
1725	1725	L2HGDH	L2HGDH	3.90689	2.58496	0	0	3.24593	0
1726	1726	TXNDC16	TXNDC16	4.64386	2	0	1	3.32193	0.5
1727	1727	C14orf166	C14orf166
1728	1728	NID2	NID2	4.45943	2.32193	1.58496	1.58496	3.39068	1.58496
1729	1729	GMCL1	GMCL1	6.67243	3.32193	5.97728	3.32193	4.99718	4.6496
1730	1730	SF3B2	SF3B2	7.01123	5.83289	5.08746	4.9542	6.42206	5.02083
1731	1731	KLHL42	KLHL42	5.42626	3.90689	3.90689	3.70044	4.66658	3.80367
1732	1732	GNAS	GNAS	6.14975	4.80735	2.80735	3.70044	5.47855	3.2539
1733	1733	DNM1L	DNM1L	7.48382	7.21917	3.32193	7.08746	7.35149	5.2047
1734	1734	PTHLH	PTHLH	2.32193	1.58496	1	1	1.95345	1
1735	1735	PHACTR3	PHACTR3	4.85798	4.70044	2.32193	2	4.77921	2.16096
1736	1736	ERGIC2	ERGIC2	4.64386	1.58496	0	0	3.11441	0
1737	1737	TFAP2C	TFAP2C	4	6.04439	3	5.97728	5.0222	4.48864
1738	1738	AURKA	AURKA	8.3443	6.37504	5.93074	5.72792	7.35967	5.82933
1739	1739	CASS4	CASS4	1.58496	1.58496	0	0	1.58496	0
1740	1740	PIR	PIR	3	2	2.32193	1.58496	2.5	1.95345
1741	1741	AAMDC	AAMDC	2.80735	1.58496	1.58496	1.58496	2.19616	1.58496
1742	1742	RFX2	RFX2	3.32193	2.58496	2	1.58496	2.95345	1.79248
1743	1743	METTL2A	METTL2A	3.80735	1.58496	1	1.58496	2.69616	1.29248
1744	1744	SULT2B1	SULT2B1	3.58496	2.80735	2.80735	2.80735	3.19616	2.80735
1745	1745	ALG6	ALG6	3.32193	1	0	0	2.16096	0
1746	1746	CNOT3	CNOT3	5.04439	0	2.32193	0	2.5222	1.16096
1747	1747	GP6	GP6	3.16993	0	0	0	1.58496	0
1748	1748	PTPN4	PTPN4	5.2854	0	3.32193	0	2.6427	1.66096
1749	1749	DDX18	DDX18	5.52356	4.52356	0	3	5.02356	1.5
1750	1750	KHSRP	KHSRP	6.06609	5.24793	2.58496	3	5.65701	2.79248
1751	1751	GNA11	GNA11	4.85798	2	0	0	3.42899	0
1752	1752	ASAP3	ASAP3	4.16993	0	2.80735	0	2.08496	1.40368
1753	1753	EDEM2	EDEM2	5.55459	1	1	1	3.27729	1
1754	1754	DNMT3B	DNMT3B	6.18982	4.58496	3.90689	3.80735	5.38739	3.85712
1755	1755	REM1	REM1	2.32193	0	2.32193	0	1.16096	1.16096
1756	1756	TPX2	TPX2	4.80735	4.24793	2.58496	3	4.52764	2.79248
1757	1757	PDRG1	PDRG1	5	3.70044	0	1.58496	4.35022	0.792481
1758	1758	EPB41L1	EPB41L1	4.80735	3.45943	3.58496	2	4.13339	2.79248
1759	1759	SLC15A1	SLC15A1	6.02237	0	0	0	3.01118	0
1760	1760	DOCK9	DOCK9	3	3.80735	1	3.58496	3.40368	2.29248
1761	1761	ANKRD10	ANKRD10	2	1	1	1	1.5	1
1762	1762	TGDS	TGDS	2.58496	1.58496	0	1.58496	2.08496	0.792481
1763	1763	DOCK3	DOCK3	2.80735	3.45943	2.32193	3.32193	3.13339	2.82193
1764	1764	C3orf18	C3orf18
1765	1765	COQ9	COQ9	7.47573	4.75489	1	2	6.11531	1.5
1766	1766	TMEM40	TMEM40	1.58496	0	0	0	0.792481	0
1767	1767	KIF9	KIF9	4.08746	2	4	2	3.04373	3
1768	1768	ARHGAP28	ARHGAP28	2	2	2	2	2	2
1769	1769	CRLS1	CRLS1	1.58496	1	1.58496	1	1.29248	1.29248
1770	1770	DEFB127	DEFB127	3.90689	1	1.58496	1	2.45345	1.29248
1771	1771	PPP1R13B	PPP1R13B	5.12928	4.85798	3.80735	3.58496	4.99363	3.69616
1772	1772	ATRN	ATRN	3.32193	1	2	1	2.16096	1.5
1773	1773	SMOX	SMOX	3	1	1	1	2	1
1774	1774	SIGLEC1	SIGLEC1
1775	1775	FKBP1A	FKBP1A	4.85798	3.70044	4	3.16993	4.27921	3.58496
1776	1776	NSFL1C	NSFL1C	5.55459	3.90689	3.16993	3.58496	4.73074	3.37744
1777	1777	SLC4A11	SLC4A11
1778	1778	C20orf194	C20orf194	1	1.58496	0	1	1.29248	0.5
1779	1779	ZNF343	ZNF343	1.58496	1	1	1	1.29248	1
1780	1780	EBF4	EBF4	2	1	1	1	1.5	1
1781	1781	CPXM1	CPXM1	1	1	1	1	1	1
1782	1782	MAVS	MAVS	6.58496	5.2854	3	2	5.93518	2.5
1783	1783	LZTS3	LZTS3	2.58496	2.32193	0	0	2.45345	0
1784	1784	F11	F11	2.80735	1.58496	0	1.58496	2.19616	0.792481
1785	1785	XRN2	XRN2	6.20945	5.20945	4.64386	4.08746	5.70945	4.36566
1786	1786	DYNLL1	DYNLL1	7.45121	6.52356	4.75489	4.08746	6.98739	4.42118
1787	1787	TESC	TESC	3.16993	2.80735	2.80735	2.80735	2.98864	2.80735
1788	1788	SNX5	SNX5	5.12928	4.16993	4	3.45943	4.6496	3.72972
1789	1789	RPL6	RPL6	7.45121	5.39232	3.16993	3.90689	6.42176	3.53841
1790	1790	SIRPG	SIRPG	2	1	0	1	1.5	0.5
1791	1791	MAPKAPK5	MAPKAPK5	4.16993	4.16993	4.08746	3.80735	4.16993	3.94741
1792	1792	P2RX7	P2RX7	2.58496	2.58496	2.58496	2.58496	2.58496	2.58496
1793	1793	ESF1	ESF1	4.08746	3.45943	0	2.58496	3.77345	1.29248
1794	1794	RBBP9	RBBP9	2.32193	1	1.58496	0	1.66096	0.792481
1795	1795	ANAPC5	ANAPC5	5.78136	4.52356	2.58496	2	5.15246	2.29248
1796	1796	SLC23A2	SLC23A2	2	1	1	1	1.5	1
1797	1797	SLC8B1	SLC8B1
1798	1798	TMEM230	TMEM230	3.16993	3.32193	2.80735	3	3.24593	2.90368
1799	1799	DZANK1	DZANK1	2.32193	2	1	1	2.16096	1
1800	1800	KDM2B	KDM2B	4.58496	3.32193	2.58496	0	3.95345	1.29248
1801	1801	C20orf26	C20orf26
1802	1802	LHX5	LHX5
1803	1803	TASP1	TASP1	1.58496	0	1	0	0.792481	0.5
1804	1804	OAS1	OAS1	2.80735	2.58496	2.80735	2.58496	2.69616	2.69616
1805	1805	GCN1L1	GCN1L1
1806	1806	RPLP0	RPLP0	6.88264	5.39232	2.58496	3	6.13748	2.79248
1807	1807	PXN	PXN	6.16993	5.2854	3.32193	3.80735	5.72766	3.56464
1808	1808	SIRT4	SIRT4	3.32193	6.71425	0	1.58496	5.01809	0.792481
1809	1809	RPH3A	RPH3A	4	1.58496	0	1.58496	2.79248	0.792481
1810	1810	KIF16B	KIF16B	3.58496	0	1.58496	0	1.79248	0.792481
1811	1811	TRMT6	TRMT6	4.45943	2.80735	1.58496	1.58496	3.63339	1.58496
1812	1812	CHGB	CHGB	4.90689	5	4.80735	5	4.95345	4.90368
1813	1813	PEBP1	PEBP1	4.24793	4.52356	2	2.58496	4.38574	2.29248
1814	1814	TBX5	TBX5	2.80735	1.58496	1	0	2.19616	0.5
1815	1815	BRAP	BRAP	5.80735	5.08746	5.08746	5	5.44741	5.04373
1816	1816	ERP29	ERP29	4	4.75489	1.58496	4.16993	4.37744	2.87744
1817	1817	NOS1	NOS1	3.70044	2	2.58496	1	2.85022	1.79248
1818	1818	FUS	FUS	8.2854	6	4.39232	4.24793	7.1427	4.32012
1819	1819	IGBP1	IGBP1	5.16993	4.24793	3.32193	3.16993	4.70893	3.24593
1820	1820	FXYD5	FXYD5
1821	1821	ZNF302	ZNF302	3.70044	2.32193	2	2	3.01118	2
1822	1822	GRAMD1A	GRAMD1A	4.80735	3.32193	1.58496	2	4.06464	1.79248
1823	1823	FXYD3	FXYD3	3.16993	2.80735	3.16993	2.80735	2.98864	2.98864
1824	1824	HEPH	HEPH	1	0	0	0	0.5	0
1825	1825	CDIP1	CDIP1	1.58496	0	1.58496	0	0.792481	0.792481
1826	1826	CMTM1	CMTM1	1	0	0	0	0.5	0
1827	1827	KCNH4	KCNH4
1828	1828	GANAB	GANAB	6.37504	5.35755	2.58496	3.45943	5.8663	3.0222
1829	1829	GMIP	GMIP	1.58496	0	1	0	0.792481	0.5
1830	1830	RBM41	RBM41	4.24793	4.08746	4.16993	4.08746	4.1677	4.12869
1831	1831	BIRC5	BIRC5	5.80735	3.80735	3.16993	2.58496	4.80735	2.87744
1832	1832	LAG3	LAG3
1833	1833	MLF2	MLF2	5.2854	5.04439	1	2.32193	5.1649	1.66096
1834	1834	OTUB2	OTUB2	5.39232	0	5	0	2.69616	2.5
1835	1835	DDX24	DDX24	6.67243	0	4.58496	0	3.33621	2.29248
1836	1836	ZBTB25	ZBTB25	4.70044	4.16993	4.45943	4.08746	4.43518	4.27345
1837	1837	NECAP1	NECAP1	3.58496	2.32193	1	1.58496	2.95345	1.29248
1838	1838	ARHGAP4	ARHGAP4	1.58496	1.58496	1	1	1.58496	1
1839	1839	ANKRD24	ANKRD24	2.32193	2.58496	2.32193	2.32193	2.45345	2.32193
1840	1840	DHX32	DHX32	3.16993	2	1	1	2.58496	1
1841	1841	RCOR1	RCOR1	6.42626	5.64386	2.58496	1	6.03506	1.79248
1842	1842	GPATCH2L	GPATCH2L	5.24793	4.45943	4.64386	4.45943	4.85368	4.55164
1843	1843	LTBP4	LTBP4	5.04439	3.16993	3.58496	3.16993	4.10716	3.37744
1844	1844	BLVRB	BLVRB	3.58496	2	1.58496	2	2.79248	1.79248
1845	1845	SLC9A1	SLC9A1	5.12928	3.45943	3.16993	2.80735	4.29436	2.98864
1846	1846	SPTLC1	SPTLC1	4.70044	4.70044	1	2.32193	4.70044	1.66096
1847	1847	PAPOLA	PAPOLA	4.45943	3	1	1	3.72972	1
1848	1848	CCNK	CCNK	5.08746	4.85798	4.52356	4.64386	4.97272	4.58371
1849	1849	PCBP4	PCBP4	3.45943	2.58496	2.58496	2.58496	3.0222	2.58496
1850	1850	RGS1	RGS1	3.16993	2.58496	2.58496	2.58496	2.87744	2.58496
1851	1851	YPEL3	YPEL3	3.45943	1.58496	3	1.58496	2.5222	2.29248
1852	1852	MRPS33	MRPS33	4.85798	3.58496	0	2	4.22147	1
1853	1853	NDUFB2	NDUFB2	1	1	1	1	1	1
1854	1854	NUDC	NUDC	5.80735	6.80735	2.58496	6	6.30735	4.29248
1855	1855	MAEA	MAEA	5.55459	4.39232	2.32193	0	4.97345	1.16096
1856	1856	ICAM1	ICAM1	7.42626	2.58496	1	1.58496	5.00561	1.29248
1857	1857	STRN4	STRN4	5.9542	5.85798	3.70044	4.45943	5.90609	4.07994
1858	1858	IRAK3	IRAK3	4.24793	4.39232	3.70044	4	4.32012	3.85022
1859	1859	LYZ	LYZ	5.32193	4.24793	0	1	4.78493	0.5
1860	1860	SI	SI	0	1.58496	0	1.58496	0.792481	0.792481
1861	1861	MUL1	MUL1	5.83289	4.16993	4.64386	3.58496	5.00141	4.11441
1862	1862	TFAP4	TFAP4	6.6865	3.70044	2.58496	2	5.19347	2.29248
1863	1863	PDCD7	PDCD7	4.58496	2.80735	2.58496	2.32193	3.69616	2.45345
1864	1864	SPG21	SPG21	5.2854	5.16993	5.2854	5.16993	5.22766	5.22766
1865	1865	FETUB	FETUB	1.58496	0	1	0	0.792481	0.5
1866	1866	DNAJB11	DNAJB11	6.16993	5.49185	4.39232	4.45943	5.83089	4.42587
1867	1867	LEPREL1	LEPREL1	3.70044	0	0	0	1.85022	0
1868	1868	THPO	THPO	2	2	2	2	2	2
1869	1869	CHRD	CHRD	4.64386	4.58496	4.58496	4.58496	4.61441	4.58496
1870	1870	FLT3LG	FLT3LG	0	1.58496	0	1	0.792481	0.5
1871	1871	RAB11FIP3	RAB11FIP3	3.80735	0	2.58496	0	1.90368	1.29248
1872	1872	GNPTG	GNPTG	3.90689	2	1	1.58496	2.95345	1.29248
1873	1873	ZNF268	ZNF268	1.58496	0	0	0	0.792481	0
1874	1874	GOLGA3	GOLGA3	5.12928	4	2	2	4.56464	2
1875	1875	PABPC4	PABPC4	6.72792	5.2854	2	3	6.00666	2.5
1876	1876	CD209	CD209	3.80735	0	1	0	1.90368	0.5
1877	1877	CERS4	CERS4	1.58496	0	0	0	0.792481	0
1878	1878	MCOLN1	MCOLN1	2.32193	1.58496	1.58496	1.58496	1.95345	1.58496
1879	1879	USP48	USP48	4.58496	2.32193	2.32193	0	3.45345	1.16096
1880	1880	EFNB1	EFNB1	5.08746	3.45943	2.58496	2.58496	4.27345	2.58496
1881	1881	PDPR	PDPR	4.75489	2.58496	0	1	3.66993	0.5
1882	1882	AARS	AARS	4.32193	3.70044	0	3	4.01118	1.5
1883	1883	GLG1	GLG1	4.85798	2.80735	0	0	3.83267	0
1884	1884	KIF4A	KIF4A	4.32193	3.45943	1.58496	1	3.89068	1.29248
1885	1885	TNRC6A	TNRC6A	5.04439	5.04439	2.32193	1.58496	5.04439	1.95345
1886	1886	PLEKHG2	PLEKHG2	3.45943	0	1.58496	0	1.72972	0.792481
1887	1887	DLL3	DLL3
1888	1888	NAT14	NAT14	4.52356	3.32193	2	3	3.92275	2.5
1889	1889	PITPNM2	PITPNM2	2.32193	0	1	0	1.16096	0.5
1890	1890	EXOC1	EXOC1	6.65821	5.20945	4.90689	4.24793	5.93383	4.57741
1891	1891	RBM27	RBM27	4.85798	2	0	1	3.42899	0.5
1892	1892	POU4F3	POU4F3	1	0	0	0	0.5	0
1893	1893	OSBPL8	OSBPL8	5.20945	4	1	2	4.60473	1.5
1894	1894	DTX2	DTX2	5.45943	5.12928	5.35755	5.08746	5.29436	5.22251
1895	1895	NLRC4	NLRC4	3.80735	1.58496	1.58496	1	2.69616	1.29248
1896	1896	PUS7	PUS7	2.80735	1	0	0	1.90368	0
1897	1897	LAMB4	LAMB4	1	1	0	0	1	0
1898	1898	NRCAM	NRCAM	3.16993	2	2.32193	1.58496	2.58496	1.95345
1899	1899	LAMB1	LAMB1	5.12928	3.80735	3.32193	2.58496	4.46832	2.95345
1900	1900	SLC26A4	SLC26A4
1901	1901	SLC26A3	SLC26A3	1	1	0	1	1	0.5
1902	1902	DLD	DLD	8.40088	8.17991	0	8.12928	8.29039	4.06464
1903	1903	WDR7	WDR7	3	2	1	1.58496	2.5	1.29248
1904	1904	TXNL1	TXNL1	4.32193	2.58496	1.58496	1	3.45345	1.29248
1905	1905	IL5RA	IL5RA	2.80735	2.58496	1.58496	1.58496	2.69616	1.58496
1906	1906	ABCC6	ABCC6	2.58496	0	2.58496	0	1.29248	1.29248
1907	1907	CMTM6	CMTM6	4.16993	3.58496	3	3	3.87744	3
1908	1908	ITGA6	ITGA6	4.90689	3.32193	2	2	4.11441	2
1909	1909	RAPGEF4	RAPGEF4	3.58496	2.32193	3.16993	2	2.95345	2.58496
1910	1910		MLTK
1911	1911	SMPX	SMPX	2	0	0	0	1	0
1912	1912	FH	FH	3.32193	3.45943	2	2	3.39068	2
1913	1913	SEL1L3	SEL1L3	2.80735	1	1	1	1.90368	1
1914	1914	TF	TF	5.24793	5	2.80735	3.45943	5.12396	3.13339
1915	1915	CDV3	CDV3	2	1	0	0	1.5	0
1916	1916	MYO15A	MYO15A	2.32193	2	2	1.58496	2.16096	1.79248
1917	1917	ALKBH5	ALKBH5	2.32193	2.32193	1	1	2.32193	1
1918	1918	APOH	APOH	3.70044	3.80735	3	3.58496	3.7539	3.29248
1919	1919	NLRP1	NLRP1	3.16993	3.32193	0	1.58496	3.24593	0.792481
1920	1920	PITPNM3	PITPNM3	2	1.58496	1	1.58496	1.79248	1.29248
1921	1921	SPAG7	SPAG7	2.32193	1.58496	1	1	1.95345	1
1922	1922	ORC6	ORC6	5	3.80735	3.58496	3.45943	4.40368	3.5222
1923	1923	ZFHX4	ZFHX4	3.58496	2.80735	1	1.58496	3.19616	1.29248
1924	1924	SLC17A6	SLC17A6	1	0	1	0	0.5	0.5
1925	1925	CPA1	CPA1	1	1	0	0	1	0
1926	1926	ZC3HC1	ZC3HC1	4.75489	2.58496	3.16993	2	3.66993	2.58496
1927	1927	ESR1	ESR1	9.46148	8.74819	6.65821	5.72792	9.10484	6.19307
1928	1928	RGS17	RGS17	4.24793	3.80735	4.24793	3.80735	4.02764	4.02764
1929	1929	ANGPT2	ANGPT2	3.70044	2.58496	2	2.32193	3.1427	2.16096
1930	1930	TMEM101	TMEM101	1	2.32193	1	2.32193	1.66096	1.66096
1931	1931	CD200	CD200	1.58496	1.58496	1	1.58496	1.58496	1.29248
1932	1932	CCDC80	CCDC80	2	1.58496	0	1.58496	1.79248	0.792481
1933	1933	CMA1	CMA1	1.58496	0	1.58496	0	0.792481	0.792481
1934	1934	PSME1	PSME1	5.93074	0	4.16993	0	2.96537	2.08496
1935	1935	PPP2R3C	PPP2R3C	4.70044	3.16993	3	2.58496	3.93518	2.79248
1936	1936	HAUS4	HAUS4	4.70044	4.90689	0	1	4.80367	0.5
1937	1937	JPH4	JPH4	5.85798	0	0	0	2.92899	0
1938	1938	MYH7	MYH7	5.08746	3.58496	2	3	4.33621	2.5
1939	1939	CEBPE	CEBPE	5.49185	2.80735	4.85798	2.58496	4.1496	3.72147
1940	1940	SLC7A8	SLC7A8	1	0	0	0	0.5	0
1941	1941	OSGEP	OSGEP	5.32193	4.64386	4.39232	4.32193	4.98289	4.35712
1942	1942	SLC22A17	SLC22A17	1	1	0	1	1	0.5
1943	1943	RNF31	RNF31	8.2384	0	5	0	4.1192	2.5
1944	1944	SCFD1	SCFD1	4.85798	4.75489	1.58496	2.32193	4.80643	1.95345
1945	1945	G2E3	G2E3	2.32193	2.32193	1.58496	2.32193	2.32193	1.95345
1946	1946	HECTD1	HECTD1	5.64386	4	2	2	4.82193	2
1947	1947	HNRNPC	HNRNPC	7.15987	6.91886	5.16993	6.24793	7.03937	5.70893
1948	1948	RPGRIP1	RPGRIP1	4.90689	5.64386	4.70044	4	5.27537	4.35022
1949	1949	SUPT16H	SUPT16H	6.67243	5.45943	1.58496	3	6.06593	2.29248
1950	1950	TOX4	TOX4	5.32193	4	3.80735	3.45943	4.66096	3.63339
1951	1951	GEMIN2	GEMIN2	5.75489	3.90689	2.32193	1	4.83089	1.66096
1952	1952	TGM1	TGM1	5	0	1.58496	0	2.5	0.792481
1953	1953	TINF2	TINF2	6.83289	0	6.49185	0	3.41645	3.24593
1954	1954	DAZL	DAZL	2.58496	1	1.58496	1	1.79248	1.29248
1955	1955	TBL1Y	TBL1Y	4.85798	1.58496	0	1	3.22147	0.5
1956	1956	SEMA6A	SEMA6A	3.80735	3.32193	2.58496	2.80735	3.56464	2.69616
1957	1957	TRPM7	TRPM7	3.90689	2.80735	2.32193	2.32193	3.35712	2.32193
1958	1958	TYRO3	TYRO3	4.75489	3.45943	4.16993	3.45943	4.10716	3.81468
1959	1959	WDR76	WDR76	5.70044	1.58496	0	0	3.6427	0
1960	1960	CAPN3	CAPN3	3	4.08746	3	4.08746	3.54373	3.54373
1961	1961	SNAP23	SNAP23	5.55459	4.9542	4.16993	4.24793	5.25439	4.20893
1962	1962	TBX15	TBX15	2	2	2	2	2	2
1963	1963	PHGDH	PHGDH	6.37504	5.04439	2.32193	3	5.70972	2.66096
1964	1964	COL9A3	COL9A3	1	1	1	1	1	1
1965	1965	EZR	EZR	6.44294	7.67948	3.16993	4.24793	7.06121	3.70893
1966	1966	MYL6	MYL6	6.04439	5.32193	3	3.32193	5.68316	3.16096
1967	1967	AGO1	AGO1	5.39232	7.42626	1.58496	2.58496	6.40929	2.08496
1968	1968	TEKT2	TEKT2	4.32193	1.58496	0	0	2.95345	0
1969	1969	CLSPN	CLSPN	5	3.32193	3	1	4.16096	2
1970	1970	RFFL	RFFL	4.70044	1.58496	3.70044	1	3.1427	2.35022
1971	1971	UNC13D	UNC13D	1.58496	0	1	0	0.792481	0.5
1972	1972	MFSD11	MFSD11	2.32193	0	1	0	1.16096	0.5
1973	1973	DPYSL2	DPYSL2	5.08746	3.45943	3.32193	2.80735	4.27345	3.06464
1974	1974	TGFB2	TGFB2	3	1.58496	0	1	2.29248	0.5
1975	1975	GPATCH2	GPATCH2	2.58496	2.32193	0	1	2.45345	0.5
1976	1976	NUP50	NUP50	5.80735	4.70044	3.16993	3.70044	5.2539	3.43518
1977	1977	CDC45	CDC45	5.08746	4.45943	3.32193	3.16993	4.77345	3.24593
1978	1978	COMT	COMT	5.12928	4.16993	3.45943	2.80735	4.6496	3.13339
1979	1979	CECR1	CECR1
1980	1980		VNN3
1981	1981	ECHDC1	ECHDC1	3.16993	3	1	1	3.08496	1
1982	1982	LRRFIP2	LRRFIP2	5	3.58496	1.58496	2	4.29248	1.79248
1983	1983	SEC22C	SEC22C	3	1	1	1	2	1
1984	1984	XYLB	XYLB
1985	1985	HDAC6	HDAC6	8.21432	6.08746	5.55459	4.75489	7.15089	5.15474
1986	1986	OR1I1	OR1I1
1987	1987	GABRP	GABRP
1988	1988	KRT31	KRT31	7.67948	0	7.53138	0	3.83974	3.76569
1989	1989	CDC6	CDC6	6.06609	4.58496	4.32193	4	5.32553	4.16096
1990	1990	UPRT	UPRT	3.16993	1	1	1	2.08496	1
1991	1991	CDC23	CDC23	6.76818	5.90689	5.39232	5.12928	6.33754	5.2608
1992	1992	AAAS	AAAS	4.52356	3.32193	1	2.32193	3.92275	1.66096
1993	1993	CBX5	CBX5	7.57743	7.02237	5.04439	4.58496	7.2999	4.81468
1994	1994	FMO2	FMO2	1	0	0	0	0.5	0
1995	1995	SUCO	SUCO	4.45943	1	0	0	2.72972	0
1996	1996	MSH2	MSH2	6.52356	5.58496	4	4.39232	6.05426	4.19616
1997	1997	MAP3K1	MAP3K1	7.05528	6.79442	6.53916	3.70044	6.92485	5.1198
1998	1998	DHPS	DHPS	5.32193	4.08746	3.80735	3.45943	4.7047	3.63339
[truncated: 17,050 more rows]

## Sheet: description
Number of PPIs per gene.
	sheet name	column name	description
	# of interactions	gene name	gene names obtained from Ensembl release95
		gene name (release75)	gene names obtained from Ensembl release75
		# of interactions (all biogrid) (log2 scale)	# of interactions in log2 scale; PPI source: all PPI biogrid
		# of interactions (all intact) (log2 scale)	# of interactions in log2 scale; PPI source: all PPI intact
		# of interactions (direct biogrid) (log2 scale)	# of interactions in log2 scale; PPI source: direct PPI biogrid
		# of interactions (direct intact) (log2 scale)	# of interactions in log2 scale; PPI source: direct PPI intact
		# of interactions (all PPI) (log2 scale)	# of interactions in log2 scale; PPI source: all PPI merged
		# of interactions (direct PPI) (log2 scale)	# of interactions in log2 scale; PPI source: direct PPI merged
