# Supplementary material for: Paralog dependency indirectly affects the robustness of human cells
Source: Mol Syst Biol. 2019 Sep 24;15(9):e8871. doi: 10.15252/msb.20198871 (PMC6757259; doi:10.15252/msb.20198871)
Supplement: Supplementary file 10 — Dataset EV7 [file MSB-15-e8871-s010.xlsx]

## Sheet: mRNA expression
	index	gene name	gene name (release75)	FPKM (log2 scale) mean
0	0	TSPAN6	TSPAN6	3.04979
1	1	TNMD	TNMD	0.0518088
2	2	DPM1	DPM1	1.75499
3	3	SCYL3	SCYL3	2.18461
4	4	C1orf112	C1orf112	3.09507
5	5	FGR	FGR	0.34931
6	6	CFH	CFH	1.81277
7	7	FUCA2	FUCA2	3.64359
8	8	GCLC	GCLC
9	9	NFYA	NFYA	3.26663
10	10	STPG1	STPG1	2.36011
11	11	NIPAL3	NIPAL3	3.37547
12	12	LAS1L	LAS1L	3.9049
13	13	ENPP4	ENPP4	2.09929
14	14	SEMA3F	SEMA3F	1.62392
15	15	CFTR	CFTR	0.481846
16	16	ANKIB1	ANKIB1	4.02883
17	17	CYP51A1	CYP51A1
18	18	KRIT1	KRIT1
19	19	RAD52	RAD52
20	20	BAD	BAD	3.72452
21	21	LAP3	LAP3	3.74455
22	22	CD99	CD99	3.68317
23	23	HS3ST1	HS3ST1	0.922957
24	24	AOC1	AOC1	0.720148
25	25	WNT16	WNT16	0.479657
26	26	HECW1	HECW1	1.03501
27	27	MAD1L1	MAD1L1	4.4049
28	28	LASP1	LASP1	3.52693
29	29	SNX11	SNX11	3.49975
30	30	TMEM176A	TMEM176A	0.573939
31	31	M6PR	M6PR	3.99534
32	32	KLHL13	KLHL13
33	33	CYP26B1	CYP26B1	1.58912
34	34	ICA1	ICA1	1.94466
35	35	DBNDD1	DBNDD1	3.20185
36	36	ALS2	ALS2	3.80495
37	37	CASP10	CASP10	1.8774
38	38	CFLAR	CFLAR
39	39	TFPI	TFPI	2.98845
40	40	NDUFAF7	NDUFAF7	0.138512
41	41	RBM5	RBM5
42	42	MTMR7	MTMR7	0.734012
43	43	SLC7A2	SLC7A2	1.84034
44	44	ARF5	ARF5
45	45	SARM1	SARM1
46	46		POLDIP2	1.76837
47	47	PLXND1	PLXND1	3.12291
48	48	AK2	AK2	3.80249
49	49	CD38	CD38	0.696757
50	50	FKBP4	FKBP4	4.29332
51	51	KDM1A	KDM1A	3.84431
52	52	RBM6	RBM6
53	53	CAMKK1	CAMKK1	2.68673
54	54	RECQL	RECQL	3.66716
55	55	CCDC132	CCDC132	3.25182
56	56	HSPB6	HSPB6	0.468754
57	57	ARHGAP33	ARHGAP33	2.8805
58	58	NDUFAB1	NDUFAB1	3.74436
59	59	PDK4	PDK4	1.22828
60	60	SLC22A16	SLC22A16	0.220177
61	61	ZMYND10	ZMYND10	1.21511
62	62	ABCB5	ABCB5	0.271061
63	63	ARX	ARX	0.247346
64	64	SLC25A13	SLC25A13	3.79511
65	65	ST7	ST7
66	66	CDC27	CDC27	3.47564
67	67	SLC4A1	SLC4A1
68	68	CALCR	CALCR	0.266295
69	69	HCCS	HCCS	3.79609
70	70	DVL2	DVL2	3.89137
71	71	PRSS22	PRSS22	1.79954
72	72	UPF1	UPF1	3.74087
73	73	SKAP2	SKAP2	3.49081
74	74	SLC25A5	SLC25A5	3.34679
75	75	CCDC109B	CCDC109B	3.3888
76	76	HOXA11	HOXA11	0.870582
77	77	POLR2J	POLR2J	1.41801
78	78	DHX33	DHX33
79	79	MEOX1	MEOX1	0.415355
80	80	THSD7A	THSD7A	0.752779
81	81	LIG3	LIG3	3.61695
82	82	RPAP3	RPAP3	3.55188
83	83	ACSM3	ACSM3	0.120462
84	84		AC004381.6	0.987714
85	85	CIAPIN1	CIAPIN1	3.37139
86	86	FAM214B	FAM214B	3.04865
87	87	COPZ2	COPZ2	2.66371
88	88	PRKAR2B	PRKAR2B	2.06707
89	89	MSL3	MSL3	3.67803
90	90	CREBBP	CREBBP	3.51864
91	91	BZRAP1	BZRAP1	0.421903
92	92	MPO	MPO	0.639475
93	93	PON1	PON1
94	94	GCFC2	GCFC2	1.23579
95	95	WDR54	WDR54	3.98491
96	96	CROT	CROT	3.31383
97	97	ABCB4	ABCB4	0.753227
98	98	KMT2E	KMT2E	3.43635
99	99	RHBDD2	RHBDD2	2.2126
100	100	SOX8	SOX8	0.552563
101	101	IBTK	IBTK	3.49967
102	102	ZNF195	ZNF195
103	103		MYCBP2	3.25564
104	104	FBXL3	FBXL3	3.57211
105	105	ITGAL	ITGAL	0.757298
106	106	PDK2	PDK2	3.26423
107	107	ITGA3	ITGA3	3.69292
108	108	ZFX	ZFX	3.02689
109	109	LAMP2	LAMP2	3.97404
110	110	ITGA2B	ITGA2B	1.07069
111	111	ASB4	ASB4	0.289297
112	112	GDE1	GDE1	3.61442
113	113	C19orf60	C19orf60	3.67507
114	114	CRLF1	CRLF1	2.33552
115	115	OSBPL7	OSBPL7	2.85859
116	116	TMEM98	TMEM98	2.586
117	117	YBX2	YBX2	1.3729
118	118	KRT33A	KRT33A	0.0609495
119	119	ABCC8	ABCC8	0.415433
120	120	CACNG3	CACNG3	0.0280855
121	121	TMEM132A	TMEM132A	3.7102
122	122	AP2B1	AP2B1
123	123	TAC1	TAC1	0.167789
124	124	ZNF263	ZNF263	3.71237
125	125	CX3CL1	CX3CL1	1.23422
126	126	SPATA20	SPATA20
127	127	CACNA1G	CACNA1G	0.589583
128	128	TNFRSF12A	TNFRSF12A	3.07854
129	129	DLX6	DLX6	0.961981
130	130	MAP3K9	MAP3K9	2.54814
131	131	RALA	RALA	3.82728
132	132	BAIAP2L1	BAIAP2L1	3.57801
133	133	KDM7A	KDM7A	2.08172
134	134	ETV1	ETV1	2.05776
135	135	AGK	AGK	1.85169
136	136	ALDH3B1	ALDH3B1	3.14067
137	137	TTC22	TTC22	1.06159
138	138	PHTF2	PHTF2	3.62784
139	139	CCL26	CCL26	0.670103
140	140	FARP2	FARP2	3.97762
141	141	USH1C	USH1C	0.991341
142	142	GGCT	GGCT
143	143	DBF4	DBF4	3.55887
144	144	TBXA2R	TBXA2R	0.814867
145	145	IFRD1	IFRD1
146	146	LGALS14	LGALS14	0.120156
147	147	COX10	COX10	3.32653
148	148	GTF2IRD1	GTF2IRD1	2.07872
149	149	PAF1	PAF1	3.98177
150	150	VPS41	VPS41	3.71437
151	151	ARHGAP44	ARHGAP44	1.1264
152	152	ELAC2	ELAC2	3.99787
153	153	SCIN	SCIN	0.768588
154	154	ARSD	ARSD	2.44121
155	155	PNPLA4	PNPLA4	2.74066
156	156	MYH13	MYH13	0.139905
157	157	ADIPOR2	ADIPOR2	3.77191
158	158	CDKL3	CDKL3
159	159	UPP2	UPP2	0.0528485
160	160	PRSS21	PRSS21	0.830578
161	161	MARK4	MARK4
162	162	PROM1	PROM1
163	163	CCDC124	CCDC124	3.88322
164	164	CEACAM21	CEACAM21
165	165	PAFAH1B1	PAFAH1B1
166	166	NOS2	NOS2
167	167	DNAH9	DNAH9	0.295466
168	168	KIAA0100	KIAA0100	4.16913
169	169	SLC13A2	SLC13A2	0.0446905
170	170	GAS7	GAS7	1.13479
171	171	TRAPPC6A	TRAPPC6A	3.34214
172	172	MATK	MATK	0.890709
173	173	CEACAM7	CEACAM7	0.0914012
174	174	CD79B	CD79B	0.718558
175	175	SCN4A	SCN4A	0.284681
176	176	ST7L	ST7L	0.449179
177	177	TKTL1	TKTL1	0.165308
178	178	PAX6	PAX6
179	179	RPUSD1	RPUSD1	3.45058
180	180	RHBDF1	RHBDF1	3.41541
181	181	LUC7L	LUC7L	3.72153
182	182	CACNA2D2	CACNA2D2	0.388857
183	183	BAIAP3	BAIAP3	0.729695
184	184	TSR3	TSR3	3.6659
185	185	PIGQ	PIGQ
186	186	CRAMP1L	CRAMP1L
187	187	TEAD3	TEAD3	3.24586
188	188	SELE	SELE
189	189	DNAJC11	DNAJC11	3.94622
190	190	FMO3	FMO3	0.309424
191	191	MYLIP	MYLIP	2.98577
192	192	NOX1	NOX1	0.267448
193	193	E2F2	E2F2	2.67451
194	194	PSMB1	PSMB1	3.62649
195	195	SYN1	SYN1	0.245363
196	196	JARID2	JARID2	3.43573
197	197	CDKL5	CDKL5	1.54804
198	198	CAMK1G	CAMK1G	0.362419
199	199	CDK11A	CDK11A
200	200	NADK	NADK	3.80326
201	201	TFAP2B	TFAP2B	0.197942
202	202	TFAP2D	TFAP2D	0.0356446
203	203	DLEC1	DLEC1	0.0838386
204	204	CYTH3	CYTH3	3.41
205	205	ADAM22	ADAM22	1.69552
206	206	SYPL1	SYPL1	3.64006
207	207	CYB561	CYB561	3.23012
208	208	SPAG9	SPAG9	3.77335
209	209	CELSR3	CELSR3
210	210	AASS	AASS	2.2384
211	211	PLEKHG6	PLEKHG6	1.15819
212	212	SS18L2	SS18L2	0.0130351
213	213	MPND	MPND	2.7182
214	214	MGST1	MGST1	3.21302
215	215	CRY1	CRY1	3.30814
216	216	PGLYRP1	PGLYRP1	0.599773
217	217	NFIX	NFIX	2.90567
218	218	ST3GAL1	ST3GAL1	2.94468
219	219	MMP25	MMP25	0.642187
220	220	IL32	IL32
221	221	PKD1	PKD1	3.5117
222	222	MAPK8IP2	MAPK8IP2	1.67121
223	223	MED24	MED24	3.99709
224	224	RHOBTB2	RHOBTB2	3.14629
225	225	HEATR5B	HEATR5B	3.06635
226	226	SEC62	SEC62	3.25542
227	227	RPS20	RPS20
228	228	CSDE1	CSDE1	4.73584
229	229	UBE3C	UBE3C	3.84671
230	230	REV3L	REV3L	3.21638
231	231	TENM1	TENM1	0.395793
232	232	PAX7	PAX7	0.26008
233	233	MASP2	MASP2	1.8239
234	234	IYD	IYD	0.180778
235	235	FAM76A	FAM76A	2.57834
236	236	TRAF3IP3	TRAF3IP3	0.577208
237	237	POMT2	POMT2	3.44761
238	238	VTA1	VTA1	3.63
239	239	MLXIPL	MLXIPL	0.829086
240	240	BAZ1B	BAZ1B	2.16177
241	241	RANBP9	RANBP9	3.20392
242	242	ETV7	ETV7	1.06759
243	243	SPRTN	SPRTN	2.95517
244	244	METTL13	METTL13	3.77757
245	245	DYRK4	DYRK4
246	246	ZNF207	ZNF207
247	247	UQCRC1	UQCRC1	3.65625
248	248	STARD3NL	STARD3NL	3.72257
249	249	CD9	CD9	3.53804
250	250	HHATL	HHATL
251	251	NCAPD2	NCAPD2	4.07613
252	252	IFFO1	IFFO1	1.40691
253	253	GIPR	GIPR	1.52321
254	254	PHF7	PHF7	2.98506
255	255	SEMA3G	SEMA3G	0.783859
256	256	NISCH	NISCH	3.80494
257	257	STAB1	STAB1	0.0228975
258	258	FUZ	FUZ	0.490074
259	259	SLC6A13	SLC6A13	0.498982
260	260	IDS	IDS
261	261	PRSS3	PRSS3	1.59549
262	262	ZNF200	ZNF200	3.09335
263	263	CD4	CD4	0.349643
264	264	LRRC23	LRRC23
265	265	BTK	BTK	0.179933
266	266	HFE	HFE	2.50829
267	267	SCMH1	SCMH1	3.17302
268	268	FYN	FYN	3.31193
269	269	HIVEP2	HIVEP2	2.63078
270	270	FMO1	FMO1	0.184534
271	271	TCEB3	TCEB3	3.80012
272	272	LYPLA2	LYPLA2	3.85856
273	273	CLCN6	CLCN6
274	274	MRC2	MRC2	2.65293
275	275	NME2	NME2
276	276	SLC6A7	SLC6A7	0.102519
277	277	TSPAN9	TSPAN9	3.1545
278	278	BTBD7	BTBD7	3.50468
279	279	APBA3	APBA3
280	280	MKS1	MKS1	3.54617
281	281	ABHD5	ABHD5	3.32291
282	282	KAL1	KAL1	0.991929
283	283	AKAP8L	AKAP8L	3.97139
284	284	MBTD1	MBTD1	3.13971
285	285	UTP18	UTP18	4.00766
286	286	RNF216	RNF216	3.77745
287	287	TTC19	TTC19
288	288	PTBP1	PTBP1
289	289	DPF1	DPF1	1.24042
290	290	SYT7	SYT7
291	291	LARS2	LARS2	3.40069
292	292	PIK3C2A	PIK3C2A
293	293	PLAUR	PLAUR	3.71157
294	294	ANLN	ANLN	3.83402
295	295	WIZ	WIZ	3.88988
296	296	RABGAP1	RABGAP1
297	297	DCN	DCN	1.08156
298	298	QPCTL	QPCTL	3.40428
299	299	PPP5C	PPP5C	3.82575
300	300	CEP68	CEP68	2.83587
301	301	MAP4K3	MAP4K3	3.52783
302	302	ZBTB32	ZBTB32	0.729106
303	303	TYROBP	TYROBP	0.173461
304	304	TMEM159	TMEM159	3.22154
305	305	GABRA3	GABRA3	1.35322
306	306	BRCA1	BRCA1	3.38015
307	307	ERCC1	ERCC1	3.35564
308	308	CD22	CD22
309	309	MBTPS2	MBTPS2
310	310	PRICKLE3	PRICKLE3	1.34918
311	311	LTF	LTF	0.374194
312	312	EXTL3	EXTL3	3.42542
313	313	NR1H4	NR1H4	0.371446
314	314	ELOVL5	ELOVL5	4.06594
315	315	ALOX5	ALOX5	0.733987
316	316	KDM5D	KDM5D	1.06177
317	317	CALCOCO1	CALCOCO1	3.75439
318	318	UBR7	UBR7
319	319	MAP4K5	MAP4K5	3.83653
320	320	EHD3	EHD3	2.16662
321	321	PSMC4	PSMC4	3.65926
322	322	MAN2B2	MAN2B2	3.22293
323	323	SLC7A14	SLC7A14	0.142742
324	324	CLDN11	CLDN11	1.30546
325	325	SLC25A39	SLC25A39	3.83262
326	326	MVP	MVP
327	327	NUB1	NUB1	4.15238
328	328	PGM3	PGM3	3.43311
329	329	RWDD2A	RWDD2A	1.22042
330	330	CLK1	CLK1	3.8267
331	331	POLR3B	POLR3B	3.18069
332	332	ANGEL1	ANGEL1	2.77751
333	333	RNF14	RNF14	3.40131
334	334	DNASE1L1	DNASE1L1	2.12285
335	335	DDX11	DDX11	4.16364
336	336	HEBP1	HEBP1	4.0266
337	337	GPRC5A	GPRC5A
338	338	MAMLD1	MAMLD1	0.946819
339	339	CD6	CD6	0.509668
340	340	TACC3	TACC3
341	341	UFL1	UFL1	3.5224
342	342	POLA2	POLA2	3.76494
343	343	ZC3H3	ZC3H3	3.23763
344	344	CAPN1	CAPN1	4.09862
345	345	ACPP	ACPP	1.21038
346	346	MDH1	MDH1	3.89897
347	347	SLC30A9	SLC30A9	3.74769
348	348	MTMR11	MTMR11	0.653836
349	349	COX15	COX15	3.31085
350	350	CCDC88C	CCDC88C	2.61425
351	351	YAF2	YAF2	3.42174
352	352	ZMYND11	ZMYND11	2.12956
353	353	WAS	WAS	0.641343
354	354	DPEP1	DPEP1	0.687583
355	355	BID	BID	3.43061
356	356	MATR3	MATR3	3.73401
357	357	NPC1L1	NPC1L1	0.418969
358	358	XYLT2	XYLT2	3.59667
359	359	RGPD5	RGPD5	0.990132
360	360	STMN4	STMN4	0.160013
361	361	NUDCD3	NUDCD3	3.54386
362	362	ISL1	ISL1	0.953075
363	363	CHDH	CHDH	1.41416
364	364	IL20RA	IL20RA	1.10062
365	365	CLCA1	CLCA1	0.0784263
366	366	CLCA4	CLCA4	0.16472
367	367	GLT8D1	GLT8D1	0.161675
368	368	ATP2C1	ATP2C1	4.00225
369	369	IGF1	IGF1	0.519396
370	370	SLC38A5	SLC38A5	0.956796
371	371	RALBP1	RALBP1	3.5122
372	372	RUFY3	RUFY3	3.02658
373	373	CNTN1	CNTN1	1.32669
374	374	SLC11A1	SLC11A1	0.385201
375	375	WWTR1	WWTR1	3.39728
376	376	AGPS	AGPS	3.4605
377	377	CXorf56	CXorf56	3.11478
378	378	ATP1A2	ATP1A2	0.29402
379	379	TTC27	TTC27	3.43077
380	380	ZNF582	ZNF582	0.391338
381	381	VSIG2	VSIG2
382	382	PHLDB1	PHLDB1	1.97041
383	383	MARCO	MARCO	0.345405
384	384	CYP24A1	CYP24A1	1.65702
385	385	PRDM11	PRDM11	2.4189
386	386	SYT13	SYT13	0.871626
387	387	SNAI2	SNAI2	2.21546
388	388	CD74	CD74	2.5251
389	389	HGF	HGF	0.731017
390	390	ZRANB1	ZRANB1
391	391	NCDN	NCDN	3.62374
392	392	GPR124	GPR124	1.37168
393	393	ZFP64	ZFP64	3.62671
394	394	MNAT1	MNAT1
395	395	SAMD4A	SAMD4A	2.81073
396	396	RUNX3	RUNX3	1.74321
397	397	MRE11A	MRE11A	3.61038
398	398	PLEKHB1	PLEKHB1	1.86477
399	399	SERPINB1	SERPINB1	3.18736
400	400	CYP3A43	CYP3A43	0.0898255
401	401	SLC7A9	SLC7A9	0.463922
402	402	SPAST	SPAST	2.90709
403	403	NRXN3	NRXN3	1.05927
404	404	OSBPL5	OSBPL5	2.88033
405	405	AQR	AQR	3.40299
406	406	CPS1	CPS1	1.8297
407	407	C8B	C8B	0.0166003
408	408	FHL1	FHL1	2.70649
409	409	RTFDC1	RTFDC1
410	410	GABRA1	GABRA1	0.0854289
411	411	NLRP2	NLRP2
412	412	SLC45A4	SLC45A4	2.54817
413	413	RNF10	RNF10	3.78408
414	414	ZNF839	ZNF839	2.10953
415	415	ZDHHC6	ZDHHC6	3.86771
416	416	GRAMD1B	GRAMD1B	0.907402
417	417	RNH1	RNH1	3.60451
418	418	NDUFS1	NDUFS1
419	419	RB1CC1	RB1CC1	3.47383
420	420	ERP44	ERP44	2.94052
421	421	ALAS1	ALAS1	3.71276
422	422	BIRC3	BIRC3	2.44521
423	423	AKAP11	AKAP11	3.12169
424	424	GLRX2	GLRX2	3.14822
425	425	SNAPC1	SNAPC1
426	426	DERA	DERA	4.38555
427	427	STRAP	STRAP	3.83591
428	428	ABCC2	ABCC2	2.00452
429	429	DEF6	DEF6	2.56781
430	430	PLEKHO1	PLEKHO1	1.58292
431	431	GCLM	GCLM	3.10969
432	432	UBR2	UBR2	3.22652
433	433	EHD2	EHD2	2.7563
434	434	DEPDC1	DEPDC1	3.35799
435	435	CCDC28A	CCDC28A	3.18286
436	436	RRAGD	RRAGD	1.77264
437	437	HSF2	HSF2	3.29751
438	438	PHF20	PHF20	3.53664
439	439	HSD17B6	HSD17B6	0.136119
440	440	NR1H3	NR1H3	0.698384
441	441	TYMP	TYMP
442	442	NCAPH2	NCAPH2	4.06034
443	443	TOMM34	TOMM34	4.04453
444	444	SEC63	SEC63	3.37582
445	445	KPNA6	KPNA6
446	446	VIM	VIM	2.91631
447	447		RTEL1-TNFRSF6B
448	448	FAS	FAS	2.01841
449	449	RNASET2	RNASET2
450	450	CD44	CD44	3.48842
451	451	KCNG1	KCNG1	2.00204
452	452	AGPAT4	AGPAT4	2.32979
453	453	SLAMF7	SLAMF7	0.813642
454	454	BTN3A1	BTN3A1	3.01663
455	455	MIPEP	MIPEP	3.44596
456	456	PRKCH	PRKCH
457	457	INSRR	INSRR	0.170542
458	458	IFNGR1	IFNGR1	3.67382
459	459	B4GALT7	B4GALT7	3.86773
460	460	SH2D2A	SH2D2A	1.8664
461	461	VRK2	VRK2	3.37053
462	462	TNFRSF1B	TNFRSF1B	1.568
463	463	VEZT	VEZT	3.59242
464	464	POU2F2	POU2F2	1.0747
465	465	BRD9	BRD9
466	466	SNX1	SNX1	4.08805
467	467	TBPL1	TBPL1	3.59238
468	468	ARNTL2	ARNTL2	2.81321
469	469	BCLAF1	BCLAF1	3.74566
470	470	SLC39A9	SLC39A9	3.71349
471	471	ANK1	ANK1	1.2787
472	472	IBSP	IBSP	0.250645
473	473	TFB1M	TFB1M	2.92538
474	474	RABEP1	RABEP1	3.75023
475	475	HMGB3	HMGB3	1.73241
476	476	NUP160	NUP160
477	477	BAK1	BAK1	3.63328
478	478	MUSK	MUSK	0.290095
479	479	IKZF2	IKZF2	1.55953
480	480	GRN	GRN	3.79539
481	481	FAM13B	FAM13B	3.54484
482	482	ARHGAP31	ARHGAP31	1.64498
483	483	CENPQ	CENPQ	3.24499
484	484	SARS	SARS	4.42334
485	485	RANBP3	RANBP3	3.76379
486	486	ARID4A	ARID4A	2.98744
487	487	TSSC1	TSSC1	4.13539
488	488	PNPLA6	PNPLA6
489	489	IFT88	IFT88	2.93079
490	490	ALG1	ALG1
491	491	ZCCHC8	ZCCHC8	3.69048
492	492	ABCF2	ABCF2	3.69499
493	493	CHPF2	CHPF2
494	494	LRRC7	LRRC7	0.379989
495	495	FUT8	FUT8	3.84107
496	496	UBA6	UBA6	3.18661
497	497	GAB2	GAB2	2.77601
498	498	ATP6V0A1	ATP6V0A1
499	499	PIAS1	PIAS1	3.56307
500	500	SLC4A7	SLC4A7	3.23034
501	501	APBA2	APBA2	2.25039
502	502	MAP2K3	MAP2K3	3.74852
503	503	EFCAB1	EFCAB1	0.470297
504	504	TMSB10	TMSB10	1.58337
505	505	ASTE1	ASTE1	2.64922
506	506	RNF19A	RNF19A	3.66314
507	507	PEX3	PEX3
508	508	GABARAPL2	GABARAPL2	3.78523
509	509	MYOC	MYOC	0.0705528
510	510	SH3YL1	SH3YL1	1.06212
511	511	FAM136A	FAM136A	3.7777
512	512	VCL	VCL	3.85388
513	513	DEPDC1B	DEPDC1B	3.4442
514	514	DAPK2	DAPK2	1.68505
515	515	NSMAF	NSMAF	3.6931
516	516	ADSS	ADSS
517	517	STAP1	STAP1	0.259439
518	518	TIMP2	TIMP2
519	519	RFC1	RFC1	3.57032
520	520	TBC1D23	TBC1D23	3.45781
521	521	CUL3	CUL3	3.67359
522	522	MYOM2	MYOM2	0.875492
523	523	OTC	OTC	0.0785723
524	524	CYP46A1	CYP46A1	0.382759
525	525	ZZZ3	ZZZ3	3.70582
526	526	SLC18A1	SLC18A1	0.229064
527	527	USP2	USP2	1.65248
528	528	CASR	CASR	0.0485657
529	529	TUBG2	TUBG2	3.51773
530	530	RPL26L1	RPL26L1	3.89863
531	531	FLT4	FLT4	0.735212
532	532	NSUN2	NSUN2	3.91767
533	533	FBXO42	FBXO42	2.84988
534	534	MFAP3	MFAP3
535	535	MRI1	MRI1
536	536	METTL1	METTL1
537	537	HOXC8	HOXC8	0.909218
538	538	AGA	AGA	3.22555
539	539	PI4K2B	PI4K2B	3.52762
540	540	BOD1L1	BOD1L1	3.2946
541	541	MAT2B	MAT2B	3.65019
542	542	TLL1	TLL1	0.624974
543	543	EDC4	EDC4
544	544	TRIO	TRIO	3.74957
545	545	VCAN	VCAN	1.80375
546	546	CLEC16A	CLEC16A	3.47529
547	547	MSR1	MSR1	0.983101
548	548	CDH1	CDH1	2.27336
549	549	SKIV2L2	SKIV2L2	3.74364
550	550	DNAH5	DNAH5	1.49835
551	551	ZFYVE16	ZFYVE16	3.35478
552	552	FAM65A	FAM65A	3.62362
553	553	C6	C6	0.135175
554	554	RAI14	RAI14	3.5165
555	555	SOX30	SOX30	0.390095
556	556	PNKP	PNKP	3.6212
557	557	BEST2	BEST2	0.218716
558	558	PHLPP2	PHLPP2	2.61751
559	559	SPDL1	SPDL1	3.87132
560	560	STAU2	STAU2
561	561	PQLC2	PQLC2	3.67727
562	562	CTNS	CTNS	3.47815
563	563	RTN4R	RTN4R	2.29087
564	564	PHF23	PHF23	3.6481
565	565	CDH10	CDH10	0.521199
566	566	INPP4A	INPP4A	3.51059
567	567	RAB27B	RAB27B	1.77792
568	568	PSMA4	PSMA4	3.62784
569	569	MYO16	MYO16	0.591813
570	570	LSG1	LSG1	4.44535
571	571	PARP3	PARP3	3.28234
572	572	TNC	TNC	2.49227
573	573	THAP3	THAP3	2.08866
574	574	FAM65C	FAM65C	1.10947
575	575	TDP1	TDP1	3.43317
576	576	AIFM2	AIFM2	3.27528
577	577	C2orf83	C2orf83
578	578	SPATA7	SPATA7	1.42126
579	579	MED17	MED17
580	580	RETSAT	RETSAT	4.1751
581	581	CAPG	CAPG	3.28003
582	582	AP2S1	AP2S1	3.6447
583	583	USH2A	USH2A	0.131632
584	584	ZPBP	ZPBP	0.0154293
585	585	TG	TG	0.551205
586	586	ADAM28	ADAM28	1.21778
587	587	BARX2	BARX2	1.38865
588	588	DCUN1D1	DCUN1D1	2.74032
589	589	JADE2	JADE2	3.30387
590	590	ZIC2	ZIC2	2.01648
591	591	LCP2	LCP2	0.608714
592	592	TRIT1	TRIT1	3.73983
593	593	ADRB1	ADRB1	0.534979
594	594	GUCA2B	GUCA2B	0.138164
595	595	CUL7	CUL7	4.20332
596	596	CTNNA1	CTNNA1	4.22881
597	597	PHKA2	PHKA2	3.40636
598	598	CNTLN	CNTLN	2.73758
599	599	EPHA3	EPHA3	0.830393
600	600	HSPA5	HSPA5	3.17005
601	601	DSG2	DSG2	3.10226
602	602	GEMIN8	GEMIN8	3.50245
603	603	OFD1	OFD1	3.59382
604	604	GPM6B	GPM6B	1.41109
605	605	MAGEC2	MAGEC2	0.86323
606	606	PREX2	PREX2	0.499092
607	607	WDR37	WDR37	3.5058
608	608	YTHDC2	YTHDC2	3.30339
609	609	CTPS2	CTPS2	3.1369
610	610	ATP6V1H	ATP6V1H	3.77402
611	611	POLR2B	POLR2B	3.92495
612	612	FAM214A	FAM214A	2.89337
613	613	ARAP2	ARAP2	2.04286
614	614	TPR	TPR
615	615	CP	CP	1.05141
616	616	KIAA0556	KIAA0556	3.22307
617	617	DTNBP1	DTNBP1	3.8179
618	618	XK	XK	0.52862
619	619	ANO2	ANO2	0.642396
620	620	C12orf4	C12orf4	3.18726
621	621	SCML1	SCML1	2.99524
622	622	WWC3	WWC3	3.1366
623	623	ARHGAP6	ARHGAP6	0.835925
624	624	FAM184B	FAM184B	0.461359
625	625	MAP4	MAP4	4.11081
626	626	GOPC	GOPC
627	627	ROS1	ROS1
628	628	USP28	USP28	3.29386
629	629	HDAC9	HDAC9	3.07327
630	630	TSPAN17	TSPAN17	3.55912
631	631	NOP16	NOP16	2.54293
632	632	CC2D2A	CC2D2A	2.59388
633	633	RRM2B	RRM2B	3.18729
634	634	ZNF800	ZNF800	3.06432
635	635	TNFRSF17	TNFRSF17	0.344654
636	636	SNX29	SNX29	2.69092
637	637	LMO3	LMO3	0.696454
638	638	MRPS10	MRPS10	3.54014
639	639	GUCA1A	GUCA1A
640	640	RSF1	RSF1
641	641	VPS13D	VPS13D	3.02487
642	642	CELF2	CELF2	1.44712
643	643	FAM120A	FAM120A	4.2827
644	644	R3HDM1	R3HDM1	3.68391
645	645	COL9A2	COL9A2	1.89888
646	646	KITLG	KITLG	2.90075
647	647	ERCC8	ERCC8
648	648	ADAMTS6	ADAMTS6	1.48105
649	649	H6PD	H6PD	3.0178
650	650	VAMP3	VAMP3	3.924
651	651	PER3	PER3	2.6127
652	652	UTS2	UTS2	0.226005
653	653	TNFRSF9	TNFRSF9	0.977485
654	654	EPN3	EPN3
655	655	LTBP1	LTBP1	2.68467
656	656	RCN1	RCN1	3.23397
657	657	ELN	ELN	0.413909
658	658	RFC2	RFC2	2.28413
659	659	ARID1B	ARID1B	3.5101
660	660	CLPTM1L	CLPTM1L	3.92529
661	661	NEDD4L	NEDD4L	3.54251
662	662	FOXP3	FOXP3	0.0203543
663	663	PPP1R3F	PPP1R3F	1.04721
664	664	HEXB	HEXB	3.50931
665	665	PTCD2	PTCD2	1.338
666	666	KIAA2022	KIAA2022	0.167677
667	667	JKAMP	JKAMP	2.72826
668	668	DKK3	DKK3	2.67729
669	669	ARHGEF5	ARHGEF5	1.99526
670	670	NFE2L3	NFE2L3	2.99469
671	671	MCUR1	MCUR1	3.02796
672	672	LIMA1	LIMA1	3.62704
673	673	LETMD1	LETMD1	2.94323
674	674	SLC4A8	SLC4A8	0.936361
675	675	LAMC3	LAMC3	0.939978
676	676	PTGER3	PTGER3	0.29695
677	677	TNIP3	TNIP3	0.679591
678	678	MAPK9	MAPK9	3.65652
679	679	COL23A1	COL23A1	0.553794
680	680	BCAR1	BCAR1	3.73395
681	681	FAM160A2	FAM160A2	3.33618
682	682	HERPUD1	HERPUD1	3.8723
683	683	HOMER3	HOMER3
684	684	RAD51	RAD51	3.06242
685	685	POLQ	POLQ	3.01541
686	686	PIK3CB	PIK3CB	3.327
687	687	CYBA	CYBA	3.47287
688	688	THOC3	THOC3	3.43715
689	689	HEBP2	HEBP2	2.25661
690	690	MPHOSPH9	MPHOSPH9	3.49677
691	691	PLEKHA5	PLEKHA5	3.50516
692	692	PRSS8	PRSS8	2.00456
693	693	SIKE1	SIKE1	3.24328
694	694	RRP12	RRP12	3.83431
695	695	FNIP2	FNIP2	2.60494
696	696	MSMO1	MSMO1	3.65531
697	697	TTC17	TTC17	4.12092
698	698	ALX4	ALX4	0.49269
699	699	FSTL4	FSTL4	0.815938
700	700	FOXN3	FOXN3
701	701	METTL24	METTL24	0.138493
702	702	AKR7A2	AKR7A2	3.74862
703	703	MRTO4	MRTO4	2.23168
704	704	NNAT	NNAT	1.19936
705	705	USE1	USE1	3.76236
706	706	MCF2L2	MCF2L2	0.666699
707	707	NRIP2	NRIP2	0.00878752
708	708	LAMA3	LAMA3	2.61113
709	709	AP5M1	AP5M1	3.6622
710	710	ANAPC4	ANAPC4	3.76902
711	711	KCNQ1	KCNQ1	0.732818
712	712	TRAPPC3	TRAPPC3	3.86443
713	713	THRAP3	THRAP3	3.83215
714	714	PHPT1	PHPT1
715	715	ENTPD2	ENTPD2	1.41001
716	716	LY75	LY75
717	717	ARID4B	ARID4B
718	718	OPN3	OPN3	2.96299
719	719	SDCCAG8	SDCCAG8	1.9022
720	720	PTPRN	PTPRN	0.789051
721	721	HHAT	HHAT	2.31705
722	722	KIF1B	KIF1B
723	723	FOXC1	FOXC1	2.17358
724	724	TBC1D22A	TBC1D22A	4.0627
725	725	SYNE2	SYNE2	1.59622
726	726	PLEKHH1	PLEKHH1	2.21814
727	727	ATP9A	ATP9A	2.97245
728	728	SPO11	SPO11	0.00338187
729	729	CBLN4	CBLN4	0.0385629
730	730	CHRDL2	CHRDL2	0.319106
731	731	FAM168A	FAM168A	3.40595
732	732	RELT	RELT	3.13906
733	733	GALC	GALC	2.33655
734	734	NOP58	NOP58
735	735	SZRD1	SZRD1	3.53936
736	736	KCNH2	KCNH2	1.24078
737	737	CUL1	CUL1	3.99565
738	738	FAM114A2	FAM114A2	0.361951
739	739	CYFIP2	CYFIP2	2.15465
740	740	TAB2	TAB2
741	741	GINM1	GINM1	3.53772
742	742	EIF2AK2	EIF2AK2	3.17361
743	743	USP36	USP36	4.31597
744	744	KMT2C	KMT2C	3.20936
745	745	MCOLN3	MCOLN3	1.85658
746	746	CCDC85A	CCDC85A
747	747	PUM2	PUM2	3.7393
748	748	MRPL43	MRPL43	3.72019
749	749	ITIH4	ITIH4
750	750	ITIH1	ITIH1	0.0859511
751	751	C4orf27	C4orf27	3.44589
752	752	ZFR	ZFR
753	753	ZNF280C	ZNF280C	2.45428
754	754	NPFFR2	NPFFR2	0.612638
755	755	PHF21B	PHF21B	0.748553
756	756	TRAF1	TRAF1	1.83065
757	757	RC3H2	RC3H2	3.43606
758	758	IL17RB	IL17RB	1.35641
759	759	TRAF3IP2	TRAF3IP2	2.09807
760	760	GYG2	GYG2	1.6076
761	761	DCBLD2	DCBLD2	3.6081
762	762	SERPINB3	SERPINB3	0.473781
763	763	SOAT1	SOAT1	3.25937
764	764	PKP2	PKP2	2.68245
765	765	MSH4	MSH4	0.415961
766	766	F7	F7	0.297354
767	767	GDI2	GDI2	3.58003
768	768	PRDM1	PRDM1	1.40852
769	769	ATG5	ATG5	3.61757
770	770	TMCC3	TMCC3	1.86966
771	771	PITHD1	PITHD1	3.7176
772	772	MTA3	MTA3	3.85889
773	773	USP13	USP13	3.11384
774	774	ATP11B	ATP11B	3.28969
775	775	LAMC2	LAMC2	2.62983
776	776	CDK14	CDK14
777	777	SEC61A1	SEC61A1	3.7518
778	778	PPP1R12A	PPP1R12A	3.96344
779	779	RASGRF1	RASGRF1	1.34338
780	780	CAMK2B	CAMK2B	0.788127
781	781	CROCC	CROCC	3.05827
782	782	POLR3E	POLR3E	3.98237
783	783	ATP2B4	ATP2B4	3.25468
784	784	ZC3H11A	ZC3H11A
785	785	RIOK2	RIOK2	3.49834
786	786	YIPF1	YIPF1	3.62746
787	787	NDC1	NDC1	3.59238
788	788	DGKG	DGKG
789	789	FLYWCH1	FLYWCH1	3.70083
790	790	UNKL	UNKL	2.66987
791	791	TBXAS1	TBXAS1	2.2738
792	792	PARP12	PARP12	3.59235
793	793	ALDH18A1	ALDH18A1	3.71177
794	794	TARBP1	TARBP1	3.39145
795	795	PET112	PET112	3.10673
796	796	MXD1	MXD1
797	797	CDK17	CDK17	3.34298
798	798	DNAJC25	DNAJC25
799	799	SLC2A3	SLC2A3	2.32154
800	800	PSD	PSD	1.28405
801	801	CTDP1	CTDP1	3.34347
802	802	YBX3	YBX3	3.5697
803	803	STYK1	STYK1	1.74201
804	804	WNK1	WNK1	4.00028
805	805	CCAR1	CCAR1
806	806	OGFR	OGFR	3.70574
807	807	GNA15	GNA15	1.71683
808	808	CREB3L3	CREB3L3	0.506712
809	809	PIGV	PIGV	3.28523
810	810	PTPRU	PTPRU	2.82359
811	811	SNRNP40	SNRNP40	3.87508
812	812	RIMBP2	RIMBP2
813	813	COL11A1	COL11A1	0.908911
814	814	QSER1	QSER1	3.2851
815	815	MPC1	MPC1	3.58803
816	816	ACAA1	ACAA1
817	817	BCAT1	BCAT1	2.38202
818	818	HDAC7	HDAC7	3.82464
819	819	LZTS1	LZTS1	1.06275
820	820	PRDM6	PRDM6	0.448004
821	821	WNT8A	WNT8A	0.0368461
822	822	SPAG4	SPAG4	2.20511
823	823	NCKAP1	NCKAP1	3.34428
824	824	MRPS35	MRPS35	3.95755
825	825	GUCY1B3	GUCY1B3	1.37358
826	826	SFSWAP	SFSWAP	4.03416
827	827	TNK2	TNK2	3.91299
828	828	MON2	MON2	3.53067
829	829	CDH3	CDH3	2.16385
830	830	ARSF	ARSF	0.0383987
831	831	GPBP1	GPBP1	3.97317
832	832	DGAT2	DGAT2	2.7614
833	833	ZNF112	ZNF112
834	834	CS	CS
835	835	LTK	LTK	0.895044
836	836	MRPS24	MRPS24
837	837	ELMO2	ELMO2	3.71401
838	838	WAPAL	WAPAL	3.44177
839	839	VMP1	VMP1
840	840	APPBP2	APPBP2	3.12893
841	841	POLD1	POLD1
842	842	SEZ6	SEZ6	0.593863
843	843	EIF4B	EIF4B	3.7819
844	844	SLC6A16	SLC6A16	0.274643
845	845	GLTSCR1	GLTSCR1	2.64022
846	846	SPHK2	SPHK2	3.12122
847	847	RPL18	RPL18
848	848	CA11	CA11	2.62764
849	849	ISOC2	ISOC2	3.76739
850	850	U2AF2	U2AF2	3.8993
851	851	EPN1	EPN1	4.30732
852	852	MED29	MED29	3.67955
853	853	AHRR	AHRR
854	854	GSC2	GSC2	0.0321656
855	855		ZNF275
856	856	MTMR1	MTMR1	1.7372
857	857	GPC1	GPC1	3.58716
858	858	ADCK1	ADCK1	2.87043
859	859	HAGH	HAGH	3.62949
860	860	RNF4	RNF4
861	861	CASP8	CASP8	3.73929
862	862	LIMCH1	LIMCH1	2.86668
863	863	ASUN	ASUN	3.60817
864	864	TM7SF3	TM7SF3	3.78244
865	865	DLX3	DLX3	1.01013
866	866	SPA17	SPA17	0.843407
867	867	TSPAN32	TSPAN32	0.380273
868	868	WISP2	WISP2	1.09455
869	869	DMRT3	DMRT3	0.187546
870	870	ST3GAL6	ST3GAL6
871	871	ATP2C2	ATP2C2	1.54885
872	872	NGFR	NGFR	1.3363
873	873	CDON	CDON	2.03795
874	874	TAF2	TAF2	3.51731
875	875	HIPK2	HIPK2	3.00299
876	876	TNPO3	TNPO3	3.80325
877	877	MEF2BNB-MEF2B	MEF2BNB-MEF2B
878	878	RFXANK	RFXANK	0.94026
879	879	TMEM161A	TMEM161A	3.71365
880	880	LPAR2	LPAR2	2.72408
881	881	CTSA	CTSA	3.66588
882	882	SUGP2	SUGP2	3.78012
883	883	SLC12A2	SLC12A2	3.09802
884	884	SNX24	SNX24	4.11419
885	885	EYA2	EYA2
886	886	CNN2	CNN2	3.63967
887	887	ABCA7	ABCA7	2.66323
888	888	SNCAIP	SNCAIP	0.857275
889	889	DDX20	DDX20	3.06641
890	890	BTBD1	BTBD1	3.65589
891	891	FAR2	FAR2	2.16341
892	892	BCAS1	BCAS1	1.10285
893	893	POU1F1	POU1F1	0.0693327
894	894	CHI3L2	CHI3L2	0.706849
895	895	SBNO2	SBNO2	3.81326
896	896	PMS1	PMS1	3.8408
897	897	HMG20B	HMG20B	2.61377
898	898	CALCRL	CALCRL	0.748248
899	899	TAF11	TAF11	3.28386
900	900	ANKS1A	ANKS1A	3.36221
901	901	AP3D1	AP3D1	4.03941
902	902	ZNF76	ZNF76	3.75312
903	903	SLC9A3R2	SLC9A3R2	3.54669
904	904	NTHL1	NTHL1	0.0777448
905	905	UHRF1BP1	UHRF1BP1	3.20251
906	906	GNAI3	GNAI3	3.51009
907	907	IPO5	IPO5	3.74037
908	908	OAT	OAT	3.75571
909	909	WDR3	WDR3	3.10188
910	910	PKN2	PKN2
911	911	WDR18	WDR18	3.88163
912	912	TRAM2	TRAM2	3.47103
913	913	NTN1	NTN1	1.38163
914	914	GLP2R	GLP2R	0.589514
915	915	MCM10	MCM10	3.33781
916	916	DGKA	DGKA	2.48364
917	917	ERBB3	ERBB3
918	918	ROPN1	ROPN1	0.252821
919	919	ANKRD44	ANKRD44	2.20154
920	920	KARS	KARS	3.80075
921	921	ADAT1	ADAT1
922	922	PDIA5	PDIA5
923	923	TBC1D22B	TBC1D22B	3.26901
924	924	NDUFB4	NDUFB4	3.11867
925	925	SPEN	SPEN	3.53769
926	926	MYLK	MYLK	2.40343
927	927	ZC3H15	ZC3H15	3.75398
928	928	MAP2K4	MAP2K4	3.3363
929	929	TMEM206	TMEM206	3.26608
930	930	SNAP91	SNAP91	0.430344
931	931	SLK	SLK	3.3704
932	932	CYB5R4	CYB5R4	2.71056
933	933	COL17A1	COL17A1
934	934	GSTO2	GSTO2	2.43539
935	935	SEC61A2	SEC61A2	2.53547
936	936	PRKCQ	PRKCQ	1.14521
937	937	TLE2	TLE2	2.15958
938	938	ASB1	ASB1	3.16105
939	939	FAM107B	FAM107B	3.44508
940	940	ME1	ME1	3.24107
941	941	TBC1D1	TBC1D1	3.63975
942	942	CDK13	CDK13	3.49525
943	943	MTHFD2	MTHFD2	3.66599
944	944	SLC9A7	SLC9A7	0.465672
945	945	FOXJ2	FOXJ2	3.05546
946	946	YBX1	YBX1	3.43488
947	947	PDE4A	PDE4A	2.26846
948	948	PPP2R5A	PPP2R5A	3.54115
949	949	CTNNA2	CTNNA2
950	950	ELAVL1	ELAVL1	3.50254
951	951	TIE1	TIE1	0.752335
952	952	DIP2B	DIP2B	3.35029
953	953	SMARCD1	SMARCD1	4.00632
954	954	KDM4A	KDM4A	3.89038
955	955	NFYC	NFYC	3.6822
956	956	ZMYND12	ZMYND12	0.655357
957	957	SLC9A3	SLC9A3	2.36209
958	958	NGEF	NGEF	0.687043
959	959	ASPM	ASPM	3.4821
960	960	CD84	CD84
961	961	ELOVL1	ELOVL1	3.83921
962	962	SPI1	SPI1	0.39746
963	963	ZNRD1	ZNRD1	0.0632717
964	964	MPPED2	MPPED2	0.707075
965	965	CLDN18	CLDN18	0.680836
966	966	ZBTB11	ZBTB11	3.47924
967	967	ATXN3	ATXN3
968	968	GOLGA5	GOLGA5	3.53399
969	969	FGFR2	FGFR2	1.85868
970	970	LRRC40	LRRC40	3.69157
971	971	ISOC1	ISOC1	3.43991
972	972	EML1	EML1	2.20223
973	973	TRMT11	TRMT11	3.39184
974	974	THUMPD1	THUMPD1	3.39106
975	975	MSANTD3	MSANTD3
976	976	KIF26A	KIF26A	1.06633
977	977	ATG2B	ATG2B	2.87478
978	978	ARFGEF1	ARFGEF1	3.75779
979	979	ACSM2B	ACSM2B	0.0889085
980	980	ZFAT	ZFAT	2.62364
981	981	MTFR1	MTFR1	3.9496
982	982	STAG3	STAG3
983	983	FECH	FECH	3.3051
984	984	MYO9A	MYO9A	2.88557
985	985	DDX3Y	DDX3Y	1.32097
986	986	PFKP	PFKP	4.0762
987	987	IDI1	IDI1	4.06805
988	988	SP100	SP100
989	989	KLF6	KLF6	3.60877
990	990	PPAP2A	PPAP2A
991	991	NEO1	NEO1	3.04786
992	992	TRAM1	TRAM1	3.5947
993	993	PHKA1	PHKA1	1.41606
994	994	TNFRSF1A	TNFRSF1A	3.79948
995	995	CACNB1	CACNB1	2.562
996	996	EVI5	EVI5	2.77494
997	997	STOML1	STOML1	2.81585
998	998	PKM	PKM	3.60474
999	999	DHX29	DHX29	3.61333
1000	1000	DNTTIP2	DNTTIP2	3.55271
1001	1001	METTL22	METTL22	3.7592
1002	1002	TP53BP1	TP53BP1	3.76611
1003	1003	TRO	TRO
1004	1004	RRP15	RRP15	2.52652
1005	1005	RHOA	RHOA	3.56413
1006	1006	DHX8	DHX8	3.65184
1007	1007	PRKCZ	PRKCZ	3.43416
1008	1008	ZFY	ZFY	0.898556
1009	1009	IARS2	IARS2	3.80661
1010	1010	SYT1	SYT1	2.04025
1011	1011	NAV3	NAV3	1.80339
1012	1012	IDH3G	IDH3G	1.27259
1013	1013	ROGDI	ROGDI	3.3555
1014	1014	PDZD4	PDZD4	0.646248
1015	1015	ATP2B3	ATP2B3	0.117349
1016	1016	ROCK1	ROCK1	3.74633
1017	1017	CBFB	CBFB	3.60687
1018	1018	PDK3	PDK3	2.37919
1019	1019	HYAL2	HYAL2
1020	1020	HDAC4	HDAC4	2.67753
1021	1021	RASSF1	RASSF1	2.18768
1022	1022	FGFR3	FGFR3	2.24124
1023	1023	IFI35	IFI35	3.15093
1024	1024	HEATR6	HEATR6	2.76544
1025	1025	COASY	COASY
1026	1026	PLEKHH3	PLEKHH3	3.21229
1027	1027	MEF2A	MEF2A	3.56984
1028	1028	OTUD5	OTUD5	0.877904
1029	1029	TFE3	TFE3	1.90104
1030	1030	TBC1D25	TBC1D25	1.55538
1031	1031	ACSL4	ACSL4
1032	1032	INPP5A	INPP5A	3.31615
1033	1033	GPKOW	GPKOW	1.83189
1034	1034	GRIPAP1	GRIPAP1	3.96604
1035	1035	FTSJ1	FTSJ1	1.98561
1036	1036	PRR11	PRR11
1037	1037	REEP1	REEP1	1.05119
1038	1038	ATP11A	ATP11A	0.158667
1039	1039	POLR1A	POLR1A	3.48855
1040	1040	LAPTM4A	LAPTM4A	3.24677
1041	1041	TTC7A	TTC7A	3.27248
1042	1042	IP6K2	IP6K2	4.40239
1043	1043	STON1-GTF2A1L	STON1-GTF2A1L
1044	1044	SRBD1	SRBD1	3.25612
1045	1045	KIF2A	KIF2A
1046	1046	RASGRP2	RASGRP2	1.23835
1047	1047	PSME4	PSME4	3.79022
1048	1048	IFT80	IFT80
1049	1049	SIRT2	SIRT2	3.55081
1050	1050	ERLEC1	ERLEC1	4.0217
1051	1051	PPP2R5B	PPP2R5B	3.11746
1052	1052	PYGM	PYGM	0.759516
1053	1053	PAGE1	PAGE1	0.225897
1054	1054	PITX1	PITX1	0.907565
1055	1055	TRPC7	TRPC7	0.0631685
1056	1056	MAST4	MAST4	1.92727
1057	1057	GPR116	GPR116	0.396631
1058	1058	SDK2	SDK2	0.538764
1059	1059	ADAM7	ADAM7	0.0250506
1060	1060	NUP133	NUP133	3.52449
1061	1061	NUCKS1	NUCKS1	3.15821
1062	1062	VPS35	VPS35	3.55383
1063	1063	DNAJA2	DNAJA2	3.56357
1064	1064	BCL3	BCL3	3.24138
1065	1065	KCNAB2	KCNAB2	2.73166
1066	1066	ABCC9	ABCC9	0.563031
1067	1067	GAL	GAL	1.83207
1068	1068	CLEC2D	CLEC2D
1069	1069	FUNDC1	FUNDC1	3.32913
1070	1070	MAOB	MAOB	0.81932
1071	1071	RORA	RORA	1.19028
1072	1072	DRD4	DRD4	1.20656
1073	1073	TGFBR3	TGFBR3	2.01861
1074	1074	PLA2G10	PLA2G10	0.826029
1075	1075	HES2	HES2	1.1568
1076	1076	ATP1B3	ATP1B3	3.84268
1077	1077	NEDD4	NEDD4	3.19272
1078	1078	PIGB	PIGB	3.31392
1079	1079	MAPK6	MAPK6	3.67242
1080	1080	GNB5	GNB5	3.47195
1081	1081	RAB27A	RAB27A
1082	1082	CECR5	CECR5	3.9856
1083	1083	UFD1L	UFD1L	3.17511
1084	1084	LRP6	LRP6	3.06785
1085	1085	GUCY2C	GUCY2C	0.342053
1086	1086	SCT	SCT	0.101951
1087	1087	PHRF1	PHRF1	3.7333
1088	1088	IKBKAP	IKBKAP	3.70555
1089	1089	NUCB2	NUCB2	3.33002
1090	1090	PFN2	PFN2
1091	1091	PTPN3	PTPN3	3.01017
1092	1092	SPTB	SPTB	1.16079
1093	1093	DAPP1	DAPP1	1.51111
1094	1094	FGF10	FGF10	0.112348
1095	1095	SLC44A1	SLC44A1	3.22533
1096	1096	TMEM260	TMEM260	3.13352
1097	1097	SMG6	SMG6	3.45057
1098	1098	EXOC5	EXOC5	3.30251
1099	1099	CLTCL1	CLTCL1	1.17232
1100	1100	FGF22	FGF22	0.455552
1101	1101	FSTL3	FSTL3	3.25944
1102	1102	DGCR2	DGCR2	3.88385
1103	1103	RNF126	RNF126	3.83255
1104	1104	MNT	MNT	3.129
1105	1105	ZXDC	ZXDC	3.25924
1106	1106	JMJD6	JMJD6	4.05358
1107	1107	POLB	POLB	3.59892
1108	1108	ST6GALNAC1	ST6GALNAC1	1.03743
1109	1109	WIPI1	WIPI1	2.33195
1110	1110	FRMPD1	FRMPD1	0.209483
1111	1111	GBA2	GBA2	1.22404
1112	1112	NDST1	NDST1	3.5257
1113	1113	ASNS	ASNS	3.94776
1114	1114	AP3M2	AP3M2	3.40525
1115	1115	CNGB1	CNGB1	0.538095
1116	1116	ST6GALNAC2	ST6GALNAC2	1.50891
1117	1117	CHAT	CHAT
1118	1118	PABPC1	PABPC1	3.84111
1119	1119	TESK2	TESK2	2.09816
1120	1120	C16orf80	C16orf80	3.64762
1121	1121	CSNK2A2	CSNK2A2	4.15114
1122	1122	PTPN21	PTPN21	2.58217
1123	1123	EIF2B3	EIF2B3	3.89537
1124	1124	CAMK2A	CAMK2A	0.227382
1125	1125	TCOF1	TCOF1	3.85386
1126	1126	CDC42	CDC42	3.28022
1127	1127	OSBPL3	OSBPL3	3.46106
1128	1128	EPHA8	EPHA8	0.318054
1129	1129	SLC12A3	SLC12A3	0.189372
1130	1130	RAD18	RAD18	2.97636
1131	1131	ATP2B1	ATP2B1	3.53002
1132	1132	TRPM5	TRPM5	0.180315
1133	1133	NCK2	NCK2	3.54731
1134	1134	MAP4K4	MAP4K4
1135	1135	MGAT4A	MGAT4A	1.86847
1136	1136	RPL31	RPL31	0.444568
1137	1137	WDR1	WDR1	3.80145
1138	1138	SNX13	SNX13	3.29409
1139	1139	MS4A12	MS4A12	0.0473918
1140	1140	ARHGAP10	ARHGAP10	3.02096
1141	1141	RPS6KA2	RPS6KA2
1142	1142	ING3	ING3	3.6783
1143	1143	VASH1	VASH1
1144	1144	LMCD1	LMCD1	2.51029
1145	1145	WBSCR22	WBSCR22	2.21434
1146	1146	SEL1L	SEL1L	3.66829
1147	1147	TRIP13	TRIP13	4.44057
1148	1148	ATP6AP1	ATP6AP1	1.90605
1149	1149	TCF3	TCF3	3.75895
1150	1150	TRIB2	TRIB2	2.47318
1151	1151	DAZAP1	DAZAP1	4.22284
1152	1152	MBD3	MBD3
1153	1153	PRLH	PRLH	0.0216289
1154	1154	HLTF	HLTF	3.51239
1155	1155	FAM50A	FAM50A	1.97216
1156	1156	FAM3A	FAM3A	1.88366
1157	1157	CPSF1	CPSF1
1158	1158	MYO3B	MYO3B	0.495222
1159	1159	CYBRD1	CYBRD1	2.52463
1160	1160	CDH19	CDH19	0.481374
1161	1161	PDCD2	PDCD2	3.88095
1162	1162	SLC6A15	SLC6A15	1.62832
1163	1163	RDH11	RDH11
1164	1164	PRKACA	PRKACA	3.60995
1165	1165	LPHN1	LPHN1	2.97834
1166	1166	SPP2	SPP2	0.0612023
1167	1167	ACTN1	ACTN1
1168	1168	ZFYVE26	ZFYVE26	2.96071
1169	1169	RPS6KA6	RPS6KA6	1.04159
1170	1170	EPN2	EPN2
1171	1171	PTPN18	PTPN18	3.57736
1172	1172	LIMS2	LIMS2	1.49928
1173	1173	ASIC4	ASIC4	0.232493
1174	1174	SPEG	SPEG	2.40286
1175	1175	LNX1	LNX1	1.32407
1176	1176	ALDH3A2	ALDH3A2	3.59484
1177	1177	TFRC	TFRC	3.66936
1178	1178	SREBF1	SREBF1	3.5234
1179	1179	TRPC5	TRPC5	0.025489
1180	1180	AFF4	AFF4	3.59337
1181	1181	UBE2D1	UBE2D1	2.97547
1182	1182	MPP5	MPP5	3.5719
1183	1183	RHOBTB1	RHOBTB1	2.2384
1184	1184	SMC1A	SMC1A	1.77365
1185	1185	HSD17B10	HSD17B10	1.48234
1186	1186	MARK2	MARK2	3.67537
1187	1187	HMMR	HMMR	3.59137
1188	1188	CHFR	CHFR
1189	1189	TRHDE	TRHDE
1190	1190	P4HA2	P4HA2	2.84937
1191	1191	FCGR2B	FCGR2B
1192	1192	NFATC3	NFATC3
1193	1193	TRNT1	TRNT1	3.38743
1194	1194	ACADVL	ACADVL	2.77626
1195	1195	STK10	STK10	3.22258
1196	1196	FBXW11	FBXW11	3.79005
1197	1197	ACAP1	ACAP1	1.80279
1198	1198	CRMP1	CRMP1	1.72351
1199	1199	EVC	EVC	2.17725
1200	1200	DERL2	DERL2	2.79726
1201	1201	SIDT1	SIDT1	0.838065
1202	1202	NDE1	NDE1
1203	1203	MRVI1	MRVI1	0.419199
1204	1204	TMEM38A	TMEM38A	2.45396
1205	1205	AP1M1	AP1M1	3.70114
1206	1206	PVR	PVR
1207	1207	XRCC1	XRCC1
1208	1208	SCARB1	SCARB1	3.75645
1209	1209	CYP2W1	CYP2W1	0.713842
1210	1210	MCM2	MCM2	4.06479
1211	1211	MOV10L1	MOV10L1	0.512455
1212	1212	PANX2	PANX2	2.05769
1213	1213	SELO	SELO	1.51194
1214	1214	TP63	TP63	1.36552
1215	1215	ALPK1	ALPK1	2.41439
1216	1216	LLGL2	LLGL2	2.77222
1217	1217	PDE8A	PDE8A	3.6447
1218	1218	CLCN4	CLCN4	1.86351
1219	1219	NLE1	NLE1	3.40929
1220	1220	SDHA	SDHA	3.8057
1221	1221	SMARCE1	SMARCE1
1222	1222	FNDC8	FNDC8	0.257599
1223	1223	GSDMB	GSDMB	2.21985
1224	1224	KDM5A	KDM5A	3.22846
1225	1225	ADAM11	ADAM11	1.43914
1226	1226	PPP2R3A	PPP2R3A	2.35207
1227	1227	FERMT2	FERMT2	3.25765
1228	1228	ABCB11	ABCB11	0.108596
1229	1229	DHRS9	DHRS9	0.916304
1230	1230	CD5L	CD5L	0.0542197
1231	1231	PTGS2	PTGS2	1.58901
1232	1232	IGF2BP2	IGF2BP2	3.57127
1233	1233	MAP3K13	MAP3K13	3.60104
1234	1234	ST6GAL1	ST6GAL1	2.37242
1235	1235	TBX21	TBX21	0.0979486
1236	1236	FRY	FRY	0.93858
1237	1237	PICALM	PICALM	3.82606
1238	1238	NSF	NSF	3.35928
1239	1239	GLI2	GLI2	1.59491
1240	1240		CLASP1	3.61631
1241	1241	MRPS34	MRPS34	2.24414
1242	1242	NOTCH3	NOTCH3	2.09697
1243	1243	CLNS1A	CLNS1A	3.38991
1244	1244	PPP2R2C	PPP2R2C	1.85215
1245	1245	TEAD2	TEAD2
1246	1246	EED	EED	3.6722
1247	1247	CDHR2	CDHR2	0.860486
1248	1248	SNCB	SNCB	0.487729
1249	1249	TSG101	TSG101
1250	1250	C17orf85	C17orf85	3.54331
1251	1251	ATP2A3	ATP2A3	2.01651
1252	1252	CA12	CA12	2.17082
1253	1253	MGLL	MGLL	2.97648
1254	1254	NTN4	NTN4	2.88408
1255	1255	BCS1L	BCS1L	0.329899
1256	1256	NUAK1	NUAK1	2.50231
1257	1257	DPP8	DPP8	3.27357
1258	1258	SLC24A1	SLC24A1	1.49299
1259	1259	ZNF532	ZNF532	3.09407
1260	1260	SCARF1	SCARF1	0.55956
1261	1261	LMAN1	LMAN1	3.59986
1262	1262	PTPLAD1	PTPLAD1	3.66323
1263	1263	IPCEF1	IPCEF1	0.505822
1264	1264	ZZEF1	ZZEF1	3.30542
1265	1265	NOX3	NOX3	0.105635
1266	1266	ENO1	ENO1	3.68318
1267	1267	SLC12A1	SLC12A1
1268	1268	C19orf10	C19orf10	3.70675
1269	1269	ANO8	ANO8	2.75421
1270	1270	TUBE1	TUBE1	2.01031
1271	1271	ARHGEF10L	ARHGEF10L	2.85911
1272	1272	TXK	TXK	0.992971
1273	1273	WSCD2	WSCD2	0.232154
1274	1274	KCNQ2	KCNQ2	0.658079
1275	1275	TACR2	TACR2	0.702957
1276	1276	ACTR6	ACTR6	1.79999
1277	1277	TIPIN	TIPIN
1278	1278	SRI	SRI	3.41902
1279	1279	EIF4G3	EIF4G3	3.7071
1280	1280	NUP37	NUP37	4.16957
1281	1281	SEMA3A	SEMA3A	2.68599
1282	1282	GTSE1	GTSE1
1283	1283	SEMA3C	SEMA3C	3.54598
1284	1284	TTC38	TTC38	3.45038
1285	1285	ACAT1	ACAT1	3.66371
1286	1286	GRAMD4	GRAMD4	3.09316
1287	1287	CELSR1	CELSR1	3.19265
1288	1288	WNT8B	WNT8B	0.263039
1289	1289	ZNF638	ZNF638	3.99991
1290	1290	SLC25A40	SLC25A40	3.29571
1291	1291	TIMM21	TIMM21	3.50944
1292	1292	ADD2	ADD2	1.12323
1293	1293	FGF4	FGF4	0.0201127
1294	1294	RASAL2	RASAL2	3.16605
1295	1295	VPS9D1	VPS9D1	1.43361
1296	1296	ZNF37A	ZNF37A	2.75056
1297	1297	MARK3	MARK3	3.75597
1298	1298	SLC25A3	SLC25A3
1299	1299	FNDC3B	FNDC3B	3.78761
1300	1300	FOSL2	FOSL2	3.1959
1301	1301	CACNG5	CACNG5	0.0873629
1302	1302	CACNG4	CACNG4
1303	1303	FRYL	FRYL	3.229
1304	1304	TMEM131	TMEM131	3.49306
1305	1305	FSCN1	FSCN1	3.37288
1306	1306	ACTB	ACTB
1307	1307	MOCOS	MOCOS	2.51823
1308	1308	PLD1	PLD1	2.54325
1309	1309	ATP12A	ATP12A	0.180724
1310	1310	WDR62	WDR62	3.3764
1311	1311	DLG1	DLG1	4.01382
1312	1312	RAB7A	RAB7A	4.37533
1313	1313	BCAP29	BCAP29
1314	1314	SEC31B	SEC31B
1315	1315	SART3	SART3	3.87095
1316	1316	ARHGAP15	ARHGAP15	0.546786
1317	1317	TUBA3D	TUBA3D	0.999793
1318	1318	PAX2	PAX2	0.437092
1319	1319	EXOSC7	EXOSC7
1320	1320	KIFAP3	KIFAP3	3.28438
1321	1321	MKRN2	MKRN2	3.43249
1322	1322	MCM6	MCM6	3.52121
1323	1323	REXO2	REXO2
1324	1324	RBM7	RBM7
1325	1325	RBMS2	RBMS2	1.65928
1326	1326	BAZ2A	BAZ2A	3.77538
1327	1327	PTPN23	PTPN23	3.62177
1328	1328	MLH1	MLH1	3.46464
1329	1329	UNG	UNG	3.8905
1330	1330	FMO4	FMO4	1.67783
1331	1331	KLHL20	KLHL20	3.14806
1332	1332	RGS11	RGS11	0.36583
1333	1333	SLC46A1	SLC46A1	1.28518
1334	1334	PLXNA2	PLXNA2	2.12242
1335	1335	SPAG5	SPAG5
1336	1336	ANKRD13A	ANKRD13A	3.85376
1337	1337	TPD52	TPD52
1338	1338	ACACB	ACACB	1.72638
1339	1339	TRAF4	TRAF4	2.99962
1340	1340	PAG1	PAG1	1.66506
1341	1341	GPATCH1	GPATCH1	3.0635
1342	1342	ICAM3	ICAM3	2.44011
1343	1343	NT5C2	NT5C2	3.9238
1344	1344	MCAM	MCAM	2.60094
1345	1345	GPC4	GPC4	1.95625
1346	1346	MBNL3	MBNL3	1.78755
1347	1347	CAMSAP3	CAMSAP3	2.09349
1348	1348	RAP1GAP	RAP1GAP	2.35904
1349	1349	XAB2	XAB2	3.75633
1350	1350	ARHGEF1	ARHGEF1	2.20986
1351	1351	STXBP2	STXBP2
1352	1352	MAP2K7	MAP2K7	3.56173
1353	1353	NMRK2	NMRK2	0.176005
1354	1354	DGKD	DGKD
1355	1355	CTTNBP2	CTTNBP2	1.0267
1356	1356	ACTL6B	ACTL6B	0.204545
1357	1357	RARB	RARB	0.871756
1358	1358	TOP2B	TOP2B
1359	1359	TM9SF3	TM9SF3	3.34597
1360	1360	NFKB2	NFKB2	3.63065
1361	1361	UBE2T	UBE2T	3.78651
1362	1362	PPP1R12B	PPP1R12B
1363	1363	DNAJC10	DNAJC10
1364	1364	GTF3C1	GTF3C1	3.6723
1365	1365	IL4R	IL4R	3.34234
1366	1366	USP33	USP33	3.6709
1367	1367	PAK3	PAK3	1.0559
1368	1368	CAPN6	CAPN6	0.363867
1369	1369	DCX	DCX	0.0940067
1370	1370	SNRPA	SNRPA	4.32986
1371	1371	SPAG6	SPAG6	0.323681
1372	1372	EXOSC5	EXOSC5	3.24404
1373	1373	DYNC1I2	DYNC1I2	3.6358
1374	1374	APBB1IP	APBB1IP	1.0146
1375	1375	LRCH4	LRCH4
1376	1376	FAM76B	FAM76B	1.97561
1377	1377	SIRT6	SIRT6	3.39662
1378	1378	TYR	TYR	0.376368
1379	1379	POLD3	POLD3
1380	1380	ACTN2	ACTN2	0.610651
1381	1381	CAPZB	CAPZB	3.71803
1382	1382	GPR137B	GPR137B	2.55076
1383	1383	NAALAD2	NAALAD2	1.5757
1384	1384	JADE1	JADE1	3.70001
1385	1385	SLC25A43	SLC25A43	3.0624
1386	1386	UBE2A	UBE2A	3.87662
1387	1387	FGFR1	FGFR1	2.6774
1388	1388	FKBP6	FKBP6	0.329354
1389	1389	SMC1B	SMC1B	0.741213
1390	1390	FBLN1	FBLN1	2.91773
1391	1391	ITGA8	ITGA8	0.287833
1392	1392	CST7	CST7	1.09648
1393	1393	MAP2	MAP2	2.1937
1394	1394	PIAS2	PIAS2	1.45804
1395	1395	AMPH	AMPH	0.938748
1396	1396	ARAF	ARAF	4.02202
1397	1397	MCCC1	MCCC1	3.73948
1398	1398	LAMP3	LAMP3	1.55707
1399	1399	FAP	FAP	1.35192
1400	1400	NEBL	NEBL	1.97281
1401	1401	ACER3	ACER3	1.71759
1402	1402	UBE2K	UBE2K	3.39635
1403	1403	PIK3C3	PIK3C3	3.01635
1404	1404	N4BP2	N4BP2	2.31318
1405	1405	C12orf5	C12orf5	3.37118
1406	1406	TULP3	TULP3
1407	1407	SYNJ2	SYNJ2	3.18057
1408	1408	ADCY2	ADCY2	0.391432
1409	1409	PPP2R5C	PPP2R5C	4.7464
1410	1410	RBFOX1	RBFOX1
1411	1411	GNB1	GNB1	3.70672
1412	1412	HOXA9	HOXA9
1413	1413	EDN1	EDN1	2.22781
1414	1414	MLLT10	MLLT10	3.49491
1415	1415	ZCWPW1	ZCWPW1	1.17192
1416	1416	ADCYAP1R1	ADCYAP1R1	0.183982
1417	1417	FGF20	FGF20	0.254782
1418	1418	P2RY10	P2RY10	0.201684
1419	1419	ITM2A	ITM2A	0.792003
1420	1420	NRD1	NRD1
1421	1421	VDAC3	VDAC3	3.8587
1422	1422	PCM1	PCM1	3.74761
1423	1423	TNRC6C	TNRC6C
1424	1424	CBFA2T2	CBFA2T2	3.15935
1425	1425	BRINP1	BRINP1	0.356159
1426	1426	ITCH	ITCH	3.44454
1427	1427	PKD2L2	PKD2L2	0.0306597
1428	1428	TP53INP2	TP53INP2	2.76744
1429	1429	SDF4	SDF4	3.84887
1430	1430	MYH7B	MYH7B	0.974778
1431	1431	BPIFB2	BPIFB2	0.0656228
1432	1432	TP73	TP73	1.29088
1433	1433	TOLLIP	TOLLIP	3.46501
1434	1434	UBE2D4	UBE2D4	3.14413
1435	1435	CLUL1	CLUL1
1436	1436	RUNX1T1	RUNX1T1	0.423726
1437	1437	CDH17	CDH17	0.657214
1438	1438	THOC1	THOC1	3.20462
1439	1439	FKBP7	FKBP7	2.76947
1440	1440	OSBPL6	OSBPL6	1.93486
1441	1441	SLC1A3	SLC1A3	2.2183
1442	1442	XRCC5	XRCC5	3.80137
1443	1443	LXN	LXN	1.51729
1444	1444	SP140	SP140
1445	1445	MKNK1	MKNK1
1446	1446	TNS1	TNS1
1447	1447	REXO1	REXO1
1448	1448	SAR1A	SAR1A	3.73182
1449	1449	CDC14A	CDC14A
1450	1450	RAPGEF3	RAPGEF3	0.711907
1451	1451	CEACAM1	CEACAM1	1.44184
1452	1452	SENP1	SENP1	3.20216
1453	1453	DUSP13	DUSP13	0.293209
1454	1454	CIC	CIC	3.6119
1455	1455	LIPE	LIPE	1.49729
1456	1456	FDFT1	FDFT1	3.70057
1457	1457	PAFAH1B3	PAFAH1B3	3.88526
1458	1458	OPHN1	OPHN1	2.08577
1459	1459	AFM	AFM	0.0412138
1460	1460	KIF22	KIF22	4.20967
1461	1461	SCGN	SCGN	0.302895
1462	1462	LRRC16A	LRRC16A	2.97803
1463	1463	PGM1	PGM1	4.35039
1464	1464	DDX1	DDX1	3.57792
1465	1465	DNM2	DNM2	4.19241
1466	1466	EPB41L2	EPB41L2	3.78431
1467	1467	RIMS1	RIMS1	0.465618
1468	1468	MOXD1	MOXD1	1.71033
1469	1469	STX7	STX7	3.27074
1470	1470	RABL2B	RABL2B	1.68513
1471	1471	KEAP1	KEAP1	3.7167
1472	1472	DDX43	DDX43	0.673068
1473	1473	PTPRH	PTPRH	2.01973
1474	1474	DCT	DCT	0.562561
1475	1475	SLC35C2	SLC35C2	3.7826
1476	1476	CRYBG3	CRYBG3	2.59341
1477	1477	EPHA6	EPHA6	0.903712
1478	1478	SCTR	SCTR	0.370763
1479	1479	RFX3	RFX3	1.87875
1480	1480	RIF1	RIF1	3.47018
1481	1481	RAB21	RAB21	3.00749
1482	1482	SLC4A4	SLC4A4	1.01401
1483	1483	SMARCA2	SMARCA2	3.17555
1484	1484	RDH8	RDH8	0.0689138
1485	1485	SESN1	SESN1	2.96847
1486	1486	MID2	MID2	1.91684
1487	1487	PIH1D3	PIH1D3	0.021339
1488	1488	COL5A3	COL5A3	0.591453
1489	1489	SRCAP	SRCAP
1490	1490	KIAA0020	KIAA0020	3.73532
1491	1491	CPB2	CPB2	0.241971
1492	1492	CHRNA3	CHRNA3	0.396384
1493	1493	KCNN2	KCNN2	0.547893
1494	1494	CNOT4	CNOT4	3.35474
1495	1495	PSEN1	PSEN1	3.61305
1496	1496	CPOX	CPOX
1497	1497	CLDND1	CLDND1
1498	1498	MOK	MOK	1.10551
1499	1499	HSP90AA1	HSP90AA1	3.26834
1500	1500	RBL1	RBL1	1.5462
1501	1501	DLGAP4	DLGAP4	2.05507
1502	1502	IGSF9B	IGSF9B
1503	1503	CFHR2	CFHR2
1504	1504	NDC80	NDC80	4.05265
1505	1505	AP4E1	AP4E1	2.87622
1506	1506	RSBN1	RSBN1	2.68385
1507	1507	MAGI3	MAGI3	2.62914
1508	1508	CXCL2	CXCL2	1.96698
1509	1509	AFP	AFP	0.924565
1510	1510	COL4A4	COL4A4	1.0185
1511	1511	TCF7	TCF7	1.29976
1512	1512	OSTM1	OSTM1	3.0736
1513	1513	CDH7	CDH7	0.366844
1514	1514	IMPG2	IMPG2	0.251318
1515	1515	PCNP	PCNP	3.56625
1516	1516	EXD2	EXD2	3.15748
1517	1517	ARG2	ARG2	1.59561
1518	1518	MEF2C	MEF2C	2.03913
1519	1519	PTPRC	PTPRC	0.461796
1520	1520	CACNA1S	CACNA1S	0.0971312
1521	1521	PKP1	PKP1	1.01898
1522	1522	UBA5	UBA5	2.07571
1523	1523	STK17B	STK17B	2.83246
1524	1524	CDC14B	CDC14B	2.91045
1525	1525	ZNF510	ZNF510	2.29132
1526	1526	LRP2	LRP2	0.456457
1527	1527	ZNF506	ZNF506
1528	1528	JMJD4	JMJD4	3.40252
1529	1529	DUSP12	DUSP12	3.85052
1530	1530	AACS	AACS	3.68336
1531	1531	KIAA0141	KIAA0141	3.74081
1532	1532	SLC13A1	SLC13A1	0.0120008
1533	1533	CADPS2	CADPS2	1.52333
1534	1534	PCDHB4	PCDHB4	0.223185
1535	1535	PCDHA6	PCDHA6
1536	1536	PCDHGA2	PCDHGA2
1537	1537	HSPB11	HSPB11	3.20132
1538	1538	PHLPP1	PHLPP1	2.73905
1539	1539	ATP8B1	ATP8B1	2.76027
1540	1540	IL12RB2	IL12RB2	1.06664
1541	1541	SMARCD3	SMARCD3	1.46514
1542	1542	WDR70	WDR70	4.69532
1543	1543	FYB	FYB	0.981522
1544	1544	MPP4	MPP4	0.938125
1545	1545	STRADB	STRADB	3.15307
1546	1546	BZW1	BZW1	3.25485
1547	1547	PGR	PGR	0.145964
1548	1548	C1QTNF3	C1QTNF3
1549	1549	ME2	ME2	3.4051
1550	1550	C5orf22	C5orf22	3.3435
1551	1551	CCNT2	CCNT2	3.52378
1552	1552	FAM135A	FAM135A	2.75241
1553	1553	COL19A1	COL19A1	0.465459
1554	1554	EPB41L3	EPB41L3	1.37905
1555	1555	COBLL1	COBLL1	2.69972
1556	1556	DLG3	DLG3	2.98421
1557	1557	KCNK2	KCNK2	1.08002
1558	1558	SERTAD4	SERTAD4	1.88502
1559	1559	TRAF5	TRAF5	2.76603
1560	1560	MRPL22	MRPL22	3.23098
1561	1561	GEMIN5	GEMIN5	3.35418
1562	1562	OPRK1	OPRK1	0.167685
1563	1563	NFE2L1	NFE2L1	3.64486
1564	1564	SEMA5B	SEMA5B	0.381897
1565	1565	GSK3B	GSK3B	4.22469
1566	1566	ITGB5	ITGB5	3.40415
1567	1567	ERC1	ERC1	3.27878
1568	1568	XPO1	XPO1	3.69995
1569	1569	RNF13	RNF13	3.47623
1570	1570	TRPM3	TRPM3	0.377283
1571	1571	PALB2	PALB2	3.26819
1572	1572	DOPEY1	DOPEY1	2.47443
1573	1573	LYRM2	LYRM2	3.03629
1574	1574	BCKDHB	BCKDHB	3.56344
1575	1575	KAT6A	KAT6A	3.22263
1576	1576	ZCCHC6	ZCCHC6	3.27567
1577	1577	ULK2	ULK2	2.10127
1578	1578	GRHL2	GRHL2	1.71288
1579	1579	TNPO1	TNPO1	3.86216
1580	1580	PLOD1	PLOD1	3.72142
1581	1581	P2RX5	P2RX5
1582	1582	ITGAE	ITGAE	2.75
1583	1583	DIS3	DIS3	3.08317
1584	1584	PIBF1	PIBF1	3.36271
1585	1585	TDRD3	TDRD3	2.95018
1586	1586	NUFIP1	NUFIP1
1587	1587	PDS5B	PDS5B	3.21915
1588	1588	OXCT1	OXCT1	3.39212
1589	1589	RRAGB	RRAGB	3.16053
1590	1590	EPYC	EPYC	0.0953782
1591	1591	CYLD	CYLD	3.06256
1592	1592	SLC27A5	SLC27A5	1.14828
1593	1593	ZNF324	ZNF324	1.93253
1594	1594	ZNF671	ZNF671	1.10685
1595	1595	ZNF416	ZNF416	2.36037
1596	1596	ZNF586	ZNF586
1597	1597	ZNF446	ZNF446	2.46974
1598	1598	ZNF264	ZNF264	2.00986
1599	1599	RPS5	RPS5	3.02493
1600	1600	FAT1	FAT1	3.36961
1601	1601	YTHDC1	YTHDC1	2.42249
1602	1602	CHMP2B	CHMP2B	3.44663
1603	1603	SMAP2	SMAP2	3.48358
1604	1604	PPIE	PPIE	3.52627
1605	1605	ZMPSTE24	ZMPSTE24	3.58598
1606	1606	STARD7	STARD7	3.82208
1607	1607	NOA1	NOA1	3.24285
1608	1608	REST	REST	3.08897
1609	1609	HAL	HAL	0.689209
1610	1610	SSH1	SSH1	3.4376
1611	1611	GSTP1	GSTP1	3.35932
1612	1612	APLP2	APLP2	3.75251
1613	1613	KIAA1467	KIAA1467	2.48095
1614	1614	SLCO1A2	SLCO1A2	0.681939
1615	1615	WBP11	WBP11	3.84222
1616	1616	EIF3I	EIF3I	3.65159
1617	1617	NKAIN1	NKAIN1	0.813493
1618	1618	COL16A1	COL16A1	1.8493
1619	1619	TXLNA	TXLNA	3.76292
1620	1620	APOB	APOB	0.131774
1621	1621	NCOA1	NCOA1	2.97274
1622	1622	AGBL5	AGBL5	3.73349
1623	1623	EFR3B	EFR3B	0.588537
1624	1624	KIF3C	KIF3C	2.78532
1625	1625	RAB10	RAB10	3.87348
1626	1626	GCKR	GCKR	0.632897
1627	1627	HADHA	HADHA	3.94433
1628	1628	MAPRE3	MAPRE3	3.22424
1629	1629	CAD	CAD	3.66632
1630	1630	CD59	CD59
1631	1631	CD82	CD82	3.19511
1632	1632	BCORL1	BCORL1	2.41641
1633	1633	ATRX	ATRX	1.75375
1634	1634	TAF9	TAF9	2.55211
1635	1635	FCN1	FCN1	0.0438642
1636	1636	MYNN	MYNN	3.26004
1637	1637	MECOM	MECOM	2.06193
1638	1638	SCAMP1	SCAMP1	3.43365
1639	1639	PREP	PREP	3.79074
1640	1640	HACE1	HACE1	2.79163
1641	1641	SEH1L	SEH1L	3.52046
1642	1642	WDR47	WDR47	2.93696
1643	1643	WDFY1	WDFY1	3.55851
1644	1644	OVGP1	OVGP1	1.32538
1645	1645	SLC25A24	SLC25A24	3.49421
1646	1646	MAP3K4	MAP3K4	3.45954
1647	1647	PILRA	PILRA
1648	1648	IGSF9	IGSF9	1.83388
1649	1649	ABCB1	ABCB1	1.04466
1650	1650	ZNF213	ZNF213	3.1713
1651	1651	AKR1B1	AKR1B1	3.58366
1652	1652	CPNE3	CPNE3	3.78511
1653	1653	RRN3	RRN3	3.68727
1654	1654	CTTN	CTTN	4.54414
1655	1655	WNT11	WNT11	1.02199
1656	1656	MTIF2	MTIF2	4.45918
1657	1657	DDHD2	DDHD2	3.19551
1658	1658	TTC39A	TTC39A	2.04152
1659	1659	EPS15	EPS15	3.41214
1660	1660	ORC1	ORC1	3.46367
1661	1661	MGST2	MGST2	2.99153
1662	1662	CHERP	CHERP
1663	1663	ATG16L1	ATG16L1	3.58224
1664	1664	USP40	USP40	3.57864
1665	1665	POMGNT1	POMGNT1	3.95466
1666	1666	RAD54L	RAD54L	3.98039
1667	1667	MAST2	MAST2	3.95581
1668	1668	DNAJA1	DNAJA1	3.95325
1669	1669	B4GALT1	B4GALT1	3.60624
1670	1670	CHMP5	CHMP5	3.8058
1671	1671	NFX1	NFX1	3.84406
1672	1672	AQP6	AQP6	0.0205459
1673	1673	DIMT1	DIMT1	3.3059
1674	1674	IPO11	IPO11
1675	1675	FOLH1	FOLH1	0.51112
1676	1676	EIF2AK1	EIF2AK1	3.62378
1677	1677	NME8	NME8
1678	1678	EPDR1	EPDR1
1679	1679	SNX10	SNX10	2.99595
1680	1680	SEPHS1	SEPHS1	3.64655
1681	1681	MRPL28	MRPL28	3.81101
1682	1682	HBQ1	HBQ1	0.797553
1683	1683	ITPKC	ITPKC	3.63097
1684	1684	CEACAM6	CEACAM6
1685	1685	FAT2	FAT2	1.12641
1686	1686	RBM22	RBM22	3.74566
1687	1687	TMED2	TMED2	3.30161
1688	1688	ERO1LB	ERO1LB	2.07721
1689	1689	ZFAND6	ZFAND6	4.56983
1690	1690	HSD17B2	HSD17B2	1.16941
1691	1691	TXLNG	TXLNG	3.60158
1692	1692	PPEF1	PPEF1	0.378964
1693	1693	LAT2	LAT2	1.08626
1694	1694	HUWE1	HUWE1	1.88296
1695	1695	ZW10	ZW10	3.39991
1696	1696	ALG9	ALG9
1697	1697	MYBPC2	MYBPC2	0.310239
1698	1698	NOX4	NOX4
1699	1699	ACOX3	ACOX3	3.34205
1700	1700	MTMR2	MTMR2	3.32525
1701	1701	PPP1R15A	PPP1R15A	3.81329
1702	1702	HSD17B14	HSD17B14	1.41168
1703	1703	TRIP6	TRIP6	3.91366
1704	1704	ACHE	ACHE	1.06067
1705	1705	FTL	FTL	2.97444
1706	1706	SRRT	SRRT	3.91851
1707	1707	BAX	BAX	3.66264
1708	1708	NLK	NLK	3.35192
1709	1709	PIGS	PIGS	3.65113
1710	1710	ADAMTS2	ADAMTS2	0.99246
1711	1711	TMPRSS11E	TMPRSS11E	0.681589
1712	1712	ATXN7L3	ATXN7L3	4.15331
1713	1713	PGS1	PGS1	3.6834
1714	1714	PSMC5	PSMC5	0.282096
1715	1715	UIMC1	UIMC1	3.74367
1716	1716	CETP	CETP	0.323823
1717	1717	MMP2	MMP2	1.89408
1718	1718	MT3	MT3	0.414139
1719	1719	LPCAT2	LPCAT2
1720	1720	GNAO1	GNAO1	0.982077
1721	1721	OGFOD1	OGFOD1	3.54002
1722	1722	SH3BP2	SH3BP2	3.00497
1723	1723	NOP14	NOP14	4.01086
1724	1724	ADD1	ADD1	4.13077
1725	1725	L2HGDH	L2HGDH	2.94785
1726	1726	TXNDC16	TXNDC16	2.46341
1727	1727	C14orf166	C14orf166	3.52753
1728	1728	NID2	NID2	1.72425
1729	1729	GMCL1	GMCL1	3.17336
1730	1730	SF3B2	SF3B2
1731	1731	KLHL42	KLHL42	2.73839
1732	1732	GNAS	GNAS	2.95697
1733	1733	DNM1L	DNM1L	3.6846
1734	1734	PTHLH	PTHLH	2.16263
1735	1735	PHACTR3	PHACTR3	0.91114
1736	1736	ERGIC2	ERGIC2	3.16799
1737	1737	TFAP2C	TFAP2C	2.18871
1738	1738	AURKA	AURKA	3.17436
1739	1739	CASS4	CASS4	0.40511
1740	1740	PIR	PIR	3.38297
1741	1741	AAMDC	AAMDC	0.482941
1742	1742	RFX2	RFX2
1743	1743	METTL2A	METTL2A	3.36343
1744	1744	SULT2B1	SULT2B1	1.435
1745	1745	ALG6	ALG6	3.33287
1746	1746	CNOT3	CNOT3	0.472351
1747	1747	GP6	GP6
1748	1748	PTPN4	PTPN4	2.74826
1749	1749	DDX18	DDX18	3.83374
1750	1750	KHSRP	KHSRP
1751	1751	GNA11	GNA11	3.49006
1752	1752	ASAP3	ASAP3	2.4646
1753	1753	EDEM2	EDEM2
1754	1754	DNMT3B	DNMT3B	3.06448
1755	1755	REM1	REM1	0.146148
1756	1756	TPX2	TPX2	3.68456
1757	1757	PDRG1	PDRG1	3.75809
1758	1758	EPB41L1	EPB41L1	3.24089
1759	1759	SLC15A1	SLC15A1	0.596581
1760	1760	DOCK9	DOCK9	3.16499
1761	1761	ANKRD10	ANKRD10	4.50973
1762	1762	TGDS	TGDS	3.32822
1763	1763	DOCK3	DOCK3	0.542361
1764	1764	C3orf18	C3orf18	0.871495
1765	1765	COQ9	COQ9
1766	1766	TMEM40	TMEM40	1.54154
1767	1767	KIF9	KIF9	0.12327
1768	1768	ARHGAP28	ARHGAP28	1.07552
1769	1769	CRLS1	CRLS1	3.30507
1770	1770	DEFB127	DEFB127	0.00266582
1771	1771	PPP1R13B	PPP1R13B	3.01953
1772	1772	ATRN	ATRN	3.57915
1773	1773	SMOX	SMOX	3.19132
1774	1774	SIGLEC1	SIGLEC1	0.0905485
1775	1775	FKBP1A	FKBP1A	3.41415
1776	1776	NSFL1C	NSFL1C
1777	1777	SLC4A11	SLC4A11	2.42266
1778	1778	C20orf194	C20orf194	2.40814
1779	1779	ZNF343	ZNF343
1780	1780	EBF4	EBF4	1.73123
1781	1781	CPXM1	CPXM1	0.69784
1782	1782	MAVS	MAVS	3.30485
1783	1783	LZTS3	LZTS3	2.36953
1784	1784	F11	F11	0.0631681
1785	1785	XRN2	XRN2	3.88583
1786	1786	DYNLL1	DYNLL1	1.10891
1787	1787	TESC	TESC	1.71375
1788	1788	SNX5	SNX5
1789	1789	RPL6	RPL6	0.510694
1790	1790	SIRPG	SIRPG	0.266606
1791	1791	MAPKAPK5	MAPKAPK5	4.07004
1792	1792	P2RX7	P2RX7	0.762147
1793	1793	ESF1	ESF1	3.8866
1794	1794	RBBP9	RBBP9	2.92059
1795	1795	ANAPC5	ANAPC5	2.2382
1796	1796	SLC23A2	SLC23A2	3.33795
1797	1797	SLC8B1	SLC8B1	2.64128
1798	1798	TMEM230	TMEM230	3.87792
1799	1799	DZANK1	DZANK1	1.60986
1800	1800	KDM2B	KDM2B	2.10422
1801	1801	C20orf26	C20orf26	0.021196
1802	1802	LHX5	LHX5	0.316186
1803	1803	TASP1	TASP1	3.27341
1804	1804	OAS1	OAS1	2.64536
1805	1805	GCN1L1	GCN1L1	3.89329
1806	1806	RPLP0	RPLP0	1.35178
1807	1807	PXN	PXN	3.86247
1808	1808	SIRT4	SIRT4	1.55678
1809	1809	RPH3A	RPH3A	0.187905
1810	1810	KIF16B	KIF16B	2.98781
1811	1811	TRMT6	TRMT6	3.56863
1812	1812	CHGB	CHGB	0.978434
1813	1813	PEBP1	PEBP1	3.44438
1814	1814	TBX5	TBX5	0.12291
1815	1815	BRAP	BRAP	3.2499
1816	1816	ERP29	ERP29	3.12834
1817	1817	NOS1	NOS1	0.250568
1818	1818	FUS	FUS	3.3382
1819	1819	IGBP1	IGBP1	3.65465
1820	1820	FXYD5	FXYD5	3.53871
1821	1821	ZNF302	ZNF302	3.0952
1822	1822	GRAMD1A	GRAMD1A	4.02936
1823	1823	FXYD3	FXYD3	2.53568
1824	1824	HEPH	HEPH	0.510344
1825	1825	CDIP1	CDIP1	2.80946
1826	1826	CMTM1	CMTM1
1827	1827	KCNH4	KCNH4	0.598636
1828	1828	GANAB	GANAB	3.61783
1829	1829	GMIP	GMIP	2.71779
1830	1830	RBM41	RBM41	2.80035
1831	1831	BIRC5	BIRC5	3.38567
1832	1832	LAG3	LAG3	0.901423
1833	1833	MLF2	MLF2	3.76134
1834	1834	OTUB2	OTUB2	1.75524
1835	1835	DDX24	DDX24	3.88688
1836	1836	ZBTB25	ZBTB25	1.65556
1837	1837	NECAP1	NECAP1	3.45955
1838	1838	ARHGAP4	ARHGAP4
1839	1839	ANKRD24	ANKRD24	1.01394
1840	1840	DHX32	DHX32	3.87466
1841	1841	RCOR1	RCOR1	3.33395
1842	1842	GPATCH2L	GPATCH2L
1843	1843	LTBP4	LTBP4	3.39887
1844	1844	BLVRB	BLVRB	3.73375
1845	1845	SLC9A1	SLC9A1	3.40054
1846	1846	SPTLC1	SPTLC1	3.78608
1847	1847	PAPOLA	PAPOLA	3.98047
1848	1848	CCNK	CCNK	2.85254
1849	1849	PCBP4	PCBP4
1850	1850	RGS1	RGS1	0.494019
1851	1851	YPEL3	YPEL3	3.17732
1852	1852	MRPS33	MRPS33	3.86842
1853	1853	NDUFB2	NDUFB2
1854	1854	NUDC	NUDC	3.67764
1855	1855	MAEA	MAEA	3.83527
1856	1856	ICAM1	ICAM1	2.5883
1857	1857	STRN4	STRN4	3.81457
1858	1858	IRAK3	IRAK3	0.807694
1859	1859	LYZ	LYZ	1.39088
1860	1860	SI	SI	0.053304
1861	1861	MUL1	MUL1	3.58096
1862	1862	TFAP4	TFAP4	3.08751
1863	1863	PDCD7	PDCD7	3.21256
1864	1864	SPG21	SPG21	3.75847
1865	1865	FETUB	FETUB	0.151172
1866	1866	DNAJB11	DNAJB11	4.04614
1867	1867	LEPREL1	LEPREL1	2.75093
1868	1868	THPO	THPO	0.305381
1869	1869	CHRD	CHRD	0.790155
1870	1870	FLT3LG	FLT3LG
1871	1871	RAB11FIP3	RAB11FIP3	3.62008
1872	1872	GNPTG	GNPTG	2.94296
1873	1873	ZNF268	ZNF268
1874	1874	GOLGA3	GOLGA3
1875	1875	PABPC4	PABPC4	3.94695
1876	1876	CD209	CD209	0.080974
1877	1877	CERS4	CERS4	2.54061
1878	1878	MCOLN1	MCOLN1
1879	1879	USP48	USP48	3.80873
1880	1880	EFNB1	EFNB1	2.94951
1881	1881	PDPR	PDPR	3.55598
1882	1882	AARS	AARS	4.3678
1883	1883	GLG1	GLG1	3.95773
1884	1884	KIF4A	KIF4A	3.74937
1885	1885	TNRC6A	TNRC6A	3.54454
1886	1886	PLEKHG2	PLEKHG2
1887	1887	DLL3	DLL3	1.41171
1888	1888	NAT14	NAT14	3.53473
1889	1889	PITPNM2	PITPNM2	2.71917
1890	1890	EXOC1	EXOC1	3.62756
1891	1891	RBM27	RBM27
1892	1892	POU4F3	POU4F3
1893	1893	OSBPL8	OSBPL8	3.40821
1894	1894	DTX2	DTX2	3.50387
1895	1895	NLRC4	NLRC4	0.20634
1896	1896	PUS7	PUS7	3.66283
1897	1897	LAMB4	LAMB4	0.45963
1898	1898	NRCAM	NRCAM	1.94879
1899	1899	LAMB1	LAMB1	3.58232
1900	1900	SLC26A4	SLC26A4	0.63472
1901	1901	SLC26A3	SLC26A3	0.168786
1902	1902	DLD	DLD	2.9941
1903	1903	WDR7	WDR7
1904	1904	TXNL1	TXNL1	3.28498
1905	1905	IL5RA	IL5RA	0.089096
1906	1906	ABCC6	ABCC6	1.37423
1907	1907	CMTM6	CMTM6	3.17606
1908	1908	ITGA6	ITGA6	3.43411
1909	1909	RAPGEF4	RAPGEF4	1.21915
1910	1910		MLTK	3.99624
1911	1911	SMPX	SMPX	0.408115
1912	1912	FH	FH	3.58414
1913	1913	SEL1L3	SEL1L3	3.26987
1914	1914	TF	TF
1915	1915	CDV3	CDV3	3.54376
1916	1916	MYO15A	MYO15A	0.478442
1917	1917	ALKBH5	ALKBH5	3.65157
1918	1918	APOH	APOH	0.391553
1919	1919	NLRP1	NLRP1
1920	1920	PITPNM3	PITPNM3	1.7097
1921	1921	SPAG7	SPAG7	3.80487
1922	1922	ORC6	ORC6	3.49396
1923	1923	ZFHX4	ZFHX4	1.34451
1924	1924	SLC17A6	SLC17A6	0.0435398
1925	1925	CPA1	CPA1	0.0714608
1926	1926	ZC3HC1	ZC3HC1	3.69062
1927	1927	ESR1	ESR1	0.755042
1928	1928	RGS17	RGS17	1.33375
1929	1929	ANGPT2	ANGPT2	0.182178
1930	1930	TMEM101	TMEM101	3.82331
1931	1931	CD200	CD200
1932	1932	CCDC80	CCDC80	2.34518
1933	1933	CMA1	CMA1	0.0220478
1934	1934	PSME1	PSME1	4.43293
1935	1935	PPP2R3C	PPP2R3C	0.655528
1936	1936	HAUS4	HAUS4
1937	1937	JPH4	JPH4
1938	1938	MYH7	MYH7	0.0296183
1939	1939	CEBPE	CEBPE	0.158553
1940	1940	SLC7A8	SLC7A8	1.68376
1941	1941	OSGEP	OSGEP	3.19287
1942	1942	SLC22A17	SLC22A17	1.50412
1943	1943	RNF31	RNF31
1944	1944	SCFD1	SCFD1	3.79645
1945	1945	G2E3	G2E3	3.42345
1946	1946	HECTD1	HECTD1	3.76045
1947	1947	HNRNPC	HNRNPC	4.37618
1948	1948	RPGRIP1	RPGRIP1	0.0662517
1949	1949	SUPT16H	SUPT16H	3.81153
1950	1950	TOX4	TOX4	3.5267
1951	1951	GEMIN2	GEMIN2	3.39905
1952	1952	TGM1	TGM1	1.71015
1953	1953	TINF2	TINF2	3.16906
1954	1954	DAZL	DAZL	0.0322038
1955	1955	TBL1Y	TBL1Y	0.131126
1956	1956	SEMA6A	SEMA6A
1957	1957	TRPM7	TRPM7	3.44533
1958	1958	TYRO3	TYRO3	3.20306
1959	1959	WDR76	WDR76	3.26453
1960	1960	CAPN3	CAPN3
1961	1961	SNAP23	SNAP23	2.8066
1962	1962	TBX15	TBX15	0.835177
1963	1963	PHGDH	PHGDH	3.85887
1964	1964	COL9A3	COL9A3	1.13436
1965	1965	EZR	EZR	3.63794
1966	1966	MYL6	MYL6
1967	1967	AGO1	AGO1	2.94043
1968	1968	TEKT2	TEKT2	0.431577
1969	1969	CLSPN	CLSPN	3.31265
1970	1970	RFFL	RFFL
1971	1971	UNC13D	UNC13D	2.44335
1972	1972	MFSD11	MFSD11
1973	1973	DPYSL2	DPYSL2	3.09852
1974	1974	TGFB2	TGFB2	2.44658
1975	1975	GPATCH2	GPATCH2	3.21029
1976	1976	NUP50	NUP50	3.74274
1977	1977	CDC45	CDC45	3.45372
1978	1978	COMT	COMT
1979	1979	CECR1	CECR1	0.619512
1980	1980		VNN3	0.219142
1981	1981	ECHDC1	ECHDC1	3.4702
1982	1982	LRRFIP2	LRRFIP2	3.58898
1983	1983	SEC22C	SEC22C	3.41365
1984	1984	XYLB	XYLB	2.48957
1985	1985	HDAC6	HDAC6	1.78105
1986	1986	OR1I1	OR1I1	0.00188352
1987	1987	GABRP	GABRP	0.85428
1988	1988	KRT31	KRT31	0.0718437
1989	1989	CDC6	CDC6	3.66382
1990	1990	UPRT	UPRT	2.86621
1991	1991	CDC23	CDC23	4.07552
1992	1992	AAAS	AAAS	3.88429
1993	1993	CBX5	CBX5
1994	1994	FMO2	FMO2	0.0762244
1995	1995	SUCO	SUCO	3.46176
1996	1996	MSH2	MSH2	3.64688
1997	1997	MAP3K1	MAP3K1	2.78579
1998	1998	DHPS	DHPS	4.56116
[truncated: 17,050 more rows]

## Sheet: description
mRNA expression per gene.
	sheet name	column name	description
	mRNA expression	gene name	gene names obtained from Ensembl release95
		gene name (release75)	gene names obtained from Ensembl release75
		FPKM (log2 scale) mean	mRNA expression in terms of FPKM (Fragments Per Kilobase of transcript per Million mapped reads) in log2 scale
