# Supplementary material for: Paralog dependency indirectly affects the robustness of human cells
Source: Mol Syst Biol. 2019 Sep 24;15(9):e8871. doi: 10.15252/msb.20198871 (PMC6757259; doi:10.15252/msb.20198871)
Supplement: Supplementary file 11 — Source Data for Expanded View [file MSB-15-e8871-s017.zip]

Archive with 11 entries (10 files):
- Source_Data_for_EV_Figures/__MACOSX/
- Source_Data_for_EV_Figures/__MACOSX/._Source_Data_EV1.xlsx
- Source_Data_for_EV_Figures/__MACOSX/._Source_Data_EV2.xlsx
- Source_Data_for_EV_Figures/__MACOSX/._Source_Data_EV3.xlsx
- Source_Data_for_EV_Figures/__MACOSX/._Source_Data_EV4.xlsx
- Source_Data_for_EV_Figures/__MACOSX/._Source_Data_EV5.xlsx
- Source_Data_for_EV_Figures/Source_Data_EV1.xlsx
- Source_Data_for_EV_Figures/Source_Data_EV2.xlsx
- Source_Data_for_EV_Figures/Source_Data_EV3.xlsx
- Source_Data_for_EV_Figures/Source_Data_EV4.xlsx
- Source_Data_for_EV_Figures/Source_Data_EV5.xlsx
