# Supplementary material for: Paralog dependency indirectly affects the robustness of human cells
Source: Mol Syst Biol. 2019 Sep 24;15(9):e8871. doi: 10.15252/msb.20198871 (PMC6757259; doi:10.15252/msb.20198871)
Supplement: Supplementary file 11 — Source Data for Expanded View [file MSB-15-e8871-s017.zip › Source_Data_for_EV_Figures/Source_Data_EV1.xlsx]

## Sheet: A
	CS mean CS1	driver or not	essential or not	gene id	gene name	gene name (release75)	non-essential or not	oncogene or not	tumor suppressor or not
0	0.570297	unclassified	unclassified	ENSG00000000003	TSPAN6	TSPAN6	unclassified	unclassified	unclassified
1	0.651263	unclassified	unclassified	ENSG00000000005	TNMD	TNMD	unclassified	unclassified	unclassified
2	0.115317	unclassified	unclassified	ENSG00000000419	DPM1	DPM1	unclassified	unclassified	unclassified
3	0.314792	unclassified	unclassified	ENSG00000000457	SCYL3	SCYL3	unclassified	unclassified	unclassified
4	0.204806	unclassified	unclassified	ENSG00000000460	C1orf112	C1orf112	unclassified	unclassified	unclassified
5	-0.168859	unclassified	unclassified	ENSG00000000938	FGR	FGR	unclassified	oncogene	unclassified
6	0.413659	unclassified	unclassified	ENSG00000000971	CFH	CFH	unclassified	oncogene	unclassified
7	0.419433	unclassified	unclassified	ENSG00000001036	FUCA2	FUCA2	unclassified	unclassified	unclassified
8	-1.82903	unclassified	unclassified	ENSG00000001084	GCLC	GCLC	unclassified	unclassified	unclassified
9	-2.57113	unclassified	unclassified	ENSG00000001167	NFYA	NFYA	unclassified	oncogene	unclassified
10	0.490484	unclassified	unclassified	ENSG00000001460	STPG1	STPG1	unclassified	unclassified	unclassified
11	0.509483	unclassified	unclassified	ENSG00000001461	NIPAL3	NIPAL3	unclassified	unclassified	unclassified
12	-2.88202	unclassified	essential	ENSG00000001497	LAS1L	LAS1L	unclassified	unclassified	unclassified
13	0.51165	unclassified	unclassified	ENSG00000001561	ENPP4	ENPP4	unclassified	unclassified	unclassified
14	0.344232	unclassified	unclassified	ENSG00000001617	SEMA3F	SEMA3F	unclassified	unclassified	tumor suppressor
15	0.621547	driver	unclassified	ENSG00000001626	CFTR	CFTR	unclassified	oncogene	tumor suppressor
16	0.422877	unclassified	unclassified	ENSG00000001629	ANKIB1	ANKIB1	unclassified	unclassified	unclassified
17	0.595776	unclassified	unclassified	ENSG00000001630	CYP51A1	CYP51A1	unclassified	unclassified	unclassified
18	0.610692	unclassified	unclassified	ENSG00000001631	KRIT1	KRIT1	unclassified	unclassified	unclassified
19	0.371398	unclassified	unclassified	ENSG00000002016	RAD52	RAD52	unclassified	unclassified	unclassified
20	0.143351	unclassified	unclassified	ENSG00000002330	BAD	BAD	unclassified	unclassified	unclassified
21	0.773355	unclassified	unclassified	ENSG00000002549	LAP3	LAP3	unclassified	unclassified	unclassified
22	0.661416	unclassified	unclassified	ENSG00000002586	CD99	CD99	unclassified	oncogene	tumor suppressor
23	0.542419	unclassified	unclassified	ENSG00000002587	HS3ST1	HS3ST1	unclassified	unclassified	unclassified
24	-0.00691013	unclassified	unclassified	ENSG00000002726	AOC1	AOC1	unclassified	unclassified	unclassified
25	0.753525	unclassified	unclassified	ENSG00000002745	WNT16	WNT16	unclassified	unclassified	unclassified
26	0.45762	unclassified	unclassified	ENSG00000002746	HECW1	HECW1	unclassified	unclassified	unclassified
27	-0.64224	unclassified	unclassified	ENSG00000002822	MAD1L1	MAD1L1	unclassified	unclassified	unclassified
28	0.597079	unclassified	unclassified	ENSG00000002834	LASP1	LASP1	unclassified	oncogene	tumor suppressor
29	0.50876	unclassified	unclassified	ENSG00000002919	SNX11	SNX11	unclassified	unclassified	unclassified
30	0.603731	unclassified	unclassified	ENSG00000002933	TMEM176A	TMEM176A	unclassified	unclassified	tumor suppressor
31	0.589997	unclassified	unclassified	ENSG00000003056	M6PR	M6PR	unclassified	unclassified	unclassified
32	0.762605	unclassified	unclassified	ENSG00000003096	KLHL13	KLHL13	unclassified	unclassified	unclassified
33	0.142124	unclassified	unclassified	ENSG00000003137	CYP26B1	CYP26B1	unclassified	unclassified	unclassified
34	0.541614	unclassified	unclassified	ENSG00000003147	ICA1	ICA1	unclassified	unclassified	unclassified
35	0.419626	unclassified	unclassified	ENSG00000003249	DBNDD1	DBNDD1	unclassified	unclassified	unclassified
36	0.494172	unclassified	unclassified	ENSG00000003393	ALS2	ALS2	unclassified	unclassified	unclassified
37	0.78251	unclassified	unclassified	ENSG00000003400	CASP10	CASP10	unclassified	unclassified	unclassified
38	-0.192864	unclassified	unclassified	ENSG00000003402	CFLAR	CFLAR	unclassified	oncogene	unclassified
39	0.641144	unclassified	unclassified	ENSG00000003436	TFPI	TFPI	unclassified	unclassified	unclassified
40	-0.0139087	unclassified	unclassified	ENSG00000003509	NDUFAF7	NDUFAF7	unclassified	unclassified	unclassified
41	-0.0626058	unclassified	unclassified	ENSG00000003756	RBM5	RBM5	unclassified	unclassified	tumor suppressor
42	0.461695	unclassified	unclassified	ENSG00000003987	MTMR7	MTMR7	unclassified	unclassified	unclassified
43	0.428343	unclassified	unclassified	ENSG00000003989	SLC7A2	SLC7A2	unclassified	unclassified	unclassified
44	0.41427	unclassified	unclassified	ENSG00000004059	ARF5	ARF5	unclassified	unclassified	unclassified
45		unclassified	unclassified	ENSG00000004139	SARM1	SARM1	unclassified	unclassified	unclassified
46		unclassified	unclassified	ENSG00000004142	POLDIP2	POLDIP2	unclassified	oncogene	unclassified
47	0.128974	unclassified	unclassified	ENSG00000004399	PLXND1	PLXND1	unclassified	unclassified	unclassified
48	-1.82055	unclassified	unclassified	ENSG00000004455	AK2	AK2	unclassified	unclassified	unclassified
49	0.604302	driver	unclassified	ENSG00000004468	CD38	CD38	unclassified	oncogene	unclassified
50	0.411676	unclassified	unclassified	ENSG00000004478	FKBP4	FKBP4	unclassified	unclassified	unclassified
51	-1.21696	driver	unclassified	ENSG00000004487	KDM1A	KDM1A	unclassified	oncogene	tumor suppressor
52	0.0232573	unclassified	unclassified	ENSG00000004534	RBM6	RBM6	unclassified	unclassified	unclassified
53	0.425457	unclassified	unclassified	ENSG00000004660	CAMKK1	CAMKK1	unclassified	unclassified	unclassified
54	0.437472	unclassified	unclassified	ENSG00000004700	RECQL	RECQL	unclassified	unclassified	unclassified
55		unclassified	unclassified	ENSG00000004766	VPS50	CCDC132	unclassified	unclassified	unclassified
56	0.582041	unclassified	unclassified	ENSG00000004776	HSPB6	HSPB6	unclassified	unclassified	unclassified
57	-1.37828	unclassified	unclassified	ENSG00000004777	ARHGAP33	ARHGAP33	unclassified	unclassified	unclassified
58	-2.65003	unclassified	unclassified	ENSG00000004779	NDUFAB1	NDUFAB1	unclassified	unclassified	unclassified
59	0.698593	unclassified	unclassified	ENSG00000004799	PDK4	PDK4	unclassified	unclassified	tumor suppressor
60	0.50572	unclassified	unclassified	ENSG00000004809	SLC22A16	SLC22A16	unclassified	unclassified	unclassified
61	0.324204	unclassified	unclassified	ENSG00000004838	ZMYND10	ZMYND10	unclassified	unclassified	tumor suppressor
62	0.717678	driver	unclassified	ENSG00000004846	ABCB5	ABCB5	unclassified	oncogene	unclassified
63	0.479793	unclassified	unclassified	ENSG00000004848	ARX	ARX	unclassified	unclassified	unclassified
64	0.592989	unclassified	unclassified	ENSG00000004864	SLC25A13	SLC25A13	unclassified	oncogene	unclassified
65	0.614242	unclassified	unclassified	ENSG00000004866	ST7	ST7	unclassified	unclassified	tumor suppressor
66	-3.04079	driver	essential	ENSG00000004897	CDC27	CDC27	unclassified	unclassified	unclassified
67	-1.53545	unclassified	unclassified	ENSG00000004939	SLC4A1	SLC4A1	unclassified	unclassified	unclassified
68	0.63151	unclassified	unclassified	ENSG00000004948	CALCR	CALCR	unclassified	unclassified	unclassified
69	-0.25243	unclassified	unclassified	ENSG00000004961	HCCS	HCCS	unclassified	oncogene	tumor suppressor
70	-0.0714038	unclassified	unclassified	ENSG00000004975	DVL2	DVL2	unclassified	unclassified	unclassified
71	0.594342	unclassified	unclassified	ENSG00000005001	PRSS22	PRSS22	unclassified	unclassified	unclassified
72	-3.07481	unclassified	essential	ENSG00000005007	UPF1	UPF1	unclassified	unclassified	tumor suppressor
73	0.43385	unclassified	unclassified	ENSG00000005020	SKAP2	SKAP2	unclassified	unclassified	unclassified
74	0.645367	unclassified	unclassified	ENSG00000005022	SLC25A5	SLC25A5	unclassified	unclassified	unclassified
75		unclassified	unclassified	ENSG00000005059	MCUB	CCDC109B	unclassified	unclassified	unclassified
76	0.247694	unclassified	unclassified	ENSG00000005073	HOXA11	HOXA11	unclassified	oncogene	tumor suppressor
77	-1.29196	unclassified	unclassified	ENSG00000005075	POLR2J	POLR2J	unclassified	unclassified	unclassified
78	-2.681	unclassified	essential	ENSG00000005100	DHX33	DHX33	unclassified	unclassified	unclassified
79	-0.0339489	unclassified	unclassified	ENSG00000005102	MEOX1	MEOX1	unclassified	unclassified	unclassified
80	0.399644	unclassified	unclassified	ENSG00000005108	THSD7A	THSD7A	unclassified	unclassified	unclassified
81	-0.933704	unclassified	unclassified	ENSG00000005156	LIG3	LIG3	unclassified	unclassified	unclassified
82	-0.803188	unclassified	unclassified	ENSG00000005175	RPAP3	RPAP3	unclassified	unclassified	unclassified
83	0.279107	unclassified	unclassified	ENSG00000005187	ACSM3	ACSM3	unclassified	unclassified	tumor suppressor
84		unclassified	unclassified	ENSG00000005189	REXO5	AC004381.6	unclassified	unclassified	unclassified
85	-1.21547	unclassified	unclassified	ENSG00000005194	CIAPIN1	CIAPIN1	unclassified	unclassified	unclassified
86		unclassified	unclassified	ENSG00000005206	SPPL2B		unclassified	unclassified	unclassified
87	-0.0957081	unclassified	unclassified	ENSG00000005238	FAM214B	FAM214B	unclassified	unclassified	unclassified
88		unclassified	unclassified	ENSG00000005243	COPZ2	COPZ2	unclassified	unclassified	unclassified
89	0.381422	unclassified	unclassified	ENSG00000005249	PRKAR2B	PRKAR2B	unclassified	oncogene	unclassified
90	0.523737	unclassified	unclassified	ENSG00000005302	MSL3	MSL3	unclassified	unclassified	unclassified
91	-1.16815	unclassified	unclassified	ENSG00000005339	CREBBP	CREBBP	unclassified	oncogene	tumor suppressor
92		unclassified	unclassified	ENSG00000005379	TSPOAP1	BZRAP1	unclassified	unclassified	unclassified
93	-0.440019	unclassified	unclassified	ENSG00000005381	MPO	MPO	unclassified	oncogene	unclassified
94	0.254316	driver	unclassified	ENSG00000005421	PON1	PON1	unclassified	unclassified	unclassified
95	0.506967	unclassified	unclassified	ENSG00000005436	GCFC2	GCFC2	unclassified	unclassified	unclassified
96	0.0908918	unclassified	unclassified	ENSG00000005448	WDR54	WDR54	unclassified	oncogene	unclassified
97	0.452147	unclassified	unclassified	ENSG00000005469	CROT	CROT	unclassified	unclassified	unclassified
98	0.354102	unclassified	unclassified	ENSG00000005471	ABCB4	ABCB4	unclassified	unclassified	tumor suppressor
99	0.537822	unclassified	unclassified	ENSG00000005483	KMT2E	KMT2E	unclassified	unclassified	unclassified
100	0.646852	unclassified	unclassified	ENSG00000005486	RHBDD2	RHBDD2	unclassified	unclassified	unclassified
101	0.423803	unclassified	unclassified	ENSG00000005513	SOX8	SOX8	unclassified	oncogene	unclassified
102	0.321135	unclassified	unclassified	ENSG00000005700	IBTK	IBTK	unclassified	unclassified	unclassified
103	0.354474	unclassified	unclassified	ENSG00000005801	ZNF195	ZNF195	unclassified	unclassified	unclassified
104		unclassified	unclassified	ENSG00000005810	MYCBP2	MYCBP2	unclassified	oncogene	unclassified
105	0.432885	unclassified	unclassified	ENSG00000005812	FBXL3	FBXL3	unclassified	unclassified	unclassified
106	0.35371	unclassified	unclassified	ENSG00000005844	ITGAL	ITGAL	unclassified	unclassified	unclassified
107	0.0349427	unclassified	unclassified	ENSG00000005882	PDK2	PDK2	unclassified	unclassified	unclassified
108	0.00240093	unclassified	unclassified	ENSG00000005884	ITGA3	ITGA3	unclassified	oncogene	unclassified
109	0.420714	unclassified	unclassified	ENSG00000005889	ZFX	ZFX	unclassified	oncogene	unclassified
110	0.598664	unclassified	unclassified	ENSG00000005893	LAMP2	LAMP2	unclassified	unclassified	unclassified
111		unclassified	unclassified	ENSG00000005955		GGNBP2	unclassified	unclassified	unclassified
112	-0.0540076	unclassified	unclassified	ENSG00000005961	ITGA2B	ITGA2B	unclassified	unclassified	unclassified
113	0.539936	unclassified	unclassified	ENSG00000005981	ASB4	ASB4	unclassified	unclassified	unclassified
114	-0.588714	unclassified	unclassified	ENSG00000006007	GDE1	GDE1	unclassified	unclassified	tumor suppressor
115		unclassified	unclassified	ENSG00000006015	REX1BD	C19orf60	unclassified	unclassified	unclassified
116	-0.460271	unclassified	unclassified	ENSG00000006016	CRLF1	CRLF1	unclassified	unclassified	unclassified
117	-0.644752	unclassified	unclassified	ENSG00000006025	OSBPL7	OSBPL7	unclassified	unclassified	unclassified
118	0.245863	unclassified	unclassified	ENSG00000006042	TMEM98	TMEM98	unclassified	unclassified	unclassified
119	-0.0273666	unclassified	unclassified	ENSG00000006047	YBX2	YBX2	unclassified	unclassified	unclassified
120	0.492083	unclassified	unclassified	ENSG00000006059	KRT33A	KRT33A	non-essential	unclassified	unclassified
121		unclassified	unclassified	ENSG00000006062	MAP3K14		unclassified	unclassified	unclassified
122	0.463803	unclassified	unclassified	ENSG00000006071	ABCC8	ABCC8	unclassified	unclassified	unclassified
123		unclassified	unclassified	ENSG00000006074		CCL18	unclassified	unclassified	unclassified
124		unclassified	unclassified	ENSG00000006075		CCL3	unclassified	unclassified	unclassified
125		unclassified	unclassified	ENSG00000006114		SYNRG	unclassified	unclassified	unclassified
126	0.418349	unclassified	unclassified	ENSG00000006116	CACNG3	CACNG3	non-essential	unclassified	unclassified
127	-0.503015	unclassified	unclassified	ENSG00000006118	TMEM132A	TMEM132A	unclassified	unclassified	unclassified
128	0.503676	unclassified	unclassified	ENSG00000006125	AP2B1	AP2B1	unclassified	unclassified	unclassified
129	0.592607	unclassified	unclassified	ENSG00000006128	TAC1	TAC1	unclassified	unclassified	tumor suppressor
130	0.52172	unclassified	unclassified	ENSG00000006194	ZNF263	ZNF263	unclassified	unclassified	unclassified
131	0.236159	unclassified	unclassified	ENSG00000006210	CX3CL1	CX3CL1	unclassified	unclassified	unclassified
132	0.347162	unclassified	unclassified	ENSG00000006282	SPATA20	SPATA20	unclassified	unclassified	unclassified
133	0.0782419	unclassified	unclassified	ENSG00000006283	CACNA1G	CACNA1G	unclassified	unclassified	unclassified
134	0.278423	driver	unclassified	ENSG00000006327	TNFRSF12A	TNFRSF12A	unclassified	unclassified	tumor suppressor
135	0.623026	unclassified	unclassified	ENSG00000006377	DLX6	DLX6	unclassified	unclassified	unclassified
136	0.374788	driver	unclassified	ENSG00000006432	MAP3K9	MAP3K9	unclassified	unclassified	tumor suppressor
137	0.540213	driver	unclassified	ENSG00000006451	RALA	RALA	unclassified	oncogene	tumor suppressor
138	0.537997	unclassified	unclassified	ENSG00000006453	BAIAP2L1	BAIAP2L1	unclassified	unclassified	unclassified
139		unclassified	unclassified	ENSG00000006459	KDM7A	KDM7A	unclassified	unclassified	unclassified
140	0.706654	unclassified	unclassified	ENSG00000006468	ETV1	ETV1	unclassified	oncogene	unclassified
141	0.500829	unclassified	unclassified	ENSG00000006530	AGK	AGK	unclassified	oncogene	unclassified
142		unclassified	unclassified	ENSG00000006534	ALDH3B1	ALDH3B1	unclassified	unclassified	unclassified
143	0.376106	unclassified	unclassified	ENSG00000006555	TTC22	TTC22	unclassified	unclassified	unclassified
144	0.452618	unclassified	unclassified	ENSG00000006576	PHTF2	PHTF2	unclassified	unclassified	unclassified
145	0.419467	unclassified	unclassified	ENSG00000006606	CCL26	CCL26	unclassified	unclassified	unclassified
146	0.436571	unclassified	unclassified	ENSG00000006607	FARP2	FARP2	unclassified	unclassified	unclassified
147	0.394556	unclassified	unclassified	ENSG00000006611	USH1C	USH1C	unclassified	unclassified	unclassified
148	0.634627	unclassified	unclassified	ENSG00000006625	GGCT	GGCT	unclassified	unclassified	unclassified
149	0.324483	unclassified	unclassified	ENSG00000006634	DBF4	DBF4	unclassified	unclassified	unclassified
150	-0.320822	unclassified	unclassified	ENSG00000006638	TBXA2R	TBXA2R	unclassified	unclassified	unclassified
151	0.651349	unclassified	unclassified	ENSG00000006652	IFRD1	IFRD1	unclassified	unclassified	unclassified
152	0.454177	unclassified	unclassified	ENSG00000006659	LGALS14	LGALS14	non-essential	unclassified	unclassified
153	-2.34865	unclassified	essential	ENSG00000006695	COX10	COX10	unclassified	unclassified	unclassified
154	0.0442978	driver	unclassified	ENSG00000006704	GTF2IRD1	GTF2IRD1	unclassified	unclassified	unclassified
155	-1.88988	unclassified	unclassified	ENSG00000006712	PAF1	PAF1	unclassified	unclassified	tumor suppressor
156	-0.542918	unclassified	unclassified	ENSG00000006715	VPS41	VPS41	unclassified	unclassified	unclassified
157	0.491774	unclassified	unclassified	ENSG00000006740	ARHGAP44	ARHGAP44	unclassified	unclassified	unclassified
158	-2.81901	unclassified	essential	ENSG00000006744	ELAC2	ELAC2	unclassified	unclassified	tumor suppressor
159	0.581708	unclassified	unclassified	ENSG00000006747	SCIN	SCIN	unclassified	unclassified	unclassified
160	0.698748	unclassified	unclassified	ENSG00000006756	ARSD	ARSD	unclassified	unclassified	unclassified
161	0.484227	unclassified	unclassified	ENSG00000006757	PNPLA4	PNPLA4	unclassified	unclassified	unclassified
162	0.00226445	unclassified	unclassified	ENSG00000006788	MYH13	MYH13	unclassified	unclassified	unclassified
163	0.0736478	unclassified	unclassified	ENSG00000006831	ADIPOR2	ADIPOR2	unclassified	unclassified	unclassified
164	0.26256	unclassified	unclassified	ENSG00000006837	CDKL3	CDKL3	unclassified	unclassified	unclassified
165	0.728293	unclassified	unclassified	ENSG00000007001	UPP2	UPP2	unclassified	unclassified	unclassified
166	0.537766	unclassified	unclassified	ENSG00000007038	PRSS21	PRSS21	unclassified	unclassified	tumor suppressor
167	-0.181542	unclassified	unclassified	ENSG00000007047	MARK4	MARK4	unclassified	unclassified	unclassified
168	0.718269	driver	unclassified	ENSG00000007062	PROM1	PROM1	unclassified	oncogene	unclassified
169	0.0210974	unclassified	unclassified	ENSG00000007080	CCDC124	CCDC124	unclassified	unclassified	unclassified
170	0.281324	unclassified	unclassified	ENSG00000007129	CEACAM21	CEACAM21	unclassified	unclassified	unclassified
171	-2.9426	unclassified	essential	ENSG00000007168	PAFAH1B1	PAFAH1B1	unclassified	oncogene	tumor suppressor
172	0.350756	unclassified	unclassified	ENSG00000007171	NOS2	NOS2	unclassified	oncogene	unclassified
173	0.294852	unclassified	unclassified	ENSG00000007174	DNAH9	DNAH9	unclassified	unclassified	unclassified
174	-1.22304	unclassified	unclassified	ENSG00000007202	KIAA0100	KIAA0100	unclassified	unclassified	tumor suppressor
175	-0.132778	unclassified	unclassified	ENSG00000007216	SLC13A2	SLC13A2	unclassified	unclassified	unclassified
176	0.513476	unclassified	unclassified	ENSG00000007237	GAS7	GAS7	unclassified	oncogene	tumor suppressor
177	0.0915157	unclassified	unclassified	ENSG00000007255	TRAPPC6A	TRAPPC6A	unclassified	unclassified	unclassified
178	-0.74293	unclassified	unclassified	ENSG00000007264	MATK	MATK	unclassified	unclassified	unclassified
179	0.162567	unclassified	unclassified	ENSG00000007306	CEACAM7	CEACAM7	non-essential	unclassified	unclassified
180	0.0844853	unclassified	unclassified	ENSG00000007312	CD79B	CD79B	unclassified	unclassified	unclassified
181	-0.915872	unclassified	unclassified	ENSG00000007314	SCN4A	SCN4A	unclassified	unclassified	unclassified
182	0.480382	unclassified	unclassified	ENSG00000007341	ST7L	ST7L	unclassified	oncogene	tumor suppressor
183	0.668387	driver	unclassified	ENSG00000007350	TKTL1	TKTL1	unclassified	oncogene	unclassified
184	0.606207	unclassified	unclassified	ENSG00000007372	PAX6	PAX6	unclassified	oncogene	tumor suppressor
185	0.649413	unclassified	unclassified	ENSG00000007376	RPUSD1	RPUSD1	unclassified	unclassified	unclassified
186	-0.210912	unclassified	unclassified	ENSG00000007384	RHBDF1	RHBDF1	unclassified	oncogene	unclassified
187	-0.0602019	unclassified	unclassified	ENSG00000007392	LUC7L	LUC7L	unclassified	unclassified	unclassified
188	0.150178	unclassified	unclassified	ENSG00000007402	CACNA2D2	CACNA2D2	unclassified	unclassified	unclassified
189	0.361962	unclassified	unclassified	ENSG00000007516	BAIAP3	BAIAP3	unclassified	unclassified	unclassified
190	0.482335	unclassified	unclassified	ENSG00000007520	TSR3	TSR3	unclassified	unclassified	unclassified
191	-0.00745451	unclassified	unclassified	ENSG00000007541	PIGQ	PIGQ	unclassified	unclassified	unclassified
192		unclassified	unclassified	ENSG00000007545	CRAMP1	CRAMP1L	unclassified	unclassified	unclassified
193	-0.71934	unclassified	unclassified	ENSG00000007866	TEAD3	TEAD3	unclassified	unclassified	unclassified
194	0.565358	unclassified	unclassified	ENSG00000007908	SELE	SELE	unclassified	unclassified	unclassified
195	-1.97906	unclassified	unclassified	ENSG00000007923	DNAJC11	DNAJC11	unclassified	unclassified	tumor suppressor
196	0.485723	unclassified	unclassified	ENSG00000007933	FMO3	FMO3	unclassified	unclassified	unclassified
197	0.258322	unclassified	unclassified	ENSG00000007944	MYLIP	MYLIP	unclassified	unclassified	unclassified
198	0.66745	unclassified	unclassified	ENSG00000007952	NOX1	NOX1	unclassified	oncogene	unclassified
199	-0.422722	driver	unclassified	ENSG00000007968	E2F2	E2F2	unclassified	oncogene	tumor suppressor
200	-2.49075	unclassified	essential	ENSG00000008018	PSMB1	PSMB1	unclassified	unclassified	unclassified
201	0.423442	unclassified	unclassified	ENSG00000008056	SYN1	SYN1	unclassified	unclassified	unclassified
202	0.135705	unclassified	unclassified	ENSG00000008083	JARID2	JARID2	unclassified	oncogene	tumor suppressor
203	0.663354	unclassified	unclassified	ENSG00000008086	CDKL5	CDKL5	unclassified	unclassified	unclassified
204	0.701923	unclassified	unclassified	ENSG00000008118	CAMK1G	CAMK1G	unclassified	unclassified	unclassified
205	-0.291193	unclassified	unclassified	ENSG00000008128	CDK11A	CDK11A	unclassified	unclassified	unclassified
206	-0.541199	unclassified	unclassified	ENSG00000008130	NADK	NADK	unclassified	unclassified	unclassified
207	0.175469	unclassified	unclassified	ENSG00000008196	TFAP2B	TFAP2B	unclassified	oncogene	tumor suppressor
208	0.501088	unclassified	unclassified	ENSG00000008197	TFAP2D	TFAP2D	non-essential	unclassified	unclassified
209	0.070675	unclassified	unclassified	ENSG00000008226	DLEC1	DLEC1	unclassified	unclassified	tumor suppressor
210	0.409863	unclassified	unclassified	ENSG00000008256	CYTH3	CYTH3	unclassified	unclassified	unclassified
211	0.495399	unclassified	unclassified	ENSG00000008277	ADAM22	ADAM22	unclassified	unclassified	unclassified
212	0.569825	unclassified	unclassified	ENSG00000008282	SYPL1	SYPL1	unclassified	unclassified	unclassified
213	0.419579	unclassified	unclassified	ENSG00000008283	CYB561	CYB561	unclassified	unclassified	unclassified
214	0.0481598	unclassified	unclassified	ENSG00000008294	SPAG9	SPAG9	unclassified	oncogene	unclassified
215	0.0857507	unclassified	unclassified	ENSG00000008300	CELSR3	CELSR3	unclassified	unclassified	unclassified
216	0.576715	unclassified	unclassified	ENSG00000008311	AASS	AASS	unclassified	unclassified	unclassified
217	0.0120793	unclassified	unclassified	ENSG00000008323	PLEKHG6	PLEKHG6	unclassified	unclassified	unclassified
218	-2.64093	unclassified	essential	ENSG00000008324	SS18L2	SS18L2	unclassified	unclassified	unclassified
219	-0.194335	unclassified	unclassified	ENSG00000008382	MPND	MPND	unclassified	unclassified	unclassified
220	0.347125	unclassified	unclassified	ENSG00000008394	MGST1	MGST1	unclassified	unclassified	unclassified
221	0.510558	unclassified	unclassified	ENSG00000008405	CRY1	CRY1	unclassified	unclassified	unclassified
222	0.122866	unclassified	unclassified	ENSG00000008438	PGLYRP1	PGLYRP1	unclassified	unclassified	unclassified
223	-0.0924145	unclassified	unclassified	ENSG00000008441	NFIX	NFIX	unclassified	unclassified	unclassified
224	0.124379	unclassified	unclassified	ENSG00000008513	ST3GAL1	ST3GAL1	unclassified	unclassified	unclassified
225	0.49995	unclassified	unclassified	ENSG00000008516	MMP25	MMP25	unclassified	unclassified	unclassified
226	0.422342	unclassified	unclassified	ENSG00000008517	IL32	IL32	unclassified	unclassified	tumor suppressor
227	0.26058	unclassified	unclassified	ENSG00000008710	PKD1	PKD1	unclassified	oncogene	tumor suppressor
228		unclassified	unclassified	ENSG00000008735	MAPK8IP2	MAPK8IP2	unclassified	unclassified	unclassified
229	-1.67803	unclassified	unclassified	ENSG00000008838	MED24	MED24	unclassified	unclassified	unclassified
230	0.651697	unclassified	unclassified	ENSG00000008853	RHOBTB2	RHOBTB2	unclassified	oncogene	tumor suppressor
231	0.100824	unclassified	unclassified	ENSG00000008869	HEATR5B	HEATR5B	unclassified	unclassified	unclassified
232	0.458464	unclassified	unclassified	ENSG00000008952	SEC62	SEC62	unclassified	oncogene	unclassified
233	-2.80535	unclassified	essential	ENSG00000008988	RPS20	RPS20	unclassified	unclassified	unclassified
234	-1.39728	unclassified	unclassified	ENSG00000009307	CSDE1	CSDE1	unclassified	oncogene	unclassified
235	0.282209	unclassified	unclassified	ENSG00000009335	UBE3C	UBE3C	unclassified	unclassified	unclassified
236	-0.784863	unclassified	unclassified	ENSG00000009413	REV3L	REV3L	unclassified	unclassified	unclassified
237	0.408456	unclassified	unclassified	ENSG00000009694	TENM1	TENM1	unclassified	unclassified	unclassified
238	-0.0196698	unclassified	unclassified	ENSG00000009709	PAX7	PAX7	unclassified	oncogene	unclassified
239	0.232869	unclassified	unclassified	ENSG00000009724	MASP2	MASP2	unclassified	unclassified	unclassified
240	0.427124	unclassified	unclassified	ENSG00000009765	IYD	IYD	unclassified	unclassified	unclassified
241	0.305217	unclassified	unclassified	ENSG00000009780	FAM76A	FAM76A	unclassified	unclassified	unclassified
242	0.434334	unclassified	unclassified	ENSG00000009790	TRAF3IP3	TRAF3IP3	unclassified	unclassified	unclassified
243	0.646842	unclassified	unclassified	ENSG00000009830	POMT2	POMT2	unclassified	unclassified	unclassified
244	-0.541654	unclassified	unclassified	ENSG00000009844	VTA1	VTA1	unclassified	unclassified	unclassified
245	0.477793	unclassified	unclassified	ENSG00000009950	MLXIPL	MLXIPL	unclassified	unclassified	unclassified
246	0.132019	unclassified	unclassified	ENSG00000009954	BAZ1B	BAZ1B	unclassified	unclassified	unclassified
247	0.388712	unclassified	unclassified	ENSG00000010017	RANBP9	RANBP9	unclassified	oncogene	tumor suppressor
248	0.147862	unclassified	unclassified	ENSG00000010030	ETV7	ETV7	unclassified	oncogene	tumor suppressor
249	-1.77142	unclassified	unclassified	ENSG00000010072	SPRTN	SPRTN	unclassified	unclassified	unclassified
250		unclassified	unclassified	ENSG00000010165	EEF1AKNMT	METTL13	unclassified	unclassified	unclassified
251	0.583335	unclassified	unclassified	ENSG00000010219	DYRK4	DYRK4	unclassified	unclassified	unclassified
252	-1.23786	unclassified	essential	ENSG00000010244	ZNF207	ZNF207	unclassified	unclassified	unclassified
253	-2.21784	unclassified	essential	ENSG00000010256	UQCRC1	UQCRC1	unclassified	unclassified	unclassified
254	0.438443	unclassified	unclassified	ENSG00000010270	STARD3NL	STARD3NL	unclassified	unclassified	unclassified
255	0.762403	unclassified	unclassified	ENSG00000010278	CD9	CD9	unclassified	unclassified	unclassified
256	0.419776	unclassified	unclassified	ENSG00000010282	HHATL	HHATL	unclassified	unclassified	tumor suppressor
257	-2.60567	unclassified	unclassified	ENSG00000010292	NCAPD2	NCAPD2	unclassified	unclassified	unclassified
258	0.46325	unclassified	unclassified	ENSG00000010295	IFFO1	IFFO1	unclassified	unclassified	unclassified
259	0.0435847	unclassified	unclassified	ENSG00000010310	GIPR	GIPR	unclassified	unclassified	unclassified
260	0.497695	unclassified	unclassified	ENSG00000010318	PHF7	PHF7	unclassified	unclassified	unclassified
261	0.331891	unclassified	unclassified	ENSG00000010319	SEMA3G	SEMA3G	unclassified	unclassified	unclassified
262	-0.0688447	unclassified	unclassified	ENSG00000010322	NISCH	NISCH	unclassified	oncogene	tumor suppressor
263	-0.403915	unclassified	unclassified	ENSG00000010327	STAB1	STAB1	unclassified	unclassified	unclassified
264	0.134935	unclassified	unclassified	ENSG00000010361	FUZ	FUZ	unclassified	unclassified	unclassified
265	0.467137	unclassified	unclassified	ENSG00000010379	SLC6A13	SLC6A13	unclassified	unclassified	unclassified
266	0.662753	driver	unclassified	ENSG00000010404	IDS	IDS	unclassified	unclassified	unclassified
267	0.296275	driver	unclassified	ENSG00000010438	PRSS3	PRSS3	unclassified	oncogene	tumor suppressor
268	0.291973	unclassified	unclassified	ENSG00000010539	ZNF200	ZNF200	unclassified	unclassified	unclassified
269	0.116839	driver	unclassified	ENSG00000010610	CD4	CD4	unclassified	oncogene	unclassified
270	0.390925	unclassified	unclassified	ENSG00000010626	LRRC23	LRRC23	unclassified	unclassified	unclassified
271	-0.237821	unclassified	unclassified	ENSG00000010671	BTK	BTK	unclassified	oncogene	unclassified
272	0.671702	unclassified	unclassified	ENSG00000010704	HFE	HFE	unclassified	unclassified	unclassified
273	-0.0439529	unclassified	unclassified	ENSG00000010803	SCMH1	SCMH1	unclassified	unclassified	unclassified
274	0.432354	unclassified	unclassified	ENSG00000010810	FYN	FYN	unclassified	oncogene	tumor suppressor
275	0.208351	unclassified	unclassified	ENSG00000010818	HIVEP2	HIVEP2	unclassified	unclassified	unclassified
276	0.377341	unclassified	unclassified	ENSG00000010932	FMO1	FMO1	unclassified	unclassified	unclassified
277		unclassified	unclassified	ENSG00000011007	ELOA	TCEB3	unclassified	unclassified	unclassified
278	0.0157999	unclassified	unclassified	ENSG00000011009	LYPLA2	LYPLA2	unclassified	unclassified	unclassified
279	-0.162431	unclassified	unclassified	ENSG00000011021	CLCN6	CLCN6	unclassified	unclassified	unclassified
280	0.185502	unclassified	unclassified	ENSG00000011028	MRC2	MRC2	unclassified	oncogene	unclassified
281		unclassified	unclassified	ENSG00000011052	NME1-NME2	NME2	unclassified	unclassified	unclassified
282	0.260322	unclassified	unclassified	ENSG00000011083	SLC6A7	SLC6A7	non-essential	oncogene	unclassified
283	0.524791	unclassified	unclassified	ENSG00000011105	TSPAN9	TSPAN9	unclassified	unclassified	unclassified
284	0.427631	unclassified	unclassified	ENSG00000011114	BTBD7	BTBD7	unclassified	oncogene	unclassified
285	-0.300096	unclassified	unclassified	ENSG00000011132	APBA3	APBA3	unclassified	unclassified	unclassified
286	0.220575	unclassified	unclassified	ENSG00000011143	MKS1	MKS1	unclassified	unclassified	unclassified
287	0.273909	unclassified	unclassified	ENSG00000011198	ABHD5	ABHD5	unclassified	oncogene	tumor suppressor
288		unclassified	unclassified	ENSG00000011201	ANOS1	KAL1	unclassified	unclassified	unclassified
289	-0.00278636	unclassified	unclassified	ENSG00000011243	AKAP8L	AKAP8L	unclassified	unclassified	unclassified
290	-0.00360717	unclassified	unclassified	ENSG00000011258	MBTD1	MBTD1	unclassified	unclassified	unclassified
291	-1.00056	unclassified	unclassified	ENSG00000011260	UTP18	UTP18	unclassified	unclassified	unclassified
292	0.00355315	unclassified	unclassified	ENSG00000011275	RNF216	RNF216	unclassified	unclassified	unclassified
293	0.165643	unclassified	unclassified	ENSG00000011295	TTC19	TTC19	unclassified	unclassified	unclassified
294	-0.608223	driver	unclassified	ENSG00000011304	PTBP1	PTBP1	unclassified	oncogene	unclassified
295	0.384656	unclassified	unclassified	ENSG00000011332	DPF1	DPF1	unclassified	unclassified	unclassified
296	0.159518	unclassified	unclassified	ENSG00000011347	SYT7	SYT7	unclassified	oncogene	unclassified
297	-2.43047	unclassified	unclassified	ENSG00000011376	LARS2	LARS2	unclassified	oncogene	unclassified
298	0.416028	unclassified	unclassified	ENSG00000011405	PIK3C2A	PIK3C2A	unclassified	unclassified	unclassified
299	0.376935	unclassified	unclassified	ENSG00000011422	PLAUR	PLAUR	unclassified	oncogene	tumor suppressor
300	-0.0511717	unclassified	unclassified	ENSG00000011426	ANLN	ANLN	unclassified	unclassified	unclassified
301	0.286993	unclassified	unclassified	ENSG00000011451	WIZ	WIZ	unclassified	unclassified	unclassified
302	0.0776704	unclassified	unclassified	ENSG00000011454	RABGAP1	RABGAP1	unclassified	unclassified	unclassified
303	0.441208	unclassified	unclassified	ENSG00000011465	DCN	DCN	unclassified	oncogene	tumor suppressor
304	0.334637	unclassified	unclassified	ENSG00000011478	QPCTL	QPCTL	unclassified	unclassified	unclassified
305	-0.577709	unclassified	unclassified	ENSG00000011485	PPP5C	PPP5C	unclassified	oncogene	unclassified
306	-0.803275	unclassified	unclassified	ENSG00000011523	CEP68	CEP68	unclassified	unclassified	unclassified
307	0.522735	unclassified	unclassified	ENSG00000011566	MAP4K3	MAP4K3	unclassified	unclassified	tumor suppressor
308	0.280316	unclassified	unclassified	ENSG00000011590	ZBTB32	ZBTB32	unclassified	unclassified	unclassified
309	0.257167	unclassified	unclassified	ENSG00000011600	TYROBP	TYROBP	unclassified	unclassified	unclassified
310	0.47324	unclassified	unclassified	ENSG00000011638	TMEM159	TMEM159	unclassified	unclassified	unclassified
311	0.740928	unclassified	unclassified	ENSG00000011677	GABRA3	GABRA3	unclassified	unclassified	unclassified
312	-1.16095	driver	unclassified	ENSG00000012048	BRCA1	BRCA1	unclassified	oncogene	tumor suppressor
313	-1.49491	unclassified	unclassified	ENSG00000012061	ERCC1	ERCC1	unclassified	oncogene	unclassified
314	-0.330334	unclassified	unclassified	ENSG00000012124	CD22	CD22	unclassified	unclassified	unclassified
315		unclassified	unclassified	ENSG00000012171	SEMA3B		unclassified	unclassified	tumor suppressor
316	-1.42816	unclassified	unclassified	ENSG00000012174	MBTPS2	MBTPS2	unclassified	unclassified	unclassified
317	0.514096	unclassified	unclassified	ENSG00000012211	PRICKLE3	PRICKLE3	unclassified	unclassified	unclassified
318	0.20902	unclassified	unclassified	ENSG00000012223	LTF	LTF	unclassified	oncogene	tumor suppressor
319	0.297941	unclassified	unclassified	ENSG00000012232	EXTL3	EXTL3	unclassified	unclassified	tumor suppressor
320	0.439676	unclassified	unclassified	ENSG00000012504	NR1H4	NR1H4	unclassified	oncogene	tumor suppressor
321	0.660348	unclassified	unclassified	ENSG00000012660	ELOVL5	ELOVL5	unclassified	unclassified	unclassified
322	0.306734	unclassified	unclassified	ENSG00000012779	ALOX5	ALOX5	unclassified	oncogene	unclassified
323	0.703498	unclassified	unclassified	ENSG00000012817	KDM5D	KDM5D	unclassified	unclassified	tumor suppressor
324	0.471364	unclassified	unclassified	ENSG00000012822	CALCOCO1	CALCOCO1	unclassified	unclassified	unclassified
325	0.437033	unclassified	unclassified	ENSG00000012963	UBR7	UBR7	unclassified	unclassified	unclassified
326		unclassified	unclassified	ENSG00000012983	MAP4K5	MAP4K5	unclassified	unclassified	unclassified
327	0.434685	unclassified	unclassified	ENSG00000013016	EHD3	EHD3	unclassified	unclassified	tumor suppressor
328	-3.10891	unclassified	essential	ENSG00000013275	PSMC4	PSMC4	unclassified	unclassified	unclassified
329	0.545437	unclassified	unclassified	ENSG00000013288	MAN2B2	MAN2B2	unclassified	unclassified	unclassified
330	0.584897	unclassified	unclassified	ENSG00000013293	SLC7A14	SLC7A14	unclassified	unclassified	unclassified
331	0.458227	unclassified	unclassified	ENSG00000013297	CLDN11	CLDN11	unclassified	unclassified	tumor suppressor
332	-0.0649779	unclassified	unclassified	ENSG00000013306	SLC25A39	SLC25A39	unclassified	unclassified	unclassified
333	0.355799	unclassified	unclassified	ENSG00000013364	MVP	MVP	unclassified	unclassified	unclassified
334	0.510838	unclassified	unclassified	ENSG00000013374	NUB1	NUB1	unclassified	unclassified	unclassified
335	-0.76565	unclassified	unclassified	ENSG00000013375	PGM3	PGM3	unclassified	unclassified	unclassified
336	0.511888	unclassified	unclassified	ENSG00000013392	RWDD2A	RWDD2A	unclassified	unclassified	unclassified
337	0.69174	unclassified	unclassified	ENSG00000013441	CLK1	CLK1	unclassified	oncogene	unclassified
338	-2.10264	unclassified	unclassified	ENSG00000013503	POLR3B	POLR3B	unclassified	unclassified	unclassified
339	0.189646	unclassified	unclassified	ENSG00000013523	ANGEL1	ANGEL1	unclassified	unclassified	unclassified
340	0.632379	unclassified	unclassified	ENSG00000013561	RNF14	RNF14	unclassified	unclassified	unclassified
341	0.225964	unclassified	unclassified	ENSG00000013563	DNASE1L1	DNASE1L1	unclassified	unclassified	unclassified
342	-0.44402	unclassified	unclassified	ENSG00000013573	DDX11	DDX11	unclassified	unclassified	unclassified
343	0.655443	unclassified	unclassified	ENSG00000013583	HEBP1	HEBP1	unclassified	unclassified	unclassified
344	0.446588	unclassified	unclassified	ENSG00000013588	GPRC5A	GPRC5A	unclassified	oncogene	tumor suppressor
345	0.245674	unclassified	unclassified	ENSG00000013619	MAMLD1	MAMLD1	unclassified	unclassified	unclassified
346	-0.113511	unclassified	unclassified	ENSG00000013725	CD6	CD6	unclassified	unclassified	unclassified
347	-1.60623	unclassified	unclassified	ENSG00000013810	TACC3	TACC3	unclassified	oncogene	tumor suppressor
348	0.243616	unclassified	unclassified	ENSG00000014123	UFL1	UFL1	unclassified	oncogene	tumor suppressor
349	-3.04514	unclassified	essential	ENSG00000014138	POLA2	POLA2	unclassified	unclassified	unclassified
350	-1.83383	unclassified	unclassified	ENSG00000014164	ZC3H3	ZC3H3	unclassified	unclassified	unclassified
351	0.243239	unclassified	unclassified	ENSG00000014216	CAPN1	CAPN1	unclassified	unclassified	tumor suppressor
352	0.0938178	unclassified	unclassified	ENSG00000014257	ACPP	ACPP	unclassified	unclassified	unclassified
353	0.573239	unclassified	unclassified	ENSG00000014641	MDH1	MDH1	unclassified	unclassified	unclassified
354	0.0786247	unclassified	unclassified	ENSG00000014824	SLC30A9	SLC30A9	unclassified	unclassified	unclassified
355	0.313301	unclassified	unclassified	ENSG00000014914	MTMR11	MTMR11	unclassified	unclassified	unclassified
356	-3.02132	unclassified	essential	ENSG00000014919	COX15	COX15	unclassified	unclassified	unclassified
357	0.581678	unclassified	unclassified	ENSG00000015133	CCDC88C	CCDC88C	unclassified	unclassified	unclassified
358	0.516483	unclassified	unclassified	ENSG00000015153	YAF2	YAF2	unclassified	unclassified	unclassified
359	0.47051	unclassified	unclassified	ENSG00000015171	ZMYND11	ZMYND11	unclassified	oncogene	tumor suppressor
360	0.344155	unclassified	unclassified	ENSG00000015285	WAS	WAS	unclassified	unclassified	tumor suppressor
361	0.197328	unclassified	unclassified	ENSG00000015413	DPEP1	DPEP1	unclassified	unclassified	tumor suppressor
362	-0.0836845	unclassified	unclassified	ENSG00000015475	BID	BID	unclassified	unclassified	unclassified
363	-1.0947	unclassified	unclassified	ENSG00000015479	MATR3	MATR3	unclassified	unclassified	unclassified
364	0.160067	unclassified	unclassified	ENSG00000015520	NPC1L1	NPC1L1	unclassified	unclassified	unclassified
365	-0.716335	unclassified	unclassified	ENSG00000015532	XYLT2	XYLT2	unclassified	unclassified	unclassified
366		unclassified	unclassified	ENSG00000015568	RGPD5	RGPD5	unclassified	unclassified	unclassified
367	0.357978	unclassified	unclassified	ENSG00000015592	STMN4	STMN4	unclassified	unclassified	unclassified
368	-2.34683	unclassified	essential	ENSG00000015676	NUDCD3	NUDCD3	unclassified	unclassified	unclassified
369	0.47336	unclassified	unclassified	ENSG00000016082	ISL1	ISL1	unclassified	unclassified	unclassified
370	0.138007	unclassified	unclassified	ENSG00000016391	CHDH	CHDH	unclassified	unclassified	unclassified
371	0.506582	unclassified	unclassified	ENSG00000016402	IL20RA	IL20RA	unclassified	unclassified	unclassified
372	0.231346	unclassified	unclassified	ENSG00000016490	CLCA1	CLCA1	non-essential	unclassified	tumor suppressor
373	0.423325	unclassified	unclassified	ENSG00000016602	CLCA4	CLCA4	unclassified	unclassified	unclassified
374	0.344761	unclassified	unclassified	ENSG00000016864	GLT8D1	GLT8D1	unclassified	unclassified	unclassified
375	0.439292	unclassified	unclassified	ENSG00000017260	ATP2C1	ATP2C1	unclassified	unclassified	unclassified
376		unclassified	unclassified	ENSG00000017373		SRCIN1	unclassified	unclassified	unclassified
377	0.693729	driver	unclassified	ENSG00000017427	IGF1	IGF1	unclassified	oncogene	tumor suppressor
378	-0.593307	unclassified	unclassified	ENSG00000017483	SLC38A5	SLC38A5	unclassified	unclassified	unclassified
379		unclassified	unclassified	ENSG00000017621		MAGIX	unclassified	unclassified	unclassified
380	0.330776	unclassified	unclassified	ENSG00000017797	RALBP1	RALBP1	unclassified	oncogene	unclassified
381	0.473682	unclassified	unclassified	ENSG00000018189	RUFY3	RUFY3	unclassified	unclassified	unclassified
382	0.509545	unclassified	unclassified	ENSG00000018236	CNTN1	CNTN1	unclassified	unclassified	unclassified
383	0.287528	unclassified	unclassified	ENSG00000018280	SLC11A1	SLC11A1	unclassified	unclassified	unclassified
384	0.556386	unclassified	unclassified	ENSG00000018408	WWTR1	WWTR1	unclassified	oncogene	unclassified
385	0.180379	unclassified	unclassified	ENSG00000018510	AGPS	AGPS	unclassified	oncogene	unclassified
386	-0.0958007	unclassified	unclassified	ENSG00000018610	CXorf56	CXorf56	unclassified	unclassified	unclassified
387	-1.3533	unclassified	unclassified	ENSG00000018625	ATP1A2	ATP1A2	unclassified	unclassified	unclassified
388	-3.34958	unclassified	essential	ENSG00000018699	TTC27	TTC27	unclassified	unclassified	unclassified
389	0.395011	unclassified	unclassified	ENSG00000018869	ZNF582	ZNF582	unclassified	unclassified	tumor suppressor
390	0.548009	unclassified	unclassified	ENSG00000019102	VSIG2	VSIG2	unclassified	unclassified	unclassified
391	-0.370792	unclassified	unclassified	ENSG00000019144	PHLDB1	PHLDB1	unclassified	unclassified	unclassified
392	0.170021	unclassified	unclassified	ENSG00000019169	MARCO	MARCO	unclassified	unclassified	unclassified
393	0.201293	unclassified	unclassified	ENSG00000019186	CYP24A1	CYP24A1	unclassified	oncogene	unclassified
394	-0.49374	unclassified	unclassified	ENSG00000019485	PRDM11	PRDM11	unclassified	unclassified	unclassified
395	0.222848	unclassified	unclassified	ENSG00000019505	SYT13	SYT13	unclassified	unclassified	tumor suppressor
396	0.39305	driver	unclassified	ENSG00000019549	SNAI2	SNAI2	unclassified	oncogene	tumor suppressor
397	0.180184	unclassified	unclassified	ENSG00000019582	CD74	CD74	unclassified	unclassified	unclassified
398	0.144971	driver	unclassified	ENSG00000019991	HGF	HGF	unclassified	oncogene	unclassified
399	-0.0510077	unclassified	unclassified	ENSG00000019995	ZRANB1	ZRANB1	unclassified	unclassified	unclassified
400	0.256783	unclassified	unclassified	ENSG00000020129	NCDN	NCDN	unclassified	unclassified	unclassified
401		unclassified	unclassified	ENSG00000020181	ADGRA2	GPR124	unclassified	unclassified	unclassified
402	0.38616	unclassified	unclassified	ENSG00000020256	ZFP64	ZFP64	unclassified	unclassified	unclassified
403	-1.98286	unclassified	unclassified	ENSG00000020426	MNAT1	MNAT1	unclassified	oncogene	unclassified
404	0.512403	unclassified	unclassified	ENSG00000020577	SAMD4A	SAMD4A	unclassified	unclassified	unclassified
405	0.156339	unclassified	unclassified	ENSG00000020633	RUNX3	RUNX3	unclassified	oncogene	tumor suppressor
406		unclassified	unclassified	ENSG00000020922	MRE11	MRE11A	unclassified	unclassified	unclassified
407	0.453933	unclassified	unclassified	ENSG00000021300	PLEKHB1	PLEKHB1	unclassified	unclassified	unclassified
408	0.653733	unclassified	unclassified	ENSG00000021355	SERPINB1	SERPINB1	unclassified	unclassified	unclassified
409	0.75208	unclassified	unclassified	ENSG00000021461	CYP3A43	CYP3A43	unclassified	unclassified	unclassified
410	0.182586	unclassified	unclassified	ENSG00000021488	SLC7A9	SLC7A9	unclassified	unclassified	unclassified
411	-0.532325	unclassified	unclassified	ENSG00000021574	SPAST	SPAST	unclassified	unclassified	unclassified
412	0.526528	unclassified	unclassified	ENSG00000021645	NRXN3	NRXN3	unclassified	unclassified	unclassified
413	0.411773	unclassified	unclassified	ENSG00000021762	OSBPL5	OSBPL5	unclassified	unclassified	unclassified
414	-3.5564	unclassified	essential	ENSG00000021776	AQR	AQR	unclassified	unclassified	unclassified
415	0.634141	unclassified	unclassified	ENSG00000021826	CPS1	CPS1	unclassified	unclassified	unclassified
416	0.521354	unclassified	unclassified	ENSG00000021852	C8B	C8B	non-essential	unclassified	unclassified
417	0.683859	unclassified	unclassified	ENSG00000022267	FHL1	FHL1	unclassified	oncogene	tumor suppressor
418		unclassified	unclassified	ENSG00000022277	RTF2	RTFDC1	unclassified	unclassified	unclassified
419	0.754803	unclassified	unclassified	ENSG00000022355	GABRA1	GABRA1	non-essential	unclassified	unclassified
420	-0.531157	unclassified	unclassified	ENSG00000022556	NLRP2	NLRP2	unclassified	unclassified	unclassified
421	-0.130519	unclassified	unclassified	ENSG00000022567	SLC45A4	SLC45A4	unclassified	unclassified	unclassified
422	0.254	unclassified	unclassified	ENSG00000022840	RNF10	RNF10	unclassified	unclassified	unclassified
423	-0.0826825	unclassified	unclassified	ENSG00000022976	ZNF839	ZNF839	unclassified	unclassified	unclassified
424	0.376532	unclassified	unclassified	ENSG00000023041	ZDHHC6	ZDHHC6	unclassified	unclassified	unclassified
425	0.0500136	unclassified	unclassified	ENSG00000023171	GRAMD1B	GRAMD1B	unclassified	unclassified	unclassified
426	-0.238682	unclassified	unclassified	ENSG00000023191	RNH1	RNH1	unclassified	unclassified	unclassified
427	-0.977781	unclassified	unclassified	ENSG00000023228	NDUFS1	NDUFS1	unclassified	unclassified	unclassified
428	0.246104	driver	unclassified	ENSG00000023287	RB1CC1	RB1CC1	unclassified	unclassified	tumor suppressor
429	0.709136	unclassified	unclassified	ENSG00000023318	ERP44	ERP44	unclassified	unclassified	unclassified
430	-0.93106	unclassified	unclassified	ENSG00000023330	ALAS1	ALAS1	unclassified	unclassified	unclassified
431	0.601534	driver	unclassified	ENSG00000023445	BIRC3	BIRC3	unclassified	oncogene	unclassified
432	0.566974	unclassified	unclassified	ENSG00000023516	AKAP11	AKAP11	unclassified	unclassified	unclassified
433	0.497047	unclassified	unclassified	ENSG00000023572	GLRX2	GLRX2	unclassified	unclassified	unclassified
434	-1.98398	unclassified	essential	ENSG00000023608	SNAPC1	SNAPC1	unclassified	unclassified	unclassified
435	0.425132	unclassified	unclassified	ENSG00000023697	DERA	DERA	unclassified	unclassified	unclassified
436	-1.50018	unclassified	unclassified	ENSG00000023734	STRAP	STRAP	unclassified	unclassified	unclassified
437	-0.0840984	unclassified	unclassified	ENSG00000023839	ABCC2	ABCC2	unclassified	unclassified	unclassified
438	-0.130791	unclassified	unclassified	ENSG00000023892	DEF6	DEF6	unclassified	unclassified	unclassified
439	0.337767	unclassified	unclassified	ENSG00000023902	PLEKHO1	PLEKHO1	unclassified	unclassified	unclassified
440	0.369213	unclassified	unclassified	ENSG00000023909	GCLM	GCLM	unclassified	unclassified	unclassified
441	0.0828653	unclassified	unclassified	ENSG00000024048	UBR2	UBR2	unclassified	unclassified	unclassified
442	0.459762	unclassified	unclassified	ENSG00000024422	EHD2	EHD2	unclassified	unclassified	tumor suppressor
443	0.180876	unclassified	unclassified	ENSG00000024526	DEPDC1	DEPDC1	unclassified	oncogene	unclassified
444	0.576735	unclassified	unclassified	ENSG00000024862	CCDC28A	CCDC28A	unclassified	unclassified	unclassified
445	0.114495	unclassified	unclassified	ENSG00000025039	RRAGD	RRAGD	unclassified	unclassified	unclassified
446	0.347463	unclassified	unclassified	ENSG00000025156	HSF2	HSF2	unclassified	unclassified	tumor suppressor
447	0.0178872	unclassified	unclassified	ENSG00000025293	PHF20	PHF20	unclassified	oncogene	unclassified
448	0.0862678	unclassified	unclassified	ENSG00000025423	HSD17B6	HSD17B6	unclassified	unclassified	unclassified
449	0.409105	unclassified	unclassified	ENSG00000025434	NR1H3	NR1H3	unclassified	unclassified	unclassified
450	0.521025	driver	unclassified	ENSG00000025708	TYMP	TYMP	unclassified	unclassified	unclassified
451	-1.11025	unclassified	unclassified	ENSG00000025770	NCAPH2	NCAPH2	unclassified	unclassified	unclassified
452	0.425308	unclassified	unclassified	ENSG00000025772	TOMM34	TOMM34	unclassified	unclassified	unclassified
453	-0.70002	unclassified	unclassified	ENSG00000025796	SEC63	SEC63	unclassified	unclassified	tumor suppressor
454	-0.280868	unclassified	unclassified	ENSG00000025800	KPNA6	KPNA6	unclassified	unclassified	unclassified
455	0.313512	driver	unclassified	ENSG00000026025	VIM	VIM	unclassified	oncogene	tumor suppressor
456		unclassified	unclassified	ENSG00000026036	RTEL1-TNFRSF6B	RTEL1-TNFRSF6B	unclassified	unclassified	unclassified
457	0.311437	driver	unclassified	ENSG00000026103	FAS	FAS	unclassified	oncogene	tumor suppressor
458	0.504332	unclassified	unclassified	ENSG00000026297	RNASET2	RNASET2	unclassified	unclassified	tumor suppressor
459	0.889132	driver	unclassified	ENSG00000026508	CD44	CD44	unclassified	oncogene	tumor suppressor
460	0.380863	unclassified	unclassified	ENSG00000026559	KCNG1	KCNG1	unclassified	unclassified	unclassified
461	0.66747	unclassified	unclassified	ENSG00000026652	AGPAT4	AGPAT4	unclassified	unclassified	unclassified
462	0.394643	unclassified	unclassified	ENSG00000026751	SLAMF7	SLAMF7	unclassified	unclassified	unclassified
463	0.461027	unclassified	unclassified	ENSG00000026950	BTN3A1	BTN3A1	unclassified	unclassified	unclassified
464	-1.39426	unclassified	unclassified	ENSG00000027001	MIPEP	MIPEP	unclassified	unclassified	unclassified
465	0.614206	unclassified	unclassified	ENSG00000027075	PRKCH	PRKCH	unclassified	unclassified	unclassified
466	0.236232	unclassified	unclassified	ENSG00000027644	INSRR	INSRR	non-essential	unclassified	unclassified
467	0.501034	unclassified	unclassified	ENSG00000027697	IFNGR1	IFNGR1	unclassified	unclassified	tumor suppressor
468	0.238944	unclassified	unclassified	ENSG00000027847	B4GALT7	B4GALT7	unclassified	unclassified	unclassified
469	0.187611	unclassified	unclassified	ENSG00000027869	SH2D2A	SH2D2A	unclassified	unclassified	unclassified
470	0.501039	unclassified	unclassified	ENSG00000028116	VRK2	VRK2	unclassified	unclassified	unclassified
471	0.30336	unclassified	unclassified	ENSG00000028137	TNFRSF1B	TNFRSF1B	unclassified	unclassified	unclassified
472	-1.07257	unclassified	unclassified	ENSG00000028203	VEZT	VEZT	unclassified	unclassified	tumor suppressor
473	-1.12788	driver	unclassified	ENSG00000028277	POU2F2	POU2F2	unclassified	unclassified	tumor suppressor
474	-0.13306	unclassified	unclassified	ENSG00000028310	BRD9	BRD9	unclassified	oncogene	unclassified
475	0.267748	unclassified	unclassified	ENSG00000028528	SNX1	SNX1	unclassified	oncogene	tumor suppressor
476	0.755708	unclassified	unclassified	ENSG00000028839	TBPL1	TBPL1	unclassified	unclassified	unclassified
477	0.0889836	driver	unclassified	ENSG00000029153	ARNTL2	ARNTL2	unclassified	unclassified	unclassified
478	-0.00281766	unclassified	unclassified	ENSG00000029363	BCLAF1	BCLAF1	unclassified	unclassified	unclassified
479	0.105263	unclassified	unclassified	ENSG00000029364	SLC39A9	SLC39A9	unclassified	unclassified	unclassified
480	0.474909	unclassified	unclassified	ENSG00000029534	ANK1	ANK1	unclassified	unclassified	unclassified
481	0.736028	unclassified	unclassified	ENSG00000029559	IBSP	IBSP	unclassified	oncogene	unclassified
482	-0.113418	unclassified	unclassified	ENSG00000029639	TFB1M	TFB1M	unclassified	unclassified	unclassified
483	0.392864	unclassified	unclassified	ENSG00000029725	RABEP1	RABEP1	unclassified	unclassified	unclassified
484	-1.15021	unclassified	unclassified	ENSG00000029993	HMGB3	HMGB3	unclassified	oncogene	tumor suppressor
485	-3.3234	unclassified	essential	ENSG00000030066	NUP160	NUP160	unclassified	unclassified	unclassified
486	0.176469	unclassified	unclassified	ENSG00000030110	BAK1	BAK1	unclassified	oncogene	tumor suppressor
487	0.48745	unclassified	unclassified	ENSG00000030304	MUSK	MUSK	unclassified	unclassified	unclassified
488	0.145159	driver	unclassified	ENSG00000030419	IKZF2	IKZF2	unclassified	unclassified	tumor suppressor
489	0.301487	driver	unclassified	ENSG00000030582	GRN	GRN	unclassified	oncogene	unclassified
490	0.57465	unclassified	unclassified	ENSG00000031003	FAM13B	FAM13B	unclassified	unclassified	unclassified
491	0.31727	unclassified	unclassified	ENSG00000031081	ARHGAP31	ARHGAP31	unclassified	unclassified	unclassified
492	0.350973	unclassified	unclassified	ENSG00000031691	CENPQ	CENPQ	unclassified	unclassified	unclassified
493	-3.22153	unclassified	essential	ENSG00000031698	SARS	SARS	unclassified	unclassified	unclassified
494	-1.18638	unclassified	unclassified	ENSG00000031823	RANBP3	RANBP3	unclassified	unclassified	unclassified
495	0.372683	unclassified	unclassified	ENSG00000032219	ARID4A	ARID4A	unclassified	oncogene	tumor suppressor
496		unclassified	unclassified	ENSG00000032389	EIPR1	TSSC1	unclassified	unclassified	unclassified
497	-0.0814738	unclassified	unclassified	ENSG00000032444	PNPLA6	PNPLA6	unclassified	unclassified	unclassified
498	0.373906	unclassified	unclassified	ENSG00000032742	IFT88	IFT88	unclassified	unclassified	tumor suppressor
499	-1.77533	unclassified	essential	ENSG00000033011	ALG1	ALG1	unclassified	oncogene	unclassified
500		unclassified	unclassified	ENSG00000033030	ZCCHC8	ZCCHC8	unclassified	unclassified	unclassified
501	0.207847	unclassified	unclassified	ENSG00000033050	ABCF2	ABCF2	unclassified	unclassified	unclassified
502	0.456806	unclassified	unclassified	ENSG00000033100	CHPF2	CHPF2	unclassified	unclassified	unclassified
503	0.422116	unclassified	unclassified	ENSG00000033122	LRRC7	LRRC7	unclassified	unclassified	unclassified
504	0.491482	driver	unclassified	ENSG00000033170	FUT8	FUT8	unclassified	unclassified	unclassified
505	0.391339	unclassified	unclassified	ENSG00000033178	UBA6	UBA6	unclassified	unclassified	unclassified
506	-1.67927	driver	unclassified	ENSG00000033327	GAB2	GAB2	unclassified	oncogene	unclassified
507	-0.0947363	unclassified	unclassified	ENSG00000033627	ATP6V0A1	ATP6V0A1	unclassified	unclassified	unclassified
508	-0.0796704	unclassified	unclassified	ENSG00000033800	PIAS1	PIAS1	unclassified	unclassified	tumor suppressor
509	-1.3463	unclassified	unclassified	ENSG00000033867	SLC4A7	SLC4A7	unclassified	oncogene	unclassified
510	0.280123	unclassified	unclassified	ENSG00000034053	APBA2	APBA2	unclassified	unclassified	unclassified
511	-0.910167	unclassified	unclassified	ENSG00000034152	MAP2K3	MAP2K3	unclassified	unclassified	tumor suppressor
512	0.523782	unclassified	unclassified	ENSG00000034239	EFCAB1	EFCAB1	unclassified	unclassified	unclassified
513	0.370559	unclassified	unclassified	ENSG00000034510	TMSB10	TMSB10	unclassified	oncogene	unclassified
514	0.398549	unclassified	unclassified	ENSG00000034533	ASTE1	ASTE1	unclassified	unclassified	unclassified
515	0.212739	unclassified	unclassified	ENSG00000034677	RNF19A	RNF19A	unclassified	unclassified	unclassified
516	0.448492	unclassified	unclassified	ENSG00000034693	PEX3	PEX3	unclassified	unclassified	unclassified
517	0.642861	unclassified	unclassified	ENSG00000034713	GABARAPL2	GABARAPL2	unclassified	unclassified	unclassified
518	-1.70786	unclassified	unclassified	ENSG00000034971	MYOC	MYOC	unclassified	unclassified	unclassified
519	0.462011	unclassified	unclassified	ENSG00000035115	SH3YL1	SH3YL1	unclassified	unclassified	unclassified
520	-0.204681	unclassified	unclassified	ENSG00000035141	FAM136A	FAM136A	unclassified	unclassified	unclassified
521	0.147855	driver	unclassified	ENSG00000035403	VCL	VCL	unclassified	unclassified	unclassified
522	0.496167	unclassified	unclassified	ENSG00000035499	DEPDC1B	DEPDC1B	unclassified	unclassified	unclassified
523	0.0573046	unclassified	unclassified	ENSG00000035664	DAPK2	DAPK2	unclassified	unclassified	tumor suppressor
524	0.375906	unclassified	unclassified	ENSG00000035681	NSMAF	NSMAF	unclassified	unclassified	unclassified
525	-3.0695	unclassified	essential	ENSG00000035687	ADSS	ADSS	unclassified	unclassified	unclassified
526	0.691223	unclassified	unclassified	ENSG00000035720	STAP1	STAP1	unclassified	unclassified	unclassified
527	0.440417	unclassified	unclassified	ENSG00000035862	TIMP2	TIMP2	unclassified	unclassified	unclassified
528	-2.63463	unclassified	unclassified	ENSG00000035928	RFC1	RFC1	unclassified	unclassified	unclassified
529	0.301691	unclassified	unclassified	ENSG00000036054	TBC1D23	TBC1D23	unclassified	unclassified	unclassified
530	-1.35464	driver	unclassified	ENSG00000036257	CUL3	CUL3	unclassified	unclassified	tumor suppressor
531	0.67611	unclassified	unclassified	ENSG00000036448	MYOM2	MYOM2	unclassified	unclassified	unclassified
532	0.781175	unclassified	unclassified	ENSG00000036473	OTC	OTC	unclassified	unclassified	unclassified
533	0.28688	unclassified	unclassified	ENSG00000036530	CYP46A1	CYP46A1	unclassified	unclassified	unclassified
534		unclassified	unclassified	ENSG00000036549	AC118549.1	ZZZ3	unclassified	unclassified	unclassified
535	0.418228	unclassified	unclassified	ENSG00000036565	SLC18A1	SLC18A1	unclassified	unclassified	unclassified
536	0.172873	unclassified	unclassified	ENSG00000036672	USP2	USP2	unclassified	unclassified	unclassified
537	-0.020416	unclassified	unclassified	ENSG00000036828	CASR	CASR	unclassified	oncogene	tumor suppressor
538	0.152662	unclassified	unclassified	ENSG00000037042	TUBG2	TUBG2	unclassified	unclassified	unclassified
539	0.199265	unclassified	unclassified	ENSG00000037241	RPL26L1	RPL26L1	unclassified	unclassified	unclassified
540	0.276248	unclassified	unclassified	ENSG00000037280	FLT4	FLT4	unclassified	unclassified	unclassified
541	0.416665	unclassified	unclassified	ENSG00000037474	NSUN2	NSUN2	unclassified	unclassified	unclassified
542	0.0818413	unclassified	unclassified	ENSG00000037637	FBXO42	FBXO42	unclassified	unclassified	unclassified
543	0.507901	unclassified	unclassified	ENSG00000037749	MFAP3	MFAP3	unclassified	unclassified	unclassified
544	0.0864931	unclassified	unclassified	ENSG00000037757	MRI1	MRI1	unclassified	unclassified	unclassified
545	-1.44107	unclassified	unclassified	ENSG00000037897	METTL1	METTL1	unclassified	unclassified	unclassified
546	0.00731806	unclassified	unclassified	ENSG00000037965	HOXC8	HOXC8	unclassified	unclassified	unclassified
547	0.637233	unclassified	unclassified	ENSG00000038002	AGA	AGA	unclassified	unclassified	unclassified
548	0.725503	unclassified	unclassified	ENSG00000038210	PI4K2B	PI4K2B	unclassified	unclassified	tumor suppressor
549	0.0148235	unclassified	unclassified	ENSG00000038219	BOD1L1	BOD1L1	unclassified	unclassified	unclassified
550	0.562924	unclassified	unclassified	ENSG00000038274	MAT2B	MAT2B	unclassified	unclassified	unclassified
551	0.84445	unclassified	unclassified	ENSG00000038295	TLL1	TLL1	unclassified	unclassified	unclassified
552	-1.32308	unclassified	unclassified	ENSG00000038358	EDC4	EDC4	unclassified	unclassified	unclassified
553	0.347771	unclassified	unclassified	ENSG00000038382	TRIO	TRIO	unclassified	unclassified	unclassified
554	0.437463	unclassified	unclassified	ENSG00000038427	VCAN	VCAN	unclassified	unclassified	unclassified
555	-0.125206	unclassified	unclassified	ENSG00000038532	CLEC16A	CLEC16A	unclassified	unclassified	unclassified
556	0.730909	unclassified	unclassified	ENSG00000038945	MSR1	MSR1	unclassified	oncogene	unclassified
557	0.512134	driver	unclassified	ENSG00000039068	CDH1	CDH1	unclassified	oncogene	tumor suppressor
558		unclassified	unclassified	ENSG00000039123	MTREX	SKIV2L2	unclassified	unclassified	unclassified
559	0.574755	unclassified	unclassified	ENSG00000039139	DNAH5	DNAH5	unclassified	oncogene	unclassified
560	0.711253	unclassified	unclassified	ENSG00000039319	ZFYVE16	ZFYVE16	unclassified	unclassified	unclassified
561		unclassified	unclassified	ENSG00000039523	RIPOR1	FAM65A	unclassified	unclassified	unclassified
562	0.746192	unclassified	unclassified	ENSG00000039537	C6	C6	unclassified	unclassified	unclassified
563	0.342085	unclassified	unclassified	ENSG00000039560	RAI14	RAI14	unclassified	oncogene	unclassified
564	0.384901	unclassified	unclassified	ENSG00000039600	SOX30	SOX30	unclassified	unclassified	tumor suppressor
565	-2.76126	unclassified	essential	ENSG00000039650	PNKP	PNKP	unclassified	unclassified	unclassified
566	0.126208	unclassified	unclassified	ENSG00000039987	BEST2	BEST2	unclassified	unclassified	unclassified
567	0.458562	unclassified	unclassified	ENSG00000040199	PHLPP2	PHLPP2	unclassified	unclassified	unclassified
568	-1.02846	unclassified	unclassified	ENSG00000040275	SPDL1	SPDL1	unclassified	unclassified	unclassified
569	0.395442	unclassified	unclassified	ENSG00000040341	STAU2	STAU2	unclassified	unclassified	unclassified
570	-0.654038	unclassified	unclassified	ENSG00000040487	PQLC2	PQLC2	unclassified	unclassified	unclassified
571	0.491768	unclassified	unclassified	ENSG00000040531	CTNS	CTNS	unclassified	unclassified	unclassified
572	-0.225272	unclassified	unclassified	ENSG00000040608	RTN4R	RTN4R	unclassified	unclassified	unclassified
573	-0.604161	unclassified	unclassified	ENSG00000040633	PHF23	PHF23	unclassified	unclassified	unclassified
574	0.739691	unclassified	unclassified	ENSG00000040731	CDH10	CDH10	unclassified	unclassified	unclassified
575	0.418929	unclassified	unclassified	ENSG00000040933	INPP4A	INPP4A	unclassified	unclassified	tumor suppressor
576	0.594109	driver	unclassified	ENSG00000041353	RAB27B	RAB27B	unclassified	oncogene	unclassified
577	-2.23574	unclassified	essential	ENSG00000041357	PSMA4	PSMA4	unclassified	unclassified	unclassified
578	0.429365	unclassified	unclassified	ENSG00000041515	MYO16	MYO16	unclassified	unclassified	unclassified
579	-1.7505	unclassified	essential	ENSG00000041802	LSG1	LSG1	unclassified	unclassified	unclassified
580	-0.415708	unclassified	unclassified	ENSG00000041880	PARP3	PARP3	unclassified	unclassified	unclassified
581	0.197421	driver	unclassified	ENSG00000041982	TNC	TNC	unclassified	oncogene	unclassified
582	0.5951	unclassified	unclassified	ENSG00000041988	THAP3	THAP3	unclassified	unclassified	unclassified
583		unclassified	unclassified	ENSG00000042062	RIPOR3	FAM65C	unclassified	unclassified	unclassified
584	0.637976	unclassified	unclassified	ENSG00000042088	TDP1	TDP1	unclassified	unclassified	unclassified
585	-0.123943	unclassified	unclassified	ENSG00000042286	AIFM2	AIFM2	unclassified	unclassified	unclassified
586	0.512659	unclassified	unclassified	ENSG00000042304	C2orf83	C2orf83	non-essential	unclassified	unclassified
587	0.664309	unclassified	unclassified	ENSG00000042317	SPATA7	SPATA7	unclassified	unclassified	unclassified
588	-2.47762	unclassified	unclassified	ENSG00000042429	MED17	MED17	unclassified	unclassified	unclassified
589	-0.052458	unclassified	unclassified	ENSG00000042445	RETSAT	RETSAT	unclassified	unclassified	unclassified
590	-0.120091	unclassified	unclassified	ENSG00000042493	CAPG	CAPG	unclassified	oncogene	unclassified
591	-2.54215	unclassified	unclassified	ENSG00000042753	AP2S1	AP2S1	unclassified	unclassified	unclassified
592	0.403927	unclassified	unclassified	ENSG00000042781	USH2A	USH2A	unclassified	unclassified	tumor suppressor
593	0.118026	unclassified	unclassified	ENSG00000042813	ZPBP	ZPBP	unclassified	unclassified	unclassified
594	0.397042	unclassified	unclassified	ENSG00000042832	TG	TG	unclassified	unclassified	unclassified
595	0.51614	unclassified	unclassified	ENSG00000042980	ADAM28	ADAM28	unclassified	unclassified	unclassified
596	0.380406	unclassified	unclassified	ENSG00000043039	BARX2	BARX2	unclassified	unclassified	tumor suppressor
597	0.430772	unclassified	unclassified	ENSG00000043093	DCUN1D1	DCUN1D1	unclassified	oncogene	tumor suppressor
598		unclassified	unclassified	ENSG00000043143	JADE2	JADE2	unclassified	unclassified	unclassified
599	0.278842	unclassified	unclassified	ENSG00000043355	ZIC2	ZIC2	unclassified	oncogene	unclassified
600	0.398022	unclassified	unclassified	ENSG00000043462	LCP2	LCP2	unclassified	unclassified	unclassified
601	-0.22056	unclassified	unclassified	ENSG00000043514	TRIT1	TRIT1	unclassified	unclassified	tumor suppressor
602	0.208113	unclassified	unclassified	ENSG00000043591	ADRB1	ADRB1	unclassified	unclassified	unclassified
603	0.414567	unclassified	unclassified	ENSG00000044012	GUCA2B	GUCA2B	unclassified	unclassified	unclassified
604	-1.77636	unclassified	unclassified	ENSG00000044090	CUL7	CUL7	unclassified	unclassified	unclassified
605	0.188121	unclassified	unclassified	ENSG00000044115	CTNNA1	CTNNA1	unclassified	unclassified	tumor suppressor
606	0.670743	unclassified	unclassified	ENSG00000044446	PHKA2	PHKA2	unclassified	unclassified	unclassified
607	0.681602	unclassified	unclassified	ENSG00000044459	CNTLN	CNTLN	unclassified	unclassified	unclassified
608	0.612177	unclassified	unclassified	ENSG00000044524	EPHA3	EPHA3	unclassified	oncogene	tumor suppressor
609	-4.00261	unclassified	unclassified	ENSG00000044574	HSPA5	HSPA5	unclassified	unclassified	tumor suppressor
610	0.439803	unclassified	unclassified	ENSG00000046604	DSG2	DSG2	unclassified	oncogene	unclassified
611	-1.922	unclassified	essential	ENSG00000046647	GEMIN8	GEMIN8	unclassified	unclassified	unclassified
612	0.591088	unclassified	unclassified	ENSG00000046651	OFD1	OFD1	unclassified	unclassified	unclassified
613	0.642129	unclassified	unclassified	ENSG00000046653	GPM6B	GPM6B	unclassified	unclassified	unclassified
614	0.397623	unclassified	unclassified	ENSG00000046774	MAGEC2	MAGEC2	unclassified	oncogene	unclassified
615	0.462529	driver	unclassified	ENSG00000046889	PREX2	PREX2	unclassified	unclassified	unclassified
616	0.0141465	unclassified	unclassified	ENSG00000047056	WDR37	WDR37	unclassified	unclassified	unclassified
617	0.588801	unclassified	unclassified	ENSG00000047188	YTHDC2	YTHDC2	unclassified	unclassified	unclassified
618	0.619555	unclassified	unclassified	ENSG00000047230	CTPS2	CTPS2	unclassified	unclassified	unclassified
619	-1.95679	unclassified	unclassified	ENSG00000047249	ATP6V1H	ATP6V1H	unclassified	unclassified	unclassified
620	-3.4509	unclassified	essential	ENSG00000047315	POLR2B	POLR2B	unclassified	unclassified	unclassified
621	0.623271	unclassified	unclassified	ENSG00000047346	FAM214A	FAM214A	unclassified	unclassified	unclassified
622	0.595766	unclassified	unclassified	ENSG00000047365	ARAP2	ARAP2	unclassified	unclassified	unclassified
623	-1.1824	driver	unclassified	ENSG00000047410	TPR	TPR	unclassified	oncogene	tumor suppressor
624	0.675489	unclassified	unclassified	ENSG00000047457	CP	CP	unclassified	unclassified	unclassified
625	0.099111	unclassified	unclassified	ENSG00000047578	KIAA0556	KIAA0556	unclassified	unclassified	unclassified
626	0.606461	unclassified	unclassified	ENSG00000047579	DTNBP1	DTNBP1	unclassified	unclassified	unclassified
627	0.429063	unclassified	unclassified	ENSG00000047597	XK	XK	unclassified	unclassified	unclassified
628	-0.177439	unclassified	unclassified	ENSG00000047617	ANO2	ANO2	unclassified	unclassified	unclassified
629	0.395632	unclassified	unclassified	ENSG00000047621	C12orf4	C12orf4	unclassified	unclassified	unclassified
630	0.726575	unclassified	unclassified	ENSG00000047634	SCML1	SCML1	unclassified	unclassified	unclassified
631	0.348724	unclassified	unclassified	ENSG00000047644	WWC3	WWC3	unclassified	unclassified	unclassified
632	0.48039	unclassified	unclassified	ENSG00000047648	ARHGAP6	ARHGAP6	unclassified	unclassified	unclassified
633	0.467075	unclassified	unclassified	ENSG00000047662	FAM184B	FAM184B	unclassified	unclassified	unclassified
634	0.472902	unclassified	unclassified	ENSG00000047849	MAP4	MAP4	unclassified	unclassified	unclassified
635	0.429346	unclassified	unclassified	ENSG00000047932	GOPC	GOPC	unclassified	oncogene	unclassified
636	0.579514	driver	unclassified	ENSG00000047936	ROS1	ROS1	unclassified	oncogene	tumor suppressor
637	0.503476	unclassified	unclassified	ENSG00000048028	USP28	USP28	unclassified	oncogene	tumor suppressor
638	0.482981	driver	unclassified	ENSG00000048052	HDAC9	HDAC9	unclassified	oncogene	tumor suppressor
639	0.465743	unclassified	unclassified	ENSG00000048140	TSPAN17	TSPAN17	unclassified	unclassified	unclassified
640	-2.81574	unclassified	essential	ENSG00000048162	NOP16	NOP16	unclassified	unclassified	unclassified
641	0.543098	unclassified	unclassified	ENSG00000048342	CC2D2A	CC2D2A	unclassified	unclassified	unclassified
642	0.299513	unclassified	unclassified	ENSG00000048392	RRM2B	RRM2B	unclassified	oncogene	unclassified
643	0.593533	unclassified	unclassified	ENSG00000048405	ZNF800	ZNF800	unclassified	unclassified	unclassified
644	0.517719	unclassified	unclassified	ENSG00000048462	TNFRSF17	TNFRSF17	unclassified	unclassified	unclassified
645	0.561376	unclassified	unclassified	ENSG00000048471	SNX29	SNX29	unclassified	unclassified	unclassified
646	0.787285	unclassified	unclassified	ENSG00000048540	LMO3	LMO3	unclassified	oncogene	tumor suppressor
647	-1.28585	unclassified	unclassified	ENSG00000048544	MRPS10	MRPS10	unclassified	unclassified	unclassified
648	0.313657	unclassified	unclassified	ENSG00000048545	GUCA1A	GUCA1A	unclassified	unclassified	unclassified
649	-0.498411	unclassified	unclassified	ENSG00000048649	RSF1	RSF1	unclassified	oncogene	unclassified
650	-2.22925	unclassified	unclassified	ENSG00000048707	VPS13D	VPS13D	unclassified	unclassified	unclassified
651	0.504748	unclassified	unclassified	ENSG00000048740	CELF2	CELF2	unclassified	unclassified	tumor suppressor
652	0.164573	unclassified	unclassified	ENSG00000048828	FAM120A	FAM120A	unclassified	unclassified	unclassified
653	0.670683	unclassified	unclassified	ENSG00000048991	R3HDM1	R3HDM1	unclassified	unclassified	unclassified
654	-0.195142	unclassified	unclassified	ENSG00000049089	COL9A2	COL9A2	unclassified	unclassified	unclassified
655	0.31855	driver	unclassified	ENSG00000049130	KITLG	KITLG	unclassified	oncogene	unclassified
656	0.499564	unclassified	unclassified	ENSG00000049167	ERCC8	ERCC8	unclassified	oncogene	unclassified
657	0.543076	unclassified	unclassified	ENSG00000049192	ADAMTS6	ADAMTS6	unclassified	unclassified	unclassified
658	-0.012251	unclassified	unclassified	ENSG00000049239	H6PD	H6PD	unclassified	unclassified	unclassified
659	0.737993	unclassified	unclassified	ENSG00000049245	VAMP3	VAMP3	unclassified	unclassified	unclassified
660	0.101774	unclassified	unclassified	ENSG00000049246	PER3	PER3	unclassified	oncogene	tumor suppressor
661	0.397599	unclassified	unclassified	ENSG00000049247	UTS2	UTS2	unclassified	oncogene	unclassified
662	-0.136574	unclassified	unclassified	ENSG00000049249	TNFRSF9	TNFRSF9	unclassified	unclassified	unclassified
663	-0.263611	unclassified	unclassified	ENSG00000049283	EPN3	EPN3	unclassified	oncogene	unclassified
664	0.541767	unclassified	unclassified	ENSG00000049323	LTBP1	LTBP1	unclassified	unclassified	unclassified
665	0.246905	unclassified	unclassified	ENSG00000049449	RCN1	RCN1	unclassified	unclassified	unclassified
666	-0.115015	driver	unclassified	ENSG00000049540	ELN	ELN	unclassified	unclassified	unclassified
667	-3.4429	unclassified	essential	ENSG00000049541	RFC2	RFC2	unclassified	oncogene	tumor suppressor
668	-0.180453	driver	unclassified	ENSG00000049618	ARID1B	ARID1B	unclassified	oncogene	tumor suppressor
669	0.537893	unclassified	unclassified	ENSG00000049656	CLPTM1L	CLPTM1L	unclassified	oncogene	unclassified
670	0.346305	unclassified	unclassified	ENSG00000049759	NEDD4L	NEDD4L	unclassified	unclassified	tumor suppressor
671	0.0225222	driver	unclassified	ENSG00000049768	FOXP3	FOXP3	unclassified	oncogene	tumor suppressor
672	0.288882	unclassified	unclassified	ENSG00000049769	PPP1R3F	PPP1R3F	unclassified	unclassified	unclassified
673	0.346408	unclassified	unclassified	ENSG00000049860	HEXB	HEXB	unclassified	unclassified	unclassified
674	0.297433	unclassified	unclassified	ENSG00000049883	PTCD2	PTCD2	unclassified	unclassified	unclassified
675		unclassified	unclassified	ENSG00000050030	NEXMIF	KIAA2022	unclassified	unclassified	unclassified
676	0.529786	unclassified	unclassified	ENSG00000050130	JKAMP	JKAMP	unclassified	unclassified	unclassified
677	0.645214	unclassified	unclassified	ENSG00000050165	DKK3	DKK3	unclassified	oncogene	tumor suppressor
678	0.266215	unclassified	unclassified	ENSG00000050327	ARHGEF5	ARHGEF5	unclassified	oncogene	unclassified
679	0.418591	unclassified	unclassified	ENSG00000050344	NFE2L3	NFE2L3	unclassified	unclassified	unclassified
680	0.101632	unclassified	unclassified	ENSG00000050393	MCUR1	MCUR1	unclassified	unclassified	unclassified
681	0.192997	unclassified	unclassified	ENSG00000050405	LIMA1	LIMA1	unclassified	unclassified	unclassified
682	0.501196	unclassified	unclassified	ENSG00000050426	LETMD1	LETMD1	unclassified	oncogene	unclassified
683	0.200003	unclassified	unclassified	ENSG00000050438	SLC4A8	SLC4A8	unclassified	unclassified	unclassified
684	-0.776949	unclassified	unclassified	ENSG00000050555	LAMC3	LAMC3	unclassified	unclassified	unclassified
685	0.806411	unclassified	unclassified	ENSG00000050628	PTGER3	PTGER3	unclassified	unclassified	unclassified
686	0.699399	unclassified	unclassified	ENSG00000050730	TNIP3	TNIP3	unclassified	unclassified	unclassified
687	0.500142	unclassified	unclassified	ENSG00000050748	MAPK9	MAPK9	unclassified	oncogene	tumor suppressor
688	0.14575	unclassified	unclassified	ENSG00000050767	COL23A1	COL23A1	unclassified	unclassified	unclassified
689	0.380943	driver	unclassified	ENSG00000050820	BCAR1	BCAR1	unclassified	oncogene	unclassified
690	0.451368	unclassified	unclassified	ENSG00000051009	FAM160A2	FAM160A2	unclassified	unclassified	unclassified
691	-0.110528	unclassified	unclassified	ENSG00000051108	HERPUD1	HERPUD1	unclassified	unclassified	unclassified
692	-0.173113	unclassified	unclassified	ENSG00000051128	HOMER3	HOMER3	unclassified	unclassified	unclassified
693	-2.9444	driver	unclassified	ENSG00000051180	RAD51	RAD51	unclassified	oncogene	tumor suppressor
694	-0.232486	unclassified	unclassified	ENSG00000051341	POLQ	POLQ	unclassified	unclassified	tumor suppressor
695	0.465448	unclassified	unclassified	ENSG00000051382	PIK3CB	PIK3CB	unclassified	oncogene	unclassified
696	-0.120586	unclassified	unclassified	ENSG00000051523	CYBA	CYBA	unclassified	unclassified	unclassified
697	-2.275	unclassified	essential	ENSG00000051596	THOC3	THOC3	unclassified	unclassified	unclassified
698	0.500709	unclassified	unclassified	ENSG00000051620	HEBP2	HEBP2	unclassified	unclassified	unclassified
699	0.480483	unclassified	unclassified	ENSG00000051825	MPHOSPH9	MPHOSPH9	unclassified	unclassified	unclassified
700	0.169167	unclassified	unclassified	ENSG00000052126	PLEKHA5	PLEKHA5	unclassified	unclassified	unclassified
701	-0.0868595	unclassified	unclassified	ENSG00000052344	PRSS8	PRSS8	unclassified	unclassified	tumor suppressor
702	0.420212	unclassified	unclassified	ENSG00000052723	SIKE1	SIKE1	unclassified	unclassified	unclassified
703	-2.52345	unclassified	essential	ENSG00000052749	RRP12	RRP12	unclassified	unclassified	unclassified
704	0.347443	unclassified	unclassified	ENSG00000052795	FNIP2	FNIP2	unclassified	unclassified	tumor suppressor
705	0.555702	unclassified	unclassified	ENSG00000052802	MSMO1	MSMO1	unclassified	unclassified	unclassified
706	0.388692	unclassified	unclassified	ENSG00000052841	TTC17	TTC17	unclassified	unclassified	unclassified
707	0.281136	unclassified	unclassified	ENSG00000052850	ALX4	ALX4	unclassified	unclassified	tumor suppressor
708	0.496175	unclassified	unclassified	ENSG00000053108	FSTL4	FSTL4	unclassified	unclassified	unclassified
709	0.0487825	unclassified	unclassified	ENSG00000053254	FOXN3	FOXN3	unclassified	unclassified	tumor suppressor
710	0.662305	unclassified	unclassified	ENSG00000053328	METTL24	METTL24	unclassified	unclassified	unclassified
711	0.499213	unclassified	unclassified	ENSG00000053371	AKR7A2	AKR7A2	unclassified	unclassified	unclassified
712	-1.30902	unclassified	unclassified	ENSG00000053372	MRTO4	MRTO4	unclassified	unclassified	unclassified
713	0.428474	unclassified	unclassified	ENSG00000053438	NNAT	NNAT	unclassified	unclassified	tumor suppressor
714	0.00822383	unclassified	unclassified	ENSG00000053501	USE1	USE1	unclassified	oncogene	unclassified
715	0.797755	unclassified	unclassified	ENSG00000053524	MCF2L2	MCF2L2	unclassified	unclassified	unclassified
716	-0.620969	unclassified	unclassified	ENSG00000053702	NRIP2	NRIP2	unclassified	unclassified	unclassified
717	0.570756	unclassified	unclassified	ENSG00000053747	LAMA3	LAMA3	unclassified	unclassified	unclassified
718	0.376002	unclassified	unclassified	ENSG00000053770	AP5M1	AP5M1	unclassified	unclassified	unclassified
719	-2.47577	unclassified	essential	ENSG00000053900	ANAPC4	ANAPC4	unclassified	unclassified	unclassified
720	0.699544	unclassified	unclassified	ENSG00000053918	KCNQ1	KCNQ1	unclassified	unclassified	tumor suppressor
721	-1.74337	unclassified	essential	ENSG00000054116	TRAPPC3	TRAPPC3	unclassified	unclassified	unclassified
722	0.0689782	unclassified	unclassified	ENSG00000054118	THRAP3	THRAP3	unclassified	unclassified	unclassified
723	0.429658	unclassified	unclassified	ENSG00000054148	PHPT1	PHPT1	unclassified	unclassified	unclassified
724	0.185545	unclassified	unclassified	ENSG00000054179	ENTPD2	ENTPD2	unclassified	unclassified	unclassified
725		unclassified	unclassified	ENSG00000054219	LY75	LY75	unclassified	unclassified	unclassified
726	0.195659	driver	unclassified	ENSG00000054267	ARID4B	ARID4B	unclassified	oncogene	tumor suppressor
727	0.696615	unclassified	unclassified	ENSG00000054277	OPN3	OPN3	unclassified	unclassified	unclassified
728	0.606374	unclassified	unclassified	ENSG00000054282	SDCCAG8	SDCCAG8	unclassified	unclassified	unclassified
729		unclassified	unclassified	ENSG00000054356	PTPRN	PTPRN	unclassified	unclassified	unclassified
730	0.447045	unclassified	unclassified	ENSG00000054392	HHAT	HHAT	unclassified	unclassified	unclassified
731	0.469949	unclassified	unclassified	ENSG00000054523	KIF1B	KIF1B	unclassified	oncogene	unclassified
732	0.562942	unclassified	unclassified	ENSG00000054598	FOXC1	FOXC1	unclassified	oncogene	tumor suppressor
733	0.545934	unclassified	unclassified	ENSG00000054611	TBC1D22A	TBC1D22A	unclassified	unclassified	unclassified
734	0.574725	unclassified	unclassified	ENSG00000054654	SYNE2	SYNE2	unclassified	unclassified	unclassified
735	-0.0775936	unclassified	unclassified	ENSG00000054690	PLEKHH1	PLEKHH1	unclassified	unclassified	unclassified
736	0.397875	unclassified	unclassified	ENSG00000054793	ATP9A	ATP9A	unclassified	unclassified	unclassified
737	0.408825	unclassified	unclassified	ENSG00000054796	SPO11	SPO11	non-essential	unclassified	unclassified
738	0.429702	unclassified	unclassified	ENSG00000054803	CBLN4	CBLN4	unclassified	unclassified	unclassified
739	-0.833639	unclassified	unclassified	ENSG00000054938	CHRDL2	CHRDL2	unclassified	oncogene	unclassified
740	0.21642	unclassified	unclassified	ENSG00000054965	FAM168A	FAM168A	unclassified	oncogene	unclassified
741	-0.201858	unclassified	unclassified	ENSG00000054967	RELT	RELT	unclassified	unclassified	unclassified
742	0.500556	unclassified	unclassified	ENSG00000054983	GALC	GALC	unclassified	unclassified	unclassified
743	-3.29229	unclassified	unclassified	ENSG00000055044	NOP58	NOP58	unclassified	unclassified	unclassified
744	-0.385848	unclassified	unclassified	ENSG00000055070	SZRD1	SZRD1	unclassified	unclassified	tumor suppressor
745	0.227529	unclassified	unclassified	ENSG00000055118	KCNH2	KCNH2	unclassified	oncogene	unclassified
746	-2.33953	unclassified	unclassified	ENSG00000055130	CUL1	CUL1	unclassified	unclassified	unclassified
747	0.626467	unclassified	unclassified	ENSG00000055147	FAM114A2	FAM114A2	unclassified	unclassified	unclassified
748		unclassified	unclassified	ENSG00000055163	CYFIP2	CYFIP2	unclassified	unclassified	unclassified
749	0.393441	unclassified	unclassified	ENSG00000055208	TAB2	TAB2	unclassified	unclassified	unclassified
750	0.364318	unclassified	unclassified	ENSG00000055211	GINM1	GINM1	unclassified	unclassified	unclassified
751	0.64563	unclassified	unclassified	ENSG00000055332	EIF2AK2	EIF2AK2	unclassified	oncogene	tumor suppressor
752	-1.01761	unclassified	unclassified	ENSG00000055483	USP36	USP36	unclassified	oncogene	unclassified
753	-0.385073	driver	unclassified	ENSG00000055609	KMT2C	KMT2C	unclassified	oncogene	tumor suppressor
754	0.589213	unclassified	unclassified	ENSG00000055732	MCOLN3	MCOLN3	unclassified	unclassified	unclassified
755	-0.0262649	unclassified	unclassified	ENSG00000055813	CCDC85A	CCDC85A	unclassified	unclassified	unclassified
756	0.217999	unclassified	unclassified	ENSG00000055917	PUM2	PUM2	unclassified	unclassified	unclassified
757	-2.56108	unclassified	essential	ENSG00000055950	MRPL43	MRPL43	unclassified	unclassified	unclassified
758	0.178771	unclassified	unclassified	ENSG00000055955	ITIH4	ITIH4	unclassified	unclassified	unclassified
759	0.53809	unclassified	unclassified	ENSG00000055957	ITIH1	ITIH1	unclassified	unclassified	unclassified
760		unclassified	unclassified	ENSG00000056050	HPF1	C4orf27	unclassified	unclassified	unclassified
761	-0.637743	unclassified	unclassified	ENSG00000056097	ZFR	ZFR	unclassified	unclassified	unclassified
762	0.51423	unclassified	unclassified	ENSG00000056277	ZNF280C	ZNF280C	unclassified	unclassified	unclassified
763	0.689124	unclassified	unclassified	ENSG00000056291	NPFFR2	NPFFR2	unclassified	unclassified	unclassified
764	0.0554524	unclassified	unclassified	ENSG00000056487	PHF21B	PHF21B	unclassified	oncogene	unclassified
765	0.265005	unclassified	unclassified	ENSG00000056558	TRAF1	TRAF1	unclassified	unclassified	unclassified
766	0.65208	unclassified	unclassified	ENSG00000056586	RC3H2	RC3H2	unclassified	unclassified	unclassified
767		unclassified	unclassified	ENSG00000056661		PCGF2	unclassified	unclassified	unclassified
768	0.520269	unclassified	unclassified	ENSG00000056736	IL17RB	IL17RB	unclassified	oncogene	unclassified
769	0.304076	unclassified	unclassified	ENSG00000056972	TRAF3IP2	TRAF3IP2	unclassified	unclassified	unclassified
770	0.594184	unclassified	unclassified	ENSG00000056998	GYG2	GYG2	unclassified	unclassified	unclassified
771	0.041109	unclassified	unclassified	ENSG00000057019	DCBLD2	DCBLD2	unclassified	unclassified	unclassified
772	0.747132	driver	unclassified	ENSG00000057149	SERPINB3	SERPINB3	unclassified	oncogene	tumor suppressor
773	0.390887	unclassified	unclassified	ENSG00000057252	SOAT1	SOAT1	unclassified	unclassified	unclassified
774	0.311274	unclassified	unclassified	ENSG00000057294	PKP2	PKP2	unclassified	unclassified	unclassified
775	0.493315	unclassified	unclassified	ENSG00000057468	MSH4	MSH4	unclassified	unclassified	unclassified
776	0.662859	driver	unclassified	ENSG00000057593	F7	F7	unclassified	unclassified	unclassified
777	0.481583	unclassified	unclassified	ENSG00000057608	GDI2	GDI2	unclassified	unclassified	tumor suppressor
778	0.236445	driver	unclassified	ENSG00000057657	PRDM1	PRDM1	unclassified	oncogene	tumor suppressor
779	0.444346	unclassified	unclassified	ENSG00000057663	ATG5	ATG5	unclassified	unclassified	tumor suppressor
780	0.625794	unclassified	unclassified	ENSG00000057704	TMCC3	TMCC3	unclassified	unclassified	unclassified
781	0.395747	unclassified	unclassified	ENSG00000057757	PITHD1	PITHD1	unclassified	unclassified	unclassified
782	0.371564	unclassified	unclassified	ENSG00000057935	MTA3	MTA3	unclassified	oncogene	tumor suppressor
783	0.466903	driver	unclassified	ENSG00000058056	USP13	USP13	unclassified	oncogene	unclassified
784	0.491925	unclassified	unclassified	ENSG00000058063	ATP11B	ATP11B	unclassified	unclassified	unclassified
785	0.527129	unclassified	unclassified	ENSG00000058085	LAMC2	LAMC2	unclassified	unclassified	tumor suppressor
786	0.68626	unclassified	unclassified	ENSG00000058091	CDK14	CDK14	unclassified	unclassified	unclassified
787	-3.20659	unclassified	unclassified	ENSG00000058262	SEC61A1	SEC61A1	unclassified	unclassified	unclassified
788	0.394003	unclassified	unclassified	ENSG00000058272	PPP1R12A	PPP1R12A	unclassified	unclassified	unclassified
789	0.284978	unclassified	unclassified	ENSG00000058335	RASGRF1	RASGRF1	unclassified	oncogene	unclassified
790	0.340263	unclassified	unclassified	ENSG00000058404	CAMK2B	CAMK2B	unclassified	unclassified	unclassified
791	-0.941327	unclassified	unclassified	ENSG00000058453	CROCC	CROCC	unclassified	unclassified	unclassified
792	-2.68881	unclassified	unclassified	ENSG00000058600	POLR3E	POLR3E	unclassified	unclassified	unclassified
793	0.309478	unclassified	unclassified	ENSG00000058668	ATP2B4	ATP2B4	unclassified	unclassified	unclassified
794	-0.343099	unclassified	unclassified	ENSG00000058673	ZC3H11A	ZC3H11A	unclassified	unclassified	unclassified
795	-2.34136	unclassified	essential	ENSG00000058729	RIOK2	RIOK2	unclassified	unclassified	unclassified
796	0.601275	unclassified	unclassified	ENSG00000058799	YIPF1	YIPF1	unclassified	unclassified	unclassified
797	-0.368566	unclassified	unclassified	ENSG00000058804	NDC1	NDC1	unclassified	unclassified	unclassified
798	0.22585	unclassified	unclassified	ENSG00000058866	DGKG	DGKG	unclassified	unclassified	tumor suppressor
799	-0.140473	unclassified	unclassified	ENSG00000059122	FLYWCH1	FLYWCH1	unclassified	unclassified	unclassified
800	0.243524	unclassified	unclassified	ENSG00000059145	UNKL	UNKL	unclassified	unclassified	unclassified
801	0.463047	unclassified	unclassified	ENSG00000059377	TBXAS1	TBXAS1	unclassified	unclassified	unclassified
802	0.527624	unclassified	unclassified	ENSG00000059378	PARP12	PARP12	unclassified	unclassified	tumor suppressor
803	-2.10199	unclassified	unclassified	ENSG00000059573	ALDH18A1	ALDH18A1	unclassified	unclassified	unclassified
804	0.41328	unclassified	unclassified	ENSG00000059588	TARBP1	TARBP1	unclassified	unclassified	unclassified
805		unclassified	unclassified	ENSG00000059691	GATB	PET112	unclassified	unclassified	unclassified
806	0.296228	unclassified	unclassified	ENSG00000059728	MXD1	MXD1	unclassified	unclassified	tumor suppressor
807	0.599201	unclassified	essential	ENSG00000059758	CDK17	CDK17	unclassified	unclassified	unclassified
808	0.5402	unclassified	unclassified	ENSG00000059769	DNAJC25	DNAJC25	unclassified	unclassified	tumor suppressor
809	0.953164	unclassified	unclassified	ENSG00000059804	SLC2A3	SLC2A3	unclassified	unclassified	unclassified
810	0.147146	unclassified	unclassified	ENSG00000059915	PSD	PSD	unclassified	unclassified	tumor suppressor
811	-2.04691	unclassified	essential	ENSG00000060069	CTDP1	CTDP1	unclassified	unclassified	unclassified
812	0.359973	driver	unclassified	ENSG00000060138	YBX3	YBX3	unclassified	unclassified	unclassified
813	0.601572	unclassified	unclassified	ENSG00000060140	STYK1	STYK1	unclassified	oncogene	unclassified
814	-2.21189	unclassified	unclassified	ENSG00000060237	WNK1	WNK1	unclassified	unclassified	unclassified
815	-1.00954	unclassified	unclassified	ENSG00000060339	CCAR1	CCAR1	unclassified	oncogene	unclassified
816	-0.361723	unclassified	unclassified	ENSG00000060491	OGFR	OGFR	unclassified	unclassified	unclassified
817	0.446724	unclassified	unclassified	ENSG00000060558	GNA15	GNA15	unclassified	unclassified	unclassified
818	-0.50631	unclassified	unclassified	ENSG00000060566	CREB3L3	CREB3L3	unclassified	unclassified	unclassified
819	0.364818	unclassified	unclassified	ENSG00000060642	PIGV	PIGV	unclassified	unclassified	unclassified
820	0.611354	unclassified	unclassified	ENSG00000060656	PTPRU	PTPRU	unclassified	oncogene	tumor suppressor
821	-0.452912	unclassified	unclassified	ENSG00000060688	SNRNP40	SNRNP40	unclassified	unclassified	unclassified
822	0.215523	unclassified	unclassified	ENSG00000060709	RIMBP2	RIMBP2	unclassified	unclassified	unclassified
823	0.608549	unclassified	unclassified	ENSG00000060718	COL11A1	COL11A1	unclassified	unclassified	unclassified
824	0.538606	unclassified	unclassified	ENSG00000060749	QSER1	QSER1	unclassified	unclassified	unclassified
825	0.727956	unclassified	unclassified	ENSG00000060762	MPC1	MPC1	unclassified	unclassified	tumor suppressor
826	0.551528	unclassified	unclassified	ENSG00000060971	ACAA1	ACAA1	unclassified	unclassified	unclassified
827	0.120357	unclassified	unclassified	ENSG00000060982	BCAT1	BCAT1	unclassified	unclassified	unclassified
828	-0.0104879	unclassified	unclassified	ENSG00000061273	HDAC7	HDAC7	unclassified	oncogene	unclassified
829	0.49848	unclassified	unclassified	ENSG00000061337	LZTS1	LZTS1	unclassified	unclassified	tumor suppressor
830	0.433186	unclassified	unclassified	ENSG00000061455	PRDM6	PRDM6	unclassified	unclassified	unclassified
831	0.326541	unclassified	unclassified	ENSG00000061492	WNT8A	WNT8A	unclassified	unclassified	unclassified
832	0.66022	unclassified	unclassified	ENSG00000061656	SPAG4	SPAG4	unclassified	unclassified	unclassified
833	0.487187	unclassified	unclassified	ENSG00000061676	NCKAP1	NCKAP1	unclassified	unclassified	unclassified
834	-2.5226	unclassified	unclassified	ENSG00000061794	MRPS35	MRPS35	unclassified	unclassified	unclassified
835		unclassified	unclassified	ENSG00000061918	GUCY1B1	GUCY1B3	unclassified	unclassified	unclassified
836	-0.953987	unclassified	unclassified	ENSG00000061936	SFSWAP	SFSWAP	unclassified	unclassified	unclassified
837	0.220019	unclassified	unclassified	ENSG00000061938	TNK2	TNK2	unclassified	oncogene	unclassified
838	-0.280497	unclassified	unclassified	ENSG00000061987	MON2	MON2	unclassified	unclassified	unclassified
839	-0.271679	unclassified	unclassified	ENSG00000062038	CDH3	CDH3	unclassified	oncogene	tumor suppressor
840	0.755024	unclassified	unclassified	ENSG00000062096	ARSF	ARSF	unclassified	unclassified	unclassified
841	0.207393	unclassified	unclassified	ENSG00000062194	GPBP1	GPBP1	unclassified	unclassified	unclassified
842	0.333982	unclassified	unclassified	ENSG00000062282	DGAT2	DGAT2	unclassified	unclassified	unclassified
843		unclassified	unclassified	ENSG00000062370	ZNF112	ZNF112	unclassified	unclassified	unclassified
844	-0.201554	unclassified	unclassified	ENSG00000062485	CS	CS	unclassified	unclassified	unclassified
845	0.551536	unclassified	unclassified	ENSG00000062524	LTK	LTK	unclassified	unclassified	unclassified
846	-2.35737	unclassified	essential	ENSG00000062582	MRPS24	MRPS24	unclassified	unclassified	unclassified
847	0.404754	unclassified	unclassified	ENSG00000062598	ELMO2	ELMO2	unclassified	unclassified	unclassified
848		unclassified	unclassified	ENSG00000062650	WAPL	WAPAL	unclassified	unclassified	unclassified
849	-2.62979	unclassified	unclassified	ENSG00000062716	VMP1	VMP1	unclassified	unclassified	unclassified
850	0.93928	unclassified	unclassified	ENSG00000062725	APPBP2	APPBP2	unclassified	unclassified	unclassified
851	-1.47885	driver	unclassified	ENSG00000062822	POLD1	POLD1	unclassified	unclassified	unclassified
852	0.256965	unclassified	unclassified	ENSG00000063015	SEZ6	SEZ6	unclassified	unclassified	unclassified
853	-0.957351	unclassified	unclassified	ENSG00000063046	EIF4B	EIF4B	unclassified	oncogene	unclassified
854	0.451533	unclassified	unclassified	ENSG00000063127	SLC6A16	SLC6A16	unclassified	unclassified	unclassified
855		unclassified	unclassified	ENSG00000063169	BICRA	GLTSCR1	unclassified	unclassified	unclassified
856	-0.32606	unclassified	unclassified	ENSG00000063176	SPHK2	SPHK2	unclassified	oncogene	unclassified
857	-4.17613	unclassified	essential	ENSG00000063177	RPL18	RPL18	unclassified	unclassified	unclassified
858	0.361192	unclassified	unclassified	ENSG00000063180	CA11	CA11	unclassified	unclassified	unclassified
859	0.439734	unclassified	unclassified	ENSG00000063241	ISOC2	ISOC2	unclassified	unclassified	unclassified
860	-3.2695	unclassified	essential	ENSG00000063244	U2AF2	U2AF2	unclassified	unclassified	unclassified
861	-0.0031468	unclassified	unclassified	ENSG00000063245	EPN1	EPN1	unclassified	unclassified	unclassified
862	-0.99279	unclassified	unclassified	ENSG00000063322	MED29	MED29	unclassified	oncogene	unclassified
863	0.38214	unclassified	unclassified	ENSG00000063438	AHRR	AHRR	unclassified	unclassified	tumor suppressor
864	-0.474282	unclassified	unclassified	ENSG00000063515	GSC2	GSC2	non-essential	unclassified	unclassified
865		unclassified	unclassified	ENSG00000063587	ZNF275	ZNF275	unclassified	unclassified	unclassified
866	0.545224	unclassified	unclassified	ENSG00000063601	MTMR1	MTMR1	unclassified	unclassified	unclassified
867	0.729519	unclassified	unclassified	ENSG00000063660	GPC1	GPC1	unclassified	oncogene	unclassified
868	0.688355	unclassified	unclassified	ENSG00000063761	ADCK1	ADCK1	unclassified	unclassified	unclassified
869	0.360698	unclassified	unclassified	ENSG00000063854	HAGH	HAGH	unclassified	unclassified	unclassified
870	-0.94516	unclassified	unclassified	ENSG00000063978	RNF4	RNF4	unclassified	unclassified	unclassified
871	0.759273	unclassified	unclassified	ENSG00000064012	CASP8	CASP8	unclassified	oncogene	tumor suppressor
872	0.368186	unclassified	unclassified	ENSG00000064042	LIMCH1	LIMCH1	unclassified	unclassified	unclassified
873		unclassified	unclassified	ENSG00000064102	INTS13	ASUN	unclassified	unclassified	unclassified
874	0.29373	unclassified	unclassified	ENSG00000064115	TM7SF3	TM7SF3	unclassified	unclassified	unclassified
875	0.199509	unclassified	unclassified	ENSG00000064195	DLX3	DLX3	unclassified	unclassified	unclassified
876	0.432857	unclassified	unclassified	ENSG00000064199	SPA17	SPA17	unclassified	unclassified	unclassified
877	0.60316	unclassified	unclassified	ENSG00000064201	TSPAN32	TSPAN32	unclassified	unclassified	unclassified
878	0.598589	unclassified	unclassified	ENSG00000064205	WISP2	WISP2	unclassified	unclassified	unclassified
879	0.562605	unclassified	unclassified	ENSG00000064218	DMRT3	DMRT3	unclassified	unclassified	unclassified
880	0.705985	unclassified	unclassified	ENSG00000064225	ST3GAL6	ST3GAL6	unclassified	unclassified	unclassified
881	-0.399289	unclassified	unclassified	ENSG00000064270	ATP2C2	ATP2C2	unclassified	unclassified	unclassified
882	0.419382	unclassified	unclassified	ENSG00000064300	NGFR	NGFR	unclassified	oncogene	tumor suppressor
883	0.309421	unclassified	unclassified	ENSG00000064309	CDON	CDON	unclassified	oncogene	tumor suppressor
884	-2.16431	driver	unclassified	ENSG00000064313	TAF2	TAF2	unclassified	unclassified	unclassified
885		unclassified	unclassified	ENSG00000064393	HIPK2	HIPK2	unclassified	unclassified	tumor suppressor
886	-2.46234	unclassified	essential	ENSG00000064419	TNPO3	TNPO3	unclassified	unclassified	unclassified
887		unclassified	unclassified	ENSG00000064489	BORCS8-MEF2B	MEF2BNB-MEF2B	unclassified	unclassified	unclassified
888	-0.894279	unclassified	unclassified	ENSG00000064490	RFXANK	RFXANK	unclassified	unclassified	unclassified
889	0.243082	unclassified	unclassified	ENSG00000064545	TMEM161A	TMEM161A	unclassified	unclassified	unclassified
890	0.426419	unclassified	unclassified	ENSG00000064547	LPAR2	LPAR2	unclassified	unclassified	unclassified
891	0.0924333	unclassified	unclassified	ENSG00000064601	CTSA	CTSA	unclassified	oncogene	unclassified
892	0.141864	unclassified	unclassified	ENSG00000064607	SUGP2	SUGP2	unclassified	unclassified	unclassified
893	0.285564	unclassified	unclassified	ENSG00000064651	SLC12A2	SLC12A2	unclassified	unclassified	unclassified
894	0.662231	unclassified	unclassified	ENSG00000064652	SNX24	SNX24	unclassified	unclassified	unclassified
895	0.235326	unclassified	unclassified	ENSG00000064655	EYA2	EYA2	unclassified	oncogene	unclassified
896	0.197013	unclassified	unclassified	ENSG00000064666	CNN2	CNN2	unclassified	unclassified	unclassified
897	0.184239	unclassified	unclassified	ENSG00000064687	ABCA7	ABCA7	unclassified	unclassified	unclassified
898	0.2217	unclassified	unclassified	ENSG00000064692	SNCAIP	SNCAIP	unclassified	unclassified	unclassified
899	-3.22424	unclassified	essential	ENSG00000064703	DDX20	DDX20	unclassified	oncogene	tumor suppressor
900	0.282988	unclassified	unclassified	ENSG00000064726	BTBD1	BTBD1	unclassified	unclassified	unclassified
901	0.606087	unclassified	unclassified	ENSG00000064763	FAR2	FAR2	unclassified	unclassified	unclassified
902	0.203496	unclassified	unclassified	ENSG00000064787	BCAS1	BCAS1	unclassified	oncogene	unclassified
903	0.440645	unclassified	unclassified	ENSG00000064835	POU1F1	POU1F1	unclassified	oncogene	unclassified
904	0.0953968	unclassified	unclassified	ENSG00000064886	CHI3L2	CHI3L2	unclassified	unclassified	unclassified
905	0.371027	unclassified	unclassified	ENSG00000064932	SBNO2	SBNO2	unclassified	unclassified	unclassified
906	0.713174	unclassified	unclassified	ENSG00000064933	PMS1	PMS1	unclassified	unclassified	unclassified
907	0.381437	unclassified	unclassified	ENSG00000064961	HMG20B	HMG20B	unclassified	unclassified	unclassified
908	0.685337	unclassified	unclassified	ENSG00000064989	CALCRL	CALCRL	unclassified	unclassified	unclassified
909	-0.782474	unclassified	unclassified	ENSG00000064995	TAF11	TAF11	unclassified	unclassified	unclassified
910	-0.429072	unclassified	unclassified	ENSG00000064999	ANKS1A	ANKS1A	unclassified	unclassified	unclassified
911	-0.30877	unclassified	unclassified	ENSG00000065000	AP3D1	AP3D1	unclassified	unclassified	unclassified
912	0.256274	unclassified	unclassified	ENSG00000065029	ZNF76	ZNF76	unclassified	unclassified	unclassified
913	0.419548	unclassified	unclassified	ENSG00000065054	SLC9A3R2	SLC9A3R2	unclassified	unclassified	unclassified
914	0.614419	unclassified	unclassified	ENSG00000065057	NTHL1	NTHL1	unclassified	unclassified	unclassified
915	0.18677	unclassified	unclassified	ENSG00000065060	UHRF1BP1	UHRF1BP1	unclassified	unclassified	unclassified
916	-0.439567	unclassified	unclassified	ENSG00000065135	GNAI3	GNAI3	unclassified	unclassified	unclassified
917	0.021603	unclassified	unclassified	ENSG00000065150	IPO5	IPO5	unclassified	unclassified	unclassified
918	0.514097	unclassified	unclassified	ENSG00000065154	OAT	OAT	unclassified	unclassified	unclassified
919	-3.35576	unclassified	essential	ENSG00000065183	WDR3	WDR3	unclassified	unclassified	unclassified
920	0.635603	unclassified	unclassified	ENSG00000065243	PKN2	PKN2	unclassified	unclassified	tumor suppressor
921	-2.57582	unclassified	unclassified	ENSG00000065268	WDR18	WDR18	unclassified	unclassified	unclassified
922	-0.000251941	unclassified	unclassified	ENSG00000065308	TRAM2	TRAM2	unclassified	unclassified	unclassified
923	0.296852	driver	unclassified	ENSG00000065320	NTN1	NTN1	unclassified	oncogene	tumor suppressor
924	-0.118593	unclassified	unclassified	ENSG00000065325	GLP2R	GLP2R	unclassified	unclassified	unclassified
925	-0.383342	unclassified	unclassified	ENSG00000065328	MCM10	MCM10	unclassified	oncogene	unclassified
926	0.206917	unclassified	unclassified	ENSG00000065357	DGKA	DGKA	unclassified	unclassified	unclassified
927	0.428426	driver	unclassified	ENSG00000065361	ERBB3	ERBB3	unclassified	oncogene	unclassified
928	0.526569	unclassified	unclassified	ENSG00000065371	ROPN1	ROPN1	unclassified	unclassified	unclassified
929	0.574471	unclassified	unclassified	ENSG00000065413	ANKRD44	ANKRD44	unclassified	unclassified	unclassified
930	-3.53601	unclassified	essential	ENSG00000065427	KARS	KARS	unclassified	unclassified	unclassified
931	0.585109	unclassified	unclassified	ENSG00000065457	ADAT1	ADAT1	unclassified	unclassified	unclassified
932	0.419805	unclassified	unclassified	ENSG00000065485	PDIA5	PDIA5	unclassified	unclassified	unclassified
933	0.339991	unclassified	unclassified	ENSG00000065491	TBC1D22B	TBC1D22B	unclassified	unclassified	unclassified
934	-0.566644	unclassified	unclassified	ENSG00000065518	NDUFB4	NDUFB4	unclassified	unclassified	unclassified
935	-1.41618	unclassified	unclassified	ENSG00000065526	SPEN	SPEN	unclassified	unclassified	tumor suppressor
936	0.362547	unclassified	unclassified	ENSG00000065534	MYLK	MYLK	unclassified	oncogene	unclassified
937	0.65355	unclassified	unclassified	ENSG00000065548	ZC3H15	ZC3H15	unclassified	oncogene	unclassified
938	0.537225	unclassified	unclassified	ENSG00000065559	MAP2K4	MAP2K4	unclassified	oncogene	tumor suppressor
939	0.016694	unclassified	unclassified	ENSG00000065600	TMEM206	TMEM206	unclassified	unclassified	unclassified
940	-0.0757034	unclassified	unclassified	ENSG00000065609	SNAP91	SNAP91	unclassified	unclassified	unclassified
941	0.120151	unclassified	unclassified	ENSG00000065613	SLK	SLK	unclassified	unclassified	unclassified
942	0.658115	unclassified	unclassified	ENSG00000065615	CYB5R4	CYB5R4	unclassified	unclassified	unclassified
943	-0.333227	unclassified	unclassified	ENSG00000065618	COL17A1	COL17A1	unclassified	unclassified	unclassified
944	0.648774	unclassified	unclassified	ENSG00000065621	GSTO2	GSTO2	unclassified	unclassified	unclassified
945	-0.462918	unclassified	unclassified	ENSG00000065665	SEC61A2	SEC61A2	unclassified	unclassified	unclassified
946	0.152365	unclassified	unclassified	ENSG00000065675	PRKCQ	PRKCQ	unclassified	unclassified	unclassified
947	0.386233	unclassified	unclassified	ENSG00000065717	TLE2	TLE2	unclassified	unclassified	unclassified
948	0.424195	unclassified	unclassified	ENSG00000065802	ASB1	ASB1	unclassified	unclassified	unclassified
949	0.637215	unclassified	unclassified	ENSG00000065809	FAM107B	FAM107B	unclassified	unclassified	unclassified
950	0.606732	unclassified	unclassified	ENSG00000065833	ME1	ME1	unclassified	unclassified	unclassified
951	0.381634	unclassified	unclassified	ENSG00000065882	TBC1D1	TBC1D1	unclassified	unclassified	unclassified
952	-1.66546	unclassified	unclassified	ENSG00000065883	CDK13	CDK13	unclassified	unclassified	unclassified
953	-0.600732	unclassified	unclassified	ENSG00000065911	MTHFD2	MTHFD2	unclassified	unclassified	unclassified
954	0.439509	unclassified	unclassified	ENSG00000065923	SLC9A7	SLC9A7	unclassified	unclassified	unclassified
955	0.466912	unclassified	unclassified	ENSG00000065970	FOXJ2	FOXJ2	unclassified	unclassified	tumor suppressor
956	-0.980555	driver	unclassified	ENSG00000065978	YBX1	YBX1	unclassified	oncogene	unclassified
957	-0.122023	driver	unclassified	ENSG00000065989	PDE4A	PDE4A	unclassified	oncogene	unclassified
958	0.745247	unclassified	unclassified	ENSG00000066027	PPP2R5A	PPP2R5A	unclassified	unclassified	unclassified
959	0.371781	unclassified	unclassified	ENSG00000066032	CTNNA2	CTNNA2	unclassified	unclassified	unclassified
960	0.162117	unclassified	unclassified	ENSG00000066044	ELAVL1	ELAVL1	unclassified	oncogene	unclassified
961	0.292675	unclassified	unclassified	ENSG00000066056	TIE1	TIE1	unclassified	unclassified	unclassified
962	0.25448	unclassified	unclassified	ENSG00000066084	DIP2B	DIP2B	unclassified	unclassified	unclassified
963	-1.03783	unclassified	unclassified	ENSG00000066117	SMARCD1	SMARCD1	unclassified	unclassified	unclassified
964	-1.19258	driver	unclassified	ENSG00000066135	KDM4A	KDM4A	unclassified	oncogene	tumor suppressor
965	-1.24525	unclassified	unclassified	ENSG00000066136	NFYC	NFYC	unclassified	oncogene	unclassified
966	0.579121	unclassified	unclassified	ENSG00000066185	ZMYND12	ZMYND12	unclassified	unclassified	unclassified
967	0.00629369	unclassified	unclassified	ENSG00000066230	SLC9A3	SLC9A3	unclassified	unclassified	unclassified
968	0.0746689	unclassified	unclassified	ENSG00000066248	NGEF	NGEF	unclassified	unclassified	unclassified
969	-0.335783	driver	unclassified	ENSG00000066279	ASPM	ASPM	unclassified	unclassified	unclassified
970	0.482745	unclassified	unclassified	ENSG00000066294	CD84	CD84	unclassified	unclassified	unclassified
971	-0.609207	unclassified	unclassified	ENSG00000066322	ELOVL1	ELOVL1	unclassified	unclassified	unclassified
972	-1.8284	driver	unclassified	ENSG00000066336	SPI1	SPI1	unclassified	oncogene	tumor suppressor
973	-1.26953	unclassified	unclassified	ENSG00000066379	ZNRD1	ZNRD1	unclassified	unclassified	unclassified
974	0.592411	unclassified	unclassified	ENSG00000066382	MPPED2	MPPED2	unclassified	oncogene	tumor suppressor
975	0.5714	unclassified	unclassified	ENSG00000066405	CLDN18	CLDN18	unclassified	unclassified	unclassified
976	-3.16369	unclassified	unclassified	ENSG00000066422	ZBTB11	ZBTB11	unclassified	unclassified	unclassified
977	0.555796	unclassified	unclassified	ENSG00000066427	ATXN3	ATXN3	unclassified	unclassified	unclassified
978	0.609099	unclassified	unclassified	ENSG00000066455	GOLGA5	GOLGA5	unclassified	unclassified	unclassified
979	0.572076	driver	unclassified	ENSG00000066468	FGFR2	FGFR2	unclassified	oncogene	tumor suppressor
980	0.526516	unclassified	unclassified	ENSG00000066557	LRRC40	LRRC40	unclassified	unclassified	unclassified
981	0.73385	unclassified	unclassified	ENSG00000066583	ISOC1	ISOC1	unclassified	unclassified	unclassified
982	0.484043	unclassified	unclassified	ENSG00000066629	EML1	EML1	unclassified	unclassified	unclassified
983	0.456092	unclassified	unclassified	ENSG00000066651	TRMT11	TRMT11	unclassified	unclassified	unclassified
984	0.153458	unclassified	unclassified	ENSG00000066654	THUMPD1	THUMPD1	unclassified	unclassified	unclassified
985	0.584738	unclassified	essential	ENSG00000066697	MSANTD3	MSANTD3	unclassified	unclassified	unclassified
986	0.440211	unclassified	unclassified	ENSG00000066735	KIF26A	KIF26A	unclassified	unclassified	unclassified
987	0.521312	driver	unclassified	ENSG00000066739	ATG2B	ATG2B	unclassified	unclassified	unclassified
988	0.300419	unclassified	unclassified	ENSG00000066777	ARFGEF1	ARFGEF1	unclassified	unclassified	unclassified
989	0.685379	unclassified	unclassified	ENSG00000066813	ACSM2B	ACSM2B	unclassified	unclassified	unclassified
990	-0.167885	unclassified	unclassified	ENSG00000066827	ZFAT	ZFAT	unclassified	unclassified	unclassified
991	-0.0657654	unclassified	unclassified	ENSG00000066855	MTFR1	MTFR1	unclassified	unclassified	unclassified
992	-1.36672	unclassified	unclassified	ENSG00000066923	STAG3	STAG3	unclassified	unclassified	unclassified
993	0.0810333	unclassified	unclassified	ENSG00000066926	FECH	FECH	unclassified	unclassified	tumor suppressor
994	0.418534	unclassified	unclassified	ENSG00000066933	MYO9A	MYO9A	unclassified	unclassified	unclassified
995	-0.443789	unclassified	unclassified	ENSG00000067048	DDX3Y	DDX3Y	unclassified	unclassified	unclassified
996	-0.282121	unclassified	unclassified	ENSG00000067057	PFKP	PFKP	unclassified	unclassified	unclassified
997	0.20273	unclassified	unclassified	ENSG00000067064	IDI1	IDI1	unclassified	unclassified	unclassified
998	0.535922	unclassified	unclassified	ENSG00000067066	SP100	SP100	unclassified	unclassified	unclassified
999	0.476814	unclassified	unclassified	ENSG00000067082	KLF6	KLF6	unclassified	oncogene	tumor suppressor
1000		unclassified	unclassified	ENSG00000067113	PLPP1	PPAP2A	unclassified	unclassified	unclassified
1001	0.017777	unclassified	unclassified	ENSG00000067141	NEO1	NEO1	unclassified	unclassified	unclassified
1002	0.6291	unclassified	unclassified	ENSG00000067167	TRAM1	TRAM1	unclassified	unclassified	unclassified
1003	0.682045	unclassified	unclassified	ENSG00000067177	PHKA1	PHKA1	unclassified	unclassified	unclassified
1004	0.416252	unclassified	unclassified	ENSG00000067182	TNFRSF1A	TNFRSF1A	unclassified	unclassified	unclassified
1005	-0.492846	unclassified	unclassified	ENSG00000067191	CACNB1	CACNB1	unclassified	unclassified	unclassified
1006	0.327768	unclassified	unclassified	ENSG00000067208	EVI5	EVI5	unclassified	oncogene	unclassified
1007	0.480537	unclassified	unclassified	ENSG00000067221	STOML1	STOML1	unclassified	unclassified	unclassified
1008	-2.27275	driver	unclassified	ENSG00000067225	PKM	PKM	unclassified	oncogene	unclassified
1009	-0.157974	unclassified	unclassified	ENSG00000067248	DHX29	DHX29	unclassified	unclassified	unclassified
1010	-1.49533	unclassified	unclassified	ENSG00000067334	DNTTIP2	DNTTIP2	unclassified	unclassified	unclassified
1011	0.325939	unclassified	unclassified	ENSG00000067365	METTL22	METTL22	unclassified	unclassified	unclassified
1012	-0.31516	unclassified	unclassified	ENSG00000067369	TP53BP1	TP53BP1	unclassified	unclassified	tumor suppressor
1013	0.484266	unclassified	unclassified	ENSG00000067445	TRO	TRO	unclassified	unclassified	unclassified
1014	-0.523028	unclassified	unclassified	ENSG00000067533	RRP15	RRP15	unclassified	unclassified	unclassified
1015	-2.10855	driver	unclassified	ENSG00000067560	RHOA	RHOA	unclassified	oncogene	tumor suppressor
1016	-3.30888	unclassified	essential	ENSG00000067596	DHX8	DHX8	unclassified	unclassified	unclassified
1017	0.138416	unclassified	unclassified	ENSG00000067606	PRKCZ	PRKCZ	unclassified	unclassified	unclassified
1018	0.859385	unclassified	unclassified	ENSG00000067646	ZFY	ZFY	unclassified	unclassified	unclassified
1019	-3.38643	unclassified	unclassified	ENSG00000067704	IARS2	IARS2	unclassified	unclassified	unclassified
1020	0.439336	unclassified	unclassified	ENSG00000067715	SYT1	SYT1	unclassified	unclassified	unclassified
1021	0.0306673	unclassified	unclassified	ENSG00000067798	NAV3	NAV3	unclassified	unclassified	tumor suppressor
1022	0.285808	unclassified	unclassified	ENSG00000067829	IDH3G	IDH3G	unclassified	unclassified	unclassified
1023	0.139482	unclassified	unclassified	ENSG00000067836	ROGDI	ROGDI	unclassified	unclassified	unclassified
1024	0.661285	unclassified	unclassified	ENSG00000067840	PDZD4	PDZD4	unclassified	unclassified	unclassified
1025	0.624478	unclassified	unclassified	ENSG00000067842	ATP2B3	ATP2B3	unclassified	unclassified	unclassified
1026	0.228068	unclassified	unclassified	ENSG00000067900	ROCK1	ROCK1	unclassified	oncogene	tumor suppressor
1027	-0.71967	unclassified	unclassified	ENSG00000067955	CBFB	CBFB	unclassified	oncogene	unclassified
1028	0.460372	unclassified	unclassified	ENSG00000067992	PDK3	PDK3	unclassified	unclassified	unclassified
1029	0.57523	unclassified	unclassified	ENSG00000068001	HYAL2	HYAL2	unclassified	unclassified	tumor suppressor
1030	0.173843	unclassified	unclassified	ENSG00000068024	HDAC4	HDAC4	unclassified	oncogene	unclassified
1031	0.290253	unclassified	unclassified	ENSG00000068028	RASSF1	RASSF1	unclassified	oncogene	tumor suppressor
1032	0.363178	driver	unclassified	ENSG00000068078	FGFR3	FGFR3	unclassified	oncogene	tumor suppressor
1033	-0.0630284	unclassified	unclassified	ENSG00000068079	IFI35	IFI35	unclassified	unclassified	unclassified
1034	0.0112235	unclassified	unclassified	ENSG00000068097	HEATR6	HEATR6	unclassified	unclassified	unclassified
1035	-2.3107	unclassified	unclassified	ENSG00000068120	COASY	COASY	unclassified	unclassified	unclassified
1036	0.0614346	unclassified	unclassified	ENSG00000068137	PLEKHH3	PLEKHH3	unclassified	unclassified	unclassified
1037	0.384656	unclassified	unclassified	ENSG00000068305	MEF2A	MEF2A	unclassified	unclassified	tumor suppressor
1038	-0.378443	unclassified	unclassified	ENSG00000068308	OTUD5	OTUD5	unclassified	unclassified	unclassified
1039	0.0808389	driver	unclassified	ENSG00000068323	TFE3	TFE3	unclassified	oncogene	unclassified
1040	0.0732177	unclassified	unclassified	ENSG00000068354	TBC1D25	TBC1D25	unclassified	unclassified	unclassified
1041	0.362934	unclassified	unclassified	ENSG00000068366	ACSL4	ACSL4	unclassified	oncogene	tumor suppressor
1042	0.461767	unclassified	unclassified	ENSG00000068383	INPP5A	INPP5A	unclassified	unclassified	unclassified
1043	-1.98899	unclassified	unclassified	ENSG00000068394	GPKOW	GPKOW	unclassified	unclassified	unclassified
1044	-0.0335051	unclassified	unclassified	ENSG00000068400	GRIPAP1	GRIPAP1	unclassified	unclassified	unclassified
1045	0.350375	unclassified	unclassified	ENSG00000068438	FTSJ1	FTSJ1	unclassified	unclassified	unclassified
1046	0.431712	unclassified	unclassified	ENSG00000068489	PRR11	PRR11	unclassified	oncogene	unclassified
1047	0.666835	unclassified	unclassified	ENSG00000068615	REEP1	REEP1	unclassified	unclassified	unclassified
1048	0.0854824	unclassified	unclassified	ENSG00000068650	ATP11A	ATP11A	unclassified	unclassified	unclassified
1049	-3.4255	unclassified	essential	ENSG00000068654	POLR1A	POLR1A	unclassified	unclassified	unclassified
1050	0.62795	unclassified	unclassified	ENSG00000068697	LAPTM4A	LAPTM4A	unclassified	unclassified	unclassified
1051	-1.4684	unclassified	unclassified	ENSG00000068724	TTC7A	TTC7A	unclassified	unclassified	unclassified
1052	0.512545	unclassified	unclassified	ENSG00000068745	IP6K2	IP6K2	unclassified	unclassified	unclassified
1053		unclassified	unclassified	ENSG00000068781	STON1-GTF2A1L	STON1-GTF2A1L	unclassified	unclassified	unclassified
1054	-2.91871	unclassified	essential	ENSG00000068784	SRBD1	SRBD1	unclassified	unclassified	unclassified
1055		unclassified	unclassified	ENSG00000068793		CYFIP1	unclassified	unclassified	unclassified
1056	0.476439	unclassified	unclassified	ENSG00000068796	KIF2A	KIF2A	unclassified	unclassified	unclassified
1057	-0.392991	unclassified	unclassified	ENSG00000068831	RASGRP2	RASGRP2	unclassified	oncogene	unclassified
1058	0.219511	unclassified	unclassified	ENSG00000068878	PSME4	PSME4	unclassified	unclassified	unclassified
1059	0.622166	unclassified	unclassified	ENSG00000068885	IFT80	IFT80	unclassified	unclassified	unclassified
1060	-0.022911	unclassified	unclassified	ENSG00000068903	SIRT2	SIRT2	unclassified	oncogene	tumor suppressor
1061	-0.263048	unclassified	unclassified	ENSG00000068912	ERLEC1	ERLEC1	unclassified	unclassified	unclassified
1062	-0.562151	unclassified	unclassified	ENSG00000068971	PPP2R5B	PPP2R5B	unclassified	unclassified	unclassified
1063	-0.118383	unclassified	unclassified	ENSG00000068976	PYGM	PYGM	unclassified	unclassified	unclassified
1064	0.577071	unclassified	unclassified	ENSG00000068985	PAGE1	PAGE1	unclassified	unclassified	unclassified
1065	0.511885	driver	unclassified	ENSG00000069011	PITX1	PITX1	unclassified	oncogene	tumor suppressor
1066	0.712832	unclassified	unclassified	ENSG00000069018	TRPC7	TRPC7	non-essential	unclassified	unclassified
1067	-0.421095	unclassified	unclassified	ENSG00000069020	MAST4	MAST4	unclassified	unclassified	unclassified
1068		unclassified	unclassified	ENSG00000069122	ADGRF5	GPR116	unclassified	unclassified	unclassified
1069	-0.048195	unclassified	unclassified	ENSG00000069188	SDK2	SDK2	unclassified	unclassified	unclassified
1070	0.659038	unclassified	unclassified	ENSG00000069206	ADAM7	ADAM7	unclassified	unclassified	unclassified
1071	-3.04749	unclassified	essential	ENSG00000069248	NUP133	NUP133	unclassified	unclassified	unclassified
1072	0.349688	unclassified	unclassified	ENSG00000069275	NUCKS1	NUCKS1	unclassified	oncogene	unclassified
1073	-1.87446	unclassified	unclassified	ENSG00000069329	VPS35	VPS35	unclassified	unclassified	unclassified
1074	-0.0486316	unclassified	unclassified	ENSG00000069345	DNAJA2	DNAJA2	unclassified	unclassified	unclassified
1075	0.0662836	unclassified	unclassified	ENSG00000069399	BCL3	BCL3	unclassified	oncogene	unclassified
1076	0.471935	unclassified	unclassified	ENSG00000069424	KCNAB2	KCNAB2	unclassified	unclassified	unclassified
1077	0.587175	unclassified	unclassified	ENSG00000069431	ABCC9	ABCC9	unclassified	unclassified	unclassified
1078	0.0701134	unclassified	unclassified	ENSG00000069482	GAL	GAL	unclassified	unclassified	unclassified
1079	0.430792	unclassified	unclassified	ENSG00000069493	CLEC2D	CLEC2D	unclassified	unclassified	unclassified
1080	0.51571	unclassified	unclassified	ENSG00000069509	FUNDC1	FUNDC1	unclassified	unclassified	unclassified
1081	0.601166	unclassified	unclassified	ENSG00000069535	MAOB	MAOB	unclassified	unclassified	unclassified
1082	0.611482	unclassified	unclassified	ENSG00000069667	RORA	RORA	unclassified	unclassified	unclassified
1083	0.284726	unclassified	unclassified	ENSG00000069696	DRD4	DRD4	unclassified	unclassified	unclassified
1084	0.391107	unclassified	unclassified	ENSG00000069702	TGFBR3	TGFBR3	unclassified	oncogene	tumor suppressor
1085		unclassified	unclassified	ENSG00000069712		KIAA1107	unclassified	unclassified	unclassified
1086	-0.000530808	unclassified	unclassified	ENSG00000069764	PLA2G10	PLA2G10	unclassified	unclassified	unclassified
1087	0.78093	unclassified	unclassified	ENSG00000069812	HES2	HES2	unclassified	unclassified	unclassified
1088	-1.71442	unclassified	unclassified	ENSG00000069849	ATP1B3	ATP1B3	unclassified	oncogene	unclassified
1089	0.345488	unclassified	unclassified	ENSG00000069869	NEDD4	NEDD4	unclassified	oncogene	unclassified
1090		unclassified	unclassified	ENSG00000069943	PIGB	PIGB	unclassified	unclassified	unclassified
1091	0.0571589	unclassified	unclassified	ENSG00000069956	MAPK6	MAPK6	unclassified	unclassified	unclassified
1092	0.577439	unclassified	unclassified	ENSG00000069966	GNB5	GNB5	unclassified	unclassified	unclassified
1093	0.505587	unclassified	unclassified	ENSG00000069974	RAB27A	RAB27A	unclassified	oncogene	unclassified
1094		unclassified	unclassified	ENSG00000069998	HDHD5	CECR5	unclassified	unclassified	unclassified
1095		unclassified	unclassified	ENSG00000070010	UFD1	UFD1L	unclassified	unclassified	unclassified
1096	0.418278	unclassified	unclassified	ENSG00000070018	LRP6	LRP6	unclassified	oncogene	unclassified
1097	0.513514	driver	unclassified	ENSG00000070019	GUCY2C	GUCY2C	unclassified	unclassified	tumor suppressor
1098	0.453327	unclassified	unclassified	ENSG00000070031	SCT	SCT	unclassified	unclassified	unclassified
1099	-0.267574	unclassified	unclassified	ENSG00000070047	PHRF1	PHRF1	unclassified	unclassified	unclassified
1100		unclassified	unclassified	ENSG00000070061	ELP1	IKBKAP	unclassified	unclassified	unclassified
1101	0.367973	unclassified	unclassified	ENSG00000070081	NUCB2	NUCB2	unclassified	oncogene	unclassified
1102	0.539608	unclassified	unclassified	ENSG00000070087	PFN2	PFN2	unclassified	oncogene	unclassified
1103	0.296023	unclassified	unclassified	ENSG00000070159	PTPN3	PTPN3	unclassified	oncogene	tumor suppressor
1104	-0.864466	unclassified	unclassified	ENSG00000070182	SPTB	SPTB	unclassified	unclassified	unclassified
1105	0.294981	unclassified	unclassified	ENSG00000070190	DAPP1	DAPP1	unclassified	unclassified	unclassified
1106	0.0521999	driver	unclassified	ENSG00000070193	FGF10	FGF10	unclassified	oncogene	unclassified
1107	0.575716	unclassified	unclassified	ENSG00000070214	SLC44A1	SLC44A1	unclassified	unclassified	unclassified
1108	0.676396	unclassified	unclassified	ENSG00000070269	TMEM260	TMEM260	unclassified	unclassified	unclassified
1109	-1.70561	unclassified	unclassified	ENSG00000070366	SMG6	SMG6	unclassified	unclassified	unclassified
1110	-0.269975	unclassified	unclassified	ENSG00000070367	EXOC5	EXOC5	unclassified	unclassified	unclassified
1111	-0.142831	unclassified	unclassified	ENSG00000070371	CLTCL1	CLTCL1	unclassified	unclassified	unclassified
1112	-0.0345523	unclassified	unclassified	ENSG00000070388	FGF22	FGF22	unclassified	unclassified	unclassified
1113	0.0914198	unclassified	unclassified	ENSG00000070404	FSTL3	FSTL3	unclassified	oncogene	unclassified
1114	0.0400964	unclassified	unclassified	ENSG00000070413	DGCR2	DGCR2	unclassified	unclassified	unclassified
1115	0.259722	unclassified	unclassified	ENSG00000070423	RNF126	RNF126	unclassified	unclassified	tumor suppressor
1116	-1.26028	unclassified	unclassified	ENSG00000070444	MNT	MNT	unclassified	unclassified	unclassified
1117	0.386881	unclassified	unclassified	ENSG00000070476	ZXDC	ZXDC	unclassified	unclassified	unclassified
1118	-0.271657	unclassified	unclassified	ENSG00000070495	JMJD6	JMJD6	unclassified	oncogene	unclassified
1119	0.489367	unclassified	unclassified	ENSG00000070501	POLB	POLB	unclassified	unclassified	unclassified
1120	0.512456	unclassified	unclassified	ENSG00000070526	ST6GALNAC1	ST6GALNAC1	unclassified	unclassified	unclassified
1121	0.576122	unclassified	unclassified	ENSG00000070540	WIPI1	WIPI1	unclassified	unclassified	unclassified
1122	0.0677748	unclassified	unclassified	ENSG00000070601	FRMPD1	FRMPD1	unclassified	unclassified	unclassified
1123	0.306097	unclassified	unclassified	ENSG00000070610	GBA2	GBA2	unclassified	unclassified	unclassified
1124	0.237046	unclassified	unclassified	ENSG00000070614	NDST1	NDST1	unclassified	unclassified	unclassified
1125	0.429822	unclassified	unclassified	ENSG00000070669	ASNS	ASNS	unclassified	unclassified	unclassified
1126	0.233046	unclassified	unclassified	ENSG00000070718	AP3M2	AP3M2	unclassified	unclassified	unclassified
1127	-0.123275	unclassified	unclassified	ENSG00000070729	CNGB1	CNGB1	unclassified	unclassified	unclassified
1128	0.448193	unclassified	unclassified	ENSG00000070731	ST6GALNAC2	ST6GALNAC2	unclassified	unclassified	unclassified
1129	0.542318	unclassified	unclassified	ENSG00000070748	CHAT	CHAT	non-essential	unclassified	unclassified
1130	-1.71571	unclassified	essential	ENSG00000070756	PABPC1	PABPC1	unclassified	oncogene	unclassified
1131	0.137112	unclassified	unclassified	ENSG00000070759	TESK2	TESK2	unclassified	unclassified	unclassified
1132		unclassified	unclassified	ENSG00000070761	CFAP20	C16orf80	unclassified	unclassified	unclassified
1133	0.627912	unclassified	unclassified	ENSG00000070770	CSNK2A2	CSNK2A2	unclassified	unclassified	unclassified
1134	-0.0040169	unclassified	unclassified	ENSG00000070778	PTPN21	PTPN21	unclassified	unclassified	unclassified
1135	-3.47113	unclassified	essential	ENSG00000070785	EIF2B3	EIF2B3	unclassified	unclassified	unclassified
1136	0.632483	unclassified	unclassified	ENSG00000070808	CAMK2A	CAMK2A	unclassified	unclassified	unclassified
1137	-0.45432	unclassified	unclassified	ENSG00000070814	TCOF1	TCOF1	unclassified	unclassified	tumor suppressor
1138	0.115264	driver	unclassified	ENSG00000070831	CDC42	CDC42	unclassified	oncogene	tumor suppressor
1139	0.47846	unclassified	unclassified	ENSG00000070882	OSBPL3	OSBPL3	unclassified	unclassified	unclassified
1140	0.26113	unclassified	unclassified	ENSG00000070886	EPHA8	EPHA8	unclassified	oncogene	unclassified
1141	0.336495	driver	unclassified	ENSG00000070915	SLC12A3	SLC12A3	unclassified	unclassified	unclassified
1142	0.715297	unclassified	unclassified	ENSG00000070950	RAD18	RAD18	unclassified	unclassified	unclassified
1143	0.0127988	unclassified	unclassified	ENSG00000070961	ATP2B1	ATP2B1	unclassified	unclassified	unclassified
1144	0.512651	unclassified	unclassified	ENSG00000070985	TRPM5	TRPM5	unclassified	unclassified	unclassified
1145	0.364811	unclassified	unclassified	ENSG00000071051	NCK2	NCK2	unclassified	unclassified	unclassified
1146	0.394476	unclassified	unclassified	ENSG00000071054	MAP4K4	MAP4K4	unclassified	oncogene	tumor suppressor
1147	0.130765	unclassified	unclassified	ENSG00000071073	MGAT4A	MGAT4A	unclassified	unclassified	unclassified
1148	-2.33415	unclassified	essential	ENSG00000071082	RPL31	RPL31	unclassified	unclassified	unclassified
1149	-2.28986	unclassified	unclassified	ENSG00000071127	WDR1	WDR1	unclassified	oncogene	unclassified
1150	0.776984	unclassified	unclassified	ENSG00000071189	SNX13	SNX13	unclassified	unclassified	unclassified
1151	0.317579	unclassified	unclassified	ENSG00000071203	MS4A12	MS4A12	unclassified	unclassified	unclassified
1152	0.517945	unclassified	unclassified	ENSG00000071205	ARHGAP10	ARHGAP10	unclassified	unclassified	tumor suppressor
1153	0.37712	unclassified	unclassified	ENSG00000071242	RPS6KA2	RPS6KA2	unclassified	unclassified	tumor suppressor
1154	0.329356	unclassified	unclassified	ENSG00000071243	ING3	ING3	unclassified	oncogene	tumor suppressor
1155	0.334066	unclassified	unclassified	ENSG00000071246	VASH1	VASH1	unclassified	unclassified	tumor suppressor
1156	0.300233	unclassified	unclassified	ENSG00000071282	LMCD1	LMCD1	unclassified	oncogene	unclassified
1157		unclassified	essential	ENSG00000071462	BUD23	WBSCR22	unclassified	unclassified	unclassified
1158	-0.576725	unclassified	unclassified	ENSG00000071537	SEL1L	SEL1L	unclassified	unclassified	tumor suppressor
1159	-0.170615	unclassified	unclassified	ENSG00000071539	TRIP13	TRIP13	unclassified	oncogene	unclassified
1160	-3.1501	unclassified	unclassified	ENSG00000071553	ATP6AP1	ATP6AP1	unclassified	unclassified	unclassified
1161	-2.2712	driver	unclassified	ENSG00000071564	TCF3	TCF3	unclassified	oncogene	tumor suppressor
1162	0.623197	unclassified	unclassified	ENSG00000071575	TRIB2	TRIB2	unclassified	oncogene	tumor suppressor
1163	-0.276318	unclassified	unclassified	ENSG00000071626	DAZAP1	DAZAP1	unclassified	oncogene	unclassified
1164	0.228004	unclassified	unclassified	ENSG00000071655	MBD3	MBD3	unclassified	oncogene	unclassified
1165	-0.125387	unclassified	unclassified	ENSG00000071677	PRLH	PRLH	non-essential	unclassified	unclassified
1166	0.556669	unclassified	unclassified	ENSG00000071794	HLTF	HLTF	unclassified	unclassified	tumor suppressor
1167	-3.44362	unclassified	unclassified	ENSG00000071859	FAM50A	FAM50A	unclassified	unclassified	unclassified
1168	0.568477	unclassified	unclassified	ENSG00000071889	FAM3A	FAM3A	unclassified	unclassified	unclassified
1169	-3.14944	unclassified	essential	ENSG00000071894	CPSF1	CPSF1	unclassified	unclassified	unclassified
1170	0.442801	unclassified	unclassified	ENSG00000071909	MYO3B	MYO3B	unclassified	unclassified	unclassified
1171	0.376861	unclassified	unclassified	ENSG00000071967	CYBRD1	CYBRD1	unclassified	unclassified	unclassified
1172	0.653706	unclassified	unclassified	ENSG00000071991	CDH19	CDH19	unclassified	unclassified	unclassified
1173	-1.55705	unclassified	unclassified	ENSG00000071994	PDCD2	PDCD2	unclassified	unclassified	tumor suppressor
1174	0.697006	unclassified	unclassified	ENSG00000072041	SLC6A15	SLC6A15	unclassified	unclassified	unclassified
1175	0.501938	unclassified	unclassified	ENSG00000072042	RDH11	RDH11	unclassified	unclassified	unclassified
1176	0.111045	driver	unclassified	ENSG00000072062	PRKACA	PRKACA	unclassified	unclassified	unclassified
1177		unclassified	unclassified	ENSG00000072071	ADGRL1	LPHN1	unclassified	unclassified	unclassified
1178	0.67143	unclassified	unclassified	ENSG00000072080	SPP2	SPP2	unclassified	oncogene	unclassified
1179	0.425683	unclassified	unclassified	ENSG00000072110	ACTN1	ACTN1	unclassified	unclassified	unclassified
1180	0.385763	unclassified	unclassified	ENSG00000072121	ZFYVE26	ZFYVE26	unclassified	unclassified	unclassified
1181	0.562561	unclassified	unclassified	ENSG00000072133	RPS6KA6	RPS6KA6	unclassified	oncogene	tumor suppressor
1182	0.62712	unclassified	unclassified	ENSG00000072134	EPN2	EPN2	unclassified	unclassified	unclassified
1183	0.309751	unclassified	unclassified	ENSG00000072135	PTPN18	PTPN18	unclassified	unclassified	unclassified
1184	0.66273	unclassified	unclassified	ENSG00000072163	LIMS2	LIMS2	unclassified	unclassified	unclassified
1185	0.288103	unclassified	unclassified	ENSG00000072182	ASIC4	ASIC4	unclassified	unclassified	unclassified
1186	0.834163	unclassified	unclassified	ENSG00000072195	SPEG	SPEG	unclassified	unclassified	unclassified
1187	0.376264	unclassified	unclassified	ENSG00000072201	LNX1	LNX1	unclassified	unclassified	unclassified
1188	0.628471	unclassified	unclassified	ENSG00000072210	ALDH3A2	ALDH3A2	unclassified	unclassified	unclassified
1189	-3.55669	unclassified	essential	ENSG00000072274	TFRC	TFRC	unclassified	oncogene	unclassified
1190	-0.85844	driver	unclassified	ENSG00000072310	SREBF1	SREBF1	unclassified	unclassified	unclassified
1191	0.61122	unclassified	unclassified	ENSG00000072315	TRPC5	TRPC5	non-essential	unclassified	unclassified
1192	0.159127	unclassified	unclassified	ENSG00000072364	AFF4	AFF4	unclassified	unclassified	unclassified
1193	0.669871	unclassified	unclassified	ENSG00000072401	UBE2D1	UBE2D1	unclassified	unclassified	unclassified
1194	0.523324	unclassified	unclassified	ENSG00000072415	MPP5	MPP5	unclassified	unclassified	unclassified
1195	0.412827	unclassified	unclassified	ENSG00000072422	RHOBTB1	RHOBTB1	unclassified	unclassified	tumor suppressor
1196		unclassified	unclassified	ENSG00000072444		ASAH2C	unclassified	unclassified	unclassified
1197	-3.1803	unclassified	essential	ENSG00000072501	SMC1A	SMC1A	unclassified	oncogene	unclassified
1198	-2.76574	unclassified	essential	ENSG00000072506	HSD17B10	HSD17B10	unclassified	unclassified	unclassified
1199	0.354242	unclassified	unclassified	ENSG00000072518	MARK2	MARK2	unclassified	oncogene	unclassified
1200	0.437429	driver	unclassified	ENSG00000072571	HMMR	HMMR	unclassified	oncogene	tumor suppressor
1201	0.166811	unclassified	unclassified	ENSG00000072609	CHFR	CHFR	unclassified	unclassified	tumor suppressor
1202	0.557802	unclassified	unclassified	ENSG00000072657	TRHDE	TRHDE	unclassified	unclassified	unclassified
1203	0.68497	unclassified	unclassified	ENSG00000072682	P4HA2	P4HA2	unclassified	unclassified	unclassified
1204	0.310784	unclassified	unclassified	ENSG00000072694	FCGR2B	FCGR2B	unclassified	unclassified	unclassified
1205	0.0120084	unclassified	unclassified	ENSG00000072736	NFATC3	NFATC3	unclassified	unclassified	tumor suppressor
1206	-2.17891	unclassified	unclassified	ENSG00000072756	TRNT1	TRNT1	unclassified	unclassified	unclassified
1207	-0.081028	unclassified	unclassified	ENSG00000072778	ACADVL	ACADVL	unclassified	unclassified	unclassified
1208	0.448851	unclassified	unclassified	ENSG00000072786	STK10	STK10	unclassified	unclassified	unclassified
1209	-2.65888	unclassified	unclassified	ENSG00000072803	FBXW11	FBXW11	unclassified	unclassified	unclassified
1210	0.210311	unclassified	unclassified	ENSG00000072818	ACAP1	ACAP1	unclassified	unclassified	unclassified
1211	-0.169737	unclassified	unclassified	ENSG00000072832	CRMP1	CRMP1	unclassified	unclassified	tumor suppressor
1212	0.593872	unclassified	unclassified	ENSG00000072840	EVC	EVC	unclassified	unclassified	unclassified
1213	-0.86292	unclassified	unclassified	ENSG00000072849	DERL2	DERL2	unclassified	unclassified	unclassified
1214	0.375133	unclassified	unclassified	ENSG00000072858	SIDT1	SIDT1	unclassified	unclassified	unclassified
1215	-0.326852	unclassified	unclassified	ENSG00000072864	NDE1	NDE1	unclassified	unclassified	unclassified
1216	0.573453	unclassified	unclassified	ENSG00000072952	MRVI1	MRVI1	unclassified	unclassified	unclassified
1217	0.18329	unclassified	unclassified	ENSG00000072954	TMEM38A	TMEM38A	unclassified	unclassified	unclassified
1218	-0.324525	unclassified	unclassified	ENSG00000072958	AP1M1	AP1M1	unclassified	unclassified	unclassified
1219	0.559812	unclassified	unclassified	ENSG00000073008	PVR	PVR	unclassified	oncogene	unclassified
1220		unclassified	unclassified	ENSG00000073009		IKBKG	unclassified	unclassified	unclassified
1221	-0.329079	unclassified	unclassified	ENSG00000073050	XRCC1	XRCC1	unclassified	unclassified	tumor suppressor
1222	-0.0182477	unclassified	unclassified	ENSG00000073060	SCARB1	SCARB1	unclassified	oncogene	unclassified
1223	0.26199	unclassified	unclassified	ENSG00000073067	CYP2W1	CYP2W1	unclassified	unclassified	unclassified
1224	-3.49118	unclassified	unclassified	ENSG00000073111	MCM2	MCM2	unclassified	oncogene	unclassified
1225	0.374179	unclassified	unclassified	ENSG00000073146	MOV10L1	MOV10L1	unclassified	unclassified	unclassified
1226	0.303023	unclassified	unclassified	ENSG00000073150	PANX2	PANX2	unclassified	unclassified	tumor suppressor
1227		unclassified	unclassified	ENSG00000073169	SELENOO	SELO	unclassified	unclassified	unclassified
1228	0.713414	driver	unclassified	ENSG00000073282	TP63	TP63	unclassified	oncogene	tumor suppressor
1229	0.370786	unclassified	unclassified	ENSG00000073331	ALPK1	ALPK1	unclassified	unclassified	unclassified
1230	0.421172	unclassified	unclassified	ENSG00000073350	LLGL2	LLGL2	unclassified	unclassified	unclassified
1231	0.133023	unclassified	unclassified	ENSG00000073417	PDE8A	PDE8A	unclassified	unclassified	unclassified
1232	0.0532735	driver	unclassified	ENSG00000073464	CLCN4	CLCN4	unclassified	unclassified	unclassified
1233	-2.76065	unclassified	essential	ENSG00000073536	NLE1	NLE1	unclassified	unclassified	unclassified
1234	-2.98792	unclassified	unclassified	ENSG00000073578	SDHA	SDHA	unclassified	unclassified	tumor suppressor
1235	-0.620518	unclassified	unclassified	ENSG00000073584	SMARCE1	SMARCE1	unclassified	unclassified	unclassified
1236	0.372336	unclassified	unclassified	ENSG00000073598	FNDC8	FNDC8	unclassified	unclassified	unclassified
1237	0.228232	unclassified	unclassified	ENSG00000073605	GSDMB	GSDMB	unclassified	unclassified	unclassified
1238	0.450314	unclassified	unclassified	ENSG00000073614	KDM5A	KDM5A	unclassified	oncogene	tumor suppressor
1239	0.0317226	unclassified	unclassified	ENSG00000073670	ADAM11	ADAM11	unclassified	unclassified	tumor suppressor
1240	0.394226	unclassified	unclassified	ENSG00000073711	PPP2R3A	PPP2R3A	unclassified	unclassified	unclassified
1241	0.436376	unclassified	unclassified	ENSG00000073712	FERMT2	FERMT2	unclassified	oncogene	tumor suppressor
1242	0.373174	unclassified	unclassified	ENSG00000073734	ABCB11	ABCB11	unclassified	unclassified	unclassified
1243	0.485415	unclassified	unclassified	ENSG00000073737	DHRS9	DHRS9	unclassified	unclassified	unclassified
1244	0.318185	unclassified	unclassified	ENSG00000073754	CD5L	CD5L	unclassified	unclassified	unclassified
1245	0.412492	driver	unclassified	ENSG00000073756	PTGS2	PTGS2	unclassified	oncogene	tumor suppressor
1246	0.389485	unclassified	unclassified	ENSG00000073792	IGF2BP2	IGF2BP2	unclassified	unclassified	tumor suppressor
1247	0.507425	unclassified	unclassified	ENSG00000073803	MAP3K13	MAP3K13	unclassified	oncogene	unclassified
1248	0.475757	unclassified	unclassified	ENSG00000073849	ST6GAL1	ST6GAL1	unclassified	unclassified	unclassified
1249	0.290999	driver	unclassified	ENSG00000073861	TBX21	TBX21	unclassified	unclassified	unclassified
1250	0.261876	unclassified	unclassified	ENSG00000073910	FRY	FRY	unclassified	unclassified	unclassified
1251	-0.0832075	driver	unclassified	ENSG00000073921	PICALM	PICALM	unclassified	oncogene	unclassified
1252	-3.34453	unclassified	essential	ENSG00000073969	NSF	NSF	unclassified	unclassified	unclassified
1253	0.76185	driver	unclassified	ENSG00000074047	GLI2	GLI2	unclassified	oncogene	unclassified
1254		unclassified	unclassified	ENSG00000074054	CLASP1	CLASP1	unclassified	unclassified	unclassified
1255	-2.45592	unclassified	essential	ENSG00000074071	MRPS34	MRPS34	unclassified	unclassified	unclassified
1256	0.366379	driver	unclassified	ENSG00000074181	NOTCH3	NOTCH3	unclassified	oncogene	tumor suppressor
1257	-2.55491	unclassified	essential	ENSG00000074201	CLNS1A	CLNS1A	unclassified	unclassified	unclassified
1258	0.59524	unclassified	unclassified	ENSG00000074211	PPP2R2C	PPP2R2C	unclassified	unclassified	unclassified
1259	-0.68094	unclassified	unclassified	ENSG00000074219	TEAD2	TEAD2	unclassified	unclassified	unclassified
1260	-1.06174	unclassified	unclassified	ENSG00000074266	EED	EED	unclassified	unclassified	tumor suppressor
1261	-0.0207358	unclassified	unclassified	ENSG00000074276	CDHR2	CDHR2	unclassified	unclassified	tumor suppressor
1262	0.246181	unclassified	unclassified	ENSG00000074317	SNCB	SNCB	unclassified	unclassified	unclassified
1263	-1.27787	unclassified	unclassified	ENSG00000074319	TSG101	TSG101	unclassified	oncogene	tumor suppressor
1264		unclassified	unclassified	ENSG00000074356	NCBP3	C17orf85	unclassified	unclassified	unclassified
1265	0.390457	unclassified	unclassified	ENSG00000074370	ATP2A3	ATP2A3	unclassified	unclassified	unclassified
1266	0.655285	unclassified	unclassified	ENSG00000074410	CA12	CA12	unclassified	unclassified	unclassified
1267	-0.0394388	unclassified	unclassified	ENSG00000074416	MGLL	MGLL	unclassified	oncogene	tumor suppressor
1268	0.289216	unclassified	unclassified	ENSG00000074527	NTN4	NTN4	unclassified	unclassified	tumor suppressor
1269	-1.98406	driver	unclassified	ENSG00000074582	BCS1L	BCS1L	unclassified	unclassified	unclassified
1270	0.385871	unclassified	unclassified	ENSG00000074590	NUAK1	NUAK1	unclassified	oncogene	unclassified
1271	0.161231	unclassified	unclassified	ENSG00000074603	DPP8	DPP8	unclassified	unclassified	unclassified
1272	-0.122933	unclassified	unclassified	ENSG00000074621	SLC24A1	SLC24A1	unclassified	unclassified	unclassified
1273	0.30747	unclassified	unclassified	ENSG00000074657	ZNF532	ZNF532	unclassified	unclassified	unclassified
1274	0.526119	unclassified	unclassified	ENSG00000074660	SCARF1	SCARF1	unclassified	unclassified	unclassified
1275	0.76777	unclassified	unclassified	ENSG00000074695	LMAN1	LMAN1	unclassified	unclassified	unclassified
1276		unclassified	unclassified	ENSG00000074696	HACD3	PTPLAD1	unclassified	unclassified	unclassified
1277	0.45391	unclassified	unclassified	ENSG00000074706	IPCEF1	IPCEF1	unclassified	unclassified	unclassified
1278	0.535352	unclassified	unclassified	ENSG00000074755	ZZEF1	ZZEF1	unclassified	unclassified	unclassified
1279	0.307707	unclassified	unclassified	ENSG00000074771	NOX3	NOX3	non-essential	unclassified	unclassified
1280	-2.27064	unclassified	unclassified	ENSG00000074800	ENO1	ENO1	unclassified	oncogene	tumor suppressor
1281	0.277485	unclassified	unclassified	ENSG00000074803	SLC12A1	SLC12A1	unclassified	oncogene	unclassified
1282		unclassified	unclassified	ENSG00000074842	MYDGF	C19orf10	unclassified	unclassified	unclassified
1283	-0.0458217	unclassified	unclassified	ENSG00000074855	ANO8	ANO8	unclassified	unclassified	unclassified
1284	-0.505138	unclassified	unclassified	ENSG00000074935	TUBE1	TUBE1	unclassified	unclassified	unclassified
1285	0.0779022	unclassified	unclassified	ENSG00000074964	ARHGEF10L	ARHGEF10L	unclassified	unclassified	unclassified
1286	0.512855	unclassified	unclassified	ENSG00000074966	TXK	TXK	unclassified	unclassified	unclassified
1287	0.235596	unclassified	unclassified	ENSG00000075035	WSCD2	WSCD2	unclassified	unclassified	unclassified
1288	0.181583	unclassified	unclassified	ENSG00000075043	KCNQ2	KCNQ2	unclassified	unclassified	unclassified
1289	-0.0992291	unclassified	unclassified	ENSG00000075073	TACR2	TACR2	unclassified	unclassified	unclassified
1290	-0.703863	unclassified	unclassified	ENSG00000075089	ACTR6	ACTR6	unclassified	unclassified	unclassified
1291	-0.0217841	unclassified	unclassified	ENSG00000075131	TIPIN	TIPIN	unclassified	unclassified	unclassified
1292	0.436063	driver	unclassified	ENSG00000075142	SRI	SRI	unclassified	oncogene	unclassified
1293	-0.135548	unclassified	unclassified	ENSG00000075151	EIF4G3	EIF4G3	unclassified	unclassified	unclassified
1294	0.685561	unclassified	unclassified	ENSG00000075188	NUP37	NUP37	unclassified	unclassified	unclassified
1295	0.552014	unclassified	unclassified	ENSG00000075213	SEMA3A	SEMA3A	unclassified	oncogene	tumor suppressor
1296	0.0289914	unclassified	unclassified	ENSG00000075218	GTSE1	GTSE1	unclassified	oncogene	unclassified
1297	0.318227	driver	unclassified	ENSG00000075223	SEMA3C	SEMA3C	unclassified	oncogene	unclassified
1298	0.130051	unclassified	unclassified	ENSG00000075234	TTC38	TTC38	unclassified	unclassified	unclassified
1299	0.175282	unclassified	unclassified	ENSG00000075239	ACAT1	ACAT1	unclassified	unclassified	unclassified
1300	-0.431061	unclassified	unclassified	ENSG00000075240	GRAMD4	GRAMD4	unclassified	unclassified	unclassified
1301	0.423078	unclassified	unclassified	ENSG00000075275	CELSR1	CELSR1	unclassified	unclassified	unclassified
1302	-0.24783	unclassified	unclassified	ENSG00000075290	WNT8B	WNT8B	unclassified	unclassified	unclassified
1303	0.800238	unclassified	unclassified	ENSG00000075292	ZNF638	ZNF638	unclassified	unclassified	unclassified
1304	0.413412	unclassified	unclassified	ENSG00000075303	SLC25A40	SLC25A40	unclassified	unclassified	unclassified
1305	0.288166	unclassified	unclassified	ENSG00000075336	TIMM21	TIMM21	unclassified	unclassified	unclassified
1306	-0.0155143	unclassified	unclassified	ENSG00000075340	ADD2	ADD2	unclassified	oncogene	unclassified
1307	0.390263	unclassified	unclassified	ENSG00000075388	FGF4	FGF4	non-essential	oncogene	unclassified
1308	0.390136	unclassified	unclassified	ENSG00000075391	RASAL2	RASAL2	unclassified	oncogene	tumor suppressor
1309	0.632139	unclassified	unclassified	ENSG00000075399	VPS9D1	VPS9D1	unclassified	unclassified	unclassified
1310	0.509097	unclassified	unclassified	ENSG00000075407	ZNF37A	ZNF37A	unclassified	unclassified	unclassified
1311	0.453357	unclassified	unclassified	ENSG00000075413	MARK3	MARK3	unclassified	unclassified	unclassified
1312	-0.190502	unclassified	unclassified	ENSG00000075415	SLC25A3	SLC25A3	unclassified	unclassified	tumor suppressor
1313	0.739435	unclassified	unclassified	ENSG00000075420	FNDC3B	FNDC3B	unclassified	oncogene	unclassified
1314	0.477904	unclassified	unclassified	ENSG00000075426	FOSL2	FOSL2	unclassified	unclassified	unclassified
1315	0.306332	unclassified	unclassified	ENSG00000075429	CACNG5	CACNG5	non-essential	unclassified	unclassified
1316	0.337097	unclassified	unclassified	ENSG00000075461	CACNG4	CACNG4	unclassified	unclassified	unclassified
1317	0.0996238	unclassified	unclassified	ENSG00000075539	FRYL	FRYL	unclassified	unclassified	unclassified
1318	-1.16828	unclassified	unclassified	ENSG00000075568	TMEM131	TMEM131	unclassified	unclassified	unclassified
1319	0.41962	unclassified	unclassified	ENSG00000075618	FSCN1	FSCN1	unclassified	oncogene	tumor suppressor
1320	-1.04262	unclassified	essential	ENSG00000075624	ACTB	ACTB	unclassified	unclassified	unclassified
1321	0.202449	unclassified	unclassified	ENSG00000075643	MOCOS	MOCOS	unclassified	unclassified	unclassified
1322	0.534292	unclassified	unclassified	ENSG00000075651	PLD1	PLD1	unclassified	unclassified	unclassified
1323	0.374346	unclassified	unclassified	ENSG00000075673	ATP12A	ATP12A	unclassified	unclassified	unclassified
1324	-0.697303	unclassified	unclassified	ENSG00000075702	WDR62	WDR62	unclassified	unclassified	unclassified
1325	0.38004	unclassified	unclassified	ENSG00000075711	DLG1	DLG1	unclassified	unclassified	unclassified
1326	-0.197517	unclassified	unclassified	ENSG00000075785	RAB7A	RAB7A	unclassified	oncogene	unclassified
1327	0.545945	unclassified	unclassified	ENSG00000075790	BCAP29	BCAP29	unclassified	unclassified	unclassified
1328	0.325447	unclassified	unclassified	ENSG00000075826	SEC31B	SEC31B	unclassified	unclassified	unclassified
1329	-2.56142	unclassified	essential	ENSG00000075856	SART3	SART3	unclassified	unclassified	unclassified
1330	0.367219	unclassified	unclassified	ENSG00000075884	ARHGAP15	ARHGAP15	unclassified	unclassified	tumor suppressor
1331	0.193291	unclassified	unclassified	ENSG00000075886	TUBA3D	TUBA3D	unclassified	unclassified	unclassified
1332	0.373192	unclassified	unclassified	ENSG00000075891	PAX2	PAX2	unclassified	oncogene	tumor suppressor
1333	-3.05482	unclassified	essential	ENSG00000075914	EXOSC7	EXOSC7	unclassified	unclassified	unclassified
1334	0.43974	unclassified	unclassified	ENSG00000075945	KIFAP3	KIFAP3	unclassified	unclassified	unclassified
1335	0.447526	unclassified	unclassified	ENSG00000075975	MKRN2	MKRN2	unclassified	unclassified	unclassified
1336	-2.33169	unclassified	unclassified	ENSG00000076003	MCM6	MCM6	unclassified	unclassified	unclassified
1337	-1.57119	unclassified	unclassified	ENSG00000076043	REXO2	REXO2	unclassified	unclassified	unclassified
1338	0.123427	unclassified	unclassified	ENSG00000076053	RBM7	RBM7	unclassified	unclassified	unclassified
1339	0.224693	unclassified	unclassified	ENSG00000076067	RBMS2	RBMS2	unclassified	unclassified	tumor suppressor
1340	-1.14202	unclassified	unclassified	ENSG00000076108	BAZ2A	BAZ2A	unclassified	oncogene	unclassified
1341	-2.40191	unclassified	essential	ENSG00000076201	PTPN23	PTPN23	unclassified	unclassified	unclassified
1342	0.528392	unclassified	unclassified	ENSG00000076242	MLH1	MLH1	unclassified	oncogene	tumor suppressor
1343	0.640197	unclassified	unclassified	ENSG00000076248	UNG	UNG	unclassified	unclassified	unclassified
1344	0.583864	unclassified	unclassified	ENSG00000076258	FMO4	FMO4	unclassified	unclassified	unclassified
1345	0.464559	unclassified	unclassified	ENSG00000076321	KLHL20	KLHL20	unclassified	unclassified	unclassified
1346	0.0911345	unclassified	unclassified	ENSG00000076344	RGS11	RGS11	unclassified	unclassified	unclassified
1347		unclassified	unclassified	ENSG00000076351	SLC46A1	SLC46A1	unclassified	oncogene	unclassified
1348	0.56473	unclassified	unclassified	ENSG00000076356	PLXNA2	PLXNA2	unclassified	unclassified	unclassified
1349	-0.817611	unclassified	unclassified	ENSG00000076382	SPAG5	SPAG5	unclassified	oncogene	unclassified
1350	0.223157	unclassified	unclassified	ENSG00000076513	ANKRD13A	ANKRD13A	unclassified	unclassified	unclassified
1351	0.343342	unclassified	unclassified	ENSG00000076554	TPD52	TPD52	unclassified	oncogene	tumor suppressor
1352	0.317006	unclassified	unclassified	ENSG00000076555	ACACB	ACACB	unclassified	unclassified	unclassified
1353	0.224847	unclassified	unclassified	ENSG00000076604	TRAF4	TRAF4	unclassified	oncogene	unclassified
1354	0.221001	unclassified	unclassified	ENSG00000076641	PAG1	PAG1	unclassified	oncogene	tumor suppressor
1355	-0.729454	unclassified	unclassified	ENSG00000076650	GPATCH1	GPATCH1	unclassified	unclassified	unclassified
1356	-0.010119	unclassified	unclassified	ENSG00000076662	ICAM3	ICAM3	unclassified	unclassified	unclassified
1357	0.729047	driver	unclassified	ENSG00000076685	NT5C2	NT5C2	unclassified	oncogene	unclassified
1358	0.457421	unclassified	unclassified	ENSG00000076706	MCAM	MCAM	unclassified	oncogene	tumor suppressor
1359	0.870511	unclassified	unclassified	ENSG00000076716	GPC4	GPC4	unclassified	unclassified	unclassified
1360	0.630965	unclassified	unclassified	ENSG00000076770	MBNL3	MBNL3	unclassified	oncogene	unclassified
1361	0.321374	unclassified	unclassified	ENSG00000076826	CAMSAP3	CAMSAP3	unclassified	unclassified	unclassified
1362	0.179845	unclassified	unclassified	ENSG00000076864	RAP1GAP	RAP1GAP	unclassified	unclassified	tumor suppressor
1363	-3.39505	unclassified	essential	ENSG00000076924	XAB2	XAB2	unclassified	unclassified	unclassified
1364	-0.289418	driver	unclassified	ENSG00000076928	ARHGEF1	ARHGEF1	unclassified	oncogene	unclassified
1365	-0.0420439	unclassified	unclassified	ENSG00000076944	STXBP2	STXBP2	unclassified	unclassified	unclassified
1366	0.487049	driver	unclassified	ENSG00000076984	MAP2K7	MAP2K7	unclassified	oncogene	tumor suppressor
1367	0.310903	unclassified	unclassified	ENSG00000077009	NMRK2	NMRK2	unclassified	unclassified	unclassified
1368	0.529971	unclassified	unclassified	ENSG00000077044	DGKD	DGKD	unclassified	unclassified	unclassified
1369	0.496634	unclassified	unclassified	ENSG00000077063	CTTNBP2	CTTNBP2	unclassified	unclassified	unclassified
1370	0.404583	unclassified	unclassified	ENSG00000077080	ACTL6B	ACTL6B	unclassified	unclassified	unclassified
1371	0.625566	unclassified	unclassified	ENSG00000077092	RARB	RARB	unclassified	unclassified	tumor suppressor
1372	0.283779	unclassified	unclassified	ENSG00000077097	TOP2B	TOP2B	unclassified	unclassified	unclassified
1373	0.131944	unclassified	unclassified	ENSG00000077147	TM9SF3	TM9SF3	unclassified	unclassified	unclassified
1374	0.0470156	driver	unclassified	ENSG00000077150	NFKB2	NFKB2	unclassified	oncogene	tumor suppressor
1375	-0.110265	unclassified	unclassified	ENSG00000077152	UBE2T	UBE2T	unclassified	oncogene	unclassified
1376	0.195309	unclassified	unclassified	ENSG00000077157	PPP1R12B	PPP1R12B	unclassified	unclassified	unclassified
1377	0.738277	unclassified	unclassified	ENSG00000077232	DNAJC10	DNAJC10	unclassified	unclassified	unclassified
1378	-3.03527	unclassified	essential	ENSG00000077235	GTF3C1	GTF3C1	unclassified	unclassified	unclassified
1379	0.318003	unclassified	unclassified	ENSG00000077238	IL4R	IL4R	unclassified	unclassified	unclassified
1380	0.486998	unclassified	unclassified	ENSG00000077254	USP33	USP33	unclassified	unclassified	tumor suppressor
1381	0.547372	unclassified	unclassified	ENSG00000077264	PAK3	PAK3	unclassified	unclassified	unclassified
1382	0.953545	unclassified	unclassified	ENSG00000077274	CAPN6	CAPN6	unclassified	unclassified	tumor suppressor
1383	0.781129	unclassified	unclassified	ENSG00000077279	DCX	DCX	unclassified	oncogene	tumor suppressor
1384	-0.877947	unclassified	unclassified	ENSG00000077312	SNRPA	SNRPA	unclassified	unclassified	unclassified
1385	0.496198	unclassified	unclassified	ENSG00000077327	SPAG6	SPAG6	unclassified	unclassified	unclassified
1386	-2.86678	unclassified	unclassified	ENSG00000077348	EXOSC5	EXOSC5	unclassified	unclassified	unclassified
1387	-2.10213	unclassified	essential	ENSG00000077380	DYNC1I2	DYNC1I2	unclassified	unclassified	unclassified
1388	0.666938	unclassified	unclassified	ENSG00000077420	APBB1IP	APBB1IP	unclassified	unclassified	unclassified
1389	0.371054	unclassified	unclassified	ENSG00000077454	LRCH4	LRCH4	unclassified	unclassified	unclassified
1390	0.803692	unclassified	unclassified	ENSG00000077458	FAM76B	FAM76B	unclassified	unclassified	unclassified
1391	0.270531	driver	unclassified	ENSG00000077463	SIRT6	SIRT6	unclassified	oncogene	tumor suppressor
1392	0.691924	unclassified	unclassified	ENSG00000077498	TYR	TYR	non-essential	unclassified	unclassified
1393	-2.26628	unclassified	unclassified	ENSG00000077514	POLD3	POLD3	unclassified	unclassified	unclassified
1394	0.375494	unclassified	unclassified	ENSG00000077522	ACTN2	ACTN2	unclassified	unclassified	unclassified
1395	-2.25624	unclassified	unclassified	ENSG00000077549	CAPZB	CAPZB	unclassified	unclassified	unclassified
1396	0.295295	unclassified	unclassified	ENSG00000077585	GPR137B	GPR137B	unclassified	unclassified	unclassified
1397	0.570042	unclassified	unclassified	ENSG00000077616	NAALAD2	NAALAD2	unclassified	unclassified	unclassified
1398		unclassified	unclassified	ENSG00000077684	JADE1	JADE1	unclassified	oncogene	tumor suppressor
1399	0.678066	unclassified	unclassified	ENSG00000077713	SLC25A43	SLC25A43	unclassified	unclassified	tumor suppressor
1400	0.100567	unclassified	unclassified	ENSG00000077721	UBE2A	UBE2A	unclassified	unclassified	unclassified
1401	0.437381	driver	unclassified	ENSG00000077782	FGFR1	FGFR1	unclassified	oncogene	unclassified
1402	0.413615	unclassified	unclassified	ENSG00000077800	FKBP6	FKBP6	unclassified	unclassified	unclassified
1403		unclassified	unclassified	ENSG00000077809		GTF2I	unclassified	unclassified	unclassified
1404	0.758911	unclassified	unclassified	ENSG00000077935	SMC1B	SMC1B	unclassified	unclassified	unclassified
1405	0.567471	unclassified	unclassified	ENSG00000077942	FBLN1	FBLN1	unclassified	unclassified	tumor suppressor
1406	0.182974	unclassified	unclassified	ENSG00000077943	ITGA8	ITGA8	unclassified	unclassified	unclassified
1407	0.466638	unclassified	unclassified	ENSG00000077984	CST7	CST7	unclassified	unclassified	unclassified
1408	0.686167	unclassified	unclassified	ENSG00000078018	MAP2	MAP2	unclassified	unclassified	tumor suppressor
1409	0.449712	unclassified	unclassified	ENSG00000078043	PIAS2	PIAS2	unclassified	unclassified	unclassified
1410	0.194019	unclassified	unclassified	ENSG00000078053	AMPH	AMPH	unclassified	unclassified	unclassified
1411	0.619526	driver	unclassified	ENSG00000078061	ARAF	ARAF	unclassified	oncogene	unclassified
1412	0.238107	unclassified	unclassified	ENSG00000078070	MCCC1	MCCC1	unclassified	unclassified	unclassified
1413	0.256253	unclassified	unclassified	ENSG00000078081	LAMP3	LAMP3	unclassified	oncogene	unclassified
1414	0.725124	unclassified	unclassified	ENSG00000078098	FAP	FAP	unclassified	unclassified	unclassified
1415	0.565257	unclassified	unclassified	ENSG00000078114	NEBL	NEBL	unclassified	oncogene	tumor suppressor
1416	0.316624	unclassified	unclassified	ENSG00000078124	ACER3	ACER3	unclassified	unclassified	unclassified
1417	0.0203697	unclassified	unclassified	ENSG00000078140	UBE2K	UBE2K	unclassified	oncogene	unclassified
1418	-1.45378	unclassified	unclassified	ENSG00000078142	PIK3C3	PIK3C3	unclassified	unclassified	unclassified
1419	0.31496	unclassified	unclassified	ENSG00000078177	N4BP2	N4BP2	unclassified	unclassified	unclassified
1420		unclassified	unclassified	ENSG00000078237	TIGAR	C12orf5	unclassified	unclassified	unclassified
1421	0.563215	unclassified	unclassified	ENSG00000078246	TULP3	TULP3	unclassified	unclassified	unclassified
1422	-0.842966	unclassified	unclassified	ENSG00000078269	SYNJ2	SYNJ2	unclassified	unclassified	unclassified
1423	0.554934	unclassified	unclassified	ENSG00000078295	ADCY2	ADCY2	unclassified	unclassified	unclassified
1424	0.529836	unclassified	unclassified	ENSG00000078304	PPP2R5C	PPP2R5C	unclassified	unclassified	unclassified
1425	0.59831	unclassified	unclassified	ENSG00000078328	RBFOX1	RBFOX1	unclassified	unclassified	unclassified
1426	-0.364793	unclassified	unclassified	ENSG00000078369	GNB1	GNB1	unclassified	unclassified	unclassified
1427	0.00422561	driver	unclassified	ENSG00000078399	HOXA9	HOXA9	unclassified	oncogene	tumor suppressor
1428	0.546991	unclassified	unclassified	ENSG00000078401	EDN1	EDN1	unclassified	unclassified	unclassified
1429	0.303147	driver	unclassified	ENSG00000078403	MLLT10	MLLT10	unclassified	oncogene	unclassified
1430	0.440711	unclassified	unclassified	ENSG00000078487	ZCWPW1	ZCWPW1	unclassified	unclassified	unclassified
1431	0.519327	unclassified	unclassified	ENSG00000078549	ADCYAP1R1	ADCYAP1R1	unclassified	unclassified	unclassified
1432	0.64714	unclassified	unclassified	ENSG00000078579	FGF20	FGF20	unclassified	unclassified	unclassified
1433	0.534663	unclassified	unclassified	ENSG00000078589	P2RY10	P2RY10	unclassified	unclassified	unclassified
1434	0.559885	unclassified	unclassified	ENSG00000078596	ITM2A	ITM2A	unclassified	unclassified	tumor suppressor
1435		unclassified	unclassified	ENSG00000078618	NRDC	NRD1	unclassified	unclassified	unclassified
1436	0.446803	unclassified	unclassified	ENSG00000078668	VDAC3	VDAC3	unclassified	unclassified	tumor suppressor
1437	-0.862555	unclassified	unclassified	ENSG00000078674	PCM1	PCM1	unclassified	oncogene	tumor suppressor
1438	-0.392773	unclassified	unclassified	ENSG00000078687	TNRC6C	TNRC6C	unclassified	unclassified	unclassified
1439	0.671705	unclassified	unclassified	ENSG00000078699	CBFA2T2	CBFA2T2	unclassified	unclassified	tumor suppressor
1440	0.442858	unclassified	unclassified	ENSG00000078725	BRINP1	BRINP1	unclassified	unclassified	tumor suppressor
1441	0.0676487	unclassified	unclassified	ENSG00000078747	ITCH	ITCH	unclassified	unclassified	tumor suppressor
1442	0.441251	unclassified	unclassified	ENSG00000078795	PKD2L2	PKD2L2	unclassified	unclassified	unclassified
1443	0.466819	unclassified	unclassified	ENSG00000078804	TP53INP2	TP53INP2	unclassified	oncogene	unclassified
1444	0.248115	unclassified	unclassified	ENSG00000078808	SDF4	SDF4	unclassified	unclassified	unclassified
1445	-1.5178	unclassified	unclassified	ENSG00000078814	MYH7B	MYH7B	unclassified	unclassified	unclassified
1446	0.412773	unclassified	unclassified	ENSG00000078898	BPIFB2	BPIFB2	unclassified	unclassified	unclassified
1447	0.471545	driver	unclassified	ENSG00000078900	TP73	TP73	unclassified	unclassified	tumor suppressor
1448	0.472712	unclassified	unclassified	ENSG00000078902	TOLLIP	TOLLIP	unclassified	unclassified	unclassified
1449	0.405855	unclassified	unclassified	ENSG00000078967	UBE2D4	UBE2D4	unclassified	unclassified	unclassified
1450	0.378955	unclassified	unclassified	ENSG00000079101	CLUL1	CLUL1	unclassified	unclassified	unclassified
1451	0.562732	driver	unclassified	ENSG00000079102	RUNX1T1	RUNX1T1	unclassified	oncogene	tumor suppressor
1452	0.255553	unclassified	unclassified	ENSG00000079112	CDH17	CDH17	unclassified	oncogene	tumor suppressor
1453	-1.86216	unclassified	unclassified	ENSG00000079134	THOC1	THOC1	unclassified	oncogene	unclassified
1454	0.644739	unclassified	unclassified	ENSG00000079150	FKBP7	FKBP7	unclassified	unclassified	unclassified
1455	0.640229	unclassified	unclassified	ENSG00000079156	OSBPL6	OSBPL6	unclassified	unclassified	unclassified
1456	0.460688	unclassified	unclassified	ENSG00000079215	SLC1A3	SLC1A3	unclassified	unclassified	unclassified
1457	-2.52377	driver	unclassified	ENSG00000079246	XRCC5	XRCC5	unclassified	unclassified	tumor suppressor
1458	0.683978	unclassified	unclassified	ENSG00000079257	LXN	LXN	unclassified	unclassified	tumor suppressor
1459	0.645972	unclassified	unclassified	ENSG00000079263	SP140	SP140	unclassified	unclassified	unclassified
1460	0.286647	unclassified	unclassified	ENSG00000079277	MKNK1	MKNK1	unclassified	unclassified	unclassified
1461	0.477559	unclassified	unclassified	ENSG00000079308	TNS1	TNS1	unclassified	oncogene	unclassified
1462	-0.714573	unclassified	unclassified	ENSG00000079313	REXO1	REXO1	unclassified	unclassified	unclassified
1463	0.335707	unclassified	unclassified	ENSG00000079332	SAR1A	SAR1A	unclassified	unclassified	unclassified
1464	0.320707	unclassified	unclassified	ENSG00000079335	CDC14A	CDC14A	unclassified	unclassified	unclassified
1465	0.450018	unclassified	unclassified	ENSG00000079337	RAPGEF3	RAPGEF3	unclassified	unclassified	unclassified
1466	0.101537	driver	unclassified	ENSG00000079385	CEACAM1	CEACAM1	unclassified	unclassified	tumor suppressor
1467	0.418162	driver	unclassified	ENSG00000079387	SENP1	SENP1	unclassified	oncogene	unclassified
1468	0.273861	unclassified	unclassified	ENSG00000079393	DUSP13	DUSP13	unclassified	unclassified	unclassified
1469	0.23723	driver	unclassified	ENSG00000079432	CIC	CIC	unclassified	unclassified	tumor suppressor
1470	0.00222334	unclassified	unclassified	ENSG00000079435	LIPE	LIPE	unclassified	unclassified	unclassified
1471	-0.590981	unclassified	unclassified	ENSG00000079459	FDFT1	FDFT1	unclassified	unclassified	unclassified
1472	0.35903	driver	unclassified	ENSG00000079462	PAFAH1B3	PAFAH1B3	unclassified	unclassified	unclassified
1473	0.347822	unclassified	unclassified	ENSG00000079482	OPHN1	OPHN1	unclassified	unclassified	unclassified
1474	0.657398	unclassified	unclassified	ENSG00000079557	AFM	AFM	non-essential	unclassified	unclassified
1475	-0.102484	unclassified	unclassified	ENSG00000079616	KIF22	KIF22	unclassified	unclassified	unclassified
1476	0.698457	unclassified	unclassified	ENSG00000079689	SCGN	SCGN	unclassified	unclassified	unclassified
1477		unclassified	unclassified	ENSG00000079691	CARMIL1	LRRC16A	unclassified	unclassified	unclassified
1478	0.749389	unclassified	unclassified	ENSG00000079739	PGM1	PGM1	unclassified	unclassified	tumor suppressor
1479	-2.29855	unclassified	unclassified	ENSG00000079785	DDX1	DDX1	unclassified	unclassified	unclassified
1480	-3.96861	unclassified	essential	ENSG00000079805	DNM2	DNM2	unclassified	oncogene	unclassified
1481	0.384277	unclassified	unclassified	ENSG00000079819	EPB41L2	EPB41L2	unclassified	unclassified	unclassified
1482	0.281523	unclassified	unclassified	ENSG00000079841	RIMS1	RIMS1	unclassified	unclassified	unclassified
1483	0.26255	unclassified	unclassified	ENSG00000079931	MOXD1	MOXD1	unclassified	unclassified	unclassified
1484	0.498512	unclassified	unclassified	ENSG00000079950	STX7	STX7	unclassified	unclassified	unclassified
1485	-0.562459	unclassified	unclassified	ENSG00000079974	RABL2B	RABL2B	unclassified	unclassified	unclassified
1486	-0.93383	driver	unclassified	ENSG00000079999	KEAP1	KEAP1	unclassified	oncogene	tumor suppressor
1487	0.17504	unclassified	unclassified	ENSG00000080007	DDX43	DDX43	unclassified	unclassified	unclassified
1488	0.0746829	unclassified	unclassified	ENSG00000080031	PTPRH	PTPRH	unclassified	oncogene	unclassified
1489	0.604104	unclassified	unclassified	ENSG00000080166	DCT	DCT	unclassified	unclassified	unclassified
1490	0.692483	unclassified	unclassified	ENSG00000080189	SLC35C2	SLC35C2	unclassified	unclassified	unclassified
1491		unclassified	unclassified	ENSG00000080200	CRYBG3	CRYBG3	unclassified	unclassified	unclassified
1492	0.474506	unclassified	unclassified	ENSG00000080224	EPHA6	EPHA6	unclassified	unclassified	unclassified
1493	0.299317	unclassified	unclassified	ENSG00000080293	SCTR	SCTR	unclassified	unclassified	unclassified
1494	0.39168	unclassified	unclassified	ENSG00000080298	RFX3	RFX3	unclassified	unclassified	unclassified
1495	-0.896459	unclassified	unclassified	ENSG00000080345	RIF1	RIF1	unclassified	unclassified	unclassified
1496	0.132313	unclassified	unclassified	ENSG00000080371	RAB21	RAB21	unclassified	oncogene	unclassified
1497	0.346972	unclassified	unclassified	ENSG00000080493	SLC4A4	SLC4A4	unclassified	unclassified	unclassified
1498	0.387192	driver	unclassified	ENSG00000080503	SMARCA2	SMARCA2	unclassified	unclassified	tumor suppressor
1499	-0.697934	unclassified	unclassified	ENSG00000080511	RDH8	RDH8	non-essential	unclassified	unclassified
1500	0.512407	unclassified	unclassified	ENSG00000080546	SESN1	SESN1	unclassified	unclassified	unclassified
1501	0.568436	unclassified	unclassified	ENSG00000080561	MID2	MID2	unclassified	unclassified	unclassified
1502	0.686946	unclassified	unclassified	ENSG00000080572	PIH1D3	PIH1D3	unclassified	unclassified	unclassified
1503	-0.617184	unclassified	unclassified	ENSG00000080573	COL5A3	COL5A3	unclassified	unclassified	unclassified
1504	-1.73637	unclassified	essential	ENSG00000080603	SRCAP	SRCAP	unclassified	unclassified	unclassified
1505		unclassified	unclassified	ENSG00000080608	PUM3	KIAA0020	unclassified	unclassified	unclassified
1506	0.637273	unclassified	unclassified	ENSG00000080618	CPB2	CPB2	unclassified	unclassified	unclassified
1507	0.376191	unclassified	unclassified	ENSG00000080644	CHRNA3	CHRNA3	unclassified	unclassified	unclassified
1508	0.632804	unclassified	unclassified	ENSG00000080709	KCNN2	KCNN2	unclassified	oncogene	unclassified
1509	0.0996326	unclassified	unclassified	ENSG00000080802	CNOT4	CNOT4	unclassified	unclassified	unclassified
1510	0.143097	unclassified	unclassified	ENSG00000080815	PSEN1	PSEN1	unclassified	unclassified	unclassified
1511	-0.0454198	unclassified	unclassified	ENSG00000080819	CPOX	CPOX	unclassified	unclassified	unclassified
1512	0.485546	unclassified	unclassified	ENSG00000080822	CLDND1	CLDND1	unclassified	unclassified	unclassified
1513	0.451624	unclassified	unclassified	ENSG00000080823	MOK	MOK	unclassified	unclassified	unclassified
1514	0.45265	driver	unclassified	ENSG00000080824	HSP90AA1	HSP90AA1	unclassified	oncogene	unclassified
1515	0.398775	unclassified	unclassified	ENSG00000080839	RBL1	RBL1	unclassified	oncogene	tumor suppressor
1516	-0.00476777	unclassified	unclassified	ENSG00000080845	DLGAP4	DLGAP4	unclassified	unclassified	unclassified
1517		unclassified	unclassified	ENSG00000080854	IGSF9B	IGSF9B	unclassified	unclassified	unclassified
1518	0.54246	unclassified	unclassified	ENSG00000080910	CFHR2	CFHR2	non-essential	unclassified	unclassified
1519	-3.54413	driver	essential	ENSG00000080986	NDC80	NDC80	unclassified	oncogene	unclassified
1520	0.615546	unclassified	unclassified	ENSG00000081014	AP4E1	AP4E1	unclassified	unclassified	unclassified
1521	0.1559	unclassified	unclassified	ENSG00000081019	RSBN1	RSBN1	unclassified	unclassified	unclassified
1522	0.23892	unclassified	unclassified	ENSG00000081026	MAGI3	MAGI3	unclassified	oncogene	tumor suppressor
1523	0.354206	unclassified	unclassified	ENSG00000081041	CXCL2	CXCL2	unclassified	oncogene	unclassified
1524	0.7019	driver	unclassified	ENSG00000081051	AFP	AFP	unclassified	oncogene	unclassified
1525	0.393179	unclassified	unclassified	ENSG00000081052	COL4A4	COL4A4	unclassified	unclassified	unclassified
1526	-0.131599	unclassified	unclassified	ENSG00000081059	TCF7	TCF7	unclassified	oncogene	tumor suppressor
1527	0.441071	unclassified	unclassified	ENSG00000081087	OSTM1	OSTM1	unclassified	oncogene	unclassified
1528	0.553512	unclassified	unclassified	ENSG00000081138	CDH7	CDH7	unclassified	unclassified	unclassified
1529	0.485378	unclassified	unclassified	ENSG00000081148	IMPG2	IMPG2	unclassified	unclassified	unclassified
1530	-0.534123	unclassified	unclassified	ENSG00000081154	PCNP	PCNP	unclassified	unclassified	unclassified
1531	0.330361	unclassified	unclassified	ENSG00000081177	EXD2	EXD2	unclassified	unclassified	unclassified
1532	0.450371	driver	unclassified	ENSG00000081181	ARG2	ARG2	unclassified	unclassified	tumor suppressor
1533	-0.272194	unclassified	unclassified	ENSG00000081189	MEF2C	MEF2C	unclassified	oncogene	tumor suppressor
1534	0.410636	unclassified	unclassified	ENSG00000081237	PTPRC	PTPRC	unclassified	unclassified	unclassified
1535	-1.31917	unclassified	unclassified	ENSG00000081248	CACNA1S	CACNA1S	unclassified	unclassified	unclassified
1536	0.420557	unclassified	unclassified	ENSG00000081277	PKP1	PKP1	unclassified	unclassified	tumor suppressor
1537	0.222669	unclassified	unclassified	ENSG00000081307	UBA5	UBA5	unclassified	unclassified	unclassified
1538	0.48672	unclassified	unclassified	ENSG00000081320	STK17B	STK17B	unclassified	unclassified	tumor suppressor
1539	0.594385	unclassified	unclassified	ENSG00000081377	CDC14B	CDC14B	unclassified	unclassified	unclassified
1540	0.461077	unclassified	unclassified	ENSG00000081386	ZNF510	ZNF510	unclassified	unclassified	unclassified
1541	0.441067	unclassified	unclassified	ENSG00000081479	LRP2	LRP2	unclassified	unclassified	unclassified
1542	0.199223	unclassified	unclassified	ENSG00000081665	ZNF506	ZNF506	unclassified	unclassified	unclassified
1543	0.438504	unclassified	unclassified	ENSG00000081692	JMJD4	JMJD4	unclassified	unclassified	unclassified
1544	-0.123791	unclassified	unclassified	ENSG00000081721	DUSP12	DUSP12	unclassified	unclassified	unclassified
1545	0.522205	unclassified	unclassified	ENSG00000081760	AACS	AACS	unclassified	unclassified	unclassified
1546		unclassified	unclassified	ENSG00000081791	DELE1	KIAA0141	unclassified	unclassified	unclassified
1547	0.442425	unclassified	unclassified	ENSG00000081800	SLC13A1	SLC13A1	non-essential	unclassified	unclassified
1548	0.692675	unclassified	unclassified	ENSG00000081803	CADPS2	CADPS2	unclassified	unclassified	unclassified
1549	0.52645	unclassified	unclassified	ENSG00000081818	PCDHB4	PCDHB4	unclassified	unclassified	unclassified
1550	0.319838	unclassified	unclassified	ENSG00000081842	PCDHA6	PCDHA6	unclassified	unclassified	unclassified
1551	0.683446	unclassified	unclassified	ENSG00000081853	PCDHGA2	PCDHGA2	unclassified	unclassified	unclassified
1552	0.43194	unclassified	unclassified	ENSG00000081870	HSPB11	HSPB11	unclassified	unclassified	unclassified
1553	0.315521	unclassified	unclassified	ENSG00000081913	PHLPP1	PHLPP1	unclassified	unclassified	tumor suppressor
1554	0.688866	unclassified	unclassified	ENSG00000081923	ATP8B1	ATP8B1	unclassified	unclassified	unclassified
1555	0.486899	unclassified	unclassified	ENSG00000081985	IL12RB2	IL12RB2	unclassified	unclassified	unclassified
1556	-0.0234925	unclassified	unclassified	ENSG00000082014	SMARCD3	SMARCD3	unclassified	unclassified	unclassified
1557	-2.56593	unclassified	essential	ENSG00000082068	WDR70	WDR70	unclassified	unclassified	unclassified
1558		unclassified	unclassified	ENSG00000082074	FYB1	FYB	unclassified	unclassified	unclassified
1559	0.103482	unclassified	unclassified	ENSG00000082126	MPP4	MPP4	unclassified	unclassified	unclassified
1560	0.376617	unclassified	unclassified	ENSG00000082146	STRADB	STRADB	unclassified	unclassified	unclassified
1561	0.800559	unclassified	unclassified	ENSG00000082153	BZW1	BZW1	unclassified	unclassified	unclassified
1562	0.632862	unclassified	unclassified	ENSG00000082175	PGR	PGR	unclassified	oncogene	tumor suppressor
1563	0.699998	unclassified	unclassified	ENSG00000082196	C1QTNF3	C1QTNF3	unclassified	unclassified	unclassified
1564	0.402805	unclassified	unclassified	ENSG00000082212	ME2	ME2	unclassified	unclassified	unclassified
1565	0.346815	unclassified	unclassified	ENSG00000082213	C5orf22	C5orf22	unclassified	unclassified	unclassified
1566	-0.0661547	unclassified	unclassified	ENSG00000082258	CCNT2	CCNT2	unclassified	unclassified	unclassified
1567	0.680513	unclassified	unclassified	ENSG00000082269	FAM135A	FAM135A	unclassified	unclassified	unclassified
1568	0.284042	unclassified	unclassified	ENSG00000082293	COL19A1	COL19A1	unclassified	unclassified	unclassified
1569	-0.547185	unclassified	unclassified	ENSG00000082397	EPB41L3	EPB41L3	unclassified	unclassified	tumor suppressor
1570	0.313518	unclassified	unclassified	ENSG00000082438	COBLL1	COBLL1	unclassified	unclassified	unclassified
1571	0.734086	unclassified	unclassified	ENSG00000082458	DLG3	DLG3	unclassified	unclassified	unclassified
1572	0.652002	unclassified	unclassified	ENSG00000082482	KCNK2	KCNK2	unclassified	unclassified	unclassified
1573	0.495946	unclassified	unclassified	ENSG00000082497	SERTAD4	SERTAD4	unclassified	unclassified	unclassified
1574	0.51574	unclassified	unclassified	ENSG00000082512	TRAF5	TRAF5	unclassified	unclassified	unclassified
1575	-1.38556	unclassified	unclassified	ENSG00000082515	MRPL22	MRPL22	unclassified	unclassified	unclassified
1576	-3.14355	unclassified	essential	ENSG00000082516	GEMIN5	GEMIN5	unclassified	unclassified	unclassified
1577	0.664397	unclassified	unclassified	ENSG00000082556	OPRK1	OPRK1	unclassified	unclassified	tumor suppressor
1578	0.325629	unclassified	unclassified	ENSG00000082641	NFE2L1	NFE2L1	unclassified	unclassified	unclassified
1579	0.42762	unclassified	unclassified	ENSG00000082684	SEMA5B	SEMA5B	unclassified	unclassified	unclassified
1580	0.260548	unclassified	unclassified	ENSG00000082701	GSK3B	GSK3B	unclassified	oncogene	unclassified
1581	0.616586	unclassified	unclassified	ENSG00000082781	ITGB5	ITGB5	unclassified	unclassified	unclassified
1582	0.393117	unclassified	unclassified	ENSG00000082805	ERC1	ERC1	unclassified	unclassified	unclassified
1583	-3.83678	unclassified	essential	ENSG00000082898	XPO1	XPO1	unclassified	oncogene	tumor suppressor
1584		unclassified	unclassified	ENSG00000082929		C4orf6	unclassified	unclassified	unclassified
1585	0.687995	unclassified	unclassified	ENSG00000082996	RNF13	RNF13	unclassified	unclassified	unclassified
1586	0.618342	unclassified	unclassified	ENSG00000083067	TRPM3	TRPM3	unclassified	oncogene	unclassified
1587	-1.00539	driver	unclassified	ENSG00000083093	PALB2	PALB2	unclassified	unclassified	tumor suppressor
1588		unclassified	unclassified	ENSG00000083097	DOP1A	DOPEY1	unclassified	unclassified	unclassified
1589	-0.157334	unclassified	unclassified	ENSG00000083099	LYRM2	LYRM2	unclassified	unclassified	unclassified
1590	0.494074	unclassified	unclassified	ENSG00000083123	BCKDHB	BCKDHB	unclassified	unclassified	tumor suppressor
1591	-0.319145	driver	unclassified	ENSG00000083168	KAT6A	KAT6A	unclassified	oncogene	unclassified
1592		unclassified	unclassified	ENSG00000083223	TUT7	ZCCHC6	unclassified	unclassified	unclassified
1593	0.602442	unclassified	unclassified	ENSG00000083290	ULK2	ULK2	unclassified	unclassified	unclassified
1594	0.423665	driver	unclassified	ENSG00000083307	GRHL2	GRHL2	unclassified	oncogene	tumor suppressor
1595	-1.1233	unclassified	unclassified	ENSG00000083312	TNPO1	TNPO1	unclassified	unclassified	unclassified
1596	0.330855	unclassified	unclassified	ENSG00000083444	PLOD1	PLOD1	unclassified	unclassified	unclassified
1597	0.115941	unclassified	unclassified	ENSG00000083454	P2RX5	P2RX5	unclassified	unclassified	unclassified
1598	0.289463	unclassified	unclassified	ENSG00000083457	ITGAE	ITGAE	unclassified	unclassified	unclassified
1599	-2.32161	driver	essential	ENSG00000083520	DIS3	DIS3	unclassified	oncogene	tumor suppressor
1600	0.471962	unclassified	unclassified	ENSG00000083535	PIBF1	PIBF1	unclassified	unclassified	unclassified
1601	0.491609	unclassified	unclassified	ENSG00000083544	TDRD3	TDRD3	unclassified	unclassified	unclassified
1602	-0.813618	unclassified	unclassified	ENSG00000083635	NUFIP1	NUFIP1	unclassified	unclassified	unclassified
1603	0.643103	unclassified	unclassified	ENSG00000083642	PDS5B	PDS5B	unclassified	oncogene	unclassified
1604	-0.116034	unclassified	unclassified	ENSG00000083720	OXCT1	OXCT1	unclassified	unclassified	unclassified
1605	0.634568	unclassified	unclassified	ENSG00000083750	RRAGB	RRAGB	unclassified	unclassified	unclassified
1606	0.0514709	unclassified	unclassified	ENSG00000083782	EPYC	EPYC	unclassified	unclassified	unclassified
1607	0.47012	driver	unclassified	ENSG00000083799	CYLD	CYLD	unclassified	oncogene	tumor suppressor
1608	-0.000616563	unclassified	unclassified	ENSG00000083807	SLC27A5	SLC27A5	unclassified	unclassified	unclassified
1609	0.305053	unclassified	unclassified	ENSG00000083812	ZNF324	ZNF324	unclassified	unclassified	unclassified
1610	0.644361	unclassified	unclassified	ENSG00000083814	ZNF671	ZNF671	unclassified	unclassified	tumor suppressor
1611	0.58871	unclassified	unclassified	ENSG00000083817	ZNF416	ZNF416	unclassified	unclassified	unclassified
1612	0.504974	unclassified	unclassified	ENSG00000083828	ZNF586	ZNF586	unclassified	unclassified	unclassified
1613	0.121911	unclassified	unclassified	ENSG00000083838	ZNF446	ZNF446	unclassified	unclassified	unclassified
1614		unclassified	unclassified	ENSG00000083842		ZNF8	unclassified	unclassified	unclassified
1615	0.631714	unclassified	unclassified	ENSG00000083844	ZNF264	ZNF264	unclassified	unclassified	unclassified
1616	-3.36164	unclassified	essential	ENSG00000083845	RPS5	RPS5	unclassified	unclassified	unclassified
1617	0.566946	driver	unclassified	ENSG00000083857	FAT1	FAT1	unclassified	oncogene	tumor suppressor
1618	-2.98357	unclassified	unclassified	ENSG00000083896	YTHDC1	YTHDC1	unclassified	unclassified	tumor suppressor
1619	0.453816	unclassified	unclassified	ENSG00000083937	CHMP2B	CHMP2B	unclassified	unclassified	unclassified
1620	-0.475272	unclassified	unclassified	ENSG00000084070	SMAP2	SMAP2	unclassified	unclassified	unclassified
1621	-2.30534	unclassified	unclassified	ENSG00000084072	PPIE	PPIE	unclassified	unclassified	unclassified
1622	0.681431	unclassified	unclassified	ENSG00000084073	ZMPSTE24	ZMPSTE24	unclassified	unclassified	unclassified
1623	-1.40998	unclassified	unclassified	ENSG00000084090	STARD7	STARD7	unclassified	unclassified	unclassified
1624	-0.0254681	unclassified	unclassified	ENSG00000084092	NOA1	NOA1	unclassified	unclassified	unclassified
1625	0.258663	unclassified	unclassified	ENSG00000084093	REST	REST	unclassified	oncogene	unclassified
1626	0.461047	unclassified	unclassified	ENSG00000084110	HAL	HAL	unclassified	unclassified	unclassified
1627	0.519516	unclassified	unclassified	ENSG00000084112	SSH1	SSH1	unclassified	unclassified	unclassified
1628	-0.136665	driver	unclassified	ENSG00000084207	GSTP1	GSTP1	unclassified	unclassified	tumor suppressor
1629	0.221856	unclassified	unclassified	ENSG00000084234	APLP2	APLP2	unclassified	unclassified	unclassified
1630		unclassified	unclassified	ENSG00000084444	FAM234B	KIAA1467	unclassified	unclassified	unclassified
1631	0.538893	unclassified	unclassified	ENSG00000084453	SLCO1A2	SLCO1A2	unclassified	unclassified	unclassified
1632	-0.756394	unclassified	unclassified	ENSG00000084463	WBP11	WBP11	unclassified	unclassified	unclassified
1633	-2.86472	unclassified	essential	ENSG00000084623	EIF3I	EIF3I	unclassified	oncogene	unclassified
1634	0.45101	unclassified	unclassified	ENSG00000084628	NKAIN1	NKAIN1	unclassified	unclassified	unclassified
1635	0.496307	unclassified	unclassified	ENSG00000084636	COL16A1	COL16A1	unclassified	unclassified	unclassified
1636	0.369468	unclassified	unclassified	ENSG00000084652	TXLNA	TXLNA	unclassified	unclassified	unclassified
1637	0.533285	unclassified	unclassified	ENSG00000084674	APOB	APOB	unclassified	oncogene	unclassified
1638	0.473886	unclassified	unclassified	ENSG00000084676	NCOA1	NCOA1	unclassified	oncogene	unclassified
1639	-0.555196	unclassified	unclassified	ENSG00000084693	AGBL5	AGBL5	unclassified	unclassified	unclassified
1640	0.383243	unclassified	unclassified	ENSG00000084710	EFR3B	EFR3B	unclassified	unclassified	unclassified
1641	-0.947214	unclassified	unclassified	ENSG00000084731	KIF3C	KIF3C	unclassified	unclassified	unclassified
1642	-0.147928	unclassified	unclassified	ENSG00000084733	RAB10	RAB10	unclassified	oncogene	unclassified
1643	0.395624	unclassified	unclassified	ENSG00000084734	GCKR	GCKR	unclassified	unclassified	unclassified
1644	0.623768	unclassified	unclassified	ENSG00000084754	HADHA	HADHA	unclassified	unclassified	unclassified
1645	0.414999	unclassified	unclassified	ENSG00000084764	MAPRE3	MAPRE3	unclassified	unclassified	unclassified
1646	-2.95115	unclassified	unclassified	ENSG00000084774	CAD	CAD	unclassified	oncogene	tumor suppressor
1647	0.575246	unclassified	unclassified	ENSG00000085063	CD59	CD59	unclassified	unclassified	unclassified
1648	0.322994	unclassified	unclassified	ENSG00000085117	CD82	CD82	unclassified	unclassified	tumor suppressor
1649	-0.256209	unclassified	unclassified	ENSG00000085185	BCORL1	BCORL1	unclassified	oncogene	tumor suppressor
1650	0.156932	driver	unclassified	ENSG00000085224	ATRX	ATRX	unclassified	unclassified	tumor suppressor
1651	-1.37895	unclassified	unclassified	ENSG00000085231	AK6	TAF9	unclassified	unclassified	unclassified
1652	0.327291	unclassified	unclassified	ENSG00000085265	FCN1	FCN1	unclassified	unclassified	unclassified
1653	0.234707	unclassified	unclassified	ENSG00000085274	MYNN	MYNN	unclassified	unclassified	unclassified
1654	0.735433	unclassified	unclassified	ENSG00000085276	MECOM	MECOM	unclassified	oncogene	unclassified
1655		unclassified	unclassified	ENSG00000085365	SCAMP1	SCAMP1	unclassified	unclassified	unclassified
1656	0.764143	unclassified	unclassified	ENSG00000085377	PREP	PREP	unclassified	unclassified	unclassified
1657	0.315872	unclassified	unclassified	ENSG00000085382	HACE1	HACE1	unclassified	unclassified	tumor suppressor
1658	-1.94864	unclassified	essential	ENSG00000085415	SEH1L	SEH1L	unclassified	unclassified	unclassified
1659	-0.0129725	unclassified	unclassified	ENSG00000085433	WDR47	WDR47	unclassified	unclassified	unclassified
1660	0.378572	unclassified	unclassified	ENSG00000085449	WDFY1	WDFY1	unclassified	unclassified	unclassified
1661	-0.0516308	unclassified	unclassified	ENSG00000085465	OVGP1	OVGP1	unclassified	unclassified	unclassified
1662	0.40403	unclassified	unclassified	ENSG00000085491	SLC25A24	SLC25A24	unclassified	unclassified	unclassified
1663	0.166327	unclassified	unclassified	ENSG00000085511	MAP3K4	MAP3K4	unclassified	unclassified	unclassified
1664	-0.573377	unclassified	unclassified	ENSG00000085514	PILRA	PILRA	unclassified	unclassified	unclassified
1665	0.394114	unclassified	unclassified	ENSG00000085552	IGSF9	IGSF9	unclassified	unclassified	unclassified
1666	0.390634	unclassified	unclassified	ENSG00000085563	ABCB1	ABCB1	unclassified	oncogene	unclassified
1667	-0.0379584	unclassified	unclassified	ENSG00000085644	ZNF213	ZNF213	unclassified	unclassified	unclassified
1668	0.234888	unclassified	unclassified	ENSG00000085662	AKR1B1	AKR1B1	unclassified	unclassified	unclassified
1669	0.47753	unclassified	unclassified	ENSG00000085719	CPNE3	CPNE3	unclassified	oncogene	unclassified
1670	-2.41718	unclassified	unclassified	ENSG00000085721	RRN3	RRN3	unclassified	unclassified	unclassified
1671	-0.143981	unclassified	unclassified	ENSG00000085733	CTTN	CTTN	unclassified	oncogene	unclassified
1672	0.393913	unclassified	unclassified	ENSG00000085741	WNT11	WNT11	unclassified	unclassified	tumor suppressor
1673	-1.18003	unclassified	unclassified	ENSG00000085760	MTIF2	MTIF2	unclassified	unclassified	unclassified
1674	0.254068	unclassified	unclassified	ENSG00000085788	DDHD2	DDHD2	unclassified	oncogene	unclassified
1675	-0.502573	unclassified	unclassified	ENSG00000085831	TTC39A	TTC39A	unclassified	unclassified	unclassified
1676	0.424035	unclassified	unclassified	ENSG00000085832	EPS15	EPS15	unclassified	unclassified	unclassified
1677	-2.61754	unclassified	unclassified	ENSG00000085840	ORC1	ORC1	unclassified	unclassified	unclassified
1678	0.609332	unclassified	unclassified	ENSG00000085871	MGST2	MGST2	unclassified	unclassified	unclassified
1679	-2.46242	unclassified	essential	ENSG00000085872	CHERP	CHERP	unclassified	oncogene	unclassified
1680	0.499721	unclassified	unclassified	ENSG00000085978	ATG16L1	ATG16L1	unclassified	unclassified	unclassified
1681	0.697215	unclassified	unclassified	ENSG00000085982	USP40	USP40	unclassified	unclassified	unclassified
1682	0.110803	unclassified	unclassified	ENSG00000085998	POMGNT1	POMGNT1	unclassified	unclassified	unclassified
1683	0.168507	unclassified	unclassified	ENSG00000085999	RAD54L	RAD54L	unclassified	unclassified	unclassified
1684	0.269722	unclassified	unclassified	ENSG00000086015	MAST2	MAST2	unclassified	unclassified	unclassified
1685	-0.00032025	unclassified	unclassified	ENSG00000086061	DNAJA1	DNAJA1	unclassified	unclassified	unclassified
1686	0.176079	unclassified	unclassified	ENSG00000086062	B4GALT1	B4GALT1	unclassified	unclassified	unclassified
1687	-0.979508	unclassified	unclassified	ENSG00000086065	CHMP5	CHMP5	unclassified	unclassified	unclassified
1688	0.222368	unclassified	unclassified	ENSG00000086102	NFX1	NFX1	unclassified	unclassified	unclassified
1689	0.312584	unclassified	unclassified	ENSG00000086159	AQP6	AQP6	unclassified	unclassified	unclassified
1690	-2.34328	unclassified	essential	ENSG00000086189	DIMT1	DIMT1	unclassified	oncogene	unclassified
1691	-2.24023	unclassified	unclassified	ENSG00000086200	IPO11	IPO11	unclassified	unclassified	unclassified
1692	0.728802	unclassified	unclassified	ENSG00000086205	FOLH1	FOLH1	unclassified	unclassified	unclassified
1693	0.497366	unclassified	unclassified	ENSG00000086232	EIF2AK1	EIF2AK1	unclassified	unclassified	unclassified
1694	0.564225	unclassified	unclassified	ENSG00000086288	NME8	NME8	unclassified	unclassified	unclassified
1695	0.536255	unclassified	unclassified	ENSG00000086289	EPDR1	EPDR1	unclassified	unclassified	unclassified
1696	0.528641	unclassified	unclassified	ENSG00000086300	SNX10	SNX10	unclassified	unclassified	tumor suppressor
1697	-0.139911	unclassified	unclassified	ENSG00000086475	SEPHS1	SEPHS1	unclassified	unclassified	unclassified
1698	-2.4421	unclassified	essential	ENSG00000086504	MRPL28	MRPL28	unclassified	unclassified	unclassified
1699	0.390032	unclassified	unclassified	ENSG00000086506	HBQ1	HBQ1	unclassified	unclassified	unclassified
1700	0.442277	unclassified	unclassified	ENSG00000086544	ITPKC	ITPKC	unclassified	unclassified	unclassified
1701	0.307029	unclassified	unclassified	ENSG00000086548	CEACAM6	CEACAM6	unclassified	oncogene	unclassified
1702	0.515705	unclassified	unclassified	ENSG00000086570	FAT2	FAT2	unclassified	unclassified	unclassified
1703	-2.75913	unclassified	unclassified	ENSG00000086589	RBM22	RBM22	unclassified	unclassified	unclassified
1704	-1.29382	unclassified	unclassified	ENSG00000086598	TMED2	TMED2	unclassified	oncogene	unclassified
1705		unclassified	unclassified	ENSG00000086619	ERO1B	ERO1LB	unclassified	unclassified	unclassified
1706	0.484693	unclassified	unclassified	ENSG00000086666	ZFAND6	ZFAND6	unclassified	unclassified	unclassified
1707	0.601901	unclassified	unclassified	ENSG00000086696	HSD17B2	HSD17B2	unclassified	unclassified	unclassified
1708	0.496218	unclassified	unclassified	ENSG00000086712	TXLNG	TXLNG	unclassified	unclassified	unclassified
1709	0.665433	unclassified	unclassified	ENSG00000086717	PPEF1	PPEF1	unclassified	unclassified	unclassified
1710	0.555399	unclassified	unclassified	ENSG00000086730	LAT2	LAT2	unclassified	unclassified	unclassified
1711	-2.0288	unclassified	essential	ENSG00000086758	HUWE1	HUWE1	unclassified	unclassified	tumor suppressor
1712	-0.0415545	unclassified	unclassified	ENSG00000086827	ZW10	ZW10	unclassified	unclassified	unclassified
1713	-0.333119	unclassified	unclassified	ENSG00000086848	ALG9	ALG9	unclassified	unclassified	unclassified
1714	0.558948	unclassified	unclassified	ENSG00000086967	MYBPC2	MYBPC2	unclassified	unclassified	unclassified
1715	0.736502	unclassified	unclassified	ENSG00000086991	NOX4	NOX4	unclassified	oncogene	unclassified
1716	0.106929	unclassified	unclassified	ENSG00000087008	ACOX3	ACOX3	unclassified	unclassified	unclassified
1717	0.782604	unclassified	unclassified	ENSG00000087053	MTMR2	MTMR2	unclassified	unclassified	unclassified
1718	-1.01432	unclassified	unclassified	ENSG00000087074	PPP1R15A	PPP1R15A	unclassified	unclassified	unclassified
1719	0.199068	unclassified	unclassified	ENSG00000087076	HSD17B14	HSD17B14	unclassified	unclassified	unclassified
1720	0.0979404	unclassified	unclassified	ENSG00000087077	TRIP6	TRIP6	unclassified	unclassified	unclassified
1721	0.218833	unclassified	unclassified	ENSG00000087085	ACHE	ACHE	unclassified	unclassified	tumor suppressor
1722	-0.159393	unclassified	unclassified	ENSG00000087086	FTL	FTL	unclassified	unclassified	unclassified
1723	-2.62525	unclassified	essential	ENSG00000087087	SRRT	SRRT	unclassified	unclassified	unclassified
1724	0.485301	driver	unclassified	ENSG00000087088	BAX	BAX	unclassified	oncogene	tumor suppressor
1725	0.324914	unclassified	unclassified	ENSG00000087095	NLK	NLK	unclassified	unclassified	tumor suppressor
1726	-0.415116	unclassified	unclassified	ENSG00000087111	PIGS	PIGS	unclassified	unclassified	unclassified
1727	0.471401	unclassified	unclassified	ENSG00000087116	ADAMTS2	ADAMTS2	unclassified	unclassified	unclassified
1728	0.601204	unclassified	unclassified	ENSG00000087128	TMPRSS11E	TMPRSS11E	unclassified	unclassified	unclassified
1729	0.291296	unclassified	unclassified	ENSG00000087152	ATXN7L3	ATXN7L3	unclassified	unclassified	unclassified
1730	-1.97951	unclassified	unclassified	ENSG00000087157	PGS1	PGS1	unclassified	unclassified	unclassified
1731	-3.45717	unclassified	essential	ENSG00000087191	PSMC5	PSMC5	unclassified	unclassified	unclassified
1732	-0.627831	unclassified	unclassified	ENSG00000087206	UIMC1	UIMC1	unclassified	unclassified	unclassified
1733	0.446992	unclassified	unclassified	ENSG00000087237	CETP	CETP	unclassified	unclassified	unclassified
1734	0.184797	driver	unclassified	ENSG00000087245	MMP2	MMP2	unclassified	oncogene	tumor suppressor
1735	0.371511	unclassified	unclassified	ENSG00000087250	MT3	MT3	unclassified	oncogene	tumor suppressor
1736	0.541163	driver	unclassified	ENSG00000087253	LPCAT2	LPCAT2	unclassified	unclassified	unclassified
1737	0.478448	unclassified	unclassified	ENSG00000087258	GNAO1	GNAO1	unclassified	unclassified	tumor suppressor
1738	0.618856	unclassified	unclassified	ENSG00000087263	OGFOD1	OGFOD1	unclassified	unclassified	unclassified
1739	0.566356	unclassified	unclassified	ENSG00000087266	SH3BP2	SH3BP2	unclassified	unclassified	tumor suppressor
1740	-1.88776	unclassified	unclassified	ENSG00000087269	NOP14	NOP14	unclassified	unclassified	unclassified
1741	-0.0566036	unclassified	unclassified	ENSG00000087274	ADD1	ADD1	unclassified	unclassified	unclassified
1742	0.504889	unclassified	unclassified	ENSG00000087299	L2HGDH	L2HGDH	unclassified	unclassified	unclassified
1743	0.710895	unclassified	unclassified	ENSG00000087301	TXNDC16	TXNDC16	unclassified	unclassified	unclassified
1744		unclassified	unclassified	ENSG00000087302	RTRAF	C14orf166	unclassified	unclassified	unclassified
1745	0.357058	unclassified	unclassified	ENSG00000087303	NID2	NID2	unclassified	unclassified	unclassified
1746	0.0824948	unclassified	unclassified	ENSG00000087338	GMCL1	GMCL1	unclassified	unclassified	unclassified
1747	-3.19648	unclassified	essential	ENSG00000087365	SF3B2	SF3B2	unclassified	unclassified	unclassified
1748	0.307982	unclassified	unclassified	ENSG00000087448	KLHL42	KLHL42	unclassified	unclassified	unclassified
1749	0.334314	unclassified	unclassified	ENSG00000087460	GNAS	GNAS	unclassified	oncogene	tumor suppressor
1750	-3.76124	unclassified	unclassified	ENSG00000087470	DNM1L	DNM1L	unclassified	oncogene	unclassified
1751	0.148063	driver	unclassified	ENSG00000087494	PTHLH	PTHLH	unclassified	oncogene	unclassified
1752	-0.126156	unclassified	unclassified	ENSG00000087495	PHACTR3	PHACTR3	unclassified	unclassified	unclassified
1753	0.56297	unclassified	unclassified	ENSG00000087502	ERGIC2	ERGIC2	unclassified	unclassified	unclassified
1754	0.610577	driver	unclassified	ENSG00000087510	TFAP2C	TFAP2C	unclassified	oncogene	unclassified
1755	-3.06189	driver	unclassified	ENSG00000087586	AURKA	AURKA	unclassified	oncogene	tumor suppressor
1756	0.40456	unclassified	unclassified	ENSG00000087589	CASS4	CASS4	unclassified	unclassified	unclassified
1757	0.613681	unclassified	unclassified	ENSG00000087842	PIR	PIR	unclassified	unclassified	unclassified
1758	0.228661	unclassified	unclassified	ENSG00000087884	AAMDC	AAMDC	unclassified	unclassified	unclassified
1759	0.253909	unclassified	unclassified	ENSG00000087903	RFX2	RFX2	unclassified	unclassified	unclassified
1760		unclassified	unclassified	ENSG00000087916		SLC6A14	unclassified	unclassified	unclassified
1761	0.351607	unclassified	unclassified	ENSG00000087995	METTL2A	METTL2A	unclassified	unclassified	unclassified
1762	-0.0309865	unclassified	unclassified	ENSG00000088002	SULT2B1	SULT2B1	unclassified	unclassified	unclassified
1763	0.198709	unclassified	unclassified	ENSG00000088035	ALG6	ALG6	unclassified	unclassified	unclassified
1764	-1.97283	driver	essential	ENSG00000088038	CNOT3	CNOT3	unclassified	unclassified	tumor suppressor
1765	0.276813	unclassified	unclassified	ENSG00000088053	GP6	GP6	unclassified	unclassified	unclassified
1766	0.609097	unclassified	unclassified	ENSG00000088179	PTPN4	PTPN4	unclassified	unclassified	unclassified
1767	-3.10202	unclassified	essential	ENSG00000088205	DDX18	DDX18	unclassified	unclassified	unclassified
1768	0.262694	unclassified	unclassified	ENSG00000088247	KHSRP	KHSRP	unclassified	oncogene	unclassified
1769	-0.521601	driver	unclassified	ENSG00000088256	GNA11	GNA11	unclassified	oncogene	unclassified
1770	0.202985	unclassified	unclassified	ENSG00000088280	ASAP3	ASAP3	unclassified	unclassified	unclassified
1771	0.213962	unclassified	unclassified	ENSG00000088298	EDEM2	EDEM2	unclassified	unclassified	unclassified
1772	0.353441	driver	unclassified	ENSG00000088305	DNMT3B	DNMT3B	unclassified	oncogene	tumor suppressor
1773	0.235729	unclassified	unclassified	ENSG00000088320	REM1	REM1	unclassified	unclassified	unclassified
1774	-2.95182	unclassified	essential	ENSG00000088325	TPX2	TPX2	unclassified	oncogene	unclassified
1775	-2.24877	unclassified	unclassified	ENSG00000088356	PDRG1	PDRG1	unclassified	oncogene	unclassified
1776	0.29608	unclassified	unclassified	ENSG00000088367	EPB41L1	EPB41L1	unclassified	unclassified	tumor suppressor
1777	0.618158	unclassified	unclassified	ENSG00000088386	SLC15A1	SLC15A1	unclassified	unclassified	unclassified
1778	0.150053	unclassified	unclassified	ENSG00000088387	DOCK9	DOCK9	unclassified	unclassified	unclassified
1779	0.372911	unclassified	unclassified	ENSG00000088448	ANKRD10	ANKRD10	unclassified	unclassified	unclassified
1780	0.244074	unclassified	unclassified	ENSG00000088451	TGDS	TGDS	unclassified	unclassified	unclassified
1781	0.207934	unclassified	unclassified	ENSG00000088538	DOCK3	DOCK3	unclassified	unclassified	unclassified
1782	0.243275	unclassified	unclassified	ENSG00000088543	C3orf18	C3orf18	unclassified	unclassified	unclassified
1783	-0.0108188	unclassified	unclassified	ENSG00000088682	COQ9	COQ9	unclassified	unclassified	unclassified
1784	0.227173	unclassified	unclassified	ENSG00000088726	TMEM40	TMEM40	unclassified	unclassified	unclassified
1785	0.236944	unclassified	unclassified	ENSG00000088727	KIF9	KIF9	unclassified	unclassified	unclassified
1786	0.951742	unclassified	unclassified	ENSG00000088756	ARHGAP28	ARHGAP28	unclassified	unclassified	unclassified
1787	-1.6657	unclassified	unclassified	ENSG00000088766	CRLS1	CRLS1	unclassified	unclassified	unclassified
1788	0.858081	unclassified	unclassified	ENSG00000088782	DEFB127	DEFB127	non-essential	unclassified	unclassified
1789	0.514369	unclassified	unclassified	ENSG00000088808	PPP1R13B	PPP1R13B	unclassified	unclassified	tumor suppressor
1790	-0.447521	unclassified	unclassified	ENSG00000088812	ATRN	ATRN	unclassified	unclassified	unclassified
1791	0.112383	unclassified	unclassified	ENSG00000088826	SMOX	SMOX	unclassified	unclassified	unclassified
1792	-0.585062	unclassified	unclassified	ENSG00000088827	SIGLEC1	SIGLEC1	unclassified	unclassified	unclassified
1793	0.264706	unclassified	unclassified	ENSG00000088832	FKBP1A	FKBP1A	unclassified	unclassified	unclassified
1794	0.280481	unclassified	unclassified	ENSG00000088833	NSFL1C	NSFL1C	unclassified	unclassified	unclassified
1795	-0.323946	unclassified	unclassified	ENSG00000088836	SLC4A11	SLC4A11	unclassified	unclassified	unclassified
1796	0.154348	unclassified	unclassified	ENSG00000088854	C20orf194	C20orf194	unclassified	unclassified	unclassified
1797	0.0668956	unclassified	unclassified	ENSG00000088876	ZNF343	ZNF343	unclassified	unclassified	unclassified
1798	-0.188239	unclassified	unclassified	ENSG00000088881	EBF4	EBF4	unclassified	unclassified	unclassified
1799	0.38677	unclassified	unclassified	ENSG00000088882	CPXM1	CPXM1	unclassified	unclassified	unclassified
1800	-0.125446	driver	unclassified	ENSG00000088888	MAVS	MAVS	unclassified	oncogene	unclassified
1801		unclassified	unclassified	ENSG00000088899	LZTS3	LZTS3	unclassified	unclassified	unclassified
1802	0.451834	unclassified	unclassified	ENSG00000088926	F11	F11	unclassified	unclassified	unclassified
1803	-1.73501	unclassified	unclassified	ENSG00000088930	XRN2	XRN2	unclassified	unclassified	unclassified
1804		unclassified	unclassified	ENSG00000088970	KIZ		unclassified	unclassified	unclassified
1805	-0.52099	unclassified	unclassified	ENSG00000088986	DYNLL1	DYNLL1	unclassified	unclassified	unclassified
1806	0.21604	unclassified	unclassified	ENSG00000088992	TESC	TESC	unclassified	unclassified	unclassified
1807	0.388473	unclassified	unclassified	ENSG00000089006	SNX5	SNX5	unclassified	unclassified	unclassified
1808	-3.48202	unclassified	essential	ENSG00000089009	RPL6	RPL6	unclassified	oncogene	unclassified
1809	0.575546	unclassified	unclassified	ENSG00000089012	SIRPG	SIRPG	unclassified	unclassified	unclassified
1810	0.0436619	unclassified	unclassified	ENSG00000089022	MAPKAPK5	MAPKAPK5	unclassified	oncogene	unclassified
1811	0.377018	unclassified	unclassified	ENSG00000089041	P2RX7	P2RX7	unclassified	unclassified	unclassified
1812	-1.83474	unclassified	unclassified	ENSG00000089048	ESF1	ESF1	unclassified	unclassified	unclassified
1813	0.341386	unclassified	unclassified	ENSG00000089050	RBBP9	RBBP9	unclassified	unclassified	unclassified
1814	-2.42668	unclassified	essential	ENSG00000089053	ANAPC5	ANAPC5	unclassified	unclassified	unclassified
1815	0.258128	unclassified	unclassified	ENSG00000089057	SLC23A2	SLC23A2	unclassified	unclassified	unclassified
1816	0.389844	unclassified	unclassified	ENSG00000089060	SLC8B1	SLC8B1	unclassified	unclassified	unclassified
1817	0.120633	unclassified	unclassified	ENSG00000089063	TMEM230	TMEM230	unclassified	unclassified	unclassified
1818	0.743404	unclassified	unclassified	ENSG00000089091	DZANK1	DZANK1	unclassified	unclassified	unclassified
1819	-0.650994	unclassified	unclassified	ENSG00000089094	KDM2B	KDM2B	unclassified	oncogene	tumor suppressor
1820		unclassified	unclassified	ENSG00000089101	CFAP61	C20orf26	unclassified	unclassified	unclassified
1821	0.393334	unclassified	unclassified	ENSG00000089116	LHX5	LHX5	non-essential	unclassified	unclassified
1822	0.60998	unclassified	unclassified	ENSG00000089123	TASP1	TASP1	unclassified	unclassified	unclassified
1823	0.176603	unclassified	unclassified	ENSG00000089127	OAS1	OAS1	unclassified	unclassified	unclassified
1824		unclassified	unclassified	ENSG00000089154	GCN1	GCN1L1	unclassified	unclassified	unclassified
1825	-3.38262	unclassified	essential	ENSG00000089157	RPLP0	RPLP0	unclassified	unclassified	unclassified
1826	0.306898	unclassified	unclassified	ENSG00000089159	PXN	PXN	unclassified	oncogene	unclassified
1827	0.205963	unclassified	unclassified	ENSG00000089163	SIRT4	SIRT4	unclassified	unclassified	tumor suppressor
1828	0.244162	unclassified	unclassified	ENSG00000089169	RPH3A	RPH3A	unclassified	unclassified	unclassified
1829	0.230116	unclassified	unclassified	ENSG00000089177	KIF16B	KIF16B	unclassified	unclassified	unclassified
1830	-1.5309	unclassified	unclassified	ENSG00000089195	TRMT6	TRMT6	unclassified	unclassified	unclassified
1831	0.215888	unclassified	unclassified	ENSG00000089199	CHGB	CHGB	unclassified	unclassified	unclassified
1832	0.549088	unclassified	unclassified	ENSG00000089220	PEBP1	PEBP1	unclassified	unclassified	tumor suppressor
1833	0.435334	unclassified	unclassified	ENSG00000089225	TBX5	TBX5	unclassified	oncogene	tumor suppressor
1834	0.12141	unclassified	unclassified	ENSG00000089234	BRAP	BRAP	unclassified	unclassified	unclassified
1835	0.486477	unclassified	unclassified	ENSG00000089248	ERP29	ERP29	unclassified	unclassified	tumor suppressor
1836	-0.221186	unclassified	unclassified	ENSG00000089250	NOS1	NOS1	unclassified	oncogene	unclassified
1837	-0.500486	driver	unclassified	ENSG00000089280	FUS	FUS	unclassified	oncogene	tumor suppressor
1838	-2.05308	unclassified	essential	ENSG00000089289	IGBP1	IGBP1	unclassified	unclassified	unclassified
1839	0.493287	unclassified	unclassified	ENSG00000089327	FXYD5	FXYD5	unclassified	unclassified	unclassified
1840	0.623366	unclassified	unclassified	ENSG00000089335	ZNF302	ZNF302	unclassified	unclassified	unclassified
1841	-0.100298	unclassified	unclassified	ENSG00000089351	GRAMD1A	GRAMD1A	unclassified	unclassified	unclassified
1842	0.496704	unclassified	unclassified	ENSG00000089356	FXYD3	FXYD3	unclassified	unclassified	unclassified
1843	0.554097	unclassified	unclassified	ENSG00000089472	HEPH	HEPH	unclassified	unclassified	unclassified
1844	0.341782	unclassified	unclassified	ENSG00000089486	CDIP1	CDIP1	unclassified	unclassified	unclassified
1845	0.0707102	unclassified	unclassified	ENSG00000089505	CMTM1	CMTM1	unclassified	unclassified	unclassified
1846	0.293248	unclassified	unclassified	ENSG00000089558	KCNH4	KCNH4	unclassified	unclassified	unclassified
1847	-0.354722	unclassified	unclassified	ENSG00000089597	GANAB	GANAB	unclassified	unclassified	unclassified
1848	-0.326251	unclassified	unclassified	ENSG00000089639	GMIP	GMIP	unclassified	unclassified	unclassified
1849	0.569557	unclassified	unclassified	ENSG00000089682	RBM41	RBM41	unclassified	unclassified	unclassified
1850	-2.89321	driver	essential	ENSG00000089685	BIRC5	BIRC5	unclassified	oncogene	unclassified
1851	-0.193294	unclassified	unclassified	ENSG00000089692	LAG3	LAG3	unclassified	unclassified	unclassified
1852	0.390277	unclassified	unclassified	ENSG00000089693	MLF2	MLF2	unclassified	unclassified	unclassified
1853	0.64358	driver	unclassified	ENSG00000089723	OTUB2	OTUB2	unclassified	oncogene	unclassified
1854	-1.71233	unclassified	unclassified	ENSG00000089737	DDX24	DDX24	unclassified	unclassified	unclassified
1855	0.429271	unclassified	unclassified	ENSG00000089775	ZBTB25	ZBTB25	unclassified	unclassified	unclassified
1856	0.435089	unclassified	unclassified	ENSG00000089818	NECAP1	NECAP1	unclassified	unclassified	unclassified
1857	0.31479	unclassified	unclassified	ENSG00000089820	ARHGAP4	ARHGAP4	unclassified	unclassified	unclassified
1858	0.31546	unclassified	unclassified	ENSG00000089847	ANKRD24	ANKRD24	unclassified	unclassified	unclassified
1859	0.624315	unclassified	unclassified	ENSG00000089876	DHX32	DHX32	unclassified	unclassified	unclassified
1860	0.0600169	unclassified	unclassified	ENSG00000089902	RCOR1	RCOR1	unclassified	unclassified	unclassified
1861	0.548391	unclassified	unclassified	ENSG00000089916	GPATCH2L	GPATCH2L	unclassified	unclassified	unclassified
1862		unclassified	unclassified	ENSG00000090006	LTBP4	LTBP4	unclassified	unclassified	unclassified
1863	0.537334	unclassified	unclassified	ENSG00000090013	BLVRB	BLVRB	unclassified	unclassified	unclassified
1864	-0.642508	driver	unclassified	ENSG00000090020	SLC9A1	SLC9A1	unclassified	unclassified	tumor suppressor
1865	-0.313808	unclassified	unclassified	ENSG00000090054	SPTLC1	SPTLC1	unclassified	unclassified	unclassified
1866	0.227425	unclassified	essential	ENSG00000090060	PAPOLA	PAPOLA	unclassified	unclassified	unclassified
1867	-1.30164	unclassified	essential	ENSG00000090061	CCNK	CCNK	unclassified	oncogene	unclassified
1868	0.354617	unclassified	unclassified	ENSG00000090097	PCBP4	PCBP4	unclassified	unclassified	unclassified
1869	0.510579	unclassified	unclassified	ENSG00000090104	RGS1	RGS1	unclassified	unclassified	unclassified
1870	0.128816	unclassified	unclassified	ENSG00000090238	YPEL3	YPEL3	unclassified	unclassified	tumor suppressor
1871	0.00660224	unclassified	unclassified	ENSG00000090263	MRPS33	MRPS33	unclassified	unclassified	unclassified
1872	-0.258597	unclassified	unclassified	ENSG00000090266	NDUFB2	NDUFB2	unclassified	unclassified	unclassified
1873	-2.70676	unclassified	essential	ENSG00000090273	NUDC	NUDC	unclassified	unclassified	unclassified
1874	0.222014	unclassified	unclassified	ENSG00000090316	MAEA	MAEA	unclassified	unclassified	unclassified
1875	0.457998	unclassified	unclassified	ENSG00000090339	ICAM1	ICAM1	unclassified	unclassified	unclassified
1876	-0.111727	unclassified	unclassified	ENSG00000090372	STRN4	STRN4	unclassified	unclassified	unclassified
1877	0.861996	unclassified	unclassified	ENSG00000090376	IRAK3	IRAK3	unclassified	unclassified	unclassified
1878	0.676997	unclassified	unclassified	ENSG00000090382	LYZ	LYZ	unclassified	unclassified	unclassified
1879	0.477286	unclassified	unclassified	ENSG00000090402	SI	SI	non-essential	unclassified	unclassified
1880	0.309645	unclassified	unclassified	ENSG00000090432	MUL1	MUL1	unclassified	unclassified	tumor suppressor
1881	-0.406812	unclassified	unclassified	ENSG00000090447	TFAP4	TFAP4	unclassified	oncogene	unclassified
1882	-1.44947	unclassified	unclassified	ENSG00000090470	PDCD7	PDCD7	unclassified	unclassified	unclassified
1883	0.591586	unclassified	unclassified	ENSG00000090487	SPG21	SPG21	unclassified	unclassified	unclassified
1884	0.49052	unclassified	unclassified	ENSG00000090512	FETUB	FETUB	unclassified	unclassified	unclassified
1885	-0.261252	unclassified	unclassified	ENSG00000090520	DNAJB11	DNAJB11	unclassified	unclassified	unclassified
1886		unclassified	unclassified	ENSG00000090530	P3H2	LEPREL1	unclassified	unclassified	unclassified
1887	0.0917257	unclassified	unclassified	ENSG00000090534	THPO	THPO	unclassified	oncogene	unclassified
1888	-0.075481	unclassified	unclassified	ENSG00000090539	CHRD	CHRD	unclassified	unclassified	unclassified
1889	0.266091	unclassified	unclassified	ENSG00000090554	FLT3LG	FLT3LG	unclassified	unclassified	unclassified
1890	-0.03564	unclassified	unclassified	ENSG00000090565	RAB11FIP3	RAB11FIP3	unclassified	unclassified	unclassified
1891	-0.0670735	unclassified	unclassified	ENSG00000090581	GNPTG	GNPTG	unclassified	unclassified	unclassified
1892	0.371111	unclassified	unclassified	ENSG00000090612	ZNF268	ZNF268	unclassified	unclassified	unclassified
1893	0.352424	unclassified	unclassified	ENSG00000090615	GOLGA3	GOLGA3	unclassified	unclassified	unclassified
1894	-0.22505	unclassified	unclassified	ENSG00000090621	PABPC4	PABPC4	unclassified	unclassified	unclassified
1895	0.460638	unclassified	unclassified	ENSG00000090659	CD209	CD209	unclassified	unclassified	unclassified
1896	0.0320214	unclassified	unclassified	ENSG00000090661	CERS4	CERS4	unclassified	unclassified	unclassified
1897	-0.131124	unclassified	unclassified	ENSG00000090674	MCOLN1	MCOLN1	unclassified	unclassified	unclassified
1898	-0.53201	unclassified	unclassified	ENSG00000090686	USP48	USP48	unclassified	unclassified	unclassified
1899	0.618468	unclassified	unclassified	ENSG00000090776	EFNB1	EFNB1	unclassified	unclassified	unclassified
1900	-0.032213	unclassified	unclassified	ENSG00000090857	PDPR	PDPR	unclassified	unclassified	unclassified
1901	-3.06404	unclassified	essential	ENSG00000090861	AARS	AARS	unclassified	unclassified	unclassified
1902	0.413081	unclassified	unclassified	ENSG00000090863	GLG1	GLG1	unclassified	unclassified	unclassified
1903	-0.321732	unclassified	unclassified	ENSG00000090889	KIF4A	KIF4A	unclassified	oncogene	unclassified
1904	-0.0484019	unclassified	unclassified	ENSG00000090905	TNRC6A	TNRC6A	unclassified	unclassified	unclassified
1905		unclassified	unclassified	ENSG00000090920		FCGBP	unclassified	unclassified	unclassified
1906	-1.44398	unclassified	unclassified	ENSG00000090924	PLEKHG2	PLEKHG2	unclassified	unclassified	unclassified
1907	-0.0111428	unclassified	unclassified	ENSG00000090932	DLL3	DLL3	unclassified	unclassified	unclassified
1908	-0.23237	unclassified	unclassified	ENSG00000090971	NAT14	NAT14	unclassified	unclassified	unclassified
1909	0.40462	unclassified	unclassified	ENSG00000090975	PITPNM2	PITPNM2	unclassified	unclassified	unclassified
1910	-0.576895	unclassified	unclassified	ENSG00000090989	EXOC1	EXOC1	unclassified	unclassified	unclassified
1911	0.215507	unclassified	unclassified	ENSG00000091009	RBM27	RBM27	unclassified	unclassified	unclassified
1912	0.64372	unclassified	unclassified	ENSG00000091010	POU4F3	POU4F3	non-essential	unclassified	unclassified
1913	0.504022	unclassified	unclassified	ENSG00000091039	OSBPL8	OSBPL8	unclassified	unclassified	unclassified
1914	0.470818	unclassified	unclassified	ENSG00000091073	DTX2	DTX2	non-essential	unclassified	unclassified
1915	0.426568	driver	unclassified	ENSG00000091106	NLRC4	NLRC4	unclassified	unclassified	unclassified
1916	-0.189531	unclassified	unclassified	ENSG00000091127	PUS7	PUS7	unclassified	unclassified	unclassified
1917	0.441517	unclassified	unclassified	ENSG00000091128	LAMB4	LAMB4	unclassified	unclassified	unclassified
1918	0.233395	unclassified	unclassified	ENSG00000091129	NRCAM	NRCAM	unclassified	unclassified	unclassified
1919	0.270322	unclassified	unclassified	ENSG00000091136	LAMB1	LAMB1	unclassified	unclassified	unclassified
1920	0.355895	unclassified	unclassified	ENSG00000091137	SLC26A4	SLC26A4	unclassified	unclassified	unclassified
1921	0.369956	unclassified	unclassified	ENSG00000091138	SLC26A3	SLC26A3	unclassified	unclassified	unclassified
1922	-1.33434	unclassified	unclassified	ENSG00000091140	DLD	DLD	unclassified	unclassified	unclassified
1923	-2.16865	unclassified	unclassified	ENSG00000091157	WDR7	WDR7	unclassified	unclassified	unclassified
1924	0.471775	unclassified	unclassified	ENSG00000091164	TXNL1	TXNL1	unclassified	unclassified	unclassified
1925	0.62386	unclassified	unclassified	ENSG00000091181	IL5RA	IL5RA	unclassified	unclassified	unclassified
1926	0.200283	unclassified	unclassified	ENSG00000091262	ABCC6	ABCC6	unclassified	unclassified	unclassified
1927	0.308593	unclassified	unclassified	ENSG00000091317	CMTM6	CMTM6	unclassified	unclassified	unclassified
1928	0.346203	unclassified	unclassified	ENSG00000091409	ITGA6	ITGA6	unclassified	unclassified	unclassified
1929	0.453418	unclassified	unclassified	ENSG00000091428	RAPGEF4	RAPGEF4	unclassified	unclassified	unclassified
1930		unclassified	unclassified	ENSG00000091436	MAP3K20	MLTK	unclassified	unclassified	unclassified
1931	0.610557	unclassified	unclassified	ENSG00000091482	SMPX	SMPX	unclassified	unclassified	unclassified
1932	-1.08733	driver	unclassified	ENSG00000091483	FH	FH	unclassified	unclassified	tumor suppressor
1933	0.500431	unclassified	unclassified	ENSG00000091490	SEL1L3	SEL1L3	unclassified	unclassified	unclassified
1934	0.484887	unclassified	unclassified	ENSG00000091513	TF	TF	unclassified	unclassified	unclassified
1935	0.165816	unclassified	unclassified	ENSG00000091527	CDV3	CDV3	unclassified	oncogene	unclassified
1936	0.0954237	unclassified	unclassified	ENSG00000091536	MYO15A	MYO15A	unclassified	unclassified	unclassified
1937	0.388079	unclassified	unclassified	ENSG00000091542	ALKBH5	ALKBH5	unclassified	oncogene	unclassified
1938	0.725617	unclassified	unclassified	ENSG00000091583	APOH	APOH	unclassified	unclassified	unclassified
1939	0.353683	unclassified	unclassified	ENSG00000091592	NLRP1	NLRP1	unclassified	unclassified	unclassified
1940	-0.393052	unclassified	unclassified	ENSG00000091622	PITPNM3	PITPNM3	unclassified	unclassified	unclassified
1941	-0.0796576	unclassified	unclassified	ENSG00000091640	SPAG7	SPAG7	unclassified	unclassified	unclassified
1942	-2.94105	unclassified	essential	ENSG00000091651	ORC6	ORC6	unclassified	unclassified	unclassified
1943	0.405346	unclassified	unclassified	ENSG00000091656	ZFHX4	ZFHX4	unclassified	unclassified	unclassified
1944	0.485948	unclassified	unclassified	ENSG00000091664	SLC17A6	SLC17A6	non-essential	unclassified	unclassified
1945	0.283184	unclassified	unclassified	ENSG00000091704	CPA1	CPA1	unclassified	unclassified	unclassified
1946	0.313066	unclassified	unclassified	ENSG00000091732	ZC3HC1	ZC3HC1	unclassified	unclassified	unclassified
1947	0.47438	driver	unclassified	ENSG00000091831	ESR1	ESR1	unclassified	oncogene	tumor suppressor
1948	0.722646	unclassified	unclassified	ENSG00000091844	RGS17	RGS17	unclassified	oncogene	tumor suppressor
1949	0.429339	unclassified	unclassified	ENSG00000091879	ANGPT2	ANGPT2	unclassified	unclassified	unclassified
1950	0.502602	unclassified	unclassified	ENSG00000091947	TMEM101	TMEM101	unclassified	unclassified	unclassified
1951	0.524284	unclassified	unclassified	ENSG00000091972	CD200	CD200	unclassified	unclassified	unclassified
1952	0.534871	unclassified	unclassified	ENSG00000091986	CCDC80	CCDC80	unclassified	unclassified	unclassified
1953	0.679742	unclassified	unclassified	ENSG00000092009	CMA1	CMA1	unclassified	unclassified	unclassified
1954	0.589624	unclassified	unclassified	ENSG00000092010	PSME1	PSME1	unclassified	unclassified	unclassified
1955	-2.28254	unclassified	unclassified	ENSG00000092020	PPP2R3C	PPP2R3C	unclassified	unclassified	unclassified
1956	-2.21128	unclassified	unclassified	ENSG00000092036	HAUS4	HAUS4	unclassified	unclassified	unclassified
1957	0.170174	unclassified	unclassified	ENSG00000092051	JPH4	JPH4	unclassified	unclassified	unclassified
1958	0.255111	unclassified	unclassified	ENSG00000092054	MYH7	MYH7	unclassified	unclassified	unclassified
1959	0.262185	unclassified	unclassified	ENSG00000092067	CEBPE	CEBPE	unclassified	oncogene	unclassified
1960	0.384372	unclassified	unclassified	ENSG00000092068	SLC7A8	SLC7A8	unclassified	unclassified	unclassified
1961	-2.26904	unclassified	essential	ENSG00000092094	OSGEP	OSGEP	unclassified	unclassified	unclassified
1962	0.0150428	unclassified	unclassified	ENSG00000092096	SLC22A17	SLC22A17	unclassified	unclassified	unclassified
1963	-1.26216	unclassified	unclassified	ENSG00000092098	RNF31	RNF31	unclassified	unclassified	unclassified
1964	-1.02717	unclassified	unclassified	ENSG00000092108	SCFD1	SCFD1	unclassified	unclassified	unclassified
1965	0.377375	unclassified	unclassified	ENSG00000092140	G2E3	G2E3	unclassified	unclassified	unclassified
1966	-0.957626	unclassified	unclassified	ENSG00000092148	HECTD1	HECTD1	unclassified	unclassified	unclassified
1967	-2.36837	unclassified	essential	ENSG00000092199	HNRNPC	HNRNPC	unclassified	unclassified	unclassified
1968	-0.175626	unclassified	unclassified	ENSG00000092200	RPGRIP1	RPGRIP1	unclassified	unclassified	unclassified
1969	-2.93476	unclassified	unclassified	ENSG00000092201	SUPT16H	SUPT16H	unclassified	unclassified	unclassified
1970	-0.482618	unclassified	unclassified	ENSG00000092203	TOX4	TOX4	unclassified	unclassified	unclassified
1971	-1.4036	unclassified	unclassified	ENSG00000092208	GEMIN2	GEMIN2	unclassified	unclassified	unclassified
1972	0.184416	unclassified	unclassified	ENSG00000092295	TGM1	TGM1	unclassified	unclassified	unclassified
1973	-1.78436	unclassified	unclassified	ENSG00000092330	TINF2	TINF2	unclassified	unclassified	unclassified
1974	0.488903	unclassified	unclassified	ENSG00000092345	DAZL	DAZL	non-essential	unclassified	unclassified
1975	0.822572	unclassified	unclassified	ENSG00000092377	TBL1Y	TBL1Y	non-essential	unclassified	unclassified
1976	0.477951	unclassified	unclassified	ENSG00000092421	SEMA6A	SEMA6A	unclassified	unclassified	tumor suppressor
1977	-1.93829	driver	unclassified	ENSG00000092439	TRPM7	TRPM7	unclassified	oncogene	unclassified
1978	-0.506172	driver	unclassified	ENSG00000092445	TYRO3	TYRO3	unclassified	oncogene	unclassified
1979	0.192835	unclassified	unclassified	ENSG00000092470	WDR76	WDR76	unclassified	unclassified	tumor suppressor
1980	0.566701	unclassified	unclassified	ENSG00000092529	CAPN3	CAPN3	unclassified	unclassified	unclassified
1981	-0.486456	unclassified	unclassified	ENSG00000092531	SNAP23	SNAP23	unclassified	oncogene	unclassified
1982	0.551885	unclassified	unclassified	ENSG00000092607	TBX15	TBX15	unclassified	unclassified	unclassified
1983	-0.303065	unclassified	unclassified	ENSG00000092621	PHGDH	PHGDH	unclassified	oncogene	unclassified
1984	-0.106443	unclassified	unclassified	ENSG00000092758	COL9A3	COL9A3	unclassified	unclassified	unclassified
1985	-0.360309	driver	unclassified	ENSG00000092820	EZR	EZR	unclassified	oncogene	tumor suppressor
1986	0.211503	unclassified	unclassified	ENSG00000092841	MYL6	MYL6	unclassified	unclassified	unclassified
1987	0.330963	unclassified	unclassified	ENSG00000092847	AGO1	AGO1	unclassified	oncogene	unclassified
1988	-0.27	unclassified	unclassified	ENSG00000092850	TEKT2	TEKT2	unclassified	unclassified	unclassified
1989	-2.3622	unclassified	unclassified	ENSG00000092853	CLSPN	CLSPN	unclassified	unclassified	unclassified
1990	-0.518546	unclassified	unclassified	ENSG00000092871	RFFL	RFFL	unclassified	unclassified	unclassified
1991	-0.846629	unclassified	unclassified	ENSG00000092929	UNC13D	UNC13D	unclassified	unclassified	unclassified
1992	0.518263	unclassified	unclassified	ENSG00000092931	MFSD11	MFSD11	unclassified	unclassified	unclassified
1993	0.395958	unclassified	unclassified	ENSG00000092964	DPYSL2	DPYSL2	unclassified	unclassified	unclassified
1994	0.459093	unclassified	unclassified	ENSG00000092969	TGFB2	TGFB2	unclassified	unclassified	unclassified
1995	0.501861	unclassified	unclassified	ENSG00000092978	GPATCH2	GPATCH2	unclassified	unclassified	unclassified
1996	-0.309288	unclassified	unclassified	ENSG00000093000	NUP50	NUP50	unclassified	unclassified	unclassified
1997	-3.77076	unclassified	unclassified	ENSG00000093009	CDC45	CDC45	unclassified	oncogene	unclassified
1998	-0.445086	unclassified	unclassified	ENSG00000093010	COMT	COMT	unclassified	unclassified	unclassified
[truncated: 20,576 more rows]

## Sheet: B
	CS mean CS2	driver or not	essential or not	gene id	gene name	gene name (release75)	non-essential or not	oncogene or not	tumor suppressor or not
0		unclassified	unclassified	ENSG00000000003	TSPAN6	TSPAN6	unclassified	unclassified	unclassified
1		unclassified	unclassified	ENSG00000000005	TNMD	TNMD	unclassified	unclassified	unclassified
2	-0.457892	unclassified	unclassified	ENSG00000000419	DPM1	DPM1	unclassified	unclassified	unclassified
3	0.412389	unclassified	unclassified	ENSG00000000457	SCYL3	SCYL3	unclassified	unclassified	unclassified
4	0.3414	unclassified	unclassified	ENSG00000000460	C1orf112	C1orf112	unclassified	unclassified	unclassified
5	0.374451	unclassified	unclassified	ENSG00000000938	FGR	FGR	unclassified	oncogene	unclassified
6	0.422668	unclassified	unclassified	ENSG00000000971	CFH	CFH	unclassified	oncogene	unclassified
7	0.348261	unclassified	unclassified	ENSG00000001036	FUCA2	FUCA2	unclassified	unclassified	unclassified
8	0.37053	unclassified	unclassified	ENSG00000001084	GCLC	GCLC	unclassified	unclassified	unclassified
9	-0.514157	unclassified	unclassified	ENSG00000001167	NFYA	NFYA	unclassified	oncogene	unclassified
10	0.317388	unclassified	unclassified	ENSG00000001460	STPG1	STPG1	unclassified	unclassified	unclassified
11	0.488332	unclassified	unclassified	ENSG00000001461	NIPAL3	NIPAL3	unclassified	unclassified	unclassified
12		unclassified	essential	ENSG00000001497	LAS1L	LAS1L	unclassified	unclassified	unclassified
13	0.59439	unclassified	unclassified	ENSG00000001561	ENPP4	ENPP4	unclassified	unclassified	unclassified
14	-0.350924	unclassified	unclassified	ENSG00000001617	SEMA3F	SEMA3F	unclassified	unclassified	tumor suppressor
15	0.552405	driver	unclassified	ENSG00000001626	CFTR	CFTR	unclassified	oncogene	tumor suppressor
16	0.278664	unclassified	unclassified	ENSG00000001629	ANKIB1	ANKIB1	unclassified	unclassified	unclassified
17	0.605103	unclassified	unclassified	ENSG00000001630	CYP51A1	CYP51A1	unclassified	unclassified	unclassified
18	0.371923	unclassified	unclassified	ENSG00000001631	KRIT1	KRIT1	unclassified	unclassified	unclassified
19	0.530008	unclassified	unclassified	ENSG00000002016	RAD52	RAD52	unclassified	unclassified	unclassified
20	0.119574	unclassified	unclassified	ENSG00000002330	BAD	BAD	unclassified	unclassified	unclassified
21	0.0217275	unclassified	unclassified	ENSG00000002549	LAP3	LAP3	unclassified	unclassified	unclassified
22		unclassified	unclassified	ENSG00000002586	CD99	CD99	unclassified	oncogene	tumor suppressor
23	0.570497	unclassified	unclassified	ENSG00000002587	HS3ST1	HS3ST1	unclassified	unclassified	unclassified
24	0.217324	unclassified	unclassified	ENSG00000002726	AOC1	AOC1	unclassified	unclassified	unclassified
25	0.636454	unclassified	unclassified	ENSG00000002745	WNT16	WNT16	unclassified	unclassified	unclassified
26	0.578897	unclassified	unclassified	ENSG00000002746	HECW1	HECW1	unclassified	unclassified	unclassified
27	0.44124	unclassified	unclassified	ENSG00000002822	MAD1L1	MAD1L1	unclassified	unclassified	unclassified
28	0.130594	unclassified	unclassified	ENSG00000002834	LASP1	LASP1	unclassified	oncogene	tumor suppressor
29	0.575821	unclassified	unclassified	ENSG00000002919	SNX11	SNX11	unclassified	unclassified	unclassified
30	0.514832	unclassified	unclassified	ENSG00000002933	TMEM176A	TMEM176A	unclassified	unclassified	tumor suppressor
31	0.319504	unclassified	unclassified	ENSG00000003056	M6PR	M6PR	unclassified	unclassified	unclassified
32		unclassified	unclassified	ENSG00000003096	KLHL13	KLHL13	unclassified	unclassified	unclassified
33	0.514467	unclassified	unclassified	ENSG00000003137	CYP26B1	CYP26B1	unclassified	unclassified	unclassified
34	0.429821	unclassified	unclassified	ENSG00000003147	ICA1	ICA1	unclassified	unclassified	unclassified
35	-0.0515617	unclassified	unclassified	ENSG00000003249	DBNDD1	DBNDD1	unclassified	unclassified	unclassified
36	0.718071	unclassified	unclassified	ENSG00000003393	ALS2	ALS2	unclassified	unclassified	unclassified
37	0.330575	unclassified	unclassified	ENSG00000003400	CASP10	CASP10	unclassified	unclassified	unclassified
38	-1.59981	unclassified	unclassified	ENSG00000003402	CFLAR	CFLAR	unclassified	oncogene	unclassified
39	0.614148	unclassified	unclassified	ENSG00000003436	TFPI	TFPI	unclassified	unclassified	unclassified
40	-0.88894	unclassified	unclassified	ENSG00000003509	NDUFAF7	NDUFAF7	unclassified	unclassified	unclassified
41	-0.375487	unclassified	unclassified	ENSG00000003756	RBM5	RBM5	unclassified	unclassified	tumor suppressor
42	0.414075	unclassified	unclassified	ENSG00000003987	MTMR7	MTMR7	unclassified	unclassified	unclassified
43	0.703729	unclassified	unclassified	ENSG00000003989	SLC7A2	SLC7A2	unclassified	unclassified	unclassified
44	0.360298	unclassified	unclassified	ENSG00000004059	ARF5	ARF5	unclassified	unclassified	unclassified
45		unclassified	unclassified	ENSG00000004139	SARM1	SARM1	unclassified	unclassified	unclassified
46		unclassified	unclassified	ENSG00000004142	POLDIP2	POLDIP2	unclassified	oncogene	unclassified
47	0.403849	unclassified	unclassified	ENSG00000004399	PLXND1	PLXND1	unclassified	unclassified	unclassified
48	0.419294	unclassified	unclassified	ENSG00000004455	AK2	AK2	unclassified	unclassified	unclassified
49	0.497228	driver	unclassified	ENSG00000004468	CD38	CD38	unclassified	oncogene	unclassified
50	0.0267505	unclassified	unclassified	ENSG00000004478	FKBP4	FKBP4	unclassified	unclassified	unclassified
51	-0.207574	driver	unclassified	ENSG00000004487	KDM1A	KDM1A	unclassified	oncogene	tumor suppressor
52	0.198628	unclassified	unclassified	ENSG00000004534	RBM6	RBM6	unclassified	unclassified	unclassified
53	0.347319	unclassified	unclassified	ENSG00000004660	CAMKK1	CAMKK1	unclassified	unclassified	unclassified
54	0.678686	unclassified	unclassified	ENSG00000004700	RECQL	RECQL	unclassified	unclassified	unclassified
55		unclassified	unclassified	ENSG00000004766	VPS50	CCDC132	unclassified	unclassified	unclassified
56	0.397719	unclassified	unclassified	ENSG00000004776	HSPB6	HSPB6	unclassified	unclassified	unclassified
57	0.306882	unclassified	unclassified	ENSG00000004777	ARHGAP33	ARHGAP33	unclassified	unclassified	unclassified
58	-2.00422	unclassified	unclassified	ENSG00000004779	NDUFAB1	NDUFAB1	unclassified	unclassified	unclassified
59	0.552732	unclassified	unclassified	ENSG00000004799	PDK4	PDK4	unclassified	unclassified	tumor suppressor
60	0.668736	unclassified	unclassified	ENSG00000004809	SLC22A16	SLC22A16	unclassified	unclassified	unclassified
61	-0.0639737	unclassified	unclassified	ENSG00000004838	ZMYND10	ZMYND10	unclassified	unclassified	tumor suppressor
62	0.413219	driver	unclassified	ENSG00000004846	ABCB5	ABCB5	unclassified	oncogene	unclassified
63		unclassified	unclassified	ENSG00000004848	ARX	ARX	unclassified	unclassified	unclassified
64	0.173331	unclassified	unclassified	ENSG00000004864	SLC25A13	SLC25A13	unclassified	oncogene	unclassified
65	0.217434	unclassified	unclassified	ENSG00000004866	ST7	ST7	unclassified	unclassified	tumor suppressor
66	-3.53481	driver	essential	ENSG00000004897	CDC27	CDC27	unclassified	unclassified	unclassified
67	0.182314	unclassified	unclassified	ENSG00000004939	SLC4A1	SLC4A1	unclassified	unclassified	unclassified
68	0.598437	unclassified	unclassified	ENSG00000004948	CALCR	CALCR	unclassified	unclassified	unclassified
69		unclassified	unclassified	ENSG00000004961	HCCS	HCCS	unclassified	oncogene	tumor suppressor
70	0.330924	unclassified	unclassified	ENSG00000004975	DVL2	DVL2	unclassified	unclassified	unclassified
71	0.322712	unclassified	unclassified	ENSG00000005001	PRSS22	PRSS22	unclassified	unclassified	unclassified
72	-2.4856	unclassified	essential	ENSG00000005007	UPF1	UPF1	unclassified	unclassified	tumor suppressor
73	0.689323	unclassified	unclassified	ENSG00000005020	SKAP2	SKAP2	unclassified	unclassified	unclassified
74		unclassified	unclassified	ENSG00000005022	SLC25A5	SLC25A5	unclassified	unclassified	unclassified
75		unclassified	unclassified	ENSG00000005059	MCUB	CCDC109B	unclassified	unclassified	unclassified
76	0.116965	unclassified	unclassified	ENSG00000005073	HOXA11	HOXA11	unclassified	oncogene	tumor suppressor
77	-3.74267	unclassified	unclassified	ENSG00000005075	POLR2J	POLR2J	unclassified	unclassified	unclassified
78	-3.00769	unclassified	essential	ENSG00000005100	DHX33	DHX33	unclassified	unclassified	unclassified
79	0.395428	unclassified	unclassified	ENSG00000005102	MEOX1	MEOX1	unclassified	unclassified	unclassified
80	0.740931	unclassified	unclassified	ENSG00000005108	THSD7A	THSD7A	unclassified	unclassified	unclassified
81	-0.598717	unclassified	unclassified	ENSG00000005156	LIG3	LIG3	unclassified	unclassified	unclassified
82	-1.92892	unclassified	unclassified	ENSG00000005175	RPAP3	RPAP3	unclassified	unclassified	unclassified
83	0.26565	unclassified	unclassified	ENSG00000005187	ACSM3	ACSM3	unclassified	unclassified	tumor suppressor
84		unclassified	unclassified	ENSG00000005189	REXO5	AC004381.6	unclassified	unclassified	unclassified
85	-2.60036	unclassified	unclassified	ENSG00000005194	CIAPIN1	CIAPIN1	unclassified	unclassified	unclassified
86		unclassified	unclassified	ENSG00000005206	SPPL2B		unclassified	unclassified	unclassified
87	0.041074	unclassified	unclassified	ENSG00000005238	FAM214B	FAM214B	unclassified	unclassified	unclassified
88		unclassified	unclassified	ENSG00000005243	COPZ2	COPZ2	unclassified	unclassified	unclassified
89	0.566536	unclassified	unclassified	ENSG00000005249	PRKAR2B	PRKAR2B	unclassified	oncogene	unclassified
90		unclassified	unclassified	ENSG00000005302	MSL3	MSL3	unclassified	unclassified	unclassified
91	-0.318594	unclassified	unclassified	ENSG00000005339	CREBBP	CREBBP	unclassified	oncogene	tumor suppressor
92		unclassified	unclassified	ENSG00000005379	TSPOAP1	BZRAP1	unclassified	unclassified	unclassified
93	0.0371767	unclassified	unclassified	ENSG00000005381	MPO	MPO	unclassified	oncogene	unclassified
94	-0.255298	driver	unclassified	ENSG00000005421	PON1	PON1	unclassified	unclassified	unclassified
95	0.12126	unclassified	unclassified	ENSG00000005436	GCFC2	GCFC2	unclassified	unclassified	unclassified
96	-0.709091	unclassified	unclassified	ENSG00000005448	WDR54	WDR54	unclassified	oncogene	unclassified
97	0.56003	unclassified	unclassified	ENSG00000005469	CROT	CROT	unclassified	unclassified	unclassified
98	0.410392	unclassified	unclassified	ENSG00000005471	ABCB4	ABCB4	unclassified	unclassified	tumor suppressor
99	0.16255	unclassified	unclassified	ENSG00000005483	KMT2E	KMT2E	unclassified	unclassified	unclassified
100	0.568262	unclassified	unclassified	ENSG00000005486	RHBDD2	RHBDD2	unclassified	unclassified	unclassified
101	0.350018	unclassified	unclassified	ENSG00000005513	SOX8	SOX8	unclassified	oncogene	unclassified
102	0.309555	unclassified	unclassified	ENSG00000005700	IBTK	IBTK	unclassified	unclassified	unclassified
103	0.155696	unclassified	unclassified	ENSG00000005801	ZNF195	ZNF195	unclassified	unclassified	unclassified
104		unclassified	unclassified	ENSG00000005810	MYCBP2	MYCBP2	unclassified	oncogene	unclassified
105	0.424991	unclassified	unclassified	ENSG00000005812	FBXL3	FBXL3	unclassified	unclassified	unclassified
106	0.391121	unclassified	unclassified	ENSG00000005844	ITGAL	ITGAL	unclassified	unclassified	unclassified
107	-0.528763	unclassified	unclassified	ENSG00000005882	PDK2	PDK2	unclassified	unclassified	unclassified
108	0.0245477	unclassified	unclassified	ENSG00000005884	ITGA3	ITGA3	unclassified	oncogene	unclassified
109		unclassified	unclassified	ENSG00000005889	ZFX	ZFX	unclassified	oncogene	unclassified
110		unclassified	unclassified	ENSG00000005893	LAMP2	LAMP2	unclassified	unclassified	unclassified
111		unclassified	unclassified	ENSG00000005955		GGNBP2	unclassified	unclassified	unclassified
112	-0.0859683	unclassified	unclassified	ENSG00000005961	ITGA2B	ITGA2B	unclassified	unclassified	unclassified
113	0.778302	unclassified	unclassified	ENSG00000005981	ASB4	ASB4	unclassified	unclassified	unclassified
114	-0.209781	unclassified	unclassified	ENSG00000006007	GDE1	GDE1	unclassified	unclassified	tumor suppressor
115		unclassified	unclassified	ENSG00000006015	REX1BD	C19orf60	unclassified	unclassified	unclassified
116	0.417451	unclassified	unclassified	ENSG00000006016	CRLF1	CRLF1	unclassified	unclassified	unclassified
117	-0.284891	unclassified	unclassified	ENSG00000006025	OSBPL7	OSBPL7	unclassified	unclassified	unclassified
118	0.565484	unclassified	unclassified	ENSG00000006042	TMEM98	TMEM98	unclassified	unclassified	unclassified
119	0.122423	unclassified	unclassified	ENSG00000006047	YBX2	YBX2	unclassified	unclassified	unclassified
120	-0.0337495	unclassified	unclassified	ENSG00000006059	KRT33A	KRT33A	non-essential	unclassified	unclassified
121		unclassified	unclassified	ENSG00000006062	MAP3K14		unclassified	unclassified	unclassified
122	0.434846	unclassified	unclassified	ENSG00000006071	ABCC8	ABCC8	unclassified	unclassified	unclassified
123		unclassified	unclassified	ENSG00000006074		CCL18	unclassified	unclassified	unclassified
124		unclassified	unclassified	ENSG00000006075		CCL3	unclassified	unclassified	unclassified
125		unclassified	unclassified	ENSG00000006114		SYNRG	unclassified	unclassified	unclassified
126	0.363962	unclassified	unclassified	ENSG00000006116	CACNG3	CACNG3	non-essential	unclassified	unclassified
127	0.370303	unclassified	unclassified	ENSG00000006118	TMEM132A	TMEM132A	unclassified	unclassified	unclassified
128	0.211365	unclassified	unclassified	ENSG00000006125	AP2B1	AP2B1	unclassified	unclassified	unclassified
129	0.688665	unclassified	unclassified	ENSG00000006128	TAC1	TAC1	unclassified	unclassified	tumor suppressor
130	0.241407	unclassified	unclassified	ENSG00000006194	ZNF263	ZNF263	unclassified	unclassified	unclassified
131	0.743611	unclassified	unclassified	ENSG00000006210	CX3CL1	CX3CL1	unclassified	unclassified	unclassified
132	0.215379	unclassified	unclassified	ENSG00000006282	SPATA20	SPATA20	unclassified	unclassified	unclassified
133	-0.223619	unclassified	unclassified	ENSG00000006283	CACNA1G	CACNA1G	unclassified	unclassified	unclassified
134	-0.273563	driver	unclassified	ENSG00000006327	TNFRSF12A	TNFRSF12A	unclassified	unclassified	tumor suppressor
135	0.460144	unclassified	unclassified	ENSG00000006377	DLX6	DLX6	unclassified	unclassified	unclassified
136	0.551002	driver	unclassified	ENSG00000006432	MAP3K9	MAP3K9	unclassified	unclassified	tumor suppressor
137	0.145293	driver	unclassified	ENSG00000006451	RALA	RALA	unclassified	oncogene	tumor suppressor
138	0.381287	unclassified	unclassified	ENSG00000006453	BAIAP2L1	BAIAP2L1	unclassified	unclassified	unclassified
139	0.419468	unclassified	unclassified	ENSG00000006459	KDM7A	KDM7A	unclassified	unclassified	unclassified
140	0.811073	unclassified	unclassified	ENSG00000006468	ETV1	ETV1	unclassified	oncogene	unclassified
141	0.644092	unclassified	unclassified	ENSG00000006530	AGK	AGK	unclassified	oncogene	unclassified
142		unclassified	unclassified	ENSG00000006534	ALDH3B1	ALDH3B1	unclassified	unclassified	unclassified
143	-0.0326735	unclassified	unclassified	ENSG00000006555	TTC22	TTC22	unclassified	unclassified	unclassified
144	0.459833	unclassified	unclassified	ENSG00000006576	PHTF2	PHTF2	unclassified	unclassified	unclassified
145	-0.0534239	unclassified	unclassified	ENSG00000006606	CCL26	CCL26	unclassified	unclassified	unclassified
146	0.526122	unclassified	unclassified	ENSG00000006607	FARP2	FARP2	unclassified	unclassified	unclassified
147	0.798177	unclassified	unclassified	ENSG00000006611	USH1C	USH1C	unclassified	unclassified	unclassified
148	0.126352	unclassified	unclassified	ENSG00000006625	GGCT	GGCT	unclassified	unclassified	unclassified
149	-1.73014	unclassified	unclassified	ENSG00000006634	DBF4	DBF4	unclassified	unclassified	unclassified
150	0.421018	unclassified	unclassified	ENSG00000006638	TBXA2R	TBXA2R	unclassified	unclassified	unclassified
151	0.582113	unclassified	unclassified	ENSG00000006652	IFRD1	IFRD1	unclassified	unclassified	unclassified
152	-0.198868	unclassified	unclassified	ENSG00000006659	LGALS14	LGALS14	non-essential	unclassified	unclassified
153	-0.891585	unclassified	essential	ENSG00000006695	COX10	COX10	unclassified	unclassified	unclassified
154	0.253807	driver	unclassified	ENSG00000006704	GTF2IRD1	GTF2IRD1	unclassified	unclassified	unclassified
155	-2.24922	unclassified	unclassified	ENSG00000006712	PAF1	PAF1	unclassified	unclassified	tumor suppressor
156	-2.63649	unclassified	unclassified	ENSG00000006715	VPS41	VPS41	unclassified	unclassified	unclassified
157	0.864913	unclassified	unclassified	ENSG00000006740	ARHGAP44	ARHGAP44	unclassified	unclassified	unclassified
158	-2.33384	unclassified	essential	ENSG00000006744	ELAC2	ELAC2	unclassified	unclassified	tumor suppressor
159	0.469045	unclassified	unclassified	ENSG00000006747	SCIN	SCIN	unclassified	unclassified	unclassified
160		unclassified	unclassified	ENSG00000006756	ARSD	ARSD	unclassified	unclassified	unclassified
161		unclassified	unclassified	ENSG00000006757	PNPLA4	PNPLA4	unclassified	unclassified	unclassified
162	0.518313	unclassified	unclassified	ENSG00000006788	MYH13	MYH13	unclassified	unclassified	unclassified
163	0.660514	unclassified	unclassified	ENSG00000006831	ADIPOR2	ADIPOR2	unclassified	unclassified	unclassified
164	0.0118894	unclassified	unclassified	ENSG00000006837	CDKL3	CDKL3	unclassified	unclassified	unclassified
165	0.23609	unclassified	unclassified	ENSG00000007001	UPP2	UPP2	unclassified	unclassified	unclassified
166	0.643438	unclassified	unclassified	ENSG00000007038	PRSS21	PRSS21	unclassified	unclassified	tumor suppressor
167	0.141819	unclassified	unclassified	ENSG00000007047	MARK4	MARK4	unclassified	unclassified	unclassified
168	0.820398	driver	unclassified	ENSG00000007062	PROM1	PROM1	unclassified	oncogene	unclassified
169	-0.09043	unclassified	unclassified	ENSG00000007080	CCDC124	CCDC124	unclassified	unclassified	unclassified
170	0.334042	unclassified	unclassified	ENSG00000007129	CEACAM21	CEACAM21	unclassified	unclassified	unclassified
171	-3.66551	unclassified	essential	ENSG00000007168	PAFAH1B1	PAFAH1B1	unclassified	oncogene	tumor suppressor
172	0.241221	unclassified	unclassified	ENSG00000007171	NOS2	NOS2	unclassified	oncogene	unclassified
173	0.171657	unclassified	unclassified	ENSG00000007174	DNAH9	DNAH9	unclassified	unclassified	unclassified
174	-0.531683	unclassified	unclassified	ENSG00000007202	KIAA0100	KIAA0100	unclassified	unclassified	tumor suppressor
175	0.0172249	unclassified	unclassified	ENSG00000007216	SLC13A2	SLC13A2	unclassified	unclassified	unclassified
176	0.264832	unclassified	unclassified	ENSG00000007237	GAS7	GAS7	unclassified	oncogene	tumor suppressor
177	-0.200679	unclassified	unclassified	ENSG00000007255	TRAPPC6A	TRAPPC6A	unclassified	unclassified	unclassified
178	-0.354445	unclassified	unclassified	ENSG00000007264	MATK	MATK	unclassified	unclassified	unclassified
179	0.238287	unclassified	unclassified	ENSG00000007306	CEACAM7	CEACAM7	non-essential	unclassified	unclassified
180	0.264028	unclassified	unclassified	ENSG00000007312	CD79B	CD79B	unclassified	unclassified	unclassified
181	0.431339	unclassified	unclassified	ENSG00000007314	SCN4A	SCN4A	unclassified	unclassified	unclassified
182	-0.00729341	unclassified	unclassified	ENSG00000007341	ST7L	ST7L	unclassified	oncogene	tumor suppressor
183		driver	unclassified	ENSG00000007350	TKTL1	TKTL1	unclassified	oncogene	unclassified
184	0.268704	unclassified	unclassified	ENSG00000007372	PAX6	PAX6	unclassified	oncogene	tumor suppressor
185	0.549439	unclassified	unclassified	ENSG00000007376	RPUSD1	RPUSD1	unclassified	unclassified	unclassified
186	-0.342267	unclassified	unclassified	ENSG00000007384	RHBDF1	RHBDF1	unclassified	oncogene	unclassified
187	0.463503	unclassified	unclassified	ENSG00000007392	LUC7L	LUC7L	unclassified	unclassified	unclassified
188	0.238023	unclassified	unclassified	ENSG00000007402	CACNA2D2	CACNA2D2	unclassified	unclassified	unclassified
189	-0.058378	unclassified	unclassified	ENSG00000007516	BAIAP3	BAIAP3	unclassified	unclassified	unclassified
190	0.121913	unclassified	unclassified	ENSG00000007520	TSR3	TSR3	unclassified	unclassified	unclassified
191	0.207652	unclassified	unclassified	ENSG00000007541	PIGQ	PIGQ	unclassified	unclassified	unclassified
192		unclassified	unclassified	ENSG00000007545	CRAMP1	CRAMP1L	unclassified	unclassified	unclassified
193	-0.806267	unclassified	unclassified	ENSG00000007866	TEAD3	TEAD3	unclassified	unclassified	unclassified
194	0.711819	unclassified	unclassified	ENSG00000007908	SELE	SELE	unclassified	unclassified	unclassified
195	-1.77948	unclassified	unclassified	ENSG00000007923	DNAJC11	DNAJC11	unclassified	unclassified	tumor suppressor
196	0.483608	unclassified	unclassified	ENSG00000007933	FMO3	FMO3	unclassified	unclassified	unclassified
197	0.497601	unclassified	unclassified	ENSG00000007944	MYLIP	MYLIP	unclassified	unclassified	unclassified
198		unclassified	unclassified	ENSG00000007952	NOX1	NOX1	unclassified	oncogene	unclassified
199	0.183524	driver	unclassified	ENSG00000007968	E2F2	E2F2	unclassified	oncogene	tumor suppressor
200	-2.14228	unclassified	essential	ENSG00000008018	PSMB1	PSMB1	unclassified	unclassified	unclassified
201		unclassified	unclassified	ENSG00000008056	SYN1	SYN1	unclassified	unclassified	unclassified
202	0.545454	unclassified	unclassified	ENSG00000008083	JARID2	JARID2	unclassified	oncogene	tumor suppressor
203		unclassified	unclassified	ENSG00000008086	CDKL5	CDKL5	unclassified	unclassified	unclassified
204	0.423857	unclassified	unclassified	ENSG00000008118	CAMK1G	CAMK1G	unclassified	unclassified	unclassified
205	-2.1013	unclassified	unclassified	ENSG00000008128	CDK11A	CDK11A	unclassified	unclassified	unclassified
206	0.474424	unclassified	unclassified	ENSG00000008130	NADK	NADK	unclassified	unclassified	unclassified
207	0.467886	unclassified	unclassified	ENSG00000008196	TFAP2B	TFAP2B	unclassified	oncogene	tumor suppressor
208	-0.123894	unclassified	unclassified	ENSG00000008197	TFAP2D	TFAP2D	non-essential	unclassified	unclassified
209	0.427016	unclassified	unclassified	ENSG00000008226	DLEC1	DLEC1	unclassified	unclassified	tumor suppressor
210	0.25908	unclassified	unclassified	ENSG00000008256	CYTH3	CYTH3	unclassified	unclassified	unclassified
211	0.408664	unclassified	unclassified	ENSG00000008277	ADAM22	ADAM22	unclassified	unclassified	unclassified
212	0.664747	unclassified	unclassified	ENSG00000008282	SYPL1	SYPL1	unclassified	unclassified	unclassified
213	-0.10683	unclassified	unclassified	ENSG00000008283	CYB561	CYB561	unclassified	unclassified	unclassified
214	-0.182751	unclassified	unclassified	ENSG00000008294	SPAG9	SPAG9	unclassified	oncogene	unclassified
215	0.212838	unclassified	unclassified	ENSG00000008300	CELSR3	CELSR3	unclassified	unclassified	unclassified
216	0.656367	unclassified	unclassified	ENSG00000008311	AASS	AASS	unclassified	unclassified	unclassified
217	0.282453	unclassified	unclassified	ENSG00000008323	PLEKHG6	PLEKHG6	unclassified	unclassified	unclassified
218	-3.99201	unclassified	essential	ENSG00000008324	SS18L2	SS18L2	unclassified	unclassified	unclassified
219	-0.182285	unclassified	unclassified	ENSG00000008382	MPND	MPND	unclassified	unclassified	unclassified
220	0.946485	unclassified	unclassified	ENSG00000008394	MGST1	MGST1	unclassified	unclassified	unclassified
221	0.533119	unclassified	unclassified	ENSG00000008405	CRY1	CRY1	unclassified	unclassified	unclassified
222	-0.214645	unclassified	unclassified	ENSG00000008438	PGLYRP1	PGLYRP1	unclassified	unclassified	unclassified
223	0.598223	unclassified	unclassified	ENSG00000008441	NFIX	NFIX	unclassified	unclassified	unclassified
224	-0.0543002	unclassified	unclassified	ENSG00000008513	ST3GAL1	ST3GAL1	unclassified	unclassified	unclassified
225	-0.23156	unclassified	unclassified	ENSG00000008516	MMP25	MMP25	unclassified	unclassified	unclassified
226	0.729827	unclassified	unclassified	ENSG00000008517	IL32	IL32	unclassified	unclassified	tumor suppressor
227	-0.116882	unclassified	unclassified	ENSG00000008710	PKD1	PKD1	unclassified	oncogene	tumor suppressor
228		unclassified	unclassified	ENSG00000008735	MAPK8IP2	MAPK8IP2	unclassified	unclassified	unclassified
229	-0.832541	unclassified	unclassified	ENSG00000008838	MED24	MED24	unclassified	unclassified	unclassified
230	0.246287	unclassified	unclassified	ENSG00000008853	RHOBTB2	RHOBTB2	unclassified	oncogene	tumor suppressor
231	0.0113552	unclassified	unclassified	ENSG00000008869	HEATR5B	HEATR5B	unclassified	unclassified	unclassified
232	-1.10699	unclassified	unclassified	ENSG00000008952	SEC62	SEC62	unclassified	oncogene	unclassified
233	-3.886	unclassified	essential	ENSG00000008988	RPS20	RPS20	unclassified	unclassified	unclassified
234	-0.850771	unclassified	unclassified	ENSG00000009307	CSDE1	CSDE1	unclassified	oncogene	unclassified
235	0.296401	unclassified	unclassified	ENSG00000009335	UBE3C	UBE3C	unclassified	unclassified	unclassified
236	-1.78272	unclassified	unclassified	ENSG00000009413	REV3L	REV3L	unclassified	unclassified	unclassified
237		unclassified	unclassified	ENSG00000009694	TENM1	TENM1	unclassified	unclassified	unclassified
238	0.3535	unclassified	unclassified	ENSG00000009709	PAX7	PAX7	unclassified	oncogene	unclassified
239	-0.0719362	unclassified	unclassified	ENSG00000009724	MASP2	MASP2	unclassified	unclassified	unclassified
240	0.13181	unclassified	unclassified	ENSG00000009765	IYD	IYD	unclassified	unclassified	unclassified
241	0.485589	unclassified	unclassified	ENSG00000009780	FAM76A	FAM76A	unclassified	unclassified	unclassified
242	0.287064	unclassified	unclassified	ENSG00000009790	TRAF3IP3	TRAF3IP3	unclassified	unclassified	unclassified
243	0.504822	unclassified	unclassified	ENSG00000009830	POMT2	POMT2	unclassified	unclassified	unclassified
244	0.00576473	unclassified	unclassified	ENSG00000009844	VTA1	VTA1	unclassified	unclassified	unclassified
245	0.214771	unclassified	unclassified	ENSG00000009950	MLXIPL	MLXIPL	unclassified	unclassified	unclassified
246	-0.454664	unclassified	unclassified	ENSG00000009954	BAZ1B	BAZ1B	unclassified	unclassified	unclassified
247	0.148698	unclassified	unclassified	ENSG00000010017	RANBP9	RANBP9	unclassified	oncogene	tumor suppressor
248	0.0880267	unclassified	unclassified	ENSG00000010030	ETV7	ETV7	unclassified	oncogene	tumor suppressor
249	-1.80453	unclassified	unclassified	ENSG00000010072	SPRTN	SPRTN	unclassified	unclassified	unclassified
250		unclassified	unclassified	ENSG00000010165	EEF1AKNMT	METTL13	unclassified	unclassified	unclassified
251	0.442494	unclassified	unclassified	ENSG00000010219	DYRK4	DYRK4	unclassified	unclassified	unclassified
252	-2.28706	unclassified	essential	ENSG00000010244	ZNF207	ZNF207	unclassified	unclassified	unclassified
253	-1.3415	unclassified	essential	ENSG00000010256	UQCRC1	UQCRC1	unclassified	unclassified	unclassified
254	0.363193	unclassified	unclassified	ENSG00000010270	STARD3NL	STARD3NL	unclassified	unclassified	unclassified
255	0.320558	unclassified	unclassified	ENSG00000010278	CD9	CD9	unclassified	unclassified	unclassified
256	0.493414	unclassified	unclassified	ENSG00000010282	HHATL	HHATL	unclassified	unclassified	tumor suppressor
257	-2.33798	unclassified	unclassified	ENSG00000010292	NCAPD2	NCAPD2	unclassified	unclassified	unclassified
258	0.232257	unclassified	unclassified	ENSG00000010295	IFFO1	IFFO1	unclassified	unclassified	unclassified
259	0.474631	unclassified	unclassified	ENSG00000010310	GIPR	GIPR	unclassified	unclassified	unclassified
260	0.120396	unclassified	unclassified	ENSG00000010318	PHF7	PHF7	unclassified	unclassified	unclassified
261	-0.00093585	unclassified	unclassified	ENSG00000010319	SEMA3G	SEMA3G	unclassified	unclassified	unclassified
262	-0.713085	unclassified	unclassified	ENSG00000010322	NISCH	NISCH	unclassified	oncogene	tumor suppressor
263	0.259525	unclassified	unclassified	ENSG00000010327	STAB1	STAB1	unclassified	unclassified	unclassified
264	0.299331	unclassified	unclassified	ENSG00000010361	FUZ	FUZ	unclassified	unclassified	unclassified
265	0.575544	unclassified	unclassified	ENSG00000010379	SLC6A13	SLC6A13	unclassified	unclassified	unclassified
266		driver	unclassified	ENSG00000010404	IDS	IDS	unclassified	unclassified	unclassified
267	0.341045	driver	unclassified	ENSG00000010438	PRSS3	PRSS3	unclassified	oncogene	tumor suppressor
268	0.418916	unclassified	unclassified	ENSG00000010539	ZNF200	ZNF200	unclassified	unclassified	unclassified
269	0.42015	driver	unclassified	ENSG00000010610	CD4	CD4	unclassified	oncogene	unclassified
270	0.489614	unclassified	unclassified	ENSG00000010626	LRRC23	LRRC23	unclassified	unclassified	unclassified
271		unclassified	unclassified	ENSG00000010671	BTK	BTK	unclassified	oncogene	unclassified
272	0.565724	unclassified	unclassified	ENSG00000010704	HFE	HFE	unclassified	unclassified	unclassified
273	0.147406	unclassified	unclassified	ENSG00000010803	SCMH1	SCMH1	unclassified	unclassified	unclassified
274	0.522682	unclassified	unclassified	ENSG00000010810	FYN	FYN	unclassified	oncogene	tumor suppressor
275	0.593483	unclassified	unclassified	ENSG00000010818	HIVEP2	HIVEP2	unclassified	unclassified	unclassified
276	-0.544808	unclassified	unclassified	ENSG00000010932	FMO1	FMO1	unclassified	unclassified	unclassified
277		unclassified	unclassified	ENSG00000011007	ELOA	TCEB3	unclassified	unclassified	unclassified
278	-0.0353442	unclassified	unclassified	ENSG00000011009	LYPLA2	LYPLA2	unclassified	unclassified	unclassified
279	0.458601	unclassified	unclassified	ENSG00000011021	CLCN6	CLCN6	unclassified	unclassified	unclassified
280	0.436488	unclassified	unclassified	ENSG00000011028	MRC2	MRC2	unclassified	oncogene	unclassified
281		unclassified	unclassified	ENSG00000011052	NME1-NME2	NME2	unclassified	unclassified	unclassified
282	0.0650253	unclassified	unclassified	ENSG00000011083	SLC6A7	SLC6A7	non-essential	oncogene	unclassified
283	0.489037	unclassified	unclassified	ENSG00000011105	TSPAN9	TSPAN9	unclassified	unclassified	unclassified
284	0.330797	unclassified	unclassified	ENSG00000011114	BTBD7	BTBD7	unclassified	oncogene	unclassified
285	0.650964	unclassified	unclassified	ENSG00000011132	APBA3	APBA3	unclassified	unclassified	unclassified
286	0.235602	unclassified	unclassified	ENSG00000011143	MKS1	MKS1	unclassified	unclassified	unclassified
287	0.424707	unclassified	unclassified	ENSG00000011198	ABHD5	ABHD5	unclassified	oncogene	tumor suppressor
288		unclassified	unclassified	ENSG00000011201	ANOS1	KAL1	unclassified	unclassified	unclassified
289	0.14077	unclassified	unclassified	ENSG00000011243	AKAP8L	AKAP8L	unclassified	unclassified	unclassified
290	-0.429804	unclassified	unclassified	ENSG00000011258	MBTD1	MBTD1	unclassified	unclassified	unclassified
291	-2.02814	unclassified	unclassified	ENSG00000011260	UTP18	UTP18	unclassified	unclassified	unclassified
292	0.289844	unclassified	unclassified	ENSG00000011275	RNF216	RNF216	unclassified	unclassified	unclassified
293	0.352839	unclassified	unclassified	ENSG00000011295	TTC19	TTC19	unclassified	unclassified	unclassified
294	-1.59576	driver	unclassified	ENSG00000011304	PTBP1	PTBP1	unclassified	oncogene	unclassified
295	-0.0143094	unclassified	unclassified	ENSG00000011332	DPF1	DPF1	unclassified	unclassified	unclassified
296	0.0150993	unclassified	unclassified	ENSG00000011347	SYT7	SYT7	unclassified	oncogene	unclassified
297	-1.42376	unclassified	unclassified	ENSG00000011376	LARS2	LARS2	unclassified	oncogene	unclassified
298	0.379452	unclassified	unclassified	ENSG00000011405	PIK3C2A	PIK3C2A	unclassified	unclassified	unclassified
299	0.212296	unclassified	unclassified	ENSG00000011422	PLAUR	PLAUR	unclassified	oncogene	tumor suppressor
300	-1.41034	unclassified	unclassified	ENSG00000011426	ANLN	ANLN	unclassified	unclassified	unclassified
301	0.256314	unclassified	unclassified	ENSG00000011451	WIZ	WIZ	unclassified	unclassified	unclassified
302	0.384282	unclassified	unclassified	ENSG00000011454	RABGAP1	RABGAP1	unclassified	unclassified	unclassified
303	0.462903	unclassified	unclassified	ENSG00000011465	DCN	DCN	unclassified	oncogene	tumor suppressor
304	0.187935	unclassified	unclassified	ENSG00000011478	QPCTL	QPCTL	unclassified	unclassified	unclassified
305	0.323939	unclassified	unclassified	ENSG00000011485	PPP5C	PPP5C	unclassified	oncogene	unclassified
306	-0.935902	unclassified	unclassified	ENSG00000011523	CEP68	CEP68	unclassified	unclassified	unclassified
307	0.508769	unclassified	unclassified	ENSG00000011566	MAP4K3	MAP4K3	unclassified	unclassified	tumor suppressor
308	0.457427	unclassified	unclassified	ENSG00000011590	ZBTB32	ZBTB32	unclassified	unclassified	unclassified
309	0.598468	unclassified	unclassified	ENSG00000011600	TYROBP	TYROBP	unclassified	unclassified	unclassified
310	0.695943	unclassified	unclassified	ENSG00000011638	TMEM159	TMEM159	unclassified	unclassified	unclassified
311		unclassified	unclassified	ENSG00000011677	GABRA3	GABRA3	unclassified	unclassified	unclassified
312	-1.58159	driver	unclassified	ENSG00000012048	BRCA1	BRCA1	unclassified	oncogene	tumor suppressor
313	-0.132286	unclassified	unclassified	ENSG00000012061	ERCC1	ERCC1	unclassified	oncogene	unclassified
314	0.373615	unclassified	unclassified	ENSG00000012124	CD22	CD22	unclassified	unclassified	unclassified
315		unclassified	unclassified	ENSG00000012171	SEMA3B		unclassified	unclassified	tumor suppressor
316		unclassified	unclassified	ENSG00000012174	MBTPS2	MBTPS2	unclassified	unclassified	unclassified
317		unclassified	unclassified	ENSG00000012211	PRICKLE3	PRICKLE3	unclassified	unclassified	unclassified
318	-0.116284	unclassified	unclassified	ENSG00000012223	LTF	LTF	unclassified	oncogene	tumor suppressor
319	0.210946	unclassified	unclassified	ENSG00000012232	EXTL3	EXTL3	unclassified	unclassified	tumor suppressor
320	0.0621408	unclassified	unclassified	ENSG00000012504	NR1H4	NR1H4	unclassified	oncogene	tumor suppressor
321	0.512383	unclassified	unclassified	ENSG00000012660	ELOVL5	ELOVL5	unclassified	unclassified	unclassified
322	0.22298	unclassified	unclassified	ENSG00000012779	ALOX5	ALOX5	unclassified	oncogene	unclassified
323		unclassified	unclassified	ENSG00000012817	KDM5D	KDM5D	unclassified	unclassified	tumor suppressor
324	-0.242953	unclassified	unclassified	ENSG00000012822	CALCOCO1	CALCOCO1	unclassified	unclassified	unclassified
325	0.428517	unclassified	unclassified	ENSG00000012963	UBR7	UBR7	unclassified	unclassified	unclassified
326		unclassified	unclassified	ENSG00000012983	MAP4K5	MAP4K5	unclassified	unclassified	unclassified
327	0.114953	unclassified	unclassified	ENSG00000013016	EHD3	EHD3	unclassified	unclassified	tumor suppressor
328	-1.76042	unclassified	essential	ENSG00000013275	PSMC4	PSMC4	unclassified	unclassified	unclassified
329	0.673859	unclassified	unclassified	ENSG00000013288	MAN2B2	MAN2B2	unclassified	unclassified	unclassified
330	0.54179	unclassified	unclassified	ENSG00000013293	SLC7A14	SLC7A14	unclassified	unclassified	unclassified
331	0.369231	unclassified	unclassified	ENSG00000013297	CLDN11	CLDN11	unclassified	unclassified	tumor suppressor
332	0.0399832	unclassified	unclassified	ENSG00000013306	SLC25A39	SLC25A39	unclassified	unclassified	unclassified
333	0.319856	unclassified	unclassified	ENSG00000013364	MVP	MVP	unclassified	unclassified	unclassified
334	0.490224	unclassified	unclassified	ENSG00000013374	NUB1	NUB1	unclassified	unclassified	unclassified
335	-0.359255	unclassified	unclassified	ENSG00000013375	PGM3	PGM3	unclassified	unclassified	unclassified
336	0.49622	unclassified	unclassified	ENSG00000013392	RWDD2A	RWDD2A	unclassified	unclassified	unclassified
337	0.137561	unclassified	unclassified	ENSG00000013441	CLK1	CLK1	unclassified	oncogene	unclassified
338	-3.29271	unclassified	unclassified	ENSG00000013503	POLR3B	POLR3B	unclassified	unclassified	unclassified
339	0.326295	unclassified	unclassified	ENSG00000013523	ANGEL1	ANGEL1	unclassified	unclassified	unclassified
340	-1.26994	unclassified	unclassified	ENSG00000013561	RNF14	RNF14	unclassified	unclassified	unclassified
341		unclassified	unclassified	ENSG00000013563	DNASE1L1	DNASE1L1	unclassified	unclassified	unclassified
342	-2.21758	unclassified	unclassified	ENSG00000013573	DDX11	DDX11	unclassified	unclassified	unclassified
343	0.700111	unclassified	unclassified	ENSG00000013583	HEBP1	HEBP1	unclassified	unclassified	unclassified
344	0.46115	unclassified	unclassified	ENSG00000013588	GPRC5A	GPRC5A	unclassified	oncogene	tumor suppressor
345		unclassified	unclassified	ENSG00000013619	MAMLD1	MAMLD1	unclassified	unclassified	unclassified
346	0.220695	unclassified	unclassified	ENSG00000013725	CD6	CD6	unclassified	unclassified	unclassified
347	-1.36322	unclassified	unclassified	ENSG00000013810	TACC3	TACC3	unclassified	oncogene	tumor suppressor
348	-1.21024	unclassified	unclassified	ENSG00000014123	UFL1	UFL1	unclassified	oncogene	tumor suppressor
349	-2.49735	unclassified	essential	ENSG00000014138	POLA2	POLA2	unclassified	unclassified	unclassified
350	-0.495161	unclassified	unclassified	ENSG00000014164	ZC3H3	ZC3H3	unclassified	unclassified	unclassified
351	-0.010192	unclassified	unclassified	ENSG00000014216	CAPN1	CAPN1	unclassified	unclassified	tumor suppressor
352	0.524119	unclassified	unclassified	ENSG00000014257	ACPP	ACPP	unclassified	unclassified	unclassified
353	0.628168	unclassified	unclassified	ENSG00000014641	MDH1	MDH1	unclassified	unclassified	unclassified
354	-0.245972	unclassified	unclassified	ENSG00000014824	SLC30A9	SLC30A9	unclassified	unclassified	unclassified
355	0.225981	unclassified	unclassified	ENSG00000014914	MTMR11	MTMR11	unclassified	unclassified	unclassified
356	-1.42851	unclassified	essential	ENSG00000014919	COX15	COX15	unclassified	unclassified	unclassified
357	0.378886	unclassified	unclassified	ENSG00000015133	CCDC88C	CCDC88C	unclassified	unclassified	unclassified
358	-0.404087	unclassified	unclassified	ENSG00000015153	YAF2	YAF2	unclassified	unclassified	unclassified
359	0.479058	unclassified	unclassified	ENSG00000015171	ZMYND11	ZMYND11	unclassified	oncogene	tumor suppressor
360		unclassified	unclassified	ENSG00000015285	WAS	WAS	unclassified	unclassified	tumor suppressor
361	0.455733	unclassified	unclassified	ENSG00000015413	DPEP1	DPEP1	unclassified	unclassified	tumor suppressor
362	0.474917	unclassified	unclassified	ENSG00000015475	BID	BID	unclassified	unclassified	unclassified
363	-0.372664	unclassified	unclassified	ENSG00000015479	MATR3	MATR3	unclassified	unclassified	unclassified
364	-0.190406	unclassified	unclassified	ENSG00000015520	NPC1L1	NPC1L1	unclassified	unclassified	unclassified
365	-0.840139	unclassified	unclassified	ENSG00000015532	XYLT2	XYLT2	unclassified	unclassified	unclassified
366		unclassified	unclassified	ENSG00000015568	RGPD5	RGPD5	unclassified	unclassified	unclassified
367	0.345478	unclassified	unclassified	ENSG00000015592	STMN4	STMN4	unclassified	unclassified	unclassified
368	-1.36434	unclassified	essential	ENSG00000015676	NUDCD3	NUDCD3	unclassified	unclassified	unclassified
369	0.360894	unclassified	unclassified	ENSG00000016082	ISL1	ISL1	unclassified	unclassified	unclassified
370	0.409663	unclassified	unclassified	ENSG00000016391	CHDH	CHDH	unclassified	unclassified	unclassified
371	0.542225	unclassified	unclassified	ENSG00000016402	IL20RA	IL20RA	unclassified	unclassified	unclassified
372	0.655604	unclassified	unclassified	ENSG00000016490	CLCA1	CLCA1	non-essential	unclassified	tumor suppressor
373	0.45634	unclassified	unclassified	ENSG00000016602	CLCA4	CLCA4	unclassified	unclassified	unclassified
374	0.0370602	unclassified	unclassified	ENSG00000016864	GLT8D1	GLT8D1	unclassified	unclassified	unclassified
375	-0.0518639	unclassified	unclassified	ENSG00000017260	ATP2C1	ATP2C1	unclassified	unclassified	unclassified
376		unclassified	unclassified	ENSG00000017373		SRCIN1	unclassified	unclassified	unclassified
377	0.255878	driver	unclassified	ENSG00000017427	IGF1	IGF1	unclassified	oncogene	tumor suppressor
378		unclassified	unclassified	ENSG00000017483	SLC38A5	SLC38A5	unclassified	unclassified	unclassified
379		unclassified	unclassified	ENSG00000017621		MAGIX	unclassified	unclassified	unclassified
380	0.387253	unclassified	unclassified	ENSG00000017797	RALBP1	RALBP1	unclassified	oncogene	unclassified
381	0.453615	unclassified	unclassified	ENSG00000018189	RUFY3	RUFY3	unclassified	unclassified	unclassified
382	0.378179	unclassified	unclassified	ENSG00000018236	CNTN1	CNTN1	unclassified	unclassified	unclassified
383	-0.0940201	unclassified	unclassified	ENSG00000018280	SLC11A1	SLC11A1	unclassified	unclassified	unclassified
384	-0.99957	unclassified	unclassified	ENSG00000018408	WWTR1	WWTR1	unclassified	oncogene	unclassified
385	0.383266	unclassified	unclassified	ENSG00000018510	AGPS	AGPS	unclassified	oncogene	unclassified
386		unclassified	unclassified	ENSG00000018610	CXorf56	CXorf56	unclassified	unclassified	unclassified
387	0.592657	unclassified	unclassified	ENSG00000018625	ATP1A2	ATP1A2	unclassified	unclassified	unclassified
388	-3.00512	unclassified	essential	ENSG00000018699	TTC27	TTC27	unclassified	unclassified	unclassified
389	0.941946	unclassified	unclassified	ENSG00000018869	ZNF582	ZNF582	unclassified	unclassified	tumor suppressor
390	0.750488	unclassified	unclassified	ENSG00000019102	VSIG2	VSIG2	unclassified	unclassified	unclassified
391	0.438842	unclassified	unclassified	ENSG00000019144	PHLDB1	PHLDB1	unclassified	unclassified	unclassified
392	0.290426	unclassified	unclassified	ENSG00000019169	MARCO	MARCO	unclassified	unclassified	unclassified
393	0.565652	unclassified	unclassified	ENSG00000019186	CYP24A1	CYP24A1	unclassified	oncogene	unclassified
394	0.0974974	unclassified	unclassified	ENSG00000019485	PRDM11	PRDM11	unclassified	unclassified	unclassified
395	0.39871	unclassified	unclassified	ENSG00000019505	SYT13	SYT13	unclassified	unclassified	tumor suppressor
396	0.178527	driver	unclassified	ENSG00000019549	SNAI2	SNAI2	unclassified	oncogene	tumor suppressor
397	0.653751	unclassified	unclassified	ENSG00000019582	CD74	CD74	unclassified	unclassified	unclassified
398	0.695294	driver	unclassified	ENSG00000019991	HGF	HGF	unclassified	oncogene	unclassified
399	0.111342	unclassified	unclassified	ENSG00000019995	ZRANB1	ZRANB1	unclassified	unclassified	unclassified
400	-0.0546028	unclassified	unclassified	ENSG00000020129	NCDN	NCDN	unclassified	unclassified	unclassified
401		unclassified	unclassified	ENSG00000020181	ADGRA2	GPR124	unclassified	unclassified	unclassified
402	0.386825	unclassified	unclassified	ENSG00000020256	ZFP64	ZFP64	unclassified	unclassified	unclassified
403	-2.65857	unclassified	unclassified	ENSG00000020426	MNAT1	MNAT1	unclassified	oncogene	unclassified
404	-0.565718	unclassified	unclassified	ENSG00000020577	SAMD4A	SAMD4A	unclassified	unclassified	unclassified
405	0.15703	unclassified	unclassified	ENSG00000020633	RUNX3	RUNX3	unclassified	oncogene	tumor suppressor
406		unclassified	unclassified	ENSG00000020922	MRE11	MRE11A	unclassified	unclassified	unclassified
407	-0.0128197	unclassified	unclassified	ENSG00000021300	PLEKHB1	PLEKHB1	unclassified	unclassified	unclassified
408	0.66168	unclassified	unclassified	ENSG00000021355	SERPINB1	SERPINB1	unclassified	unclassified	unclassified
409	0.184792	unclassified	unclassified	ENSG00000021461	CYP3A43	CYP3A43	unclassified	unclassified	unclassified
410	0.342758	unclassified	unclassified	ENSG00000021488	SLC7A9	SLC7A9	unclassified	unclassified	unclassified
411	0.514975	unclassified	unclassified	ENSG00000021574	SPAST	SPAST	unclassified	unclassified	unclassified
412	0.672117	unclassified	unclassified	ENSG00000021645	NRXN3	NRXN3	unclassified	unclassified	unclassified
413	0.5319	unclassified	unclassified	ENSG00000021762	OSBPL5	OSBPL5	unclassified	unclassified	unclassified
414	-2.46515	unclassified	essential	ENSG00000021776	AQR	AQR	unclassified	unclassified	unclassified
415	0.412157	unclassified	unclassified	ENSG00000021826	CPS1	CPS1	unclassified	unclassified	unclassified
416	0.678106	unclassified	unclassified	ENSG00000021852	C8B	C8B	non-essential	unclassified	unclassified
417		unclassified	unclassified	ENSG00000022267	FHL1	FHL1	unclassified	oncogene	tumor suppressor
418		unclassified	unclassified	ENSG00000022277	RTF2	RTFDC1	unclassified	unclassified	unclassified
419	0.717744	unclassified	unclassified	ENSG00000022355	GABRA1	GABRA1	non-essential	unclassified	unclassified
420	0.532812	unclassified	unclassified	ENSG00000022556	NLRP2	NLRP2	unclassified	unclassified	unclassified
421	0.569455	unclassified	unclassified	ENSG00000022567	SLC45A4	SLC45A4	unclassified	unclassified	unclassified
422	0.404572	unclassified	unclassified	ENSG00000022840	RNF10	RNF10	unclassified	unclassified	unclassified
423	0.253494	unclassified	unclassified	ENSG00000022976	ZNF839	ZNF839	unclassified	unclassified	unclassified
424	0.472666	unclassified	unclassified	ENSG00000023041	ZDHHC6	ZDHHC6	unclassified	unclassified	unclassified
425	0.478551	unclassified	unclassified	ENSG00000023171	GRAMD1B	GRAMD1B	unclassified	unclassified	unclassified
426	-0.201783	unclassified	unclassified	ENSG00000023191	RNH1	RNH1	unclassified	unclassified	unclassified
427	-1.05308	unclassified	unclassified	ENSG00000023228	NDUFS1	NDUFS1	unclassified	unclassified	unclassified
428	-0.118839	driver	unclassified	ENSG00000023287	RB1CC1	RB1CC1	unclassified	unclassified	tumor suppressor
429	-0.160686	unclassified	unclassified	ENSG00000023318	ERP44	ERP44	unclassified	unclassified	unclassified
430	0.0875213	unclassified	unclassified	ENSG00000023330	ALAS1	ALAS1	unclassified	unclassified	unclassified
431	0.659317	driver	unclassified	ENSG00000023445	BIRC3	BIRC3	unclassified	oncogene	unclassified
432	0.524489	unclassified	unclassified	ENSG00000023516	AKAP11	AKAP11	unclassified	unclassified	unclassified
433	0.304054	unclassified	unclassified	ENSG00000023572	GLRX2	GLRX2	unclassified	unclassified	unclassified
434	-3.38598	unclassified	essential	ENSG00000023608	SNAPC1	SNAPC1	unclassified	unclassified	unclassified
435	0.513619	unclassified	unclassified	ENSG00000023697	DERA	DERA	unclassified	unclassified	unclassified
436	-2.14279	unclassified	unclassified	ENSG00000023734	STRAP	STRAP	unclassified	unclassified	unclassified
437	0.393154	unclassified	unclassified	ENSG00000023839	ABCC2	ABCC2	unclassified	unclassified	unclassified
438	0.720696	unclassified	unclassified	ENSG00000023892	DEF6	DEF6	unclassified	unclassified	unclassified
439	0.555462	unclassified	unclassified	ENSG00000023902	PLEKHO1	PLEKHO1	unclassified	unclassified	unclassified
440	0.41466	unclassified	unclassified	ENSG00000023909	GCLM	GCLM	unclassified	unclassified	unclassified
441	0.0899793	unclassified	unclassified	ENSG00000024048	UBR2	UBR2	unclassified	unclassified	unclassified
442	0.251553	unclassified	unclassified	ENSG00000024422	EHD2	EHD2	unclassified	unclassified	tumor suppressor
443	-0.212746	unclassified	unclassified	ENSG00000024526	DEPDC1	DEPDC1	unclassified	oncogene	unclassified
444	0.649292	unclassified	unclassified	ENSG00000024862	CCDC28A	CCDC28A	unclassified	unclassified	unclassified
445	-0.202895	unclassified	unclassified	ENSG00000025039	RRAGD	RRAGD	unclassified	unclassified	unclassified
446	0.27747	unclassified	unclassified	ENSG00000025156	HSF2	HSF2	unclassified	unclassified	tumor suppressor
447	0.283871	unclassified	unclassified	ENSG00000025293	PHF20	PHF20	unclassified	oncogene	unclassified
448	0.450157	unclassified	unclassified	ENSG00000025423	HSD17B6	HSD17B6	unclassified	unclassified	unclassified
449	0.689213	unclassified	unclassified	ENSG00000025434	NR1H3	NR1H3	unclassified	unclassified	unclassified
450	0.19075	driver	unclassified	ENSG00000025708	TYMP	TYMP	unclassified	unclassified	unclassified
451	-2.24462	unclassified	unclassified	ENSG00000025770	NCAPH2	NCAPH2	unclassified	unclassified	unclassified
452	0.793173	unclassified	unclassified	ENSG00000025772	TOMM34	TOMM34	unclassified	unclassified	unclassified
453	-1.59097	unclassified	unclassified	ENSG00000025796	SEC63	SEC63	unclassified	unclassified	tumor suppressor
454	-0.856972	unclassified	unclassified	ENSG00000025800	KPNA6	KPNA6	unclassified	unclassified	unclassified
455	0.624617	driver	unclassified	ENSG00000026025	VIM	VIM	unclassified	oncogene	tumor suppressor
456		unclassified	unclassified	ENSG00000026036	RTEL1-TNFRSF6B	RTEL1-TNFRSF6B	unclassified	unclassified	unclassified
457	0.14022	driver	unclassified	ENSG00000026103	FAS	FAS	unclassified	oncogene	tumor suppressor
458	-0.0140771	unclassified	unclassified	ENSG00000026297	RNASET2	RNASET2	unclassified	unclassified	tumor suppressor
459	0.399018	driver	unclassified	ENSG00000026508	CD44	CD44	unclassified	oncogene	tumor suppressor
460	-0.259759	unclassified	unclassified	ENSG00000026559	KCNG1	KCNG1	unclassified	unclassified	unclassified
461	0.360139	unclassified	unclassified	ENSG00000026652	AGPAT4	AGPAT4	unclassified	unclassified	unclassified
462	0.284702	unclassified	unclassified	ENSG00000026751	SLAMF7	SLAMF7	unclassified	unclassified	unclassified
463	0.722431	unclassified	unclassified	ENSG00000026950	BTN3A1	BTN3A1	unclassified	unclassified	unclassified
464	-1.08229	unclassified	unclassified	ENSG00000027001	MIPEP	MIPEP	unclassified	unclassified	unclassified
465	0.57376	unclassified	unclassified	ENSG00000027075	PRKCH	PRKCH	unclassified	unclassified	unclassified
466	0.213359	unclassified	unclassified	ENSG00000027644	INSRR	INSRR	non-essential	unclassified	unclassified
467	0.688604	unclassified	unclassified	ENSG00000027697	IFNGR1	IFNGR1	unclassified	unclassified	tumor suppressor
468	-0.0361016	unclassified	unclassified	ENSG00000027847	B4GALT7	B4GALT7	unclassified	unclassified	unclassified
469	0.500897	unclassified	unclassified	ENSG00000027869	SH2D2A	SH2D2A	unclassified	unclassified	unclassified
470	0.569357	unclassified	unclassified	ENSG00000028116	VRK2	VRK2	unclassified	unclassified	unclassified
471	0.115954	unclassified	unclassified	ENSG00000028137	TNFRSF1B	TNFRSF1B	unclassified	unclassified	unclassified
472	-1.14452	unclassified	unclassified	ENSG00000028203	VEZT	VEZT	unclassified	unclassified	tumor suppressor
473	0.569655	driver	unclassified	ENSG00000028277	POU2F2	POU2F2	unclassified	unclassified	tumor suppressor
474	0.359895	unclassified	unclassified	ENSG00000028310	BRD9	BRD9	unclassified	oncogene	unclassified
475	0.329553	unclassified	unclassified	ENSG00000028528	SNX1	SNX1	unclassified	oncogene	tumor suppressor
476	0.817202	unclassified	unclassified	ENSG00000028839	TBPL1	TBPL1	unclassified	unclassified	unclassified
477	0.151929	driver	unclassified	ENSG00000029153	ARNTL2	ARNTL2	unclassified	unclassified	unclassified
478	-2.27622	unclassified	unclassified	ENSG00000029363	BCLAF1	BCLAF1	unclassified	unclassified	unclassified
479	0.186395	unclassified	unclassified	ENSG00000029364	SLC39A9	SLC39A9	unclassified	unclassified	unclassified
480	0.554432	unclassified	unclassified	ENSG00000029534	ANK1	ANK1	unclassified	unclassified	unclassified
481	0.578599	unclassified	unclassified	ENSG00000029559	IBSP	IBSP	unclassified	oncogene	unclassified
482	-0.432145	unclassified	unclassified	ENSG00000029639	TFB1M	TFB1M	unclassified	unclassified	unclassified
483	-0.160443	unclassified	unclassified	ENSG00000029725	RABEP1	RABEP1	unclassified	unclassified	unclassified
484		unclassified	unclassified	ENSG00000029993	HMGB3	HMGB3	unclassified	oncogene	tumor suppressor
485	-2.11722	unclassified	essential	ENSG00000030066	NUP160	NUP160	unclassified	unclassified	unclassified
486	-0.449929	unclassified	unclassified	ENSG00000030110	BAK1	BAK1	unclassified	oncogene	tumor suppressor
487	0.417849	unclassified	unclassified	ENSG00000030304	MUSK	MUSK	unclassified	unclassified	unclassified
488	0.671018	driver	unclassified	ENSG00000030419	IKZF2	IKZF2	unclassified	unclassified	tumor suppressor
489	0.0601024	driver	unclassified	ENSG00000030582	GRN	GRN	unclassified	oncogene	unclassified
490	0.392616	unclassified	unclassified	ENSG00000031003	FAM13B	FAM13B	unclassified	unclassified	unclassified
491	0.345495	unclassified	unclassified	ENSG00000031081	ARHGAP31	ARHGAP31	unclassified	unclassified	unclassified
492	0.645652	unclassified	unclassified	ENSG00000031691	CENPQ	CENPQ	unclassified	unclassified	unclassified
493	-3.97394	unclassified	essential	ENSG00000031698	SARS	SARS	unclassified	unclassified	unclassified
494	-0.662006	unclassified	unclassified	ENSG00000031823	RANBP3	RANBP3	unclassified	unclassified	unclassified
495	0.314896	unclassified	unclassified	ENSG00000032219	ARID4A	ARID4A	unclassified	oncogene	tumor suppressor
496		unclassified	unclassified	ENSG00000032389	EIPR1	TSSC1	unclassified	unclassified	unclassified
497	0.175726	unclassified	unclassified	ENSG00000032444	PNPLA6	PNPLA6	unclassified	unclassified	unclassified
498	0.652875	unclassified	unclassified	ENSG00000032742	IFT88	IFT88	unclassified	unclassified	tumor suppressor
499	-2.44674	unclassified	essential	ENSG00000033011	ALG1	ALG1	unclassified	oncogene	unclassified
500		unclassified	unclassified	ENSG00000033030	ZCCHC8	ZCCHC8	unclassified	unclassified	unclassified
501	0.0518456	unclassified	unclassified	ENSG00000033050	ABCF2	ABCF2	unclassified	unclassified	unclassified
502	0.327213	unclassified	unclassified	ENSG00000033100	CHPF2	CHPF2	unclassified	unclassified	unclassified
503	0.776275	unclassified	unclassified	ENSG00000033122	LRRC7	LRRC7	unclassified	unclassified	unclassified
504	0.696834	driver	unclassified	ENSG00000033170	FUT8	FUT8	unclassified	unclassified	unclassified
505	-0.395274	unclassified	unclassified	ENSG00000033178	UBA6	UBA6	unclassified	unclassified	unclassified
506	-0.481697	driver	unclassified	ENSG00000033327	GAB2	GAB2	unclassified	oncogene	unclassified
507	-0.150596	unclassified	unclassified	ENSG00000033627	ATP6V0A1	ATP6V0A1	unclassified	unclassified	unclassified
508	-0.439785	unclassified	unclassified	ENSG00000033800	PIAS1	PIAS1	unclassified	unclassified	tumor suppressor
509	-0.473474	unclassified	unclassified	ENSG00000033867	SLC4A7	SLC4A7	unclassified	oncogene	unclassified
510	0.293369	unclassified	unclassified	ENSG00000034053	APBA2	APBA2	unclassified	unclassified	unclassified
511	0.584308	unclassified	unclassified	ENSG00000034152	MAP2K3	MAP2K3	unclassified	unclassified	tumor suppressor
512	0.54922	unclassified	unclassified	ENSG00000034239	EFCAB1	EFCAB1	unclassified	unclassified	unclassified
513	-1.24392	unclassified	unclassified	ENSG00000034510	TMSB10	TMSB10	unclassified	oncogene	unclassified
514	0.429715	unclassified	unclassified	ENSG00000034533	ASTE1	ASTE1	unclassified	unclassified	unclassified
515	0.336065	unclassified	unclassified	ENSG00000034677	RNF19A	RNF19A	unclassified	unclassified	unclassified
516	0.509227	unclassified	unclassified	ENSG00000034693	PEX3	PEX3	unclassified	unclassified	unclassified
517	0.537862	unclassified	unclassified	ENSG00000034713	GABARAPL2	GABARAPL2	unclassified	unclassified	unclassified
518	0.571156	unclassified	unclassified	ENSG00000034971	MYOC	MYOC	unclassified	unclassified	unclassified
519	0.242975	unclassified	unclassified	ENSG00000035115	SH3YL1	SH3YL1	unclassified	unclassified	unclassified
520	-1.45289	unclassified	unclassified	ENSG00000035141	FAM136A	FAM136A	unclassified	unclassified	unclassified
521	-0.333219	driver	unclassified	ENSG00000035403	VCL	VCL	unclassified	unclassified	unclassified
522	0.591615	unclassified	unclassified	ENSG00000035499	DEPDC1B	DEPDC1B	unclassified	unclassified	unclassified
523	0.0816559	unclassified	unclassified	ENSG00000035664	DAPK2	DAPK2	unclassified	unclassified	tumor suppressor
524	0.281264	unclassified	unclassified	ENSG00000035681	NSMAF	NSMAF	unclassified	unclassified	unclassified
525	-0.88895	unclassified	essential	ENSG00000035687	ADSS	ADSS	unclassified	unclassified	unclassified
526	0.619035	unclassified	unclassified	ENSG00000035720	STAP1	STAP1	unclassified	unclassified	unclassified
527	0.455807	unclassified	unclassified	ENSG00000035862	TIMP2	TIMP2	unclassified	unclassified	unclassified
528	-0.842793	unclassified	unclassified	ENSG00000035928	RFC1	RFC1	unclassified	unclassified	unclassified
529	0.134841	unclassified	unclassified	ENSG00000036054	TBC1D23	TBC1D23	unclassified	unclassified	unclassified
530	-1.11927	driver	unclassified	ENSG00000036257	CUL3	CUL3	unclassified	unclassified	tumor suppressor
531	0.532752	unclassified	unclassified	ENSG00000036448	MYOM2	MYOM2	unclassified	unclassified	unclassified
532		unclassified	unclassified	ENSG00000036473	OTC	OTC	unclassified	unclassified	unclassified
533	0.363809	unclassified	unclassified	ENSG00000036530	CYP46A1	CYP46A1	unclassified	unclassified	unclassified
534		unclassified	unclassified	ENSG00000036549	AC118549.1	ZZZ3	unclassified	unclassified	unclassified
535	0.657384	unclassified	unclassified	ENSG00000036565	SLC18A1	SLC18A1	unclassified	unclassified	unclassified
536	0.237459	unclassified	unclassified	ENSG00000036672	USP2	USP2	unclassified	unclassified	unclassified
537	0.327087	unclassified	unclassified	ENSG00000036828	CASR	CASR	unclassified	oncogene	tumor suppressor
538	-0.211451	unclassified	unclassified	ENSG00000037042	TUBG2	TUBG2	unclassified	unclassified	unclassified
539	-0.715429	unclassified	unclassified	ENSG00000037241	RPL26L1	RPL26L1	unclassified	unclassified	unclassified
540	0.556763	unclassified	unclassified	ENSG00000037280	FLT4	FLT4	unclassified	unclassified	unclassified
541	0.389932	unclassified	unclassified	ENSG00000037474	NSUN2	NSUN2	unclassified	unclassified	unclassified
542	-0.163885	unclassified	unclassified	ENSG00000037637	FBXO42	FBXO42	unclassified	unclassified	unclassified
543	0.649146	unclassified	unclassified	ENSG00000037749	MFAP3	MFAP3	unclassified	unclassified	unclassified
544	0.0465458	unclassified	unclassified	ENSG00000037757	MRI1	MRI1	unclassified	unclassified	unclassified
545	-1.56339	unclassified	unclassified	ENSG00000037897	METTL1	METTL1	unclassified	unclassified	unclassified
546	0.218645	unclassified	unclassified	ENSG00000037965	HOXC8	HOXC8	unclassified	unclassified	unclassified
547	0.654763	unclassified	unclassified	ENSG00000038002	AGA	AGA	unclassified	unclassified	unclassified
548	0.552574	unclassified	unclassified	ENSG00000038210	PI4K2B	PI4K2B	unclassified	unclassified	tumor suppressor
549	-0.343238	unclassified	unclassified	ENSG00000038219	BOD1L1	BOD1L1	unclassified	unclassified	unclassified
550	0.712092	unclassified	unclassified	ENSG00000038274	MAT2B	MAT2B	unclassified	unclassified	unclassified
551	0.448043	unclassified	unclassified	ENSG00000038295	TLL1	TLL1	unclassified	unclassified	unclassified
552	-1.15979	unclassified	unclassified	ENSG00000038358	EDC4	EDC4	unclassified	unclassified	unclassified
553	0.205903	unclassified	unclassified	ENSG00000038382	TRIO	TRIO	unclassified	unclassified	unclassified
554	0.366661	unclassified	unclassified	ENSG00000038427	VCAN	VCAN	unclassified	unclassified	unclassified
555	0.346152	unclassified	unclassified	ENSG00000038532	CLEC16A	CLEC16A	unclassified	unclassified	unclassified
556	0.611449	unclassified	unclassified	ENSG00000038945	MSR1	MSR1	unclassified	oncogene	unclassified
557	-0.0157184	driver	unclassified	ENSG00000039068	CDH1	CDH1	unclassified	oncogene	tumor suppressor
558		unclassified	unclassified	ENSG00000039123	MTREX	SKIV2L2	unclassified	unclassified	unclassified
559	-0.023944	unclassified	unclassified	ENSG00000039139	DNAH5	DNAH5	unclassified	oncogene	unclassified
560	0.350016	unclassified	unclassified	ENSG00000039319	ZFYVE16	ZFYVE16	unclassified	unclassified	unclassified
561		unclassified	unclassified	ENSG00000039523	RIPOR1	FAM65A	unclassified	unclassified	unclassified
562	0.613023	unclassified	unclassified	ENSG00000039537	C6	C6	unclassified	unclassified	unclassified
563	0.617695	unclassified	unclassified	ENSG00000039560	RAI14	RAI14	unclassified	oncogene	unclassified
564	0.550204	unclassified	unclassified	ENSG00000039600	SOX30	SOX30	unclassified	unclassified	tumor suppressor
565	-1.7172	unclassified	essential	ENSG00000039650	PNKP	PNKP	unclassified	unclassified	unclassified
566	0.27566	unclassified	unclassified	ENSG00000039987	BEST2	BEST2	unclassified	unclassified	unclassified
567	0.435487	unclassified	unclassified	ENSG00000040199	PHLPP2	PHLPP2	unclassified	unclassified	unclassified
568	-2.0241	unclassified	unclassified	ENSG00000040275	SPDL1	SPDL1	unclassified	unclassified	unclassified
569	0.51007	unclassified	unclassified	ENSG00000040341	STAU2	STAU2	unclassified	unclassified	unclassified
570	0.657697	unclassified	unclassified	ENSG00000040487	PQLC2	PQLC2	unclassified	unclassified	unclassified
571	0.47483	unclassified	unclassified	ENSG00000040531	CTNS	CTNS	unclassified	unclassified	unclassified
572	0.3662	unclassified	unclassified	ENSG00000040608	RTN4R	RTN4R	unclassified	unclassified	unclassified
573	-0.388863	unclassified	unclassified	ENSG00000040633	PHF23	PHF23	unclassified	unclassified	unclassified
574	0.675296	unclassified	unclassified	ENSG00000040731	CDH10	CDH10	unclassified	unclassified	unclassified
575	0.0335864	unclassified	unclassified	ENSG00000040933	INPP4A	INPP4A	unclassified	unclassified	tumor suppressor
576	0.756276	driver	unclassified	ENSG00000041353	RAB27B	RAB27B	unclassified	oncogene	unclassified
577	-3.15919	unclassified	essential	ENSG00000041357	PSMA4	PSMA4	unclassified	unclassified	unclassified
578	0.707893	unclassified	unclassified	ENSG00000041515	MYO16	MYO16	unclassified	unclassified	unclassified
579	-2.3973	unclassified	essential	ENSG00000041802	LSG1	LSG1	unclassified	unclassified	unclassified
580	0.0567585	unclassified	unclassified	ENSG00000041880	PARP3	PARP3	unclassified	unclassified	unclassified
581	0.387321	driver	unclassified	ENSG00000041982	TNC	TNC	unclassified	oncogene	unclassified
582	-0.0819739	unclassified	unclassified	ENSG00000041988	THAP3	THAP3	unclassified	unclassified	unclassified
583		unclassified	unclassified	ENSG00000042062	RIPOR3	FAM65C	unclassified	unclassified	unclassified
584	0.219641	unclassified	unclassified	ENSG00000042088	TDP1	TDP1	unclassified	unclassified	unclassified
585	0.18692	unclassified	unclassified	ENSG00000042286	AIFM2	AIFM2	unclassified	unclassified	unclassified
586	0.525597	unclassified	unclassified	ENSG00000042304	C2orf83	C2orf83	non-essential	unclassified	unclassified
587	0.449523	unclassified	unclassified	ENSG00000042317	SPATA7	SPATA7	unclassified	unclassified	unclassified
588	-2.61263	unclassified	unclassified	ENSG00000042429	MED17	MED17	unclassified	unclassified	unclassified
589	0.108724	unclassified	unclassified	ENSG00000042445	RETSAT	RETSAT	unclassified	unclassified	unclassified
590	0.276605	unclassified	unclassified	ENSG00000042493	CAPG	CAPG	unclassified	oncogene	unclassified
591	-2.07577	unclassified	unclassified	ENSG00000042753	AP2S1	AP2S1	unclassified	unclassified	unclassified
592	0.594051	unclassified	unclassified	ENSG00000042781	USH2A	USH2A	unclassified	unclassified	tumor suppressor
593	0.541941	unclassified	unclassified	ENSG00000042813	ZPBP	ZPBP	unclassified	unclassified	unclassified
594	0.480647	unclassified	unclassified	ENSG00000042832	TG	TG	unclassified	unclassified	unclassified
595	0.695889	unclassified	unclassified	ENSG00000042980	ADAM28	ADAM28	unclassified	unclassified	unclassified
596	0.425155	unclassified	unclassified	ENSG00000043039	BARX2	BARX2	unclassified	unclassified	tumor suppressor
597	0.250731	unclassified	unclassified	ENSG00000043093	DCUN1D1	DCUN1D1	unclassified	oncogene	tumor suppressor
598	0.414646	unclassified	unclassified	ENSG00000043143	JADE2	JADE2	unclassified	unclassified	unclassified
599	0.426519	unclassified	unclassified	ENSG00000043355	ZIC2	ZIC2	unclassified	oncogene	unclassified
600	0.516455	unclassified	unclassified	ENSG00000043462	LCP2	LCP2	unclassified	unclassified	unclassified
601	-0.950258	unclassified	unclassified	ENSG00000043514	TRIT1	TRIT1	unclassified	unclassified	tumor suppressor
602	0.580543	unclassified	unclassified	ENSG00000043591	ADRB1	ADRB1	unclassified	unclassified	unclassified
603	0.667075	unclassified	unclassified	ENSG00000044012	GUCA2B	GUCA2B	unclassified	unclassified	unclassified
604	-0.653729	unclassified	unclassified	ENSG00000044090	CUL7	CUL7	unclassified	unclassified	unclassified
605	0.18673	unclassified	unclassified	ENSG00000044115	CTNNA1	CTNNA1	unclassified	unclassified	tumor suppressor
606		unclassified	unclassified	ENSG00000044446	PHKA2	PHKA2	unclassified	unclassified	unclassified
607	0.402743	unclassified	unclassified	ENSG00000044459	CNTLN	CNTLN	unclassified	unclassified	unclassified
608	0.0404544	unclassified	unclassified	ENSG00000044524	EPHA3	EPHA3	unclassified	oncogene	tumor suppressor
609	-2.97354	unclassified	unclassified	ENSG00000044574	HSPA5	HSPA5	unclassified	unclassified	tumor suppressor
610	0.382526	unclassified	unclassified	ENSG00000046604	DSG2	DSG2	unclassified	oncogene	unclassified
611		unclassified	essential	ENSG00000046647	GEMIN8	GEMIN8	unclassified	unclassified	unclassified
612		unclassified	unclassified	ENSG00000046651	OFD1	OFD1	unclassified	unclassified	unclassified
613		unclassified	unclassified	ENSG00000046653	GPM6B	GPM6B	unclassified	unclassified	unclassified
614		unclassified	unclassified	ENSG00000046774	MAGEC2	MAGEC2	unclassified	oncogene	unclassified
615	0.759845	driver	unclassified	ENSG00000046889	PREX2	PREX2	unclassified	unclassified	unclassified
616	0.632802	unclassified	unclassified	ENSG00000047056	WDR37	WDR37	unclassified	unclassified	unclassified
617	0.629337	unclassified	unclassified	ENSG00000047188	YTHDC2	YTHDC2	unclassified	unclassified	unclassified
618		unclassified	unclassified	ENSG00000047230	CTPS2	CTPS2	unclassified	unclassified	unclassified
619	-1.64095	unclassified	unclassified	ENSG00000047249	ATP6V1H	ATP6V1H	unclassified	unclassified	unclassified
620	-3.44212	unclassified	essential	ENSG00000047315	POLR2B	POLR2B	unclassified	unclassified	unclassified
621	0.331912	unclassified	unclassified	ENSG00000047346	FAM214A	FAM214A	unclassified	unclassified	unclassified
622	0.688857	unclassified	unclassified	ENSG00000047365	ARAP2	ARAP2	unclassified	unclassified	unclassified
623	-2.41089	driver	unclassified	ENSG00000047410	TPR	TPR	unclassified	oncogene	tumor suppressor
624	0.666092	unclassified	unclassified	ENSG00000047457	CP	CP	unclassified	unclassified	unclassified
625	0.738805	unclassified	unclassified	ENSG00000047578	KIAA0556	KIAA0556	unclassified	unclassified	unclassified
626	0.215913	unclassified	unclassified	ENSG00000047579	DTNBP1	DTNBP1	unclassified	unclassified	unclassified
627		unclassified	unclassified	ENSG00000047597	XK	XK	unclassified	unclassified	unclassified
628		unclassified	unclassified	ENSG00000047617	ANO2	ANO2	unclassified	unclassified	unclassified
629	0.529806	unclassified	unclassified	ENSG00000047621	C12orf4	C12orf4	unclassified	unclassified	unclassified
630		unclassified	unclassified	ENSG00000047634	SCML1	SCML1	unclassified	unclassified	unclassified
631		unclassified	unclassified	ENSG00000047644	WWC3	WWC3	unclassified	unclassified	unclassified
632		unclassified	unclassified	ENSG00000047648	ARHGAP6	ARHGAP6	unclassified	unclassified	unclassified
633	0.865372	unclassified	unclassified	ENSG00000047662	FAM184B	FAM184B	unclassified	unclassified	unclassified
634	0.24649	unclassified	unclassified	ENSG00000047849	MAP4	MAP4	unclassified	unclassified	unclassified
635	0.493098	unclassified	unclassified	ENSG00000047932	GOPC	GOPC	unclassified	oncogene	unclassified
636	0.634597	driver	unclassified	ENSG00000047936	ROS1	ROS1	unclassified	oncogene	tumor suppressor
637	0.375441	unclassified	unclassified	ENSG00000048028	USP28	USP28	unclassified	oncogene	tumor suppressor
638	0.72026	driver	unclassified	ENSG00000048052	HDAC9	HDAC9	unclassified	oncogene	tumor suppressor
639	0.0742491	unclassified	unclassified	ENSG00000048140	TSPAN17	TSPAN17	unclassified	unclassified	unclassified
640	-2.81061	unclassified	essential	ENSG00000048162	NOP16	NOP16	unclassified	unclassified	unclassified
641	0.440886	unclassified	unclassified	ENSG00000048342	CC2D2A	CC2D2A	unclassified	unclassified	unclassified
642	0.509588	unclassified	unclassified	ENSG00000048392	RRM2B	RRM2B	unclassified	oncogene	unclassified
643	0.599246	unclassified	unclassified	ENSG00000048405	ZNF800	ZNF800	unclassified	unclassified	unclassified
644	0.202795	unclassified	unclassified	ENSG00000048462	TNFRSF17	TNFRSF17	unclassified	unclassified	unclassified
645	0.393632	unclassified	unclassified	ENSG00000048471	SNX29	SNX29	unclassified	unclassified	unclassified
646	0.589511	unclassified	unclassified	ENSG00000048540	LMO3	LMO3	unclassified	oncogene	tumor suppressor
647	-1.24343	unclassified	unclassified	ENSG00000048544	MRPS10	MRPS10	unclassified	unclassified	unclassified
648	0.3055	unclassified	unclassified	ENSG00000048545	GUCA1A	GUCA1A	unclassified	unclassified	unclassified
649	0.677887	unclassified	unclassified	ENSG00000048649	RSF1	RSF1	unclassified	oncogene	unclassified
650	-2.46687	unclassified	unclassified	ENSG00000048707	VPS13D	VPS13D	unclassified	unclassified	unclassified
651	0.1036	unclassified	unclassified	ENSG00000048740	CELF2	CELF2	unclassified	unclassified	tumor suppressor
652	0.19121	unclassified	unclassified	ENSG00000048828	FAM120A	FAM120A	unclassified	unclassified	unclassified
653	0.528313	unclassified	unclassified	ENSG00000048991	R3HDM1	R3HDM1	unclassified	unclassified	unclassified
654	0.462384	unclassified	unclassified	ENSG00000049089	COL9A2	COL9A2	unclassified	unclassified	unclassified
655	0.735811	driver	unclassified	ENSG00000049130	KITLG	KITLG	unclassified	oncogene	unclassified
656	0.398803	unclassified	unclassified	ENSG00000049167	ERCC8	ERCC8	unclassified	oncogene	unclassified
657	0.418651	unclassified	unclassified	ENSG00000049192	ADAMTS6	ADAMTS6	unclassified	unclassified	unclassified
658	-0.0639805	unclassified	unclassified	ENSG00000049239	H6PD	H6PD	unclassified	unclassified	unclassified
659	0.459787	unclassified	unclassified	ENSG00000049245	VAMP3	VAMP3	unclassified	unclassified	unclassified
660	0.369294	unclassified	unclassified	ENSG00000049246	PER3	PER3	unclassified	oncogene	tumor suppressor
661	0.320591	unclassified	unclassified	ENSG00000049247	UTS2	UTS2	unclassified	oncogene	unclassified
662	0.278234	unclassified	unclassified	ENSG00000049249	TNFRSF9	TNFRSF9	unclassified	unclassified	unclassified
663	0.0434702	unclassified	unclassified	ENSG00000049283	EPN3	EPN3	unclassified	oncogene	unclassified
664	0.636589	unclassified	unclassified	ENSG00000049323	LTBP1	LTBP1	unclassified	unclassified	unclassified
665	0.398509	unclassified	unclassified	ENSG00000049449	RCN1	RCN1	unclassified	unclassified	unclassified
666	0.684004	driver	unclassified	ENSG00000049540	ELN	ELN	unclassified	unclassified	unclassified
667	-3.41782	unclassified	essential	ENSG00000049541	RFC2	RFC2	unclassified	oncogene	tumor suppressor
668	0.0112502	driver	unclassified	ENSG00000049618	ARID1B	ARID1B	unclassified	oncogene	tumor suppressor
669	0.638473	unclassified	unclassified	ENSG00000049656	CLPTM1L	CLPTM1L	unclassified	oncogene	unclassified
670	0.608108	unclassified	unclassified	ENSG00000049759	NEDD4L	NEDD4L	unclassified	unclassified	tumor suppressor
671		driver	unclassified	ENSG00000049768	FOXP3	FOXP3	unclassified	oncogene	tumor suppressor
672		unclassified	unclassified	ENSG00000049769	PPP1R3F	PPP1R3F	unclassified	unclassified	unclassified
673	0.515508	unclassified	unclassified	ENSG00000049860	HEXB	HEXB	unclassified	unclassified	unclassified
674	0.448484	unclassified	unclassified	ENSG00000049883	PTCD2	PTCD2	unclassified	unclassified	unclassified
675		unclassified	unclassified	ENSG00000050030	NEXMIF	KIAA2022	unclassified	unclassified	unclassified
676	-0.105689	unclassified	unclassified	ENSG00000050130	JKAMP	JKAMP	unclassified	unclassified	unclassified
677	0.478287	unclassified	unclassified	ENSG00000050165	DKK3	DKK3	unclassified	oncogene	tumor suppressor
678	-0.318983	unclassified	unclassified	ENSG00000050327	ARHGEF5	ARHGEF5	unclassified	oncogene	unclassified
679	-0.084474	unclassified	unclassified	ENSG00000050344	NFE2L3	NFE2L3	unclassified	unclassified	unclassified
680	0.485901	unclassified	unclassified	ENSG00000050393	MCUR1	MCUR1	unclassified	unclassified	unclassified
681	0.187756	unclassified	unclassified	ENSG00000050405	LIMA1	LIMA1	unclassified	unclassified	unclassified
682	0.0979976	unclassified	unclassified	ENSG00000050426	LETMD1	LETMD1	unclassified	oncogene	unclassified
683	0.415701	unclassified	unclassified	ENSG00000050438	SLC4A8	SLC4A8	unclassified	unclassified	unclassified
684	0.230391	unclassified	unclassified	ENSG00000050555	LAMC3	LAMC3	unclassified	unclassified	unclassified
685	-0.0624813	unclassified	unclassified	ENSG00000050628	PTGER3	PTGER3	unclassified	unclassified	unclassified
686	0.195805	unclassified	unclassified	ENSG00000050730	TNIP3	TNIP3	unclassified	unclassified	unclassified
687	0.976648	unclassified	unclassified	ENSG00000050748	MAPK9	MAPK9	unclassified	oncogene	tumor suppressor
688	0.519215	unclassified	unclassified	ENSG00000050767	COL23A1	COL23A1	unclassified	unclassified	unclassified
689	-1.81534	driver	unclassified	ENSG00000050820	BCAR1	BCAR1	unclassified	oncogene	unclassified
690	0.609824	unclassified	unclassified	ENSG00000051009	FAM160A2	FAM160A2	unclassified	unclassified	unclassified
691	0.358478	unclassified	unclassified	ENSG00000051108	HERPUD1	HERPUD1	unclassified	unclassified	unclassified
692	-0.49236	unclassified	unclassified	ENSG00000051128	HOMER3	HOMER3	unclassified	unclassified	unclassified
693	-2.32412	driver	unclassified	ENSG00000051180	RAD51	RAD51	unclassified	oncogene	tumor suppressor
694	-0.801209	unclassified	unclassified	ENSG00000051341	POLQ	POLQ	unclassified	unclassified	tumor suppressor
695	0.16018	unclassified	unclassified	ENSG00000051382	PIK3CB	PIK3CB	unclassified	oncogene	unclassified
696	0.402541	unclassified	unclassified	ENSG00000051523	CYBA	CYBA	unclassified	unclassified	unclassified
697	-2.51027	unclassified	essential	ENSG00000051596	THOC3	THOC3	unclassified	unclassified	unclassified
698	0.553204	unclassified	unclassified	ENSG00000051620	HEBP2	HEBP2	unclassified	unclassified	unclassified
699	0.303794	unclassified	unclassified	ENSG00000051825	MPHOSPH9	MPHOSPH9	unclassified	unclassified	unclassified
700	0.35882	unclassified	unclassified	ENSG00000052126	PLEKHA5	PLEKHA5	unclassified	unclassified	unclassified
701	0.559436	unclassified	unclassified	ENSG00000052344	PRSS8	PRSS8	unclassified	unclassified	tumor suppressor
702	0.151828	unclassified	unclassified	ENSG00000052723	SIKE1	SIKE1	unclassified	unclassified	unclassified
703	-3.07185	unclassified	essential	ENSG00000052749	RRP12	RRP12	unclassified	unclassified	unclassified
704	0.653355	unclassified	unclassified	ENSG00000052795	FNIP2	FNIP2	unclassified	unclassified	tumor suppressor
705	0.738532	unclassified	unclassified	ENSG00000052802	MSMO1	MSMO1	unclassified	unclassified	unclassified
706	0.523372	unclassified	unclassified	ENSG00000052841	TTC17	TTC17	unclassified	unclassified	unclassified
707	0.152697	unclassified	unclassified	ENSG00000052850	ALX4	ALX4	unclassified	unclassified	tumor suppressor
708	0.34922	unclassified	unclassified	ENSG00000053108	FSTL4	FSTL4	unclassified	unclassified	unclassified
709	0.485924	unclassified	unclassified	ENSG00000053254	FOXN3	FOXN3	unclassified	unclassified	tumor suppressor
710	0.137534	unclassified	unclassified	ENSG00000053328	METTL24	METTL24	unclassified	unclassified	unclassified
711	0.306956	unclassified	unclassified	ENSG00000053371	AKR7A2	AKR7A2	unclassified	unclassified	unclassified
712	-2.54602	unclassified	unclassified	ENSG00000053372	MRTO4	MRTO4	unclassified	unclassified	unclassified
713	0.58794	unclassified	unclassified	ENSG00000053438	NNAT	NNAT	unclassified	unclassified	tumor suppressor
714	-0.937137	unclassified	unclassified	ENSG00000053501	USE1	USE1	unclassified	oncogene	unclassified
715	0.148336	unclassified	unclassified	ENSG00000053524	MCF2L2	MCF2L2	unclassified	unclassified	unclassified
716	0.584034	unclassified	unclassified	ENSG00000053702	NRIP2	NRIP2	unclassified	unclassified	unclassified
717	0.292427	unclassified	unclassified	ENSG00000053747	LAMA3	LAMA3	unclassified	unclassified	unclassified
718	0.577084	unclassified	unclassified	ENSG00000053770	AP5M1	AP5M1	unclassified	unclassified	unclassified
719	-2.98431	unclassified	essential	ENSG00000053900	ANAPC4	ANAPC4	unclassified	unclassified	unclassified
720	0.333478	unclassified	unclassified	ENSG00000053918	KCNQ1	KCNQ1	unclassified	unclassified	tumor suppressor
721	-3.16465	unclassified	essential	ENSG00000054116	TRAPPC3	TRAPPC3	unclassified	unclassified	unclassified
722	0.209952	unclassified	unclassified	ENSG00000054118	THRAP3	THRAP3	unclassified	unclassified	unclassified
723	0.481474	unclassified	unclassified	ENSG00000054148	PHPT1	PHPT1	unclassified	unclassified	unclassified
724	0.102648	unclassified	unclassified	ENSG00000054179	ENTPD2	ENTPD2	unclassified	unclassified	unclassified
725	0.440717	unclassified	unclassified	ENSG00000054219	LY75	LY75	unclassified	unclassified	unclassified
726	0.0318182	driver	unclassified	ENSG00000054267	ARID4B	ARID4B	unclassified	oncogene	tumor suppressor
727	0.50438	unclassified	unclassified	ENSG00000054277	OPN3	OPN3	unclassified	unclassified	unclassified
728	0.596885	unclassified	unclassified	ENSG00000054282	SDCCAG8	SDCCAG8	unclassified	unclassified	unclassified
729	0.41209	unclassified	unclassified	ENSG00000054356	PTPRN	PTPRN	unclassified	unclassified	unclassified
730	0.449372	unclassified	unclassified	ENSG00000054392	HHAT	HHAT	unclassified	unclassified	unclassified
731	0.0277994	unclassified	unclassified	ENSG00000054523	KIF1B	KIF1B	unclassified	oncogene	unclassified
732	0.337373	unclassified	unclassified	ENSG00000054598	FOXC1	FOXC1	unclassified	oncogene	tumor suppressor
733	0.421348	unclassified	unclassified	ENSG00000054611	TBC1D22A	TBC1D22A	unclassified	unclassified	unclassified
734	0.466886	unclassified	unclassified	ENSG00000054654	SYNE2	SYNE2	unclassified	unclassified	unclassified
735	0.712559	unclassified	unclassified	ENSG00000054690	PLEKHH1	PLEKHH1	unclassified	unclassified	unclassified
736	0.267621	unclassified	unclassified	ENSG00000054793	ATP9A	ATP9A	unclassified	unclassified	unclassified
737	0.632648	unclassified	unclassified	ENSG00000054796	SPO11	SPO11	non-essential	unclassified	unclassified
738	0.622302	unclassified	unclassified	ENSG00000054803	CBLN4	CBLN4	unclassified	unclassified	unclassified
739	0.373458	unclassified	unclassified	ENSG00000054938	CHRDL2	CHRDL2	unclassified	oncogene	unclassified
740	0.572865	unclassified	unclassified	ENSG00000054965	FAM168A	FAM168A	unclassified	oncogene	unclassified
741	0.358219	unclassified	unclassified	ENSG00000054967	RELT	RELT	unclassified	unclassified	unclassified
742	0.0109583	unclassified	unclassified	ENSG00000054983	GALC	GALC	unclassified	unclassified	unclassified
743	-3.13315	unclassified	unclassified	ENSG00000055044	NOP58	NOP58	unclassified	unclassified	unclassified
744	-0.167862	unclassified	unclassified	ENSG00000055070	SZRD1	SZRD1	unclassified	unclassified	tumor suppressor
745	0.575049	unclassified	unclassified	ENSG00000055118	KCNH2	KCNH2	unclassified	oncogene	unclassified
746	-2.55513	unclassified	unclassified	ENSG00000055130	CUL1	CUL1	unclassified	unclassified	unclassified
747	0.54461	unclassified	unclassified	ENSG00000055147	FAM114A2	FAM114A2	unclassified	unclassified	unclassified
748		unclassified	unclassified	ENSG00000055163	CYFIP2	CYFIP2	unclassified	unclassified	unclassified
749	0.346867	unclassified	unclassified	ENSG00000055208	TAB2	TAB2	unclassified	unclassified	unclassified
750	0.581067	unclassified	unclassified	ENSG00000055211	GINM1	GINM1	unclassified	unclassified	unclassified
751	0.45816	unclassified	unclassified	ENSG00000055332	EIF2AK2	EIF2AK2	unclassified	oncogene	tumor suppressor
752	-3.0169	unclassified	unclassified	ENSG00000055483	USP36	USP36	unclassified	oncogene	unclassified
753	0.268657	driver	unclassified	ENSG00000055609	KMT2C	KMT2C	unclassified	oncogene	tumor suppressor
754	0.678672	unclassified	unclassified	ENSG00000055732	MCOLN3	MCOLN3	unclassified	unclassified	unclassified
755	0.462396	unclassified	unclassified	ENSG00000055813	CCDC85A	CCDC85A	unclassified	unclassified	unclassified
756	0.0905107	unclassified	unclassified	ENSG00000055917	PUM2	PUM2	unclassified	unclassified	unclassified
757	-2.18759	unclassified	essential	ENSG00000055950	MRPL43	MRPL43	unclassified	unclassified	unclassified
758	-0.294461	unclassified	unclassified	ENSG00000055955	ITIH4	ITIH4	unclassified	unclassified	unclassified
759	0.410296	unclassified	unclassified	ENSG00000055957	ITIH1	ITIH1	unclassified	unclassified	unclassified
760		unclassified	unclassified	ENSG00000056050	HPF1	C4orf27	unclassified	unclassified	unclassified
761	-0.68107	unclassified	unclassified	ENSG00000056097	ZFR	ZFR	unclassified	unclassified	unclassified
762		unclassified	unclassified	ENSG00000056277	ZNF280C	ZNF280C	unclassified	unclassified	unclassified
763	0.59554	unclassified	unclassified	ENSG00000056291	NPFFR2	NPFFR2	unclassified	unclassified	unclassified
764	0.234147	unclassified	unclassified	ENSG00000056487	PHF21B	PHF21B	unclassified	oncogene	unclassified
765	0.685461	unclassified	unclassified	ENSG00000056558	TRAF1	TRAF1	unclassified	unclassified	unclassified
766	0.359202	unclassified	unclassified	ENSG00000056586	RC3H2	RC3H2	unclassified	unclassified	unclassified
767		unclassified	unclassified	ENSG00000056661		PCGF2	unclassified	unclassified	unclassified
768	0.199273	unclassified	unclassified	ENSG00000056736	IL17RB	IL17RB	unclassified	oncogene	unclassified
769	0.53066	unclassified	unclassified	ENSG00000056972	TRAF3IP2	TRAF3IP2	unclassified	unclassified	unclassified
770		unclassified	unclassified	ENSG00000056998	GYG2	GYG2	unclassified	unclassified	unclassified
771	0.514606	unclassified	unclassified	ENSG00000057019	DCBLD2	DCBLD2	unclassified	unclassified	unclassified
772	0.703239	driver	unclassified	ENSG00000057149	SERPINB3	SERPINB3	unclassified	oncogene	tumor suppressor
773	0.339699	unclassified	unclassified	ENSG00000057252	SOAT1	SOAT1	unclassified	unclassified	unclassified
774	0.132	unclassified	unclassified	ENSG00000057294	PKP2	PKP2	unclassified	unclassified	unclassified
775	0.394396	unclassified	unclassified	ENSG00000057468	MSH4	MSH4	unclassified	unclassified	unclassified
776	0.282288	driver	unclassified	ENSG00000057593	F7	F7	unclassified	unclassified	unclassified
777	-0.167011	unclassified	unclassified	ENSG00000057608	GDI2	GDI2	unclassified	unclassified	tumor suppressor
778	0.274383	driver	unclassified	ENSG00000057657	PRDM1	PRDM1	unclassified	oncogene	tumor suppressor
779	0.756285	unclassified	unclassified	ENSG00000057663	ATG5	ATG5	unclassified	unclassified	tumor suppressor
780	0.462464	unclassified	unclassified	ENSG00000057704	TMCC3	TMCC3	unclassified	unclassified	unclassified
781	0.46737	unclassified	unclassified	ENSG00000057757	PITHD1	PITHD1	unclassified	unclassified	unclassified
782	0.540288	unclassified	unclassified	ENSG00000057935	MTA3	MTA3	unclassified	oncogene	tumor suppressor
783	0.333044	driver	unclassified	ENSG00000058056	USP13	USP13	unclassified	oncogene	unclassified
784	0.542355	unclassified	unclassified	ENSG00000058063	ATP11B	ATP11B	unclassified	unclassified	unclassified
785	-0.113648	unclassified	unclassified	ENSG00000058085	LAMC2	LAMC2	unclassified	unclassified	tumor suppressor
786	0.77794	unclassified	unclassified	ENSG00000058091	CDK14	CDK14	unclassified	unclassified	unclassified
787	-3.16698	unclassified	unclassified	ENSG00000058262	SEC61A1	SEC61A1	unclassified	unclassified	unclassified
788	-2.55853	unclassified	unclassified	ENSG00000058272	PPP1R12A	PPP1R12A	unclassified	unclassified	unclassified
789	0.429248	unclassified	unclassified	ENSG00000058335	RASGRF1	RASGRF1	unclassified	oncogene	unclassified
790	0.56475	unclassified	unclassified	ENSG00000058404	CAMK2B	CAMK2B	unclassified	unclassified	unclassified
791	0.0281898	unclassified	unclassified	ENSG00000058453	CROCC	CROCC	unclassified	unclassified	unclassified
792	-2.1759	unclassified	unclassified	ENSG00000058600	POLR3E	POLR3E	unclassified	unclassified	unclassified
793	-0.289742	unclassified	unclassified	ENSG00000058668	ATP2B4	ATP2B4	unclassified	unclassified	unclassified
794	-0.670924	unclassified	unclassified	ENSG00000058673	ZC3H11A	ZC3H11A	unclassified	unclassified	unclassified
795	-2.4199	unclassified	essential	ENSG00000058729	RIOK2	RIOK2	unclassified	unclassified	unclassified
796	0.650488	unclassified	unclassified	ENSG00000058799	YIPF1	YIPF1	unclassified	unclassified	unclassified
797	-1.71934	unclassified	unclassified	ENSG00000058804	NDC1	NDC1	unclassified	unclassified	unclassified
798	0.504534	unclassified	unclassified	ENSG00000058866	DGKG	DGKG	unclassified	unclassified	tumor suppressor
799	-0.033874	unclassified	unclassified	ENSG00000059122	FLYWCH1	FLYWCH1	unclassified	unclassified	unclassified
800	0.414111	unclassified	unclassified	ENSG00000059145	UNKL	UNKL	unclassified	unclassified	unclassified
801	0.483385	unclassified	unclassified	ENSG00000059377	TBXAS1	TBXAS1	unclassified	unclassified	unclassified
802	0.472781	unclassified	unclassified	ENSG00000059378	PARP12	PARP12	unclassified	unclassified	tumor suppressor
803	-0.536059	unclassified	unclassified	ENSG00000059573	ALDH18A1	ALDH18A1	unclassified	unclassified	unclassified
804	0.422648	unclassified	unclassified	ENSG00000059588	TARBP1	TARBP1	unclassified	unclassified	unclassified
805		unclassified	unclassified	ENSG00000059691	GATB	PET112	unclassified	unclassified	unclassified
806	0.668752	unclassified	unclassified	ENSG00000059728	MXD1	MXD1	unclassified	unclassified	tumor suppressor
807	0.563066	unclassified	essential	ENSG00000059758	CDK17	CDK17	unclassified	unclassified	unclassified
808	0.553094	unclassified	unclassified	ENSG00000059769	DNAJC25	DNAJC25	unclassified	unclassified	tumor suppressor
809	0.359063	unclassified	unclassified	ENSG00000059804	SLC2A3	SLC2A3	unclassified	unclassified	unclassified
810	0.15068	unclassified	unclassified	ENSG00000059915	PSD	PSD	unclassified	unclassified	tumor suppressor
811	-2.59461	unclassified	essential	ENSG00000060069	CTDP1	CTDP1	unclassified	unclassified	unclassified
812	-0.29507	driver	unclassified	ENSG00000060138	YBX3	YBX3	unclassified	unclassified	unclassified
813	0.547961	unclassified	unclassified	ENSG00000060140	STYK1	STYK1	unclassified	oncogene	unclassified
814	-2.62535	unclassified	unclassified	ENSG00000060237	WNK1	WNK1	unclassified	unclassified	unclassified
815	-1.8866	unclassified	unclassified	ENSG00000060339	CCAR1	CCAR1	unclassified	oncogene	unclassified
816	-0.764744	unclassified	unclassified	ENSG00000060491	OGFR	OGFR	unclassified	unclassified	unclassified
817	0.464044	unclassified	unclassified	ENSG00000060558	GNA15	GNA15	unclassified	unclassified	unclassified
818	0.189213	unclassified	unclassified	ENSG00000060566	CREB3L3	CREB3L3	unclassified	unclassified	unclassified
819	-0.216964	unclassified	unclassified	ENSG00000060642	PIGV	PIGV	unclassified	unclassified	unclassified
820	-0.352011	unclassified	unclassified	ENSG00000060656	PTPRU	PTPRU	unclassified	oncogene	tumor suppressor
821	-2.15405	unclassified	unclassified	ENSG00000060688	SNRNP40	SNRNP40	unclassified	unclassified	unclassified
822	0.538749	unclassified	unclassified	ENSG00000060709	RIMBP2	RIMBP2	unclassified	unclassified	unclassified
823	0.504107	unclassified	unclassified	ENSG00000060718	COL11A1	COL11A1	unclassified	unclassified	unclassified
824	0.527342	unclassified	unclassified	ENSG00000060749	QSER1	QSER1	unclassified	unclassified	unclassified
825	0.655694	unclassified	unclassified	ENSG00000060762	MPC1	MPC1	unclassified	unclassified	tumor suppressor
826	0.426006	unclassified	unclassified	ENSG00000060971	ACAA1	ACAA1	unclassified	unclassified	unclassified
827	0.520271	unclassified	unclassified	ENSG00000060982	BCAT1	BCAT1	unclassified	unclassified	unclassified
828	-0.19147	unclassified	unclassified	ENSG00000061273	HDAC7	HDAC7	unclassified	oncogene	unclassified
829	0.316413	unclassified	unclassified	ENSG00000061337	LZTS1	LZTS1	unclassified	unclassified	tumor suppressor
830	0.297696	unclassified	unclassified	ENSG00000061455	PRDM6	PRDM6	unclassified	unclassified	unclassified
831	0.685087	unclassified	unclassified	ENSG00000061492	WNT8A	WNT8A	unclassified	unclassified	unclassified
832	-0.243706	unclassified	unclassified	ENSG00000061656	SPAG4	SPAG4	unclassified	unclassified	unclassified
833	-1.46013	unclassified	unclassified	ENSG00000061676	NCKAP1	NCKAP1	unclassified	unclassified	unclassified
834	-1.4229	unclassified	unclassified	ENSG00000061794	MRPS35	MRPS35	unclassified	unclassified	unclassified
835		unclassified	unclassified	ENSG00000061918	GUCY1B1	GUCY1B3	unclassified	unclassified	unclassified
836	-1.87827	unclassified	unclassified	ENSG00000061936	SFSWAP	SFSWAP	unclassified	unclassified	unclassified
837	0.606777	unclassified	unclassified	ENSG00000061938	TNK2	TNK2	unclassified	oncogene	unclassified
838	-0.247418	unclassified	unclassified	ENSG00000061987	MON2	MON2	unclassified	unclassified	unclassified
839	0.423519	unclassified	unclassified	ENSG00000062038	CDH3	CDH3	unclassified	oncogene	tumor suppressor
840		unclassified	unclassified	ENSG00000062096	ARSF	ARSF	unclassified	unclassified	unclassified
841	0.0776774	unclassified	unclassified	ENSG00000062194	GPBP1	GPBP1	unclassified	unclassified	unclassified
842	0.633484	unclassified	unclassified	ENSG00000062282	DGAT2	DGAT2	unclassified	unclassified	unclassified
843	0.516806	unclassified	unclassified	ENSG00000062370	ZNF112	ZNF112	unclassified	unclassified	unclassified
844	-1.02347	unclassified	unclassified	ENSG00000062485	CS	CS	unclassified	unclassified	unclassified
845	0.417511	unclassified	unclassified	ENSG00000062524	LTK	LTK	unclassified	unclassified	unclassified
846	-1.73753	unclassified	essential	ENSG00000062582	MRPS24	MRPS24	unclassified	unclassified	unclassified
847	-0.729089	unclassified	unclassified	ENSG00000062598	ELMO2	ELMO2	unclassified	unclassified	unclassified
848		unclassified	unclassified	ENSG00000062650	WAPL	WAPAL	unclassified	unclassified	unclassified
849	-2.15719	unclassified	unclassified	ENSG00000062716	VMP1	VMP1	unclassified	unclassified	unclassified
850	0.488627	unclassified	unclassified	ENSG00000062725	APPBP2	APPBP2	unclassified	unclassified	unclassified
851	-2.77663	driver	unclassified	ENSG00000062822	POLD1	POLD1	unclassified	unclassified	unclassified
852	0.0140772	unclassified	unclassified	ENSG00000063015	SEZ6	SEZ6	unclassified	unclassified	unclassified
853	-1.97936	unclassified	unclassified	ENSG00000063046	EIF4B	EIF4B	unclassified	oncogene	unclassified
854	0.332827	unclassified	unclassified	ENSG00000063127	SLC6A16	SLC6A16	unclassified	unclassified	unclassified
855		unclassified	unclassified	ENSG00000063169	BICRA	GLTSCR1	unclassified	unclassified	unclassified
856	-0.180511	unclassified	unclassified	ENSG00000063176	SPHK2	SPHK2	unclassified	oncogene	unclassified
857	-3.48361	unclassified	essential	ENSG00000063177	RPL18	RPL18	unclassified	unclassified	unclassified
858	0.0659744	unclassified	unclassified	ENSG00000063180	CA11	CA11	unclassified	unclassified	unclassified
859	0.0981211	unclassified	unclassified	ENSG00000063241	ISOC2	ISOC2	unclassified	unclassified	unclassified
860	-3.21991	unclassified	essential	ENSG00000063244	U2AF2	U2AF2	unclassified	unclassified	unclassified
861	0.391013	unclassified	unclassified	ENSG00000063245	EPN1	EPN1	unclassified	unclassified	unclassified
862	-1.33043	unclassified	unclassified	ENSG00000063322	MED29	MED29	unclassified	oncogene	unclassified
863	0.0379755	unclassified	unclassified	ENSG00000063438	AHRR	AHRR	unclassified	unclassified	tumor suppressor
864	-0.190176	unclassified	unclassified	ENSG00000063515	GSC2	GSC2	non-essential	unclassified	unclassified
865		unclassified	unclassified	ENSG00000063587	ZNF275	ZNF275	unclassified	unclassified	unclassified
866		unclassified	unclassified	ENSG00000063601	MTMR1	MTMR1	unclassified	unclassified	unclassified
867	0.0973977	unclassified	unclassified	ENSG00000063660	GPC1	GPC1	unclassified	oncogene	unclassified
868	0.800291	unclassified	unclassified	ENSG00000063761	ADCK1	ADCK1	unclassified	unclassified	unclassified
869	0.148168	unclassified	unclassified	ENSG00000063854	HAGH	HAGH	unclassified	unclassified	unclassified
870	-1.86844	unclassified	unclassified	ENSG00000063978	RNF4	RNF4	unclassified	unclassified	unclassified
871	0.55413	unclassified	unclassified	ENSG00000064012	CASP8	CASP8	unclassified	oncogene	tumor suppressor
872	0.574408	unclassified	unclassified	ENSG00000064042	LIMCH1	LIMCH1	unclassified	unclassified	unclassified
873		unclassified	unclassified	ENSG00000064102	INTS13	ASUN	unclassified	unclassified	unclassified
874	0.552437	unclassified	unclassified	ENSG00000064115	TM7SF3	TM7SF3	unclassified	unclassified	unclassified
875	-0.276698	unclassified	unclassified	ENSG00000064195	DLX3	DLX3	unclassified	unclassified	unclassified
876	0.594692	unclassified	unclassified	ENSG00000064199	SPA17	SPA17	unclassified	unclassified	unclassified
877	0.625334	unclassified	unclassified	ENSG00000064201	TSPAN32	TSPAN32	unclassified	unclassified	unclassified
878	0.316702	unclassified	unclassified	ENSG00000064205	WISP2	WISP2	unclassified	unclassified	unclassified
879	0.56935	unclassified	unclassified	ENSG00000064218	DMRT3	DMRT3	unclassified	unclassified	unclassified
880	0.274593	unclassified	unclassified	ENSG00000064225	ST3GAL6	ST3GAL6	unclassified	unclassified	unclassified
881	0.323565	unclassified	unclassified	ENSG00000064270	ATP2C2	ATP2C2	unclassified	unclassified	unclassified
882	-0.149253	unclassified	unclassified	ENSG00000064300	NGFR	NGFR	unclassified	oncogene	tumor suppressor
883	0.389791	unclassified	unclassified	ENSG00000064309	CDON	CDON	unclassified	oncogene	tumor suppressor
884	-1.81086	driver	unclassified	ENSG00000064313	TAF2	TAF2	unclassified	unclassified	unclassified
885		unclassified	unclassified	ENSG00000064393	HIPK2	HIPK2	unclassified	unclassified	tumor suppressor
886	-2.92452	unclassified	essential	ENSG00000064419	TNPO3	TNPO3	unclassified	unclassified	unclassified
887		unclassified	unclassified	ENSG00000064489	BORCS8-MEF2B	MEF2BNB-MEF2B	unclassified	unclassified	unclassified
888	-0.0681055	unclassified	unclassified	ENSG00000064490	RFXANK	RFXANK	unclassified	unclassified	unclassified
889	0.377218	unclassified	unclassified	ENSG00000064545	TMEM161A	TMEM161A	unclassified	unclassified	unclassified
890	-0.445515	unclassified	unclassified	ENSG00000064547	LPAR2	LPAR2	unclassified	unclassified	unclassified
891	0.488454	unclassified	unclassified	ENSG00000064601	CTSA	CTSA	unclassified	oncogene	unclassified
892	-0.19556	unclassified	unclassified	ENSG00000064607	SUGP2	SUGP2	unclassified	unclassified	unclassified
893	0.468972	unclassified	unclassified	ENSG00000064651	SLC12A2	SLC12A2	unclassified	unclassified	unclassified
894	0.617935	unclassified	unclassified	ENSG00000064652	SNX24	SNX24	unclassified	unclassified	unclassified
895	0.51585	unclassified	unclassified	ENSG00000064655	EYA2	EYA2	unclassified	oncogene	unclassified
896	-1.37937	unclassified	unclassified	ENSG00000064666	CNN2	CNN2	unclassified	unclassified	unclassified
897	0.55101	unclassified	unclassified	ENSG00000064687	ABCA7	ABCA7	unclassified	unclassified	unclassified
898	0.59917	unclassified	unclassified	ENSG00000064692	SNCAIP	SNCAIP	unclassified	unclassified	unclassified
899	-1.91092	unclassified	essential	ENSG00000064703	DDX20	DDX20	unclassified	oncogene	tumor suppressor
900	0.224625	unclassified	unclassified	ENSG00000064726	BTBD1	BTBD1	unclassified	unclassified	unclassified
901	0.205602	unclassified	unclassified	ENSG00000064763	FAR2	FAR2	unclassified	unclassified	unclassified
902	0.62066	unclassified	unclassified	ENSG00000064787	BCAS1	BCAS1	unclassified	oncogene	unclassified
903	0.353	unclassified	unclassified	ENSG00000064835	POU1F1	POU1F1	unclassified	oncogene	unclassified
904	0.142845	unclassified	unclassified	ENSG00000064886	CHI3L2	CHI3L2	unclassified	unclassified	unclassified
905	0.275556	unclassified	unclassified	ENSG00000064932	SBNO2	SBNO2	unclassified	unclassified	unclassified
906	0.524391	unclassified	unclassified	ENSG00000064933	PMS1	PMS1	unclassified	unclassified	unclassified
907	0.649509	unclassified	unclassified	ENSG00000064961	HMG20B	HMG20B	unclassified	unclassified	unclassified
908	0.445528	unclassified	unclassified	ENSG00000064989	CALCRL	CALCRL	unclassified	unclassified	unclassified
909	-0.0124116	unclassified	unclassified	ENSG00000064995	TAF11	TAF11	unclassified	unclassified	unclassified
910	0.59191	unclassified	unclassified	ENSG00000064999	ANKS1A	ANKS1A	unclassified	unclassified	unclassified
911	0.331501	unclassified	unclassified	ENSG00000065000	AP3D1	AP3D1	unclassified	unclassified	unclassified
912	0.354935	unclassified	unclassified	ENSG00000065029	ZNF76	ZNF76	unclassified	unclassified	unclassified
913	0.583081	unclassified	unclassified	ENSG00000065054	SLC9A3R2	SLC9A3R2	unclassified	unclassified	unclassified
914	0.125961	unclassified	unclassified	ENSG00000065057	NTHL1	NTHL1	unclassified	unclassified	unclassified
915	0.0250793	unclassified	unclassified	ENSG00000065060	UHRF1BP1	UHRF1BP1	unclassified	unclassified	unclassified
916	0.177182	unclassified	unclassified	ENSG00000065135	GNAI3	GNAI3	unclassified	unclassified	unclassified
917	-0.707329	unclassified	unclassified	ENSG00000065150	IPO5	IPO5	unclassified	unclassified	unclassified
918	-0.22931	unclassified	unclassified	ENSG00000065154	OAT	OAT	unclassified	unclassified	unclassified
919	-2.56276	unclassified	essential	ENSG00000065183	WDR3	WDR3	unclassified	unclassified	unclassified
920	-0.209884	unclassified	unclassified	ENSG00000065243	PKN2	PKN2	unclassified	unclassified	tumor suppressor
921	-3.2831	unclassified	unclassified	ENSG00000065268	WDR18	WDR18	unclassified	unclassified	unclassified
922	0.415532	unclassified	unclassified	ENSG00000065308	TRAM2	TRAM2	unclassified	unclassified	unclassified
923	0.331336	driver	unclassified	ENSG00000065320	NTN1	NTN1	unclassified	oncogene	tumor suppressor
924	0.46797	unclassified	unclassified	ENSG00000065325	GLP2R	GLP2R	unclassified	unclassified	unclassified
925	-0.549671	unclassified	unclassified	ENSG00000065328	MCM10	MCM10	unclassified	oncogene	unclassified
926	-0.0821366	unclassified	unclassified	ENSG00000065357	DGKA	DGKA	unclassified	unclassified	unclassified
927	0.0685399	driver	unclassified	ENSG00000065361	ERBB3	ERBB3	unclassified	oncogene	unclassified
928	0.256854	unclassified	unclassified	ENSG00000065371	ROPN1	ROPN1	unclassified	unclassified	unclassified
929	0.313533	unclassified	unclassified	ENSG00000065413	ANKRD44	ANKRD44	unclassified	unclassified	unclassified
930	-3.38283	unclassified	essential	ENSG00000065427	KARS	KARS	unclassified	unclassified	unclassified
931	-0.0990488	unclassified	unclassified	ENSG00000065457	ADAT1	ADAT1	unclassified	unclassified	unclassified
932	0.65505	unclassified	unclassified	ENSG00000065485	PDIA5	PDIA5	unclassified	unclassified	unclassified
933	-0.244412	unclassified	unclassified	ENSG00000065491	TBC1D22B	TBC1D22B	unclassified	unclassified	unclassified
934	-1.64074	unclassified	unclassified	ENSG00000065518	NDUFB4	NDUFB4	unclassified	unclassified	unclassified
935	0.588947	unclassified	unclassified	ENSG00000065526	SPEN	SPEN	unclassified	unclassified	tumor suppressor
936	0.725341	unclassified	unclassified	ENSG00000065534	MYLK	MYLK	unclassified	oncogene	unclassified
937	0.376845	unclassified	unclassified	ENSG00000065548	ZC3H15	ZC3H15	unclassified	oncogene	unclassified
938	0.445058	unclassified	unclassified	ENSG00000065559	MAP2K4	MAP2K4	unclassified	oncogene	tumor suppressor
939	0.603605	unclassified	unclassified	ENSG00000065600	TMEM206	TMEM206	unclassified	unclassified	unclassified
940	0.145094	unclassified	unclassified	ENSG00000065609	SNAP91	SNAP91	unclassified	unclassified	unclassified
941	0.116417	unclassified	unclassified	ENSG00000065613	SLK	SLK	unclassified	unclassified	unclassified
942	-0.905071	unclassified	unclassified	ENSG00000065615	CYB5R4	CYB5R4	unclassified	unclassified	unclassified
943	-0.360005	unclassified	unclassified	ENSG00000065618	COL17A1	COL17A1	unclassified	unclassified	unclassified
944	0.360852	unclassified	unclassified	ENSG00000065621	GSTO2	GSTO2	unclassified	unclassified	unclassified
945	0.385926	unclassified	unclassified	ENSG00000065665	SEC61A2	SEC61A2	unclassified	unclassified	unclassified
946	0.670029	unclassified	unclassified	ENSG00000065675	PRKCQ	PRKCQ	unclassified	unclassified	unclassified
947	0.481314	unclassified	unclassified	ENSG00000065717	TLE2	TLE2	unclassified	unclassified	unclassified
948	0.634934	unclassified	unclassified	ENSG00000065802	ASB1	ASB1	unclassified	unclassified	unclassified
949	0.783227	unclassified	unclassified	ENSG00000065809	FAM107B	FAM107B	unclassified	unclassified	unclassified
950	-0.20644	unclassified	unclassified	ENSG00000065833	ME1	ME1	unclassified	unclassified	unclassified
951	0.476338	unclassified	unclassified	ENSG00000065882	TBC1D1	TBC1D1	unclassified	unclassified	unclassified
952	-0.121728	unclassified	unclassified	ENSG00000065883	CDK13	CDK13	unclassified	unclassified	unclassified
953	0.426659	unclassified	unclassified	ENSG00000065911	MTHFD2	MTHFD2	unclassified	unclassified	unclassified
954		unclassified	unclassified	ENSG00000065923	SLC9A7	SLC9A7	unclassified	unclassified	unclassified
955	0.229195	unclassified	unclassified	ENSG00000065970	FOXJ2	FOXJ2	unclassified	unclassified	tumor suppressor
956	-1.97427	driver	unclassified	ENSG00000065978	YBX1	YBX1	unclassified	oncogene	unclassified
957	-0.00043859	driver	unclassified	ENSG00000065989	PDE4A	PDE4A	unclassified	oncogene	unclassified
958	0.648135	unclassified	unclassified	ENSG00000066027	PPP2R5A	PPP2R5A	unclassified	unclassified	unclassified
959	0.161033	unclassified	unclassified	ENSG00000066032	CTNNA2	CTNNA2	unclassified	unclassified	unclassified
960	-0.419568	unclassified	unclassified	ENSG00000066044	ELAVL1	ELAVL1	unclassified	oncogene	unclassified
961	-0.223896	unclassified	unclassified	ENSG00000066056	TIE1	TIE1	unclassified	unclassified	unclassified
962	-0.0196471	unclassified	unclassified	ENSG00000066084	DIP2B	DIP2B	unclassified	unclassified	unclassified
963	-0.125278	unclassified	unclassified	ENSG00000066117	SMARCD1	SMARCD1	unclassified	unclassified	unclassified
964	-0.278426	driver	unclassified	ENSG00000066135	KDM4A	KDM4A	unclassified	oncogene	tumor suppressor
965	-2.39391	unclassified	unclassified	ENSG00000066136	NFYC	NFYC	unclassified	oncogene	unclassified
966	0.386883	unclassified	unclassified	ENSG00000066185	ZMYND12	ZMYND12	unclassified	unclassified	unclassified
967	-0.149289	unclassified	unclassified	ENSG00000066230	SLC9A3	SLC9A3	unclassified	unclassified	unclassified
968	0.582169	unclassified	unclassified	ENSG00000066248	NGEF	NGEF	unclassified	unclassified	unclassified
969	-0.723537	driver	unclassified	ENSG00000066279	ASPM	ASPM	unclassified	unclassified	unclassified
970	0.707641	unclassified	unclassified	ENSG00000066294	CD84	CD84	unclassified	unclassified	unclassified
971	-0.844473	unclassified	unclassified	ENSG00000066322	ELOVL1	ELOVL1	unclassified	unclassified	unclassified
972	0.166587	driver	unclassified	ENSG00000066336	SPI1	SPI1	unclassified	oncogene	tumor suppressor
973	-2.36316	unclassified	unclassified	ENSG00000066379	ZNRD1	ZNRD1	unclassified	unclassified	unclassified
974	0.527784	unclassified	unclassified	ENSG00000066382	MPPED2	MPPED2	unclassified	oncogene	tumor suppressor
975	0.299842	unclassified	unclassified	ENSG00000066405	CLDN18	CLDN18	unclassified	unclassified	unclassified
976	-2.96056	unclassified	unclassified	ENSG00000066422	ZBTB11	ZBTB11	unclassified	unclassified	unclassified
977	0.361027	unclassified	unclassified	ENSG00000066427	ATXN3	ATXN3	unclassified	unclassified	unclassified
978	0.409453	unclassified	unclassified	ENSG00000066455	GOLGA5	GOLGA5	unclassified	unclassified	unclassified
979	0.405234	driver	unclassified	ENSG00000066468	FGFR2	FGFR2	unclassified	oncogene	tumor suppressor
980	0.664865	unclassified	unclassified	ENSG00000066557	LRRC40	LRRC40	unclassified	unclassified	unclassified
981	0.13486	unclassified	unclassified	ENSG00000066583	ISOC1	ISOC1	unclassified	unclassified	unclassified
982	0.650476	unclassified	unclassified	ENSG00000066629	EML1	EML1	unclassified	unclassified	unclassified
983	0.526011	unclassified	unclassified	ENSG00000066651	TRMT11	TRMT11	unclassified	unclassified	unclassified
984	-0.494968	unclassified	unclassified	ENSG00000066654	THUMPD1	THUMPD1	unclassified	unclassified	unclassified
985	0.495682	unclassified	essential	ENSG00000066697	MSANTD3	MSANTD3	unclassified	unclassified	unclassified
986	0.197454	unclassified	unclassified	ENSG00000066735	KIF26A	KIF26A	unclassified	unclassified	unclassified
987	0.663955	driver	unclassified	ENSG00000066739	ATG2B	ATG2B	unclassified	unclassified	unclassified
988	0.120816	unclassified	unclassified	ENSG00000066777	ARFGEF1	ARFGEF1	unclassified	unclassified	unclassified
989	0.878445	unclassified	unclassified	ENSG00000066813	ACSM2B	ACSM2B	unclassified	unclassified	unclassified
990	0.3022	unclassified	unclassified	ENSG00000066827	ZFAT	ZFAT	unclassified	unclassified	unclassified
991	0.430616	unclassified	unclassified	ENSG00000066855	MTFR1	MTFR1	unclassified	unclassified	unclassified
992	0.39226	unclassified	unclassified	ENSG00000066923	STAG3	STAG3	unclassified	unclassified	unclassified
993	-0.58249	unclassified	unclassified	ENSG00000066926	FECH	FECH	unclassified	unclassified	tumor suppressor
994	0.471356	unclassified	unclassified	ENSG00000066933	MYO9A	MYO9A	unclassified	unclassified	unclassified
995		unclassified	unclassified	ENSG00000067048	DDX3Y	DDX3Y	unclassified	unclassified	unclassified
996	0.494462	unclassified	unclassified	ENSG00000067057	PFKP	PFKP	unclassified	unclassified	unclassified
997	0.762549	unclassified	unclassified	ENSG00000067064	IDI1	IDI1	unclassified	unclassified	unclassified
998	0.526261	unclassified	unclassified	ENSG00000067066	SP100	SP100	unclassified	unclassified	unclassified
999	0.512098	unclassified	unclassified	ENSG00000067082	KLF6	KLF6	unclassified	oncogene	tumor suppressor
1000		unclassified	unclassified	ENSG00000067113	PLPP1	PPAP2A	unclassified	unclassified	unclassified
1001	0.292439	unclassified	unclassified	ENSG00000067141	NEO1	NEO1	unclassified	unclassified	unclassified
1002	0.689238	unclassified	unclassified	ENSG00000067167	TRAM1	TRAM1	unclassified	unclassified	unclassified
1003		unclassified	unclassified	ENSG00000067177	PHKA1	PHKA1	unclassified	unclassified	unclassified
1004	0.645197	unclassified	unclassified	ENSG00000067182	TNFRSF1A	TNFRSF1A	unclassified	unclassified	unclassified
1005	-0.130994	unclassified	unclassified	ENSG00000067191	CACNB1	CACNB1	unclassified	unclassified	unclassified
1006	0.0665068	unclassified	unclassified	ENSG00000067208	EVI5	EVI5	unclassified	oncogene	unclassified
1007	0.423309	unclassified	unclassified	ENSG00000067221	STOML1	STOML1	unclassified	unclassified	unclassified
1008	-2.47623	driver	unclassified	ENSG00000067225	PKM	PKM	unclassified	oncogene	unclassified
1009	-0.435051	unclassified	unclassified	ENSG00000067248	DHX29	DHX29	unclassified	unclassified	unclassified
1010	-1.22228	unclassified	unclassified	ENSG00000067334	DNTTIP2	DNTTIP2	unclassified	unclassified	unclassified
1011	0.603525	unclassified	unclassified	ENSG00000067365	METTL22	METTL22	unclassified	unclassified	unclassified
1012	-0.16052	unclassified	unclassified	ENSG00000067369	TP53BP1	TP53BP1	unclassified	unclassified	tumor suppressor
1013		unclassified	unclassified	ENSG00000067445	TRO	TRO	unclassified	unclassified	unclassified
1014	-2.16958	unclassified	unclassified	ENSG00000067533	RRP15	RRP15	unclassified	unclassified	unclassified
1015	-0.872	driver	unclassified	ENSG00000067560	RHOA	RHOA	unclassified	oncogene	tumor suppressor
1016	-3.27946	unclassified	essential	ENSG00000067596	DHX8	DHX8	unclassified	unclassified	unclassified
1017	-0.229214	unclassified	unclassified	ENSG00000067606	PRKCZ	PRKCZ	unclassified	unclassified	unclassified
1018		unclassified	unclassified	ENSG00000067646	ZFY	ZFY	unclassified	unclassified	unclassified
1019	-2.61803	unclassified	unclassified	ENSG00000067704	IARS2	IARS2	unclassified	unclassified	unclassified
1020	0.512759	unclassified	unclassified	ENSG00000067715	SYT1	SYT1	unclassified	unclassified	unclassified
1021	0.511314	unclassified	unclassified	ENSG00000067798	NAV3	NAV3	unclassified	unclassified	tumor suppressor
1022		unclassified	unclassified	ENSG00000067829	IDH3G	IDH3G	unclassified	unclassified	unclassified
1023	0.486623	unclassified	unclassified	ENSG00000067836	ROGDI	ROGDI	unclassified	unclassified	unclassified
1024		unclassified	unclassified	ENSG00000067840	PDZD4	PDZD4	unclassified	unclassified	unclassified
1025		unclassified	unclassified	ENSG00000067842	ATP2B3	ATP2B3	unclassified	unclassified	unclassified
1026	0.0550632	unclassified	unclassified	ENSG00000067900	ROCK1	ROCK1	unclassified	oncogene	tumor suppressor
1027	-0.301931	unclassified	unclassified	ENSG00000067955	CBFB	CBFB	unclassified	oncogene	unclassified
1028		unclassified	unclassified	ENSG00000067992	PDK3	PDK3	unclassified	unclassified	unclassified
1029	0.055096	unclassified	unclassified	ENSG00000068001	HYAL2	HYAL2	unclassified	unclassified	tumor suppressor
1030	-0.183912	unclassified	unclassified	ENSG00000068024	HDAC4	HDAC4	unclassified	oncogene	unclassified
1031	0.521804	unclassified	unclassified	ENSG00000068028	RASSF1	RASSF1	unclassified	oncogene	tumor suppressor
1032	0.456185	driver	unclassified	ENSG00000068078	FGFR3	FGFR3	unclassified	oncogene	tumor suppressor
1033	0.119476	unclassified	unclassified	ENSG00000068079	IFI35	IFI35	unclassified	unclassified	unclassified
1034	0.00960835	unclassified	unclassified	ENSG00000068097	HEATR6	HEATR6	unclassified	unclassified	unclassified
1035	-1.99782	unclassified	unclassified	ENSG00000068120	COASY	COASY	unclassified	unclassified	unclassified
1036	0.692978	unclassified	unclassified	ENSG00000068137	PLEKHH3	PLEKHH3	unclassified	unclassified	unclassified
1037	0.42795	unclassified	unclassified	ENSG00000068305	MEF2A	MEF2A	unclassified	unclassified	tumor suppressor
1038		unclassified	unclassified	ENSG00000068308	OTUD5	OTUD5	unclassified	unclassified	unclassified
1039		driver	unclassified	ENSG00000068323	TFE3	TFE3	unclassified	oncogene	unclassified
1040		unclassified	unclassified	ENSG00000068354	TBC1D25	TBC1D25	unclassified	unclassified	unclassified
1041		unclassified	unclassified	ENSG00000068366	ACSL4	ACSL4	unclassified	oncogene	tumor suppressor
1042	0.239426	unclassified	unclassified	ENSG00000068383	INPP5A	INPP5A	unclassified	unclassified	unclassified
1043		unclassified	unclassified	ENSG00000068394	GPKOW	GPKOW	unclassified	unclassified	unclassified
1044		unclassified	unclassified	ENSG00000068400	GRIPAP1	GRIPAP1	unclassified	unclassified	unclassified
1045		unclassified	unclassified	ENSG00000068438	FTSJ1	FTSJ1	unclassified	unclassified	unclassified
1046	0.257109	unclassified	unclassified	ENSG00000068489	PRR11	PRR11	unclassified	oncogene	unclassified
1047	-0.485515	unclassified	unclassified	ENSG00000068615	REEP1	REEP1	unclassified	unclassified	unclassified
1048	0.464361	unclassified	unclassified	ENSG00000068650	ATP11A	ATP11A	unclassified	unclassified	unclassified
1049	-3.24849	unclassified	essential	ENSG00000068654	POLR1A	POLR1A	unclassified	unclassified	unclassified
1050	0.365168	unclassified	unclassified	ENSG00000068697	LAPTM4A	LAPTM4A	unclassified	unclassified	unclassified
1051	-0.0469655	unclassified	unclassified	ENSG00000068724	TTC7A	TTC7A	unclassified	unclassified	unclassified
1052	0.050139	unclassified	unclassified	ENSG00000068745	IP6K2	IP6K2	unclassified	unclassified	unclassified
1053		unclassified	unclassified	ENSG00000068781	STON1-GTF2A1L	STON1-GTF2A1L	unclassified	unclassified	unclassified
1054	-3.25419	unclassified	essential	ENSG00000068784	SRBD1	SRBD1	unclassified	unclassified	unclassified
1055		unclassified	unclassified	ENSG00000068793		CYFIP1	unclassified	unclassified	unclassified
1056	0.431075	unclassified	unclassified	ENSG00000068796	KIF2A	KIF2A	unclassified	unclassified	unclassified
1057	-0.252237	unclassified	unclassified	ENSG00000068831	RASGRP2	RASGRP2	unclassified	oncogene	unclassified
1058	0.314054	unclassified	unclassified	ENSG00000068878	PSME4	PSME4	unclassified	unclassified	unclassified
1059	0.0116302	unclassified	unclassified	ENSG00000068885	IFT80	IFT80	unclassified	unclassified	unclassified
1060	0.179429	unclassified	unclassified	ENSG00000068903	SIRT2	SIRT2	unclassified	oncogene	tumor suppressor
1061	0.0459243	unclassified	unclassified	ENSG00000068912	ERLEC1	ERLEC1	unclassified	unclassified	unclassified
1062	-0.0785911	unclassified	unclassified	ENSG00000068971	PPP2R5B	PPP2R5B	unclassified	unclassified	unclassified
1063	-0.34898	unclassified	unclassified	ENSG00000068976	PYGM	PYGM	unclassified	unclassified	unclassified
1064		unclassified	unclassified	ENSG00000068985	PAGE1	PAGE1	unclassified	unclassified	unclassified
1065	0.0765383	driver	unclassified	ENSG00000069011	PITX1	PITX1	unclassified	oncogene	tumor suppressor
1066	0.110106	unclassified	unclassified	ENSG00000069018	TRPC7	TRPC7	non-essential	unclassified	unclassified
1067	0.447451	unclassified	unclassified	ENSG00000069020	MAST4	MAST4	unclassified	unclassified	unclassified
1068		unclassified	unclassified	ENSG00000069122	ADGRF5	GPR116	unclassified	unclassified	unclassified
1069	0.330418	unclassified	unclassified	ENSG00000069188	SDK2	SDK2	unclassified	unclassified	unclassified
1070	0.304859	unclassified	unclassified	ENSG00000069206	ADAM7	ADAM7	unclassified	unclassified	unclassified
1071	-3.04764	unclassified	essential	ENSG00000069248	NUP133	NUP133	unclassified	unclassified	unclassified
1072	0.484006	unclassified	unclassified	ENSG00000069275	NUCKS1	NUCKS1	unclassified	oncogene	unclassified
1073	-1.41927	unclassified	unclassified	ENSG00000069329	VPS35	VPS35	unclassified	unclassified	unclassified
1074	0.240728	unclassified	unclassified	ENSG00000069345	DNAJA2	DNAJA2	unclassified	unclassified	unclassified
1075	0.446693	unclassified	unclassified	ENSG00000069399	BCL3	BCL3	unclassified	oncogene	unclassified
1076	0.330328	unclassified	unclassified	ENSG00000069424	KCNAB2	KCNAB2	unclassified	unclassified	unclassified
1077	0.468473	unclassified	unclassified	ENSG00000069431	ABCC9	ABCC9	unclassified	unclassified	unclassified
1078	-0.113432	unclassified	unclassified	ENSG00000069482	GAL	GAL	unclassified	unclassified	unclassified
1079	0.70717	unclassified	unclassified	ENSG00000069493	CLEC2D	CLEC2D	unclassified	unclassified	unclassified
1080		unclassified	unclassified	ENSG00000069509	FUNDC1	FUNDC1	unclassified	unclassified	unclassified
1081		unclassified	unclassified	ENSG00000069535	MAOB	MAOB	unclassified	unclassified	unclassified
1082	0.461269	unclassified	unclassified	ENSG00000069667	RORA	RORA	unclassified	unclassified	unclassified
1083	0.159573	unclassified	unclassified	ENSG00000069696	DRD4	DRD4	unclassified	unclassified	unclassified
1084	0.553773	unclassified	unclassified	ENSG00000069702	TGFBR3	TGFBR3	unclassified	oncogene	tumor suppressor
1085		unclassified	unclassified	ENSG00000069712		KIAA1107	unclassified	unclassified	unclassified
1086	-2.49298	unclassified	unclassified	ENSG00000069764	PLA2G10	PLA2G10	unclassified	unclassified	unclassified
1087	-0.0781355	unclassified	unclassified	ENSG00000069812	HES2	HES2	unclassified	unclassified	unclassified
1088	-0.822697	unclassified	unclassified	ENSG00000069849	ATP1B3	ATP1B3	unclassified	oncogene	unclassified
1089	0.589777	unclassified	unclassified	ENSG00000069869	NEDD4	NEDD4	unclassified	oncogene	unclassified
1090	-0.505211	unclassified	unclassified	ENSG00000069943	PIGB	PIGB	unclassified	unclassified	unclassified
1091	-0.0300523	unclassified	unclassified	ENSG00000069956	MAPK6	MAPK6	unclassified	unclassified	unclassified
1092	0.5766	unclassified	unclassified	ENSG00000069966	GNB5	GNB5	unclassified	unclassified	unclassified
1093	0.523912	unclassified	unclassified	ENSG00000069974	RAB27A	RAB27A	unclassified	oncogene	unclassified
1094		unclassified	unclassified	ENSG00000069998	HDHD5	CECR5	unclassified	unclassified	unclassified
1095		unclassified	unclassified	ENSG00000070010	UFD1	UFD1L	unclassified	unclassified	unclassified
1096	0.408032	unclassified	unclassified	ENSG00000070018	LRP6	LRP6	unclassified	oncogene	unclassified
1097	0.619286	driver	unclassified	ENSG00000070019	GUCY2C	GUCY2C	unclassified	unclassified	tumor suppressor
1098	0.515257	unclassified	unclassified	ENSG00000070031	SCT	SCT	unclassified	unclassified	unclassified
1099	0.192305	unclassified	unclassified	ENSG00000070047	PHRF1	PHRF1	unclassified	unclassified	unclassified
1100		unclassified	unclassified	ENSG00000070061	ELP1	IKBKAP	unclassified	unclassified	unclassified
1101	0.719929	unclassified	unclassified	ENSG00000070081	NUCB2	NUCB2	unclassified	oncogene	unclassified
1102	0.169643	unclassified	unclassified	ENSG00000070087	PFN2	PFN2	unclassified	oncogene	unclassified
1103	0.385226	unclassified	unclassified	ENSG00000070159	PTPN3	PTPN3	unclassified	oncogene	tumor suppressor
1104	0.279234	unclassified	unclassified	ENSG00000070182	SPTB	SPTB	unclassified	unclassified	unclassified
1105	0.339028	unclassified	unclassified	ENSG00000070190	DAPP1	DAPP1	unclassified	unclassified	unclassified
1106	0.363874	driver	unclassified	ENSG00000070193	FGF10	FGF10	unclassified	oncogene	unclassified
1107	0.49366	unclassified	unclassified	ENSG00000070214	SLC44A1	SLC44A1	unclassified	unclassified	unclassified
1108	0.281131	unclassified	unclassified	ENSG00000070269	TMEM260	TMEM260	unclassified	unclassified	unclassified
1109	-2.54432	unclassified	unclassified	ENSG00000070366	SMG6	SMG6	unclassified	unclassified	unclassified
1110	-1.13692	unclassified	unclassified	ENSG00000070367	EXOC5	EXOC5	unclassified	unclassified	unclassified
1111	0.321876	unclassified	unclassified	ENSG00000070371	CLTCL1	CLTCL1	unclassified	unclassified	unclassified
1112	0.477644	unclassified	unclassified	ENSG00000070388	FGF22	FGF22	unclassified	unclassified	unclassified
1113	0.603433	unclassified	unclassified	ENSG00000070404	FSTL3	FSTL3	unclassified	oncogene	unclassified
1114	0.0811951	unclassified	unclassified	ENSG00000070413	DGCR2	DGCR2	unclassified	unclassified	unclassified
1115	0.127523	unclassified	unclassified	ENSG00000070423	RNF126	RNF126	unclassified	unclassified	tumor suppressor
1116	0.216233	unclassified	unclassified	ENSG00000070444	MNT	MNT	unclassified	unclassified	unclassified
1117	0.603605	unclassified	unclassified	ENSG00000070476	ZXDC	ZXDC	unclassified	unclassified	unclassified
1118	-1.15506	unclassified	unclassified	ENSG00000070495	JMJD6	JMJD6	unclassified	oncogene	unclassified
1119	0.745672	unclassified	unclassified	ENSG00000070501	POLB	POLB	unclassified	unclassified	unclassified
1120	0.222575	unclassified	unclassified	ENSG00000070526	ST6GALNAC1	ST6GALNAC1	unclassified	unclassified	unclassified
1121	0.672533	unclassified	unclassified	ENSG00000070540	WIPI1	WIPI1	unclassified	unclassified	unclassified
1122	0.272066	unclassified	unclassified	ENSG00000070601	FRMPD1	FRMPD1	unclassified	unclassified	unclassified
1123	0.4496	unclassified	unclassified	ENSG00000070610	GBA2	GBA2	unclassified	unclassified	unclassified
1124	0.124502	unclassified	unclassified	ENSG00000070614	NDST1	NDST1	unclassified	unclassified	unclassified
1125	-0.484099	unclassified	unclassified	ENSG00000070669	ASNS	ASNS	unclassified	unclassified	unclassified
1126	-0.17338	unclassified	unclassified	ENSG00000070718	AP3M2	AP3M2	unclassified	unclassified	unclassified
1127	0.641365	unclassified	unclassified	ENSG00000070729	CNGB1	CNGB1	unclassified	unclassified	unclassified
1128	0.318054	unclassified	unclassified	ENSG00000070731	ST6GALNAC2	ST6GALNAC2	unclassified	unclassified	unclassified
1129	0.408616	unclassified	unclassified	ENSG00000070748	CHAT	CHAT	non-essential	unclassified	unclassified
1130	-2.39624	unclassified	essential	ENSG00000070756	PABPC1	PABPC1	unclassified	oncogene	unclassified
1131	0.559274	unclassified	unclassified	ENSG00000070759	TESK2	TESK2	unclassified	unclassified	unclassified
1132	-1.58671	unclassified	unclassified	ENSG00000070761	CFAP20	C16orf80	unclassified	unclassified	unclassified
1133	0.375729	unclassified	unclassified	ENSG00000070770	CSNK2A2	CSNK2A2	unclassified	unclassified	unclassified
1134	0.361793	unclassified	unclassified	ENSG00000070778	PTPN21	PTPN21	unclassified	unclassified	unclassified
1135	-3.05789	unclassified	essential	ENSG00000070785	EIF2B3	EIF2B3	unclassified	unclassified	unclassified
1136	0.481406	unclassified	unclassified	ENSG00000070808	CAMK2A	CAMK2A	unclassified	unclassified	unclassified
1137	-1.41298	unclassified	unclassified	ENSG00000070814	TCOF1	TCOF1	unclassified	unclassified	tumor suppressor
1138	-2.57346	driver	unclassified	ENSG00000070831	CDC42	CDC42	unclassified	oncogene	tumor suppressor
1139	0.519161	unclassified	unclassified	ENSG00000070882	OSBPL3	OSBPL3	unclassified	unclassified	unclassified
1140	0.442299	unclassified	unclassified	ENSG00000070886	EPHA8	EPHA8	unclassified	oncogene	unclassified
1141	0.304391	driver	unclassified	ENSG00000070915	SLC12A3	SLC12A3	unclassified	unclassified	unclassified
1142	0.48496	unclassified	unclassified	ENSG00000070950	RAD18	RAD18	unclassified	unclassified	unclassified
1143	-0.023016	unclassified	unclassified	ENSG00000070961	ATP2B1	ATP2B1	unclassified	unclassified	unclassified
1144	0.245767	unclassified	unclassified	ENSG00000070985	TRPM5	TRPM5	unclassified	unclassified	unclassified
1145	0.248701	unclassified	unclassified	ENSG00000071051	NCK2	NCK2	unclassified	unclassified	unclassified
1146	0.511508	unclassified	unclassified	ENSG00000071054	MAP4K4	MAP4K4	unclassified	oncogene	tumor suppressor
1147	0.0994437	unclassified	unclassified	ENSG00000071073	MGAT4A	MGAT4A	unclassified	unclassified	unclassified
1148	-3.11952	unclassified	essential	ENSG00000071082	RPL31	RPL31	unclassified	unclassified	unclassified
1149	-2.11004	unclassified	unclassified	ENSG00000071127	WDR1	WDR1	unclassified	oncogene	unclassified
1150	0.68114	unclassified	unclassified	ENSG00000071189	SNX13	SNX13	unclassified	unclassified	unclassified
1151	0.627732	unclassified	unclassified	ENSG00000071203	MS4A12	MS4A12	unclassified	unclassified	unclassified
1152	0.781685	unclassified	unclassified	ENSG00000071205	ARHGAP10	ARHGAP10	unclassified	unclassified	tumor suppressor
1153	0.450159	unclassified	unclassified	ENSG00000071242	RPS6KA2	RPS6KA2	unclassified	unclassified	tumor suppressor
1154	-1.17923	unclassified	unclassified	ENSG00000071243	ING3	ING3	unclassified	oncogene	tumor suppressor
1155	0.329106	unclassified	unclassified	ENSG00000071246	VASH1	VASH1	unclassified	unclassified	tumor suppressor
1156	0.716702	unclassified	unclassified	ENSG00000071282	LMCD1	LMCD1	unclassified	oncogene	unclassified
1157		unclassified	essential	ENSG00000071462	BUD23	WBSCR22	unclassified	unclassified	unclassified
1158	0.506017	unclassified	unclassified	ENSG00000071537	SEL1L	SEL1L	unclassified	unclassified	tumor suppressor
1159	-0.698099	unclassified	unclassified	ENSG00000071539	TRIP13	TRIP13	unclassified	oncogene	unclassified
1160		unclassified	unclassified	ENSG00000071553	ATP6AP1	ATP6AP1	unclassified	unclassified	unclassified
1161	0.366815	driver	unclassified	ENSG00000071564	TCF3	TCF3	unclassified	oncogene	tumor suppressor
1162	0.46819	unclassified	unclassified	ENSG00000071575	TRIB2	TRIB2	unclassified	oncogene	tumor suppressor
1163	-0.45947	unclassified	unclassified	ENSG00000071626	DAZAP1	DAZAP1	unclassified	oncogene	unclassified
1164	0.0784677	unclassified	unclassified	ENSG00000071655	MBD3	MBD3	unclassified	oncogene	unclassified
1165	0.442797	unclassified	unclassified	ENSG00000071677	PRLH	PRLH	non-essential	unclassified	unclassified
1166	0.689821	unclassified	unclassified	ENSG00000071794	HLTF	HLTF	unclassified	unclassified	tumor suppressor
1167		unclassified	unclassified	ENSG00000071859	FAM50A	FAM50A	unclassified	unclassified	unclassified
1168		unclassified	unclassified	ENSG00000071889	FAM3A	FAM3A	unclassified	unclassified	unclassified
1169	-3.18386	unclassified	essential	ENSG00000071894	CPSF1	CPSF1	unclassified	unclassified	unclassified
1170	-0.035519	unclassified	unclassified	ENSG00000071909	MYO3B	MYO3B	unclassified	unclassified	unclassified
1171	-0.00221885	unclassified	unclassified	ENSG00000071967	CYBRD1	CYBRD1	unclassified	unclassified	unclassified
1172	0.580222	unclassified	unclassified	ENSG00000071991	CDH19	CDH19	unclassified	unclassified	unclassified
1173	-3.16035	unclassified	unclassified	ENSG00000071994	PDCD2	PDCD2	unclassified	unclassified	tumor suppressor
1174	0.527644	unclassified	unclassified	ENSG00000072041	SLC6A15	SLC6A15	unclassified	unclassified	unclassified
1175	0.582104	unclassified	unclassified	ENSG00000072042	RDH11	RDH11	unclassified	unclassified	unclassified
1176	0.147077	driver	unclassified	ENSG00000072062	PRKACA	PRKACA	unclassified	unclassified	unclassified
1177		unclassified	unclassified	ENSG00000072071	ADGRL1	LPHN1	unclassified	unclassified	unclassified
1178	0.8001	unclassified	unclassified	ENSG00000072080	SPP2	SPP2	unclassified	oncogene	unclassified
1179	-0.051201	unclassified	unclassified	ENSG00000072110	ACTN1	ACTN1	unclassified	unclassified	unclassified
1180	0.328998	unclassified	unclassified	ENSG00000072121	ZFYVE26	ZFYVE26	unclassified	unclassified	unclassified
1181		unclassified	unclassified	ENSG00000072133	RPS6KA6	RPS6KA6	unclassified	oncogene	tumor suppressor
1182	0.391528	unclassified	unclassified	ENSG00000072134	EPN2	EPN2	unclassified	unclassified	unclassified
1183	0.354356	unclassified	unclassified	ENSG00000072135	PTPN18	PTPN18	unclassified	unclassified	unclassified
1184	0.553096	unclassified	unclassified	ENSG00000072163	LIMS2	LIMS2	unclassified	unclassified	unclassified
1185	0.0724128	unclassified	unclassified	ENSG00000072182	ASIC4	ASIC4	unclassified	unclassified	unclassified
1186	0.465336	unclassified	unclassified	ENSG00000072195	SPEG	SPEG	unclassified	unclassified	unclassified
1187	0.359102	unclassified	unclassified	ENSG00000072201	LNX1	LNX1	unclassified	unclassified	unclassified
1188	0.571498	unclassified	unclassified	ENSG00000072210	ALDH3A2	ALDH3A2	unclassified	unclassified	unclassified
1189	-2.2553	unclassified	essential	ENSG00000072274	TFRC	TFRC	unclassified	oncogene	unclassified
1190	-0.853785	driver	unclassified	ENSG00000072310	SREBF1	SREBF1	unclassified	unclassified	unclassified
1191		unclassified	unclassified	ENSG00000072315	TRPC5	TRPC5	non-essential	unclassified	unclassified
1192	0.313424	unclassified	unclassified	ENSG00000072364	AFF4	AFF4	unclassified	unclassified	unclassified
1193	0.516624	unclassified	unclassified	ENSG00000072401	UBE2D1	UBE2D1	unclassified	unclassified	unclassified
1194	0.508459	unclassified	unclassified	ENSG00000072415	MPP5	MPP5	unclassified	unclassified	unclassified
1195	0.36361	unclassified	unclassified	ENSG00000072422	RHOBTB1	RHOBTB1	unclassified	unclassified	tumor suppressor
1196		unclassified	unclassified	ENSG00000072444		ASAH2C	unclassified	unclassified	unclassified
1197		unclassified	essential	ENSG00000072501	SMC1A	SMC1A	unclassified	oncogene	unclassified
1198		unclassified	essential	ENSG00000072506	HSD17B10	HSD17B10	unclassified	unclassified	unclassified
1199	-0.400067	unclassified	unclassified	ENSG00000072518	MARK2	MARK2	unclassified	oncogene	unclassified
1200	0.462997	driver	unclassified	ENSG00000072571	HMMR	HMMR	unclassified	oncogene	tumor suppressor
1201	0.320315	unclassified	unclassified	ENSG00000072609	CHFR	CHFR	unclassified	unclassified	tumor suppressor
1202	0.224299	unclassified	unclassified	ENSG00000072657	TRHDE	TRHDE	unclassified	unclassified	unclassified
1203	0.521838	unclassified	unclassified	ENSG00000072682	P4HA2	P4HA2	unclassified	unclassified	unclassified
1204	0.346359	unclassified	unclassified	ENSG00000072694	FCGR2B	FCGR2B	unclassified	unclassified	unclassified
1205	0.213455	unclassified	unclassified	ENSG00000072736	NFATC3	NFATC3	unclassified	unclassified	tumor suppressor
1206	-3.25093	unclassified	unclassified	ENSG00000072756	TRNT1	TRNT1	unclassified	unclassified	unclassified
1207	0.259603	unclassified	unclassified	ENSG00000072778	ACADVL	ACADVL	unclassified	unclassified	unclassified
1208	0.723131	unclassified	unclassified	ENSG00000072786	STK10	STK10	unclassified	unclassified	unclassified
1209	-0.648052	unclassified	unclassified	ENSG00000072803	FBXW11	FBXW11	unclassified	unclassified	unclassified
1210	-0.00619203	unclassified	unclassified	ENSG00000072818	ACAP1	ACAP1	unclassified	unclassified	unclassified
1211	0.207875	unclassified	unclassified	ENSG00000072832	CRMP1	CRMP1	unclassified	unclassified	tumor suppressor
1212	0.522083	unclassified	unclassified	ENSG00000072840	EVC	EVC	unclassified	unclassified	unclassified
1213	-1.02755	unclassified	unclassified	ENSG00000072849	DERL2	DERL2	unclassified	unclassified	unclassified
1214	0.773771	unclassified	unclassified	ENSG00000072858	SIDT1	SIDT1	unclassified	unclassified	unclassified
1215	-1.21747	unclassified	unclassified	ENSG00000072864	NDE1	NDE1	unclassified	unclassified	unclassified
1216	0.709086	unclassified	unclassified	ENSG00000072952	MRVI1	MRVI1	unclassified	unclassified	unclassified
1217	-0.185405	unclassified	unclassified	ENSG00000072954	TMEM38A	TMEM38A	unclassified	unclassified	unclassified
1218	0.0178124	unclassified	unclassified	ENSG00000072958	AP1M1	AP1M1	unclassified	unclassified	unclassified
1219	0.243238	unclassified	unclassified	ENSG00000073008	PVR	PVR	unclassified	oncogene	unclassified
1220		unclassified	unclassified	ENSG00000073009		IKBKG	unclassified	unclassified	unclassified
1221	-0.842238	unclassified	unclassified	ENSG00000073050	XRCC1	XRCC1	unclassified	unclassified	tumor suppressor
1222	-0.146992	unclassified	unclassified	ENSG00000073060	SCARB1	SCARB1	unclassified	oncogene	unclassified
1223	0.0973438	unclassified	unclassified	ENSG00000073067	CYP2W1	CYP2W1	unclassified	unclassified	unclassified
1224	-3.03729	unclassified	unclassified	ENSG00000073111	MCM2	MCM2	unclassified	oncogene	unclassified
1225	0.35952	unclassified	unclassified	ENSG00000073146	MOV10L1	MOV10L1	unclassified	unclassified	unclassified
1226	0.589895	unclassified	unclassified	ENSG00000073150	PANX2	PANX2	unclassified	unclassified	tumor suppressor
1227		unclassified	unclassified	ENSG00000073169	SELENOO	SELO	unclassified	unclassified	unclassified
1228	0.144534	driver	unclassified	ENSG00000073282	TP63	TP63	unclassified	oncogene	tumor suppressor
1229	0.478887	unclassified	unclassified	ENSG00000073331	ALPK1	ALPK1	unclassified	unclassified	unclassified
1230	0.358423	unclassified	unclassified	ENSG00000073350	LLGL2	LLGL2	unclassified	unclassified	unclassified
1231	0.42392	unclassified	unclassified	ENSG00000073417	PDE8A	PDE8A	unclassified	unclassified	unclassified
1232		driver	unclassified	ENSG00000073464	CLCN4	CLCN4	unclassified	unclassified	unclassified
1233	-2.6287	unclassified	essential	ENSG00000073536	NLE1	NLE1	unclassified	unclassified	unclassified
1234	-1.04706	unclassified	unclassified	ENSG00000073578	SDHA	SDHA	unclassified	unclassified	tumor suppressor
1235	-1.54266	unclassified	unclassified	ENSG00000073584	SMARCE1	SMARCE1	unclassified	unclassified	unclassified
1236	0.317967	unclassified	unclassified	ENSG00000073598	FNDC8	FNDC8	unclassified	unclassified	unclassified
1237	-0.0760816	unclassified	unclassified	ENSG00000073605	GSDMB	GSDMB	unclassified	unclassified	unclassified
1238	0.132258	unclassified	unclassified	ENSG00000073614	KDM5A	KDM5A	unclassified	oncogene	tumor suppressor
1239	-0.506858	unclassified	unclassified	ENSG00000073670	ADAM11	ADAM11	unclassified	unclassified	tumor suppressor
1240	0.461661	unclassified	unclassified	ENSG00000073711	PPP2R3A	PPP2R3A	unclassified	unclassified	unclassified
1241	-1.43447	unclassified	unclassified	ENSG00000073712	FERMT2	FERMT2	unclassified	oncogene	tumor suppressor
1242	0.448747	unclassified	unclassified	ENSG00000073734	ABCB11	ABCB11	unclassified	unclassified	unclassified
1243	0.639211	unclassified	unclassified	ENSG00000073737	DHRS9	DHRS9	unclassified	unclassified	unclassified
1244	0.149416	unclassified	unclassified	ENSG00000073754	CD5L	CD5L	unclassified	unclassified	unclassified
1245	0.709363	driver	unclassified	ENSG00000073756	PTGS2	PTGS2	unclassified	oncogene	tumor suppressor
1246	-0.347145	unclassified	unclassified	ENSG00000073792	IGF2BP2	IGF2BP2	unclassified	unclassified	tumor suppressor
1247	0.257969	unclassified	unclassified	ENSG00000073803	MAP3K13	MAP3K13	unclassified	oncogene	unclassified
1248	0.611153	unclassified	unclassified	ENSG00000073849	ST6GAL1	ST6GAL1	unclassified	unclassified	unclassified
1249	-0.0101712	driver	unclassified	ENSG00000073861	TBX21	TBX21	unclassified	unclassified	unclassified
1250	0.599366	unclassified	unclassified	ENSG00000073910	FRY	FRY	unclassified	unclassified	unclassified
1251	0.295827	driver	unclassified	ENSG00000073921	PICALM	PICALM	unclassified	oncogene	unclassified
1252	-3.26539	unclassified	essential	ENSG00000073969	NSF	NSF	unclassified	unclassified	unclassified
1253	0.293793	driver	unclassified	ENSG00000074047	GLI2	GLI2	unclassified	oncogene	unclassified
1254		unclassified	unclassified	ENSG00000074054	CLASP1	CLASP1	unclassified	unclassified	unclassified
1255	-1.73121	unclassified	essential	ENSG00000074071	MRPS34	MRPS34	unclassified	unclassified	unclassified
1256	0.307081	driver	unclassified	ENSG00000074181	NOTCH3	NOTCH3	unclassified	oncogene	tumor suppressor
1257	-3.31002	unclassified	essential	ENSG00000074201	CLNS1A	CLNS1A	unclassified	unclassified	unclassified
1258	0.458901	unclassified	unclassified	ENSG00000074211	PPP2R2C	PPP2R2C	unclassified	unclassified	unclassified
1259	0.402656	unclassified	unclassified	ENSG00000074219	TEAD2	TEAD2	unclassified	unclassified	unclassified
1260	-0.612605	unclassified	unclassified	ENSG00000074266	EED	EED	unclassified	unclassified	tumor suppressor
1261	0.476543	unclassified	unclassified	ENSG00000074276	CDHR2	CDHR2	unclassified	unclassified	tumor suppressor
1262	0.486197	unclassified	unclassified	ENSG00000074317	SNCB	SNCB	unclassified	unclassified	unclassified
1263	-2.30175	unclassified	unclassified	ENSG00000074319	TSG101	TSG101	unclassified	oncogene	tumor suppressor
1264		unclassified	unclassified	ENSG00000074356	NCBP3	C17orf85	unclassified	unclassified	unclassified
1265	0.272727	unclassified	unclassified	ENSG00000074370	ATP2A3	ATP2A3	unclassified	unclassified	unclassified
1266	0.395896	unclassified	unclassified	ENSG00000074410	CA12	CA12	unclassified	unclassified	unclassified
1267	0.237254	unclassified	unclassified	ENSG00000074416	MGLL	MGLL	unclassified	oncogene	tumor suppressor
1268	0.342375	unclassified	unclassified	ENSG00000074527	NTN4	NTN4	unclassified	unclassified	tumor suppressor
1269	-1.22394	driver	unclassified	ENSG00000074582	BCS1L	BCS1L	unclassified	unclassified	unclassified
1270	0.424641	unclassified	unclassified	ENSG00000074590	NUAK1	NUAK1	unclassified	oncogene	unclassified
1271	0.349659	unclassified	unclassified	ENSG00000074603	DPP8	DPP8	unclassified	unclassified	unclassified
1272	0.487003	unclassified	unclassified	ENSG00000074621	SLC24A1	SLC24A1	unclassified	unclassified	unclassified
1273	0.0775645	unclassified	unclassified	ENSG00000074657	ZNF532	ZNF532	unclassified	unclassified	unclassified
1274	0.452386	unclassified	unclassified	ENSG00000074660	SCARF1	SCARF1	unclassified	unclassified	unclassified
1275	0.776669	unclassified	unclassified	ENSG00000074695	LMAN1	LMAN1	unclassified	unclassified	unclassified
1276		unclassified	unclassified	ENSG00000074696	HACD3	PTPLAD1	unclassified	unclassified	unclassified
1277	0.396865	unclassified	unclassified	ENSG00000074706	IPCEF1	IPCEF1	unclassified	unclassified	unclassified
1278	0.092369	unclassified	unclassified	ENSG00000074755	ZZEF1	ZZEF1	unclassified	unclassified	unclassified
1279	0.719227	unclassified	unclassified	ENSG00000074771	NOX3	NOX3	non-essential	unclassified	unclassified
1280	-1.63064	unclassified	unclassified	ENSG00000074800	ENO1	ENO1	unclassified	oncogene	tumor suppressor
1281	0.338358	unclassified	unclassified	ENSG00000074803	SLC12A1	SLC12A1	unclassified	oncogene	unclassified
1282		unclassified	unclassified	ENSG00000074842	MYDGF	C19orf10	unclassified	unclassified	unclassified
1283	0.42494	unclassified	unclassified	ENSG00000074855	ANO8	ANO8	unclassified	unclassified	unclassified
1284	-1.27906	unclassified	unclassified	ENSG00000074935	TUBE1	TUBE1	unclassified	unclassified	unclassified
1285	0.486759	unclassified	unclassified	ENSG00000074964	ARHGEF10L	ARHGEF10L	unclassified	unclassified	unclassified
1286	0.240764	unclassified	unclassified	ENSG00000074966	TXK	TXK	unclassified	unclassified	unclassified
1287	0.268823	unclassified	unclassified	ENSG00000075035	WSCD2	WSCD2	unclassified	unclassified	unclassified
1288	0.399828	unclassified	unclassified	ENSG00000075043	KCNQ2	KCNQ2	unclassified	unclassified	unclassified
1289	0.504691	unclassified	unclassified	ENSG00000075073	TACR2	TACR2	unclassified	unclassified	unclassified
1290	-2.45859	unclassified	unclassified	ENSG00000075089	ACTR6	ACTR6	unclassified	unclassified	unclassified
1291	-1.85739	unclassified	unclassified	ENSG00000075131	TIPIN	TIPIN	unclassified	unclassified	unclassified
1292	0.0269723	driver	unclassified	ENSG00000075142	SRI	SRI	unclassified	oncogene	unclassified
1293	-0.000827237	unclassified	unclassified	ENSG00000075151	EIF4G3	EIF4G3	unclassified	unclassified	unclassified
1294	-0.417683	unclassified	unclassified	ENSG00000075188	NUP37	NUP37	unclassified	unclassified	unclassified
1295	0.515553	unclassified	unclassified	ENSG00000075213	SEMA3A	SEMA3A	unclassified	oncogene	tumor suppressor
1296	-0.451942	unclassified	unclassified	ENSG00000075218	GTSE1	GTSE1	unclassified	oncogene	unclassified
1297	0.352065	driver	unclassified	ENSG00000075223	SEMA3C	SEMA3C	unclassified	oncogene	unclassified
1298	0.306425	unclassified	unclassified	ENSG00000075234	TTC38	TTC38	unclassified	unclassified	unclassified
1299	0.699377	unclassified	unclassified	ENSG00000075239	ACAT1	ACAT1	unclassified	unclassified	unclassified
1300	0.650463	unclassified	unclassified	ENSG00000075240	GRAMD4	GRAMD4	unclassified	unclassified	unclassified
1301	0.748602	unclassified	unclassified	ENSG00000075275	CELSR1	CELSR1	unclassified	unclassified	unclassified
1302	0.569668	unclassified	unclassified	ENSG00000075290	WNT8B	WNT8B	unclassified	unclassified	unclassified
1303	-0.42927	unclassified	unclassified	ENSG00000075292	ZNF638	ZNF638	unclassified	unclassified	unclassified
1304	0.579531	unclassified	unclassified	ENSG00000075303	SLC25A40	SLC25A40	unclassified	unclassified	unclassified
1305	0.644659	unclassified	unclassified	ENSG00000075336	TIMM21	TIMM21	unclassified	unclassified	unclassified
1306	0.253126	unclassified	unclassified	ENSG00000075340	ADD2	ADD2	unclassified	oncogene	unclassified
1307	0.548224	unclassified	unclassified	ENSG00000075388	FGF4	FGF4	non-essential	oncogene	unclassified
1308	0.748844	unclassified	unclassified	ENSG00000075391	RASAL2	RASAL2	unclassified	oncogene	tumor suppressor
1309	0.18394	unclassified	unclassified	ENSG00000075399	VPS9D1	VPS9D1	unclassified	unclassified	unclassified
1310	0.160937	unclassified	unclassified	ENSG00000075407	ZNF37A	ZNF37A	unclassified	unclassified	unclassified
1311	0.418079	unclassified	unclassified	ENSG00000075413	MARK3	MARK3	unclassified	unclassified	unclassified
1312	-1.69424	unclassified	unclassified	ENSG00000075415	SLC25A3	SLC25A3	unclassified	unclassified	tumor suppressor
1313	0.31198	unclassified	unclassified	ENSG00000075420	FNDC3B	FNDC3B	unclassified	oncogene	unclassified
1314	-0.0946355	unclassified	unclassified	ENSG00000075426	FOSL2	FOSL2	unclassified	unclassified	unclassified
1315	0.71481	unclassified	unclassified	ENSG00000075429	CACNG5	CACNG5	non-essential	unclassified	unclassified
1316	0.275953	unclassified	unclassified	ENSG00000075461	CACNG4	CACNG4	unclassified	unclassified	unclassified
1317	0.633751	unclassified	unclassified	ENSG00000075539	FRYL	FRYL	unclassified	unclassified	unclassified
1318	0.225499	unclassified	unclassified	ENSG00000075568	TMEM131	TMEM131	unclassified	unclassified	unclassified
1319	0.248718	unclassified	unclassified	ENSG00000075618	FSCN1	FSCN1	unclassified	oncogene	tumor suppressor
1320	-1.66247	unclassified	essential	ENSG00000075624	ACTB	ACTB	unclassified	unclassified	unclassified
1321	0.568637	unclassified	unclassified	ENSG00000075643	MOCOS	MOCOS	unclassified	unclassified	unclassified
1322	0.172407	unclassified	unclassified	ENSG00000075651	PLD1	PLD1	unclassified	unclassified	unclassified
1323	0.397722	unclassified	unclassified	ENSG00000075673	ATP12A	ATP12A	unclassified	unclassified	unclassified
1324	-0.199043	unclassified	unclassified	ENSG00000075702	WDR62	WDR62	unclassified	unclassified	unclassified
1325	0.377808	unclassified	unclassified	ENSG00000075711	DLG1	DLG1	unclassified	unclassified	unclassified
1326	-0.471689	unclassified	unclassified	ENSG00000075785	RAB7A	RAB7A	unclassified	oncogene	unclassified
1327	0.495628	unclassified	unclassified	ENSG00000075790	BCAP29	BCAP29	unclassified	unclassified	unclassified
1328	0.607694	unclassified	unclassified	ENSG00000075826	SEC31B	SEC31B	unclassified	unclassified	unclassified
1329	-2.52225	unclassified	essential	ENSG00000075856	SART3	SART3	unclassified	unclassified	unclassified
1330	0.390745	unclassified	unclassified	ENSG00000075884	ARHGAP15	ARHGAP15	unclassified	unclassified	tumor suppressor
1331	-0.633145	unclassified	unclassified	ENSG00000075886	TUBA3D	TUBA3D	unclassified	unclassified	unclassified
1332	0.262307	unclassified	unclassified	ENSG00000075891	PAX2	PAX2	unclassified	oncogene	tumor suppressor
1333	-2.22031	unclassified	essential	ENSG00000075914	EXOSC7	EXOSC7	unclassified	unclassified	unclassified
1334	0.124845	unclassified	unclassified	ENSG00000075945	KIFAP3	KIFAP3	unclassified	unclassified	unclassified
1335	0.457964	unclassified	unclassified	ENSG00000075975	MKRN2	MKRN2	unclassified	unclassified	unclassified
1336	-2.3575	unclassified	unclassified	ENSG00000076003	MCM6	MCM6	unclassified	unclassified	unclassified
1337	-0.960158	unclassified	unclassified	ENSG00000076043	REXO2	REXO2	unclassified	unclassified	unclassified
1338	0.277469	unclassified	unclassified	ENSG00000076053	RBM7	RBM7	unclassified	unclassified	unclassified
1339	0.782285	unclassified	unclassified	ENSG00000076067	RBMS2	RBMS2	unclassified	unclassified	tumor suppressor
1340	0.313757	unclassified	unclassified	ENSG00000076108	BAZ2A	BAZ2A	unclassified	oncogene	unclassified
1341	-2.69593	unclassified	essential	ENSG00000076201	PTPN23	PTPN23	unclassified	unclassified	unclassified
1342	-0.0246838	unclassified	unclassified	ENSG00000076242	MLH1	MLH1	unclassified	oncogene	tumor suppressor
1343	0.36389	unclassified	unclassified	ENSG00000076248	UNG	UNG	unclassified	unclassified	unclassified
1344	0.269142	unclassified	unclassified	ENSG00000076258	FMO4	FMO4	unclassified	unclassified	unclassified
1345	0.189962	unclassified	unclassified	ENSG00000076321	KLHL20	KLHL20	unclassified	unclassified	unclassified
1346	0.585103	unclassified	unclassified	ENSG00000076344	RGS11	RGS11	unclassified	unclassified	unclassified
1347		unclassified	unclassified	ENSG00000076351	SLC46A1	SLC46A1	unclassified	oncogene	unclassified
1348	0.176815	unclassified	unclassified	ENSG00000076356	PLXNA2	PLXNA2	unclassified	unclassified	unclassified
1349	-0.645197	unclassified	unclassified	ENSG00000076382	SPAG5	SPAG5	unclassified	oncogene	unclassified
1350	0.273469	unclassified	unclassified	ENSG00000076513	ANKRD13A	ANKRD13A	unclassified	unclassified	unclassified
1351	0.635069	unclassified	unclassified	ENSG00000076554	TPD52	TPD52	unclassified	oncogene	tumor suppressor
1352	0.285901	unclassified	unclassified	ENSG00000076555	ACACB	ACACB	unclassified	unclassified	unclassified
1353	-0.0827429	unclassified	unclassified	ENSG00000076604	TRAF4	TRAF4	unclassified	oncogene	unclassified
1354	0.503708	unclassified	unclassified	ENSG00000076641	PAG1	PAG1	unclassified	oncogene	tumor suppressor
1355	-0.749409	unclassified	unclassified	ENSG00000076650	GPATCH1	GPATCH1	unclassified	unclassified	unclassified
1356	0.214025	unclassified	unclassified	ENSG00000076662	ICAM3	ICAM3	unclassified	unclassified	unclassified
1357	0.322208	driver	unclassified	ENSG00000076685	NT5C2	NT5C2	unclassified	oncogene	unclassified
1358	0.61663	unclassified	unclassified	ENSG00000076706	MCAM	MCAM	unclassified	oncogene	tumor suppressor
1359		unclassified	unclassified	ENSG00000076716	GPC4	GPC4	unclassified	unclassified	unclassified
1360		unclassified	unclassified	ENSG00000076770	MBNL3	MBNL3	unclassified	oncogene	unclassified
1361	0.423703	unclassified	unclassified	ENSG00000076826	CAMSAP3	CAMSAP3	unclassified	unclassified	unclassified
1362	0.376979	unclassified	unclassified	ENSG00000076864	RAP1GAP	RAP1GAP	unclassified	unclassified	tumor suppressor
1363	-3.45898	unclassified	essential	ENSG00000076924	XAB2	XAB2	unclassified	unclassified	unclassified
1364	0.325937	driver	unclassified	ENSG00000076928	ARHGEF1	ARHGEF1	unclassified	oncogene	unclassified
1365	0.369968	unclassified	unclassified	ENSG00000076944	STXBP2	STXBP2	unclassified	unclassified	unclassified
1366	-0.607501	driver	unclassified	ENSG00000076984	MAP2K7	MAP2K7	unclassified	oncogene	tumor suppressor
1367	0.117572	unclassified	unclassified	ENSG00000077009	NMRK2	NMRK2	unclassified	unclassified	unclassified
1368	0.235572	unclassified	unclassified	ENSG00000077044	DGKD	DGKD	unclassified	unclassified	unclassified
1369	0.553048	unclassified	unclassified	ENSG00000077063	CTTNBP2	CTTNBP2	unclassified	unclassified	unclassified
1370	0.399055	unclassified	unclassified	ENSG00000077080	ACTL6B	ACTL6B	unclassified	unclassified	unclassified
1371	0.408739	unclassified	unclassified	ENSG00000077092	RARB	RARB	unclassified	unclassified	tumor suppressor
1372	0.249207	unclassified	unclassified	ENSG00000077097	TOP2B	TOP2B	unclassified	unclassified	unclassified
1373	0.21979	unclassified	unclassified	ENSG00000077147	TM9SF3	TM9SF3	unclassified	unclassified	unclassified
1374	-0.22353	driver	unclassified	ENSG00000077150	NFKB2	NFKB2	unclassified	oncogene	tumor suppressor
1375	-0.349503	unclassified	unclassified	ENSG00000077152	UBE2T	UBE2T	unclassified	oncogene	unclassified
1376	0.384536	unclassified	unclassified	ENSG00000077157	PPP1R12B	PPP1R12B	unclassified	unclassified	unclassified
1377	0.296965	unclassified	unclassified	ENSG00000077232	DNAJC10	DNAJC10	unclassified	unclassified	unclassified
1378	-1.79196	unclassified	essential	ENSG00000077235	GTF3C1	GTF3C1	unclassified	unclassified	unclassified
1379	0.270187	unclassified	unclassified	ENSG00000077238	IL4R	IL4R	unclassified	unclassified	unclassified
1380	-0.0278678	unclassified	unclassified	ENSG00000077254	USP33	USP33	unclassified	unclassified	tumor suppressor
1381		unclassified	unclassified	ENSG00000077264	PAK3	PAK3	unclassified	unclassified	unclassified
1382		unclassified	unclassified	ENSG00000077274	CAPN6	CAPN6	unclassified	unclassified	tumor suppressor
1383		unclassified	unclassified	ENSG00000077279	DCX	DCX	unclassified	oncogene	tumor suppressor
1384	-0.816285	unclassified	unclassified	ENSG00000077312	SNRPA	SNRPA	unclassified	unclassified	unclassified
1385	0.186164	unclassified	unclassified	ENSG00000077327	SPAG6	SPAG6	unclassified	unclassified	unclassified
1386	-2.4155	unclassified	unclassified	ENSG00000077348	EXOSC5	EXOSC5	unclassified	unclassified	unclassified
1387	-3.03729	unclassified	essential	ENSG00000077380	DYNC1I2	DYNC1I2	unclassified	unclassified	unclassified
1388	0.613711	unclassified	unclassified	ENSG00000077420	APBB1IP	APBB1IP	unclassified	unclassified	unclassified
1389	-0.249037	unclassified	unclassified	ENSG00000077454	LRCH4	LRCH4	unclassified	unclassified	unclassified
1390	0.165209	unclassified	unclassified	ENSG00000077458	FAM76B	FAM76B	unclassified	unclassified	unclassified
1391	0.424991	driver	unclassified	ENSG00000077463	SIRT6	SIRT6	unclassified	oncogene	tumor suppressor
1392	0.689567	unclassified	unclassified	ENSG00000077498	TYR	TYR	non-essential	unclassified	unclassified
1393	-3.39843	unclassified	unclassified	ENSG00000077514	POLD3	POLD3	unclassified	unclassified	unclassified
1394	0.24026	unclassified	unclassified	ENSG00000077522	ACTN2	ACTN2	unclassified	unclassified	unclassified
1395	-2.9233	unclassified	unclassified	ENSG00000077549	CAPZB	CAPZB	unclassified	unclassified	unclassified
1396	0.246514	unclassified	unclassified	ENSG00000077585	GPR137B	GPR137B	unclassified	unclassified	unclassified
1397	0.598142	unclassified	unclassified	ENSG00000077616	NAALAD2	NAALAD2	unclassified	unclassified	unclassified
1398	0.592479	unclassified	unclassified	ENSG00000077684	JADE1	JADE1	unclassified	oncogene	tumor suppressor
1399		unclassified	unclassified	ENSG00000077713	SLC25A43	SLC25A43	unclassified	unclassified	tumor suppressor
1400		unclassified	unclassified	ENSG00000077721	UBE2A	UBE2A	unclassified	unclassified	unclassified
1401	0.114913	driver	unclassified	ENSG00000077782	FGFR1	FGFR1	unclassified	oncogene	unclassified
1402	0.0746211	unclassified	unclassified	ENSG00000077800	FKBP6	FKBP6	unclassified	unclassified	unclassified
1403		unclassified	unclassified	ENSG00000077809		GTF2I	unclassified	unclassified	unclassified
1404	0.480833	unclassified	unclassified	ENSG00000077935	SMC1B	SMC1B	unclassified	unclassified	unclassified
1405	0.36434	unclassified	unclassified	ENSG00000077942	FBLN1	FBLN1	unclassified	unclassified	tumor suppressor
1406	0.20383	unclassified	unclassified	ENSG00000077943	ITGA8	ITGA8	unclassified	unclassified	unclassified
1407	0.608166	unclassified	unclassified	ENSG00000077984	CST7	CST7	unclassified	unclassified	unclassified
1408	0.530879	unclassified	unclassified	ENSG00000078018	MAP2	MAP2	unclassified	unclassified	tumor suppressor
1409	0.673709	unclassified	unclassified	ENSG00000078043	PIAS2	PIAS2	unclassified	unclassified	unclassified
1410	0.412024	unclassified	unclassified	ENSG00000078053	AMPH	AMPH	unclassified	unclassified	unclassified
1411		driver	unclassified	ENSG00000078061	ARAF	ARAF	unclassified	oncogene	unclassified
1412	0.405852	unclassified	unclassified	ENSG00000078070	MCCC1	MCCC1	unclassified	unclassified	unclassified
1413	0.437029	unclassified	unclassified	ENSG00000078081	LAMP3	LAMP3	unclassified	oncogene	unclassified
1414	0.539445	unclassified	unclassified	ENSG00000078098	FAP	FAP	unclassified	unclassified	unclassified
1415	0.424745	unclassified	unclassified	ENSG00000078114	NEBL	NEBL	unclassified	oncogene	tumor suppressor
1416	0.620917	unclassified	unclassified	ENSG00000078124	ACER3	ACER3	unclassified	unclassified	unclassified
1417	-0.216315	unclassified	unclassified	ENSG00000078140	UBE2K	UBE2K	unclassified	oncogene	unclassified
1418	-2.31287	unclassified	unclassified	ENSG00000078142	PIK3C3	PIK3C3	unclassified	unclassified	unclassified
1419	0.509553	unclassified	unclassified	ENSG00000078177	N4BP2	N4BP2	unclassified	unclassified	unclassified
1420		unclassified	unclassified	ENSG00000078237	TIGAR	C12orf5	unclassified	unclassified	unclassified
1421	0.709526	unclassified	unclassified	ENSG00000078246	TULP3	TULP3	unclassified	unclassified	unclassified
1422	0.774179	unclassified	unclassified	ENSG00000078269	SYNJ2	SYNJ2	unclassified	unclassified	unclassified
1423	0.738551	unclassified	unclassified	ENSG00000078295	ADCY2	ADCY2	unclassified	unclassified	unclassified
1424	0.147985	unclassified	unclassified	ENSG00000078304	PPP2R5C	PPP2R5C	unclassified	unclassified	unclassified
1425	0.474995	unclassified	unclassified	ENSG00000078328	RBFOX1	RBFOX1	unclassified	unclassified	unclassified
1426	-0.00360901	unclassified	unclassified	ENSG00000078369	GNB1	GNB1	unclassified	unclassified	unclassified
1427	0.166274	driver	unclassified	ENSG00000078399	HOXA9	HOXA9	unclassified	oncogene	tumor suppressor
1428	0.38155	unclassified	unclassified	ENSG00000078401	EDN1	EDN1	unclassified	unclassified	unclassified
1429	0.620374	driver	unclassified	ENSG00000078403	MLLT10	MLLT10	unclassified	oncogene	unclassified
1430	0.543273	unclassified	unclassified	ENSG00000078487	ZCWPW1	ZCWPW1	unclassified	unclassified	unclassified
1431	0.285752	unclassified	unclassified	ENSG00000078549	ADCYAP1R1	ADCYAP1R1	unclassified	unclassified	unclassified
1432	0.304689	unclassified	unclassified	ENSG00000078579	FGF20	FGF20	unclassified	unclassified	unclassified
1433		unclassified	unclassified	ENSG00000078589	P2RY10	P2RY10	unclassified	unclassified	unclassified
1434		unclassified	unclassified	ENSG00000078596	ITM2A	ITM2A	unclassified	unclassified	tumor suppressor
1435		unclassified	unclassified	ENSG00000078618	NRDC	NRD1	unclassified	unclassified	unclassified
1436	0.390302	unclassified	unclassified	ENSG00000078668	VDAC3	VDAC3	unclassified	unclassified	tumor suppressor
1437	-0.23169	unclassified	unclassified	ENSG00000078674	PCM1	PCM1	unclassified	oncogene	tumor suppressor
1438	0.323908	unclassified	unclassified	ENSG00000078687	TNRC6C	TNRC6C	unclassified	unclassified	unclassified
1439	0.661761	unclassified	unclassified	ENSG00000078699	CBFA2T2	CBFA2T2	unclassified	unclassified	tumor suppressor
1440	0.784379	unclassified	unclassified	ENSG00000078725	BRINP1	BRINP1	unclassified	unclassified	tumor suppressor
1441	0.485807	unclassified	unclassified	ENSG00000078747	ITCH	ITCH	unclassified	unclassified	tumor suppressor
1442	0.645902	unclassified	unclassified	ENSG00000078795	PKD2L2	PKD2L2	unclassified	unclassified	unclassified
1443	0.390313	unclassified	unclassified	ENSG00000078804	TP53INP2	TP53INP2	unclassified	oncogene	unclassified
1444	0.0842063	unclassified	unclassified	ENSG00000078808	SDF4	SDF4	unclassified	unclassified	unclassified
1445	0.191269	unclassified	unclassified	ENSG00000078814	MYH7B	MYH7B	unclassified	unclassified	unclassified
1446	0.259593	unclassified	unclassified	ENSG00000078898	BPIFB2	BPIFB2	unclassified	unclassified	unclassified
1447	0.282414	driver	unclassified	ENSG00000078900	TP73	TP73	unclassified	unclassified	tumor suppressor
1448	0.486568	unclassified	unclassified	ENSG00000078902	TOLLIP	TOLLIP	unclassified	unclassified	unclassified
1449	0.44136	unclassified	unclassified	ENSG00000078967	UBE2D4	UBE2D4	unclassified	unclassified	unclassified
1450	0.479219	unclassified	unclassified	ENSG00000079101	CLUL1	CLUL1	unclassified	unclassified	unclassified
1451	0.248761	driver	unclassified	ENSG00000079102	RUNX1T1	RUNX1T1	unclassified	oncogene	tumor suppressor
1452	0.398905	unclassified	unclassified	ENSG00000079112	CDH17	CDH17	unclassified	oncogene	tumor suppressor
1453	-2.5709	unclassified	unclassified	ENSG00000079134	THOC1	THOC1	unclassified	oncogene	unclassified
1454	0.482412	unclassified	unclassified	ENSG00000079150	FKBP7	FKBP7	unclassified	unclassified	unclassified
1455	0.243897	unclassified	unclassified	ENSG00000079156	OSBPL6	OSBPL6	unclassified	unclassified	unclassified
1456	0.500907	unclassified	unclassified	ENSG00000079215	SLC1A3	SLC1A3	unclassified	unclassified	unclassified
1457	-2.02712	driver	unclassified	ENSG00000079246	XRCC5	XRCC5	unclassified	unclassified	tumor suppressor
1458	0.658043	unclassified	unclassified	ENSG00000079257	LXN	LXN	unclassified	unclassified	tumor suppressor
1459	0.623212	unclassified	unclassified	ENSG00000079263	SP140	SP140	unclassified	unclassified	unclassified
1460	0.496534	unclassified	unclassified	ENSG00000079277	MKNK1	MKNK1	unclassified	unclassified	unclassified
1461	0.457233	unclassified	unclassified	ENSG00000079308	TNS1	TNS1	unclassified	oncogene	unclassified
1462	0.0897218	unclassified	unclassified	ENSG00000079313	REXO1	REXO1	unclassified	unclassified	unclassified
1463	0.508195	unclassified	unclassified	ENSG00000079332	SAR1A	SAR1A	unclassified	unclassified	unclassified
1464	0.364574	unclassified	unclassified	ENSG00000079335	CDC14A	CDC14A	unclassified	unclassified	unclassified
1465	0.696913	unclassified	unclassified	ENSG00000079337	RAPGEF3	RAPGEF3	unclassified	unclassified	unclassified
1466	0.724499	driver	unclassified	ENSG00000079385	CEACAM1	CEACAM1	unclassified	unclassified	tumor suppressor
1467	-0.159528	driver	unclassified	ENSG00000079387	SENP1	SENP1	unclassified	oncogene	unclassified
1468	0.125892	unclassified	unclassified	ENSG00000079393	DUSP13	DUSP13	unclassified	unclassified	unclassified
1469	0.179479	driver	unclassified	ENSG00000079432	CIC	CIC	unclassified	unclassified	tumor suppressor
1470	0.0566765	unclassified	unclassified	ENSG00000079435	LIPE	LIPE	unclassified	unclassified	unclassified
1471	0.100386	unclassified	unclassified	ENSG00000079459	FDFT1	FDFT1	unclassified	unclassified	unclassified
1472	0.0822939	driver	unclassified	ENSG00000079462	PAFAH1B3	PAFAH1B3	unclassified	unclassified	unclassified
1473		unclassified	unclassified	ENSG00000079482	OPHN1	OPHN1	unclassified	unclassified	unclassified
1474	0.462778	unclassified	unclassified	ENSG00000079557	AFM	AFM	non-essential	unclassified	unclassified
1475	-0.657424	unclassified	unclassified	ENSG00000079616	KIF22	KIF22	unclassified	unclassified	unclassified
1476	0.560291	unclassified	unclassified	ENSG00000079689	SCGN	SCGN	unclassified	unclassified	unclassified
1477		unclassified	unclassified	ENSG00000079691	CARMIL1	LRRC16A	unclassified	unclassified	unclassified
1478	0.361772	unclassified	unclassified	ENSG00000079739	PGM1	PGM1	unclassified	unclassified	tumor suppressor
1479	-1.13929	unclassified	unclassified	ENSG00000079785	DDX1	DDX1	unclassified	unclassified	unclassified
1480	-2.75617	unclassified	essential	ENSG00000079805	DNM2	DNM2	unclassified	oncogene	unclassified
1481	0.247092	unclassified	unclassified	ENSG00000079819	EPB41L2	EPB41L2	unclassified	unclassified	unclassified
1482	0.549291	unclassified	unclassified	ENSG00000079841	RIMS1	RIMS1	unclassified	unclassified	unclassified
1483	0.689433	unclassified	unclassified	ENSG00000079931	MOXD1	MOXD1	unclassified	unclassified	unclassified
1484	0.66765	unclassified	unclassified	ENSG00000079950	STX7	STX7	unclassified	unclassified	unclassified
1485	-0.117544	unclassified	unclassified	ENSG00000079974	RABL2B	RABL2B	unclassified	unclassified	unclassified
1486	-0.372749	driver	unclassified	ENSG00000079999	KEAP1	KEAP1	unclassified	oncogene	tumor suppressor
1487	0.297618	unclassified	unclassified	ENSG00000080007	DDX43	DDX43	unclassified	unclassified	unclassified
1488	0.469794	unclassified	unclassified	ENSG00000080031	PTPRH	PTPRH	unclassified	oncogene	unclassified
1489	0.340786	unclassified	unclassified	ENSG00000080166	DCT	DCT	unclassified	unclassified	unclassified
1490	0.532307	unclassified	unclassified	ENSG00000080189	SLC35C2	SLC35C2	unclassified	unclassified	unclassified
1491		unclassified	unclassified	ENSG00000080200	CRYBG3	CRYBG3	unclassified	unclassified	unclassified
1492	0.575648	unclassified	unclassified	ENSG00000080224	EPHA6	EPHA6	unclassified	unclassified	unclassified
1493	-0.075088	unclassified	unclassified	ENSG00000080293	SCTR	SCTR	unclassified	unclassified	unclassified
1494	0.756728	unclassified	unclassified	ENSG00000080298	RFX3	RFX3	unclassified	unclassified	unclassified
1495	-0.662758	unclassified	unclassified	ENSG00000080345	RIF1	RIF1	unclassified	unclassified	unclassified
1496	0.0789467	unclassified	unclassified	ENSG00000080371	RAB21	RAB21	unclassified	oncogene	unclassified
1497	0.553972	unclassified	unclassified	ENSG00000080493	SLC4A4	SLC4A4	unclassified	unclassified	unclassified
1498	0.531125	driver	unclassified	ENSG00000080503	SMARCA2	SMARCA2	unclassified	unclassified	tumor suppressor
1499	0.0248974	unclassified	unclassified	ENSG00000080511	RDH8	RDH8	non-essential	unclassified	unclassified
1500	0.490239	unclassified	unclassified	ENSG00000080546	SESN1	SESN1	unclassified	unclassified	unclassified
1501		unclassified	unclassified	ENSG00000080561	MID2	MID2	unclassified	unclassified	unclassified
1502		unclassified	unclassified	ENSG00000080572	PIH1D3	PIH1D3	unclassified	unclassified	unclassified
1503	0.566284	unclassified	unclassified	ENSG00000080573	COL5A3	COL5A3	unclassified	unclassified	unclassified
1504	-1.95221	unclassified	essential	ENSG00000080603	SRCAP	SRCAP	unclassified	unclassified	unclassified
1505		unclassified	unclassified	ENSG00000080608	PUM3	KIAA0020	unclassified	unclassified	unclassified
1506	0.259193	unclassified	unclassified	ENSG00000080618	CPB2	CPB2	unclassified	unclassified	unclassified
1507	0.723961	unclassified	unclassified	ENSG00000080644	CHRNA3	CHRNA3	unclassified	unclassified	unclassified
1508	0.493596	unclassified	unclassified	ENSG00000080709	KCNN2	KCNN2	unclassified	oncogene	unclassified
1509	0.319133	unclassified	unclassified	ENSG00000080802	CNOT4	CNOT4	unclassified	unclassified	unclassified
1510	0.151469	unclassified	unclassified	ENSG00000080815	PSEN1	PSEN1	unclassified	unclassified	unclassified
1511	-1.12867	unclassified	unclassified	ENSG00000080819	CPOX	CPOX	unclassified	unclassified	unclassified
1512	0.0622394	unclassified	unclassified	ENSG00000080822	CLDND1	CLDND1	unclassified	unclassified	unclassified
1513	-0.838542	unclassified	unclassified	ENSG00000080823	MOK	MOK	unclassified	unclassified	unclassified
1514	0.1265	driver	unclassified	ENSG00000080824	HSP90AA1	HSP90AA1	unclassified	oncogene	unclassified
1515	0.430941	unclassified	unclassified	ENSG00000080839	RBL1	RBL1	unclassified	oncogene	tumor suppressor
1516	0.57981	unclassified	unclassified	ENSG00000080845	DLGAP4	DLGAP4	unclassified	unclassified	unclassified
1517	0.495359	unclassified	unclassified	ENSG00000080854	IGSF9B	IGSF9B	unclassified	unclassified	unclassified
1518	0.52055	unclassified	unclassified	ENSG00000080910	CFHR2	CFHR2	non-essential	unclassified	unclassified
1519	-3.12807	driver	essential	ENSG00000080986	NDC80	NDC80	unclassified	oncogene	unclassified
1520	0.279213	unclassified	unclassified	ENSG00000081014	AP4E1	AP4E1	unclassified	unclassified	unclassified
1521	0.559768	unclassified	unclassified	ENSG00000081019	RSBN1	RSBN1	unclassified	unclassified	unclassified
1522	0.586087	unclassified	unclassified	ENSG00000081026	MAGI3	MAGI3	unclassified	oncogene	tumor suppressor
1523	0.175535	unclassified	unclassified	ENSG00000081041	CXCL2	CXCL2	unclassified	oncogene	unclassified
1524	0.342471	driver	unclassified	ENSG00000081051	AFP	AFP	unclassified	oncogene	unclassified
1525	0.58116	unclassified	unclassified	ENSG00000081052	COL4A4	COL4A4	unclassified	unclassified	unclassified
1526	0.28856	unclassified	unclassified	ENSG00000081059	TCF7	TCF7	unclassified	oncogene	tumor suppressor
1527	0.330436	unclassified	unclassified	ENSG00000081087	OSTM1	OSTM1	unclassified	oncogene	unclassified
1528	0.457988	unclassified	unclassified	ENSG00000081138	CDH7	CDH7	unclassified	unclassified	unclassified
1529	0.312829	unclassified	unclassified	ENSG00000081148	IMPG2	IMPG2	unclassified	unclassified	unclassified
1530	-0.342418	unclassified	unclassified	ENSG00000081154	PCNP	PCNP	unclassified	unclassified	unclassified
1531	0.72659	unclassified	unclassified	ENSG00000081177	EXD2	EXD2	unclassified	unclassified	unclassified
1532	0.55789	driver	unclassified	ENSG00000081181	ARG2	ARG2	unclassified	unclassified	tumor suppressor
1533	0.322769	unclassified	unclassified	ENSG00000081189	MEF2C	MEF2C	unclassified	oncogene	tumor suppressor
1534	0.840443	unclassified	unclassified	ENSG00000081237	PTPRC	PTPRC	unclassified	unclassified	unclassified
1535	0.38037	unclassified	unclassified	ENSG00000081248	CACNA1S	CACNA1S	unclassified	unclassified	unclassified
1536	0.314014	unclassified	unclassified	ENSG00000081277	PKP1	PKP1	unclassified	unclassified	tumor suppressor
1537	-1.67114	unclassified	unclassified	ENSG00000081307	UBA5	UBA5	unclassified	unclassified	unclassified
1538	0.267528	unclassified	unclassified	ENSG00000081320	STK17B	STK17B	unclassified	unclassified	tumor suppressor
1539	0.0224341	unclassified	unclassified	ENSG00000081377	CDC14B	CDC14B	unclassified	unclassified	unclassified
1540	0.423481	unclassified	unclassified	ENSG00000081386	ZNF510	ZNF510	unclassified	unclassified	unclassified
1541	0.0219723	unclassified	unclassified	ENSG00000081479	LRP2	LRP2	unclassified	unclassified	unclassified
1542	-0.835973	unclassified	unclassified	ENSG00000081665	ZNF506	ZNF506	unclassified	unclassified	unclassified
1543	0.317045	unclassified	unclassified	ENSG00000081692	JMJD4	JMJD4	unclassified	unclassified	unclassified
1544	-0.0123238	unclassified	unclassified	ENSG00000081721	DUSP12	DUSP12	unclassified	unclassified	unclassified
1545	0.54054	unclassified	unclassified	ENSG00000081760	AACS	AACS	unclassified	unclassified	unclassified
1546		unclassified	unclassified	ENSG00000081791	DELE1	KIAA0141	unclassified	unclassified	unclassified
1547	0.776108	unclassified	unclassified	ENSG00000081800	SLC13A1	SLC13A1	non-essential	unclassified	unclassified
1548	0.417368	unclassified	unclassified	ENSG00000081803	CADPS2	CADPS2	unclassified	unclassified	unclassified
1549	0.15259	unclassified	unclassified	ENSG00000081818	PCDHB4	PCDHB4	unclassified	unclassified	unclassified
1550	0.250932	unclassified	unclassified	ENSG00000081842	PCDHA6	PCDHA6	unclassified	unclassified	unclassified
1551	0.630379	unclassified	unclassified	ENSG00000081853	PCDHGA2	PCDHGA2	unclassified	unclassified	unclassified
1552	0.500947	unclassified	unclassified	ENSG00000081870	HSPB11	HSPB11	unclassified	unclassified	unclassified
1553	0.381158	unclassified	unclassified	ENSG00000081913	PHLPP1	PHLPP1	unclassified	unclassified	tumor suppressor
1554	0.639142	unclassified	unclassified	ENSG00000081923	ATP8B1	ATP8B1	unclassified	unclassified	unclassified
1555	-0.332868	unclassified	unclassified	ENSG00000081985	IL12RB2	IL12RB2	unclassified	unclassified	unclassified
1556	0.665332	unclassified	unclassified	ENSG00000082014	SMARCD3	SMARCD3	unclassified	unclassified	unclassified
1557	-1.94139	unclassified	essential	ENSG00000082068	WDR70	WDR70	unclassified	unclassified	unclassified
1558		unclassified	unclassified	ENSG00000082074	FYB1	FYB	unclassified	unclassified	unclassified
1559	0.347436	unclassified	unclassified	ENSG00000082126	MPP4	MPP4	unclassified	unclassified	unclassified
1560	0.594033	unclassified	unclassified	ENSG00000082146	STRADB	STRADB	unclassified	unclassified	unclassified
1561	0.495839	unclassified	unclassified	ENSG00000082153	BZW1	BZW1	unclassified	unclassified	unclassified
1562	0.51475	unclassified	unclassified	ENSG00000082175	PGR	PGR	unclassified	oncogene	tumor suppressor
1563	0.539812	unclassified	unclassified	ENSG00000082196	C1QTNF3	C1QTNF3	unclassified	unclassified	unclassified
1564	-0.161771	unclassified	unclassified	ENSG00000082212	ME2	ME2	unclassified	unclassified	unclassified
1565	0.733025	unclassified	unclassified	ENSG00000082213	C5orf22	C5orf22	unclassified	unclassified	unclassified
1566	0.0572055	unclassified	unclassified	ENSG00000082258	CCNT2	CCNT2	unclassified	unclassified	unclassified
1567	0.460415	unclassified	unclassified	ENSG00000082269	FAM135A	FAM135A	unclassified	unclassified	unclassified
1568	0.579181	unclassified	unclassified	ENSG00000082293	COL19A1	COL19A1	unclassified	unclassified	unclassified
1569	0.460924	unclassified	unclassified	ENSG00000082397	EPB41L3	EPB41L3	unclassified	unclassified	tumor suppressor
1570	0.492968	unclassified	unclassified	ENSG00000082438	COBLL1	COBLL1	unclassified	unclassified	unclassified
1571		unclassified	unclassified	ENSG00000082458	DLG3	DLG3	unclassified	unclassified	unclassified
1572	0.427371	unclassified	unclassified	ENSG00000082482	KCNK2	KCNK2	unclassified	unclassified	unclassified
1573	0.53437	unclassified	unclassified	ENSG00000082497	SERTAD4	SERTAD4	unclassified	unclassified	unclassified
1574	0.622574	unclassified	unclassified	ENSG00000082512	TRAF5	TRAF5	unclassified	unclassified	unclassified
1575	-0.846921	unclassified	unclassified	ENSG00000082515	MRPL22	MRPL22	unclassified	unclassified	unclassified
1576	-3.38247	unclassified	essential	ENSG00000082516	GEMIN5	GEMIN5	unclassified	unclassified	unclassified
1577	0.549441	unclassified	unclassified	ENSG00000082556	OPRK1	OPRK1	unclassified	unclassified	tumor suppressor
1578	0.233114	unclassified	unclassified	ENSG00000082641	NFE2L1	NFE2L1	unclassified	unclassified	unclassified
1579	-0.0642387	unclassified	unclassified	ENSG00000082684	SEMA5B	SEMA5B	unclassified	unclassified	unclassified
1580	0.346262	unclassified	unclassified	ENSG00000082701	GSK3B	GSK3B	unclassified	oncogene	unclassified
1581	-0.73297	unclassified	unclassified	ENSG00000082781	ITGB5	ITGB5	unclassified	unclassified	unclassified
1582	0.287165	unclassified	unclassified	ENSG00000082805	ERC1	ERC1	unclassified	unclassified	unclassified
1583	-3.38237	unclassified	essential	ENSG00000082898	XPO1	XPO1	unclassified	oncogene	tumor suppressor
1584		unclassified	unclassified	ENSG00000082929		C4orf6	unclassified	unclassified	unclassified
1585	0.420815	unclassified	unclassified	ENSG00000082996	RNF13	RNF13	unclassified	unclassified	unclassified
1586	0.693289	unclassified	unclassified	ENSG00000083067	TRPM3	TRPM3	unclassified	oncogene	unclassified
1587	-0.948674	driver	unclassified	ENSG00000083093	PALB2	PALB2	unclassified	unclassified	tumor suppressor
1588		unclassified	unclassified	ENSG00000083097	DOP1A	DOPEY1	unclassified	unclassified	unclassified
1589	-0.492204	unclassified	unclassified	ENSG00000083099	LYRM2	LYRM2	unclassified	unclassified	unclassified
1590	0.0741626	unclassified	unclassified	ENSG00000083123	BCKDHB	BCKDHB	unclassified	unclassified	tumor suppressor
1591	0.4056	driver	unclassified	ENSG00000083168	KAT6A	KAT6A	unclassified	oncogene	unclassified
1592		unclassified	unclassified	ENSG00000083223	TUT7	ZCCHC6	unclassified	unclassified	unclassified
1593	0.264309	unclassified	unclassified	ENSG00000083290	ULK2	ULK2	unclassified	unclassified	unclassified
1594	-0.150906	driver	unclassified	ENSG00000083307	GRHL2	GRHL2	unclassified	oncogene	tumor suppressor
1595	-0.441882	unclassified	unclassified	ENSG00000083312	TNPO1	TNPO1	unclassified	unclassified	unclassified
1596	0.489062	unclassified	unclassified	ENSG00000083444	PLOD1	PLOD1	unclassified	unclassified	unclassified
1597	0.713866	unclassified	unclassified	ENSG00000083454	P2RX5	P2RX5	unclassified	unclassified	unclassified
1598	0.667856	unclassified	unclassified	ENSG00000083457	ITGAE	ITGAE	unclassified	unclassified	unclassified
1599	-2.14723	driver	essential	ENSG00000083520	DIS3	DIS3	unclassified	oncogene	tumor suppressor
1600	0.476569	unclassified	unclassified	ENSG00000083535	PIBF1	PIBF1	unclassified	unclassified	unclassified
1601	0.290098	unclassified	unclassified	ENSG00000083544	TDRD3	TDRD3	unclassified	unclassified	unclassified
1602	-0.820093	unclassified	unclassified	ENSG00000083635	NUFIP1	NUFIP1	unclassified	unclassified	unclassified
1603	0.1146	unclassified	unclassified	ENSG00000083642	PDS5B	PDS5B	unclassified	oncogene	unclassified
1604	0.641427	unclassified	unclassified	ENSG00000083720	OXCT1	OXCT1	unclassified	unclassified	unclassified
1605		unclassified	unclassified	ENSG00000083750	RRAGB	RRAGB	unclassified	unclassified	unclassified
1606	0.419628	unclassified	unclassified	ENSG00000083782	EPYC	EPYC	unclassified	unclassified	unclassified
1607	-0.139796	driver	unclassified	ENSG00000083799	CYLD	CYLD	unclassified	oncogene	tumor suppressor
1608	-0.0259548	unclassified	unclassified	ENSG00000083807	SLC27A5	SLC27A5	unclassified	unclassified	unclassified
1609	0.0567027	unclassified	unclassified	ENSG00000083812	ZNF324	ZNF324	unclassified	unclassified	unclassified
1610	0.449392	unclassified	unclassified	ENSG00000083814	ZNF671	ZNF671	unclassified	unclassified	tumor suppressor
1611	0.454573	unclassified	unclassified	ENSG00000083817	ZNF416	ZNF416	unclassified	unclassified	unclassified
1612	0.600995	unclassified	unclassified	ENSG00000083828	ZNF586	ZNF586	unclassified	unclassified	unclassified
1613	0.22399	unclassified	unclassified	ENSG00000083838	ZNF446	ZNF446	unclassified	unclassified	unclassified
1614		unclassified	unclassified	ENSG00000083842		ZNF8	unclassified	unclassified	unclassified
1615	0.577149	unclassified	unclassified	ENSG00000083844	ZNF264	ZNF264	unclassified	unclassified	unclassified
1616	-2.3566	unclassified	essential	ENSG00000083845	RPS5	RPS5	unclassified	unclassified	unclassified
1617	0.569682	driver	unclassified	ENSG00000083857	FAT1	FAT1	unclassified	oncogene	tumor suppressor
1618	-1.28824	unclassified	unclassified	ENSG00000083896	YTHDC1	YTHDC1	unclassified	unclassified	tumor suppressor
1619	0.679391	unclassified	unclassified	ENSG00000083937	CHMP2B	CHMP2B	unclassified	unclassified	unclassified
1620	0.78486	unclassified	unclassified	ENSG00000084070	SMAP2	SMAP2	unclassified	unclassified	unclassified
1621	-1.84989	unclassified	unclassified	ENSG00000084072	PPIE	PPIE	unclassified	unclassified	unclassified
1622	0.42101	unclassified	unclassified	ENSG00000084073	ZMPSTE24	ZMPSTE24	unclassified	unclassified	unclassified
1623	-1.14678	unclassified	unclassified	ENSG00000084090	STARD7	STARD7	unclassified	unclassified	unclassified
1624	-0.447517	unclassified	unclassified	ENSG00000084092	NOA1	NOA1	unclassified	unclassified	unclassified
1625	0.0343677	unclassified	unclassified	ENSG00000084093	REST	REST	unclassified	oncogene	unclassified
1626	0.309336	unclassified	unclassified	ENSG00000084110	HAL	HAL	unclassified	unclassified	unclassified
1627	-0.135657	unclassified	unclassified	ENSG00000084112	SSH1	SSH1	unclassified	unclassified	unclassified
1628	-0.127807	driver	unclassified	ENSG00000084207	GSTP1	GSTP1	unclassified	unclassified	tumor suppressor
1629	0.70869	unclassified	unclassified	ENSG00000084234	APLP2	APLP2	unclassified	unclassified	unclassified
1630		unclassified	unclassified	ENSG00000084444	FAM234B	KIAA1467	unclassified	unclassified	unclassified
1631	0.603218	unclassified	unclassified	ENSG00000084453	SLCO1A2	SLCO1A2	unclassified	unclassified	unclassified
1632	-3.19379	unclassified	unclassified	ENSG00000084463	WBP11	WBP11	unclassified	unclassified	unclassified
1633	-3.03263	unclassified	essential	ENSG00000084623	EIF3I	EIF3I	unclassified	oncogene	unclassified
1634	0.376997	unclassified	unclassified	ENSG00000084628	NKAIN1	NKAIN1	unclassified	unclassified	unclassified
1635	0.627777	unclassified	unclassified	ENSG00000084636	COL16A1	COL16A1	unclassified	unclassified	unclassified
1636	0.382426	unclassified	unclassified	ENSG00000084652	TXLNA	TXLNA	unclassified	unclassified	unclassified
1637	0.710071	unclassified	unclassified	ENSG00000084674	APOB	APOB	unclassified	oncogene	unclassified
1638	0.180965	unclassified	unclassified	ENSG00000084676	NCOA1	NCOA1	unclassified	oncogene	unclassified
1639	0.0770943	unclassified	unclassified	ENSG00000084693	AGBL5	AGBL5	unclassified	unclassified	unclassified
1640	-0.0880381	unclassified	unclassified	ENSG00000084710	EFR3B	EFR3B	unclassified	unclassified	unclassified
1641	0.458063	unclassified	unclassified	ENSG00000084731	KIF3C	KIF3C	unclassified	unclassified	unclassified
1642	-0.986743	unclassified	unclassified	ENSG00000084733	RAB10	RAB10	unclassified	oncogene	unclassified
1643	0.520966	unclassified	unclassified	ENSG00000084734	GCKR	GCKR	unclassified	unclassified	unclassified
1644	0.0327379	unclassified	unclassified	ENSG00000084754	HADHA	HADHA	unclassified	unclassified	unclassified
1645	0.566934	unclassified	unclassified	ENSG00000084764	MAPRE3	MAPRE3	unclassified	unclassified	unclassified
1646	-0.564761	unclassified	unclassified	ENSG00000084774	CAD	CAD	unclassified	oncogene	tumor suppressor
1647	0.744654	unclassified	unclassified	ENSG00000085063	CD59	CD59	unclassified	unclassified	unclassified
1648	-0.00414568	unclassified	unclassified	ENSG00000085117	CD82	CD82	unclassified	unclassified	tumor suppressor
1649		unclassified	unclassified	ENSG00000085185	BCORL1	BCORL1	unclassified	oncogene	tumor suppressor
1650		driver	unclassified	ENSG00000085224	ATRX	ATRX	unclassified	unclassified	tumor suppressor
1651	-2.24677	unclassified	unclassified	ENSG00000085231	AK6	TAF9	unclassified	unclassified	unclassified
1652	0.456373	unclassified	unclassified	ENSG00000085265	FCN1	FCN1	unclassified	unclassified	unclassified
1653	0.304365	unclassified	unclassified	ENSG00000085274	MYNN	MYNN	unclassified	unclassified	unclassified
1654	0.511842	unclassified	unclassified	ENSG00000085276	MECOM	MECOM	unclassified	oncogene	unclassified
1655		unclassified	unclassified	ENSG00000085365	SCAMP1	SCAMP1	unclassified	unclassified	unclassified
1656	0.162406	unclassified	unclassified	ENSG00000085377	PREP	PREP	unclassified	unclassified	unclassified
1657	0.393529	unclassified	unclassified	ENSG00000085382	HACE1	HACE1	unclassified	unclassified	tumor suppressor
1658	-2.78451	unclassified	essential	ENSG00000085415	SEH1L	SEH1L	unclassified	unclassified	unclassified
1659	0.159797	unclassified	unclassified	ENSG00000085433	WDR47	WDR47	unclassified	unclassified	unclassified
1660	0.668607	unclassified	unclassified	ENSG00000085449	WDFY1	WDFY1	unclassified	unclassified	unclassified
1661	-0.544281	unclassified	unclassified	ENSG00000085465	OVGP1	OVGP1	unclassified	unclassified	unclassified
1662	0.19101	unclassified	unclassified	ENSG00000085491	SLC25A24	SLC25A24	unclassified	unclassified	unclassified
1663	0.3448	unclassified	unclassified	ENSG00000085511	MAP3K4	MAP3K4	unclassified	unclassified	unclassified
1664	0.222799	unclassified	unclassified	ENSG00000085514	PILRA	PILRA	unclassified	unclassified	unclassified
1665	0.493707	unclassified	unclassified	ENSG00000085552	IGSF9	IGSF9	unclassified	unclassified	unclassified
1666	0.30377	unclassified	unclassified	ENSG00000085563	ABCB1	ABCB1	unclassified	oncogene	unclassified
1667	0.332344	unclassified	unclassified	ENSG00000085644	ZNF213	ZNF213	unclassified	unclassified	unclassified
1668	0.870919	unclassified	unclassified	ENSG00000085662	AKR1B1	AKR1B1	unclassified	unclassified	unclassified
1669	0.175764	unclassified	unclassified	ENSG00000085719	CPNE3	CPNE3	unclassified	oncogene	unclassified
1670	-2.69495	unclassified	unclassified	ENSG00000085721	RRN3	RRN3	unclassified	unclassified	unclassified
1671	-0.00758534	unclassified	unclassified	ENSG00000085733	CTTN	CTTN	unclassified	oncogene	unclassified
1672	0.264329	unclassified	unclassified	ENSG00000085741	WNT11	WNT11	unclassified	unclassified	tumor suppressor
1673	0.0537019	unclassified	unclassified	ENSG00000085760	MTIF2	MTIF2	unclassified	unclassified	unclassified
1674	0.444017	unclassified	unclassified	ENSG00000085788	DDHD2	DDHD2	unclassified	oncogene	unclassified
1675	0.265394	unclassified	unclassified	ENSG00000085831	TTC39A	TTC39A	unclassified	unclassified	unclassified
1676	0.284001	unclassified	unclassified	ENSG00000085832	EPS15	EPS15	unclassified	unclassified	unclassified
1677	-2.03737	unclassified	unclassified	ENSG00000085840	ORC1	ORC1	unclassified	unclassified	unclassified
1678	0.352784	unclassified	unclassified	ENSG00000085871	MGST2	MGST2	unclassified	unclassified	unclassified
1679	-2.99006	unclassified	essential	ENSG00000085872	CHERP	CHERP	unclassified	oncogene	unclassified
1680	0.297831	unclassified	unclassified	ENSG00000085978	ATG16L1	ATG16L1	unclassified	unclassified	unclassified
1681	0.401396	unclassified	unclassified	ENSG00000085982	USP40	USP40	unclassified	unclassified	unclassified
1682	0.107721	unclassified	unclassified	ENSG00000085998	POMGNT1	POMGNT1	unclassified	unclassified	unclassified
1683	-0.351207	unclassified	unclassified	ENSG00000085999	RAD54L	RAD54L	unclassified	unclassified	unclassified
1684	-0.0212324	unclassified	unclassified	ENSG00000086015	MAST2	MAST2	unclassified	unclassified	unclassified
1685	-0.963112	unclassified	unclassified	ENSG00000086061	DNAJA1	DNAJA1	unclassified	unclassified	unclassified
1686	0.372412	unclassified	unclassified	ENSG00000086062	B4GALT1	B4GALT1	unclassified	unclassified	unclassified
1687	-2.66526	unclassified	unclassified	ENSG00000086065	CHMP5	CHMP5	unclassified	unclassified	unclassified
1688	0.295261	unclassified	unclassified	ENSG00000086102	NFX1	NFX1	unclassified	unclassified	unclassified
1689	0.0851965	unclassified	unclassified	ENSG00000086159	AQP6	AQP6	unclassified	unclassified	unclassified
1690	-1.28881	unclassified	essential	ENSG00000086189	DIMT1	DIMT1	unclassified	oncogene	unclassified
1691	-2.43067	unclassified	unclassified	ENSG00000086200	IPO11	IPO11	unclassified	unclassified	unclassified
1692	0.0610227	unclassified	unclassified	ENSG00000086205	FOLH1	FOLH1	unclassified	unclassified	unclassified
1693	0.524455	unclassified	unclassified	ENSG00000086232	EIF2AK1	EIF2AK1	unclassified	unclassified	unclassified
1694	0.363545	unclassified	unclassified	ENSG00000086288	NME8	NME8	unclassified	unclassified	unclassified
1695	0.58067	unclassified	unclassified	ENSG00000086289	EPDR1	EPDR1	unclassified	unclassified	unclassified
1696	0.592973	unclassified	unclassified	ENSG00000086300	SNX10	SNX10	unclassified	unclassified	tumor suppressor
1697	-0.748488	unclassified	unclassified	ENSG00000086475	SEPHS1	SEPHS1	unclassified	unclassified	unclassified
1698	-1.3863	unclassified	essential	ENSG00000086504	MRPL28	MRPL28	unclassified	unclassified	unclassified
1699	0.382463	unclassified	unclassified	ENSG00000086506	HBQ1	HBQ1	unclassified	unclassified	unclassified
1700	0.212915	unclassified	unclassified	ENSG00000086544	ITPKC	ITPKC	unclassified	unclassified	unclassified
1701	-0.499856	unclassified	unclassified	ENSG00000086548	CEACAM6	CEACAM6	unclassified	oncogene	unclassified
1702	0.561835	unclassified	unclassified	ENSG00000086570	FAT2	FAT2	unclassified	unclassified	unclassified
1703	-3.47184	unclassified	unclassified	ENSG00000086589	RBM22	RBM22	unclassified	unclassified	unclassified
1704	-1.94312	unclassified	unclassified	ENSG00000086598	TMED2	TMED2	unclassified	oncogene	unclassified
1705		unclassified	unclassified	ENSG00000086619	ERO1B	ERO1LB	unclassified	unclassified	unclassified
1706	0.370616	unclassified	unclassified	ENSG00000086666	ZFAND6	ZFAND6	unclassified	unclassified	unclassified
1707	0.76049	unclassified	unclassified	ENSG00000086696	HSD17B2	HSD17B2	unclassified	unclassified	unclassified
1708		unclassified	unclassified	ENSG00000086712	TXLNG	TXLNG	unclassified	unclassified	unclassified
1709		unclassified	unclassified	ENSG00000086717	PPEF1	PPEF1	unclassified	unclassified	unclassified
1710	0.199937	unclassified	unclassified	ENSG00000086730	LAT2	LAT2	unclassified	unclassified	unclassified
1711		unclassified	essential	ENSG00000086758	HUWE1	HUWE1	unclassified	unclassified	tumor suppressor
1712	-1.36904	unclassified	unclassified	ENSG00000086827	ZW10	ZW10	unclassified	unclassified	unclassified
1713	0.0839823	unclassified	unclassified	ENSG00000086848	ALG9	ALG9	unclassified	unclassified	unclassified
1714	0.368852	unclassified	unclassified	ENSG00000086967	MYBPC2	MYBPC2	unclassified	unclassified	unclassified
1715	0.345639	unclassified	unclassified	ENSG00000086991	NOX4	NOX4	unclassified	oncogene	unclassified
1716	0.363184	unclassified	unclassified	ENSG00000087008	ACOX3	ACOX3	unclassified	unclassified	unclassified
1717	0.564795	unclassified	unclassified	ENSG00000087053	MTMR2	MTMR2	unclassified	unclassified	unclassified
1718	-0.0422026	unclassified	unclassified	ENSG00000087074	PPP1R15A	PPP1R15A	unclassified	unclassified	unclassified
1719	0.534911	unclassified	unclassified	ENSG00000087076	HSD17B14	HSD17B14	unclassified	unclassified	unclassified
1720	-0.479685	unclassified	unclassified	ENSG00000087077	TRIP6	TRIP6	unclassified	unclassified	unclassified
1721	-0.299809	unclassified	unclassified	ENSG00000087085	ACHE	ACHE	unclassified	unclassified	tumor suppressor
1722	0.661896	unclassified	unclassified	ENSG00000087086	FTL	FTL	unclassified	unclassified	unclassified
1723	-1.82899	unclassified	essential	ENSG00000087087	SRRT	SRRT	unclassified	unclassified	unclassified
1724	0.671387	driver	unclassified	ENSG00000087088	BAX	BAX	unclassified	oncogene	tumor suppressor
1725	0.91103	unclassified	unclassified	ENSG00000087095	NLK	NLK	unclassified	unclassified	tumor suppressor
1726	-0.4799	unclassified	unclassified	ENSG00000087111	PIGS	PIGS	unclassified	unclassified	unclassified
1727	0.149955	unclassified	unclassified	ENSG00000087116	ADAMTS2	ADAMTS2	unclassified	unclassified	unclassified
1728	0.307019	unclassified	unclassified	ENSG00000087128	TMPRSS11E	TMPRSS11E	unclassified	unclassified	unclassified
1729	-0.823071	unclassified	unclassified	ENSG00000087152	ATXN7L3	ATXN7L3	unclassified	unclassified	unclassified
1730	-2.50689	unclassified	unclassified	ENSG00000087157	PGS1	PGS1	unclassified	unclassified	unclassified
1731	-3.09669	unclassified	essential	ENSG00000087191	PSMC5	PSMC5	unclassified	unclassified	unclassified
1732	-0.0309242	unclassified	unclassified	ENSG00000087206	UIMC1	UIMC1	unclassified	unclassified	unclassified
1733	0.266258	unclassified	unclassified	ENSG00000087237	CETP	CETP	unclassified	unclassified	unclassified
1734	0.344696	driver	unclassified	ENSG00000087245	MMP2	MMP2	unclassified	oncogene	tumor suppressor
1735	0.308512	unclassified	unclassified	ENSG00000087250	MT3	MT3	unclassified	oncogene	tumor suppressor
1736	0.661082	driver	unclassified	ENSG00000087253	LPCAT2	LPCAT2	unclassified	unclassified	unclassified
1737	0.28334	unclassified	unclassified	ENSG00000087258	GNAO1	GNAO1	unclassified	unclassified	tumor suppressor
1738	-0.835561	unclassified	unclassified	ENSG00000087263	OGFOD1	OGFOD1	unclassified	unclassified	unclassified
1739	0.561911	unclassified	unclassified	ENSG00000087266	SH3BP2	SH3BP2	unclassified	unclassified	tumor suppressor
1740	-2.5318	unclassified	unclassified	ENSG00000087269	NOP14	NOP14	unclassified	unclassified	unclassified
1741	0.604947	unclassified	unclassified	ENSG00000087274	ADD1	ADD1	unclassified	unclassified	unclassified
[truncated: 20,833 more rows]

## Sheet: C
	CS mean CS2.1	driver or not	essential or not	gene id	gene name	gene name (release75)	non-essential or not	oncogene or not	tumor suppressor or not
[truncated: 22,575 more rows]

[truncated: 1 more sheets: D]
