# Supplementary material for: Paralog dependency indirectly affects the robustness of human cells
Source: Mol Syst Biol. 2019 Sep 24;15(9):e8871. doi: 10.15252/msb.20198871 (PMC6757259; doi:10.15252/msb.20198871)
Supplement: Supplementary file 11 — Source Data for Expanded View [file MSB-15-e8871-s017.zip › Source_Data_for_EV_Figures/Source_Data_EV3.xlsx]

## Sheet: A
	# of interactions	dataset	gene name	gene subset
0	3.16096	# of interactions (all PPI) (log2 scale)	TSPAN6	paralog
1	1.58496	# of interactions (all PPI) (log2 scale)	TNMD	unclassified
2	5.03841	# of interactions (all PPI) (log2 scale)	DPM1	unclassified
3	3.13339	# of interactions (all PPI) (log2 scale)	SCYL3	unclassified
4	2.76178	# of interactions (all PPI) (log2 scale)	C1orf112	singleton
5	3.90689	# of interactions (all PPI) (log2 scale)	FGR	paralog
6	3.61441	# of interactions (all PPI) (log2 scale)	CFH	unclassified
7	3.01118	# of interactions (all PPI) (log2 scale)	FUCA2	paralog
8	1.79248	# of interactions (all PPI) (log2 scale)	GCLC	singleton
9	4.78966	# of interactions (all PPI) (log2 scale)	NFYA	singleton
10		# of interactions (all PPI) (log2 scale)	STPG1	unclassified
11	1.79248	# of interactions (all PPI) (log2 scale)	NIPAL3	unclassified
12	5.029	# of interactions (all PPI) (log2 scale)	LAS1L	singleton
13	1.58496	# of interactions (all PPI) (log2 scale)	ENPP4	unclassified
14	1.79248	# of interactions (all PPI) (log2 scale)	SEMA3F	unclassified
15	8.29338	# of interactions (all PPI) (log2 scale)	CFTR	unclassified
16	2.08496	# of interactions (all PPI) (log2 scale)	ANKIB1	unclassified
17	3.63339	# of interactions (all PPI) (log2 scale)	CYP51A1	unclassified
18	3.2047	# of interactions (all PPI) (log2 scale)	KRIT1	unclassified
19	5.13806	# of interactions (all PPI) (log2 scale)	RAD52	singleton
20	5.1496	# of interactions (all PPI) (log2 scale)	BAD	singleton
21	3.52764	# of interactions (all PPI) (log2 scale)	LAP3	unclassified
22	3.35022	# of interactions (all PPI) (log2 scale)	CD99	unclassified
23	0.792481	# of interactions (all PPI) (log2 scale)	HS3ST1	unclassified
24	0.5	# of interactions (all PPI) (log2 scale)	AOC1	unclassified
25	2.29248	# of interactions (all PPI) (log2 scale)	WNT16	unclassified
26	3.42275	# of interactions (all PPI) (log2 scale)	HECW1	unclassified
27	5.49363	# of interactions (all PPI) (log2 scale)	MAD1L1	singleton
28	5.61441	# of interactions (all PPI) (log2 scale)	LASP1	paralog
29	3.08496	# of interactions (all PPI) (log2 scale)	SNX11	unclassified
30	2.16096	# of interactions (all PPI) (log2 scale)	TMEM176A	unclassified
31	2.6427	# of interactions (all PPI) (log2 scale)	M6PR	unclassified
32	4.40368	# of interactions (all PPI) (log2 scale)	KLHL13	paralog
33	0.5	# of interactions (all PPI) (log2 scale)	CYP26B1	paralog
34	3.5222	# of interactions (all PPI) (log2 scale)	ICA1	paralog
35		# of interactions (all PPI) (log2 scale)	DBNDD1	unclassified
36	2.74593	# of interactions (all PPI) (log2 scale)	ALS2	unclassified
37	4.75686	# of interactions (all PPI) (log2 scale)	CASP10	unclassified
38	5.0084	# of interactions (all PPI) (log2 scale)	CFLAR	unclassified
39	1.29248	# of interactions (all PPI) (log2 scale)	TFPI	unclassified
40	3.51118	# of interactions (all PPI) (log2 scale)	NDUFAF7	singleton
41	4.96832	# of interactions (all PPI) (log2 scale)	RBM5	unclassified
42	3.16096	# of interactions (all PPI) (log2 scale)	MTMR7	paralog
43	3.0222	# of interactions (all PPI) (log2 scale)	SLC7A2	unclassified
44	4.34674	# of interactions (all PPI) (log2 scale)	ARF5	paralog
45	3.6427	# of interactions (all PPI) (log2 scale)	SARM1	unclassified
46	5.75686	# of interactions (all PPI) (log2 scale)		unclassified
47	1.95345	# of interactions (all PPI) (log2 scale)	PLXND1	paralog
48	4.51809	# of interactions (all PPI) (log2 scale)	AK2	unclassified
49	1.29248	# of interactions (all PPI) (log2 scale)	CD38	unclassified
50	5.88657	# of interactions (all PPI) (log2 scale)	FKBP4	unclassified
51	8.08445	# of interactions (all PPI) (log2 scale)	KDM1A	unclassified
52	3.63339	# of interactions (all PPI) (log2 scale)	RBM6	unclassified
53	3.32193	# of interactions (all PPI) (log2 scale)	CAMKK1	unclassified
54	4.74593	# of interactions (all PPI) (log2 scale)	RECQL	unclassified
55		# of interactions (all PPI) (log2 scale)	CCDC132	singleton
56	2.45345	# of interactions (all PPI) (log2 scale)	HSPB6	unclassified
57	1.58496	# of interactions (all PPI) (log2 scale)	ARHGAP33	paralog
58	4.50141	# of interactions (all PPI) (log2 scale)	NDUFAB1	singleton
59	2.08496	# of interactions (all PPI) (log2 scale)	PDK4	paralog
60	2.45345	# of interactions (all PPI) (log2 scale)	SLC22A16	unclassified
61	3.29248	# of interactions (all PPI) (log2 scale)	ZMYND10	unclassified
62	1.58496	# of interactions (all PPI) (log2 scale)	ABCB5	unclassified
63	2.08496	# of interactions (all PPI) (log2 scale)	ARX	unclassified
64	5.78445	# of interactions (all PPI) (log2 scale)	SLC25A13	paralog
65	3.76958	# of interactions (all PPI) (log2 scale)	ST7	unclassified
66	6.13981	# of interactions (all PPI) (log2 scale)	CDC27	unclassified
67	3.98864	# of interactions (all PPI) (log2 scale)	SLC4A1	paralog
68	2.08496	# of interactions (all PPI) (log2 scale)	CALCR	unclassified
69	5.15814	# of interactions (all PPI) (log2 scale)	HCCS	singleton
70	6.94309	# of interactions (all PPI) (log2 scale)	DVL2	unclassified
71	0.792481	# of interactions (all PPI) (log2 scale)	PRSS22	unclassified
72	6.7526	# of interactions (all PPI) (log2 scale)	UPF1	unclassified
73	3	# of interactions (all PPI) (log2 scale)	SKAP2	unclassified
74	6.67823	# of interactions (all PPI) (log2 scale)	SLC25A5	unclassified
75		# of interactions (all PPI) (log2 scale)	CCDC109B	paralog
76	1.29248	# of interactions (all PPI) (log2 scale)	HOXA11	paralog
77	4.56464	# of interactions (all PPI) (log2 scale)	POLR2J	unclassified
78	3.29248	# of interactions (all PPI) (log2 scale)	DHX33	unclassified
79	4.86651	# of interactions (all PPI) (log2 scale)	MEOX1	unclassified
80	2	# of interactions (all PPI) (log2 scale)	THSD7A	unclassified
81	5.34281	# of interactions (all PPI) (log2 scale)	LIG3	unclassified
82	5.96241	# of interactions (all PPI) (log2 scale)	RPAP3	unclassified
83	1.29248	# of interactions (all PPI) (log2 scale)	ACSM3	unclassified
84		# of interactions (all PPI) (log2 scale)		unclassified
85	3.19616	# of interactions (all PPI) (log2 scale)	CIAPIN1	singleton
86	3.31468	# of interactions (all PPI) (log2 scale)	FAM214B	unclassified
87	0.5	# of interactions (all PPI) (log2 scale)	COPZ2	paralog
88	2.9771	# of interactions (all PPI) (log2 scale)	PRKAR2B	unclassified
89	2.54373	# of interactions (all PPI) (log2 scale)	MSL3	unclassified
90	7.15157	# of interactions (all PPI) (log2 scale)	CREBBP	unclassified
91		# of interactions (all PPI) (log2 scale)	BZRAP1	paralog
92	2.29248	# of interactions (all PPI) (log2 scale)	MPO	paralog
93	1.5	# of interactions (all PPI) (log2 scale)	PON1	unclassified
94	3.92275	# of interactions (all PPI) (log2 scale)	GCFC2	unclassified
95	2.32193	# of interactions (all PPI) (log2 scale)	WDR54	unclassified
96	2.45345	# of interactions (all PPI) (log2 scale)	CROT	unclassified
97	1.58496	# of interactions (all PPI) (log2 scale)	ABCB4	paralog
98	3.58496	# of interactions (all PPI) (log2 scale)	KMT2E	unclassified
99	3.1427	# of interactions (all PPI) (log2 scale)	RHBDD2	singleton
100	2.56464	# of interactions (all PPI) (log2 scale)	SOX8	paralog
101	2.96537	# of interactions (all PPI) (log2 scale)	IBTK	unclassified
102	2.16096	# of interactions (all PPI) (log2 scale)	ZNF195	unclassified
103	5.34674	# of interactions (all PPI) (log2 scale)		unclassified
104	2.40368	# of interactions (all PPI) (log2 scale)	FBXL3	unclassified
105	2.58496	# of interactions (all PPI) (log2 scale)	ITGAL	unclassified
106	3.40368	# of interactions (all PPI) (log2 scale)	PDK2	paralog
107	3.45345	# of interactions (all PPI) (log2 scale)	ITGA3	paralog
108	1.5	# of interactions (all PPI) (log2 scale)	ZFX	unclassified
109	4.56206	# of interactions (all PPI) (log2 scale)	LAMP2	unclassified
110	2.54373	# of interactions (all PPI) (log2 scale)	ITGA2B	paralog
111	2.87744	# of interactions (all PPI) (log2 scale)	ASB4	unclassified
112	2.95345	# of interactions (all PPI) (log2 scale)	GDE1	unclassified
113		# of interactions (all PPI) (log2 scale)	C19orf60	singleton
114	1.29248	# of interactions (all PPI) (log2 scale)	CRLF1	unclassified
115	0.5	# of interactions (all PPI) (log2 scale)	OSBPL7	paralog
116	1.79248	# of interactions (all PPI) (log2 scale)	TMEM98	unclassified
117	2.90368	# of interactions (all PPI) (log2 scale)	YBX2	unclassified
118	1.29248	# of interactions (all PPI) (log2 scale)	KRT33A	paralog
119	1.58496	# of interactions (all PPI) (log2 scale)	ABCC8	unclassified
120	1	# of interactions (all PPI) (log2 scale)	CACNG3	paralog
121	3.51118	# of interactions (all PPI) (log2 scale)	TMEM132A	unclassified
122	6.07741	# of interactions (all PPI) (log2 scale)	AP2B1	unclassified
123	2.90368	# of interactions (all PPI) (log2 scale)	TAC1	singleton
124	4.85712	# of interactions (all PPI) (log2 scale)	ZNF263	unclassified
125	2.22972	# of interactions (all PPI) (log2 scale)	CX3CL1	unclassified
126	4.33444	# of interactions (all PPI) (log2 scale)	SPATA20	singleton
127	1.58496	# of interactions (all PPI) (log2 scale)	CACNA1G	paralog
128	2.32193	# of interactions (all PPI) (log2 scale)	TNFRSF12A	singleton
129	1	# of interactions (all PPI) (log2 scale)	DLX6	paralog
130	1.79248	# of interactions (all PPI) (log2 scale)	MAP3K9	paralog
131	4.4915	# of interactions (all PPI) (log2 scale)	RALA	unclassified
132	4.50141	# of interactions (all PPI) (log2 scale)	BAIAP2L1	paralog
133		# of interactions (all PPI) (log2 scale)	KDM7A	unclassified
134	2.12396	# of interactions (all PPI) (log2 scale)	ETV1	paralog
135	2.42899	# of interactions (all PPI) (log2 scale)	AGK	unclassified
136	4.09984	# of interactions (all PPI) (log2 scale)	ALDH3B1	unclassified
137		# of interactions (all PPI) (log2 scale)	TTC22	singleton
138	1.29248	# of interactions (all PPI) (log2 scale)	PHTF2	unclassified
139	1.5	# of interactions (all PPI) (log2 scale)	CCL26	unclassified
140	3.39068	# of interactions (all PPI) (log2 scale)	FARP2	paralog
141	4.12396	# of interactions (all PPI) (log2 scale)	USH1C	unclassified
142	3.0222	# of interactions (all PPI) (log2 scale)	GGCT	unclassified
143	3.22972	# of interactions (all PPI) (log2 scale)	DBF4	unclassified
144	3.56464	# of interactions (all PPI) (log2 scale)	TBXA2R	unclassified
145	2.85022	# of interactions (all PPI) (log2 scale)	IFRD1	paralog
146	3.93518	# of interactions (all PPI) (log2 scale)	LGALS14	unclassified
147	1	# of interactions (all PPI) (log2 scale)	COX10	unclassified
148	4.90689	# of interactions (all PPI) (log2 scale)	GTF2IRD1	unclassified
149	5.11441	# of interactions (all PPI) (log2 scale)	PAF1	singleton
150	4.06464	# of interactions (all PPI) (log2 scale)	VPS41	singleton
151	2.74593	# of interactions (all PPI) (log2 scale)	ARHGAP44	paralog
152	3.95345	# of interactions (all PPI) (log2 scale)	ELAC2	unclassified
153	2.85022	# of interactions (all PPI) (log2 scale)	SCIN	paralog
154		# of interactions (all PPI) (log2 scale)	ARSD	paralog
155	1	# of interactions (all PPI) (log2 scale)	PNPLA4	unclassified
156	3.69616	# of interactions (all PPI) (log2 scale)	MYH13	unclassified
157	1	# of interactions (all PPI) (log2 scale)	ADIPOR2	unclassified
158	4.28112	# of interactions (all PPI) (log2 scale)	CDKL3	paralog
159	1.5	# of interactions (all PPI) (log2 scale)	UPP2	paralog
160	1.5	# of interactions (all PPI) (log2 scale)	PRSS21	unclassified
161	5.29903	# of interactions (all PPI) (log2 scale)	MARK4	paralog
162	1.5	# of interactions (all PPI) (log2 scale)	PROM1	unclassified
163	3.95345	# of interactions (all PPI) (log2 scale)	CCDC124	singleton
164	2.77729	# of interactions (all PPI) (log2 scale)	CEACAM21	unclassified
165	5.1496	# of interactions (all PPI) (log2 scale)	PAFAH1B1	unclassified
166	5.00351	# of interactions (all PPI) (log2 scale)	NOS2	paralog
167	1.29248	# of interactions (all PPI) (log2 scale)	DNAH9	unclassified
168	1.90368	# of interactions (all PPI) (log2 scale)	KIAA0100	singleton
169	1.79248	# of interactions (all PPI) (log2 scale)	SLC13A2	paralog
170	4.4915	# of interactions (all PPI) (log2 scale)	GAS7	unclassified
171	3.66993	# of interactions (all PPI) (log2 scale)	TRAPPC6A	unclassified
172	3.68316	# of interactions (all PPI) (log2 scale)	MATK	paralog
173	1.58496	# of interactions (all PPI) (log2 scale)	CEACAM7	unclassified
174	3.82193	# of interactions (all PPI) (log2 scale)	CD79B	unclassified
175	2.45345	# of interactions (all PPI) (log2 scale)	SCN4A	paralog
176	2.16096	# of interactions (all PPI) (log2 scale)	ST7L	unclassified
177	1.40368	# of interactions (all PPI) (log2 scale)	TKTL1	paralog
178	2.72972	# of interactions (all PPI) (log2 scale)	PAX6	unclassified
179	1	# of interactions (all PPI) (log2 scale)	RPUSD1	unclassified
180	1.16096	# of interactions (all PPI) (log2 scale)	RHBDF1	unclassified
181	5.53237	# of interactions (all PPI) (log2 scale)	LUC7L	unclassified
182	2.74593	# of interactions (all PPI) (log2 scale)	CACNA2D2	unclassified
183	1.5	# of interactions (all PPI) (log2 scale)	BAIAP3	paralog
184	2.26178	# of interactions (all PPI) (log2 scale)	TSR3	singleton
185	2.74593	# of interactions (all PPI) (log2 scale)	PIGQ	singleton
186		# of interactions (all PPI) (log2 scale)	CRAMP1L	unclassified
187	4.2047	# of interactions (all PPI) (log2 scale)	TEAD3	unclassified
188	3.33621	# of interactions (all PPI) (log2 scale)	SELE	unclassified
189	4.85109	# of interactions (all PPI) (log2 scale)	DNAJC11	unclassified
190	0.5	# of interactions (all PPI) (log2 scale)	FMO3	unclassified
191	3.82193	# of interactions (all PPI) (log2 scale)	MYLIP	unclassified
192	1.5	# of interactions (all PPI) (log2 scale)	NOX1	unclassified
193	2.16096	# of interactions (all PPI) (log2 scale)	E2F2	paralog
194	5.89191	# of interactions (all PPI) (log2 scale)	PSMB1	unclassified
195	3.83621	# of interactions (all PPI) (log2 scale)	SYN1	paralog
196	4.24593	# of interactions (all PPI) (log2 scale)	JARID2	unclassified
197	3.16096	# of interactions (all PPI) (log2 scale)	CDKL5	unclassified
198	2.19616	# of interactions (all PPI) (log2 scale)	CAMK1G	paralog
199	5.5091	# of interactions (all PPI) (log2 scale)	CDK11A	paralog
200	5.90508	# of interactions (all PPI) (log2 scale)	NADK	singleton
201	2.85022	# of interactions (all PPI) (log2 scale)	TFAP2B	paralog
202	0.5	# of interactions (all PPI) (log2 scale)	TFAP2D	paralog
203	0.792481	# of interactions (all PPI) (log2 scale)	DLEC1	unclassified
204	3.24593	# of interactions (all PPI) (log2 scale)	CYTH3	paralog
205	2.79248	# of interactions (all PPI) (log2 scale)	ADAM22	unclassified
206	2	# of interactions (all PPI) (log2 scale)	SYPL1	unclassified
207	2.08496	# of interactions (all PPI) (log2 scale)	CYB561	unclassified
208	5.65559	# of interactions (all PPI) (log2 scale)	SPAG9	unclassified
209	4.20893	# of interactions (all PPI) (log2 scale)	CELSR3	unclassified
210	2.90368	# of interactions (all PPI) (log2 scale)	AASS	singleton
211	2.66096	# of interactions (all PPI) (log2 scale)	PLEKHG6	unclassified
212	1.85022	# of interactions (all PPI) (log2 scale)	SS18L2	unclassified
213	1.58496	# of interactions (all PPI) (log2 scale)	MPND	unclassified
214	2.69616	# of interactions (all PPI) (log2 scale)	MGST1	unclassified
215	5.22561	# of interactions (all PPI) (log2 scale)	CRY1	unclassified
216	1.5	# of interactions (all PPI) (log2 scale)	PGLYRP1	unclassified
217	3.91645	# of interactions (all PPI) (log2 scale)	NFIX	paralog
218	2.5	# of interactions (all PPI) (log2 scale)	ST3GAL1	paralog
219	0.5	# of interactions (all PPI) (log2 scale)	MMP25	unclassified
220	2.95345	# of interactions (all PPI) (log2 scale)	IL32	singleton
221	3.24593	# of interactions (all PPI) (log2 scale)	PKD1	unclassified
222	6.14458	# of interactions (all PPI) (log2 scale)	MAPK8IP2	unclassified
223	5.18316	# of interactions (all PPI) (log2 scale)	MED24	singleton
224	3.81468	# of interactions (all PPI) (log2 scale)	RHOBTB2	paralog
225	2.22972	# of interactions (all PPI) (log2 scale)	HEATR5B	paralog
226	3.74593	# of interactions (all PPI) (log2 scale)	SEC62	singleton
227	5.64702	# of interactions (all PPI) (log2 scale)	RPS20	singleton
228	4.6496	# of interactions (all PPI) (log2 scale)	CSDE1	singleton
229	4.41486	# of interactions (all PPI) (log2 scale)	UBE3C	unclassified
230	3.19616	# of interactions (all PPI) (log2 scale)	REV3L	unclassified
231	1.29248	# of interactions (all PPI) (log2 scale)	TENM1	paralog
232	2.69616	# of interactions (all PPI) (log2 scale)	PAX7	paralog
233	1.16096	# of interactions (all PPI) (log2 scale)	MASP2	paralog
234	1.58496	# of interactions (all PPI) (log2 scale)	IYD	singleton
235	0.5	# of interactions (all PPI) (log2 scale)	FAM76A	unclassified
236	5.12692	# of interactions (all PPI) (log2 scale)	TRAF3IP3	unclassified
237	2.26178	# of interactions (all PPI) (log2 scale)	POMT2	unclassified
238	4.67326	# of interactions (all PPI) (log2 scale)	VTA1	singleton
239	2.08496	# of interactions (all PPI) (log2 scale)	MLXIPL	paralog
240	4.46832	# of interactions (all PPI) (log2 scale)	BAZ1B	unclassified
241	6.21718	# of interactions (all PPI) (log2 scale)	RANBP9	paralog
242	2.66096	# of interactions (all PPI) (log2 scale)	ETV7	unclassified
243	3.29996	# of interactions (all PPI) (log2 scale)	SPRTN	singleton
244		# of interactions (all PPI) (log2 scale)	METTL13	unclassified
245	3.89395	# of interactions (all PPI) (log2 scale)	DYRK4	unclassified
246	4.92118	# of interactions (all PPI) (log2 scale)	ZNF207	singleton
247	5.03372	# of interactions (all PPI) (log2 scale)	UQCRC1	unclassified
248	1.95345	# of interactions (all PPI) (log2 scale)	STARD3NL	unclassified
249	4.612	# of interactions (all PPI) (log2 scale)	CD9	unclassified
250	1.66096	# of interactions (all PPI) (log2 scale)	HHATL	unclassified
251	4.95943	# of interactions (all PPI) (log2 scale)	NCAPD2	unclassified
252	4.30367	# of interactions (all PPI) (log2 scale)	IFFO1	paralog
253	1.29248	# of interactions (all PPI) (log2 scale)	GIPR	unclassified
254	3.92275	# of interactions (all PPI) (log2 scale)	PHF7	unclassified
255	0.5	# of interactions (all PPI) (log2 scale)	SEMA3G	unclassified
256	4.92118	# of interactions (all PPI) (log2 scale)	NISCH	unclassified
257	2.56464	# of interactions (all PPI) (log2 scale)	STAB1	unclassified
258	2.95345	# of interactions (all PPI) (log2 scale)	FUZ	singleton
259	0.5	# of interactions (all PPI) (log2 scale)	SLC6A13	paralog
260	3.48864	# of interactions (all PPI) (log2 scale)	IDS	unclassified
261	3.31468	# of interactions (all PPI) (log2 scale)	PRSS3	paralog
262	1.5	# of interactions (all PPI) (log2 scale)	ZNF200	unclassified
263	4.95119	# of interactions (all PPI) (log2 scale)	CD4	unclassified
264	0.5	# of interactions (all PPI) (log2 scale)	LRRC23	unclassified
265	5.80367	# of interactions (all PPI) (log2 scale)	BTK	paralog
266	1.5	# of interactions (all PPI) (log2 scale)	HFE	unclassified
267	4.05164	# of interactions (all PPI) (log2 scale)	SCMH1	unclassified
268	7.51309	# of interactions (all PPI) (log2 scale)	FYN	unclassified
269	3	# of interactions (all PPI) (log2 scale)	HIVEP2	unclassified
270	0.5	# of interactions (all PPI) (log2 scale)	FMO1	paralog
271		# of interactions (all PPI) (log2 scale)	TCEB3	unclassified
272	3.29248	# of interactions (all PPI) (log2 scale)	LYPLA2	paralog
273	1.5	# of interactions (all PPI) (log2 scale)	CLCN6	unclassified
274	4.37744	# of interactions (all PPI) (log2 scale)	MRC2	unclassified
275	4.58496	# of interactions (all PPI) (log2 scale)	NME2	unclassified
276		# of interactions (all PPI) (log2 scale)	SLC6A7	unclassified
277	1	# of interactions (all PPI) (log2 scale)	TSPAN9	unclassified
278	0.792481	# of interactions (all PPI) (log2 scale)	BTBD7	unclassified
279	4.59615	# of interactions (all PPI) (log2 scale)	APBA3	paralog
280	5.38244	# of interactions (all PPI) (log2 scale)	MKS1	unclassified
281	1.79248	# of interactions (all PPI) (log2 scale)	ABHD5	unclassified
282		# of interactions (all PPI) (log2 scale)	KAL1	unclassified
283	5.07994	# of interactions (all PPI) (log2 scale)	AKAP8L	unclassified
284	3.45345	# of interactions (all PPI) (log2 scale)	MBTD1	unclassified
285	4.19616	# of interactions (all PPI) (log2 scale)	UTP18	unclassified
286	2.72972	# of interactions (all PPI) (log2 scale)	RNF216	unclassified
287	4.91645	# of interactions (all PPI) (log2 scale)	TTC19	unclassified
288	6.09011	# of interactions (all PPI) (log2 scale)	PTBP1	paralog
289	3.29248	# of interactions (all PPI) (log2 scale)	DPF1	paralog
290	1.79248	# of interactions (all PPI) (log2 scale)	SYT7	unclassified
291	3.63339	# of interactions (all PPI) (log2 scale)	LARS2	unclassified
292	5.05164	# of interactions (all PPI) (log2 scale)	PIK3C2A	unclassified
293	4.6496	# of interactions (all PPI) (log2 scale)	PLAUR	unclassified
294	4.96315	# of interactions (all PPI) (log2 scale)	ANLN	unclassified
295	5.33886	# of interactions (all PPI) (log2 scale)	WIZ	unclassified
296	4.45345	# of interactions (all PPI) (log2 scale)	RABGAP1	paralog
297	3.66096	# of interactions (all PPI) (log2 scale)	DCN	unclassified
298	3.9915	# of interactions (all PPI) (log2 scale)	QPCTL	paralog
299	6.00945	# of interactions (all PPI) (log2 scale)	PPP5C	unclassified
300	3.22972	# of interactions (all PPI) (log2 scale)	CEP68	unclassified
301	3.45345	# of interactions (all PPI) (log2 scale)	MAP4K3	paralog
302	3.63339	# of interactions (all PPI) (log2 scale)	ZBTB32	unclassified
303	3	# of interactions (all PPI) (log2 scale)	TYROBP	singleton
304	1.58496	# of interactions (all PPI) (log2 scale)	TMEM159	singleton
305	3.22972	# of interactions (all PPI) (log2 scale)	GABRA3	paralog
306	8.76583	# of interactions (all PPI) (log2 scale)	BRCA1	unclassified
307	4.49718	# of interactions (all PPI) (log2 scale)	ERCC1	singleton
308	3.19616	# of interactions (all PPI) (log2 scale)	CD22	unclassified
309	1.16096	# of interactions (all PPI) (log2 scale)	MBTPS2	singleton
310	4.63806	# of interactions (all PPI) (log2 scale)	PRICKLE3	paralog
311	4.30367	# of interactions (all PPI) (log2 scale)	LTF	paralog
312	3.84674	# of interactions (all PPI) (log2 scale)	EXTL3	unclassified
313	3.85022	# of interactions (all PPI) (log2 scale)	NR1H4	unclassified
314	2.89068	# of interactions (all PPI) (log2 scale)	ELOVL5	unclassified
315	2.92899	# of interactions (all PPI) (log2 scale)	ALOX5	unclassified
316	1.29248	# of interactions (all PPI) (log2 scale)	KDM5D	unclassified
317	4.54373	# of interactions (all PPI) (log2 scale)	CALCOCO1	unclassified
318	2.04373	# of interactions (all PPI) (log2 scale)	UBR7	unclassified
319	3.69616	# of interactions (all PPI) (log2 scale)	MAP4K5	paralog
320	2.80735	# of interactions (all PPI) (log2 scale)	EHD3	paralog
321	3.39721	# of interactions (all PPI) (log2 scale)	PSMC4	unclassified
322	1.40368	# of interactions (all PPI) (log2 scale)	MAN2B2	unclassified
323	0.5	# of interactions (all PPI) (log2 scale)	SLC7A14	unclassified
324		# of interactions (all PPI) (log2 scale)	CLDN11	unclassified
325	1	# of interactions (all PPI) (log2 scale)	SLC25A39	unclassified
326	5.31148	# of interactions (all PPI) (log2 scale)	MVP	singleton
327	3.72561	# of interactions (all PPI) (log2 scale)	NUB1	singleton
328	3.01118	# of interactions (all PPI) (log2 scale)	PGM3	singleton
329	0.792481	# of interactions (all PPI) (log2 scale)	RWDD2A	unclassified
330	5.47564	# of interactions (all PPI) (log2 scale)	CLK1	paralog
331	3.69616	# of interactions (all PPI) (log2 scale)	POLR3B	unclassified
332	2.58496	# of interactions (all PPI) (log2 scale)	ANGEL1	unclassified
333	2.42899	# of interactions (all PPI) (log2 scale)	RNF14	unclassified
334	1.79248	# of interactions (all PPI) (log2 scale)	DNASE1L1	unclassified
335	3.4771	# of interactions (all PPI) (log2 scale)	DDX11	unclassified
336	1.79248	# of interactions (all PPI) (log2 scale)	HEBP1	unclassified
337	2.85022	# of interactions (all PPI) (log2 scale)	GPRC5A	unclassified
338	0.5	# of interactions (all PPI) (log2 scale)	MAMLD1	unclassified
339	2.90368	# of interactions (all PPI) (log2 scale)	CD6	unclassified
340	4.83621	# of interactions (all PPI) (log2 scale)	TACC3	paralog
341	4.39068	# of interactions (all PPI) (log2 scale)	UFL1	singleton
342	5.31331	# of interactions (all PPI) (log2 scale)	POLA2	unclassified
343	3.45345	# of interactions (all PPI) (log2 scale)	ZC3H3	unclassified
344	5.06785	# of interactions (all PPI) (log2 scale)	CAPN1	paralog
345	2.76178	# of interactions (all PPI) (log2 scale)	ACPP	unclassified
346	4.19616	# of interactions (all PPI) (log2 scale)	MDH1	unclassified
347	2.90368	# of interactions (all PPI) (log2 scale)	SLC30A9	unclassified
348	2.54373	# of interactions (all PPI) (log2 scale)	MTMR11	unclassified
349	7.44537	# of interactions (all PPI) (log2 scale)	COX15	singleton
350	2.40368	# of interactions (all PPI) (log2 scale)	CCDC88C	paralog
351	6.09769	# of interactions (all PPI) (log2 scale)	YAF2	unclassified
352	4.72561	# of interactions (all PPI) (log2 scale)	ZMYND11	unclassified
353	5.73888	# of interactions (all PPI) (log2 scale)	WAS	unclassified
354	3.68316	# of interactions (all PPI) (log2 scale)	DPEP1	unclassified
355	5.2608	# of interactions (all PPI) (log2 scale)	BID	singleton
356	6.78807	# of interactions (all PPI) (log2 scale)	MATR3	unclassified
357	1	# of interactions (all PPI) (log2 scale)	NPC1L1	unclassified
358	4.11441	# of interactions (all PPI) (log2 scale)	XYLT2	unclassified
359	2.62396	# of interactions (all PPI) (log2 scale)	RGPD5	paralog
360	3.08496	# of interactions (all PPI) (log2 scale)	STMN4	unclassified
361	6.02967	# of interactions (all PPI) (log2 scale)	NUDCD3	unclassified
362	4.06464	# of interactions (all PPI) (log2 scale)	ISL1	unclassified
363	3.1427	# of interactions (all PPI) (log2 scale)	CHDH	singleton
364	3.26958	# of interactions (all PPI) (log2 scale)	IL20RA	unclassified
365	1.29248	# of interactions (all PPI) (log2 scale)	CLCA1	paralog
366	1	# of interactions (all PPI) (log2 scale)	CLCA4	paralog
367	2	# of interactions (all PPI) (log2 scale)	GLT8D1	unclassified
368	3.1427	# of interactions (all PPI) (log2 scale)	ATP2C1	unclassified
369	3.30735	# of interactions (all PPI) (log2 scale)	IGF1	unclassified
370	1.29248	# of interactions (all PPI) (log2 scale)	SLC38A5	unclassified
371	5.41645	# of interactions (all PPI) (log2 scale)	RALBP1	unclassified
372	3.01118	# of interactions (all PPI) (log2 scale)	RUFY3	paralog
373	3.79248	# of interactions (all PPI) (log2 scale)	CNTN1	paralog
374		# of interactions (all PPI) (log2 scale)	SLC11A1	unclassified
375	4.85022	# of interactions (all PPI) (log2 scale)	WWTR1	unclassified
376	3.66096	# of interactions (all PPI) (log2 scale)	AGPS	unclassified
377	3.0222	# of interactions (all PPI) (log2 scale)	CXorf56	singleton
378	3.08496	# of interactions (all PPI) (log2 scale)	ATP1A2	paralog
379	4.10716	# of interactions (all PPI) (log2 scale)	TTC27	unclassified
380	0.5	# of interactions (all PPI) (log2 scale)	ZNF582	unclassified
381	2.45345	# of interactions (all PPI) (log2 scale)	VSIG2	unclassified
382	2.58496	# of interactions (all PPI) (log2 scale)	PHLDB1	paralog
383	0.792481	# of interactions (all PPI) (log2 scale)	MARCO	unclassified
384	1.66096	# of interactions (all PPI) (log2 scale)	CYP24A1	unclassified
385		# of interactions (all PPI) (log2 scale)	PRDM11	unclassified
386	1	# of interactions (all PPI) (log2 scale)	SYT13	unclassified
387	2.26178	# of interactions (all PPI) (log2 scale)	SNAI2	paralog
388	5.07297	# of interactions (all PPI) (log2 scale)	CD74	unclassified
389	3.74593	# of interactions (all PPI) (log2 scale)	HGF	unclassified
390	4.81468	# of interactions (all PPI) (log2 scale)	ZRANB1	unclassified
391	4.1496	# of interactions (all PPI) (log2 scale)	NCDN	singleton
392		# of interactions (all PPI) (log2 scale)	GPR124	paralog
393	4.57741	# of interactions (all PPI) (log2 scale)	ZFP64	unclassified
394	5.27921	# of interactions (all PPI) (log2 scale)	MNAT1	singleton
395	3.90368	# of interactions (all PPI) (log2 scale)	SAMD4A	paralog
396	4.16096	# of interactions (all PPI) (log2 scale)	RUNX3	paralog
397		# of interactions (all PPI) (log2 scale)	MRE11A	singleton
398	2.19616	# of interactions (all PPI) (log2 scale)	PLEKHB1	paralog
399	2.69616	# of interactions (all PPI) (log2 scale)	SERPINB1	unclassified
400	0.5	# of interactions (all PPI) (log2 scale)	CYP3A43	unclassified
401	1.95345	# of interactions (all PPI) (log2 scale)	SLC7A9	unclassified
402	2.91645	# of interactions (all PPI) (log2 scale)	SPAST	unclassified
403	2.85022	# of interactions (all PPI) (log2 scale)	NRXN3	paralog
404	2.91645	# of interactions (all PPI) (log2 scale)	OSBPL5	paralog
405	5.00701	# of interactions (all PPI) (log2 scale)	AQR	unclassified
406	4.5222	# of interactions (all PPI) (log2 scale)	CPS1	unclassified
407	0.792481	# of interactions (all PPI) (log2 scale)	C8B	unclassified
408	5.10473	# of interactions (all PPI) (log2 scale)	FHL1	unclassified
409		# of interactions (all PPI) (log2 scale)	RTFDC1	unclassified
410	1.58496	# of interactions (all PPI) (log2 scale)	GABRA1	paralog
411	2.08496	# of interactions (all PPI) (log2 scale)	NLRP2	unclassified
412	1	# of interactions (all PPI) (log2 scale)	SLC45A4	unclassified
413	4.95119	# of interactions (all PPI) (log2 scale)	RNF10	unclassified
414	1.66096	# of interactions (all PPI) (log2 scale)	ZNF839	singleton
415	2.45345	# of interactions (all PPI) (log2 scale)	ZDHHC6	unclassified
416	2.62396	# of interactions (all PPI) (log2 scale)	GRAMD1B	unclassified
417	2.54373	# of interactions (all PPI) (log2 scale)	RNH1	unclassified
418	3.01118	# of interactions (all PPI) (log2 scale)	NDUFS1	singleton
419	6.17616	# of interactions (all PPI) (log2 scale)	RB1CC1	singleton
420	4.85712	# of interactions (all PPI) (log2 scale)	ERP44	unclassified
421	5.56946	# of interactions (all PPI) (log2 scale)	ALAS1	unclassified
422	5.73685	# of interactions (all PPI) (log2 scale)	BIRC3	paralog
423	4.31468	# of interactions (all PPI) (log2 scale)	AKAP11	unclassified
424	1.5	# of interactions (all PPI) (log2 scale)	GLRX2	unclassified
425	2.74593	# of interactions (all PPI) (log2 scale)	SNAPC1	singleton
426	2	# of interactions (all PPI) (log2 scale)	DERA	singleton
427	5.68643	# of interactions (all PPI) (log2 scale)	STRAP	unclassified
428	2.95345	# of interactions (all PPI) (log2 scale)	ABCC2	unclassified
429	3.94741	# of interactions (all PPI) (log2 scale)	DEF6	unclassified
430	4.39232	# of interactions (all PPI) (log2 scale)	PLEKHO1	unclassified
431	3.74593	# of interactions (all PPI) (log2 scale)	GCLM	singleton
432	4.5	# of interactions (all PPI) (log2 scale)	UBR2	paralog
433	3.74593	# of interactions (all PPI) (log2 scale)	EHD2	paralog
434	2.40368	# of interactions (all PPI) (log2 scale)	DEPDC1	unclassified
435	3.1427	# of interactions (all PPI) (log2 scale)	CCDC28A	unclassified
436	3.72972	# of interactions (all PPI) (log2 scale)	RRAGD	unclassified
437	5.10777	# of interactions (all PPI) (log2 scale)	HSF2	unclassified
438	2.79248	# of interactions (all PPI) (log2 scale)	PHF20	paralog
439	1.90368	# of interactions (all PPI) (log2 scale)	HSD17B6	paralog
440	4.75686	# of interactions (all PPI) (log2 scale)	NR1H3	unclassified
441	1.95345	# of interactions (all PPI) (log2 scale)	TYMP	singleton
442	5.11441	# of interactions (all PPI) (log2 scale)	NCAPH2	singleton
443	4.08496	# of interactions (all PPI) (log2 scale)	TOMM34	unclassified
444	4.42587	# of interactions (all PPI) (log2 scale)	SEC63	unclassified
445	5.30367	# of interactions (all PPI) (log2 scale)	KPNA6	paralog
446	7.80928	# of interactions (all PPI) (log2 scale)	VIM	paralog
447		# of interactions (all PPI) (log2 scale)		unclassified
448	5.89964	# of interactions (all PPI) (log2 scale)	FAS	unclassified
449	1.16096	# of interactions (all PPI) (log2 scale)	RNASET2	unclassified
450	5.58025	# of interactions (all PPI) (log2 scale)	CD44	unclassified
451	1.66096	# of interactions (all PPI) (log2 scale)	KCNG1	paralog
452	2.66096	# of interactions (all PPI) (log2 scale)	AGPAT4	unclassified
453	3.29248	# of interactions (all PPI) (log2 scale)	SLAMF7	unclassified
454	1.79248	# of interactions (all PPI) (log2 scale)	BTN3A1	paralog
455	4.01118	# of interactions (all PPI) (log2 scale)	MIPEP	unclassified
456	3.01118	# of interactions (all PPI) (log2 scale)	PRKCH	unclassified
457	1.66096	# of interactions (all PPI) (log2 scale)	INSRR	paralog
458	3.08496	# of interactions (all PPI) (log2 scale)	IFNGR1	unclassified
459	3.11441	# of interactions (all PPI) (log2 scale)	B4GALT7	unclassified
460	4.98217	# of interactions (all PPI) (log2 scale)	SH2D2A	unclassified
461	4.31468	# of interactions (all PPI) (log2 scale)	VRK2	paralog
462	5.60412	# of interactions (all PPI) (log2 scale)	TNFRSF1B	unclassified
463	3.56464	# of interactions (all PPI) (log2 scale)	VEZT	singleton
464	3.28493	# of interactions (all PPI) (log2 scale)	POU2F2	unclassified
465	2.29248	# of interactions (all PPI) (log2 scale)	BRD9	paralog
466	5.06914	# of interactions (all PPI) (log2 scale)	SNX1	unclassified
467	4.19616	# of interactions (all PPI) (log2 scale)	TBPL1	unclassified
468	3.26178	# of interactions (all PPI) (log2 scale)	ARNTL2	unclassified
469	5.82911	# of interactions (all PPI) (log2 scale)	BCLAF1	unclassified
470	2.71313	# of interactions (all PPI) (log2 scale)	SLC39A9	unclassified
471	2.29248	# of interactions (all PPI) (log2 scale)	ANK1	unclassified
472		# of interactions (all PPI) (log2 scale)	IBSP	singleton
473	3.16096	# of interactions (all PPI) (log2 scale)	TFB1M	unclassified
474	5.44741	# of interactions (all PPI) (log2 scale)	RABEP1	paralog
475	3.08496	# of interactions (all PPI) (log2 scale)	HMGB3	paralog
476	2.76178	# of interactions (all PPI) (log2 scale)	NUP160	singleton
477	4.63922	# of interactions (all PPI) (log2 scale)	BAK1	unclassified
478	2.74593	# of interactions (all PPI) (log2 scale)	MUSK	unclassified
479	3.48864	# of interactions (all PPI) (log2 scale)	IKZF2	paralog
480	5.95345	# of interactions (all PPI) (log2 scale)	GRN	singleton
481	2.16096	# of interactions (all PPI) (log2 scale)	FAM13B	unclassified
482	1.79248	# of interactions (all PPI) (log2 scale)	ARHGAP31	paralog
483	3.54373	# of interactions (all PPI) (log2 scale)	CENPQ	singleton
484	4.0222	# of interactions (all PPI) (log2 scale)	SARS	unclassified
485	3.62869	# of interactions (all PPI) (log2 scale)	RANBP3	paralog
486	3.80735	# of interactions (all PPI) (log2 scale)	ARID4A	unclassified
487		# of interactions (all PPI) (log2 scale)	TSSC1	unclassified
488	3.1427	# of interactions (all PPI) (log2 scale)	PNPLA6	paralog
489	5.10777	# of interactions (all PPI) (log2 scale)	IFT88	unclassified
490	3.08496	# of interactions (all PPI) (log2 scale)	ALG1	unclassified
491	4.6496	# of interactions (all PPI) (log2 scale)	ZCCHC8	singleton
492	4.54638	# of interactions (all PPI) (log2 scale)	ABCF2	unclassified
493	1.29248	# of interactions (all PPI) (log2 scale)	CHPF2	unclassified
494	2.66096	# of interactions (all PPI) (log2 scale)	LRRC7	unclassified
495	2.37744	# of interactions (all PPI) (log2 scale)	FUT8	unclassified
496	3.37744	# of interactions (all PPI) (log2 scale)	UBA6	unclassified
497	5.93112	# of interactions (all PPI) (log2 scale)	GAB2	unclassified
498	4.45345	# of interactions (all PPI) (log2 scale)	ATP6V0A1	unclassified
499	5.95738	# of interactions (all PPI) (log2 scale)	PIAS1	paralog
500	4.06464	# of interactions (all PPI) (log2 scale)	SLC4A7	unclassified
501	2.40368	# of interactions (all PPI) (log2 scale)	APBA2	paralog
502	5.42275	# of interactions (all PPI) (log2 scale)	MAP2K3	paralog
503		# of interactions (all PPI) (log2 scale)	EFCAB1	unclassified
504	3.06464	# of interactions (all PPI) (log2 scale)	TMSB10	unclassified
505	2.45345	# of interactions (all PPI) (log2 scale)	ASTE1	singleton
506	3.40368	# of interactions (all PPI) (log2 scale)	RNF19A	unclassified
507	2.19616	# of interactions (all PPI) (log2 scale)	PEX3	singleton
508	7.67761	# of interactions (all PPI) (log2 scale)	GABARAPL2	unclassified
509	3.71313	# of interactions (all PPI) (log2 scale)	MYOC	paralog
510	3.08496	# of interactions (all PPI) (log2 scale)	SH3YL1	unclassified
511	4.78112	# of interactions (all PPI) (log2 scale)	FAM136A	singleton
512	5.02764	# of interactions (all PPI) (log2 scale)	VCL	unclassified
513	5.20734	# of interactions (all PPI) (log2 scale)	DEPDC1B	unclassified
514	1.90368	# of interactions (all PPI) (log2 scale)	DAPK2	unclassified
515	4.51809	# of interactions (all PPI) (log2 scale)	NSMAF	unclassified
516	4.30735	# of interactions (all PPI) (log2 scale)	ADSS	paralog
517	2.5	# of interactions (all PPI) (log2 scale)	STAP1	unclassified
518	3.91645	# of interactions (all PPI) (log2 scale)	TIMP2	unclassified
519	5.05033	# of interactions (all PPI) (log2 scale)	RFC1	unclassified
520	3.74593	# of interactions (all PPI) (log2 scale)	TBC1D23	unclassified
521	7.95899	# of interactions (all PPI) (log2 scale)	CUL3	unclassified
522	0.792481	# of interactions (all PPI) (log2 scale)	MYOM2	unclassified
523	1.85022	# of interactions (all PPI) (log2 scale)	OTC	unclassified
524	1.29248	# of interactions (all PPI) (log2 scale)	CYP46A1	unclassified
525		# of interactions (all PPI) (log2 scale)	ZZZ3	unclassified
526	2.91645	# of interactions (all PPI) (log2 scale)	SLC18A1	paralog
527	5.63573	# of interactions (all PPI) (log2 scale)	USP2	paralog
528	2.29248	# of interactions (all PPI) (log2 scale)	CASR	paralog
529	3.63339	# of interactions (all PPI) (log2 scale)	TUBG2	paralog
530	5.67905	# of interactions (all PPI) (log2 scale)	RPL26L1	paralog
531	3.69616	# of interactions (all PPI) (log2 scale)	FLT4	paralog
532	5.05426	# of interactions (all PPI) (log2 scale)	NSUN2	unclassified
533	2.90368	# of interactions (all PPI) (log2 scale)	FBXO42	unclassified
534	3.0222	# of interactions (all PPI) (log2 scale)	MFAP3	unclassified
535	2.16096	# of interactions (all PPI) (log2 scale)	MRI1	unclassified
536	1.5	# of interactions (all PPI) (log2 scale)	METTL1	singleton
537	3.22972	# of interactions (all PPI) (log2 scale)	HOXC8	paralog
538	2	# of interactions (all PPI) (log2 scale)	AGA	unclassified
539	3.77345	# of interactions (all PPI) (log2 scale)	PI4K2B	paralog
540	3.88078	# of interactions (all PPI) (log2 scale)	BOD1L1	unclassified
541	3.08496	# of interactions (all PPI) (log2 scale)	MAT2B	singleton
542	0.792481	# of interactions (all PPI) (log2 scale)	TLL1	paralog
543	4.90929	# of interactions (all PPI) (log2 scale)	EDC4	singleton
544	3.59984	# of interactions (all PPI) (log2 scale)	TRIO	unclassified
545	2.62396	# of interactions (all PPI) (log2 scale)	VCAN	unclassified
546	1.16096	# of interactions (all PPI) (log2 scale)	CLEC16A	singleton
547	3.29248	# of interactions (all PPI) (log2 scale)	MSR1	unclassified
548	6.29436	# of interactions (all PPI) (log2 scale)	CDH1	paralog
549		# of interactions (all PPI) (log2 scale)	SKIV2L2	unclassified
550	1.5	# of interactions (all PPI) (log2 scale)	DNAH5	unclassified
551	3.22972	# of interactions (all PPI) (log2 scale)	ZFYVE16	unclassified
552		# of interactions (all PPI) (log2 scale)	FAM65A	unclassified
553	2.79248	# of interactions (all PPI) (log2 scale)	C6	unclassified
554	4.94892	# of interactions (all PPI) (log2 scale)	RAI14	unclassified
555	4.03841	# of interactions (all PPI) (log2 scale)	SOX30	unclassified
556	5.35454	# of interactions (all PPI) (log2 scale)	PNKP	unclassified
557		# of interactions (all PPI) (log2 scale)	BEST2	paralog
558	4.51118	# of interactions (all PPI) (log2 scale)	PHLPP2	unclassified
559	5.59058	# of interactions (all PPI) (log2 scale)	SPDL1	singleton
560	4.5222	# of interactions (all PPI) (log2 scale)	STAU2	paralog
561		# of interactions (all PPI) (log2 scale)	PQLC2	unclassified
562		# of interactions (all PPI) (log2 scale)	CTNS	singleton
563	1.79248	# of interactions (all PPI) (log2 scale)	RTN4R	unclassified
564	3.19616	# of interactions (all PPI) (log2 scale)	PHF23	unclassified
565	2.08496	# of interactions (all PPI) (log2 scale)	CDH10	unclassified
566	1.79248	# of interactions (all PPI) (log2 scale)	INPP4A	paralog
567	2.90368	# of interactions (all PPI) (log2 scale)	RAB27B	unclassified
568	5.51084	# of interactions (all PPI) (log2 scale)	PSMA4	unclassified
569	1.5	# of interactions (all PPI) (log2 scale)	MYO16	unclassified
570	3.5	# of interactions (all PPI) (log2 scale)	LSG1	unclassified
571	1.5	# of interactions (all PPI) (log2 scale)	PARP3	unclassified
572	1.79248	# of interactions (all PPI) (log2 scale)	TNC	paralog
573	1.29248	# of interactions (all PPI) (log2 scale)	THAP3	unclassified
574		# of interactions (all PPI) (log2 scale)	FAM65C	unclassified
575	2.5	# of interactions (all PPI) (log2 scale)	TDP1	singleton
576	1.79248	# of interactions (all PPI) (log2 scale)	AIFM2	unclassified
577		# of interactions (all PPI) (log2 scale)	C2orf83	unclassified
578	3.06464	# of interactions (all PPI) (log2 scale)	SPATA7	singleton
579	5.18316	# of interactions (all PPI) (log2 scale)	MED17	unclassified
580	2.87744	# of interactions (all PPI) (log2 scale)	RETSAT	unclassified
581	3.11441	# of interactions (all PPI) (log2 scale)	CAPG	unclassified
582	4.77345	# of interactions (all PPI) (log2 scale)	AP2S1	unclassified
583	1.29248	# of interactions (all PPI) (log2 scale)	USH2A	unclassified
584	1.29248	# of interactions (all PPI) (log2 scale)	ZPBP	unclassified
585	0.792481	# of interactions (all PPI) (log2 scale)	TG	unclassified
586		# of interactions (all PPI) (log2 scale)	ADAM28	unclassified
587		# of interactions (all PPI) (log2 scale)	BARX2	unclassified
588	6.13981	# of interactions (all PPI) (log2 scale)	DCUN1D1	paralog
589	3.08496	# of interactions (all PPI) (log2 scale)	JADE2	paralog
590	2.58496	# of interactions (all PPI) (log2 scale)	ZIC2	paralog
591	5.12869	# of interactions (all PPI) (log2 scale)	LCP2	paralog
592	1.95345	# of interactions (all PPI) (log2 scale)	TRIT1	singleton
593	3.16993	# of interactions (all PPI) (log2 scale)	ADRB1	paralog
594		# of interactions (all PPI) (log2 scale)	GUCA2B	unclassified
595	6.26374	# of interactions (all PPI) (log2 scale)	CUL7	unclassified
596	5.99363	# of interactions (all PPI) (log2 scale)	CTNNA1	unclassified
597	3.48864	# of interactions (all PPI) (log2 scale)	PHKA2	paralog
598	2.08496	# of interactions (all PPI) (log2 scale)	CNTLN	singleton
599	3.74593	# of interactions (all PPI) (log2 scale)	EPHA3	unclassified
600	8.03761	# of interactions (all PPI) (log2 scale)	HSPA5	unclassified
601	4.6677	# of interactions (all PPI) (log2 scale)	DSG2	unclassified
602	3.08496	# of interactions (all PPI) (log2 scale)	GEMIN8	singleton
603	7.27744	# of interactions (all PPI) (log2 scale)	OFD1	singleton
604	2.79248	# of interactions (all PPI) (log2 scale)	GPM6B	paralog
605	3.82193	# of interactions (all PPI) (log2 scale)	MAGEC2	unclassified
606	2	# of interactions (all PPI) (log2 scale)	PREX2	paralog
607	3.37744	# of interactions (all PPI) (log2 scale)	WDR37	unclassified
608	4.58496	# of interactions (all PPI) (log2 scale)	YTHDC2	unclassified
609	3.69616	# of interactions (all PPI) (log2 scale)	CTPS2	paralog
610	4.01118	# of interactions (all PPI) (log2 scale)	ATP6V1H	singleton
611	5.66993	# of interactions (all PPI) (log2 scale)	POLR2B	unclassified
612	2.74593	# of interactions (all PPI) (log2 scale)	FAM214A	unclassified
613	0.5	# of interactions (all PPI) (log2 scale)	ARAP2	paralog
614	5.46832	# of interactions (all PPI) (log2 scale)	TPR	unclassified
615	2.66096	# of interactions (all PPI) (log2 scale)	CP	unclassified
616	2.29248	# of interactions (all PPI) (log2 scale)	KIAA0556	singleton
617	6.29949	# of interactions (all PPI) (log2 scale)	DTNBP1	unclassified
618	1.90368	# of interactions (all PPI) (log2 scale)	XK	unclassified
619		# of interactions (all PPI) (log2 scale)	ANO2	unclassified
620	1	# of interactions (all PPI) (log2 scale)	C12orf4	singleton
621	4.46241	# of interactions (all PPI) (log2 scale)	SCML1	unclassified
622	2.87744	# of interactions (all PPI) (log2 scale)	WWC3	unclassified
623	0.5	# of interactions (all PPI) (log2 scale)	ARHGAP6	unclassified
624	0.792481	# of interactions (all PPI) (log2 scale)	FAM184B	unclassified
625	5.03841	# of interactions (all PPI) (log2 scale)	MAP4	paralog
626	6.1848	# of interactions (all PPI) (log2 scale)	GOPC	unclassified
627	2.29248	# of interactions (all PPI) (log2 scale)	ROS1	unclassified
628	4.43518	# of interactions (all PPI) (log2 scale)	USP28	unclassified
629	5.16546	# of interactions (all PPI) (log2 scale)	HDAC9	unclassified
630	3.89068	# of interactions (all PPI) (log2 scale)	TSPAN17	paralog
631	4.38244	# of interactions (all PPI) (log2 scale)	NOP16	singleton
632	3.54373	# of interactions (all PPI) (log2 scale)	CC2D2A	unclassified
633	3.62869	# of interactions (all PPI) (log2 scale)	RRM2B	unclassified
634	2.54373	# of interactions (all PPI) (log2 scale)	ZNF800	unclassified
635	2.83621	# of interactions (all PPI) (log2 scale)	TNFRSF17	singleton
636	1.79248	# of interactions (all PPI) (log2 scale)	SNX29	unclassified
637	2.62396	# of interactions (all PPI) (log2 scale)	LMO3	paralog
638	4.24593	# of interactions (all PPI) (log2 scale)	MRPS10	singleton
639	0.5	# of interactions (all PPI) (log2 scale)	GUCA1A	unclassified
640	3.40368	# of interactions (all PPI) (log2 scale)	RSF1	unclassified
641	2.58496	# of interactions (all PPI) (log2 scale)	VPS13D	unclassified
642	2.56464	# of interactions (all PPI) (log2 scale)	CELF2	unclassified
643	4.86396	# of interactions (all PPI) (log2 scale)	FAM120A	paralog
644	2.79248	# of interactions (all PPI) (log2 scale)	R3HDM1	paralog
645	2.45345	# of interactions (all PPI) (log2 scale)	COL9A2	unclassified
646	2.29248	# of interactions (all PPI) (log2 scale)	KITLG	singleton
647	4.0222	# of interactions (all PPI) (log2 scale)	ERCC8	unclassified
648	1.29248	# of interactions (all PPI) (log2 scale)	ADAMTS6	paralog
649	1	# of interactions (all PPI) (log2 scale)	H6PD	unclassified
650	5.23837	# of interactions (all PPI) (log2 scale)	VAMP3	paralog
651	2.79248	# of interactions (all PPI) (log2 scale)	PER3	paralog
652	1.29248	# of interactions (all PPI) (log2 scale)	UTS2	singleton
653	1.85022	# of interactions (all PPI) (log2 scale)	TNFRSF9	unclassified
654	3.63806	# of interactions (all PPI) (log2 scale)	EPN3	unclassified
655	3.60473	# of interactions (all PPI) (log2 scale)	LTBP1	unclassified
656	5.52628	# of interactions (all PPI) (log2 scale)	RCN1	unclassified
657	3.45345	# of interactions (all PPI) (log2 scale)	ELN	singleton
658	5.07994	# of interactions (all PPI) (log2 scale)	RFC2	unclassified
659	4.54373	# of interactions (all PPI) (log2 scale)	ARID1B	unclassified
660	1.85022	# of interactions (all PPI) (log2 scale)	CLPTM1L	unclassified
661	5.88863	# of interactions (all PPI) (log2 scale)	NEDD4L	paralog
662	5.97071	# of interactions (all PPI) (log2 scale)	FOXP3	paralog
663	2.56464	# of interactions (all PPI) (log2 scale)	PPP1R3F	unclassified
664	2.08496	# of interactions (all PPI) (log2 scale)	HEXB	paralog
665	1.95345	# of interactions (all PPI) (log2 scale)	PTCD2	unclassified
666		# of interactions (all PPI) (log2 scale)	KIAA2022	unclassified
667	2.58496	# of interactions (all PPI) (log2 scale)	JKAMP	singleton
668	4.51395	# of interactions (all PPI) (log2 scale)	DKK3	unclassified
669	4.31468	# of interactions (all PPI) (log2 scale)	ARHGEF5	paralog
670	2.90368	# of interactions (all PPI) (log2 scale)	NFE2L3	paralog
671	1	# of interactions (all PPI) (log2 scale)	MCUR1	unclassified
672	7.2431	# of interactions (all PPI) (log2 scale)	LIMA1	unclassified
673	3.45345	# of interactions (all PPI) (log2 scale)	LETMD1	unclassified
674	3.26958	# of interactions (all PPI) (log2 scale)	SLC4A8	paralog
675	4.35712	# of interactions (all PPI) (log2 scale)	LAMC3	paralog
676	3.41009	# of interactions (all PPI) (log2 scale)	PTGER3	paralog
677	4.112	# of interactions (all PPI) (log2 scale)	TNIP3	unclassified
678	6.06785	# of interactions (all PPI) (log2 scale)	MAPK9	paralog
679	2.19616	# of interactions (all PPI) (log2 scale)	COL23A1	unclassified
680	6.87864	# of interactions (all PPI) (log2 scale)	BCAR1	paralog
681	2.95345	# of interactions (all PPI) (log2 scale)	FAM160A2	paralog
682	4.54373	# of interactions (all PPI) (log2 scale)	HERPUD1	unclassified
683	5.03707	# of interactions (all PPI) (log2 scale)	HOMER3	paralog
684	6.2238	# of interactions (all PPI) (log2 scale)	RAD51	unclassified
685	1	# of interactions (all PPI) (log2 scale)	POLQ	unclassified
686	4.6427	# of interactions (all PPI) (log2 scale)	PIK3CB	paralog
687	3.31468	# of interactions (all PPI) (log2 scale)	CYBA	singleton
688	3.80735	# of interactions (all PPI) (log2 scale)	THOC3	unclassified
689	1.79248	# of interactions (all PPI) (log2 scale)	HEBP2	unclassified
690	3.78112	# of interactions (all PPI) (log2 scale)	MPHOSPH9	singleton
691	6.03372	# of interactions (all PPI) (log2 scale)	PLEKHA5	unclassified
692	0.792481	# of interactions (all PPI) (log2 scale)	PRSS8	unclassified
693	4.66993	# of interactions (all PPI) (log2 scale)	SIKE1	unclassified
694	5.33621	# of interactions (all PPI) (log2 scale)	RRP12	singleton
695	2.29248	# of interactions (all PPI) (log2 scale)	FNIP2	unclassified
696	2.79248	# of interactions (all PPI) (log2 scale)	MSMO1	unclassified
697	2.90368	# of interactions (all PPI) (log2 scale)	TTC17	unclassified
698	2.85022	# of interactions (all PPI) (log2 scale)	ALX4	unclassified
699	1.5	# of interactions (all PPI) (log2 scale)	FSTL4	unclassified
700	3.7047	# of interactions (all PPI) (log2 scale)	FOXN3	paralog
701		# of interactions (all PPI) (log2 scale)	METTL24	singleton
702	3.95345	# of interactions (all PPI) (log2 scale)	AKR7A2	paralog
703	4.72251	# of interactions (all PPI) (log2 scale)	MRTO4	unclassified
704	0.792481	# of interactions (all PPI) (log2 scale)	NNAT	singleton
705	5.14386	# of interactions (all PPI) (log2 scale)	USE1	singleton
706	2.16096	# of interactions (all PPI) (log2 scale)	MCF2L2	unclassified
707	2.32193	# of interactions (all PPI) (log2 scale)	NRIP2	unclassified
708	3.2047	# of interactions (all PPI) (log2 scale)	LAMA3	unclassified
709	1.79248	# of interactions (all PPI) (log2 scale)	AP5M1	unclassified
710	5.08684	# of interactions (all PPI) (log2 scale)	ANAPC4	singleton
711	3.2047	# of interactions (all PPI) (log2 scale)	KCNQ1	unclassified
712	4.78112	# of interactions (all PPI) (log2 scale)	TRAPPC3	paralog
713	6.45859	# of interactions (all PPI) (log2 scale)	THRAP3	unclassified
714	2.87744	# of interactions (all PPI) (log2 scale)	PHPT1	singleton
715	1	# of interactions (all PPI) (log2 scale)	ENTPD2	unclassified
716		# of interactions (all PPI) (log2 scale)	LY75	unclassified
717	4.43054	# of interactions (all PPI) (log2 scale)	ARID4B	unclassified
718	1.16096	# of interactions (all PPI) (log2 scale)	OPN3	unclassified
719	1.72972	# of interactions (all PPI) (log2 scale)	SDCCAG8	singleton
720	4.67215	# of interactions (all PPI) (log2 scale)	PTPRN	unclassified
721		# of interactions (all PPI) (log2 scale)	HHAT	unclassified
722	5.43864	# of interactions (all PPI) (log2 scale)	KIF1B	paralog
723	5.36651	# of interactions (all PPI) (log2 scale)	FOXC1	paralog
724	3.29248	# of interactions (all PPI) (log2 scale)	TBC1D22A	unclassified
725	4.83886	# of interactions (all PPI) (log2 scale)	SYNE2	unclassified
726	1.29248	# of interactions (all PPI) (log2 scale)	PLEKHH1	paralog
727	3.19616	# of interactions (all PPI) (log2 scale)	ATP9A	unclassified
728		# of interactions (all PPI) (log2 scale)	SPO11	singleton
729	2.45345	# of interactions (all PPI) (log2 scale)	CBLN4	unclassified
730	0.5	# of interactions (all PPI) (log2 scale)	CHRDL2	unclassified
731	4.61441	# of interactions (all PPI) (log2 scale)	FAM168A	unclassified
732	2	# of interactions (all PPI) (log2 scale)	RELT	unclassified
733	2.95345	# of interactions (all PPI) (log2 scale)	GALC	singleton
734	5.58402	# of interactions (all PPI) (log2 scale)	NOP58	unclassified
735	1.29248	# of interactions (all PPI) (log2 scale)	SZRD1	singleton
736	3.69616	# of interactions (all PPI) (log2 scale)	KCNH2	paralog
737	7.85675	# of interactions (all PPI) (log2 scale)	CUL1	unclassified
738	1.85022	# of interactions (all PPI) (log2 scale)	FAM114A2	unclassified
739	5.09922	# of interactions (all PPI) (log2 scale)	CYFIP2	unclassified
740	6.112	# of interactions (all PPI) (log2 scale)	TAB2	unclassified
741	2.98864	# of interactions (all PPI) (log2 scale)	GINM1	singleton
742	6.23393	# of interactions (all PPI) (log2 scale)	EIF2AK2	unclassified
743	5.08245	# of interactions (all PPI) (log2 scale)	USP36	unclassified
744	4.46241	# of interactions (all PPI) (log2 scale)	KMT2C	unclassified
745	3.42899	# of interactions (all PPI) (log2 scale)	MCOLN3	paralog
746	2	# of interactions (all PPI) (log2 scale)	CCDC85A	paralog
747	3.48864	# of interactions (all PPI) (log2 scale)	PUM2	paralog
748	4.5222	# of interactions (all PPI) (log2 scale)	MRPL43	singleton
749	2.16096	# of interactions (all PPI) (log2 scale)	ITIH4	unclassified
750	2.08496	# of interactions (all PPI) (log2 scale)	ITIH1	paralog
751		# of interactions (all PPI) (log2 scale)	C4orf27	singleton
752	5.03908	# of interactions (all PPI) (log2 scale)	ZFR	paralog
753	2.45345	# of interactions (all PPI) (log2 scale)	ZNF280C	unclassified
754		# of interactions (all PPI) (log2 scale)	NPFFR2	paralog
755	1.16096	# of interactions (all PPI) (log2 scale)	PHF21B	unclassified
756	7.51628	# of interactions (all PPI) (log2 scale)	TRAF1	unclassified
757	3.35712	# of interactions (all PPI) (log2 scale)	RC3H2	paralog
758	2.90368	# of interactions (all PPI) (log2 scale)	IL17RB	unclassified
759	4.31468	# of interactions (all PPI) (log2 scale)	TRAF3IP2	singleton
760	3	# of interactions (all PPI) (log2 scale)	GYG2	unclassified
761	2.85022	# of interactions (all PPI) (log2 scale)	DCBLD2	unclassified
762	4.24593	# of interactions (all PPI) (log2 scale)	SERPINB3	paralog
763	7.11569	# of interactions (all PPI) (log2 scale)	SOAT1	unclassified
764	5.22715	# of interactions (all PPI) (log2 scale)	PKP2	unclassified
765	2.08496	# of interactions (all PPI) (log2 scale)	MSH4	unclassified
766	3.66096	# of interactions (all PPI) (log2 scale)	F7	unclassified
767	4.91486	# of interactions (all PPI) (log2 scale)	GDI2	unclassified
768	3.66993	# of interactions (all PPI) (log2 scale)	PRDM1	unclassified
769	5.62396	# of interactions (all PPI) (log2 scale)	ATG5	singleton
770	1.16096	# of interactions (all PPI) (log2 scale)	TMCC3	unclassified
771	2.35022	# of interactions (all PPI) (log2 scale)	PITHD1	unclassified
772	5.60777	# of interactions (all PPI) (log2 scale)	MTA3	paralog
773	5.05164	# of interactions (all PPI) (log2 scale)	USP13	unclassified
774	1.29248	# of interactions (all PPI) (log2 scale)	ATP11B	unclassified
775	1.79248	# of interactions (all PPI) (log2 scale)	LAMC2	paralog
776	4.04638	# of interactions (all PPI) (log2 scale)	CDK14	paralog
777	5.12574	# of interactions (all PPI) (log2 scale)	SEC61A1	paralog
778	5.58496	# of interactions (all PPI) (log2 scale)	PPP1R12A	unclassified
779	3.31468	# of interactions (all PPI) (log2 scale)	RASGRF1	unclassified
780	4.97564	# of interactions (all PPI) (log2 scale)	CAMK2B	paralog
781	3.52764	# of interactions (all PPI) (log2 scale)	CROCC	unclassified
782	2.82193	# of interactions (all PPI) (log2 scale)	POLR3E	singleton
783	4.59984	# of interactions (all PPI) (log2 scale)	ATP2B4	paralog
784	4.43518	# of interactions (all PPI) (log2 scale)	ZC3H11A	unclassified
785	4.53841	# of interactions (all PPI) (log2 scale)	RIOK2	unclassified
786	2	# of interactions (all PPI) (log2 scale)	YIPF1	paralog
787	4.27345	# of interactions (all PPI) (log2 scale)	NDC1	singleton
788	2	# of interactions (all PPI) (log2 scale)	DGKG	unclassified
789	2.69616	# of interactions (all PPI) (log2 scale)	FLYWCH1	unclassified
790	2.5	# of interactions (all PPI) (log2 scale)	UNKL	paralog
791	0.792481	# of interactions (all PPI) (log2 scale)	TBXAS1	unclassified
792	3.5	# of interactions (all PPI) (log2 scale)	PARP12	unclassified
793	4.60716	# of interactions (all PPI) (log2 scale)	ALDH18A1	singleton
794	3.74593	# of interactions (all PPI) (log2 scale)	TARBP1	singleton
795	1.66096	# of interactions (all PPI) (log2 scale)	PET112	singleton
796	3.72561	# of interactions (all PPI) (log2 scale)	MXD1	paralog
797	4.42587	# of interactions (all PPI) (log2 scale)	CDK17	unclassified
798		# of interactions (all PPI) (log2 scale)	DNAJC25	unclassified
799	2.58496	# of interactions (all PPI) (log2 scale)	SLC2A3	paralog
800	2.5	# of interactions (all PPI) (log2 scale)	PSD	paralog
801	4.28112	# of interactions (all PPI) (log2 scale)	CTDP1	unclassified
802	5.65189	# of interactions (all PPI) (log2 scale)	YBX3	unclassified
803	1.29248	# of interactions (all PPI) (log2 scale)	STYK1	unclassified
804	5.84106	# of interactions (all PPI) (log2 scale)	WNK1	unclassified
805	4.89721	# of interactions (all PPI) (log2 scale)	CCAR1	unclassified
806	2.89068	# of interactions (all PPI) (log2 scale)	OGFR	unclassified
807	2.58496	# of interactions (all PPI) (log2 scale)	GNA15	paralog
808	3.72972	# of interactions (all PPI) (log2 scale)	CREB3L3	paralog
809	0.5	# of interactions (all PPI) (log2 scale)	PIGV	singleton
810	2.54373	# of interactions (all PPI) (log2 scale)	PTPRU	unclassified
811	5.39436	# of interactions (all PPI) (log2 scale)	SNRNP40	unclassified
812	1.79248	# of interactions (all PPI) (log2 scale)	RIMBP2	paralog
813	0.5	# of interactions (all PPI) (log2 scale)	COL11A1	paralog
814	4.1427	# of interactions (all PPI) (log2 scale)	QSER1	unclassified
815	1.5	# of interactions (all PPI) (log2 scale)	MPC1	unclassified
816	3.35712	# of interactions (all PPI) (log2 scale)	ACAA1	unclassified
817	3.4771	# of interactions (all PPI) (log2 scale)	BCAT1	unclassified
818	5.88863	# of interactions (all PPI) (log2 scale)	HDAC7	unclassified
819	1.95345	# of interactions (all PPI) (log2 scale)	LZTS1	paralog
820	2.29248	# of interactions (all PPI) (log2 scale)	PRDM6	unclassified
821	0.5	# of interactions (all PPI) (log2 scale)	WNT8A	paralog
822	1.29248	# of interactions (all PPI) (log2 scale)	SPAG4	unclassified
823	4.97564	# of interactions (all PPI) (log2 scale)	NCKAP1	unclassified
824	5.19401	# of interactions (all PPI) (log2 scale)	MRPS35	singleton
825		# of interactions (all PPI) (log2 scale)	GUCY1B3	unclassified
826	3.19616	# of interactions (all PPI) (log2 scale)	SFSWAP	unclassified
827	5.43518	# of interactions (all PPI) (log2 scale)	TNK2	paralog
828	3.83621	# of interactions (all PPI) (log2 scale)	MON2	unclassified
829	2.66096	# of interactions (all PPI) (log2 scale)	CDH3	paralog
830	1.29248	# of interactions (all PPI) (log2 scale)	ARSF	unclassified
831	3.42275	# of interactions (all PPI) (log2 scale)	GPBP1	unclassified
832	1.58496	# of interactions (all PPI) (log2 scale)	DGAT2	paralog
833	0.5	# of interactions (all PPI) (log2 scale)	ZNF112	unclassified
834	4.78112	# of interactions (all PPI) (log2 scale)	CS	unclassified
835	2.85022	# of interactions (all PPI) (log2 scale)	LTK	paralog
836	4.22766	# of interactions (all PPI) (log2 scale)	MRPS24	singleton
837	2.54373	# of interactions (all PPI) (log2 scale)	ELMO2	paralog
838		# of interactions (all PPI) (log2 scale)	WAPAL	singleton
839	5.00561	# of interactions (all PPI) (log2 scale)	VMP1	singleton
840	6.47891	# of interactions (all PPI) (log2 scale)	APPBP2	unclassified
841	5.95794	# of interactions (all PPI) (log2 scale)	POLD1	unclassified
842	1	# of interactions (all PPI) (log2 scale)	SEZ6	paralog
843	5.13922	# of interactions (all PPI) (log2 scale)	EIF4B	unclassified
844		# of interactions (all PPI) (log2 scale)	SLC6A16	unclassified
845		# of interactions (all PPI) (log2 scale)	GLTSCR1	unclassified
846	2	# of interactions (all PPI) (log2 scale)	SPHK2	unclassified
847	6.21731	# of interactions (all PPI) (log2 scale)	RPL18	singleton
848	1.40368	# of interactions (all PPI) (log2 scale)	CA11	unclassified
849	3.48289	# of interactions (all PPI) (log2 scale)	ISOC2	unclassified
850	7.10171	# of interactions (all PPI) (log2 scale)	U2AF2	unclassified
851	5.12633	# of interactions (all PPI) (log2 scale)	EPN1	paralog
852	5.99735	# of interactions (all PPI) (log2 scale)	MED29	singleton
853	1.29248	# of interactions (all PPI) (log2 scale)	AHRR	unclassified
854		# of interactions (all PPI) (log2 scale)	GSC2	unclassified
855	0.792481	# of interactions (all PPI) (log2 scale)		unclassified
856	3.1427	# of interactions (all PPI) (log2 scale)	MTMR1	paralog
857	3.63339	# of interactions (all PPI) (log2 scale)	GPC1	paralog
858	4.27345	# of interactions (all PPI) (log2 scale)	ADCK1	unclassified
859	4.05164	# of interactions (all PPI) (log2 scale)	HAGH	unclassified
860	7.37126	# of interactions (all PPI) (log2 scale)	RNF4	unclassified
861	6.78611	# of interactions (all PPI) (log2 scale)	CASP8	unclassified
862	3.72561	# of interactions (all PPI) (log2 scale)	LIMCH1	paralog
863		# of interactions (all PPI) (log2 scale)	ASUN	singleton
864	0.5	# of interactions (all PPI) (log2 scale)	TM7SF3	singleton
865	2	# of interactions (all PPI) (log2 scale)	DLX3	paralog
866	2.95345	# of interactions (all PPI) (log2 scale)	SPA17	unclassified
867		# of interactions (all PPI) (log2 scale)	TSPAN32	singleton
868	2.08496	# of interactions (all PPI) (log2 scale)	WISP2	unclassified
869	4.5736	# of interactions (all PPI) (log2 scale)	DMRT3	unclassified
870	1.40368	# of interactions (all PPI) (log2 scale)	ST3GAL6	unclassified
871	0.5	# of interactions (all PPI) (log2 scale)	ATP2C2	unclassified
872	4.68969	# of interactions (all PPI) (log2 scale)	NGFR	unclassified
873	2.58496	# of interactions (all PPI) (log2 scale)	CDON	unclassified
874	3.85022	# of interactions (all PPI) (log2 scale)	TAF2	unclassified
875	5.1126	# of interactions (all PPI) (log2 scale)	HIPK2	paralog
876	5.02764	# of interactions (all PPI) (log2 scale)	TNPO3	unclassified
877		# of interactions (all PPI) (log2 scale)	MEF2BNB-MEF2B	unclassified
878	4.2047	# of interactions (all PPI) (log2 scale)	RFXANK	unclassified
879	3.58496	# of interactions (all PPI) (log2 scale)	TMEM161A	unclassified
880	2.58496	# of interactions (all PPI) (log2 scale)	LPAR2	unclassified
881	3.74593	# of interactions (all PPI) (log2 scale)	CTSA	unclassified
882	4.33267	# of interactions (all PPI) (log2 scale)	SUGP2	unclassified
883	4.05426	# of interactions (all PPI) (log2 scale)	SLC12A2	paralog
884	3.45345	# of interactions (all PPI) (log2 scale)	SNX24	unclassified
885	3.87744	# of interactions (all PPI) (log2 scale)	EYA2	paralog
886	3.35712	# of interactions (all PPI) (log2 scale)	CNN2	paralog
887	2.29248	# of interactions (all PPI) (log2 scale)	ABCA7	paralog
888	2.29248	# of interactions (all PPI) (log2 scale)	SNCAIP	unclassified
889	5.86566	# of interactions (all PPI) (log2 scale)	DDX20	unclassified
890	3.83621	# of interactions (all PPI) (log2 scale)	BTBD1	paralog
891	1.90368	# of interactions (all PPI) (log2 scale)	FAR2	unclassified
892	1.58496	# of interactions (all PPI) (log2 scale)	BCAS1	singleton
893	2.79248	# of interactions (all PPI) (log2 scale)	POU1F1	unclassified
894	1.29248	# of interactions (all PPI) (log2 scale)	CHI3L2	unclassified
895		# of interactions (all PPI) (log2 scale)	SBNO2	unclassified
896	3.78112	# of interactions (all PPI) (log2 scale)	PMS1	unclassified
897	4.47564	# of interactions (all PPI) (log2 scale)	HMG20B	unclassified
898	1.95345	# of interactions (all PPI) (log2 scale)	CALCRL	unclassified
899	3.82193	# of interactions (all PPI) (log2 scale)	TAF11	unclassified
900	4.16546	# of interactions (all PPI) (log2 scale)	ANKS1A	unclassified
901	4.91645	# of interactions (all PPI) (log2 scale)	AP3D1	unclassified
902	2.08496	# of interactions (all PPI) (log2 scale)	ZNF76	unclassified
903	5.32193	# of interactions (all PPI) (log2 scale)	SLC9A3R2	unclassified
904	3.37744	# of interactions (all PPI) (log2 scale)	NTHL1	unclassified
905	4.2539	# of interactions (all PPI) (log2 scale)	UHRF1BP1	unclassified
906	5.35368	# of interactions (all PPI) (log2 scale)	GNAI3	unclassified
907	5.83886	# of interactions (all PPI) (log2 scale)	IPO5	paralog
908	4.97564	# of interactions (all PPI) (log2 scale)	OAT	unclassified
909	4.20044	# of interactions (all PPI) (log2 scale)	WDR3	unclassified
910	5.49718	# of interactions (all PPI) (log2 scale)	PKN2	paralog
911	4.82642	# of interactions (all PPI) (log2 scale)	WDR18	unclassified
912	0.5	# of interactions (all PPI) (log2 scale)	TRAM2	paralog
913	2.29248	# of interactions (all PPI) (log2 scale)	NTN1	unclassified
914		# of interactions (all PPI) (log2 scale)	GLP2R	unclassified
915	5.42118	# of interactions (all PPI) (log2 scale)	MCM10	singleton
916	0.792481	# of interactions (all PPI) (log2 scale)	DGKA	unclassified
917	6.97882	# of interactions (all PPI) (log2 scale)	ERBB3	unclassified
918	4.47272	# of interactions (all PPI) (log2 scale)	ROPN1	paralog
919	3.85712	# of interactions (all PPI) (log2 scale)	ANKRD44	unclassified
920	5.55622	# of interactions (all PPI) (log2 scale)	KARS	unclassified
921		# of interactions (all PPI) (log2 scale)	ADAT1	unclassified
922	3.78112	# of interactions (all PPI) (log2 scale)	PDIA5	unclassified
923	5.67933	# of interactions (all PPI) (log2 scale)	TBC1D22B	unclassified
924	4.32193	# of interactions (all PPI) (log2 scale)	NDUFB4	singleton
925	4.70893	# of interactions (all PPI) (log2 scale)	SPEN	unclassified
926	3.45345	# of interactions (all PPI) (log2 scale)	MYLK	unclassified
927	4.16096	# of interactions (all PPI) (log2 scale)	ZC3H15	unclassified
928	4.60473	# of interactions (all PPI) (log2 scale)	MAP2K4	unclassified
929	3.29248	# of interactions (all PPI) (log2 scale)	TMEM206	singleton
930	2.72972	# of interactions (all PPI) (log2 scale)	SNAP91	unclassified
931	3.06464	# of interactions (all PPI) (log2 scale)	SLK	paralog
932	0.5	# of interactions (all PPI) (log2 scale)	CYB5R4	unclassified
933	2.16096	# of interactions (all PPI) (log2 scale)	COL17A1	unclassified
934	2.19616	# of interactions (all PPI) (log2 scale)	GSTO2	paralog
935	2.98864	# of interactions (all PPI) (log2 scale)	SEC61A2	paralog
936	4.45345	# of interactions (all PPI) (log2 scale)	PRKCQ	paralog
937	3.19616	# of interactions (all PPI) (log2 scale)	TLE2	paralog
938	3.0222	# of interactions (all PPI) (log2 scale)	ASB1	unclassified
939	0.792481	# of interactions (all PPI) (log2 scale)	FAM107B	unclassified
940	2.40368	# of interactions (all PPI) (log2 scale)	ME1	unclassified
941	3.98864	# of interactions (all PPI) (log2 scale)	TBC1D1	paralog
942	4.79436	# of interactions (all PPI) (log2 scale)	CDK13	paralog
943	4.04638	# of interactions (all PPI) (log2 scale)	MTHFD2	paralog
944	1	# of interactions (all PPI) (log2 scale)	SLC9A7	paralog
945	6.19884	# of interactions (all PPI) (log2 scale)	FOXJ2	unclassified
946	7.6387	# of interactions (all PPI) (log2 scale)	YBX1	unclassified
947	1.5	# of interactions (all PPI) (log2 scale)	PDE4A	paralog
948	4.43518	# of interactions (all PPI) (log2 scale)	PPP2R5A	paralog
949	3.78112	# of interactions (all PPI) (log2 scale)	CTNNA2	unclassified
950	6.09197	# of interactions (all PPI) (log2 scale)	ELAVL1	paralog
951	3.24593	# of interactions (all PPI) (log2 scale)	TIE1	paralog
952	2.72972	# of interactions (all PPI) (log2 scale)	DIP2B	unclassified
953	6.16518	# of interactions (all PPI) (log2 scale)	SMARCD1	paralog
954	4.5222	# of interactions (all PPI) (log2 scale)	KDM4A	paralog
955	4.90929	# of interactions (all PPI) (log2 scale)	NFYC	unclassified
956		# of interactions (all PPI) (log2 scale)	ZMYND12	singleton
957	2.08496	# of interactions (all PPI) (log2 scale)	SLC9A3	unclassified
958	3.98864	# of interactions (all PPI) (log2 scale)	NGEF	paralog
959	5.57487	# of interactions (all PPI) (log2 scale)	ASPM	unclassified
960	1.16096	# of interactions (all PPI) (log2 scale)	CD84	unclassified
961	2.5	# of interactions (all PPI) (log2 scale)	ELOVL1	paralog
962	4.32193	# of interactions (all PPI) (log2 scale)	SPI1	unclassified
963	2.19616	# of interactions (all PPI) (log2 scale)	ZNRD1	singleton
964	3.13339	# of interactions (all PPI) (log2 scale)	MPPED2	unclassified
965	0.792481	# of interactions (all PPI) (log2 scale)	CLDN18	unclassified
966	2.95345	# of interactions (all PPI) (log2 scale)	ZBTB11	unclassified
967	4.99859	# of interactions (all PPI) (log2 scale)	ATXN3	paralog
968	5.70945	# of interactions (all PPI) (log2 scale)	GOLGA5	unclassified
969	5.55164	# of interactions (all PPI) (log2 scale)	FGFR2	paralog
970	3.90368	# of interactions (all PPI) (log2 scale)	LRRC40	unclassified
971	3.16993	# of interactions (all PPI) (log2 scale)	ISOC1	unclassified
972	2.72972	# of interactions (all PPI) (log2 scale)	EML1	paralog
973	3.22972	# of interactions (all PPI) (log2 scale)	TRMT11	singleton
974	2.6427	# of interactions (all PPI) (log2 scale)	THUMPD1	singleton
975	2.79248	# of interactions (all PPI) (log2 scale)	MSANTD3	unclassified
976	1.58496	# of interactions (all PPI) (log2 scale)	KIF26A	unclassified
977	4.2539	# of interactions (all PPI) (log2 scale)	ATG2B	unclassified
978	4.27537	# of interactions (all PPI) (log2 scale)	ARFGEF1	paralog
979	0.5	# of interactions (all PPI) (log2 scale)	ACSM2B	paralog
980	1.58496	# of interactions (all PPI) (log2 scale)	ZFAT	unclassified
981	3.44741	# of interactions (all PPI) (log2 scale)	MTFR1	unclassified
982	0.792481	# of interactions (all PPI) (log2 scale)	STAG3	unclassified
983	4.59984	# of interactions (all PPI) (log2 scale)	FECH	singleton
984	3.66096	# of interactions (all PPI) (log2 scale)	MYO9A	unclassified
985	3.52764	# of interactions (all PPI) (log2 scale)	DDX3Y	unclassified
986	5.38657	# of interactions (all PPI) (log2 scale)	PFKP	paralog
987	2.16096	# of interactions (all PPI) (log2 scale)	IDI1	unclassified
988	4.8741	# of interactions (all PPI) (log2 scale)	SP100	paralog
989	3.37744	# of interactions (all PPI) (log2 scale)	KLF6	paralog
990		# of interactions (all PPI) (log2 scale)	PPAP2A	paralog
991	2.19616	# of interactions (all PPI) (log2 scale)	NEO1	unclassified
992	3.35712	# of interactions (all PPI) (log2 scale)	TRAM1	paralog
993	2.58496	# of interactions (all PPI) (log2 scale)	PHKA1	paralog
994	6.88161	# of interactions (all PPI) (log2 scale)	TNFRSF1A	unclassified
995	2.45345	# of interactions (all PPI) (log2 scale)	CACNB1	paralog
996	3.48864	# of interactions (all PPI) (log2 scale)	EVI5	unclassified
997	2.40368	# of interactions (all PPI) (log2 scale)	STOML1	unclassified
998	6.37786	# of interactions (all PPI) (log2 scale)	PKM	paralog
999	3.22972	# of interactions (all PPI) (log2 scale)	DHX29	unclassified
1000	3.96241	# of interactions (all PPI) (log2 scale)	DNTTIP2	singleton
1001	2.16096	# of interactions (all PPI) (log2 scale)	METTL22	unclassified
1002	7.5507	# of interactions (all PPI) (log2 scale)	TP53BP1	unclassified
1003	4.05164	# of interactions (all PPI) (log2 scale)	TRO	unclassified
1004	4.112	# of interactions (all PPI) (log2 scale)	RRP15	singleton
1005	6.26593	# of interactions (all PPI) (log2 scale)	RHOA	unclassified
1006	5.3614	# of interactions (all PPI) (log2 scale)	DHX8	unclassified
1007	5.58995	# of interactions (all PPI) (log2 scale)	PRKCZ	paralog
1008	1.90368	# of interactions (all PPI) (log2 scale)	ZFY	unclassified
1009	5.0007	# of interactions (all PPI) (log2 scale)	IARS2	unclassified
1010	4.45345	# of interactions (all PPI) (log2 scale)	SYT1	paralog
1011	2.32193	# of interactions (all PPI) (log2 scale)	NAV3	paralog
1012	2.58496	# of interactions (all PPI) (log2 scale)	IDH3G	unclassified
1013	2.85022	# of interactions (all PPI) (log2 scale)	ROGDI	singleton
1014	1.79248	# of interactions (all PPI) (log2 scale)	PDZD4	unclassified
1015	3.24593	# of interactions (all PPI) (log2 scale)	ATP2B3	paralog
1016	4.70893	# of interactions (all PPI) (log2 scale)	ROCK1	paralog
1017	4.61441	# of interactions (all PPI) (log2 scale)	CBFB	singleton
1018	4.33444	# of interactions (all PPI) (log2 scale)	PDK3	unclassified
1019	2.74593	# of interactions (all PPI) (log2 scale)	HYAL2	unclassified
1020	7.44423	# of interactions (all PPI) (log2 scale)	HDAC4	paralog
1021	5.58809	# of interactions (all PPI) (log2 scale)	RASSF1	unclassified
1022	4.9915	# of interactions (all PPI) (log2 scale)	FGFR3	paralog
1023	2.66096	# of interactions (all PPI) (log2 scale)	IFI35	unclassified
1024	2.83621	# of interactions (all PPI) (log2 scale)	HEATR6	singleton
1025	3.76178	# of interactions (all PPI) (log2 scale)	COASY	unclassified
1026	1.85022	# of interactions (all PPI) (log2 scale)	PLEKHH3	unclassified
1027	5.12574	# of interactions (all PPI) (log2 scale)	MEF2A	paralog
1028	4.21523	# of interactions (all PPI) (log2 scale)	OTUD5	unclassified
1029	4.86651	# of interactions (all PPI) (log2 scale)	TFE3	paralog
1030	5.23533	# of interactions (all PPI) (log2 scale)	TBC1D25	unclassified
1031	4.58245	# of interactions (all PPI) (log2 scale)	ACSL4	unclassified
1032	3.1427	# of interactions (all PPI) (log2 scale)	INPP5A	unclassified
1033	4.66096	# of interactions (all PPI) (log2 scale)	GPKOW	unclassified
1034	5.41645	# of interactions (all PPI) (log2 scale)	GRIPAP1	unclassified
1035	5.20734	# of interactions (all PPI) (log2 scale)	FTSJ1	unclassified
1036	3.78493	# of interactions (all PPI) (log2 scale)	PRR11	unclassified
1037	2.22972	# of interactions (all PPI) (log2 scale)	REEP1	paralog
1038	1	# of interactions (all PPI) (log2 scale)	ATP11A	unclassified
1039	5.45232	# of interactions (all PPI) (log2 scale)	POLR1A	unclassified
1040	2.08496	# of interactions (all PPI) (log2 scale)	LAPTM4A	unclassified
1041	1.29248	# of interactions (all PPI) (log2 scale)	TTC7A	paralog
1042	3.29248	# of interactions (all PPI) (log2 scale)	IP6K2	unclassified
1043		# of interactions (all PPI) (log2 scale)	STON1-GTF2A1L	unclassified
1044	3.7539	# of interactions (all PPI) (log2 scale)	SRBD1	unclassified
1045	5.04373	# of interactions (all PPI) (log2 scale)	KIF2A	unclassified
1046	1.58496	# of interactions (all PPI) (log2 scale)	RASGRP2	paralog
1047	3.79248	# of interactions (all PPI) (log2 scale)	PSME4	singleton
1048	4.41645	# of interactions (all PPI) (log2 scale)	IFT80	unclassified
1049	2.91645	# of interactions (all PPI) (log2 scale)	SIRT2	unclassified
1050	3.87744	# of interactions (all PPI) (log2 scale)	ERLEC1	unclassified
1051	3.13339	# of interactions (all PPI) (log2 scale)	PPP2R5B	paralog
1052	4.07994	# of interactions (all PPI) (log2 scale)	PYGM	paralog
1053	1	# of interactions (all PPI) (log2 scale)	PAGE1	unclassified
1054	3.74593	# of interactions (all PPI) (log2 scale)	PITX1	paralog
1055	1.5	# of interactions (all PPI) (log2 scale)	TRPC7	unclassified
1056	1.66096	# of interactions (all PPI) (log2 scale)	MAST4	paralog
1057		# of interactions (all PPI) (log2 scale)	GPR116	unclassified
1058	2.79248	# of interactions (all PPI) (log2 scale)	SDK2	unclassified
1059		# of interactions (all PPI) (log2 scale)	ADAM7	unclassified
1060	5.03372	# of interactions (all PPI) (log2 scale)	NUP133	singleton
1061	2.40368	# of interactions (all PPI) (log2 scale)	NUCKS1	singleton
1062	5.08245	# of interactions (all PPI) (log2 scale)	VPS35	singleton
1063	6.07693	# of interactions (all PPI) (log2 scale)	DNAJA2	unclassified
1064	4.42587	# of interactions (all PPI) (log2 scale)	BCL3	unclassified
1065	3.1427	# of interactions (all PPI) (log2 scale)	KCNAB2	paralog
1066	2	# of interactions (all PPI) (log2 scale)	ABCC9	unclassified
1067	1.90368	# of interactions (all PPI) (log2 scale)	GAL	singleton
1068	3.61441	# of interactions (all PPI) (log2 scale)	CLEC2D	unclassified
1069	3.94741	# of interactions (all PPI) (log2 scale)	FUNDC1	paralog
1070	2.16096	# of interactions (all PPI) (log2 scale)	MAOB	paralog
1071	3.45345	# of interactions (all PPI) (log2 scale)	RORA	paralog
1072	2.58496	# of interactions (all PPI) (log2 scale)	DRD4	unclassified
1073	3.19616	# of interactions (all PPI) (log2 scale)	TGFBR3	unclassified
1074	2.86396	# of interactions (all PPI) (log2 scale)	PLA2G10	unclassified
1075		# of interactions (all PPI) (log2 scale)	HES2	unclassified
1076	4.78112	# of interactions (all PPI) (log2 scale)	ATP1B3	paralog
1077	6.62396	# of interactions (all PPI) (log2 scale)	NEDD4	paralog
1078	1.90368	# of interactions (all PPI) (log2 scale)	PIGB	unclassified
1079	8.61506	# of interactions (all PPI) (log2 scale)	MAPK6	unclassified
1080	4.80089	# of interactions (all PPI) (log2 scale)	GNB5	unclassified
1081	4.95495	# of interactions (all PPI) (log2 scale)	RAB27A	unclassified
1082		# of interactions (all PPI) (log2 scale)	CECR5	singleton
1083		# of interactions (all PPI) (log2 scale)	UFD1L	singleton
1084	2.71313	# of interactions (all PPI) (log2 scale)	LRP6	unclassified
1085	1	# of interactions (all PPI) (log2 scale)	GUCY2C	unclassified
1086	0.792481	# of interactions (all PPI) (log2 scale)	SCT	unclassified
1087	2	# of interactions (all PPI) (log2 scale)	PHRF1	paralog
1088		# of interactions (all PPI) (log2 scale)	IKBKAP	singleton
1089	3.85022	# of interactions (all PPI) (log2 scale)	NUCB2	paralog
1090	5.49292	# of interactions (all PPI) (log2 scale)	PFN2	unclassified
1091	5.24793	# of interactions (all PPI) (log2 scale)	PTPN3	unclassified
1092	3.89068	# of interactions (all PPI) (log2 scale)	SPTB	paralog
1093	4.12869	# of interactions (all PPI) (log2 scale)	DAPP1	unclassified
1094	2.37744	# of interactions (all PPI) (log2 scale)	FGF10	unclassified
1095	2.89068	# of interactions (all PPI) (log2 scale)	SLC44A1	paralog
1096	1.5	# of interactions (all PPI) (log2 scale)	TMEM260	singleton
1097	3.08496	# of interactions (all PPI) (log2 scale)	SMG6	unclassified
1098	5.70734	# of interactions (all PPI) (log2 scale)	EXOC5	singleton
1099	4.94132	# of interactions (all PPI) (log2 scale)	CLTCL1	paralog
1100		# of interactions (all PPI) (log2 scale)	FGF22	unclassified
1101	0.5	# of interactions (all PPI) (log2 scale)	FSTL3	paralog
1102	2.45345	# of interactions (all PPI) (log2 scale)	DGCR2	unclassified
1103	3.28493	# of interactions (all PPI) (log2 scale)	RNF126	unclassified
1104	3.19616	# of interactions (all PPI) (log2 scale)	MNT	unclassified
1105	3.19616	# of interactions (all PPI) (log2 scale)	ZXDC	unclassified
1106	6.26666	# of interactions (all PPI) (log2 scale)	JMJD6	unclassified
1107	4.18969	# of interactions (all PPI) (log2 scale)	POLB	unclassified
1108	0.792481	# of interactions (all PPI) (log2 scale)	ST6GALNAC1	unclassified
1109	3.1427	# of interactions (all PPI) (log2 scale)	WIPI1	paralog
1110	1.58496	# of interactions (all PPI) (log2 scale)	FRMPD1	unclassified
1111	2.5222	# of interactions (all PPI) (log2 scale)	GBA2	singleton
1112	1.66096	# of interactions (all PPI) (log2 scale)	NDST1	paralog
1113	4.22561	# of interactions (all PPI) (log2 scale)	ASNS	unclassified
1114	1.79248	# of interactions (all PPI) (log2 scale)	AP3M2	unclassified
1115	0.792481	# of interactions (all PPI) (log2 scale)	CNGB1	paralog
1116	1	# of interactions (all PPI) (log2 scale)	ST6GALNAC2	unclassified
1117	0.5	# of interactions (all PPI) (log2 scale)	CHAT	unclassified
1118	7.03615	# of interactions (all PPI) (log2 scale)	PABPC1	paralog
1119	6.05426	# of interactions (all PPI) (log2 scale)	TESK2	unclassified
1120	2.62396	# of interactions (all PPI) (log2 scale)	C16orf80	singleton
1121	7.2032	# of interactions (all PPI) (log2 scale)	CSNK2A2	paralog
1122	3.24593	# of interactions (all PPI) (log2 scale)	PTPN21	paralog
1123	4.5084	# of interactions (all PPI) (log2 scale)	EIF2B3	unclassified
1124	4.95345	# of interactions (all PPI) (log2 scale)	CAMK2A	paralog
1125	5.63952	# of interactions (all PPI) (log2 scale)	TCOF1	singleton
1126	7.0646	# of interactions (all PPI) (log2 scale)	CDC42	paralog
1127	4.03841	# of interactions (all PPI) (log2 scale)	OSBPL3	paralog
1128	3.40368	# of interactions (all PPI) (log2 scale)	EPHA8	paralog
1129	1.79248	# of interactions (all PPI) (log2 scale)	SLC12A3	unclassified
1130	5.90889	# of interactions (all PPI) (log2 scale)	RAD18	unclassified
1131	4.42118	# of interactions (all PPI) (log2 scale)	ATP2B1	paralog
1132	0.5	# of interactions (all PPI) (log2 scale)	TRPM5	unclassified
1133	6.47655	# of interactions (all PPI) (log2 scale)	NCK2	unclassified
1134	4.8741	# of interactions (all PPI) (log2 scale)	MAP4K4	unclassified
1135	0.5	# of interactions (all PPI) (log2 scale)	MGAT4A	unclassified
1136	5.74743	# of interactions (all PPI) (log2 scale)	RPL31	singleton
1137	4.33444	# of interactions (all PPI) (log2 scale)	WDR1	unclassified
1138	2.74593	# of interactions (all PPI) (log2 scale)	SNX13	unclassified
1139	2	# of interactions (all PPI) (log2 scale)	MS4A12	unclassified
1140	3.37744	# of interactions (all PPI) (log2 scale)	ARHGAP10	paralog
1141	4.19616	# of interactions (all PPI) (log2 scale)	RPS6KA2	paralog
1142	4.30735	# of interactions (all PPI) (log2 scale)	ING3	unclassified
1143	2.5222	# of interactions (all PPI) (log2 scale)	VASH1	unclassified
1144	2.90368	# of interactions (all PPI) (log2 scale)	LMCD1	paralog
1145		# of interactions (all PPI) (log2 scale)	WBSCR22	unclassified
1146	4.68316	# of interactions (all PPI) (log2 scale)	SEL1L	paralog
1147	6.64702	# of interactions (all PPI) (log2 scale)	TRIP13	unclassified
1148	3.95345	# of interactions (all PPI) (log2 scale)	ATP6AP1	unclassified
1149	5.39721	# of interactions (all PPI) (log2 scale)	TCF3	paralog
1150	3.66546	# of interactions (all PPI) (log2 scale)	TRIB2	paralog
1151	4.42587	# of interactions (all PPI) (log2 scale)	DAZAP1	unclassified
1152	5.74743	# of interactions (all PPI) (log2 scale)	MBD3	paralog
1153		# of interactions (all PPI) (log2 scale)	PRLH	singleton
1154	5.09799	# of interactions (all PPI) (log2 scale)	HLTF	unclassified
1155	2.19616	# of interactions (all PPI) (log2 scale)	FAM50A	paralog
1156	3.13339	# of interactions (all PPI) (log2 scale)	FAM3A	unclassified
1157	2.83621	# of interactions (all PPI) (log2 scale)	CPSF1	unclassified
1158	2.16096	# of interactions (all PPI) (log2 scale)	MYO3B	unclassified
1159	2.76178	# of interactions (all PPI) (log2 scale)	CYBRD1	unclassified
1160	2.79248	# of interactions (all PPI) (log2 scale)	CDH19	paralog
1161	3.43518	# of interactions (all PPI) (log2 scale)	PDCD2	unclassified
1162	4.01118	# of interactions (all PPI) (log2 scale)	SLC6A15	unclassified
1163	4.42899	# of interactions (all PPI) (log2 scale)	RDH11	paralog
1164	6.37588	# of interactions (all PPI) (log2 scale)	PRKACA	paralog
1165		# of interactions (all PPI) (log2 scale)	LPHN1	paralog
1166	0.5	# of interactions (all PPI) (log2 scale)	SPP2	singleton
1167	6.37031	# of interactions (all PPI) (log2 scale)	ACTN1	paralog
1168	2.69616	# of interactions (all PPI) (log2 scale)	ZFYVE26	unclassified
1169	4.92899	# of interactions (all PPI) (log2 scale)	RPS6KA6	paralog
1170	2.89068	# of interactions (all PPI) (log2 scale)	EPN2	paralog
1171	4.10473	# of interactions (all PPI) (log2 scale)	PTPN18	unclassified
1172	3.11441	# of interactions (all PPI) (log2 scale)	LIMS2	paralog
1173	2.67878	# of interactions (all PPI) (log2 scale)	ASIC4	unclassified
1174	2.08496	# of interactions (all PPI) (log2 scale)	SPEG	unclassified
1175	7.71297	# of interactions (all PPI) (log2 scale)	LNX1	unclassified
1176	5.42118	# of interactions (all PPI) (log2 scale)	ALDH3A2	unclassified
1177	5.83621	# of interactions (all PPI) (log2 scale)	TFRC	unclassified
1178	4.25785	# of interactions (all PPI) (log2 scale)	SREBF1	unclassified
1179	2.62396	# of interactions (all PPI) (log2 scale)	TRPC5	unclassified
1180	4.92275	# of interactions (all PPI) (log2 scale)	AFF4	paralog
1181	7.16399	# of interactions (all PPI) (log2 scale)	UBE2D1	paralog
1182	4.54638	# of interactions (all PPI) (log2 scale)	MPP5	unclassified
1183	2.62396	# of interactions (all PPI) (log2 scale)	RHOBTB1	paralog
1184	6.70091	# of interactions (all PPI) (log2 scale)	SMC1A	unclassified
1185	7.52942	# of interactions (all PPI) (log2 scale)	HSD17B10	unclassified
1186	5.95307	# of interactions (all PPI) (log2 scale)	MARK2	paralog
1187	5.05622	# of interactions (all PPI) (log2 scale)	HMMR	unclassified
1188	4.86989	# of interactions (all PPI) (log2 scale)	CHFR	unclassified
1189	2.95345	# of interactions (all PPI) (log2 scale)	TRHDE	unclassified
1190	5.16993	# of interactions (all PPI) (log2 scale)	P4HA2	paralog
1191	3.1427	# of interactions (all PPI) (log2 scale)	FCGR2B	paralog
1192	2.95345	# of interactions (all PPI) (log2 scale)	NFATC3	paralog
1193	0.792481	# of interactions (all PPI) (log2 scale)	TRNT1	singleton
1194	4.78493	# of interactions (all PPI) (log2 scale)	ACADVL	unclassified
1195	1.79248	# of interactions (all PPI) (log2 scale)	STK10	paralog
1196	7.10716	# of interactions (all PPI) (log2 scale)	FBXW11	paralog
1197	2.87744	# of interactions (all PPI) (log2 scale)	ACAP1	paralog
1198	6.24843	# of interactions (all PPI) (log2 scale)	CRMP1	paralog
1199	0.5	# of interactions (all PPI) (log2 scale)	EVC	singleton
1200	4.22972	# of interactions (all PPI) (log2 scale)	DERL2	paralog
1201		# of interactions (all PPI) (log2 scale)	SIDT1	paralog
1202	2.83621	# of interactions (all PPI) (log2 scale)	NDE1	paralog
1203	1	# of interactions (all PPI) (log2 scale)	MRVI1	unclassified
1204	1.5	# of interactions (all PPI) (log2 scale)	TMEM38A	unclassified
1205	5.39477	# of interactions (all PPI) (log2 scale)	AP1M1	paralog
1206	4.68643	# of interactions (all PPI) (log2 scale)	PVR	unclassified
1207	5.48757	# of interactions (all PPI) (log2 scale)	XRCC1	unclassified
1208	3.96241	# of interactions (all PPI) (log2 scale)	SCARB1	unclassified
1209	1.95345	# of interactions (all PPI) (log2 scale)	CYP2W1	unclassified
1210	8.06549	# of interactions (all PPI) (log2 scale)	MCM2	unclassified
1211		# of interactions (all PPI) (log2 scale)	MOV10L1	unclassified
1212	1	# of interactions (all PPI) (log2 scale)	PANX2	unclassified
1213		# of interactions (all PPI) (log2 scale)	SELO	singleton
1214	5.89232	# of interactions (all PPI) (log2 scale)	TP63	paralog
1215	1.66096	# of interactions (all PPI) (log2 scale)	ALPK1	unclassified
1216	4.56206	# of interactions (all PPI) (log2 scale)	LLGL2	unclassified
1217	1.5	# of interactions (all PPI) (log2 scale)	PDE8A	paralog
1218		# of interactions (all PPI) (log2 scale)	CLCN4	paralog
1219	3.58995	# of interactions (all PPI) (log2 scale)	NLE1	unclassified
1220	7.30089	# of interactions (all PPI) (log2 scale)	SDHA	singleton
1221	6.36417	# of interactions (all PPI) (log2 scale)	SMARCE1	unclassified
1222		# of interactions (all PPI) (log2 scale)	FNDC8	singleton
1223	2.98864	# of interactions (all PPI) (log2 scale)	GSDMB	unclassified
1224	3.56464	# of interactions (all PPI) (log2 scale)	KDM5A	unclassified
1225	1.5	# of interactions (all PPI) (log2 scale)	ADAM11	unclassified
1226	3.61441	# of interactions (all PPI) (log2 scale)	PPP2R3A	paralog
1227	4.03841	# of interactions (all PPI) (log2 scale)	FERMT2	paralog
1228	1.79248	# of interactions (all PPI) (log2 scale)	ABCB11	unclassified
1229	2.22972	# of interactions (all PPI) (log2 scale)	DHRS9	paralog
1230		# of interactions (all PPI) (log2 scale)	CD5L	unclassified
1231	3.19616	# of interactions (all PPI) (log2 scale)	PTGS2	paralog
1232	5.04174	# of interactions (all PPI) (log2 scale)	IGF2BP2	paralog
1233	2.72972	# of interactions (all PPI) (log2 scale)	MAP3K13	unclassified
1234	2.04373	# of interactions (all PPI) (log2 scale)	ST6GAL1	unclassified
1235	2.95345	# of interactions (all PPI) (log2 scale)	TBX21	paralog
1236	2.16096	# of interactions (all PPI) (log2 scale)	FRY	unclassified
1237	4.9771	# of interactions (all PPI) (log2 scale)	PICALM	unclassified
1238	2.95345	# of interactions (all PPI) (log2 scale)	NSF	unclassified
1239	3.30735	# of interactions (all PPI) (log2 scale)	GLI2	unclassified
1240	4.65871	# of interactions (all PPI) (log2 scale)		unclassified
1241	5.17878	# of interactions (all PPI) (log2 scale)	MRPS34	singleton
1242	4.82732	# of interactions (all PPI) (log2 scale)	NOTCH3	unclassified
1243	5.15814	# of interactions (all PPI) (log2 scale)	CLNS1A	singleton
1244	4.85109	# of interactions (all PPI) (log2 scale)	PPP2R2C	paralog
1245	6.40839	# of interactions (all PPI) (log2 scale)	TEAD2	paralog
1246	7.21972	# of interactions (all PPI) (log2 scale)	EED	unclassified
1247	1.29248	# of interactions (all PPI) (log2 scale)	CDHR2	unclassified
1248	2.74593	# of interactions (all PPI) (log2 scale)	SNCB	unclassified
1249	6.76873	# of interactions (all PPI) (log2 scale)	TSG101	unclassified
1250		# of interactions (all PPI) (log2 scale)	C17orf85	singleton
1251	4.49718	# of interactions (all PPI) (log2 scale)	ATP2A3	unclassified
1252	3.08496	# of interactions (all PPI) (log2 scale)	CA12	unclassified
1253	2.29248	# of interactions (all PPI) (log2 scale)	MGLL	unclassified
1254	2.45345	# of interactions (all PPI) (log2 scale)	NTN4	unclassified
1255	3.48864	# of interactions (all PPI) (log2 scale)	BCS1L	unclassified
1256	3.9915	# of interactions (all PPI) (log2 scale)	NUAK1	paralog
1257	3.11441	# of interactions (all PPI) (log2 scale)	DPP8	unclassified
1258	1.79248	# of interactions (all PPI) (log2 scale)	SLC24A1	paralog
1259	1.5	# of interactions (all PPI) (log2 scale)	ZNF532	unclassified
1260		# of interactions (all PPI) (log2 scale)	SCARF1	unclassified
1261	4.42118	# of interactions (all PPI) (log2 scale)	LMAN1	paralog
1262		# of interactions (all PPI) (log2 scale)	PTPLAD1	unclassified
1263	1.40368	# of interactions (all PPI) (log2 scale)	IPCEF1	unclassified
1264	3.99718	# of interactions (all PPI) (log2 scale)	ZZEF1	unclassified
1265		# of interactions (all PPI) (log2 scale)	NOX3	unclassified
1266	6.28493	# of interactions (all PPI) (log2 scale)	ENO1	unclassified
1267		# of interactions (all PPI) (log2 scale)	SLC12A1	paralog
1268		# of interactions (all PPI) (log2 scale)	C19orf10	singleton
1269	0.792481	# of interactions (all PPI) (log2 scale)	ANO8	unclassified
1270	1.58496	# of interactions (all PPI) (log2 scale)	TUBE1	unclassified
1271	1.16096	# of interactions (all PPI) (log2 scale)	ARHGEF10L	unclassified
1272	2	# of interactions (all PPI) (log2 scale)	TXK	paralog
1273		# of interactions (all PPI) (log2 scale)	WSCD2	paralog
1274	1.90368	# of interactions (all PPI) (log2 scale)	KCNQ2	paralog
1275	1	# of interactions (all PPI) (log2 scale)	TACR2	paralog
1276	4.07741	# of interactions (all PPI) (log2 scale)	ACTR6	unclassified
1277	3.48864	# of interactions (all PPI) (log2 scale)	TIPIN	singleton
1278	4.40689	# of interactions (all PPI) (log2 scale)	SRI	unclassified
1279	4.42587	# of interactions (all PPI) (log2 scale)	EIF4G3	paralog
1280	3.62396	# of interactions (all PPI) (log2 scale)	NUP37	unclassified
1281	0.5	# of interactions (all PPI) (log2 scale)	SEMA3A	unclassified
1282	5.63398	# of interactions (all PPI) (log2 scale)	GTSE1	singleton
1283	1.29248	# of interactions (all PPI) (log2 scale)	SEMA3C	unclassified
1284	1.95345	# of interactions (all PPI) (log2 scale)	TTC38	singleton
1285	4.67215	# of interactions (all PPI) (log2 scale)	ACAT1	unclassified
1286	1	# of interactions (all PPI) (log2 scale)	GRAMD4	unclassified
1287	2.83621	# of interactions (all PPI) (log2 scale)	CELSR1	paralog
1288	0.5	# of interactions (all PPI) (log2 scale)	WNT8B	paralog
1289	6.6496	# of interactions (all PPI) (log2 scale)	ZNF638	unclassified
1290	0.5	# of interactions (all PPI) (log2 scale)	SLC25A40	unclassified
1291	3.95345	# of interactions (all PPI) (log2 scale)	TIMM21	singleton
1292	2.5	# of interactions (all PPI) (log2 scale)	ADD2	paralog
1293	0.5	# of interactions (all PPI) (log2 scale)	FGF4	paralog
1294	5.82012	# of interactions (all PPI) (log2 scale)	RASAL2	paralog
1295	0.5	# of interactions (all PPI) (log2 scale)	VPS9D1	unclassified
1296	0.5	# of interactions (all PPI) (log2 scale)	ZNF37A	unclassified
1297	5.51395	# of interactions (all PPI) (log2 scale)	MARK3	paralog
1298	5.97382	# of interactions (all PPI) (log2 scale)	SLC25A3	unclassified
1299	2.85022	# of interactions (all PPI) (log2 scale)	FNDC3B	paralog
1300	4.92899	# of interactions (all PPI) (log2 scale)	FOSL2	paralog
1301	2.66096	# of interactions (all PPI) (log2 scale)	CACNG5	paralog
1302	2.08496	# of interactions (all PPI) (log2 scale)	CACNG4	paralog
1303	3.92275	# of interactions (all PPI) (log2 scale)	FRYL	unclassified
1304	3.22972	# of interactions (all PPI) (log2 scale)	TMEM131	paralog
1305	5.21523	# of interactions (all PPI) (log2 scale)	FSCN1	unclassified
1306	7.40085	# of interactions (all PPI) (log2 scale)	ACTB	paralog
1307	3.42275	# of interactions (all PPI) (log2 scale)	MOCOS	unclassified
1308	4.0084	# of interactions (all PPI) (log2 scale)	PLD1	unclassified
1309	3.92899	# of interactions (all PPI) (log2 scale)	ATP12A	unclassified
1310	5.0007	# of interactions (all PPI) (log2 scale)	WDR62	paralog
1311	5.32012	# of interactions (all PPI) (log2 scale)	DLG1	paralog
1312	6.07121	# of interactions (all PPI) (log2 scale)	RAB7A	unclassified
1313	1.29248	# of interactions (all PPI) (log2 scale)	BCAP29	unclassified
1314	3.01118	# of interactions (all PPI) (log2 scale)	SEC31B	paralog
1315	6.22264	# of interactions (all PPI) (log2 scale)	SART3	unclassified
1316	2.5	# of interactions (all PPI) (log2 scale)	ARHGAP15	paralog
1317	1.66096	# of interactions (all PPI) (log2 scale)	TUBA3D	paralog
1318	4.34674	# of interactions (all PPI) (log2 scale)	PAX2	paralog
1319	5.01809	# of interactions (all PPI) (log2 scale)	EXOSC7	unclassified
1320	5.23685	# of interactions (all PPI) (log2 scale)	KIFAP3	singleton
1321	4.08496	# of interactions (all PPI) (log2 scale)	MKRN2	paralog
1322	6.34281	# of interactions (all PPI) (log2 scale)	MCM6	unclassified
1323	1.29248	# of interactions (all PPI) (log2 scale)	REXO2	singleton
1324	5.15871	# of interactions (all PPI) (log2 scale)	RBM7	unclassified
1325	2.74593	# of interactions (all PPI) (log2 scale)	RBMS2	paralog
1326	3.74593	# of interactions (all PPI) (log2 scale)	BAZ2A	unclassified
1327	5.18097	# of interactions (all PPI) (log2 scale)	PTPN23	unclassified
1328	6.9332	# of interactions (all PPI) (log2 scale)	MLH1	unclassified
1329	3.16096	# of interactions (all PPI) (log2 scale)	UNG	singleton
1330		# of interactions (all PPI) (log2 scale)	FMO4	unclassified
1331	5.10473	# of interactions (all PPI) (log2 scale)	KLHL20	unclassified
1332	2.16096	# of interactions (all PPI) (log2 scale)	RGS11	unclassified
1333	0.792481	# of interactions (all PPI) (log2 scale)	SLC46A1	unclassified
1334	3.88078	# of interactions (all PPI) (log2 scale)	PLXNA2	paralog
1335	5.92665	# of interactions (all PPI) (log2 scale)	SPAG5	unclassified
1336	4.44741	# of interactions (all PPI) (log2 scale)	ANKRD13A	paralog
1337	4.11441	# of interactions (all PPI) (log2 scale)	TPD52	paralog
1338	3.35022	# of interactions (all PPI) (log2 scale)	ACACB	unclassified
1339	5.86226	# of interactions (all PPI) (log2 scale)	TRAF4	unclassified
1340	4.43518	# of interactions (all PPI) (log2 scale)	PAG1	singleton
1341	4.56206	# of interactions (all PPI) (log2 scale)	GPATCH1	singleton
1342	2.08496	# of interactions (all PPI) (log2 scale)	ICAM3	unclassified
1343	3.83621	# of interactions (all PPI) (log2 scale)	NT5C2	paralog
1344	3.39068	# of interactions (all PPI) (log2 scale)	MCAM	unclassified
1345	4.0222	# of interactions (all PPI) (log2 scale)	GPC4	unclassified
1346	1.95345	# of interactions (all PPI) (log2 scale)	MBNL3	paralog
1347	4.01118	# of interactions (all PPI) (log2 scale)	CAMSAP3	paralog
1348	3.66993	# of interactions (all PPI) (log2 scale)	RAP1GAP	paralog
1349	5.1204	# of interactions (all PPI) (log2 scale)	XAB2	unclassified
1350	4.2539	# of interactions (all PPI) (log2 scale)	ARHGEF1	paralog
1351	2.74593	# of interactions (all PPI) (log2 scale)	STXBP2	unclassified
1352	4.90689	# of interactions (all PPI) (log2 scale)	MAP2K7	unclassified
1353	2.32193	# of interactions (all PPI) (log2 scale)	NMRK2	paralog
1354	1.40368	# of interactions (all PPI) (log2 scale)	DGKD	unclassified
1355	4.69937	# of interactions (all PPI) (log2 scale)	CTTNBP2	unclassified
1356	3.98864	# of interactions (all PPI) (log2 scale)	ACTL6B	unclassified
1357	3.84674	# of interactions (all PPI) (log2 scale)	RARB	unclassified
1358	4.68097	# of interactions (all PPI) (log2 scale)	TOP2B	paralog
1359	3.5222	# of interactions (all PPI) (log2 scale)	TM9SF3	unclassified
1360	6.18316	# of interactions (all PPI) (log2 scale)	NFKB2	unclassified
1361	4.22561	# of interactions (all PPI) (log2 scale)	UBE2T	unclassified
1362	2.95345	# of interactions (all PPI) (log2 scale)	PPP1R12B	unclassified
1363	5.02628	# of interactions (all PPI) (log2 scale)	DNAJC10	unclassified
1364	5.58496	# of interactions (all PPI) (log2 scale)	GTF3C1	singleton
1365	4.26374	# of interactions (all PPI) (log2 scale)	IL4R	unclassified
1366	4.50701	# of interactions (all PPI) (log2 scale)	USP33	unclassified
1367	2.74593	# of interactions (all PPI) (log2 scale)	PAK3	paralog
1368	3.1427	# of interactions (all PPI) (log2 scale)	CAPN6	unclassified
1369	4.42587	# of interactions (all PPI) (log2 scale)	DCX	unclassified
1370	5.80459	# of interactions (all PPI) (log2 scale)	SNRPA	unclassified
1371	1	# of interactions (all PPI) (log2 scale)	SPAG6	unclassified
1372	5.53338	# of interactions (all PPI) (log2 scale)	EXOSC5	unclassified
1373	4.33621	# of interactions (all PPI) (log2 scale)	DYNC1I2	unclassified
1374	2.5222	# of interactions (all PPI) (log2 scale)	APBB1IP	paralog
1375	3.58496	# of interactions (all PPI) (log2 scale)	LRCH4	paralog
1376	3.89068	# of interactions (all PPI) (log2 scale)	FAM76B	unclassified
1377	5.56335	# of interactions (all PPI) (log2 scale)	SIRT6	unclassified
1378	0.5	# of interactions (all PPI) (log2 scale)	TYR	unclassified
1379	3.48864	# of interactions (all PPI) (log2 scale)	POLD3	singleton
1380	6.01809	# of interactions (all PPI) (log2 scale)	ACTN2	paralog
1381	5.90468	# of interactions (all PPI) (log2 scale)	CAPZB	singleton
1382	1.40368	# of interactions (all PPI) (log2 scale)	GPR137B	unclassified
1383	1.16096	# of interactions (all PPI) (log2 scale)	NAALAD2	paralog
1384	3.87744	# of interactions (all PPI) (log2 scale)	JADE1	paralog
1385	1.29248	# of interactions (all PPI) (log2 scale)	SLC25A43	unclassified
1386	5.84128	# of interactions (all PPI) (log2 scale)	UBE2A	unclassified
1387	6.05622	# of interactions (all PPI) (log2 scale)	FGFR1	unclassified
1388	4.92275	# of interactions (all PPI) (log2 scale)	FKBP6	unclassified
1389	1.95345	# of interactions (all PPI) (log2 scale)	SMC1B	unclassified
1390	5.27921	# of interactions (all PPI) (log2 scale)	FBLN1	paralog
1391	2.58496	# of interactions (all PPI) (log2 scale)	ITGA8	paralog
1392	2.08496	# of interactions (all PPI) (log2 scale)	CST7	unclassified
1393	4.05164	# of interactions (all PPI) (log2 scale)	MAP2	paralog
1394	5.59491	# of interactions (all PPI) (log2 scale)	PIAS2	paralog
1395	4.50701	# of interactions (all PPI) (log2 scale)	AMPH	unclassified
1396	6.57741	# of interactions (all PPI) (log2 scale)	ARAF	unclassified
1397	4.2539	# of interactions (all PPI) (log2 scale)	MCCC1	unclassified
1398	3.51118	# of interactions (all PPI) (log2 scale)	LAMP3	unclassified
1399	3.56464	# of interactions (all PPI) (log2 scale)	FAP	paralog
1400	4.55295	# of interactions (all PPI) (log2 scale)	NEBL	paralog
1401	1	# of interactions (all PPI) (log2 scale)	ACER3	unclassified
1402	5.51395	# of interactions (all PPI) (log2 scale)	UBE2K	unclassified
1403	4.68969	# of interactions (all PPI) (log2 scale)	PIK3C3	unclassified
1404	2.79248	# of interactions (all PPI) (log2 scale)	N4BP2	unclassified
1405		# of interactions (all PPI) (log2 scale)	C12orf5	unclassified
1406	5.95232	# of interactions (all PPI) (log2 scale)	TULP3	paralog
1407	3.29248	# of interactions (all PPI) (log2 scale)	SYNJ2	unclassified
1408	0.792481	# of interactions (all PPI) (log2 scale)	ADCY2	unclassified
1409	4.40368	# of interactions (all PPI) (log2 scale)	PPP2R5C	paralog
1410	5.09368	# of interactions (all PPI) (log2 scale)	RBFOX1	paralog
1411	5.86989	# of interactions (all PPI) (log2 scale)	GNB1	paralog
1412	3.35022	# of interactions (all PPI) (log2 scale)	HOXA9	unclassified
1413	2.32193	# of interactions (all PPI) (log2 scale)	EDN1	unclassified
1414	3.66096	# of interactions (all PPI) (log2 scale)	MLLT10	unclassified
1415	2.08496	# of interactions (all PPI) (log2 scale)	ZCWPW1	unclassified
1416	0.5	# of interactions (all PPI) (log2 scale)	ADCYAP1R1	unclassified
1417	0.5	# of interactions (all PPI) (log2 scale)	FGF20	paralog
1418		# of interactions (all PPI) (log2 scale)	P2RY10	unclassified
1419	2.45345	# of interactions (all PPI) (log2 scale)	ITM2A	unclassified
1420		# of interactions (all PPI) (log2 scale)	NRD1	unclassified
1421	4.89721	# of interactions (all PPI) (log2 scale)	VDAC3	paralog
1422	7.46069	# of interactions (all PPI) (log2 scale)	PCM1	singleton
1423	4.72561	# of interactions (all PPI) (log2 scale)	TNRC6C	unclassified
1424	4.5736	# of interactions (all PPI) (log2 scale)	CBFA2T2	paralog
1425	3.72561	# of interactions (all PPI) (log2 scale)	BRINP1	unclassified
1426	6.22302	# of interactions (all PPI) (log2 scale)	ITCH	paralog
1427	1.16096	# of interactions (all PPI) (log2 scale)	PKD2L2	paralog
1428	1.29248	# of interactions (all PPI) (log2 scale)	TP53INP2	paralog
1429	5.55164	# of interactions (all PPI) (log2 scale)	SDF4	unclassified
1430	3.32193	# of interactions (all PPI) (log2 scale)	MYH7B	unclassified
1431	1.29248	# of interactions (all PPI) (log2 scale)	BPIFB2	unclassified
1432	5.66742	# of interactions (all PPI) (log2 scale)	TP73	paralog
1433	5.90689	# of interactions (all PPI) (log2 scale)	TOLLIP	singleton
1434	6.43518	# of interactions (all PPI) (log2 scale)	UBE2D4	unclassified
1435		# of interactions (all PPI) (log2 scale)	CLUL1	unclassified
1436	5.12633	# of interactions (all PPI) (log2 scale)	RUNX1T1	paralog
1437		# of interactions (all PPI) (log2 scale)	CDH17	unclassified
1438	5.41684	# of interactions (all PPI) (log2 scale)	THOC1	singleton
1439	3.06464	# of interactions (all PPI) (log2 scale)	FKBP7	unclassified
1440	5.23888	# of interactions (all PPI) (log2 scale)	OSBPL6	paralog
1441	2.58496	# of interactions (all PPI) (log2 scale)	SLC1A3	paralog
1442	7.01925	# of interactions (all PPI) (log2 scale)	XRCC5	singleton
1443	3.85712	# of interactions (all PPI) (log2 scale)	LXN	unclassified
1444	1.16096	# of interactions (all PPI) (log2 scale)	SP140	paralog
1445	4.68969	# of interactions (all PPI) (log2 scale)	MKNK1	unclassified
1446	3.66096	# of interactions (all PPI) (log2 scale)	TNS1	unclassified
1447	1.95345	# of interactions (all PPI) (log2 scale)	REXO1	unclassified
1448	3.45943	# of interactions (all PPI) (log2 scale)	SAR1A	paralog
1449	2.54373	# of interactions (all PPI) (log2 scale)	CDC14A	unclassified
1450	2.66096	# of interactions (all PPI) (log2 scale)	RAPGEF3	unclassified
1451	3.37744	# of interactions (all PPI) (log2 scale)	CEACAM1	unclassified
1452	4.1496	# of interactions (all PPI) (log2 scale)	SENP1	unclassified
1453	3.11441	# of interactions (all PPI) (log2 scale)	DUSP13	unclassified
1454	4.04373	# of interactions (all PPI) (log2 scale)	CIC	unclassified
1455	2.37744	# of interactions (all PPI) (log2 scale)	LIPE	unclassified
1456	4.60837	# of interactions (all PPI) (log2 scale)	FDFT1	singleton
1457	5.09615	# of interactions (all PPI) (log2 scale)	PAFAH1B3	paralog
1458	1.66096	# of interactions (all PPI) (log2 scale)	OPHN1	paralog
1459	2.08496	# of interactions (all PPI) (log2 scale)	AFM	unclassified
1460	4.79436	# of interactions (all PPI) (log2 scale)	KIF22	unclassified
1461	2.76178	# of interactions (all PPI) (log2 scale)	SCGN	unclassified
1462		# of interactions (all PPI) (log2 scale)	LRRC16A	unclassified
1463	3.40368	# of interactions (all PPI) (log2 scale)	PGM1	paralog
1464	5.75489	# of interactions (all PPI) (log2 scale)	DDX1	unclassified
1465	6.3598	# of interactions (all PPI) (log2 scale)	DNM2	paralog
1466	4.84674	# of interactions (all PPI) (log2 scale)	EPB41L2	paralog
1467	3.08496	# of interactions (all PPI) (log2 scale)	RIMS1	unclassified
1468	3.82193	# of interactions (all PPI) (log2 scale)	MOXD1	unclassified
1469	5.1496	# of interactions (all PPI) (log2 scale)	STX7	paralog
1470	1.79248	# of interactions (all PPI) (log2 scale)	RABL2B	paralog
1471	6.51118	# of interactions (all PPI) (log2 scale)	KEAP1	unclassified
1472	1.16096	# of interactions (all PPI) (log2 scale)	DDX43	paralog
1473	3.7047	# of interactions (all PPI) (log2 scale)	PTPRH	unclassified
1474	1.5	# of interactions (all PPI) (log2 scale)	DCT	unclassified
1475	1	# of interactions (all PPI) (log2 scale)	SLC35C2	unclassified
1476	2.56464	# of interactions (all PPI) (log2 scale)	CRYBG3	unclassified
1477	1	# of interactions (all PPI) (log2 scale)	EPHA6	unclassified
1478	1.90368	# of interactions (all PPI) (log2 scale)	SCTR	unclassified
1479	4.95495	# of interactions (all PPI) (log2 scale)	RFX3	paralog
1480	6.20747	# of interactions (all PPI) (log2 scale)	RIF1	singleton
1481	4.16546	# of interactions (all PPI) (log2 scale)	RAB21	unclassified
1482	1.29248	# of interactions (all PPI) (log2 scale)	SLC4A4	unclassified
1483	5.75439	# of interactions (all PPI) (log2 scale)	SMARCA2	unclassified
1484		# of interactions (all PPI) (log2 scale)	RDH8	unclassified
1485	2.69616	# of interactions (all PPI) (log2 scale)	SESN1	paralog
1486	5.22561	# of interactions (all PPI) (log2 scale)	MID2	unclassified
1487	2.79248	# of interactions (all PPI) (log2 scale)	PIH1D3	singleton
1488		# of interactions (all PPI) (log2 scale)	COL5A3	unclassified
1489	3.95345	# of interactions (all PPI) (log2 scale)	SRCAP	paralog
1490		# of interactions (all PPI) (log2 scale)	KIAA0020	unclassified
1491	1.90368	# of interactions (all PPI) (log2 scale)	CPB2	unclassified
1492	3.40368	# of interactions (all PPI) (log2 scale)	CHRNA3	unclassified
1493	2.16096	# of interactions (all PPI) (log2 scale)	KCNN2	paralog
1494	3.53841	# of interactions (all PPI) (log2 scale)	CNOT4	singleton
1495	5.82193	# of interactions (all PPI) (log2 scale)	PSEN1	paralog
1496	3.24593	# of interactions (all PPI) (log2 scale)	CPOX	singleton
1497	3.19616	# of interactions (all PPI) (log2 scale)	CLDND1	unclassified
1498	3.37744	# of interactions (all PPI) (log2 scale)	MOK	unclassified
1499	8.56244	# of interactions (all PPI) (log2 scale)	HSP90AA1	paralog
1500	5.69964	# of interactions (all PPI) (log2 scale)	RBL1	paralog
1501	3.66096	# of interactions (all PPI) (log2 scale)	DLGAP4	unclassified
1502		# of interactions (all PPI) (log2 scale)	IGSF9B	unclassified
1503	0.792481	# of interactions (all PPI) (log2 scale)	CFHR2	unclassified
1504	5.82553	# of interactions (all PPI) (log2 scale)	NDC80	singleton
1505	3.29248	# of interactions (all PPI) (log2 scale)	AP4E1	unclassified
1506	3.77729	# of interactions (all PPI) (log2 scale)	RSBN1	unclassified
1507	3.91645	# of interactions (all PPI) (log2 scale)	MAGI3	paralog
1508	2.29248	# of interactions (all PPI) (log2 scale)	CXCL2	paralog
1509	3.5222	# of interactions (all PPI) (log2 scale)	AFP	unclassified
1510	0.792481	# of interactions (all PPI) (log2 scale)	COL4A4	paralog
1511	2.45345	# of interactions (all PPI) (log2 scale)	TCF7	paralog
1512	1.85022	# of interactions (all PPI) (log2 scale)	OSTM1	singleton
1513	1.29248	# of interactions (all PPI) (log2 scale)	CDH7	paralog
1514		# of interactions (all PPI) (log2 scale)	IMPG2	unclassified
1515	2.85022	# of interactions (all PPI) (log2 scale)	PCNP	singleton
1516	3.66096	# of interactions (all PPI) (log2 scale)	EXD2	unclassified
1517	2.16096	# of interactions (all PPI) (log2 scale)	ARG2	unclassified
1518	4.46241	# of interactions (all PPI) (log2 scale)	MEF2C	paralog
1519	2.26178	# of interactions (all PPI) (log2 scale)	PTPRC	unclassified
1520	1.79248	# of interactions (all PPI) (log2 scale)	CACNA1S	paralog
1521	4.28493	# of interactions (all PPI) (log2 scale)	PKP1	unclassified
1522	5.71888	# of interactions (all PPI) (log2 scale)	UBA5	unclassified
1523	2.76178	# of interactions (all PPI) (log2 scale)	STK17B	unclassified
1524	4.44285	# of interactions (all PPI) (log2 scale)	CDC14B	unclassified
1525	3.05426	# of interactions (all PPI) (log2 scale)	ZNF510	unclassified
1526	4.53841	# of interactions (all PPI) (log2 scale)	LRP2	unclassified
1527		# of interactions (all PPI) (log2 scale)	ZNF506	unclassified
1528	2.62396	# of interactions (all PPI) (log2 scale)	JMJD4	unclassified
1529	4.57994	# of interactions (all PPI) (log2 scale)	DUSP12	unclassified
1530	1	# of interactions (all PPI) (log2 scale)	AACS	unclassified
1531		# of interactions (all PPI) (log2 scale)	KIAA0141	unclassified
1532		# of interactions (all PPI) (log2 scale)	SLC13A1	unclassified
1533	3.68316	# of interactions (all PPI) (log2 scale)	CADPS2	unclassified
1534		# of interactions (all PPI) (log2 scale)	PCDHB4	paralog
1535	1.79248	# of interactions (all PPI) (log2 scale)	PCDHA6	paralog
1536		# of interactions (all PPI) (log2 scale)	PCDHGA2	paralog
1537	4.28493	# of interactions (all PPI) (log2 scale)	HSPB11	unclassified
1538	4.83886	# of interactions (all PPI) (log2 scale)	PHLPP1	unclassified
1539	1.58496	# of interactions (all PPI) (log2 scale)	ATP8B1	unclassified
1540	2	# of interactions (all PPI) (log2 scale)	IL12RB2	unclassified
1541	4.37744	# of interactions (all PPI) (log2 scale)	SMARCD3	paralog
1542	3.1427	# of interactions (all PPI) (log2 scale)	WDR70	unclassified
1543		# of interactions (all PPI) (log2 scale)	FYB	unclassified
1544	0.5	# of interactions (all PPI) (log2 scale)	MPP4	unclassified
1545	3.11441	# of interactions (all PPI) (log2 scale)	STRADB	paralog
1546	4.42899	# of interactions (all PPI) (log2 scale)	BZW1	unclassified
1547	4.66096	# of interactions (all PPI) (log2 scale)	PGR	unclassified
1548	1.58496	# of interactions (all PPI) (log2 scale)	C1QTNF3	unclassified
1549	3.29248	# of interactions (all PPI) (log2 scale)	ME2	unclassified
1550	2.08496	# of interactions (all PPI) (log2 scale)	C5orf22	singleton
1551	3.52764	# of interactions (all PPI) (log2 scale)	CCNT2	paralog
1552	2.45345	# of interactions (all PPI) (log2 scale)	FAM135A	paralog
1553	0.5	# of interactions (all PPI) (log2 scale)	COL19A1	unclassified
1554	6.47564	# of interactions (all PPI) (log2 scale)	EPB41L3	paralog
1555	4.05426	# of interactions (all PPI) (log2 scale)	COBLL1	unclassified
1556	4.85712	# of interactions (all PPI) (log2 scale)	DLG3	paralog
1557		# of interactions (all PPI) (log2 scale)	KCNK2	paralog
1558	1.90368	# of interactions (all PPI) (log2 scale)	SERTAD4	singleton
1559	5.46574	# of interactions (all PPI) (log2 scale)	TRAF5	paralog
1560	4.03841	# of interactions (all PPI) (log2 scale)	MRPL22	singleton
1561	5.12396	# of interactions (all PPI) (log2 scale)	GEMIN5	unclassified
1562	3.45943	# of interactions (all PPI) (log2 scale)	OPRK1	unclassified
1563	4.05426	# of interactions (all PPI) (log2 scale)	NFE2L1	paralog
1564	3.16096	# of interactions (all PPI) (log2 scale)	SEMA5B	paralog
1565	7.99863	# of interactions (all PPI) (log2 scale)	GSK3B	unclassified
1566	4.83886	# of interactions (all PPI) (log2 scale)	ITGB5	unclassified
1567	2.74593	# of interactions (all PPI) (log2 scale)	ERC1	paralog
1568	7.97564	# of interactions (all PPI) (log2 scale)	XPO1	unclassified
1569	4.2047	# of interactions (all PPI) (log2 scale)	RNF13	paralog
1570	1.40368	# of interactions (all PPI) (log2 scale)	TRPM3	unclassified
1571	5.25191	# of interactions (all PPI) (log2 scale)	PALB2	singleton
1572		# of interactions (all PPI) (log2 scale)	DOPEY1	paralog
1573	3.0222	# of interactions (all PPI) (log2 scale)	LYRM2	singleton
1574	3.30735	# of interactions (all PPI) (log2 scale)	BCKDHB	unclassified
1575	4.0084	# of interactions (all PPI) (log2 scale)	KAT6A	unclassified
1576		# of interactions (all PPI) (log2 scale)	ZCCHC6	paralog
1577	4.72561	# of interactions (all PPI) (log2 scale)	ULK2	paralog
1578	2.08496	# of interactions (all PPI) (log2 scale)	GRHL2	paralog
1579	5.1204	# of interactions (all PPI) (log2 scale)	TNPO1	paralog
1580	5.06529	# of interactions (all PPI) (log2 scale)	PLOD1	paralog
1581	2.79248	# of interactions (all PPI) (log2 scale)	P2RX5	unclassified
1582	1.29248	# of interactions (all PPI) (log2 scale)	ITGAE	unclassified
1583	5.39354	# of interactions (all PPI) (log2 scale)	DIS3	unclassified
1584	5.0222	# of interactions (all PPI) (log2 scale)	PIBF1	singleton
1585	3.87744	# of interactions (all PPI) (log2 scale)	TDRD3	unclassified
1586	4.82642	# of interactions (all PPI) (log2 scale)	NUFIP1	singleton
1587	4.8741	# of interactions (all PPI) (log2 scale)	PDS5B	paralog
1588	4.39395	# of interactions (all PPI) (log2 scale)	OXCT1	paralog
1589	4.22147	# of interactions (all PPI) (log2 scale)	RRAGB	paralog
1590	1.58496	# of interactions (all PPI) (log2 scale)	EPYC	unclassified
1591	7.03001	# of interactions (all PPI) (log2 scale)	CYLD	unclassified
1592	0.5	# of interactions (all PPI) (log2 scale)	SLC27A5	unclassified
1593	2.72972	# of interactions (all PPI) (log2 scale)	ZNF324	paralog
1594	1.29248	# of interactions (all PPI) (log2 scale)	ZNF671	unclassified
1595	1.5	# of interactions (all PPI) (log2 scale)	ZNF416	unclassified
1596	1.5	# of interactions (all PPI) (log2 scale)	ZNF586	unclassified
1597	3.39721	# of interactions (all PPI) (log2 scale)	ZNF446	unclassified
1598	2.79248	# of interactions (all PPI) (log2 scale)	ZNF264	paralog
1599	5.44209	# of interactions (all PPI) (log2 scale)	RPS5	singleton
1600	4.21313	# of interactions (all PPI) (log2 scale)	FAT1	paralog
1601	2.98864	# of interactions (all PPI) (log2 scale)	YTHDC1	unclassified
1602	4.36566	# of interactions (all PPI) (log2 scale)	CHMP2B	unclassified
1603	4.22561	# of interactions (all PPI) (log2 scale)	SMAP2	paralog
1604	5.41407	# of interactions (all PPI) (log2 scale)	PPIE	unclassified
1605	3.59984	# of interactions (all PPI) (log2 scale)	ZMPSTE24	singleton
1606	3.79248	# of interactions (all PPI) (log2 scale)	STARD7	unclassified
1607	4.39068	# of interactions (all PPI) (log2 scale)	NOA1	singleton
1608	4.58245	# of interactions (all PPI) (log2 scale)	REST	unclassified
1609	2.60473	# of interactions (all PPI) (log2 scale)	HAL	singleton
1610	4.05164	# of interactions (all PPI) (log2 scale)	SSH1	paralog
1611	5.41486	# of interactions (all PPI) (log2 scale)	GSTP1	unclassified
1612	4.53841	# of interactions (all PPI) (log2 scale)	APLP2	paralog
1613		# of interactions (all PPI) (log2 scale)	KIAA1467	unclassified
1614		# of interactions (all PPI) (log2 scale)	SLCO1A2	unclassified
1615	5.12515	# of interactions (all PPI) (log2 scale)	WBP11	singleton
1616	5.87493	# of interactions (all PPI) (log2 scale)	EIF3I	unclassified
1617		# of interactions (all PPI) (log2 scale)	NKAIN1	paralog
1618	0.792481	# of interactions (all PPI) (log2 scale)	COL16A1	unclassified
1619	6.14097	# of interactions (all PPI) (log2 scale)	TXLNA	paralog
1620	4.7338	# of interactions (all PPI) (log2 scale)	APOB	unclassified
1621	5.35712	# of interactions (all PPI) (log2 scale)	NCOA1	paralog
1622	1.29248	# of interactions (all PPI) (log2 scale)	AGBL5	unclassified
1623	2	# of interactions (all PPI) (log2 scale)	EFR3B	unclassified
1624	3.43518	# of interactions (all PPI) (log2 scale)	KIF3C	unclassified
1625	5.22766	# of interactions (all PPI) (log2 scale)	RAB10	unclassified
1626	2.08496	# of interactions (all PPI) (log2 scale)	GCKR	singleton
1627	6.26239	# of interactions (all PPI) (log2 scale)	HADHA	unclassified
1628	4.59984	# of interactions (all PPI) (log2 scale)	MAPRE3	paralog
1629	6.09984	# of interactions (all PPI) (log2 scale)	CAD	unclassified
1630	4.16096	# of interactions (all PPI) (log2 scale)	CD59	unclassified
1631	4.05426	# of interactions (all PPI) (log2 scale)	CD82	unclassified
1632	3.62396	# of interactions (all PPI) (log2 scale)	BCORL1	paralog
1633	5.47272	# of interactions (all PPI) (log2 scale)	ATRX	unclassified
1634	1.29248	# of interactions (all PPI) (log2 scale)	TAF9	singleton
1635	2.83621	# of interactions (all PPI) (log2 scale)	FCN1	paralog
1636	1.95345	# of interactions (all PPI) (log2 scale)	MYNN	unclassified
1637	4.1427	# of interactions (all PPI) (log2 scale)	MECOM	paralog
1638	4.03841	# of interactions (all PPI) (log2 scale)	SCAMP1	unclassified
1639	3.22972	# of interactions (all PPI) (log2 scale)	PREP	unclassified
1640	3.40368	# of interactions (all PPI) (log2 scale)	HACE1	unclassified
1641	4.99718	# of interactions (all PPI) (log2 scale)	SEH1L	unclassified
1642	3.16096	# of interactions (all PPI) (log2 scale)	WDR47	unclassified
1643	2.91645	# of interactions (all PPI) (log2 scale)	WDFY1	unclassified
1644	1.29248	# of interactions (all PPI) (log2 scale)	OVGP1	unclassified
1645	2.29248	# of interactions (all PPI) (log2 scale)	SLC25A24	paralog
1646	4.86989	# of interactions (all PPI) (log2 scale)	MAP3K4	unclassified
1647	2.95345	# of interactions (all PPI) (log2 scale)	PILRA	unclassified
1648	1	# of interactions (all PPI) (log2 scale)	IGSF9	unclassified
1649	3.58496	# of interactions (all PPI) (log2 scale)	ABCB1	paralog
1650	1.58496	# of interactions (all PPI) (log2 scale)	ZNF213	unclassified
1651	3.61441	# of interactions (all PPI) (log2 scale)	AKR1B1	unclassified
1652	4.59984	# of interactions (all PPI) (log2 scale)	CPNE3	unclassified
1653	2.16096	# of interactions (all PPI) (log2 scale)	RRN3	singleton
1654	5.80274	# of interactions (all PPI) (log2 scale)	CTTN	unclassified
1655	2.66096	# of interactions (all PPI) (log2 scale)	WNT11	unclassified
1656	4.20893	# of interactions (all PPI) (log2 scale)	MTIF2	unclassified
1657	2.79248	# of interactions (all PPI) (log2 scale)	DDHD2	paralog
1658	0.5	# of interactions (all PPI) (log2 scale)	TTC39A	paralog
1659	6.18343	# of interactions (all PPI) (log2 scale)	EPS15	paralog
1660	4.91645	# of interactions (all PPI) (log2 scale)	ORC1	unclassified
1661	1.29248	# of interactions (all PPI) (log2 scale)	MGST2	paralog
1662	5.63777	# of interactions (all PPI) (log2 scale)	CHERP	unclassified
1663	2.82193	# of interactions (all PPI) (log2 scale)	ATG16L1	paralog
1664	1	# of interactions (all PPI) (log2 scale)	USP40	unclassified
1665	3.72561	# of interactions (all PPI) (log2 scale)	POMGNT1	unclassified
1666	2.40368	# of interactions (all PPI) (log2 scale)	RAD54L	unclassified
1667	4.28112	# of interactions (all PPI) (log2 scale)	MAST2	paralog
1668	6.85373	# of interactions (all PPI) (log2 scale)	DNAJA1	paralog
1669	2.76178	# of interactions (all PPI) (log2 scale)	B4GALT1	unclassified
1670	4.85022	# of interactions (all PPI) (log2 scale)	CHMP5	unclassified
1671	3.67878	# of interactions (all PPI) (log2 scale)	NFX1	unclassified
1672		# of interactions (all PPI) (log2 scale)	AQP6	paralog
1673	4.99859	# of interactions (all PPI) (log2 scale)	DIMT1	unclassified
1674	4.72251	# of interactions (all PPI) (log2 scale)	IPO11	unclassified
1675	1.79248	# of interactions (all PPI) (log2 scale)	FOLH1	paralog
1676	3.85022	# of interactions (all PPI) (log2 scale)	EIF2AK1	unclassified
1677	2.66096	# of interactions (all PPI) (log2 scale)	NME8	unclassified
1678	3.11441	# of interactions (all PPI) (log2 scale)	EPDR1	singleton
1679	1.29248	# of interactions (all PPI) (log2 scale)	SNX10	unclassified
1680	4.03841	# of interactions (all PPI) (log2 scale)	SEPHS1	unclassified
1681	5.21836	# of interactions (all PPI) (log2 scale)	MRPL28	singleton
1682	1.58496	# of interactions (all PPI) (log2 scale)	HBQ1	unclassified
1683	1.79248	# of interactions (all PPI) (log2 scale)	ITPKC	paralog
1684	2.69616	# of interactions (all PPI) (log2 scale)	CEACAM6	paralog
1685		# of interactions (all PPI) (log2 scale)	FAT2	paralog
1686	4.49292	# of interactions (all PPI) (log2 scale)	RBM22	unclassified
1687	4.69616	# of interactions (all PPI) (log2 scale)	TMED2	unclassified
1688		# of interactions (all PPI) (log2 scale)	ERO1LB	unclassified
1689	2.40368	# of interactions (all PPI) (log2 scale)	ZFAND6	unclassified
1690	0.792481	# of interactions (all PPI) (log2 scale)	HSD17B2	unclassified
1691	4.20893	# of interactions (all PPI) (log2 scale)	TXLNG	paralog
1692	5.55328	# of interactions (all PPI) (log2 scale)	PPEF1	unclassified
1693	1.16096	# of interactions (all PPI) (log2 scale)	LAT2	singleton
1694	7.18419	# of interactions (all PPI) (log2 scale)	HUWE1	unclassified
1695	4.77345	# of interactions (all PPI) (log2 scale)	ZW10	singleton
1696	3.74593	# of interactions (all PPI) (log2 scale)	ALG9	unclassified
1697	2.95345	# of interactions (all PPI) (log2 scale)	MYBPC2	paralog
1698	1.5	# of interactions (all PPI) (log2 scale)	NOX4	unclassified
1699	2.45345	# of interactions (all PPI) (log2 scale)	ACOX3	unclassified
1700	2.76178	# of interactions (all PPI) (log2 scale)	MTMR2	paralog
1701	5.8262	# of interactions (all PPI) (log2 scale)	PPP1R15A	unclassified
1702	3.83621	# of interactions (all PPI) (log2 scale)	HSD17B14	unclassified
1703	6.89196	# of interactions (all PPI) (log2 scale)	TRIP6	unclassified
1704	0.792481	# of interactions (all PPI) (log2 scale)	ACHE	unclassified
1705	4.95794	# of interactions (all PPI) (log2 scale)	FTL	paralog
1706	5.43672	# of interactions (all PPI) (log2 scale)	SRRT	singleton
1707	5.5222	# of interactions (all PPI) (log2 scale)	BAX	unclassified
1708	5.45532	# of interactions (all PPI) (log2 scale)	NLK	unclassified
1709	4.35712	# of interactions (all PPI) (log2 scale)	PIGS	singleton
1710	2.12396	# of interactions (all PPI) (log2 scale)	ADAMTS2	paralog
1711		# of interactions (all PPI) (log2 scale)	TMPRSS11E	unclassified
1712	3.92587	# of interactions (all PPI) (log2 scale)	ATXN7L3	unclassified
1713	0.792481	# of interactions (all PPI) (log2 scale)	PGS1	singleton
1714	6.82592	# of interactions (all PPI) (log2 scale)	PSMC5	unclassified
1715	5.7292	# of interactions (all PPI) (log2 scale)	UIMC1	singleton
1716	2	# of interactions (all PPI) (log2 scale)	CETP	unclassified
1717	4.52764	# of interactions (all PPI) (log2 scale)	MMP2	paralog
1718	1.58496	# of interactions (all PPI) (log2 scale)	MT3	unclassified
1719	2.08496	# of interactions (all PPI) (log2 scale)	LPCAT2	unclassified
1720	3.98864	# of interactions (all PPI) (log2 scale)	GNAO1	unclassified
1721	0.792481	# of interactions (all PPI) (log2 scale)	OGFOD1	singleton
1722	4.35368	# of interactions (all PPI) (log2 scale)	SH3BP2	unclassified
1723	3.72561	# of interactions (all PPI) (log2 scale)	NOP14	singleton
1724	4.48289	# of interactions (all PPI) (log2 scale)	ADD1	paralog
1725	3.24593	# of interactions (all PPI) (log2 scale)	L2HGDH	unclassified
1726	3.32193	# of interactions (all PPI) (log2 scale)	TXNDC16	unclassified
1727		# of interactions (all PPI) (log2 scale)	C14orf166	singleton
1728	3.39068	# of interactions (all PPI) (log2 scale)	NID2	paralog
1729	4.99718	# of interactions (all PPI) (log2 scale)	GMCL1	unclassified
1730	6.42206	# of interactions (all PPI) (log2 scale)	SF3B2	singleton
1731	4.66658	# of interactions (all PPI) (log2 scale)	KLHL42	unclassified
1732	5.47855	# of interactions (all PPI) (log2 scale)	GNAS	paralog
1733	7.35149	# of interactions (all PPI) (log2 scale)	DNM1L	unclassified
1734	1.95345	# of interactions (all PPI) (log2 scale)	PTHLH	singleton
1735	4.77921	# of interactions (all PPI) (log2 scale)	PHACTR3	unclassified
1736	3.11441	# of interactions (all PPI) (log2 scale)	ERGIC2	unclassified
1737	5.0222	# of interactions (all PPI) (log2 scale)	TFAP2C	paralog
1738	7.35967	# of interactions (all PPI) (log2 scale)	AURKA	unclassified
1739	1.58496	# of interactions (all PPI) (log2 scale)	CASS4	paralog
1740	2.5	# of interactions (all PPI) (log2 scale)	PIR	singleton
1741	2.19616	# of interactions (all PPI) (log2 scale)	AAMDC	unclassified
1742	2.95345	# of interactions (all PPI) (log2 scale)	RFX2	paralog
1743	2.69616	# of interactions (all PPI) (log2 scale)	METTL2A	paralog
1744	3.19616	# of interactions (all PPI) (log2 scale)	SULT2B1	unclassified
1745	2.16096	# of interactions (all PPI) (log2 scale)	ALG6	unclassified
1746	2.5222	# of interactions (all PPI) (log2 scale)	CNOT3	unclassified
1747	1.58496	# of interactions (all PPI) (log2 scale)	GP6	unclassified
1748	2.6427	# of interactions (all PPI) (log2 scale)	PTPN4	unclassified
1749	5.02356	# of interactions (all PPI) (log2 scale)	DDX18	unclassified
1750	5.65701	# of interactions (all PPI) (log2 scale)	KHSRP	unclassified
1751	3.42899	# of interactions (all PPI) (log2 scale)	GNA11	paralog
1752	2.08496	# of interactions (all PPI) (log2 scale)	ASAP3	paralog
1753	3.27729	# of interactions (all PPI) (log2 scale)	EDEM2	unclassified
1754	5.38739	# of interactions (all PPI) (log2 scale)	DNMT3B	unclassified
1755	1.16096	# of interactions (all PPI) (log2 scale)	REM1	paralog
1756	4.52764	# of interactions (all PPI) (log2 scale)	TPX2	unclassified
1757	4.35022	# of interactions (all PPI) (log2 scale)	PDRG1	singleton
1758	4.13339	# of interactions (all PPI) (log2 scale)	EPB41L1	paralog
1759	3.01118	# of interactions (all PPI) (log2 scale)	SLC15A1	unclassified
1760	3.40368	# of interactions (all PPI) (log2 scale)	DOCK9	paralog
1761	1.5	# of interactions (all PPI) (log2 scale)	ANKRD10	unclassified
1762	2.08496	# of interactions (all PPI) (log2 scale)	TGDS	unclassified
1763	3.13339	# of interactions (all PPI) (log2 scale)	DOCK3	paralog
1764		# of interactions (all PPI) (log2 scale)	C3orf18	singleton
1765	6.11531	# of interactions (all PPI) (log2 scale)	COQ9	singleton
1766	0.792481	# of interactions (all PPI) (log2 scale)	TMEM40	singleton
1767	3.04373	# of interactions (all PPI) (log2 scale)	KIF9	unclassified
1768	2	# of interactions (all PPI) (log2 scale)	ARHGAP28	unclassified
1769	1.29248	# of interactions (all PPI) (log2 scale)	CRLS1	singleton
1770	2.45345	# of interactions (all PPI) (log2 scale)	DEFB127	unclassified
1771	4.99363	# of interactions (all PPI) (log2 scale)	PPP1R13B	paralog
1772	2.16096	# of interactions (all PPI) (log2 scale)	ATRN	paralog
1773	2	# of interactions (all PPI) (log2 scale)	SMOX	unclassified
1774		# of interactions (all PPI) (log2 scale)	SIGLEC1	unclassified
1775	4.27921	# of interactions (all PPI) (log2 scale)	FKBP1A	paralog
1776	4.73074	# of interactions (all PPI) (log2 scale)	NSFL1C	paralog
1777		# of interactions (all PPI) (log2 scale)	SLC4A11	unclassified
1778	1.29248	# of interactions (all PPI) (log2 scale)	C20orf194	singleton
1779	1.29248	# of interactions (all PPI) (log2 scale)	ZNF343	paralog
1780	1.5	# of interactions (all PPI) (log2 scale)	EBF4	paralog
1781	1	# of interactions (all PPI) (log2 scale)	CPXM1	paralog
1782	5.93518	# of interactions (all PPI) (log2 scale)	MAVS	singleton
1783	2.45345	# of interactions (all PPI) (log2 scale)	LZTS3	paralog
1784	2.19616	# of interactions (all PPI) (log2 scale)	F11	paralog
1785	5.70945	# of interactions (all PPI) (log2 scale)	XRN2	unclassified
1786	6.98739	# of interactions (all PPI) (log2 scale)	DYNLL1	unclassified
1787	2.98864	# of interactions (all PPI) (log2 scale)	TESC	unclassified
1788	4.6496	# of interactions (all PPI) (log2 scale)	SNX5	paralog
1789	6.42176	# of interactions (all PPI) (log2 scale)	RPL6	singleton
1790	1.5	# of interactions (all PPI) (log2 scale)	SIRPG	paralog
1791	4.16993	# of interactions (all PPI) (log2 scale)	MAPKAPK5	unclassified
1792	2.58496	# of interactions (all PPI) (log2 scale)	P2RX7	unclassified
1793	3.77345	# of interactions (all PPI) (log2 scale)	ESF1	singleton
1794	1.66096	# of interactions (all PPI) (log2 scale)	RBBP9	singleton
1795	5.15246	# of interactions (all PPI) (log2 scale)	ANAPC5	singleton
1796	1.5	# of interactions (all PPI) (log2 scale)	SLC23A2	paralog
1797		# of interactions (all PPI) (log2 scale)	SLC8B1	unclassified
1798	3.24593	# of interactions (all PPI) (log2 scale)	TMEM230	unclassified
1799	2.16096	# of interactions (all PPI) (log2 scale)	DZANK1	unclassified
1800	3.95345	# of interactions (all PPI) (log2 scale)	KDM2B	paralog
1801		# of interactions (all PPI) (log2 scale)	C20orf26	singleton
1802		# of interactions (all PPI) (log2 scale)	LHX5	unclassified
1803	0.792481	# of interactions (all PPI) (log2 scale)	TASP1	unclassified
1804	2.69616	# of interactions (all PPI) (log2 scale)	OAS1	unclassified
1805		# of interactions (all PPI) (log2 scale)	GCN1L1	unclassified
1806	6.13748	# of interactions (all PPI) (log2 scale)	RPLP0	unclassified
1807	5.72766	# of interactions (all PPI) (log2 scale)	PXN	paralog
1808	5.01809	# of interactions (all PPI) (log2 scale)	SIRT4	unclassified
1809	2.79248	# of interactions (all PPI) (log2 scale)	RPH3A	paralog
1810	1.79248	# of interactions (all PPI) (log2 scale)	KIF16B	unclassified
1811	3.63339	# of interactions (all PPI) (log2 scale)	TRMT6	singleton
1812	4.95345	# of interactions (all PPI) (log2 scale)	CHGB	unclassified
1813	4.38574	# of interactions (all PPI) (log2 scale)	PEBP1	unclassified
1814	2.19616	# of interactions (all PPI) (log2 scale)	TBX5	paralog
1815	5.44741	# of interactions (all PPI) (log2 scale)	BRAP	unclassified
1816	4.37744	# of interactions (all PPI) (log2 scale)	ERP29	singleton
1817	2.85022	# of interactions (all PPI) (log2 scale)	NOS1	paralog
1818	7.1427	# of interactions (all PPI) (log2 scale)	FUS	unclassified
1819	4.70893	# of interactions (all PPI) (log2 scale)	IGBP1	unclassified
1820		# of interactions (all PPI) (log2 scale)	FXYD5	unclassified
1821	3.01118	# of interactions (all PPI) (log2 scale)	ZNF302	unclassified
1822	4.06464	# of interactions (all PPI) (log2 scale)	GRAMD1A	unclassified
1823	2.98864	# of interactions (all PPI) (log2 scale)	FXYD3	unclassified
1824	0.5	# of interactions (all PPI) (log2 scale)	HEPH	unclassified
1825	0.792481	# of interactions (all PPI) (log2 scale)	CDIP1	unclassified
1826	0.5	# of interactions (all PPI) (log2 scale)	CMTM1	unclassified
1827		# of interactions (all PPI) (log2 scale)	KCNH4	unclassified
1828	5.8663	# of interactions (all PPI) (log2 scale)	GANAB	unclassified
1829	0.792481	# of interactions (all PPI) (log2 scale)	GMIP	unclassified
1830	4.1677	# of interactions (all PPI) (log2 scale)	RBM41	unclassified
1831	4.80735	# of interactions (all PPI) (log2 scale)	BIRC5	unclassified
1832		# of interactions (all PPI) (log2 scale)	LAG3	unclassified
1833	5.1649	# of interactions (all PPI) (log2 scale)	MLF2	unclassified
1834	2.69616	# of interactions (all PPI) (log2 scale)	OTUB2	paralog
1835	3.33621	# of interactions (all PPI) (log2 scale)	DDX24	unclassified
1836	4.43518	# of interactions (all PPI) (log2 scale)	ZBTB25	unclassified
1837	2.95345	# of interactions (all PPI) (log2 scale)	NECAP1	unclassified
1838	1.58496	# of interactions (all PPI) (log2 scale)	ARHGAP4	unclassified
1839	2.45345	# of interactions (all PPI) (log2 scale)	ANKRD24	unclassified
1840	2.58496	# of interactions (all PPI) (log2 scale)	DHX32	paralog
1841	6.03506	# of interactions (all PPI) (log2 scale)	RCOR1	paralog
1842	4.85368	# of interactions (all PPI) (log2 scale)	GPATCH2L	paralog
1843	4.10716	# of interactions (all PPI) (log2 scale)	LTBP4	unclassified
1844	2.79248	# of interactions (all PPI) (log2 scale)	BLVRB	singleton
1845	4.29436	# of interactions (all PPI) (log2 scale)	SLC9A1	unclassified
1846	4.70044	# of interactions (all PPI) (log2 scale)	SPTLC1	unclassified
1847	3.72972	# of interactions (all PPI) (log2 scale)	PAPOLA	paralog
1848	4.97272	# of interactions (all PPI) (log2 scale)	CCNK	unclassified
1849	3.0222	# of interactions (all PPI) (log2 scale)	PCBP4	unclassified
1850	2.87744	# of interactions (all PPI) (log2 scale)	RGS1	unclassified
1851	2.5222	# of interactions (all PPI) (log2 scale)	YPEL3	paralog
1852	4.22147	# of interactions (all PPI) (log2 scale)	MRPS33	singleton
1853	1	# of interactions (all PPI) (log2 scale)	NDUFB2	singleton
1854	6.30735	# of interactions (all PPI) (log2 scale)	NUDC	unclassified
1855	4.97345	# of interactions (all PPI) (log2 scale)	MAEA	unclassified
1856	5.00561	# of interactions (all PPI) (log2 scale)	ICAM1	unclassified
1857	5.90609	# of interactions (all PPI) (log2 scale)	STRN4	paralog
1858	4.32012	# of interactions (all PPI) (log2 scale)	IRAK3	paralog
1859	4.78493	# of interactions (all PPI) (log2 scale)	LYZ	unclassified
1860	0.792481	# of interactions (all PPI) (log2 scale)	SI	unclassified
1861	5.00141	# of interactions (all PPI) (log2 scale)	MUL1	unclassified
1862	5.19347	# of interactions (all PPI) (log2 scale)	TFAP4	unclassified
1863	3.69616	# of interactions (all PPI) (log2 scale)	PDCD7	unclassified
1864	5.22766	# of interactions (all PPI) (log2 scale)	SPG21	singleton
1865	0.792481	# of interactions (all PPI) (log2 scale)	FETUB	unclassified
1866	5.83089	# of interactions (all PPI) (log2 scale)	DNAJB11	unclassified
1867	1.85022	# of interactions (all PPI) (log2 scale)	LEPREL1	paralog
1868	2	# of interactions (all PPI) (log2 scale)	THPO	singleton
1869	4.61441	# of interactions (all PPI) (log2 scale)	CHRD	unclassified
1870	0.792481	# of interactions (all PPI) (log2 scale)	FLT3LG	singleton
1871	1.90368	# of interactions (all PPI) (log2 scale)	RAB11FIP3	unclassified
1872	2.95345	# of interactions (all PPI) (log2 scale)	GNPTG	unclassified
1873	0.792481	# of interactions (all PPI) (log2 scale)	ZNF268	unclassified
1874	4.56464	# of interactions (all PPI) (log2 scale)	GOLGA3	singleton
1875	6.00666	# of interactions (all PPI) (log2 scale)	PABPC4	paralog
1876	1.90368	# of interactions (all PPI) (log2 scale)	CD209	paralog
1877	0.792481	# of interactions (all PPI) (log2 scale)	CERS4	unclassified
1878	1.95345	# of interactions (all PPI) (log2 scale)	MCOLN1	paralog
1879	3.45345	# of interactions (all PPI) (log2 scale)	USP48	unclassified
1880	4.27345	# of interactions (all PPI) (log2 scale)	EFNB1	unclassified
1881	3.66993	# of interactions (all PPI) (log2 scale)	PDPR	unclassified
1882	4.01118	# of interactions (all PPI) (log2 scale)	AARS	unclassified
1883	3.83267	# of interactions (all PPI) (log2 scale)	GLG1	singleton
1884	3.89068	# of interactions (all PPI) (log2 scale)	KIF4A	paralog
1885	5.04439	# of interactions (all PPI) (log2 scale)	TNRC6A	unclassified
1886	1.72972	# of interactions (all PPI) (log2 scale)	PLEKHG2	unclassified
1887		# of interactions (all PPI) (log2 scale)	DLL3	unclassified
1888	3.92275	# of interactions (all PPI) (log2 scale)	NAT14	singleton
1889	1.16096	# of interactions (all PPI) (log2 scale)	PITPNM2	paralog
1890	5.93383	# of interactions (all PPI) (log2 scale)	EXOC1	unclassified
1891	3.42899	# of interactions (all PPI) (log2 scale)	RBM27	paralog
1892	0.5	# of interactions (all PPI) (log2 scale)	POU4F3	paralog
1893	4.60473	# of interactions (all PPI) (log2 scale)	OSBPL8	paralog
1894	5.29436	# of interactions (all PPI) (log2 scale)	DTX2	unclassified
1895	2.69616	# of interactions (all PPI) (log2 scale)	NLRC4	unclassified
1896	1.90368	# of interactions (all PPI) (log2 scale)	PUS7	unclassified
1897	1	# of interactions (all PPI) (log2 scale)	LAMB4	paralog
1898	2.58496	# of interactions (all PPI) (log2 scale)	NRCAM	paralog
1899	4.46832	# of interactions (all PPI) (log2 scale)	LAMB1	paralog
1900		# of interactions (all PPI) (log2 scale)	SLC26A4	unclassified
1901	1	# of interactions (all PPI) (log2 scale)	SLC26A3	unclassified
1902	8.29039	# of interactions (all PPI) (log2 scale)	DLD	unclassified
1903	2.5	# of interactions (all PPI) (log2 scale)	WDR7	unclassified
1904	3.45345	# of interactions (all PPI) (log2 scale)	TXNL1	unclassified
1905	2.69616	# of interactions (all PPI) (log2 scale)	IL5RA	unclassified
1906	1.29248	# of interactions (all PPI) (log2 scale)	ABCC6	unclassified
1907	3.87744	# of interactions (all PPI) (log2 scale)	CMTM6	unclassified
1908	4.11441	# of interactions (all PPI) (log2 scale)	ITGA6	paralog
1909	2.95345	# of interactions (all PPI) (log2 scale)	RAPGEF4	unclassified
1910		# of interactions (all PPI) (log2 scale)		unclassified
1911	1	# of interactions (all PPI) (log2 scale)	SMPX	singleton
1912	3.39068	# of interactions (all PPI) (log2 scale)	FH	singleton
1913	1.90368	# of interactions (all PPI) (log2 scale)	SEL1L3	unclassified
1914	5.12396	# of interactions (all PPI) (log2 scale)	TF	paralog
1915	1.5	# of interactions (all PPI) (log2 scale)	CDV3	singleton
1916	2.16096	# of interactions (all PPI) (log2 scale)	MYO15A	unclassified
1917	2.32193	# of interactions (all PPI) (log2 scale)	ALKBH5	singleton
1918	3.7539	# of interactions (all PPI) (log2 scale)	APOH	unclassified
1919	3.24593	# of interactions (all PPI) (log2 scale)	NLRP1	unclassified
1920	1.79248	# of interactions (all PPI) (log2 scale)	PITPNM3	unclassified
1921	1.95345	# of interactions (all PPI) (log2 scale)	SPAG7	singleton
1922	4.40368	# of interactions (all PPI) (log2 scale)	ORC6	singleton
1923	3.19616	# of interactions (all PPI) (log2 scale)	ZFHX4	paralog
1924	0.5	# of interactions (all PPI) (log2 scale)	SLC17A6	unclassified
1925	1	# of interactions (all PPI) (log2 scale)	CPA1	paralog
1926	3.66993	# of interactions (all PPI) (log2 scale)	ZC3HC1	singleton
1927	9.10484	# of interactions (all PPI) (log2 scale)	ESR1	unclassified
1928	4.02764	# of interactions (all PPI) (log2 scale)	RGS17	paralog
1929	3.1427	# of interactions (all PPI) (log2 scale)	ANGPT2	unclassified
1930	1.66096	# of interactions (all PPI) (log2 scale)	TMEM101	singleton
1931	1.58496	# of interactions (all PPI) (log2 scale)	CD200	unclassified
1932	1.79248	# of interactions (all PPI) (log2 scale)	CCDC80	unclassified
1933	0.792481	# of interactions (all PPI) (log2 scale)	CMA1	unclassified
1934	2.96537	# of interactions (all PPI) (log2 scale)	PSME1	unclassified
1935	3.93518	# of interactions (all PPI) (log2 scale)	PPP2R3C	unclassified
1936	4.80367	# of interactions (all PPI) (log2 scale)	HAUS4	unclassified
1937	2.92899	# of interactions (all PPI) (log2 scale)	JPH4	paralog
1938	4.33621	# of interactions (all PPI) (log2 scale)	MYH7	paralog
1939	4.1496	# of interactions (all PPI) (log2 scale)	CEBPE	paralog
1940	0.5	# of interactions (all PPI) (log2 scale)	SLC7A8	paralog
1941	4.98289	# of interactions (all PPI) (log2 scale)	OSGEP	unclassified
1942	1	# of interactions (all PPI) (log2 scale)	SLC22A17	unclassified
1943	4.1192	# of interactions (all PPI) (log2 scale)	RNF31	unclassified
1944	4.80643	# of interactions (all PPI) (log2 scale)	SCFD1	unclassified
1945	2.32193	# of interactions (all PPI) (log2 scale)	G2E3	unclassified
1946	4.82193	# of interactions (all PPI) (log2 scale)	HECTD1	unclassified
1947	7.03937	# of interactions (all PPI) (log2 scale)	HNRNPC	paralog
1948	5.27537	# of interactions (all PPI) (log2 scale)	RPGRIP1	paralog
1949	6.06593	# of interactions (all PPI) (log2 scale)	SUPT16H	singleton
1950	4.66096	# of interactions (all PPI) (log2 scale)	TOX4	unclassified
1951	4.83089	# of interactions (all PPI) (log2 scale)	GEMIN2	singleton
1952	2.5	# of interactions (all PPI) (log2 scale)	TGM1	unclassified
1953	3.41645	# of interactions (all PPI) (log2 scale)	TINF2	singleton
1954	1.79248	# of interactions (all PPI) (log2 scale)	DAZL	unclassified
1955	3.22147	# of interactions (all PPI) (log2 scale)	TBL1Y	unclassified
1956	3.56464	# of interactions (all PPI) (log2 scale)	SEMA6A	paralog
1957	3.35712	# of interactions (all PPI) (log2 scale)	TRPM7	unclassified
1958	4.10716	# of interactions (all PPI) (log2 scale)	TYRO3	unclassified
1959	3.6427	# of interactions (all PPI) (log2 scale)	WDR76	unclassified
1960	3.54373	# of interactions (all PPI) (log2 scale)	CAPN3	unclassified
1961	5.25439	# of interactions (all PPI) (log2 scale)	SNAP23	paralog
1962	2	# of interactions (all PPI) (log2 scale)	TBX15	unclassified
1963	5.70972	# of interactions (all PPI) (log2 scale)	PHGDH	unclassified
1964	1	# of interactions (all PPI) (log2 scale)	COL9A3	unclassified
1965	7.06121	# of interactions (all PPI) (log2 scale)	EZR	unclassified
1966	5.68316	# of interactions (all PPI) (log2 scale)	MYL6	paralog
1967	6.40929	# of interactions (all PPI) (log2 scale)	AGO1	unclassified
1968	2.95345	# of interactions (all PPI) (log2 scale)	TEKT2	unclassified
1969	4.16096	# of interactions (all PPI) (log2 scale)	CLSPN	singleton
1970	3.1427	# of interactions (all PPI) (log2 scale)	RFFL	paralog
1971	0.792481	# of interactions (all PPI) (log2 scale)	UNC13D	paralog
1972	1.16096	# of interactions (all PPI) (log2 scale)	MFSD11	unclassified
1973	4.27345	# of interactions (all PPI) (log2 scale)	DPYSL2	paralog
1974	2.29248	# of interactions (all PPI) (log2 scale)	TGFB2	paralog
1975	2.45345	# of interactions (all PPI) (log2 scale)	GPATCH2	paralog
1976	5.2539	# of interactions (all PPI) (log2 scale)	NUP50	singleton
1977	4.77345	# of interactions (all PPI) (log2 scale)	CDC45	singleton
1978	4.6496	# of interactions (all PPI) (log2 scale)	COMT	unclassified
1979		# of interactions (all PPI) (log2 scale)	CECR1	unclassified
1980		# of interactions (all PPI) (log2 scale)		unclassified
1981	3.08496	# of interactions (all PPI) (log2 scale)	ECHDC1	unclassified
1982	4.29248	# of interactions (all PPI) (log2 scale)	LRRFIP2	unclassified
1983	2	# of interactions (all PPI) (log2 scale)	SEC22C	unclassified
1984		# of interactions (all PPI) (log2 scale)	XYLB	singleton
1985	7.15089	# of interactions (all PPI) (log2 scale)	HDAC6	unclassified
1986		# of interactions (all PPI) (log2 scale)	OR1I1	unclassified
1987		# of interactions (all PPI) (log2 scale)	GABRP	unclassified
1988	3.83974	# of interactions (all PPI) (log2 scale)	KRT31	unclassified
1989	5.32553	# of interactions (all PPI) (log2 scale)	CDC6	unclassified
1990	2.08496	# of interactions (all PPI) (log2 scale)	UPRT	unclassified
1991	6.33754	# of interactions (all PPI) (log2 scale)	CDC23	unclassified
1992	3.92275	# of interactions (all PPI) (log2 scale)	AAAS	unclassified
1993	7.2999	# of interactions (all PPI) (log2 scale)	CBX5	paralog
1994	0.5	# of interactions (all PPI) (log2 scale)	FMO2	paralog
1995	2.72972	# of interactions (all PPI) (log2 scale)	SUCO	singleton
1996	6.05426	# of interactions (all PPI) (log2 scale)	MSH2	unclassified
1997	6.92485	# of interactions (all PPI) (log2 scale)	MAP3K1	unclassified
1998	4.7047	# of interactions (all PPI) (log2 scale)	DHPS	singleton
[truncated: 112,295 more rows]

## Sheet: B
	FPKM (log2 scale)	gene name	gene subset
0	3.04979	TSPAN6	paralog
1	0.0518088	TNMD	unclassified
2	1.75499	DPM1	unclassified
3	2.18461	SCYL3	unclassified
4	3.09507	C1orf112	singleton
5	0.34931	FGR	paralog
6	1.81277	CFH	unclassified
7	3.64359	FUCA2	paralog
8		GCLC	singleton
9	3.26663	NFYA	singleton
10	2.36011	STPG1	unclassified
11	3.37547	NIPAL3	unclassified
12	3.9049	LAS1L	singleton
13	2.09929	ENPP4	unclassified
14	1.62392	SEMA3F	unclassified
15	0.481846	CFTR	unclassified
16	4.02883	ANKIB1	unclassified
17		CYP51A1	unclassified
18		KRIT1	unclassified
19		RAD52	singleton
20	3.72452	BAD	singleton
21	3.74455	LAP3	unclassified
22	3.68317	CD99	unclassified
23	0.922957	HS3ST1	unclassified
24	0.720148	AOC1	unclassified
25	0.479657	WNT16	unclassified
26	1.03501	HECW1	unclassified
27	4.4049	MAD1L1	singleton
28	3.52693	LASP1	paralog
29	3.49975	SNX11	unclassified
30	0.573939	TMEM176A	unclassified
31	3.99534	M6PR	unclassified
32		KLHL13	paralog
33	1.58912	CYP26B1	paralog
34	1.94466	ICA1	paralog
35	3.20185	DBNDD1	unclassified
36	3.80495	ALS2	unclassified
37	1.8774	CASP10	unclassified
38		CFLAR	unclassified
39	2.98845	TFPI	unclassified
40	0.138512	NDUFAF7	singleton
41		RBM5	unclassified
42	0.734012	MTMR7	paralog
43	1.84034	SLC7A2	unclassified
44		ARF5	paralog
45		SARM1	unclassified
46	1.76837		unclassified
47	3.12291	PLXND1	paralog
48	3.80249	AK2	unclassified
49	0.696757	CD38	unclassified
50	4.29332	FKBP4	unclassified
51	3.84431	KDM1A	unclassified
52		RBM6	unclassified
53	2.68673	CAMKK1	unclassified
54	3.66716	RECQL	unclassified
55	3.25182	CCDC132	singleton
56	0.468754	HSPB6	unclassified
57	2.8805	ARHGAP33	paralog
58	3.74436	NDUFAB1	singleton
59	1.22828	PDK4	paralog
60	0.220177	SLC22A16	unclassified
61	1.21511	ZMYND10	unclassified
62	0.271061	ABCB5	unclassified
63	0.247346	ARX	unclassified
64	3.79511	SLC25A13	paralog
65		ST7	unclassified
66	3.47564	CDC27	unclassified
67		SLC4A1	paralog
68	0.266295	CALCR	unclassified
69	3.79609	HCCS	singleton
70	3.89137	DVL2	unclassified
71	1.79954	PRSS22	unclassified
72	3.74087	UPF1	unclassified
73	3.49081	SKAP2	unclassified
74	3.34679	SLC25A5	unclassified
75	3.3888	CCDC109B	paralog
76	0.870582	HOXA11	paralog
77	1.41801	POLR2J	unclassified
78		DHX33	unclassified
79	0.415355	MEOX1	unclassified
80	0.752779	THSD7A	unclassified
81	3.61695	LIG3	unclassified
82	3.55188	RPAP3	unclassified
83	0.120462	ACSM3	unclassified
84	0.987714		unclassified
85	3.37139	CIAPIN1	singleton
86	3.04865	FAM214B	unclassified
87	2.66371	COPZ2	paralog
88	2.06707	PRKAR2B	unclassified
89	3.67803	MSL3	unclassified
90	3.51864	CREBBP	unclassified
91	0.421903	BZRAP1	paralog
92	0.639475	MPO	paralog
93		PON1	unclassified
94	1.23579	GCFC2	unclassified
95	3.98491	WDR54	unclassified
96	3.31383	CROT	unclassified
97	0.753227	ABCB4	paralog
98	3.43635	KMT2E	unclassified
99	2.2126	RHBDD2	singleton
100	0.552563	SOX8	paralog
101	3.49967	IBTK	unclassified
102		ZNF195	unclassified
103	3.25564		unclassified
104	3.57211	FBXL3	unclassified
105	0.757298	ITGAL	unclassified
106	3.26423	PDK2	paralog
107	3.69292	ITGA3	paralog
108	3.02689	ZFX	unclassified
109	3.97404	LAMP2	unclassified
110	1.07069	ITGA2B	paralog
111	0.289297	ASB4	unclassified
112	3.61442	GDE1	unclassified
113	3.67507	C19orf60	singleton
114	2.33552	CRLF1	unclassified
115	2.85859	OSBPL7	paralog
116	2.586	TMEM98	unclassified
117	1.3729	YBX2	unclassified
118	0.0609495	KRT33A	paralog
119	0.415433	ABCC8	unclassified
120	0.0280855	CACNG3	paralog
121	3.7102	TMEM132A	unclassified
122		AP2B1	unclassified
123	0.167789	TAC1	singleton
124	3.71237	ZNF263	unclassified
125	1.23422	CX3CL1	unclassified
126		SPATA20	singleton
127	0.589583	CACNA1G	paralog
128	3.07854	TNFRSF12A	singleton
129	0.961981	DLX6	paralog
130	2.54814	MAP3K9	paralog
131	3.82728	RALA	unclassified
132	3.57801	BAIAP2L1	paralog
133	2.08172	KDM7A	unclassified
134	2.05776	ETV1	paralog
135	1.85169	AGK	unclassified
136	3.14067	ALDH3B1	unclassified
137	1.06159	TTC22	singleton
138	3.62784	PHTF2	unclassified
139	0.670103	CCL26	unclassified
140	3.97762	FARP2	paralog
141	0.991341	USH1C	unclassified
142		GGCT	unclassified
143	3.55887	DBF4	unclassified
144	0.814867	TBXA2R	unclassified
145		IFRD1	paralog
146	0.120156	LGALS14	unclassified
147	3.32653	COX10	unclassified
148	2.07872	GTF2IRD1	unclassified
149	3.98177	PAF1	singleton
150	3.71437	VPS41	singleton
151	1.1264	ARHGAP44	paralog
152	3.99787	ELAC2	unclassified
153	0.768588	SCIN	paralog
154	2.44121	ARSD	paralog
155	2.74066	PNPLA4	unclassified
156	0.139905	MYH13	unclassified
157	3.77191	ADIPOR2	unclassified
158		CDKL3	paralog
159	0.0528485	UPP2	paralog
160	0.830578	PRSS21	unclassified
161		MARK4	paralog
162		PROM1	unclassified
163	3.88322	CCDC124	singleton
164		CEACAM21	unclassified
165		PAFAH1B1	unclassified
166		NOS2	paralog
167	0.295466	DNAH9	unclassified
168	4.16913	KIAA0100	singleton
169	0.0446905	SLC13A2	paralog
170	1.13479	GAS7	unclassified
171	3.34214	TRAPPC6A	unclassified
172	0.890709	MATK	paralog
173	0.0914012	CEACAM7	unclassified
174	0.718558	CD79B	unclassified
175	0.284681	SCN4A	paralog
176	0.449179	ST7L	unclassified
177	0.165308	TKTL1	paralog
178		PAX6	unclassified
179	3.45058	RPUSD1	unclassified
180	3.41541	RHBDF1	unclassified
181	3.72153	LUC7L	unclassified
182	0.388857	CACNA2D2	unclassified
183	0.729695	BAIAP3	paralog
184	3.6659	TSR3	singleton
185		PIGQ	singleton
186		CRAMP1L	unclassified
187	3.24586	TEAD3	unclassified
188		SELE	unclassified
189	3.94622	DNAJC11	unclassified
190	0.309424	FMO3	unclassified
191	2.98577	MYLIP	unclassified
192	0.267448	NOX1	unclassified
193	2.67451	E2F2	paralog
194	3.62649	PSMB1	unclassified
195	0.245363	SYN1	paralog
196	3.43573	JARID2	unclassified
197	1.54804	CDKL5	unclassified
198	0.362419	CAMK1G	paralog
199		CDK11A	paralog
200	3.80326	NADK	singleton
201	0.197942	TFAP2B	paralog
202	0.0356446	TFAP2D	paralog
203	0.0838386	DLEC1	unclassified
204	3.41	CYTH3	paralog
205	1.69552	ADAM22	unclassified
206	3.64006	SYPL1	unclassified
207	3.23012	CYB561	unclassified
208	3.77335	SPAG9	unclassified
209		CELSR3	unclassified
210	2.2384	AASS	singleton
211	1.15819	PLEKHG6	unclassified
212	0.0130351	SS18L2	unclassified
213	2.7182	MPND	unclassified
214	3.21302	MGST1	unclassified
215	3.30814	CRY1	unclassified
216	0.599773	PGLYRP1	unclassified
217	2.90567	NFIX	paralog
218	2.94468	ST3GAL1	paralog
219	0.642187	MMP25	unclassified
220		IL32	singleton
221	3.5117	PKD1	unclassified
222	1.67121	MAPK8IP2	unclassified
223	3.99709	MED24	singleton
224	3.14629	RHOBTB2	paralog
225	3.06635	HEATR5B	paralog
226	3.25542	SEC62	singleton
227		RPS20	singleton
228	4.73584	CSDE1	singleton
229	3.84671	UBE3C	unclassified
230	3.21638	REV3L	unclassified
231	0.395793	TENM1	paralog
232	0.26008	PAX7	paralog
233	1.8239	MASP2	paralog
234	0.180778	IYD	singleton
235	2.57834	FAM76A	unclassified
236	0.577208	TRAF3IP3	unclassified
237	3.44761	POMT2	unclassified
238	3.63	VTA1	singleton
239	0.829086	MLXIPL	paralog
240	2.16177	BAZ1B	unclassified
241	3.20392	RANBP9	paralog
242	1.06759	ETV7	unclassified
243	2.95517	SPRTN	singleton
244	3.77757	METTL13	unclassified
245		DYRK4	unclassified
246		ZNF207	singleton
247	3.65625	UQCRC1	unclassified
248	3.72257	STARD3NL	unclassified
249	3.53804	CD9	unclassified
250		HHATL	unclassified
251	4.07613	NCAPD2	unclassified
252	1.40691	IFFO1	paralog
253	1.52321	GIPR	unclassified
254	2.98506	PHF7	unclassified
255	0.783859	SEMA3G	unclassified
256	3.80494	NISCH	unclassified
257	0.0228975	STAB1	unclassified
258	0.490074	FUZ	singleton
259	0.498982	SLC6A13	paralog
260		IDS	unclassified
261	1.59549	PRSS3	paralog
262	3.09335	ZNF200	unclassified
263	0.349643	CD4	unclassified
264		LRRC23	unclassified
265	0.179933	BTK	paralog
266	2.50829	HFE	unclassified
267	3.17302	SCMH1	unclassified
268	3.31193	FYN	unclassified
269	2.63078	HIVEP2	unclassified
270	0.184534	FMO1	paralog
271	3.80012	TCEB3	unclassified
272	3.85856	LYPLA2	paralog
273		CLCN6	unclassified
274	2.65293	MRC2	unclassified
275		NME2	unclassified
276	0.102519	SLC6A7	unclassified
277	3.1545	TSPAN9	unclassified
278	3.50468	BTBD7	unclassified
279		APBA3	paralog
280	3.54617	MKS1	unclassified
281	3.32291	ABHD5	unclassified
282	0.991929	KAL1	unclassified
283	3.97139	AKAP8L	unclassified
284	3.13971	MBTD1	unclassified
285	4.00766	UTP18	unclassified
286	3.77745	RNF216	unclassified
287		TTC19	unclassified
288		PTBP1	paralog
289	1.24042	DPF1	paralog
290		SYT7	unclassified
291	3.40069	LARS2	unclassified
292		PIK3C2A	unclassified
293	3.71157	PLAUR	unclassified
294	3.83402	ANLN	unclassified
295	3.88988	WIZ	unclassified
296		RABGAP1	paralog
297	1.08156	DCN	unclassified
298	3.40428	QPCTL	paralog
299	3.82575	PPP5C	unclassified
300	2.83587	CEP68	unclassified
301	3.52783	MAP4K3	paralog
302	0.729106	ZBTB32	unclassified
303	0.173461	TYROBP	singleton
304	3.22154	TMEM159	singleton
305	1.35322	GABRA3	paralog
306	3.38015	BRCA1	unclassified
307	3.35564	ERCC1	singleton
308		CD22	unclassified
309		MBTPS2	singleton
310	1.34918	PRICKLE3	paralog
311	0.374194	LTF	paralog
312	3.42542	EXTL3	unclassified
313	0.371446	NR1H4	unclassified
314	4.06594	ELOVL5	unclassified
315	0.733987	ALOX5	unclassified
316	1.06177	KDM5D	unclassified
317	3.75439	CALCOCO1	unclassified
318		UBR7	unclassified
319	3.83653	MAP4K5	paralog
320	2.16662	EHD3	paralog
321	3.65926	PSMC4	unclassified
322	3.22293	MAN2B2	unclassified
323	0.142742	SLC7A14	unclassified
324	1.30546	CLDN11	unclassified
325	3.83262	SLC25A39	unclassified
326		MVP	singleton
327	4.15238	NUB1	singleton
328	3.43311	PGM3	singleton
329	1.22042	RWDD2A	unclassified
330	3.8267	CLK1	paralog
331	3.18069	POLR3B	unclassified
332	2.77751	ANGEL1	unclassified
333	3.40131	RNF14	unclassified
334	2.12285	DNASE1L1	unclassified
335	4.16364	DDX11	unclassified
336	4.0266	HEBP1	unclassified
337		GPRC5A	unclassified
338	0.946819	MAMLD1	unclassified
339	0.509668	CD6	unclassified
340		TACC3	paralog
341	3.5224	UFL1	singleton
342	3.76494	POLA2	unclassified
343	3.23763	ZC3H3	unclassified
344	4.09862	CAPN1	paralog
345	1.21038	ACPP	unclassified
346	3.89897	MDH1	unclassified
347	3.74769	SLC30A9	unclassified
348	0.653836	MTMR11	unclassified
349	3.31085	COX15	singleton
350	2.61425	CCDC88C	paralog
351	3.42174	YAF2	unclassified
352	2.12956	ZMYND11	unclassified
353	0.641343	WAS	unclassified
354	0.687583	DPEP1	unclassified
355	3.43061	BID	singleton
356	3.73401	MATR3	unclassified
357	0.418969	NPC1L1	unclassified
358	3.59667	XYLT2	unclassified
359	0.990132	RGPD5	paralog
360	0.160013	STMN4	unclassified
361	3.54386	NUDCD3	unclassified
362	0.953075	ISL1	unclassified
363	1.41416	CHDH	singleton
364	1.10062	IL20RA	unclassified
365	0.0784263	CLCA1	paralog
366	0.16472	CLCA4	paralog
367	0.161675	GLT8D1	unclassified
368	4.00225	ATP2C1	unclassified
369	0.519396	IGF1	unclassified
370	0.956796	SLC38A5	unclassified
371	3.5122	RALBP1	unclassified
372	3.02658	RUFY3	paralog
373	1.32669	CNTN1	paralog
374	0.385201	SLC11A1	unclassified
375	3.39728	WWTR1	unclassified
376	3.4605	AGPS	unclassified
377	3.11478	CXorf56	singleton
378	0.29402	ATP1A2	paralog
379	3.43077	TTC27	unclassified
380	0.391338	ZNF582	unclassified
381		VSIG2	unclassified
382	1.97041	PHLDB1	paralog
383	0.345405	MARCO	unclassified
384	1.65702	CYP24A1	unclassified
385	2.4189	PRDM11	unclassified
386	0.871626	SYT13	unclassified
387	2.21546	SNAI2	paralog
388	2.5251	CD74	unclassified
389	0.731017	HGF	unclassified
390		ZRANB1	unclassified
391	3.62374	NCDN	singleton
392	1.37168	GPR124	paralog
393	3.62671	ZFP64	unclassified
394		MNAT1	singleton
395	2.81073	SAMD4A	paralog
396	1.74321	RUNX3	paralog
397	3.61038	MRE11A	singleton
398	1.86477	PLEKHB1	paralog
399	3.18736	SERPINB1	unclassified
400	0.0898255	CYP3A43	unclassified
401	0.463922	SLC7A9	unclassified
402	2.90709	SPAST	unclassified
403	1.05927	NRXN3	paralog
404	2.88033	OSBPL5	paralog
405	3.40299	AQR	unclassified
406	1.8297	CPS1	unclassified
407	0.0166003	C8B	unclassified
408	2.70649	FHL1	unclassified
409		RTFDC1	unclassified
410	0.0854289	GABRA1	paralog
411		NLRP2	unclassified
412	2.54817	SLC45A4	unclassified
413	3.78408	RNF10	unclassified
414	2.10953	ZNF839	singleton
415	3.86771	ZDHHC6	unclassified
416	0.907402	GRAMD1B	unclassified
417	3.60451	RNH1	unclassified
418		NDUFS1	singleton
419	3.47383	RB1CC1	singleton
420	2.94052	ERP44	unclassified
421	3.71276	ALAS1	unclassified
422	2.44521	BIRC3	paralog
423	3.12169	AKAP11	unclassified
424	3.14822	GLRX2	unclassified
425		SNAPC1	singleton
426	4.38555	DERA	singleton
427	3.83591	STRAP	unclassified
428	2.00452	ABCC2	unclassified
429	2.56781	DEF6	unclassified
430	1.58292	PLEKHO1	unclassified
431	3.10969	GCLM	singleton
432	3.22652	UBR2	paralog
433	2.7563	EHD2	paralog
434	3.35799	DEPDC1	unclassified
435	3.18286	CCDC28A	unclassified
436	1.77264	RRAGD	unclassified
437	3.29751	HSF2	unclassified
438	3.53664	PHF20	paralog
439	0.136119	HSD17B6	paralog
440	0.698384	NR1H3	unclassified
441		TYMP	singleton
442	4.06034	NCAPH2	singleton
443	4.04453	TOMM34	unclassified
444	3.37582	SEC63	unclassified
445		KPNA6	paralog
446	2.91631	VIM	paralog
447			unclassified
448	2.01841	FAS	unclassified
449		RNASET2	unclassified
450	3.48842	CD44	unclassified
451	2.00204	KCNG1	paralog
452	2.32979	AGPAT4	unclassified
453	0.813642	SLAMF7	unclassified
454	3.01663	BTN3A1	paralog
455	3.44596	MIPEP	unclassified
456		PRKCH	unclassified
457	0.170542	INSRR	paralog
458	3.67382	IFNGR1	unclassified
459	3.86773	B4GALT7	unclassified
460	1.8664	SH2D2A	unclassified
461	3.37053	VRK2	paralog
462	1.568	TNFRSF1B	unclassified
463	3.59242	VEZT	singleton
464	1.0747	POU2F2	unclassified
465		BRD9	paralog
466	4.08805	SNX1	unclassified
467	3.59238	TBPL1	unclassified
468	2.81321	ARNTL2	unclassified
469	3.74566	BCLAF1	unclassified
470	3.71349	SLC39A9	unclassified
471	1.2787	ANK1	unclassified
472	0.250645	IBSP	singleton
473	2.92538	TFB1M	unclassified
474	3.75023	RABEP1	paralog
475	1.73241	HMGB3	paralog
476		NUP160	singleton
477	3.63328	BAK1	unclassified
478	0.290095	MUSK	unclassified
479	1.55953	IKZF2	paralog
480	3.79539	GRN	singleton
481	3.54484	FAM13B	unclassified
482	1.64498	ARHGAP31	paralog
483	3.24499	CENPQ	singleton
484	4.42334	SARS	unclassified
485	3.76379	RANBP3	paralog
486	2.98744	ARID4A	unclassified
487	4.13539	TSSC1	unclassified
488		PNPLA6	paralog
489	2.93079	IFT88	unclassified
490		ALG1	unclassified
491	3.69048	ZCCHC8	singleton
492	3.69499	ABCF2	unclassified
493		CHPF2	unclassified
494	0.379989	LRRC7	unclassified
495	3.84107	FUT8	unclassified
496	3.18661	UBA6	unclassified
497	2.77601	GAB2	unclassified
498		ATP6V0A1	unclassified
499	3.56307	PIAS1	paralog
500	3.23034	SLC4A7	unclassified
501	2.25039	APBA2	paralog
502	3.74852	MAP2K3	paralog
503	0.470297	EFCAB1	unclassified
504	1.58337	TMSB10	unclassified
505	2.64922	ASTE1	singleton
506	3.66314	RNF19A	unclassified
507		PEX3	singleton
508	3.78523	GABARAPL2	unclassified
509	0.0705528	MYOC	paralog
510	1.06212	SH3YL1	unclassified
511	3.7777	FAM136A	singleton
512	3.85388	VCL	unclassified
513	3.4442	DEPDC1B	unclassified
514	1.68505	DAPK2	unclassified
515	3.6931	NSMAF	unclassified
516		ADSS	paralog
517	0.259439	STAP1	unclassified
518		TIMP2	unclassified
519	3.57032	RFC1	unclassified
520	3.45781	TBC1D23	unclassified
521	3.67359	CUL3	unclassified
522	0.875492	MYOM2	unclassified
523	0.0785723	OTC	unclassified
524	0.382759	CYP46A1	unclassified
525	3.70582	ZZZ3	unclassified
526	0.229064	SLC18A1	paralog
527	1.65248	USP2	paralog
528	0.0485657	CASR	paralog
529	3.51773	TUBG2	paralog
530	3.89863	RPL26L1	paralog
531	0.735212	FLT4	paralog
532	3.91767	NSUN2	unclassified
533	2.84988	FBXO42	unclassified
534		MFAP3	unclassified
535		MRI1	unclassified
536		METTL1	singleton
537	0.909218	HOXC8	paralog
538	3.22555	AGA	unclassified
539	3.52762	PI4K2B	paralog
540	3.2946	BOD1L1	unclassified
541	3.65019	MAT2B	singleton
542	0.624974	TLL1	paralog
543		EDC4	singleton
544	3.74957	TRIO	unclassified
545	1.80375	VCAN	unclassified
546	3.47529	CLEC16A	singleton
547	0.983101	MSR1	unclassified
548	2.27336	CDH1	paralog
549	3.74364	SKIV2L2	unclassified
550	1.49835	DNAH5	unclassified
551	3.35478	ZFYVE16	unclassified
552	3.62362	FAM65A	unclassified
553	0.135175	C6	unclassified
554	3.5165	RAI14	unclassified
555	0.390095	SOX30	unclassified
556	3.6212	PNKP	unclassified
557	0.218716	BEST2	paralog
558	2.61751	PHLPP2	unclassified
559	3.87132	SPDL1	singleton
560		STAU2	paralog
561	3.67727	PQLC2	unclassified
562	3.47815	CTNS	singleton
563	2.29087	RTN4R	unclassified
564	3.6481	PHF23	unclassified
565	0.521199	CDH10	unclassified
566	3.51059	INPP4A	paralog
567	1.77792	RAB27B	unclassified
568	3.62784	PSMA4	unclassified
569	0.591813	MYO16	unclassified
570	4.44535	LSG1	unclassified
571	3.28234	PARP3	unclassified
572	2.49227	TNC	paralog
573	2.08866	THAP3	unclassified
574	1.10947	FAM65C	unclassified
575	3.43317	TDP1	singleton
576	3.27528	AIFM2	unclassified
577		C2orf83	unclassified
578	1.42126	SPATA7	singleton
579		MED17	unclassified
580	4.1751	RETSAT	unclassified
581	3.28003	CAPG	unclassified
582	3.6447	AP2S1	unclassified
583	0.131632	USH2A	unclassified
584	0.0154293	ZPBP	unclassified
585	0.551205	TG	unclassified
586	1.21778	ADAM28	unclassified
587	1.38865	BARX2	unclassified
588	2.74032	DCUN1D1	paralog
589	3.30387	JADE2	paralog
590	2.01648	ZIC2	paralog
591	0.608714	LCP2	paralog
592	3.73983	TRIT1	singleton
593	0.534979	ADRB1	paralog
594	0.138164	GUCA2B	unclassified
595	4.20332	CUL7	unclassified
596	4.22881	CTNNA1	unclassified
597	3.40636	PHKA2	paralog
598	2.73758	CNTLN	singleton
599	0.830393	EPHA3	unclassified
600	3.17005	HSPA5	unclassified
601	3.10226	DSG2	unclassified
602	3.50245	GEMIN8	singleton
603	3.59382	OFD1	singleton
604	1.41109	GPM6B	paralog
605	0.86323	MAGEC2	unclassified
606	0.499092	PREX2	paralog
607	3.5058	WDR37	unclassified
608	3.30339	YTHDC2	unclassified
609	3.1369	CTPS2	paralog
610	3.77402	ATP6V1H	singleton
611	3.92495	POLR2B	unclassified
612	2.89337	FAM214A	unclassified
613	2.04286	ARAP2	paralog
614		TPR	unclassified
615	1.05141	CP	unclassified
616	3.22307	KIAA0556	singleton
617	3.8179	DTNBP1	unclassified
618	0.52862	XK	unclassified
619	0.642396	ANO2	unclassified
620	3.18726	C12orf4	singleton
621	2.99524	SCML1	unclassified
622	3.1366	WWC3	unclassified
623	0.835925	ARHGAP6	unclassified
624	0.461359	FAM184B	unclassified
625	4.11081	MAP4	paralog
626		GOPC	unclassified
627		ROS1	unclassified
628	3.29386	USP28	unclassified
629	3.07327	HDAC9	unclassified
630	3.55912	TSPAN17	paralog
631	2.54293	NOP16	singleton
632	2.59388	CC2D2A	unclassified
633	3.18729	RRM2B	unclassified
634	3.06432	ZNF800	unclassified
635	0.344654	TNFRSF17	singleton
636	2.69092	SNX29	unclassified
637	0.696454	LMO3	paralog
638	3.54014	MRPS10	singleton
639		GUCA1A	unclassified
640		RSF1	unclassified
641	3.02487	VPS13D	unclassified
642	1.44712	CELF2	unclassified
643	4.2827	FAM120A	paralog
644	3.68391	R3HDM1	paralog
645	1.89888	COL9A2	unclassified
646	2.90075	KITLG	singleton
647		ERCC8	unclassified
648	1.48105	ADAMTS6	paralog
649	3.0178	H6PD	unclassified
650	3.924	VAMP3	paralog
651	2.6127	PER3	paralog
652	0.226005	UTS2	singleton
653	0.977485	TNFRSF9	unclassified
654		EPN3	unclassified
655	2.68467	LTBP1	unclassified
656	3.23397	RCN1	unclassified
657	0.413909	ELN	singleton
658	2.28413	RFC2	unclassified
659	3.5101	ARID1B	unclassified
660	3.92529	CLPTM1L	unclassified
661	3.54251	NEDD4L	paralog
662	0.0203543	FOXP3	paralog
663	1.04721	PPP1R3F	unclassified
664	3.50931	HEXB	paralog
665	1.338	PTCD2	unclassified
666	0.167677	KIAA2022	unclassified
667	2.72826	JKAMP	singleton
668	2.67729	DKK3	unclassified
669	1.99526	ARHGEF5	paralog
670	2.99469	NFE2L3	paralog
671	3.02796	MCUR1	unclassified
672	3.62704	LIMA1	unclassified
673	2.94323	LETMD1	unclassified
674	0.936361	SLC4A8	paralog
675	0.939978	LAMC3	paralog
676	0.29695	PTGER3	paralog
677	0.679591	TNIP3	unclassified
678	3.65652	MAPK9	paralog
679	0.553794	COL23A1	unclassified
680	3.73395	BCAR1	paralog
681	3.33618	FAM160A2	paralog
682	3.8723	HERPUD1	unclassified
683		HOMER3	paralog
684	3.06242	RAD51	unclassified
685	3.01541	POLQ	unclassified
686	3.327	PIK3CB	paralog
687	3.47287	CYBA	singleton
688	3.43715	THOC3	unclassified
689	2.25661	HEBP2	unclassified
690	3.49677	MPHOSPH9	singleton
691	3.50516	PLEKHA5	unclassified
692	2.00456	PRSS8	unclassified
693	3.24328	SIKE1	unclassified
694	3.83431	RRP12	singleton
695	2.60494	FNIP2	unclassified
696	3.65531	MSMO1	unclassified
697	4.12092	TTC17	unclassified
698	0.49269	ALX4	unclassified
699	0.815938	FSTL4	unclassified
700		FOXN3	paralog
701	0.138493	METTL24	singleton
702	3.74862	AKR7A2	paralog
703	2.23168	MRTO4	unclassified
704	1.19936	NNAT	singleton
705	3.76236	USE1	singleton
706	0.666699	MCF2L2	unclassified
707	0.00878752	NRIP2	unclassified
708	2.61113	LAMA3	unclassified
709	3.6622	AP5M1	unclassified
710	3.76902	ANAPC4	singleton
711	0.732818	KCNQ1	unclassified
712	3.86443	TRAPPC3	paralog
713	3.83215	THRAP3	unclassified
714		PHPT1	singleton
715	1.41001	ENTPD2	unclassified
716		LY75	unclassified
717		ARID4B	unclassified
718	2.96299	OPN3	unclassified
719	1.9022	SDCCAG8	singleton
720	0.789051	PTPRN	unclassified
721	2.31705	HHAT	unclassified
722		KIF1B	paralog
723	2.17358	FOXC1	paralog
724	4.0627	TBC1D22A	unclassified
725	1.59622	SYNE2	unclassified
726	2.21814	PLEKHH1	paralog
727	2.97245	ATP9A	unclassified
728	0.00338187	SPO11	singleton
729	0.0385629	CBLN4	unclassified
730	0.319106	CHRDL2	unclassified
731	3.40595	FAM168A	unclassified
732	3.13906	RELT	unclassified
733	2.33655	GALC	singleton
734		NOP58	unclassified
735	3.53936	SZRD1	singleton
736	1.24078	KCNH2	paralog
737	3.99565	CUL1	unclassified
738	0.361951	FAM114A2	unclassified
739	2.15465	CYFIP2	unclassified
740		TAB2	unclassified
741	3.53772	GINM1	singleton
742	3.17361	EIF2AK2	unclassified
743	4.31597	USP36	unclassified
744	3.20936	KMT2C	unclassified
745	1.85658	MCOLN3	paralog
746		CCDC85A	paralog
747	3.7393	PUM2	paralog
748	3.72019	MRPL43	singleton
749		ITIH4	unclassified
750	0.0859511	ITIH1	paralog
751	3.44589	C4orf27	singleton
752		ZFR	paralog
753	2.45428	ZNF280C	unclassified
754	0.612638	NPFFR2	paralog
755	0.748553	PHF21B	unclassified
756	1.83065	TRAF1	unclassified
757	3.43606	RC3H2	paralog
758	1.35641	IL17RB	unclassified
759	2.09807	TRAF3IP2	singleton
760	1.6076	GYG2	unclassified
761	3.6081	DCBLD2	unclassified
762	0.473781	SERPINB3	paralog
763	3.25937	SOAT1	unclassified
764	2.68245	PKP2	unclassified
765	0.415961	MSH4	unclassified
766	0.297354	F7	unclassified
767	3.58003	GDI2	unclassified
768	1.40852	PRDM1	unclassified
769	3.61757	ATG5	singleton
770	1.86966	TMCC3	unclassified
771	3.7176	PITHD1	unclassified
772	3.85889	MTA3	paralog
773	3.11384	USP13	unclassified
774	3.28969	ATP11B	unclassified
775	2.62983	LAMC2	paralog
776		CDK14	paralog
777	3.7518	SEC61A1	paralog
778	3.96344	PPP1R12A	unclassified
779	1.34338	RASGRF1	unclassified
780	0.788127	CAMK2B	paralog
781	3.05827	CROCC	unclassified
782	3.98237	POLR3E	singleton
783	3.25468	ATP2B4	paralog
784		ZC3H11A	unclassified
785	3.49834	RIOK2	unclassified
786	3.62746	YIPF1	paralog
787	3.59238	NDC1	singleton
788		DGKG	unclassified
789	3.70083	FLYWCH1	unclassified
790	2.66987	UNKL	paralog
791	2.2738	TBXAS1	unclassified
792	3.59235	PARP12	unclassified
793	3.71177	ALDH18A1	singleton
794	3.39145	TARBP1	singleton
795	3.10673	PET112	singleton
796		MXD1	paralog
797	3.34298	CDK17	unclassified
798		DNAJC25	unclassified
799	2.32154	SLC2A3	paralog
800	1.28405	PSD	paralog
801	3.34347	CTDP1	unclassified
802	3.5697	YBX3	unclassified
803	1.74201	STYK1	unclassified
804	4.00028	WNK1	unclassified
805		CCAR1	unclassified
806	3.70574	OGFR	unclassified
807	1.71683	GNA15	paralog
808	0.506712	CREB3L3	paralog
809	3.28523	PIGV	singleton
810	2.82359	PTPRU	unclassified
811	3.87508	SNRNP40	unclassified
812		RIMBP2	paralog
813	0.908911	COL11A1	paralog
814	3.2851	QSER1	unclassified
815	3.58803	MPC1	unclassified
816		ACAA1	unclassified
817	2.38202	BCAT1	unclassified
818	3.82464	HDAC7	unclassified
819	1.06275	LZTS1	paralog
820	0.448004	PRDM6	unclassified
821	0.0368461	WNT8A	paralog
822	2.20511	SPAG4	unclassified
823	3.34428	NCKAP1	unclassified
824	3.95755	MRPS35	singleton
825	1.37358	GUCY1B3	unclassified
826	4.03416	SFSWAP	unclassified
827	3.91299	TNK2	paralog
828	3.53067	MON2	unclassified
829	2.16385	CDH3	paralog
830	0.0383987	ARSF	unclassified
831	3.97317	GPBP1	unclassified
832	2.7614	DGAT2	paralog
833		ZNF112	unclassified
834		CS	unclassified
835	0.895044	LTK	paralog
836		MRPS24	singleton
837	3.71401	ELMO2	paralog
838	3.44177	WAPAL	singleton
839		VMP1	singleton
840	3.12893	APPBP2	unclassified
841		POLD1	unclassified
842	0.593863	SEZ6	paralog
843	3.7819	EIF4B	unclassified
844	0.274643	SLC6A16	unclassified
845	2.64022	GLTSCR1	unclassified
846	3.12122	SPHK2	unclassified
847		RPL18	singleton
848	2.62764	CA11	unclassified
849	3.76739	ISOC2	unclassified
850	3.8993	U2AF2	unclassified
851	4.30732	EPN1	paralog
852	3.67955	MED29	singleton
853		AHRR	unclassified
854	0.0321656	GSC2	unclassified
855			unclassified
856	1.7372	MTMR1	paralog
857	3.58716	GPC1	paralog
858	2.87043	ADCK1	unclassified
859	3.62949	HAGH	unclassified
860		RNF4	unclassified
861	3.73929	CASP8	unclassified
862	2.86668	LIMCH1	paralog
863	3.60817	ASUN	singleton
864	3.78244	TM7SF3	singleton
865	1.01013	DLX3	paralog
866	0.843407	SPA17	unclassified
867	0.380273	TSPAN32	singleton
868	1.09455	WISP2	unclassified
869	0.187546	DMRT3	unclassified
870		ST3GAL6	unclassified
871	1.54885	ATP2C2	unclassified
872	1.3363	NGFR	unclassified
873	2.03795	CDON	unclassified
874	3.51731	TAF2	unclassified
875	3.00299	HIPK2	paralog
876	3.80325	TNPO3	unclassified
877		MEF2BNB-MEF2B	unclassified
878	0.94026	RFXANK	unclassified
879	3.71365	TMEM161A	unclassified
880	2.72408	LPAR2	unclassified
881	3.66588	CTSA	unclassified
882	3.78012	SUGP2	unclassified
883	3.09802	SLC12A2	paralog
884	4.11419	SNX24	unclassified
885		EYA2	paralog
886	3.63967	CNN2	paralog
887	2.66323	ABCA7	paralog
888	0.857275	SNCAIP	unclassified
889	3.06641	DDX20	unclassified
890	3.65589	BTBD1	paralog
891	2.16341	FAR2	unclassified
892	1.10285	BCAS1	singleton
893	0.0693327	POU1F1	unclassified
894	0.706849	CHI3L2	unclassified
895	3.81326	SBNO2	unclassified
896	3.8408	PMS1	unclassified
897	2.61377	HMG20B	unclassified
898	0.748248	CALCRL	unclassified
899	3.28386	TAF11	unclassified
900	3.36221	ANKS1A	unclassified
901	4.03941	AP3D1	unclassified
902	3.75312	ZNF76	unclassified
903	3.54669	SLC9A3R2	unclassified
904	0.0777448	NTHL1	unclassified
905	3.20251	UHRF1BP1	unclassified
906	3.51009	GNAI3	unclassified
907	3.74037	IPO5	paralog
908	3.75571	OAT	unclassified
909	3.10188	WDR3	unclassified
910		PKN2	paralog
911	3.88163	WDR18	unclassified
912	3.47103	TRAM2	paralog
913	1.38163	NTN1	unclassified
914	0.589514	GLP2R	unclassified
915	3.33781	MCM10	singleton
916	2.48364	DGKA	unclassified
917		ERBB3	unclassified
918	0.252821	ROPN1	paralog
919	2.20154	ANKRD44	unclassified
920	3.80075	KARS	unclassified
921		ADAT1	unclassified
922		PDIA5	unclassified
923	3.26901	TBC1D22B	unclassified
924	3.11867	NDUFB4	singleton
925	3.53769	SPEN	unclassified
926	2.40343	MYLK	unclassified
927	3.75398	ZC3H15	unclassified
928	3.3363	MAP2K4	unclassified
929	3.26608	TMEM206	singleton
930	0.430344	SNAP91	unclassified
931	3.3704	SLK	paralog
932	2.71056	CYB5R4	unclassified
933		COL17A1	unclassified
934	2.43539	GSTO2	paralog
935	2.53547	SEC61A2	paralog
936	1.14521	PRKCQ	paralog
937	2.15958	TLE2	paralog
938	3.16105	ASB1	unclassified
939	3.44508	FAM107B	unclassified
940	3.24107	ME1	unclassified
941	3.63975	TBC1D1	paralog
942	3.49525	CDK13	paralog
943	3.66599	MTHFD2	paralog
944	0.465672	SLC9A7	paralog
945	3.05546	FOXJ2	unclassified
946	3.43488	YBX1	unclassified
947	2.26846	PDE4A	paralog
948	3.54115	PPP2R5A	paralog
949		CTNNA2	unclassified
950	3.50254	ELAVL1	paralog
951	0.752335	TIE1	paralog
952	3.35029	DIP2B	unclassified
953	4.00632	SMARCD1	paralog
954	3.89038	KDM4A	paralog
955	3.6822	NFYC	unclassified
956	0.655357	ZMYND12	singleton
957	2.36209	SLC9A3	unclassified
958	0.687043	NGEF	paralog
959	3.4821	ASPM	unclassified
960		CD84	unclassified
961	3.83921	ELOVL1	paralog
962	0.39746	SPI1	unclassified
963	0.0632717	ZNRD1	singleton
964	0.707075	MPPED2	unclassified
965	0.680836	CLDN18	unclassified
966	3.47924	ZBTB11	unclassified
967		ATXN3	paralog
968	3.53399	GOLGA5	unclassified
969	1.85868	FGFR2	paralog
970	3.69157	LRRC40	unclassified
971	3.43991	ISOC1	unclassified
972	2.20223	EML1	paralog
973	3.39184	TRMT11	singleton
974	3.39106	THUMPD1	singleton
975		MSANTD3	unclassified
976	1.06633	KIF26A	unclassified
977	2.87478	ATG2B	unclassified
978	3.75779	ARFGEF1	paralog
979	0.0889085	ACSM2B	paralog
980	2.62364	ZFAT	unclassified
981	3.9496	MTFR1	unclassified
982		STAG3	unclassified
983	3.3051	FECH	singleton
984	2.88557	MYO9A	unclassified
985	1.32097	DDX3Y	unclassified
986	4.0762	PFKP	paralog
987	4.06805	IDI1	unclassified
988		SP100	paralog
989	3.60877	KLF6	paralog
990		PPAP2A	paralog
991	3.04786	NEO1	unclassified
992	3.5947	TRAM1	paralog
993	1.41606	PHKA1	paralog
994	3.79948	TNFRSF1A	unclassified
995	2.562	CACNB1	paralog
996	2.77494	EVI5	unclassified
997	2.81585	STOML1	unclassified
998	3.60474	PKM	paralog
999	3.61333	DHX29	unclassified
1000	3.55271	DNTTIP2	singleton
1001	3.7592	METTL22	unclassified
1002	3.76611	TP53BP1	unclassified
1003		TRO	unclassified
1004	2.52652	RRP15	singleton
1005	3.56413	RHOA	unclassified
1006	3.65184	DHX8	unclassified
1007	3.43416	PRKCZ	paralog
1008	0.898556	ZFY	unclassified
1009	3.80661	IARS2	unclassified
1010	2.04025	SYT1	paralog
1011	1.80339	NAV3	paralog
1012	1.27259	IDH3G	unclassified
1013	3.3555	ROGDI	singleton
1014	0.646248	PDZD4	unclassified
1015	0.117349	ATP2B3	paralog
1016	3.74633	ROCK1	paralog
1017	3.60687	CBFB	singleton
1018	2.37919	PDK3	unclassified
1019		HYAL2	unclassified
1020	2.67753	HDAC4	paralog
1021	2.18768	RASSF1	unclassified
1022	2.24124	FGFR3	paralog
1023	3.15093	IFI35	unclassified
1024	2.76544	HEATR6	singleton
1025		COASY	unclassified
1026	3.21229	PLEKHH3	unclassified
1027	3.56984	MEF2A	paralog
1028	0.877904	OTUD5	unclassified
1029	1.90104	TFE3	paralog
1030	1.55538	TBC1D25	unclassified
1031		ACSL4	unclassified
1032	3.31615	INPP5A	unclassified
1033	1.83189	GPKOW	unclassified
1034	3.96604	GRIPAP1	unclassified
1035	1.98561	FTSJ1	unclassified
1036		PRR11	unclassified
1037	1.05119	REEP1	paralog
1038	0.158667	ATP11A	unclassified
1039	3.48855	POLR1A	unclassified
1040	3.24677	LAPTM4A	unclassified
1041	3.27248	TTC7A	paralog
1042	4.40239	IP6K2	unclassified
1043		STON1-GTF2A1L	unclassified
1044	3.25612	SRBD1	unclassified
1045		KIF2A	unclassified
1046	1.23835	RASGRP2	paralog
1047	3.79022	PSME4	singleton
1048		IFT80	unclassified
1049	3.55081	SIRT2	unclassified
1050	4.0217	ERLEC1	unclassified
1051	3.11746	PPP2R5B	paralog
1052	0.759516	PYGM	paralog
1053	0.225897	PAGE1	unclassified
1054	0.907565	PITX1	paralog
1055	0.0631685	TRPC7	unclassified
1056	1.92727	MAST4	paralog
1057	0.396631	GPR116	unclassified
1058	0.538764	SDK2	unclassified
1059	0.0250506	ADAM7	unclassified
1060	3.52449	NUP133	singleton
1061	3.15821	NUCKS1	singleton
1062	3.55383	VPS35	singleton
1063	3.56357	DNAJA2	unclassified
1064	3.24138	BCL3	unclassified
1065	2.73166	KCNAB2	paralog
1066	0.563031	ABCC9	unclassified
1067	1.83207	GAL	singleton
1068		CLEC2D	unclassified
1069	3.32913	FUNDC1	paralog
1070	0.81932	MAOB	paralog
1071	1.19028	RORA	paralog
1072	1.20656	DRD4	unclassified
1073	2.01861	TGFBR3	unclassified
1074	0.826029	PLA2G10	unclassified
1075	1.1568	HES2	unclassified
1076	3.84268	ATP1B3	paralog
1077	3.19272	NEDD4	paralog
1078	3.31392	PIGB	unclassified
1079	3.67242	MAPK6	unclassified
1080	3.47195	GNB5	unclassified
1081		RAB27A	unclassified
1082	3.9856	CECR5	singleton
1083	3.17511	UFD1L	singleton
1084	3.06785	LRP6	unclassified
1085	0.342053	GUCY2C	unclassified
1086	0.101951	SCT	unclassified
1087	3.7333	PHRF1	paralog
1088	3.70555	IKBKAP	singleton
1089	3.33002	NUCB2	paralog
1090		PFN2	unclassified
1091	3.01017	PTPN3	unclassified
1092	1.16079	SPTB	paralog
1093	1.51111	DAPP1	unclassified
1094	0.112348	FGF10	unclassified
1095	3.22533	SLC44A1	paralog
1096	3.13352	TMEM260	singleton
1097	3.45057	SMG6	unclassified
1098	3.30251	EXOC5	singleton
1099	1.17232	CLTCL1	paralog
1100	0.455552	FGF22	unclassified
1101	3.25944	FSTL3	paralog
1102	3.88385	DGCR2	unclassified
1103	3.83255	RNF126	unclassified
1104	3.129	MNT	unclassified
1105	3.25924	ZXDC	unclassified
1106	4.05358	JMJD6	unclassified
1107	3.59892	POLB	unclassified
1108	1.03743	ST6GALNAC1	unclassified
1109	2.33195	WIPI1	paralog
1110	0.209483	FRMPD1	unclassified
1111	1.22404	GBA2	singleton
1112	3.5257	NDST1	paralog
1113	3.94776	ASNS	unclassified
1114	3.40525	AP3M2	unclassified
1115	0.538095	CNGB1	paralog
1116	1.50891	ST6GALNAC2	unclassified
1117		CHAT	unclassified
1118	3.84111	PABPC1	paralog
1119	2.09816	TESK2	unclassified
1120	3.64762	C16orf80	singleton
1121	4.15114	CSNK2A2	paralog
1122	2.58217	PTPN21	paralog
1123	3.89537	EIF2B3	unclassified
1124	0.227382	CAMK2A	paralog
1125	3.85386	TCOF1	singleton
1126	3.28022	CDC42	paralog
1127	3.46106	OSBPL3	paralog
1128	0.318054	EPHA8	paralog
1129	0.189372	SLC12A3	unclassified
1130	2.97636	RAD18	unclassified
1131	3.53002	ATP2B1	paralog
1132	0.180315	TRPM5	unclassified
1133	3.54731	NCK2	unclassified
1134		MAP4K4	unclassified
1135	1.86847	MGAT4A	unclassified
1136	0.444568	RPL31	singleton
1137	3.80145	WDR1	unclassified
1138	3.29409	SNX13	unclassified
1139	0.0473918	MS4A12	unclassified
1140	3.02096	ARHGAP10	paralog
1141		RPS6KA2	paralog
1142	3.6783	ING3	unclassified
1143		VASH1	unclassified
1144	2.51029	LMCD1	paralog
1145	2.21434	WBSCR22	unclassified
1146	3.66829	SEL1L	paralog
1147	4.44057	TRIP13	unclassified
1148	1.90605	ATP6AP1	unclassified
1149	3.75895	TCF3	paralog
1150	2.47318	TRIB2	paralog
1151	4.22284	DAZAP1	unclassified
1152		MBD3	paralog
1153	0.0216289	PRLH	singleton
1154	3.51239	HLTF	unclassified
1155	1.97216	FAM50A	paralog
1156	1.88366	FAM3A	unclassified
1157		CPSF1	unclassified
1158	0.495222	MYO3B	unclassified
1159	2.52463	CYBRD1	unclassified
1160	0.481374	CDH19	paralog
1161	3.88095	PDCD2	unclassified
1162	1.62832	SLC6A15	unclassified
1163		RDH11	paralog
1164	3.60995	PRKACA	paralog
1165	2.97834	LPHN1	paralog
1166	0.0612023	SPP2	singleton
1167		ACTN1	paralog
1168	2.96071	ZFYVE26	unclassified
1169	1.04159	RPS6KA6	paralog
1170		EPN2	paralog
1171	3.57736	PTPN18	unclassified
1172	1.49928	LIMS2	paralog
1173	0.232493	ASIC4	unclassified
1174	2.40286	SPEG	unclassified
1175	1.32407	LNX1	unclassified
1176	3.59484	ALDH3A2	unclassified
1177	3.66936	TFRC	unclassified
1178	3.5234	SREBF1	unclassified
1179	0.025489	TRPC5	unclassified
1180	3.59337	AFF4	paralog
1181	2.97547	UBE2D1	paralog
1182	3.5719	MPP5	unclassified
1183	2.2384	RHOBTB1	paralog
1184	1.77365	SMC1A	unclassified
1185	1.48234	HSD17B10	unclassified
1186	3.67537	MARK2	paralog
1187	3.59137	HMMR	unclassified
1188		CHFR	unclassified
1189		TRHDE	unclassified
1190	2.84937	P4HA2	paralog
1191		FCGR2B	paralog
1192		NFATC3	paralog
1193	3.38743	TRNT1	singleton
1194	2.77626	ACADVL	unclassified
1195	3.22258	STK10	paralog
1196	3.79005	FBXW11	paralog
1197	1.80279	ACAP1	paralog
1198	1.72351	CRMP1	paralog
1199	2.17725	EVC	singleton
1200	2.79726	DERL2	paralog
1201	0.838065	SIDT1	paralog
1202		NDE1	paralog
1203	0.419199	MRVI1	unclassified
1204	2.45396	TMEM38A	unclassified
1205	3.70114	AP1M1	paralog
1206		PVR	unclassified
1207		XRCC1	unclassified
1208	3.75645	SCARB1	unclassified
1209	0.713842	CYP2W1	unclassified
1210	4.06479	MCM2	unclassified
1211	0.512455	MOV10L1	unclassified
1212	2.05769	PANX2	unclassified
1213	1.51194	SELO	singleton
1214	1.36552	TP63	paralog
1215	2.41439	ALPK1	unclassified
1216	2.77222	LLGL2	unclassified
1217	3.6447	PDE8A	paralog
1218	1.86351	CLCN4	paralog
1219	3.40929	NLE1	unclassified
1220	3.8057	SDHA	singleton
1221		SMARCE1	unclassified
1222	0.257599	FNDC8	singleton
1223	2.21985	GSDMB	unclassified
1224	3.22846	KDM5A	unclassified
1225	1.43914	ADAM11	unclassified
1226	2.35207	PPP2R3A	paralog
1227	3.25765	FERMT2	paralog
1228	0.108596	ABCB11	unclassified
1229	0.916304	DHRS9	paralog
1230	0.0542197	CD5L	unclassified
1231	1.58901	PTGS2	paralog
1232	3.57127	IGF2BP2	paralog
1233	3.60104	MAP3K13	unclassified
1234	2.37242	ST6GAL1	unclassified
1235	0.0979486	TBX21	paralog
1236	0.93858	FRY	unclassified
1237	3.82606	PICALM	unclassified
1238	3.35928	NSF	unclassified
1239	1.59491	GLI2	unclassified
1240	3.61631		unclassified
1241	2.24414	MRPS34	singleton
1242	2.09697	NOTCH3	unclassified
1243	3.38991	CLNS1A	singleton
1244	1.85215	PPP2R2C	paralog
1245		TEAD2	paralog
1246	3.6722	EED	unclassified
1247	0.860486	CDHR2	unclassified
1248	0.487729	SNCB	unclassified
1249		TSG101	unclassified
1250	3.54331	C17orf85	singleton
1251	2.01651	ATP2A3	unclassified
1252	2.17082	CA12	unclassified
1253	2.97648	MGLL	unclassified
1254	2.88408	NTN4	unclassified
1255	0.329899	BCS1L	unclassified
1256	2.50231	NUAK1	paralog
1257	3.27357	DPP8	unclassified
1258	1.49299	SLC24A1	paralog
1259	3.09407	ZNF532	unclassified
1260	0.55956	SCARF1	unclassified
1261	3.59986	LMAN1	paralog
1262	3.66323	PTPLAD1	unclassified
1263	0.505822	IPCEF1	unclassified
1264	3.30542	ZZEF1	unclassified
1265	0.105635	NOX3	unclassified
1266	3.68318	ENO1	unclassified
1267		SLC12A1	paralog
1268	3.70675	C19orf10	singleton
1269	2.75421	ANO8	unclassified
1270	2.01031	TUBE1	unclassified
1271	2.85911	ARHGEF10L	unclassified
1272	0.992971	TXK	paralog
1273	0.232154	WSCD2	paralog
1274	0.658079	KCNQ2	paralog
1275	0.702957	TACR2	paralog
1276	1.79999	ACTR6	unclassified
1277		TIPIN	singleton
1278	3.41902	SRI	unclassified
1279	3.7071	EIF4G3	paralog
1280	4.16957	NUP37	unclassified
1281	2.68599	SEMA3A	unclassified
1282		GTSE1	singleton
1283	3.54598	SEMA3C	unclassified
1284	3.45038	TTC38	singleton
1285	3.66371	ACAT1	unclassified
1286	3.09316	GRAMD4	unclassified
1287	3.19265	CELSR1	paralog
1288	0.263039	WNT8B	paralog
1289	3.99991	ZNF638	unclassified
1290	3.29571	SLC25A40	unclassified
1291	3.50944	TIMM21	singleton
1292	1.12323	ADD2	paralog
1293	0.0201127	FGF4	paralog
1294	3.16605	RASAL2	paralog
1295	1.43361	VPS9D1	unclassified
1296	2.75056	ZNF37A	unclassified
1297	3.75597	MARK3	paralog
1298		SLC25A3	unclassified
1299	3.78761	FNDC3B	paralog
1300	3.1959	FOSL2	paralog
1301	0.0873629	CACNG5	paralog
1302		CACNG4	paralog
1303	3.229	FRYL	unclassified
1304	3.49306	TMEM131	paralog
1305	3.37288	FSCN1	unclassified
1306		ACTB	paralog
1307	2.51823	MOCOS	unclassified
1308	2.54325	PLD1	unclassified
1309	0.180724	ATP12A	unclassified
1310	3.3764	WDR62	paralog
1311	4.01382	DLG1	paralog
1312	4.37533	RAB7A	unclassified
1313		BCAP29	unclassified
1314		SEC31B	paralog
1315	3.87095	SART3	unclassified
1316	0.546786	ARHGAP15	paralog
1317	0.999793	TUBA3D	paralog
1318	0.437092	PAX2	paralog
1319		EXOSC7	unclassified
1320	3.28438	KIFAP3	singleton
1321	3.43249	MKRN2	paralog
1322	3.52121	MCM6	unclassified
1323		REXO2	singleton
1324		RBM7	unclassified
1325	1.65928	RBMS2	paralog
1326	3.77538	BAZ2A	unclassified
1327	3.62177	PTPN23	unclassified
1328	3.46464	MLH1	unclassified
1329	3.8905	UNG	singleton
1330	1.67783	FMO4	unclassified
1331	3.14806	KLHL20	unclassified
1332	0.36583	RGS11	unclassified
1333	1.28518	SLC46A1	unclassified
1334	2.12242	PLXNA2	paralog
1335		SPAG5	unclassified
1336	3.85376	ANKRD13A	paralog
1337		TPD52	paralog
1338	1.72638	ACACB	unclassified
1339	2.99962	TRAF4	unclassified
1340	1.66506	PAG1	singleton
1341	3.0635	GPATCH1	singleton
1342	2.44011	ICAM3	unclassified
1343	3.9238	NT5C2	paralog
1344	2.60094	MCAM	unclassified
1345	1.95625	GPC4	unclassified
1346	1.78755	MBNL3	paralog
1347	2.09349	CAMSAP3	paralog
1348	2.35904	RAP1GAP	paralog
1349	3.75633	XAB2	unclassified
1350	2.20986	ARHGEF1	paralog
1351		STXBP2	unclassified
1352	3.56173	MAP2K7	unclassified
1353	0.176005	NMRK2	paralog
1354		DGKD	unclassified
1355	1.0267	CTTNBP2	unclassified
1356	0.204545	ACTL6B	unclassified
1357	0.871756	RARB	unclassified
1358		TOP2B	paralog
1359	3.34597	TM9SF3	unclassified
1360	3.63065	NFKB2	unclassified
1361	3.78651	UBE2T	unclassified
1362		PPP1R12B	unclassified
1363		DNAJC10	unclassified
1364	3.6723	GTF3C1	singleton
1365	3.34234	IL4R	unclassified
1366	3.6709	USP33	unclassified
1367	1.0559	PAK3	paralog
1368	0.363867	CAPN6	unclassified
1369	0.0940067	DCX	unclassified
1370	4.32986	SNRPA	unclassified
1371	0.323681	SPAG6	unclassified
1372	3.24404	EXOSC5	unclassified
1373	3.6358	DYNC1I2	unclassified
1374	1.0146	APBB1IP	paralog
1375		LRCH4	paralog
1376	1.97561	FAM76B	unclassified
1377	3.39662	SIRT6	unclassified
1378	0.376368	TYR	unclassified
1379		POLD3	singleton
1380	0.610651	ACTN2	paralog
1381	3.71803	CAPZB	singleton
1382	2.55076	GPR137B	unclassified
1383	1.5757	NAALAD2	paralog
1384	3.70001	JADE1	paralog
1385	3.0624	SLC25A43	unclassified
1386	3.87662	UBE2A	unclassified
1387	2.6774	FGFR1	unclassified
1388	0.329354	FKBP6	unclassified
1389	0.741213	SMC1B	unclassified
1390	2.91773	FBLN1	paralog
1391	0.287833	ITGA8	paralog
1392	1.09648	CST7	unclassified
1393	2.1937	MAP2	paralog
1394	1.45804	PIAS2	paralog
1395	0.938748	AMPH	unclassified
1396	4.02202	ARAF	unclassified
1397	3.73948	MCCC1	unclassified
1398	1.55707	LAMP3	unclassified
1399	1.35192	FAP	paralog
1400	1.97281	NEBL	paralog
1401	1.71759	ACER3	unclassified
1402	3.39635	UBE2K	unclassified
1403	3.01635	PIK3C3	unclassified
1404	2.31318	N4BP2	unclassified
1405	3.37118	C12orf5	unclassified
1406		TULP3	paralog
1407	3.18057	SYNJ2	unclassified
1408	0.391432	ADCY2	unclassified
1409	4.7464	PPP2R5C	paralog
1410		RBFOX1	paralog
1411	3.70672	GNB1	paralog
1412		HOXA9	unclassified
1413	2.22781	EDN1	unclassified
1414	3.49491	MLLT10	unclassified
1415	1.17192	ZCWPW1	unclassified
1416	0.183982	ADCYAP1R1	unclassified
1417	0.254782	FGF20	paralog
1418	0.201684	P2RY10	unclassified
1419	0.792003	ITM2A	unclassified
1420		NRD1	unclassified
1421	3.8587	VDAC3	paralog
1422	3.74761	PCM1	singleton
1423		TNRC6C	unclassified
1424	3.15935	CBFA2T2	paralog
1425	0.356159	BRINP1	unclassified
1426	3.44454	ITCH	paralog
1427	0.0306597	PKD2L2	paralog
1428	2.76744	TP53INP2	paralog
1429	3.84887	SDF4	unclassified
1430	0.974778	MYH7B	unclassified
1431	0.0656228	BPIFB2	unclassified
1432	1.29088	TP73	paralog
1433	3.46501	TOLLIP	singleton
1434	3.14413	UBE2D4	unclassified
1435		CLUL1	unclassified
1436	0.423726	RUNX1T1	paralog
1437	0.657214	CDH17	unclassified
1438	3.20462	THOC1	singleton
1439	2.76947	FKBP7	unclassified
1440	1.93486	OSBPL6	paralog
1441	2.2183	SLC1A3	paralog
1442	3.80137	XRCC5	singleton
1443	1.51729	LXN	unclassified
1444		SP140	paralog
1445		MKNK1	unclassified
1446		TNS1	unclassified
1447		REXO1	unclassified
1448	3.73182	SAR1A	paralog
1449		CDC14A	unclassified
1450	0.711907	RAPGEF3	unclassified
1451	1.44184	CEACAM1	unclassified
1452	3.20216	SENP1	unclassified
1453	0.293209	DUSP13	unclassified
1454	3.6119	CIC	unclassified
1455	1.49729	LIPE	unclassified
1456	3.70057	FDFT1	singleton
1457	3.88526	PAFAH1B3	paralog
1458	2.08577	OPHN1	paralog
1459	0.0412138	AFM	unclassified
1460	4.20967	KIF22	unclassified
1461	0.302895	SCGN	unclassified
1462	2.97803	LRRC16A	unclassified
1463	4.35039	PGM1	paralog
1464	3.57792	DDX1	unclassified
1465	4.19241	DNM2	paralog
1466	3.78431	EPB41L2	paralog
1467	0.465618	RIMS1	unclassified
1468	1.71033	MOXD1	unclassified
1469	3.27074	STX7	paralog
1470	1.68513	RABL2B	paralog
1471	3.7167	KEAP1	unclassified
1472	0.673068	DDX43	paralog
1473	2.01973	PTPRH	unclassified
1474	0.562561	DCT	unclassified
1475	3.7826	SLC35C2	unclassified
1476	2.59341	CRYBG3	unclassified
1477	0.903712	EPHA6	unclassified
1478	0.370763	SCTR	unclassified
1479	1.87875	RFX3	paralog
1480	3.47018	RIF1	singleton
1481	3.00749	RAB21	unclassified
1482	1.01401	SLC4A4	unclassified
1483	3.17555	SMARCA2	unclassified
1484	0.0689138	RDH8	unclassified
1485	2.96847	SESN1	paralog
1486	1.91684	MID2	unclassified
1487	0.021339	PIH1D3	singleton
1488	0.591453	COL5A3	unclassified
1489		SRCAP	paralog
1490	3.73532	KIAA0020	unclassified
1491	0.241971	CPB2	unclassified
1492	0.396384	CHRNA3	unclassified
1493	0.547893	KCNN2	paralog
1494	3.35474	CNOT4	singleton
1495	3.61305	PSEN1	paralog
1496		CPOX	singleton
1497		CLDND1	unclassified
1498	1.10551	MOK	unclassified
1499	3.26834	HSP90AA1	paralog
1500	1.5462	RBL1	paralog
1501	2.05507	DLGAP4	unclassified
1502		IGSF9B	unclassified
1503		CFHR2	unclassified
1504	4.05265	NDC80	singleton
1505	2.87622	AP4E1	unclassified
1506	2.68385	RSBN1	unclassified
1507	2.62914	MAGI3	paralog
1508	1.96698	CXCL2	paralog
1509	0.924565	AFP	unclassified
1510	1.0185	COL4A4	paralog
1511	1.29976	TCF7	paralog
1512	3.0736	OSTM1	singleton
1513	0.366844	CDH7	paralog
1514	0.251318	IMPG2	unclassified
1515	3.56625	PCNP	singleton
1516	3.15748	EXD2	unclassified
1517	1.59561	ARG2	unclassified
1518	2.03913	MEF2C	paralog
1519	0.461796	PTPRC	unclassified
1520	0.0971312	CACNA1S	paralog
1521	1.01898	PKP1	unclassified
1522	2.07571	UBA5	unclassified
1523	2.83246	STK17B	unclassified
1524	2.91045	CDC14B	unclassified
1525	2.29132	ZNF510	unclassified
1526	0.456457	LRP2	unclassified
1527		ZNF506	unclassified
1528	3.40252	JMJD4	unclassified
1529	3.85052	DUSP12	unclassified
1530	3.68336	AACS	unclassified
1531	3.74081	KIAA0141	unclassified
1532	0.0120008	SLC13A1	unclassified
1533	1.52333	CADPS2	unclassified
1534	0.223185	PCDHB4	paralog
1535		PCDHA6	paralog
1536		PCDHGA2	paralog
1537	3.20132	HSPB11	unclassified
1538	2.73905	PHLPP1	unclassified
1539	2.76027	ATP8B1	unclassified
1540	1.06664	IL12RB2	unclassified
1541	1.46514	SMARCD3	paralog
1542	4.69532	WDR70	unclassified
1543	0.981522	FYB	unclassified
1544	0.938125	MPP4	unclassified
1545	3.15307	STRADB	paralog
1546	3.25485	BZW1	unclassified
1547	0.145964	PGR	unclassified
1548		C1QTNF3	unclassified
1549	3.4051	ME2	unclassified
1550	3.3435	C5orf22	singleton
1551	3.52378	CCNT2	paralog
1552	2.75241	FAM135A	paralog
1553	0.465459	COL19A1	unclassified
1554	1.37905	EPB41L3	paralog
1555	2.69972	COBLL1	unclassified
1556	2.98421	DLG3	paralog
1557	1.08002	KCNK2	paralog
1558	1.88502	SERTAD4	singleton
1559	2.76603	TRAF5	paralog
1560	3.23098	MRPL22	singleton
1561	3.35418	GEMIN5	unclassified
1562	0.167685	OPRK1	unclassified
1563	3.64486	NFE2L1	paralog
1564	0.381897	SEMA5B	paralog
1565	4.22469	GSK3B	unclassified
1566	3.40415	ITGB5	unclassified
1567	3.27878	ERC1	paralog
1568	3.69995	XPO1	unclassified
1569	3.47623	RNF13	paralog
1570	0.377283	TRPM3	unclassified
1571	3.26819	PALB2	singleton
1572	2.47443	DOPEY1	paralog
1573	3.03629	LYRM2	singleton
1574	3.56344	BCKDHB	unclassified
1575	3.22263	KAT6A	unclassified
1576	3.27567	ZCCHC6	paralog
1577	2.10127	ULK2	paralog
1578	1.71288	GRHL2	paralog
1579	3.86216	TNPO1	paralog
1580	3.72142	PLOD1	paralog
1581		P2RX5	unclassified
1582	2.75	ITGAE	unclassified
1583	3.08317	DIS3	unclassified
1584	3.36271	PIBF1	singleton
1585	2.95018	TDRD3	unclassified
1586		NUFIP1	singleton
1587	3.21915	PDS5B	paralog
1588	3.39212	OXCT1	paralog
1589	3.16053	RRAGB	paralog
1590	0.0953782	EPYC	unclassified
1591	3.06256	CYLD	unclassified
1592	1.14828	SLC27A5	unclassified
1593	1.93253	ZNF324	paralog
1594	1.10685	ZNF671	unclassified
1595	2.36037	ZNF416	unclassified
1596		ZNF586	unclassified
1597	2.46974	ZNF446	unclassified
1598	2.00986	ZNF264	paralog
1599	3.02493	RPS5	singleton
1600	3.36961	FAT1	paralog
1601	2.42249	YTHDC1	unclassified
1602	3.44663	CHMP2B	unclassified
1603	3.48358	SMAP2	paralog
1604	3.52627	PPIE	unclassified
1605	3.58598	ZMPSTE24	singleton
1606	3.82208	STARD7	unclassified
1607	3.24285	NOA1	singleton
1608	3.08897	REST	unclassified
1609	0.689209	HAL	singleton
1610	3.4376	SSH1	paralog
1611	3.35932	GSTP1	unclassified
1612	3.75251	APLP2	paralog
1613	2.48095	KIAA1467	unclassified
1614	0.681939	SLCO1A2	unclassified
1615	3.84222	WBP11	singleton
1616	3.65159	EIF3I	unclassified
1617	0.813493	NKAIN1	paralog
1618	1.8493	COL16A1	unclassified
1619	3.76292	TXLNA	paralog
1620	0.131774	APOB	unclassified
1621	2.97274	NCOA1	paralog
1622	3.73349	AGBL5	unclassified
1623	0.588537	EFR3B	unclassified
1624	2.78532	KIF3C	unclassified
1625	3.87348	RAB10	unclassified
1626	0.632897	GCKR	singleton
1627	3.94433	HADHA	unclassified
1628	3.22424	MAPRE3	paralog
1629	3.66632	CAD	unclassified
1630		CD59	unclassified
1631	3.19511	CD82	unclassified
1632	2.41641	BCORL1	paralog
1633	1.75375	ATRX	unclassified
1634	2.55211	TAF9	singleton
1635	0.0438642	FCN1	paralog
1636	3.26004	MYNN	unclassified
1637	2.06193	MECOM	paralog
1638	3.43365	SCAMP1	unclassified
1639	3.79074	PREP	unclassified
1640	2.79163	HACE1	unclassified
1641	3.52046	SEH1L	unclassified
1642	2.93696	WDR47	unclassified
1643	3.55851	WDFY1	unclassified
1644	1.32538	OVGP1	unclassified
1645	3.49421	SLC25A24	paralog
1646	3.45954	MAP3K4	unclassified
1647		PILRA	unclassified
1648	1.83388	IGSF9	unclassified
1649	1.04466	ABCB1	paralog
1650	3.1713	ZNF213	unclassified
1651	3.58366	AKR1B1	unclassified
1652	3.78511	CPNE3	unclassified
1653	3.68727	RRN3	singleton
1654	4.54414	CTTN	unclassified
1655	1.02199	WNT11	unclassified
1656	4.45918	MTIF2	unclassified
1657	3.19551	DDHD2	paralog
1658	2.04152	TTC39A	paralog
1659	3.41214	EPS15	paralog
1660	3.46367	ORC1	unclassified
1661	2.99153	MGST2	paralog
1662		CHERP	unclassified
1663	3.58224	ATG16L1	paralog
1664	3.57864	USP40	unclassified
1665	3.95466	POMGNT1	unclassified
1666	3.98039	RAD54L	unclassified
1667	3.95581	MAST2	paralog
1668	3.95325	DNAJA1	paralog
1669	3.60624	B4GALT1	unclassified
1670	3.8058	CHMP5	unclassified
1671	3.84406	NFX1	unclassified
1672	0.0205459	AQP6	paralog
1673	3.3059	DIMT1	unclassified
1674		IPO11	unclassified
1675	0.51112	FOLH1	paralog
1676	3.62378	EIF2AK1	unclassified
1677		NME8	unclassified
1678		EPDR1	singleton
1679	2.99595	SNX10	unclassified
1680	3.64655	SEPHS1	unclassified
1681	3.81101	MRPL28	singleton
1682	0.797553	HBQ1	unclassified
1683	3.63097	ITPKC	paralog
1684		CEACAM6	paralog
1685	1.12641	FAT2	paralog
1686	3.74566	RBM22	unclassified
1687	3.30161	TMED2	unclassified
1688	2.07721	ERO1LB	unclassified
1689	4.56983	ZFAND6	unclassified
1690	1.16941	HSD17B2	unclassified
1691	3.60158	TXLNG	paralog
1692	0.378964	PPEF1	unclassified
1693	1.08626	LAT2	singleton
1694	1.88296	HUWE1	unclassified
1695	3.39991	ZW10	singleton
1696		ALG9	unclassified
1697	0.310239	MYBPC2	paralog
1698		NOX4	unclassified
1699	3.34205	ACOX3	unclassified
1700	3.32525	MTMR2	paralog
1701	3.81329	PPP1R15A	unclassified
1702	1.41168	HSD17B14	unclassified
1703	3.91366	TRIP6	unclassified
1704	1.06067	ACHE	unclassified
1705	2.97444	FTL	paralog
1706	3.91851	SRRT	singleton
1707	3.66264	BAX	unclassified
1708	3.35192	NLK	unclassified
1709	3.65113	PIGS	singleton
1710	0.99246	ADAMTS2	paralog
1711	0.681589	TMPRSS11E	unclassified
1712	4.15331	ATXN7L3	unclassified
1713	3.6834	PGS1	singleton
1714	0.282096	PSMC5	unclassified
1715	3.74367	UIMC1	singleton
1716	0.323823	CETP	unclassified
1717	1.89408	MMP2	paralog
1718	0.414139	MT3	unclassified
1719		LPCAT2	unclassified
1720	0.982077	GNAO1	unclassified
1721	3.54002	OGFOD1	singleton
1722	3.00497	SH3BP2	unclassified
1723	4.01086	NOP14	singleton
1724	4.13077	ADD1	paralog
1725	2.94785	L2HGDH	unclassified
1726	2.46341	TXNDC16	unclassified
1727	3.52753	C14orf166	singleton
1728	1.72425	NID2	paralog
1729	3.17336	GMCL1	unclassified
1730		SF3B2	singleton
1731	2.73839	KLHL42	unclassified
1732	2.95697	GNAS	paralog
1733	3.6846	DNM1L	unclassified
1734	2.16263	PTHLH	singleton
1735	0.91114	PHACTR3	unclassified
1736	3.16799	ERGIC2	unclassified
1737	2.18871	TFAP2C	paralog
1738	3.17436	AURKA	unclassified
1739	0.40511	CASS4	paralog
1740	3.38297	PIR	singleton
1741	0.482941	AAMDC	unclassified
1742		RFX2	paralog
1743	3.36343	METTL2A	paralog
1744	1.435	SULT2B1	unclassified
1745	3.33287	ALG6	unclassified
1746	0.472351	CNOT3	unclassified
1747		GP6	unclassified
1748	2.74826	PTPN4	unclassified
1749	3.83374	DDX18	unclassified
1750		KHSRP	unclassified
1751	3.49006	GNA11	paralog
1752	2.4646	ASAP3	paralog
1753		EDEM2	unclassified
1754	3.06448	DNMT3B	unclassified
1755	0.146148	REM1	paralog
1756	3.68456	TPX2	unclassified
1757	3.75809	PDRG1	singleton
1758	3.24089	EPB41L1	paralog
1759	0.596581	SLC15A1	unclassified
1760	3.16499	DOCK9	paralog
1761	4.50973	ANKRD10	unclassified
1762	3.32822	TGDS	unclassified
1763	0.542361	DOCK3	paralog
1764	0.871495	C3orf18	singleton
1765		COQ9	singleton
1766	1.54154	TMEM40	singleton
1767	0.12327	KIF9	unclassified
1768	1.07552	ARHGAP28	unclassified
1769	3.30507	CRLS1	singleton
1770	0.00266582	DEFB127	unclassified
1771	3.01953	PPP1R13B	paralog
1772	3.57915	ATRN	paralog
1773	3.19132	SMOX	unclassified
1774	0.0905485	SIGLEC1	unclassified
1775	3.41415	FKBP1A	paralog
1776		NSFL1C	paralog
1777	2.42266	SLC4A11	unclassified
1778	2.40814	C20orf194	singleton
1779		ZNF343	paralog
1780	1.73123	EBF4	paralog
1781	0.69784	CPXM1	paralog
1782	3.30485	MAVS	singleton
1783	2.36953	LZTS3	paralog
1784	0.0631681	F11	paralog
1785	3.88583	XRN2	unclassified
1786	1.10891	DYNLL1	unclassified
1787	1.71375	TESC	unclassified
1788		SNX5	paralog
1789	0.510694	RPL6	singleton
1790	0.266606	SIRPG	paralog
1791	4.07004	MAPKAPK5	unclassified
1792	0.762147	P2RX7	unclassified
1793	3.8866	ESF1	singleton
1794	2.92059	RBBP9	singleton
1795	2.2382	ANAPC5	singleton
1796	3.33795	SLC23A2	paralog
1797	2.64128	SLC8B1	unclassified
1798	3.87792	TMEM230	unclassified
1799	1.60986	DZANK1	unclassified
1800	2.10422	KDM2B	paralog
1801	0.021196	C20orf26	singleton
1802	0.316186	LHX5	unclassified
1803	3.27341	TASP1	unclassified
1804	2.64536	OAS1	unclassified
1805	3.89329	GCN1L1	unclassified
1806	1.35178	RPLP0	unclassified
1807	3.86247	PXN	paralog
1808	1.55678	SIRT4	unclassified
1809	0.187905	RPH3A	paralog
1810	2.98781	KIF16B	unclassified
1811	3.56863	TRMT6	singleton
1812	0.978434	CHGB	unclassified
1813	3.44438	PEBP1	unclassified
1814	0.12291	TBX5	paralog
1815	3.2499	BRAP	unclassified
1816	3.12834	ERP29	singleton
1817	0.250568	NOS1	paralog
1818	3.3382	FUS	unclassified
1819	3.65465	IGBP1	unclassified
1820	3.53871	FXYD5	unclassified
1821	3.0952	ZNF302	unclassified
1822	4.02936	GRAMD1A	unclassified
1823	2.53568	FXYD3	unclassified
1824	0.510344	HEPH	unclassified
1825	2.80946	CDIP1	unclassified
1826		CMTM1	unclassified
1827	0.598636	KCNH4	unclassified
1828	3.61783	GANAB	unclassified
1829	2.71779	GMIP	unclassified
1830	2.80035	RBM41	unclassified
1831	3.38567	BIRC5	unclassified
1832	0.901423	LAG3	unclassified
1833	3.76134	MLF2	unclassified
1834	1.75524	OTUB2	paralog
1835	3.88688	DDX24	unclassified
1836	1.65556	ZBTB25	unclassified
1837	3.45955	NECAP1	unclassified
1838		ARHGAP4	unclassified
1839	1.01394	ANKRD24	unclassified
1840	3.87466	DHX32	paralog
1841	3.33395	RCOR1	paralog
1842		GPATCH2L	paralog
1843	3.39887	LTBP4	unclassified
1844	3.73375	BLVRB	singleton
1845	3.40054	SLC9A1	unclassified
1846	3.78608	SPTLC1	unclassified
1847	3.98047	PAPOLA	paralog
1848	2.85254	CCNK	unclassified
1849		PCBP4	unclassified
1850	0.494019	RGS1	unclassified
1851	3.17732	YPEL3	paralog
1852	3.86842	MRPS33	singleton
1853		NDUFB2	singleton
1854	3.67764	NUDC	unclassified
1855	3.83527	MAEA	unclassified
1856	2.5883	ICAM1	unclassified
1857	3.81457	STRN4	paralog
1858	0.807694	IRAK3	paralog
1859	1.39088	LYZ	unclassified
1860	0.053304	SI	unclassified
1861	3.58096	MUL1	unclassified
1862	3.08751	TFAP4	unclassified
1863	3.21256	PDCD7	unclassified
1864	3.75847	SPG21	singleton
1865	0.151172	FETUB	unclassified
1866	4.04614	DNAJB11	unclassified
1867	2.75093	LEPREL1	paralog
1868	0.305381	THPO	singleton
1869	0.790155	CHRD	unclassified
1870		FLT3LG	singleton
1871	3.62008	RAB11FIP3	unclassified
1872	2.94296	GNPTG	unclassified
1873		ZNF268	unclassified
1874		GOLGA3	singleton
1875	3.94695	PABPC4	paralog
1876	0.080974	CD209	paralog
1877	2.54061	CERS4	unclassified
1878		MCOLN1	paralog
1879	3.80873	USP48	unclassified
1880	2.94951	EFNB1	unclassified
1881	3.55598	PDPR	unclassified
1882	4.3678	AARS	unclassified
1883	3.95773	GLG1	singleton
1884	3.74937	KIF4A	paralog
1885	3.54454	TNRC6A	unclassified
1886		PLEKHG2	unclassified
1887	1.41171	DLL3	unclassified
1888	3.53473	NAT14	singleton
1889	2.71917	PITPNM2	paralog
1890	3.62756	EXOC1	unclassified
1891		RBM27	paralog
1892		POU4F3	paralog
1893	3.40821	OSBPL8	paralog
1894	3.50387	DTX2	unclassified
1895	0.20634	NLRC4	unclassified
1896	3.66283	PUS7	unclassified
1897	0.45963	LAMB4	paralog
1898	1.94879	NRCAM	paralog
1899	3.58232	LAMB1	paralog
1900	0.63472	SLC26A4	unclassified
1901	0.168786	SLC26A3	unclassified
1902	2.9941	DLD	unclassified
1903		WDR7	unclassified
1904	3.28498	TXNL1	unclassified
1905	0.089096	IL5RA	unclassified
1906	1.37423	ABCC6	unclassified
1907	3.17606	CMTM6	unclassified
1908	3.43411	ITGA6	paralog
1909	1.21915	RAPGEF4	unclassified
1910	3.99624		unclassified
1911	0.408115	SMPX	singleton
1912	3.58414	FH	singleton
1913	3.26987	SEL1L3	unclassified
1914		TF	paralog
1915	3.54376	CDV3	singleton
1916	0.478442	MYO15A	unclassified
1917	3.65157	ALKBH5	singleton
1918	0.391553	APOH	unclassified
1919		NLRP1	unclassified
1920	1.7097	PITPNM3	unclassified
1921	3.80487	SPAG7	singleton
1922	3.49396	ORC6	singleton
1923	1.34451	ZFHX4	paralog
1924	0.0435398	SLC17A6	unclassified
1925	0.0714608	CPA1	paralog
1926	3.69062	ZC3HC1	singleton
1927	0.755042	ESR1	unclassified
1928	1.33375	RGS17	paralog
1929	0.182178	ANGPT2	unclassified
1930	3.82331	TMEM101	singleton
1931		CD200	unclassified
1932	2.34518	CCDC80	unclassified
1933	0.0220478	CMA1	unclassified
1934	4.43293	PSME1	unclassified
1935	0.655528	PPP2R3C	unclassified
1936		HAUS4	unclassified
1937		JPH4	paralog
1938	0.0296183	MYH7	paralog
1939	0.158553	CEBPE	paralog
1940	1.68376	SLC7A8	paralog
1941	3.19287	OSGEP	unclassified
1942	1.50412	SLC22A17	unclassified
1943		RNF31	unclassified
1944	3.79645	SCFD1	unclassified
1945	3.42345	G2E3	unclassified
1946	3.76045	HECTD1	unclassified
1947	4.37618	HNRNPC	paralog
1948	0.0662517	RPGRIP1	paralog
1949	3.81153	SUPT16H	singleton
1950	3.5267	TOX4	unclassified
1951	3.39905	GEMIN2	singleton
1952	1.71015	TGM1	unclassified
1953	3.16906	TINF2	singleton
1954	0.0322038	DAZL	unclassified
1955	0.131126	TBL1Y	unclassified
1956		SEMA6A	paralog
1957	3.44533	TRPM7	unclassified
1958	3.20306	TYRO3	unclassified
1959	3.26453	WDR76	unclassified
1960		CAPN3	unclassified
1961	2.8066	SNAP23	paralog
1962	0.835177	TBX15	unclassified
1963	3.85887	PHGDH	unclassified
1964	1.13436	COL9A3	unclassified
1965	3.63794	EZR	unclassified
1966		MYL6	paralog
1967	2.94043	AGO1	unclassified
1968	0.431577	TEKT2	unclassified
1969	3.31265	CLSPN	singleton
1970		RFFL	paralog
1971	2.44335	UNC13D	paralog
1972		MFSD11	unclassified
1973	3.09852	DPYSL2	paralog
1974	2.44658	TGFB2	paralog
1975	3.21029	GPATCH2	paralog
1976	3.74274	NUP50	singleton
1977	3.45372	CDC45	singleton
1978		COMT	unclassified
1979	0.619512	CECR1	unclassified
1980	0.219142		unclassified
1981	3.4702	ECHDC1	unclassified
1982	3.58898	LRRFIP2	unclassified
1983	3.41365	SEC22C	unclassified
1984	2.48957	XYLB	singleton
1985	1.78105	HDAC6	unclassified
1986	0.00188352	OR1I1	unclassified
1987	0.85428	GABRP	unclassified
1988	0.0718437	KRT31	unclassified
1989	3.66382	CDC6	unclassified
1990	2.86621	UPRT	unclassified
1991	4.07552	CDC23	unclassified
1992	3.88429	AAAS	unclassified
1993		CBX5	paralog
1994	0.0762244	FMO2	paralog
1995	3.46176	SUCO	singleton
1996	3.64688	MSH2	unclassified
1997	2.78579	MAP3K1	unclassified
1998	4.56116	DHPS	singleton
[truncated: 17,050 more rows]

## Sheet: C
	cell line	paralog	singleton
0	ACH-000007	1.6793	2.21241
1	ACH-000009	1.72267	2.18995
2	ACH-000012	1.68979	2.15901
3	ACH-000013	1.86155	2.15233
4	ACH-000015	1.80686	2.25998
5	ACH-000017	1.70539	2.23376
6	ACH-000018	1.67685	2.239
7	ACH-000021	1.85016	2.16474
8	ACH-000022
9	ACH-000025
10	ACH-000028	1.73474	2.18148
11	ACH-000030	1.81174	2.33626
12	ACH-000035	1.9	2.18274
13	ACH-000036
14	ACH-000039	1.64637	2.04452
15	ACH-000040	1.60893	2.00833
16	ACH-000041	1.74529	1.99522
17	ACH-000042
18	ACH-000045	1.55684	2.2358
19	ACH-000047	1.68027	1.97925
20	ACH-000052	1.75722	2.04075
21	ACH-000053	1.63436	2.27176
22	ACH-000054	1.70925	2.14221
23	ACH-000055	1.64306	2.0312
24	ACH-000060
25	ACH-000067	1.77702	2.16137
26	ACH-000070	1.57988	2.0407
27	ACH-000075	1.77522	2.25518
28	ACH-000078	1.65914	1.82893
29	ACH-000082
30	ACH-000086
31	ACH-000087	1.70326	2.06789
32	ACH-000092	1.70898	2.13141
33	ACH-000095	1.61336	2.096
34	ACH-000097	1.6778	2.3209
35	ACH-000098	1.86968	2.3128
36	ACH-000099	1.80176	1.99074
37	ACH-000108	1.76794	2.29989
38	ACH-000113	1.53112	2.12557
39	ACH-000116	1.91115	2.19434
40	ACH-000118	1.81084	2.29222
41	ACH-000120	1.73732	2.0008
42	ACH-000123	1.71557	2.21297
43	ACH-000128
44	ACH-000133	1.76483	2.11259
45	ACH-000137	1.94794	2.24736
46	ACH-000138	1.88477	2.32849
47	ACH-000142	1.779	2.19945
48	ACH-000143
49	ACH-000146	1.69196	2.24763
50	ACH-000148	1.83114	2.25454
51	ACH-000152	1.85736	2.30077
52	ACH-000159	1.74114	2.1771
53	ACH-000163	1.8751	2.33574
54	ACH-000168	1.55833	2.05559
55	ACH-000169	1.81841	1.99142
56	ACH-000178	1.88069	2.40297
57	ACH-000183	1.42547	2.02047
58	ACH-000188	2.02217	2.54587
59	ACH-000189	1.64642	1.99915
60	ACH-000198	1.45003	2.02276
61	ACH-000204	1.55357	2.11555
62	ACH-000206
63	ACH-000207	1.87112	2.31236
64	ACH-000208
65	ACH-000210	1.75194	2.17919
66	ACH-000211	1.94727	2.30644
67	ACH-000215
68	ACH-000222	1.6713	2.18728
69	ACH-000223	1.78093	2.11347
70	ACH-000226	1.66793	2.20989
71	ACH-000227	4.09271	2.19154
72	ACH-000228	1.94874	2.34221
73	ACH-000231	1.81111	2.11665
74	ACH-000232	1.93449	2.31223
75	ACH-000233	1.57081	2.17319
76	ACH-000234	1.76954	2.19782
77	ACH-000235
78	ACH-000237	1.77335	2.1153
79	ACH-000242	1.7753	2.22835
80	ACH-000243	1.78134	2.18034
81	ACH-000244	1.95032	2.3372
82	ACH-000246
83	ACH-000248	1.85747	2.10001
84	ACH-000250	1.84596	2.34711
85	ACH-000251
86	ACH-000252	1.70603	2.21285
87	ACH-000253	1.66287	2.15991
88	ACH-000255	1.75204	2.29513
89	ACH-000256	2.0038	2.43017
90	ACH-000257	1.90511	2.13512
91	ACH-000258	1.76715	2.22167
92	ACH-000259	1.92329	2.15588
93	ACH-000260	1.68836	2.06517
94	ACH-000261	1.91628	2.27195
95	ACH-000262
96	ACH-000264	1.70187	2.16092
97	ACH-000265	1.77949	2.07969
98	ACH-000266	1.73813	2.21121
99	ACH-000274
100	ACH-000277	1.63612	2.14407
101	ACH-000278	1.95285	2.36568
102	ACH-000279
103	ACH-000280	1.79604	2.21796
104	ACH-000281	1.84831	2.36531
105	ACH-000288	1.73796	2.137
106	ACH-000291	1.81437	2.35116
107	ACH-000293	2.14217	2.4877
108	ACH-000294	1.57773	2.16986
109	ACH-000296	1.86717	2.19772
110	ACH-000302	1.91377	2.24314
111	ACH-000304	1.80821	2.14642
112	ACH-000307
113	ACH-000308	1.73307	2.11333
114	ACH-000310	1.87537	2.03725
115	ACH-000311	1.82515	2.40421
116	ACH-000312	1.67047	1.99615
117	ACH-000315	1.36518	2.06659
118	ACH-000316	1.64626	2.0298
119	ACH-000317	1.80351	2.16001
120	ACH-000319	1.85562	2.17014
121	ACH-000320	1.7946	2.25674
122	ACH-000322	1.88043	2.27409
123	ACH-000323	1.90311	2.26862
124	ACH-000324	1.88228	2.32114
125	ACH-000329	1.8489	2.28008
126	ACH-000330	1.7209	2.17199
127	ACH-000331	1.7902	2.27802
128	ACH-000332	1.8143	2.38114
129	ACH-000334	1.3546	2.08865
130	ACH-000335	1.86457	2.26762
131	ACH-000336	1.77718	2.41047
132	ACH-000337
133	ACH-000339
134	ACH-000341	1.72906	2.06153
135	ACH-000348	1.85043	2.27734
136	ACH-000350	1.57329	2.01164
137	ACH-000352	1.61931	2.0174
138	ACH-000356	1.81289	2.25439
139	ACH-000361	2.12935	2.42656
140	ACH-000362	1.6998	2.44484
141	ACH-000363	1.7223	2.05815
142	ACH-000364	1.97991	2.12741
143	ACH-000365	1.55304	2.241
144	ACH-000366	1.73665	1.95858
145	ACH-000368	1.94274	2.25875
146	ACH-000374	1.71822	2.06664
147	ACH-000376	1.79344	2.25243
148	ACH-000381	1.56026	1.97059
149	ACH-000383	1.70575	2.24058
150	ACH-000387	1.59331	2.01032
151	ACH-000389	1.86753	2.20365
152	ACH-000390	1.92014	2.30693
153	ACH-000393	2.04207	2.30027
154	ACH-000395	1.74395	1.9782
155	ACH-000397	1.71804	2.25588
156	ACH-000401	1.75893	2.21534
157	ACH-000403	1.7927	2.32175
158	ACH-000407	1.81756	2.30256
159	ACH-000408	1.75231	2.14488
160	ACH-000410	1.77009	2.15885
161	ACH-000411	1.74265	2.31524
162	ACH-000414	1.82228	2.08094
163	ACH-000415	2.00849	2.51642
164	ACH-000416	1.59209	2.03509
165	ACH-000420	1.76928	2.21956
166	ACH-000421	1.79666	2.41011
167	ACH-000425	1.8687	2.37359
168	ACH-000426	1.69841	2.26911
169	ACH-000427	1.61179	1.95177
170	ACH-000433	1.93915	2.56218
171	ACH-000436
172	ACH-000444	1.81228	2.28214
173	ACH-000448	1.78409	2.25561
174	ACH-000450	2.08689	2.25566
175	ACH-000452	1.80796	2.25101
176	ACH-000454	1.88827	2.30506
177	ACH-000458	1.61144	2.05307
178	ACH-000459	1.78821	2.31153
179	ACH-000460	1.794	2.26409
180	ACH-000463	1.74686	2.24696
181	ACH-000464	1.82506	2.25992
182	ACH-000467	1.68927	2.1356
183	ACH-000468	1.6735	2.10935
184	ACH-000469	1.77653	2.32944
185	ACH-000470	1.69735	2.41666
186	ACH-000471	1.87759	2.34893
187	ACH-000472	1.84377	2.29525
188	ACH-000473	1.83514	2.20398
189	ACH-000475	1.7633	2.26436
190	ACH-000476	1.73603	2.1961
191	ACH-000477	1.88553	2.28841
192	ACH-000479	1.89695	2.26204
193	ACH-000480	1.90248	2.27358
194	ACH-000481	1.71159	2.2901
195	ACH-000483	1.96887	2.15039
196	ACH-000485	1.74511	2.38759
197	ACH-000486	1.86438	2.28286
198	ACH-000487	1.70951	2.26917
199	ACH-000490
200	ACH-000491	1.77075	2.27064
201	ACH-000496	1.84509	2.27839
202	ACH-000499
203	ACH-000502	1.7726	2.47497
204	ACH-000503	1.96931	2.37458
205	ACH-000505	1.74043	2.23624
206	ACH-000507	1.68683	2.17524
207	ACH-000510	1.77849	2.27256
208	ACH-000511	1.73983	2.22412
209	ACH-000516	1.83759	2.41535
210	ACH-000517	1.88035	2.28145
211	ACH-000518	1.69822	1.98043
212	ACH-000520	1.95846	2.43726
213	ACH-000521	1.79949	2.22634
214	ACH-000522	1.64162	2.14038
215	ACH-000524	1.81803	2.25906
216	ACH-000527	1.95965	2.32403
217	ACH-000528	1.74432	2.26365
218	ACH-000542	1.82601	2.49622
219	ACH-000544	1.99253	2.61451
220	ACH-000545	1.5431	2.04883
221	ACH-000547	1.78383	2.32867
222	ACH-000548	1.65259	1.99817
223	ACH-000549	1.79688	2.23007
224	ACH-000550
225	ACH-000552	1.75691	2.34389
226	ACH-000556
227	ACH-000569	1.88385	2.28969
228	ACH-000570	1.87572	2.27603
229	ACH-000571	1.84376	2.31847
230	ACH-000573	2.06992	2.35399
231	ACH-000576	2.02216	2.36101
232	ACH-000580	1.76916	2.21156
233	ACH-000584	1.99478	2.41779
234	ACH-000585	1.78739	2.14491
235	ACH-000588	1.6162	2.03135
236	ACH-000589	1.74093	2.26092
237	ACH-000591
238	ACH-000593	1.95847	2.37294
239	ACH-000600
240	ACH-000601	1.71554	2.37427
241	ACH-000605
242	ACH-000606	2.11408	2.60834
243	ACH-000608	1.72973	2.3497
244	ACH-000614
245	ACH-000619	1.8351	2.27191
246	ACH-000620	1.9237	2.36933
247	ACH-000621	1.80157	2.13897
248	ACH-000622	1.79658	2.18449
249	ACH-000623	1.97221	2.21298
250	ACH-000624	1.83504	2.20455
251	ACH-000627	1.9244	2.3746
252	ACH-000631	1.86797	2.27941
253	ACH-000632
254	ACH-000633	2.47571	2.21511
255	ACH-000638	1.51987	1.93627
256	ACH-000646	1.83809	2.41904
257	ACH-000647	1.80263	2.18356
258	ACH-000648	1.70598	2.16457
259	ACH-000649	1.71327	2.31635
260	ACH-000651	1.74887	2.24305
261	ACH-000652	1.73493	2.40883
262	ACH-000653	1.66291	2.27389
263	ACH-000657	1.79358	2.25207
264	ACH-000658
265	ACH-000661	1.79529	2.06784
266	ACH-000663	1.82577	2.43782
267	ACH-000665	1.94693	2.41506
268	ACH-000671	1.8871	2.32385
269	ACH-000673
270	ACH-000676
271	ACH-000677	1.79	2.32363
272	ACH-000681	1.82668	2.3898
273	ACH-000683	1.99556	2.27602
274	ACH-000684	1.94159	2.64454
275	ACH-000688	1.92724	2.55725
276	ACH-000693	1.83683	2.20749
277	ACH-000696	1.87272	2.32366
278	ACH-000697	1.56311	2.10936
279	ACH-000699	1.84626	2.18518
280	ACH-000701	1.84262	2.37108
281	ACH-000706	1.85942	2.31937
282	ACH-000711	1.95359	2.43795
283	ACH-000713	2.02203	2.46969
284	ACH-000718	1.92064	2.3145
285	ACH-000720	1.83813	2.20578
286	ACH-000721	1.66988	2.2629
287	ACH-000724	1.8682	2.29107
288	ACH-000725	1.82318	2.21177
289	ACH-000732	1.96609	2.52214
290	ACH-000734	1.79898	2.28094
291	ACH-000736	1.76005	2.25965
292	ACH-000738	1.85037	2.35629
293	ACH-000746	1.81438	2.27804
294	ACH-000747	1.67364	2.14062
295	ACH-000753	1.77813	2.28148
296	ACH-000757
297	ACH-000758	1.69561	2.15757
298	ACH-000760
299	ACH-000762	1.64553	2.25685
300	ACH-000763	1.66778	2.2595
301	ACH-000764	1.82064	2.36391
302	ACH-000765	1.7434	2.31999
303	ACH-000766	1.78198	2.21595
304	ACH-000768	1.82368	2.35687
305	ACH-000769	1.79238	2.38019
306	ACH-000770	1.6433	2.12101
307	ACH-000771	1.86341	2.31388
308	ACH-000773	1.56668	2.23565
309	ACH-000776	1.88088	2.14944
310	ACH-000777	1.73738	2.1398
311	ACH-000778	1.71511	2.32216
312	ACH-000781	1.87618	2.34513
313	ACH-000782	1.59184	2.18117
314	ACH-000783	1.59352	2.08086
315	ACH-000784	1.81007	2.25919
316	ACH-000785	1.63408	2.10376
317	ACH-000787	1.80326	2.17369
318	ACH-000788	1.74403	2.18117
319	ACH-000791	1.80734	2.06297
320	ACH-000792	1.73007	2.11252
321	ACH-000794	1.85191	2.35208
322	ACH-000796	1.80015	2.42267
323	ACH-000798	1.89458	2.45473
324	ACH-000799	2.13535	2.19737
325	ACH-000802	1.79082	2.26281
326	ACH-000804	1.77226	2.17195
327	ACH-000805	1.73635	2.23348
328	ACH-000809	1.84477	2.37658
329	ACH-000811	1.88672	2.31053
330	ACH-000817	1.70609	2.29959
331	ACH-000819	1.82953	2.29267
332	ACH-000821	1.67277	2.25669
333	ACH-000822	1.84201	2.24357
334	ACH-000824	1.80674	2.30741
335	ACH-000827	1.80466	2.27484
336	ACH-000833	1.83204	2.23762
337	ACH-000834	1.73645	2.30965
338	ACH-000835	1.7977	2.2244
339	ACH-000837	1.85488	2.35024
340	ACH-000839	1.88501	2.40195
341	ACH-000840	1.80662	2.23878
342	ACH-000841	1.77889	2.19153
343	ACH-000843	1.74784	2.29658
344	ACH-000846	1.75186	2.2361
345	ACH-000847	1.82634	2.12022
346	ACH-000848	1.77138	2.23357
347	ACH-000851	1.76611	2.28943
348	ACH-000856	1.71305	2.14515
349	ACH-000858	1.93862	2.54748
350	ACH-000859	1.78449	2.28031
351	ACH-000861	1.95544	2.38272
352	ACH-000862	1.79037	2.21705
353	ACH-000865	1.79834	2.24735
354	ACH-000867	1.72706	2.11464
355	ACH-000869	1.8113	2.20952
356	ACH-000872
357	ACH-000873
358	ACH-000876	1.76643	2.22657
359	ACH-000878	1.85694	2.14875
360	ACH-000880	1.64442	1.97357
361	ACH-000881	1.90779	2.35819
362	ACH-000882	1.84613	2.26289
363	ACH-000884	1.82163	2.01161
364	ACH-000885	1.79415	2.23376
365	ACH-000887
366	ACH-000889	1.71032	2.17637
367	ACH-000896	1.91327	2.48629
368	ACH-000900	1.80164	2.24108
369	ACH-000901	1.72977	2.24606
370	ACH-000905	1.96295	2.33129
371	ACH-000906	1.81983	2.41609
372	ACH-000907	1.89738	2.29152
373	ACH-000910	1.67373	2.30034
374	ACH-000911	1.84742	2.45787
375	ACH-000913	1.84795	2.2002
376	ACH-000916	1.75378	2.08461
377	ACH-000917	1.85165	2.45551
378	ACH-000920	1.5175	1.95195
379	ACH-000921	1.7741	2.19223
380	ACH-000924	1.6962	2.18179
381	ACH-000926	1.84879	2.41851
382	ACH-000928	1.53674	1.75123
383	ACH-000929	1.68642	2.13031
384	ACH-000932	1.53662	2.06813
385	ACH-000935	1.97619	2.46119
386	ACH-000936	1.8379	2.25512
387	ACH-000937	1.4994	1.92452
388	ACH-000938	1.47048	2.04747
389	ACH-000941	1.71185	2.11014
390	ACH-000943	1.43641	1.91694
391	ACH-000947	1.84517	2.2152
392	ACH-000950	1.68196	2.05817
393	ACH-000953	1.50877	2.14613
394	ACH-000954	1.63876	2.19713
395	ACH-000957	1.77778	2.34025
396	ACH-000958	1.62295	2.24302
397	ACH-000960	1.58535	2.14308
398	ACH-000963	1.66872	2.21948
399	ACH-000968	1.76159	2.24399
400	ACH-000969	1.62993	2.06147
401	ACH-000972	1.73623	2.20751
402	ACH-000974	1.78616	2.27993
403	ACH-000978	1.70971	2.13517
404	ACH-000984	1.6689	2.05718
405	ACH-000986	1.73079	2.18779
406	ACH-000988	1.9255	2.39567
407	ACH-000993	1.91723	2.18054
408	ACH-000994	1.76039	2.22777
409	ACH-000996	1.67342	2.13456
410	ACH-001028
411	ACH-001031
412	ACH-001038
413	ACH-001048
414	ACH-001050
415	ACH-001053
416	ACH-001054
417	ACH-001061
418	ACH-001067
419	ACH-001096
420	ACH-001111
421	ACH-001119
422	ACH-001134
423	ACH-001151
424	ACH-001163
425	ACH-001164
426	ACH-001183
427	ACH-001193
428	ACH-001196
429	ACH-001197
430	ACH-001205
431	ACH-001228
432	ACH-001239	1.85675	2.44637
433	ACH-001270
434	ACH-001274
435	ACH-001275
436	ACH-001278
437	ACH-001280
438	ACH-001283
439	ACH-001289
440	ACH-001300
441	ACH-001301
442	ACH-001302
443	ACH-001306	1.88933	2.37984
444	ACH-001318	1.80415	2.28331
445	ACH-001322
446	ACH-001353
447	ACH-001430
448	ACH-001431
449	ACH-001740
450	Jiyoye
451	K562
452	KBM7
453	Primary_T-cells
454	Raji

## Sheet: D
	covariate	r	x	y
0	both	0.109	CS mean (CS2.1)	paralog or singleton
1	expression	0.07	CS mean (CS2.1)	paralog or singleton
2	interaction	0.127	CS mean (CS2.1)	paralog or singleton
3	none	0.069	CS mean (CS2.1)	paralog or singleton
4	both	0.101	CS mean (CS1)	paralog or singleton
5	expression	0.066	CS mean (CS1)	paralog or singleton
6	interaction	0.118	CS mean (CS1)	paralog or singleton
7	none	0.067	CS mean (CS1)	paralog or singleton
8	both	0.112	CS mean (CS2)	paralog or singleton
9	expression	0.071	CS mean (CS2)	paralog or singleton
10	interaction	0.131	CS mean (CS2)	paralog or singleton
11	none	0.073	CS mean (CS2)	paralog or singleton
12	both	0.046	CS mean (CS3)	paralog or singleton
13	expression	0.031	CS mean (CS3)	paralog or singleton
14	interaction	0.062	CS mean (CS3)	paralog or singleton
15	none	0.046	CS mean (CS3)	paralog or singleton

## Sheet: E
	FPKM (log2 scale) mean	P	gene subset (dataset)	mean
0	(-0.001, 0.349]		paralog (CS1)	0.286379
1	(-0.001, 0.349]	0.0481059	singleton (CS1)	0.289654
2	(0.349, 1.568]		paralog (CS1)	0.288762
3	(0.349, 1.568]	0.957397	singleton (CS1)	0.160604
4	(1.568, 2.952]		paralog (CS1)	0.263177
5	(1.568, 2.952]	4.49716e-05	singleton (CS1)	-0.11066
6	(2.952, 3.542]		paralog (CS1)	0.159349
7	(2.952, 3.542]	4.71325e-21	singleton (CS1)	-0.564602
8	(3.542, 5.307]		paralog (CS1)	-0.0731453
9	(3.542, 5.307]	3.64576e-28	singleton (CS1)	-0.87526
10	(-0.001, 0.349]		paralog (CS2)	0.315136
11	(-0.001, 0.349]	0.621581	singleton (CS2)	0.25185
12	(0.349, 1.568]		paralog (CS2)	0.321165
13	(0.349, 1.568]	0.0216535	singleton (CS2)	0.117701
14	(1.568, 2.952]		paralog (CS2)	0.273405
15	(1.568, 2.952]	1.8509e-10	singleton (CS2)	-0.211322
16	(2.952, 3.542]		paralog (CS2)	0.159498
17	(2.952, 3.542]	8.84835e-25	singleton (CS2)	-0.64384
18	(3.542, 5.307]		paralog (CS2)	-0.107569
19	(3.542, 5.307]	3.28048e-30	singleton (CS2)	-0.931801
20	(-0.001, 0.349]		paralog (CS2.1)	0.245723
21	(-0.001, 0.349]	0.0965659	singleton (CS2.1)	0.227653
22	(0.349, 1.568]		paralog (CS2.1)	0.277628
23	(0.349, 1.568]	0.0488218	singleton (CS2.1)	0.0924988
24	(1.568, 2.952]		paralog (CS2.1)	0.23673
25	(1.568, 2.952]	5.2038e-11	singleton (CS2.1)	-0.213192
26	(2.952, 3.542]		paralog (CS2.1)	0.12187
27	(2.952, 3.542]	3.16925e-23	singleton (CS2.1)	-0.617706
28	(3.542, 5.307]		paralog (CS2.1)	-0.110629
29	(3.542, 5.307]	1.89771e-31	singleton (CS2.1)	-0.906213
30	(-0.001, 0.349]		paralog (CS3)	0.193143
31	(-0.001, 0.349]	0.250699	singleton (CS3)	0.0867079
32	(0.349, 1.568]		paralog (CS3)	0.148597
33	(0.349, 1.568]	0.2559	singleton (CS3)	0.0706278
34	(1.568, 2.952]		paralog (CS3)	0.129303
35	(1.568, 2.952]	7.46568e-07	singleton (CS3)	-0.162092
36	(2.952, 3.542]		paralog (CS3)	0.0485594
37	(2.952, 3.542]	6.57696e-06	singleton (CS3)	-0.320034
38	(3.542, 5.307]		paralog (CS3)	-0.0561275
39	(3.542, 5.307]	7.2288e-08	singleton (CS3)	-0.569019
