# Supplementary material for: Paralog dependency indirectly affects the robustness of human cells
Source: Mol Syst Biol. 2019 Sep 24;15(9):e8871. doi: 10.15252/msb.20198871 (PMC6757259; doi:10.15252/msb.20198871)
Supplement: Supplementary file 11 — Source Data for Expanded View [file MSB-15-e8871-s017.zip › Source_Data_for_EV_Figures/Source_Data_EV5.xlsx]

## Sheet: A
	CS P1-P2	FPKM (log2 scale) (P1-P2)/(P1+P2) bin	fraction P1(CS)>P2(CS)
0	-0.0187168	(-0.00099815, 0.0258]	0.489937
1	-0.0609272	(0.0258, 0.0558]	0.477222
2	-0.0804479	(0.0558, 0.0947]	0.473753
3	-0.0923939	(0.0947, 0.154]	0.473033
4	-0.0967701	(0.154, 0.249]	0.468698
5	-0.110605	(0.249, 0.383]	0.468779
6	-0.109264	(0.383, 0.561]	0.474309
7	-0.0934106	(0.561, 0.756]	0.474768
8	-0.126292	(0.756, 0.902]	0.462004
9	-0.183488	(0.902, 0.998]	0.441437

## Sheet: B
	$r_{s}$	dataset	gene ids	heteromer or not
0	-1	all PPI	ENSG00000010017 ENSG00000141084	heteromer
1	-0.110826	all PPI	ENSG00000034152 ENSG00000108984	heteromer
2	-0.0883081	all PPI	ENSG00000050748 ENSG00000107643	heteromer
3	-0.0011029	all PPI	ENSG00000050820 ENSG00000100842	heteromer
4	-0.00667876	all PPI	ENSG00000053371 ENSG00000162482	heteromer
5	0.19296	all PPI	ENSG00000054598 ENSG00000176692	heteromer
6	-0.25	all PPI	ENSG00000057935 ENSG00000149480	heteromer
7	-0.226248	all PPI	ENSG00000066777 ENSG00000124198	heteromer
8	-0.0906295	all PPI	ENSG00000067606 ENSG00000163558	heteromer
9	-0.037525	all PPI	ENSG00000068305 ENSG00000116604	heteromer
10	0.0202936	all PPI	ENSG00000071205 ENSG00000145819	heteromer
11	-0.14693	all PPI	ENSG00000072062 ENSG00000142875	heteromer
12	-0.430303	all PPI	ENSG00000072062 ENSG00000165059	heteromer
13	-0.187157	all PPI	ENSG00000072364 ENSG00000172493	heteromer
14	0.00349791	all PPI	ENSG00000072518 ENSG00000075413	heteromer
15	-0.195264	all PPI	ENSG00000072803 ENSG00000166167	heteromer
16	0.227265	all PPI	ENSG00000072832 ENSG00000092964	heteromer
17	0.208259	all PPI	ENSG00000073282 ENSG00000141510	heteromer
18	-0.297467	all PPI	ENSG00000080298 ENSG00000132005	heteromer
19	0.189887	all PPI	ENSG00000080824 ENSG00000096384	heteromer
20	0.217929	all PPI	ENSG00000083720 ENSG00000198754	heteromer
21	-0.316336	all PPI	ENSG00000084764 ENSG00000101367	heteromer
22	-0.231591	all PPI	ENSG00000086061 ENSG00000140403	heteromer
23	0.132186	all PPI	ENSG00000090372 ENSG00000115808	heteromer
24	-0.0622941	all PPI	ENSG00000090376 ENSG00000134070	heteromer
25	-0.208323	all PPI	ENSG00000100461 ENSG00000131051	heteromer
26	-0.5	all PPI	ENSG00000104689 ENSG00000120889	heteromer
27	0.109542	all PPI	ENSG00000104964 ENSG00000140332	heteromer
28	-0.0653384	all PPI	ENSG00000104964 ENSG00000196781	heteromer
29	-0.17528	all PPI	ENSG00000111716 ENSG00000134333	heteromer
30	-0.0113713	all PPI	ENSG00000112245 ENSG00000184007	heteromer
31	0.0720897	all PPI	ENSG00000113368 ENSG00000160789	heteromer
32	-0.245184	all PPI	ENSG00000113407 ENSG00000185418	heteromer
33	-0.312645	all PPI	ENSG00000115310 ENSG00000133318	heteromer
34	-0.00317972	all PPI	ENSG00000115641 ENSG00000183386	heteromer
35	-0.0394978	all PPI	ENSG00000116641 ENSG00000130158	heteromer
36	0.19184	all PPI	ENSG00000116754 ENSG00000153914	heteromer
37	-0.087285	all PPI	ENSG00000118260 ENSG00000123268	heteromer
38	0.171738	all PPI	ENSG00000119408 ENSG00000151414	heteromer
39	-0.318462	all PPI	ENSG00000120049 ENSG00000185774	heteromer
40	0.0730278	all PPI	ENSG00000121741 ENSG00000146463	heteromer
41	-0.833333	all PPI	ENSG00000123908 ENSG00000126070	heteromer
42	-0.272727	all PPI	ENSG00000123908 ENSG00000134698	heteromer
43	-0.238389	all PPI	ENSG00000124171 ENSG00000178184	heteromer
44	1	all PPI	ENSG00000130382 ENSG00000171843	heteromer
45	-0.115208	all PPI	ENSG00000131165 ENSG00000255112	heteromer
46	0.00135644	all PPI	ENSG00000134308 ENSG00000166913	heteromer
47	-0.209284	all PPI	ENSG00000134323 ENSG00000136997	heteromer
48	-0.0776206	all PPI	ENSG00000135018 ENSG00000160803	heteromer
49	0.110532	all PPI	ENSG00000136158 ENSG00000164056	heteromer
50	0.186669	all PPI	ENSG00000137486 ENSG00000141480	heteromer
51	-0.203446	all PPI	ENSG00000138100 ENSG00000158022	heteromer
52	-0.260483	all PPI	ENSG00000138190 ENSG00000144036	heteromer
53	-0.121255	all PPI	ENSG00000141027 ENSG00000196498	heteromer
54	-0.529016	all PPI	ENSG00000170122 ENSG00000184492	heteromer
55	-0.0559119	all PPI	ENSG00000172531 ENSG00000186298	heteromer
56	-0.176769	all PPI	ENSG00000175354 ENSG00000196396	heteromer
57	-0.132089	all PPI	ENSG00000185745 ENSG00000204010	heteromer
58	-0.0822378	all PPI	ENSG00000000938 ENSG00000197122	not heteromer
59	0.071159	all PPI	ENSG00000001036 ENSG00000179163	not heteromer
60	-0.329051	all PPI	ENSG00000002834 ENSG00000183091	not heteromer
61	0.177177	all PPI	ENSG00000003137 ENSG00000095596	not heteromer
62	-0.0398506	all PPI	ENSG00000003147 ENSG00000163596	not heteromer
63	-0.237323	all PPI	ENSG00000003987 ENSG00000139505	not heteromer
64	0.101822	all PPI	ENSG00000004399 ENSG00000196576	not heteromer
65	0.0017472	all PPI	ENSG00000004777 ENSG00000031081	not heteromer
66	-0.245168	all PPI	ENSG00000004799 ENSG00000005882	not heteromer
67	-0.0898174	all PPI	ENSG00000004799 ENSG00000152256	not heteromer
68	-0.12272	all PPI	ENSG00000004864 ENSG00000115840	not heteromer
69	-0.0393584	all PPI	ENSG00000005059 ENSG00000156026	not heteromer
70	0.136045	all PPI	ENSG00000005073 ENSG00000123364	not heteromer
71	0.0226518	all PPI	ENSG00000005073 ENSG00000128709	not heteromer
72	0.247163	all PPI	ENSG00000005073 ENSG00000170689	not heteromer
73	-0.113754	all PPI	ENSG00000005381 ENSG00000121053	not heteromer
74	-0.0863553	all PPI	ENSG00000005471 ENSG00000085563	not heteromer
75	-0.0498149	all PPI	ENSG00000005513 ENSG00000125398	not heteromer
76	-0.206908	all PPI	ENSG00000005882 ENSG00000152256	not heteromer
77	-0.258923	all PPI	ENSG00000005884 ENSG00000135424	not heteromer
78	-0.117032	all PPI	ENSG00000005961 ENSG00000077943	not heteromer
79	-0.0767899	all PPI	ENSG00000005961 ENSG00000138448	not heteromer
80	0.0962288	all PPI	ENSG00000005961 ENSG00000161638	not heteromer
81	0.116127	all PPI	ENSG00000006025 ENSG00000070882	not heteromer
82	-0.184521	all PPI	ENSG00000006025 ENSG00000079156	not heteromer
83	-0.0822193	all PPI	ENSG00000006059 ENSG00000131738	not heteromer
84	-0.533333	all PPI	ENSG00000006116 ENSG00000166862	not heteromer
85	-0.312711	all PPI	ENSG00000006283 ENSG00000100346	not heteromer
86	0.000708842	all PPI	ENSG00000006283 ENSG00000196557	not heteromer
87	-0.0987252	all PPI	ENSG00000006377 ENSG00000108813	not heteromer
88	-0.23319	all PPI	ENSG00000006377 ENSG00000115844	not heteromer
89	0.132138	all PPI	ENSG00000006432 ENSG00000173327	not heteromer
90	-0.0668944	all PPI	ENSG00000006453 ENSG00000128298	not heteromer
91	-0.0973497	all PPI	ENSG00000006453 ENSG00000175866	not heteromer
92	-0.0749927	all PPI	ENSG00000006468 ENSG00000175832	not heteromer
93	0.0134257	all PPI	ENSG00000006607 ENSG00000152767	not heteromer
94	-0.173892	all PPI	ENSG00000006747 ENSG00000127831	not heteromer
95	-0.126915	all PPI	ENSG00000007001 ENSG00000183696	not heteromer
96	0.0864372	all PPI	ENSG00000007216 ENSG00000141485	not heteromer
97	0.18554	all PPI	ENSG00000007264 ENSG00000103653	not heteromer
98	-0.157418	all PPI	ENSG00000007314 ENSG00000183873	not heteromer
99	0.190904	all PPI	ENSG00000007516 ENSG00000092929	not heteromer
100	-0.262908	all PPI	ENSG00000007968 ENSG00000169016	not heteromer
101	-0.0341088	all PPI	ENSG00000008118 ENSG00000183049	not heteromer
102	-0.0435408	all PPI	ENSG00000008196 ENSG00000087510	not heteromer
103	-0.0978757	all PPI	ENSG00000008196 ENSG00000116819	not heteromer
104	-0.521978	all PPI	ENSG00000008197 ENSG00000087510	not heteromer
105	0.182143	all PPI	ENSG00000008197 ENSG00000116819	not heteromer
106	0.111062	all PPI	ENSG00000008256 ENSG00000100055	not heteromer
107	-0.0304785	all PPI	ENSG00000008256 ENSG00000108669	not heteromer
108	-0.12722	all PPI	ENSG00000008441 ENSG00000141905	not heteromer
109	-0.167379	all PPI	ENSG00000008441 ENSG00000147862	not heteromer
110	0.0505363	all PPI	ENSG00000008441 ENSG00000162599	not heteromer
111	0.0527857	all PPI	ENSG00000008513 ENSG00000157350	not heteromer
112	-0.0835332	all PPI	ENSG00000008853 ENSG00000072422	not heteromer
113	0.0407319	all PPI	ENSG00000009709 ENSG00000135903	not heteromer
114	-0.164114	all PPI	ENSG00000009724 ENSG00000127241	not heteromer
115	0.0232699	all PPI	ENSG00000010379 ENSG00000111181	not heteromer
116	-0.245525	all PPI	ENSG00000010379 ENSG00000131389	not heteromer
117	0.0891134	all PPI	ENSG00000010438 ENSG00000204983	not heteromer
118	-0.283267	all PPI	ENSG00000010932 ENSG00000094963	not heteromer
119	-0.178928	all PPI	ENSG00000011332 ENSG00000205683	not heteromer
120	-0.0888313	all PPI	ENSG00000011478 ENSG00000115828	not heteromer
121	-0.0541883	all PPI	ENSG00000011566 ENSG00000104814	not heteromer
122	0.061042	all PPI	ENSG00000011566 ENSG00000168067	not heteromer
123	-0.0941791	all PPI	ENSG00000013016 ENSG00000024422	not heteromer
124	0.155784	all PPI	ENSG00000013016 ENSG00000103966	not heteromer
125	0.0379088	all PPI	ENSG00000013016 ENSG00000110047	not heteromer
126	-0.0500372	all PPI	ENSG00000014216 ENSG00000137225	not heteromer
127	-0.0763606	all PPI	ENSG00000015133 ENSG00000115355	not heteromer
128	-0.0911223	all PPI	ENSG00000015133 ENSG00000168071	not heteromer
129	-0.257631	all PPI	ENSG00000016490 ENSG00000016602	not heteromer
130	-0.00696544	all PPI	ENSG00000018189 ENSG00000176783	not heteromer
131	0.100419	all PPI	ENSG00000018189 ENSG00000204130	not heteromer
132	0.0200904	all PPI	ENSG00000018236 ENSG00000113805	not heteromer
133	-0.127227	all PPI	ENSG00000018236 ENSG00000134115	not heteromer
134	-0.000870151	all PPI	ENSG00000018236 ENSG00000144619	not heteromer
135	-0.174649	all PPI	ENSG00000018625 ENSG00000105409	not heteromer
136	-0.0619918	all PPI	ENSG00000018625 ENSG00000105675	not heteromer
137	-0.099534	all PPI	ENSG00000018625 ENSG00000132681	not heteromer
138	-0.0839001	all PPI	ENSG00000019144 ENSG00000176531	not heteromer
139	-0.0261846	all PPI	ENSG00000019549 ENSG00000124216	not heteromer
140	-0.175174	all PPI	ENSG00000019549 ENSG00000185669	not heteromer
141	-0.060455	all PPI	ENSG00000020181 ENSG00000152990	not heteromer
142	-0.298958	all PPI	ENSG00000020181 ENSG00000197177	not heteromer
143	-0.00122561	all PPI	ENSG00000020577 ENSG00000179134	not heteromer
144	0.1198	all PPI	ENSG00000020633 ENSG00000159216	not heteromer
145	0.248547	all PPI	ENSG00000021300 ENSG00000115762	not heteromer
146	-0.0999502	all PPI	ENSG00000021645 ENSG00000179915	not heteromer
147	-0.117184	all PPI	ENSG00000021762 ENSG00000091039	not heteromer
148	0.517857	all PPI	ENSG00000022355 ENSG00000109158	not heteromer
149	-0.112855	all PPI	ENSG00000022355 ENSG00000151834	not heteromer
150	-0.155212	all PPI	ENSG00000022355 ENSG00000186297	not heteromer
151	-0.317104	all PPI	ENSG00000023445 ENSG00000110330	not heteromer
152	-0.0686419	all PPI	ENSG00000024048 ENSG00000159459	not heteromer
153	0.0764667	all PPI	ENSG00000025293 ENSG00000129292	not heteromer
154	-0.436364	all PPI	ENSG00000025423 ENSG00000073737	not heteromer
155	0.0630276	all PPI	ENSG00000026025 ENSG00000175084	not heteromer
156	-0.091725	all PPI	ENSG00000026559 ENSG00000178342	not heteromer
157	-0.0266189	all PPI	ENSG00000026950 ENSG00000186470	not heteromer
158	-0.0593828	all PPI	ENSG00000027644 ENSG00000140443	not heteromer
159	0.0293274	all PPI	ENSG00000029725 ENSG00000177548	not heteromer
160	-0.0144426	all PPI	ENSG00000030419 ENSG00000161405	not heteromer
161	-0.028911	all PPI	ENSG00000030419 ENSG00000185811	not heteromer
162	-0.0577503	all PPI	ENSG00000031823 ENSG00000164188	not heteromer
163	-0.0187044	all PPI	ENSG00000033800 ENSG00000078043	not heteromer
164	-0.165984	all PPI	ENSG00000033800 ENSG00000105229	not heteromer
165	-0.148429	all PPI	ENSG00000033800 ENSG00000131788	not heteromer
166	-0.00582031	all PPI	ENSG00000034971 ENSG00000130558	not heteromer
167	-0.0976766	all PPI	ENSG00000036565 ENSG00000165646	not heteromer
168	0.0500114	all PPI	ENSG00000036672 ENSG00000143258	not heteromer
169	-0.179713	all PPI	ENSG00000037042 ENSG00000131462	not heteromer
170	-0.0724429	all PPI	ENSG00000037280 ENSG00000102755	not heteromer
171	0.0971733	all PPI	ENSG00000037280 ENSG00000128052	not heteromer
172	-0.0020129	all PPI	ENSG00000037965 ENSG00000175879	not heteromer
173	0.146305	all PPI	ENSG00000038295 ENSG00000095587	not heteromer
174	-0.242935	all PPI	ENSG00000039068 ENSG00000062038	not heteromer
175	-0.041458	all PPI	ENSG00000039068 ENSG00000124215	not heteromer
176	-0.199559	all PPI	ENSG00000039068 ENSG00000179242	not heteromer
177	-0.0118393	all PPI	ENSG00000039987 ENSG00000167995	not heteromer
178	-0.142022	all PPI	ENSG00000040933 ENSG00000109452	not heteromer
179	-0.220565	all PPI	ENSG00000041982 ENSG00000116147	not heteromer
180	0.243426	all PPI	ENSG00000043093 ENSG00000150401	not heteromer
181	0.0639987	all PPI	ENSG00000043143 ENSG00000077684	not heteromer
182	0.0196537	all PPI	ENSG00000043355 ENSG00000174963	not heteromer
183	-0.190476	all PPI	ENSG00000043462 ENSG00000095585	not heteromer
184	-0.0307234	all PPI	ENSG00000043462 ENSG00000109684	not heteromer
185	-0.0323601	all PPI	ENSG00000043591 ENSG00000169252	not heteromer
186	0.218824	all PPI	ENSG00000043591 ENSG00000188778	not heteromer
187	-0.190749	all PPI	ENSG00000046889 ENSG00000124126	not heteromer
188	0.160894	all PPI	ENSG00000047365 ENSG00000120318	not heteromer
189	-0.0696681	all PPI	ENSG00000047849 ENSG00000078018	not heteromer
190	0.0400368	all PPI	ENSG00000047849 ENSG00000186868	not heteromer
191	-0.259938	all PPI	ENSG00000048140 ENSG00000168785	not heteromer
192	0.0496179	all PPI	ENSG00000048540 ENSG00000166407	not heteromer
193	-0.0225172	all PPI	ENSG00000048991 ENSG00000172995	not heteromer
194	0.255414	all PPI	ENSG00000049192 ENSG00000142303	not heteromer
195	-0.122275	all PPI	ENSG00000049246 ENSG00000132326	not heteromer
196	0.0576165	all PPI	ENSG00000049759 ENSG00000069869	not heteromer
197	0.183951	all PPI	ENSG00000050327 ENSG00000066248	not heteromer
198	0.250627	all PPI	ENSG00000050344 ENSG00000082641	not heteromer
199	-0.0694125	all PPI	ENSG00000050344 ENSG00000123405	not heteromer
200	-0.106855	all PPI	ENSG00000050555 ENSG00000058085	not heteromer
201	0.0185909	all PPI	ENSG00000050555 ENSG00000135862	not heteromer
202	0.214328	all PPI	ENSG00000050628 ENSG00000160951	not heteromer
203	0.121005	all PPI	ENSG00000050748 ENSG00000109339	not heteromer
204	-0.113278	all PPI	ENSG00000050820 ENSG00000087589	not heteromer
205	-0.233537	all PPI	ENSG00000050820 ENSG00000111859	not heteromer
206	0.0496592	all PPI	ENSG00000051009 ENSG00000164142	not heteromer
207	0.00447162	all PPI	ENSG00000051382 ENSG00000171608	not heteromer
208	0.375747	all PPI	ENSG00000054116 ENSG00000173626	not heteromer
209	0.218077	all PPI	ENSG00000054690 ENSG00000152527	not heteromer
210	0.0725673	all PPI	ENSG00000055118 ENSG00000173826	not heteromer
211	-0.0766935	all PPI	ENSG00000055917 ENSG00000134644	not heteromer
212	0.173775	all PPI	ENSG00000055957 ENSG00000151655	not heteromer
213	-0.0328282	all PPI	ENSG00000055957 ENSG00000162267	not heteromer
214	0.0622548	all PPI	ENSG00000056291 ENSG00000148734	not heteromer
215	-0.00984445	all PPI	ENSG00000056586 ENSG00000135870	not heteromer
216	-0.0155918	all PPI	ENSG00000057149 ENSG00000206073	not heteromer
217	-0.122908	all PPI	ENSG00000058262 ENSG00000065665	not heteromer
218	-0.0360894	all PPI	ENSG00000058404 ENSG00000148660	not heteromer
219	0.035267	all PPI	ENSG00000058668 ENSG00000070961	not heteromer
220	-0.24722	all PPI	ENSG00000058668 ENSG00000157087	not heteromer
221	-0.183546	all PPI	ENSG00000058799 ENSG00000130733	not heteromer
222	-0.0701396	all PPI	ENSG00000059145 ENSG00000132478	not heteromer
223	-0.125228	all PPI	ENSG00000059804 ENSG00000173262	not heteromer
224	-0.0100103	all PPI	ENSG00000059915 ENSG00000125637	not heteromer
225	-0.080491	all PPI	ENSG00000059915 ENSG00000146005	not heteromer
226	-0.252732	all PPI	ENSG00000060558 ENSG00000088256	not heteromer
227	0.8	all PPI	ENSG00000060566 ENSG00000107175	not heteromer
228	-0.214286	all PPI	ENSG00000060566 ENSG00000143578	not heteromer
229	-0.0598262	all PPI	ENSG00000060718 ENSG00000130635	not heteromer
230	-0.116239	all PPI	ENSG00000061337 ENSG00000088899	not heteromer
231	0.108709	all PPI	ENSG00000061337 ENSG00000107816	not heteromer
232	0.171569	all PPI	ENSG00000061492 ENSG00000075290	not heteromer
233	-0.0360922	all PPI	ENSG00000061938 ENSG00000174292	not heteromer
234	0.277215	all PPI	ENSG00000062038 ENSG00000124215	not heteromer
235	-0.130732	all PPI	ENSG00000062038 ENSG00000150394	not heteromer
236	0.0570394	all PPI	ENSG00000062038 ENSG00000154162	not heteromer
237	-0.207032	all PPI	ENSG00000062038 ENSG00000170558	not heteromer
238	0.0207658	all PPI	ENSG00000062038 ENSG00000179242	not heteromer
239	-0.0110516	all PPI	ENSG00000062524 ENSG00000171094	not heteromer
240	-0.374108	all PPI	ENSG00000062598 ENSG00000155849	not heteromer
241	-0.157196	all PPI	ENSG00000063015 ENSG00000100095	not heteromer
242	0.176578	all PPI	ENSG00000063015 ENSG00000174938	not heteromer
243	0.0477367	all PPI	ENSG00000063660 ENSG00000183098	not heteromer
244	0.0417314	all PPI	ENSG00000064195 ENSG00000105880	not heteromer
245	0.221713	all PPI	ENSG00000064195 ENSG00000115844	not heteromer
246	0.175336	all PPI	ENSG00000064195 ENSG00000144355	not heteromer
247	-0.198044	all PPI	ENSG00000064666 ENSG00000117519	not heteromer
248	0.189872	all PPI	ENSG00000064666 ENSG00000130176	not heteromer
249	0.109091	all PPI	ENSG00000064687 ENSG00000165029	not heteromer
250	0.141252	all PPI	ENSG00000064687 ENSG00000198691	not heteromer
251	0.164028	all PPI	ENSG00000064726 ENSG00000133243	not heteromer
252	-0.182521	all PPI	ENSG00000065150 ENSG00000137040	not heteromer
253	0.0807718	all PPI	ENSG00000065308 ENSG00000067167	not heteromer
254	-0.0655795	all PPI	ENSG00000065308 ENSG00000174599	not heteromer
255	-0.0264322	all PPI	ENSG00000065371 ENSG00000114547	not heteromer
256	-0.0978211	all PPI	ENSG00000065613 ENSG00000072786	not heteromer
257	-0.160863	all PPI	ENSG00000065621 ENSG00000148834	not heteromer
258	-0.336369	all PPI	ENSG00000065675 ENSG00000163932	not heteromer
259	-0.0570469	all PPI	ENSG00000065717 ENSG00000196781	not heteromer
260	-0.112335	all PPI	ENSG00000065882 ENSG00000136111	not heteromer
261	-0.102779	all PPI	ENSG00000065883 ENSG00000167258	not heteromer
262	0.113132	all PPI	ENSG00000065911 ENSG00000163738	not heteromer
263	0.0120656	all PPI	ENSG00000065989 ENSG00000105650	not heteromer
264	-0.0504587	all PPI	ENSG00000065989 ENSG00000113448	not heteromer
265	-0.253389	all PPI	ENSG00000065989 ENSG00000184588	not heteromer
266	0.129389	all PPI	ENSG00000066027 ENSG00000068971	not heteromer
267	-0.00632531	all PPI	ENSG00000066027 ENSG00000154001	not heteromer
268	-0.239954	all PPI	ENSG00000066044 ENSG00000107105	not heteromer
269	-0.0335436	all PPI	ENSG00000066044 ENSG00000162374	not heteromer
270	-0.159819	all PPI	ENSG00000066056 ENSG00000120156	not heteromer
271	0.0120964	all PPI	ENSG00000066117 ENSG00000108604	not heteromer
272	-0.0630449	all PPI	ENSG00000066135 ENSG00000127663	not heteromer
273	0.111222	all PPI	ENSG00000066248 ENSG00000130762	not heteromer
274	0.0197833	all PPI	ENSG00000066248 ENSG00000142632	not heteromer
275	-0.0241916	all PPI	ENSG00000066322 ENSG00000164181	not heteromer
276	0.181027	all PPI	ENSG00000066468 ENSG00000068078	not heteromer
277	0.0300565	all PPI	ENSG00000066468 ENSG00000160867	not heteromer
278	-0.156971	all PPI	ENSG00000066629 ENSG00000143924	not heteromer
279	-0.520588	all PPI	ENSG00000066629 ENSG00000149499	not heteromer
280	-0.305495	all PPI	ENSG00000066813 ENSG00000183747	not heteromer
281	0.320638	all PPI	ENSG00000067057 ENSG00000141959	not heteromer
282	0.14433	all PPI	ENSG00000067082 ENSG00000118263	not heteromer
283	0.00622364	all PPI	ENSG00000067167 ENSG00000174599	not heteromer
284	-0.190285	all PPI	ENSG00000067191 ENSG00000167535	not heteromer
285	-0.133695	all PPI	ENSG00000067191 ENSG00000182389	not heteromer
286	-0.533333	all PPI	ENSG00000067225 ENSG00000143627	not heteromer
287	-0.0558848	all PPI	ENSG00000067715 ENSG00000149043	not heteromer
288	-0.101273	all PPI	ENSG00000067900 ENSG00000134318	not heteromer
289	0.0184911	all PPI	ENSG00000068024 ENSG00000108840	not heteromer
290	-0.0510779	all PPI	ENSG00000068305 ENSG00000081189	not heteromer
291	0.0910026	all PPI	ENSG00000068615 ENSG00000132563	not heteromer
292	0.132254	all PPI	ENSG00000068615 ENSG00000165476	not heteromer
293	-0.34701	all PPI	ENSG00000068724 ENSG00000165914	not heteromer
294	-0.0723948	all PPI	ENSG00000068831 ENSG00000152689	not heteromer
295	0.0634783	all PPI	ENSG00000068831 ENSG00000171777	not heteromer
296	0.113887	all PPI	ENSG00000068971 ENSG00000112640	not heteromer
297	0.0688097	all PPI	ENSG00000068971 ENSG00000154001	not heteromer
298	0.0428932	all PPI	ENSG00000068976 ENSG00000100504	not heteromer
299	0.0477733	all PPI	ENSG00000069011 ENSG00000107859	not heteromer
300	0.0852513	all PPI	ENSG00000069020 ENSG00000086015	not heteromer
301	-0.245344	all PPI	ENSG00000069020 ENSG00000099308	not heteromer
302	-0.050097	all PPI	ENSG00000069020 ENSG00000105613	not heteromer
303	-0.103729	all PPI	ENSG00000069424 ENSG00000169282	not heteromer
304	0.0602358	all PPI	ENSG00000069667 ENSG00000198963	not heteromer
305	0.0245464	all PPI	ENSG00000070047 ENSG00000126461	not heteromer
306	-0.11414	all PPI	ENSG00000070047 ENSG00000139218	not heteromer
307	-0.282468	all PPI	ENSG00000070081 ENSG00000104805	not heteromer
308	-0.0532379	all PPI	ENSG00000070182 ENSG00000115306	not heteromer
309	-0.123505	all PPI	ENSG00000070182 ENSG00000160460	not heteromer
310	0.310564	all PPI	ENSG00000070214 ENSG00000143036	not heteromer
311	-0.060927	all PPI	ENSG00000070371 ENSG00000141367	not heteromer
312	0.180078	all PPI	ENSG00000070404 ENSG00000134363	not heteromer
313	0.0800521	all PPI	ENSG00000070540 ENSG00000157954	not heteromer
314	-0.121921	all PPI	ENSG00000070614 ENSG00000138653	not heteromer
315	-0.0112841	all PPI	ENSG00000070614 ENSG00000164100	not heteromer
316	-0.169456	all PPI	ENSG00000070729 ENSG00000170289	not heteromer
317	0.195742	all PPI	ENSG00000070756 ENSG00000090621	not heteromer
318	0.331092	all PPI	ENSG00000070756 ENSG00000101104	not heteromer
319	0.0625196	all PPI	ENSG00000070756 ENSG00000151846	not heteromer
320	-0.0195471	all PPI	ENSG00000070770 ENSG00000101266	not heteromer
321	-0.027469	all PPI	ENSG00000070808 ENSG00000145349	not heteromer
322	-0.131477	all PPI	ENSG00000070808 ENSG00000148660	not heteromer
323	0.0625619	all PPI	ENSG00000070882 ENSG00000079156	not heteromer
324	-0.204953	all PPI	ENSG00000070886 ENSG00000146904	not heteromer
325	-0.0613953	all PPI	ENSG00000070886 ENSG00000154928	not heteromer
326	-0.136371	all PPI	ENSG00000070961 ENSG00000157087	not heteromer
327	-0.0593885	all PPI	ENSG00000071282 ENSG00000135269	not heteromer
328	0.376847	all PPI	ENSG00000071537 ENSG00000101251	not heteromer
329	0.108029	all PPI	ENSG00000071564 ENSG00000140262	not heteromer
330	-0.0169399	all PPI	ENSG00000071564 ENSG00000196628	not heteromer
331	-0.28168	all PPI	ENSG00000071575 ENSG00000101255	not heteromer
332	0.162104	all PPI	ENSG00000071991 ENSG00000140945	not heteromer
333	0.214598	all PPI	ENSG00000072071 ENSG00000117114	not heteromer
334	0.0199562	all PPI	ENSG00000072071 ENSG00000162618	not heteromer
335	-0.0210095	all PPI	ENSG00000072163 ENSG00000169756	not heteromer
336	-0.122307	all PPI	ENSG00000072401 ENSG00000109332	not heteromer
337	-0.00474893	all PPI	ENSG00000072401 ENSG00000131508	not heteromer
338	-0.0359235	all PPI	ENSG00000072518 ENSG00000116141	not heteromer
339	-0.00875753	all PPI	ENSG00000072682 ENSG00000122884	not heteromer
340	-0.0134638	all PPI	ENSG00000072818 ENSG00000131584	not heteromer
341	0.131732	all PPI	ENSG00000072832 ENSG00000113657	not heteromer
342	-0.223621	all PPI	ENSG00000072849 ENSG00000099958	not heteromer
343	-0.143181	all PPI	ENSG00000072858 ENSG00000149577	not heteromer
344	-0.116323	all PPI	ENSG00000072958 ENSG00000129354	not heteromer
345	0.185802	all PPI	ENSG00000073417 ENSG00000113231	not heteromer
346	-0.321464	all PPI	ENSG00000073712 ENSG00000101311	not heteromer
347	0.0593407	all PPI	ENSG00000073712 ENSG00000149781	not heteromer
348	0.00161927	all PPI	ENSG00000073737 ENSG00000139547	not heteromer
349	-0.0548862	all PPI	ENSG00000073756 ENSG00000095303	not heteromer
350	0.00152402	all PPI	ENSG00000073792 ENSG00000136231	not heteromer
351	0.137179	all PPI	ENSG00000073861 ENSG00000163508	not heteromer
352	-0.047752	all PPI	ENSG00000074211 ENSG00000156475	not heteromer
353	-0.247516	all PPI	ENSG00000074211 ENSG00000221914	not heteromer
354	0.10371	all PPI	ENSG00000074590 ENSG00000163545	not heteromer
355	-0.0755853	all PPI	ENSG00000074621 ENSG00000155886	not heteromer
356	0.266667	all PPI	ENSG00000074966 ENSG00000113263	not heteromer
357	0.309419	all PPI	ENSG00000075035 ENSG00000179314	not heteromer
358	-0.0452515	all PPI	ENSG00000075043 ENSG00000184156	not heteromer
359	0.266445	all PPI	ENSG00000075073 ENSG00000115353	not heteromer
360	-0.12692	all PPI	ENSG00000075073 ENSG00000169836	not heteromer
361	-0.221742	all PPI	ENSG00000075151 ENSG00000114867	not heteromer
362	0.090263	all PPI	ENSG00000075275 ENSG00000143126	not heteromer
363	-0.0102598	all PPI	ENSG00000075340 ENSG00000087274	not heteromer
364	0.0911231	all PPI	ENSG00000075340 ENSG00000148700	not heteromer
365	0.188729	all PPI	ENSG00000075391 ENSG00000105122	not heteromer
366	0.0994192	all PPI	ENSG00000075391 ENSG00000136848	not heteromer
367	-0.00343699	all PPI	ENSG00000075413 ENSG00000116141	not heteromer
368	-0.104576	all PPI	ENSG00000075420 ENSG00000102531	not heteromer
369	0.0451116	all PPI	ENSG00000075426 ENSG00000125740	not heteromer
370	0.0229651	all PPI	ENSG00000075426 ENSG00000170345	not heteromer
371	-0.00894274	all PPI	ENSG00000075426 ENSG00000175592	not heteromer
372	-0.230075	all PPI	ENSG00000075429 ENSG00000105605	not heteromer
373	-0.233765	all PPI	ENSG00000075568 ENSG00000121210	not heteromer
374	0.0138756	all PPI	ENSG00000075702 ENSG00000137802	not heteromer
375	0.25864	all PPI	ENSG00000075711 ENSG00000132535	not heteromer
376	-0.327273	all PPI	ENSG00000075884 ENSG00000123329	not heteromer
377	0.0356192	all PPI	ENSG00000075886 ENSG00000152086	not heteromer
378	0.0984501	all PPI	ENSG00000075891 ENSG00000125618	not heteromer
379	0.0540823	all PPI	ENSG00000075975 ENSG00000179455	not heteromer
380	0.164196	all PPI	ENSG00000076356 ENSG00000114554	not heteromer
381	-0.0579108	all PPI	ENSG00000076356 ENSG00000221866	not heteromer
382	-0.0820759	all PPI	ENSG00000076513 ENSG00000172932	not heteromer
383	-0.0802051	all PPI	ENSG00000076513 ENSG00000198720	not heteromer
384	-0.280032	all PPI	ENSG00000076826 ENSG00000130559	not heteromer
385	0.136742	all PPI	ENSG00000076864 ENSG00000132359	not heteromer
386	0.025078	all PPI	ENSG00000076928 ENSG00000196914	not heteromer
387	0.13224	all PPI	ENSG00000077009 ENSG00000106733	not heteromer
388	-0.158237	all PPI	ENSG00000077420 ENSG00000115290	not heteromer
389	-0.205976	all PPI	ENSG00000077420 ENSG00000141738	not heteromer
390	-0.381312	all PPI	ENSG00000077420 ENSG00000173166	not heteromer
391	0.0236856	all PPI	ENSG00000077522 ENSG00000130402	not heteromer
392	0.260905	all PPI	ENSG00000077616 ENSG00000086205	not heteromer
393	-0.162542	all PPI	ENSG00000077942 ENSG00000163520	not heteromer
394	0.0792219	all PPI	ENSG00000077943 ENSG00000138448	not heteromer
395	0.00833571	all PPI	ENSG00000078018 ENSG00000186868	not heteromer
396	-0.0475754	all PPI	ENSG00000078043 ENSG00000105229	not heteromer
397	0.110753	all PPI	ENSG00000078098 ENSG00000197635	not heteromer
398	0.204435	all PPI	ENSG00000078114 ENSG00000183091	not heteromer
399	-0.115712	all PPI	ENSG00000078304 ENSG00000112640	not heteromer
400	-0.104852	all PPI	ENSG00000078369 ENSG00000114450	not heteromer
401	-0.00901623	all PPI	ENSG00000078579 ENSG00000102678	not heteromer
402	0.193437	all PPI	ENSG00000078668 ENSG00000165637	not heteromer
403	0.0361846	all PPI	ENSG00000078699 ENSG00000129993	not heteromer
404	-0.22544	all PPI	ENSG00000078747 ENSG00000198373	not heteromer
405	0.5	all PPI	ENSG00000078795 ENSG00000118762	not heteromer
406	-0.125771	all PPI	ENSG00000078804 ENSG00000164938	not heteromer
407	-0.0702262	all PPI	ENSG00000078900 ENSG00000141510	not heteromer
408	0.0181167	all PPI	ENSG00000079102 ENSG00000129993	not heteromer
409	0.0037029	all PPI	ENSG00000079215 ENSG00000162383	not heteromer
410	-0.115387	all PPI	ENSG00000079332 ENSG00000152700	not heteromer
411	0.105769	all PPI	ENSG00000079462 ENSG00000168092	not heteromer
412	-0.328372	all PPI	ENSG00000079805 ENSG00000197959	not heteromer
413	-0.0790545	all PPI	ENSG00000079819 ENSG00000082397	not heteromer
414	-0.103945	all PPI	ENSG00000079819 ENSG00000088367	not heteromer
415	-0.114388	all PPI	ENSG00000079819 ENSG00000159023	not heteromer
416	-0.0944858	all PPI	ENSG00000079950 ENSG00000117758	not heteromer
417	-0.193203	all PPI	ENSG00000079974 ENSG00000144134	not heteromer
418	0.0872315	all PPI	ENSG00000080546 ENSG00000130766	not heteromer
419	0.0932577	all PPI	ENSG00000080709 ENSG00000143603	not heteromer
420	-0.34228	all PPI	ENSG00000080815 ENSG00000143801	not heteromer
421	-0.0182436	all PPI	ENSG00000080839 ENSG00000103479	not heteromer
422	-0.0612833	all PPI	ENSG00000081041 ENSG00000163734	not heteromer
423	-0.0203013	all PPI	ENSG00000081052 ENSG00000134871	not heteromer
424	-0.289703	all PPI	ENSG00000081059 ENSG00000138795	not heteromer
425	-0.142847	all PPI	ENSG00000081138 ENSG00000140937	not heteromer
426	0.148205	all PPI	ENSG00000081138 ENSG00000140945	not heteromer
427	-0.227702	all PPI	ENSG00000081189 ENSG00000116604	not heteromer
428	0.184144	all PPI	ENSG00000081248 ENSG00000151067	not heteromer
429	0.110843	all PPI	ENSG00000081818 ENSG00000112852	not heteromer
430	0.0584193	all PPI	ENSG00000081818 ENSG00000138650	not heteromer
431	-0.189793	all PPI	ENSG00000082014 ENSG00000108604	not heteromer
432	-0.0648534	all PPI	ENSG00000082258 ENSG00000129315	not heteromer
433	0.00132295	all PPI	ENSG00000082269 ENSG00000147724	not heteromer
434	0.0214616	all PPI	ENSG00000082397 ENSG00000159023	not heteromer
435	-0.237941	all PPI	ENSG00000082482 ENSG00000100433	not heteromer
436	-0.197862	all PPI	ENSG00000082512 ENSG00000131323	not heteromer
437	0.0757916	all PPI	ENSG00000082641 ENSG00000123405	not heteromer
438	0.0862951	all PPI	ENSG00000082684 ENSG00000112902	not heteromer
439	-0.121991	all PPI	ENSG00000082805 ENSG00000187672	not heteromer
440	0.159509	all PPI	ENSG00000082996 ENSG00000108523	not heteromer
441	-0.0310163	all PPI	ENSG00000083097 ENSG00000142197	not heteromer
442	-0.155168	all PPI	ENSG00000083223 ENSG00000134744	not heteromer
443	-0.0543413	all PPI	ENSG00000083290 ENSG00000177169	not heteromer
444	0.340111	all PPI	ENSG00000083307 ENSG00000158055	not heteromer
445	-0.024496	all PPI	ENSG00000083312 ENSG00000105576	not heteromer
446	-0.0344687	all PPI	ENSG00000083444 ENSG00000106397	not heteromer
447	0.0765946	all PPI	ENSG00000083444 ENSG00000152952	not heteromer
448	-0.260439	all PPI	ENSG00000083642 ENSG00000121892	not heteromer
449	0.205263	all PPI	ENSG00000083812 ENSG00000249471	not heteromer
450	0.261294	all PPI	ENSG00000083844 ENSG00000204524	not heteromer
451	0.0460897	all PPI	ENSG00000083857 ENSG00000086570	not heteromer
452	0.00195589	all PPI	ENSG00000084070 ENSG00000112305	not heteromer
453	-0.208947	all PPI	ENSG00000084112 ENSG00000141298	not heteromer
454	0.348852	all PPI	ENSG00000084234 ENSG00000105290	not heteromer
455	-0.0363085	all PPI	ENSG00000084234 ENSG00000142192	not heteromer
456	-0.0759844	all PPI	ENSG00000084628 ENSG00000101198	not heteromer
457	-0.148641	all PPI	ENSG00000084676 ENSG00000124151	not heteromer
458	-0.076284	all PPI	ENSG00000084764 ENSG00000166974	not heteromer
459	1	all PPI	ENSG00000085265 ENSG00000160339	not heteromer
460	0.127338	all PPI	ENSG00000085276 ENSG00000142611	not heteromer
461	-0.031775	all PPI	ENSG00000085491 ENSG00000148339	not heteromer
462	0.185513	all PPI	ENSG00000085788 ENSG00000107651	not heteromer
463	0.09509	all PPI	ENSG00000085831 ENSG00000155158	not heteromer
464	-0.221484	all PPI	ENSG00000085832 ENSG00000127527	not heteromer
465	0.0944953	all PPI	ENSG00000085978 ENSG00000168010	not heteromer
466	-0.0547156	all PPI	ENSG00000086015 ENSG00000099308	not heteromer
467	-0.0519778	all PPI	ENSG00000086015 ENSG00000105613	not heteromer
468	-1	all PPI	ENSG00000086159 ENSG00000167580	not heteromer
469	0.0867238	all PPI	ENSG00000086544 ENSG00000137825	not heteromer
470	-0.110689	all PPI	ENSG00000086544 ENSG00000143772	not heteromer
471	0.168989	all PPI	ENSG00000086967 ENSG00000134571	not heteromer
472	-0.0164159	all PPI	ENSG00000087116 ENSG00000156140	not heteromer
473	0.0239282	all PPI	ENSG00000087245 ENSG00000100985	not heteromer
474	-0.205511	all PPI	ENSG00000087274 ENSG00000148700	not heteromer
475	0.265334	all PPI	ENSG00000087303 ENSG00000116962	not heteromer
476	-0.274877	all PPI	ENSG00000087460 ENSG00000141404	not heteromer
477	-0.137136	all PPI	ENSG00000087510 ENSG00000116819	not heteromer
478	0.210048	all PPI	ENSG00000087510 ENSG00000137203	not heteromer
479	0.0353343	all PPI	ENSG00000087589 ENSG00000100842	not heteromer
480	-0.0785387	all PPI	ENSG00000087589 ENSG00000111859	not heteromer
481	-0.0800691	all PPI	ENSG00000088280 ENSG00000151693	not heteromer
482	0.0377008	all PPI	ENSG00000088280 ENSG00000153317	not heteromer
483	0.161718	all PPI	ENSG00000088320 ENSG00000164949	not heteromer
484	-0.042419	all PPI	ENSG00000088320 ENSG00000166592	not heteromer
485	0.0424223	all PPI	ENSG00000088367 ENSG00000159023	not heteromer
486	-0.0486231	all PPI	ENSG00000088387 ENSG00000135905	not heteromer
487	-0.0442393	all PPI	ENSG00000088538 ENSG00000128512	not heteromer
488	-0.253656	all PPI	ENSG00000088808 ENSG00000143514	not heteromer
489	-0.100967	all PPI	ENSG00000088812 ENSG00000107518	not heteromer
490	0.148415	all PPI	ENSG00000088881 ENSG00000108001	not heteromer
491	0.0838342	all PPI	ENSG00000088882 ENSG00000121898	not heteromer
492	-0.178397	all PPI	ENSG00000089057 ENSG00000170482	not heteromer
493	-0.204727	all PPI	ENSG00000089094 ENSG00000173120	not heteromer
494	-0.227668	all PPI	ENSG00000089159 ENSG00000140682	not heteromer
495	0.144335	all PPI	ENSG00000089169 ENSG00000149927	not heteromer
496	-0.0876988	all PPI	ENSG00000089225 ENSG00000149922	not heteromer
497	-0.0431322	all PPI	ENSG00000089250 ENSG00000164867	not heteromer
498	-0.0329224	all PPI	ENSG00000089876 ENSG00000144045	not heteromer
499	-0.124122	all PPI	ENSG00000089902 ENSG00000117625	not heteromer
500	-0.0541248	all PPI	ENSG00000089902 ENSG00000167771	not heteromer
501	-0.0466592	all PPI	ENSG00000090060 ENSG00000115421	not heteromer
502	0.0571416	all PPI	ENSG00000090238 ENSG00000100027	not heteromer
503	-0.0193506	all PPI	ENSG00000090238 ENSG00000175155	not heteromer
504	0.0473692	all PPI	ENSG00000090372 ENSG00000196792	not heteromer
505	-0.0902451	all PPI	ENSG00000090621 ENSG00000101104	not heteromer
506	0.200985	all PPI	ENSG00000090659 ENSG00000104938	not heteromer
507	-0.169195	all PPI	ENSG00000090975 ENSG00000110697	not heteromer
508	-0.0168559	all PPI	ENSG00000091128 ENSG00000172037	not heteromer
509	-0.0725851	all PPI	ENSG00000091129 ENSG00000134121	not heteromer
510	-0.00307099	all PPI	ENSG00000091136 ENSG00000172037	not heteromer
511	-0.0796942	all PPI	ENSG00000091409 ENSG00000135424	not heteromer
512	0.229694	all PPI	ENSG00000091656 ENSG00000136367	not heteromer
513	-0.16208	all PPI	ENSG00000091704 ENSG00000158525	not heteromer
514	0.0320651	all PPI	ENSG00000091844 ENSG00000147509	not heteromer
515	-0.0969775	all PPI	ENSG00000091844 ENSG00000171700	not heteromer
516	-0.150794	all PPI	ENSG00000092054 ENSG00000197616	not heteromer
517	0.125805	all PPI	ENSG00000092067 ENSG00000172216	not heteromer
518	-0.158126	all PPI	ENSG00000092068 ENSG00000130876	not heteromer
519	0.281818	all PPI	ENSG00000092200 ENSG00000103494	not heteromer
520	-0.549863	all PPI	ENSG00000092531 ENSG00000132639	not heteromer
521	0.0111708	all PPI	ENSG00000092964 ENSG00000113657	not heteromer
522	0.087166	all PPI	ENSG00000092964 ENSG00000151640	not heteromer
523	-0.115563	all PPI	ENSG00000092969 ENSG00000119699	not heteromer
524	0.0630252	all PPI	ENSG00000095110 ENSG00000204361	not heteromer
525	0.106022	all PPI	ENSG00000095370 ENSG00000137936	not heteromer
526	0.0260512	all PPI	ENSG00000095464 ENSG00000132915	not heteromer
527	0.291316	all PPI	ENSG00000095464 ENSG00000133256	not heteromer
528	-0.0857143	all PPI	ENSG00000095585 ENSG00000109684	not heteromer
529	-0.0538434	all PPI	ENSG00000095637 ENSG00000154556	not heteromer
530	0	all PPI	ENSG00000095981 ENSG00000100433	not heteromer
531	0.259582	all PPI	ENSG00000096006 ENSG00000124490	not heteromer
532	-0.0159693	all PPI	ENSG00000096746 ENSG00000169813	not heteromer
533	-0.0603788	all PPI	ENSG00000097096 ENSG00000105137	not heteromer
534	-0.0608726	all PPI	ENSG00000099204 ENSG00000163995	not heteromer
535	-0.0113481	all PPI	ENSG00000099204 ENSG00000173210	not heteromer
536	-0.182136	all PPI	ENSG00000099308 ENSG00000105613	not heteromer
537	0.105628	all PPI	ENSG00000099381 ENSG00000139718	not heteromer
538	0.206319	all PPI	ENSG00000099804 ENSG00000107341	not heteromer
539	-0.0456285	all PPI	ENSG00000099822 ENSG00000138622	not heteromer
540	-0.178401	all PPI	ENSG00000099822 ENSG00000164588	not heteromer
541	-0.118088	all PPI	ENSG00000099849 ENSG00000123094	not heteromer
542	-0.201481	all PPI	ENSG00000099860 ENSG00000130222	not heteromer
543	-0.302142	all PPI	ENSG00000100027 ENSG00000175155	not heteromer
544	0.214026	all PPI	ENSG00000100034 ENSG00000175175	not heteromer
545	0.0625191	all PPI	ENSG00000100055 ENSG00000108669	not heteromer
546	-0.045436	all PPI	ENSG00000100060 ENSG00000106003	not heteromer
547	-0.221253	all PPI	ENSG00000100078 ENSG00000167525	not heteromer
548	0.207465	all PPI	ENSG00000100095 ENSG00000174938	not heteromer
549	-0.248291	all PPI	ENSG00000100139 ENSG00000164877	not heteromer
550	0.0502564	all PPI	ENSG00000100156 ENSG00000141526	not heteromer
551	0.343077	all PPI	ENSG00000100167 ENSG00000140623	not heteromer
552	-0.0174797	all PPI	ENSG00000100170 ENSG00000100191	not heteromer
553	-0.207607	all PPI	ENSG00000100228 ENSG00000109113	not heteromer
554	-0.125206	all PPI	ENSG00000100234 ENSG00000157150	not heteromer
555	-0.18445	all PPI	ENSG00000100239 ENSG00000110075	not heteromer
556	-0.0361464	all PPI	ENSG00000100243 ENSG00000159348	not heteromer
557	-0.190593	all PPI	ENSG00000100284 ENSG00000175662	not heteromer
558	0.00347826	all PPI	ENSG00000100314 ENSG00000183166	not heteromer
559	-0.18774	all PPI	ENSG00000100320 ENSG00000167281	not heteromer
560	-0.152398	all PPI	ENSG00000100321 ENSG00000105467	not heteromer
561	-0.262589	all PPI	ENSG00000100321 ENSG00000108639	not heteromer
562	-0.0942503	all PPI	ENSG00000100330 ENSG00000108389	not heteromer
563	0.0269108	all PPI	ENSG00000100335 ENSG00000177427	not heteromer
564	0.084565	all PPI	ENSG00000100342 ENSG00000128335	not heteromer
565	-0.347809	all PPI	ENSG00000100345 ENSG00000105357	not heteromer
566	-0.366456	all PPI	ENSG00000100345 ENSG00000133026	not heteromer
567	-0.7	all PPI	ENSG00000100345 ENSG00000133392	not heteromer
568	0.0780721	all PPI	ENSG00000100425 ENSG00000156983	not heteromer
569	-0.166134	all PPI	ENSG00000100433 ENSG00000164626	not heteromer
570	0.0467254	all PPI	ENSG00000100441 ENSG00000102921	not heteromer
571	-0.41958	all PPI	ENSG00000100450 ENSG00000100453	not heteromer
572	-0.351795	all PPI	ENSG00000100485 ENSG00000115904	not heteromer
573	0.563636	all PPI	ENSG00000100490 ENSG00000205111	not heteromer
574	0.157513	all PPI	ENSG00000100504 ENSG00000100994	not heteromer
575	-0.282243	all PPI	ENSG00000100528 ENSG00000143786	not heteromer
576	-0.10514	all PPI	ENSG00000100528 ENSG00000174871	not heteromer
577	-0.0434986	all PPI	ENSG00000100580 ENSG00000182827	not heteromer
578	0.414499	all PPI	ENSG00000100592 ENSG00000146122	not heteromer
579	-0.160874	all PPI	ENSG00000100596 ENSG00000172296	not heteromer
580	0.150357	all PPI	ENSG00000100599 ENSG00000132669	not heteromer
581	0.0314817	all PPI	ENSG00000100599 ENSG00000174791	not heteromer
582	0.0270244	all PPI	ENSG00000100599 ENSG00000187994	not heteromer
583	-0.130541	all PPI	ENSG00000100614 ENSG00000138032	not heteromer
584	-0.0568215	all PPI	ENSG00000100614 ENSG00000213889	not heteromer
585	0.0841333	all PPI	ENSG00000100625 ENSG00000177045	not heteromer
586	-0.127373	all PPI	ENSG00000100626 ENSG00000143641	not heteromer
587	0.0154962	all PPI	ENSG00000100678 ENSG00000183023	not heteromer
588	-0.241184	all PPI	ENSG00000100731 ENSG00000197136	not heteromer
589	-0.185842	all PPI	ENSG00000100784 ENSG00000162302	not heteromer
590	0.106446	all PPI	ENSG00000100842 ENSG00000111859	not heteromer
591	0.023687	all PPI	ENSG00000100888 ENSG00000124177	not heteromer
592	-0.210555	all PPI	ENSG00000100888 ENSG00000177200	not heteromer
593	-0.025305	all PPI	ENSG00000100908 ENSG00000131148	not heteromer
594	0.0101712	all PPI	ENSG00000100916 ENSG00000174744	not heteromer
595	-0.211081	all PPI	ENSG00000100934 ENSG00000101310	not heteromer
596	1	all PPI	ENSG00000100938 ENSG00000137198	not heteromer
597	0.0176324	all PPI	ENSG00000100968 ENSG00000101096	not heteromer
598	-0.181672	all PPI	ENSG00000100997 ENSG00000131969	not heteromer
599	-0.20586	all PPI	ENSG00000101049 ENSG00000118515	not heteromer
600	-0.162023	all PPI	ENSG00000101074 ENSG00000103196	not heteromer
601	0.0270276	all PPI	ENSG00000101076 ENSG00000164749	not heteromer
602	0.0157205	all PPI	ENSG00000101079 ENSG00000103034	not heteromer
603	-0.160992	all PPI	ENSG00000101079 ENSG00000104419	not heteromer
604	-0.169043	all PPI	ENSG00000101082 ENSG00000155926	not heteromer
605	0.0883149	all PPI	ENSG00000101096 ENSG00000131196	not heteromer
606	-0.165593	all PPI	ENSG00000101098 ENSG00000117016	not heteromer
607	-0.104071	all PPI	ENSG00000101104 ENSG00000151846	not heteromer
608	-0.194989	all PPI	ENSG00000101109 ENSG00000104375	not heteromer
609	-0.210935	all PPI	ENSG00000101115 ENSG00000103449	not heteromer
610	-0.0636481	all PPI	ENSG00000101115 ENSG00000165821	not heteromer
611	-0.227831	all PPI	ENSG00000101115 ENSG00000256463	not heteromer
612	0.157111	all PPI	ENSG00000101134 ENSG00000125170	not heteromer
613	0.0141504	all PPI	ENSG00000101134 ENSG00000206052	not heteromer
614	-0.288812	all PPI	ENSG00000101144 ENSG00000153162	not heteromer
615	-0.309289	all PPI	ENSG00000101150 ENSG00000111907	not heteromer
616	0.107792	all PPI	ENSG00000101152 ENSG00000163793	not heteromer
617	0.055336	all PPI	ENSG00000101182 ENSG00000154611	not heteromer
618	0.0649351	all PPI	ENSG00000101188 ENSG00000169006	not heteromer
619	-0.226579	all PPI	ENSG00000101191 ENSG00000118482	not heteromer
620	-0.142522	all PPI	ENSG00000101198 ENSG00000185942	not heteromer
621	-0.233404	all PPI	ENSG00000101204 ENSG00000120903	not heteromer
622	-0.093985	all PPI	ENSG00000101255 ENSG00000173334	not heteromer
623	-0.332622	all PPI	ENSG00000101265 ENSG00000107551	not heteromer
624	-0.518766	all PPI	ENSG00000101276 ENSG00000185803	not heteromer
625	0.0642292	all PPI	ENSG00000101292 ENSG00000169618	not heteromer
626	0.252747	all PPI	ENSG00000101311 ENSG00000149781	not heteromer
627	0.0990877	all PPI	ENSG00000101335 ENSG00000215375	not heteromer
628	0.128824	all PPI	ENSG00000101336 ENSG00000182866	not heteromer
629	-0.127776	all PPI	ENSG00000101400 ENSG00000172164	not heteromer
630	0.0219024	all PPI	ENSG00000101412 ENSG00000169016	not heteromer
631	0.116457	all PPI	ENSG00000101413 ENSG00000141425	not heteromer
632	-0.131051	all PPI	ENSG00000101441 ENSG00000170373	not heteromer
633	0.12584	all PPI	ENSG00000101445 ENSG00000160972	not heteromer
634	-0.208089	all PPI	ENSG00000101460 ENSG00000197769	not heteromer
635	-0.228755	all PPI	ENSG00000101470 ENSG00000114854	not heteromer
636	0.0733733	all PPI	ENSG00000101489 ENSG00000159409	not heteromer
637	-0.148623	all PPI	ENSG00000101542 ENSG00000140937	not heteromer
638	0.07393	all PPI	ENSG00000101542 ENSG00000140945	not heteromer
639	-0.109056	all PPI	ENSG00000101577 ENSG00000134324	not heteromer
640	-0.0771409	all PPI	ENSG00000101608 ENSG00000118680	not heteromer
641	0.0539262	all PPI	ENSG00000101665 ENSG00000137834	not heteromer
642	-0.103906	all PPI	ENSG00000102471 ENSG00000131507	not heteromer
643	-0.11077	all PPI	ENSG00000102572 ENSG00000115694	not heteromer
644	-0.0469565	all PPI	ENSG00000102743 ENSG00000120329	not heteromer
645	0.0370543	all PPI	ENSG00000102755 ENSG00000128052	not heteromer
646	-0.0584319	all PPI	ENSG00000102804 ENSG00000196428	not heteromer
647	-0.135069	all PPI	ENSG00000102879 ENSG00000110880	not heteromer
648	0.0500593	all PPI	ENSG00000102879 ENSG00000167549	not heteromer
649	-0.456804	all PPI	ENSG00000102886 ENSG00000153982	not heteromer
650	0.152614	all PPI	ENSG00000102921 ENSG00000205978	not heteromer
651	0.5	all PPI	ENSG00000102924 ENSG00000139899	not heteromer
652	0.0454568	all PPI	ENSG00000102974 ENSG00000124092	not heteromer
653	-0.0800047	all PPI	ENSG00000102981 ENSG00000124171	not heteromer
654	-0.056012	all PPI	ENSG00000102981 ENSG00000178184	not heteromer
655	0.0202182	all PPI	ENSG00000102996 ENSG00000157227	not heteromer
656	0.114584	all PPI	ENSG00000103034 ENSG00000104419	not heteromer
657	0.129652	all PPI	ENSG00000103044 ENSG00000105509	not heteromer
658	-0.151077	all PPI	ENSG00000103064 ENSG00000155465	not heteromer
659	0.35812	all PPI	ENSG00000103222 ENSG00000108846	not heteromer
660	0.0339066	all PPI	ENSG00000103260 ENSG00000176845	not heteromer
661	1	all PPI	ENSG00000103365 ENSG00000125447	not heteromer
662	0.00960492	all PPI	ENSG00000103449 ENSG00000165821	not heteromer
663	0.250128	all PPI	ENSG00000103546 ENSG00000142319	not heteromer
664	-0.00586679	all PPI	ENSG00000103769 ENSG00000185236	not heteromer
665	-0.186528	all PPI	ENSG00000103942 ENSG00000152413	not heteromer
666	0.0169737	all PPI	ENSG00000104140 ENSG00000116574	not heteromer
667	-0.169455	all PPI	ENSG00000104219 ENSG00000180776	not heteromer
668	0.074208	all PPI	ENSG00000104228 ENSG00000177238	not heteromer
669	0.134807	all PPI	ENSG00000104267 ENSG00000133742	not heteromer
670	0.257599	all PPI	ENSG00000104267 ENSG00000168748	not heteromer
671	0.0633603	all PPI	ENSG00000104267 ENSG00000174990	not heteromer
672	-0.260188	all PPI	ENSG00000104313 ENSG00000158161	not heteromer
673	0.128117	all PPI	ENSG00000104327 ENSG00000172137	not heteromer
674	-0.0671573	all PPI	ENSG00000104369 ENSG00000149596	not heteromer
675	-0.0604495	all PPI	ENSG00000104381 ENSG00000124194	not heteromer
676	0.0839777	all PPI	ENSG00000104679 ENSG00000166024	not heteromer
677	0.0927338	all PPI	ENSG00000104765 ENSG00000176171	not heteromer
678	0.00612691	all PPI	ENSG00000104812 ENSG00000111713	not heteromer
679	-0.170869	all PPI	ENSG00000104814 ENSG00000168067	not heteromer
680	0.0742986	all PPI	ENSG00000104848 ENSG00000182255	not heteromer
681	-0.0113828	all PPI	ENSG00000104856 ENSG00000173039	not heteromer
682	0.151923	all PPI	ENSG00000104879 ENSG00000166165	not heteromer
683	-0.0539773	all PPI	ENSG00000104892 ENSG00000174996	not heteromer
684	-0.0690375	all PPI	ENSG00000104953 ENSG00000140332	not heteromer
685	-0.121248	all PPI	ENSG00000104953 ENSG00000196781	not heteromer
686	-0.085799	all PPI	ENSG00000104967 ENSG00000139910	not heteromer
687	-0.187916	all PPI	ENSG00000104969 ENSG00000197860	not heteromer
688	-0.197844	all PPI	ENSG00000105088 ENSG00000130558	not heteromer
689	0.117009	all PPI	ENSG00000105122 ENSG00000136848	not heteromer
690	0.137599	all PPI	ENSG00000105143 ENSG00000162383	not heteromer
691	0.251443	all PPI	ENSG00000105146 ENSG00000178999	not heteromer
692	-0.228076	all PPI	ENSG00000105173 ENSG00000175305	not heteromer
693	-0.0353854	all PPI	ENSG00000105229 ENSG00000131788	not heteromer
694	0.120879	all PPI	ENSG00000105245 ENSG00000133961	not heteromer
695	-0.268904	all PPI	ENSG00000105281 ENSG00000115902	not heteromer
696	-0.017193	all PPI	ENSG00000105287 ENSG00000115825	not heteromer
697	-0.151693	all PPI	ENSG00000105287 ENSG00000184304	not heteromer
698	0.160218	all PPI	ENSG00000105289 ENSG00000119139	not heteromer
699	-0.0663444	all PPI	ENSG00000105329 ENSG00000119699	not heteromer
700	0.571429	all PPI	ENSG00000105352 ENSG00000170956	not heteromer
701	0.125788	all PPI	ENSG00000105383 ENSG00000105492	not heteromer
702	0.113083	all PPI	ENSG00000105409 ENSG00000105675	not heteromer
703	-0.14962	all PPI	ENSG00000105409 ENSG00000132681	not heteromer
704	-0.0731385	all PPI	ENSG00000105426 ENSG00000153707	not heteromer
705	-0.0535022	all PPI	ENSG00000105464 ENSG00000161509	not heteromer
706	0.144424	all PPI	ENSG00000105610 ENSG00000136826	not heteromer
707	-0.414298	all PPI	ENSG00000105649 ENSG00000169213	not heteromer
708	0.0484105	all PPI	ENSG00000105650 ENSG00000113448	not heteromer
709	0.0544041	all PPI	ENSG00000105650 ENSG00000184588	not heteromer
710	-0.247019	all PPI	ENSG00000105662 ENSG00000160741	not heteromer
711	0.130117	all PPI	ENSG00000105664 ENSG00000169231	not heteromer
712	-0.305895	all PPI	ENSG00000105675 ENSG00000132681	not heteromer
713	-0.571429	all PPI	ENSG00000105679 ENSG00000111640	not heteromer
714	0.604396	all PPI	ENSG00000105696 ENSG00000116209	not heteromer
715	-0.194885	all PPI	ENSG00000105698 ENSG00000158773	not heteromer
716	-0.0604993	all PPI	ENSG00000105717 ENSG00000185630	not heteromer
717	-0.101422	all PPI	ENSG00000105738 ENSG00000116991	not heteromer
718	0.0849326	all PPI	ENSG00000105738 ENSG00000197555	not heteromer
719	-0.0513911	all PPI	ENSG00000105738 ENSG00000213445	not heteromer
720	0.00542307	all PPI	ENSG00000105855 ENSG00000115221	not heteromer
721	-0.0348873	all PPI	ENSG00000105880 ENSG00000115844	not heteromer
722	-0.125204	all PPI	ENSG00000105880 ENSG00000144355	not heteromer
723	0.335651	all PPI	ENSG00000105889 ENSG00000164647	not heteromer
724	-0.175501	all PPI	ENSG00000105967 ENSG00000187098	not heteromer
725	0.0024387	all PPI	ENSG00000105971 ENSG00000182533	not heteromer
726	0.228344	all PPI	ENSG00000105976 ENSG00000164078	not heteromer
727	0.04048	all PPI	ENSG00000105983 ENSG00000139636	not heteromer
728	-0.059874	all PPI	ENSG00000105989 ENSG00000114251	not heteromer
729	-0.368318	all PPI	ENSG00000105989 ENSG00000134245	not heteromer
730	-0.248352	all PPI	ENSG00000105991 ENSG00000120094	not heteromer
731	0.0323529	all PPI	ENSG00000105991 ENSG00000128645	not heteromer
732	-0.75	all PPI	ENSG00000105993 ENSG00000172404	not heteromer
733	-0.406863	all PPI	ENSG00000105996 ENSG00000173917	not heteromer
734	0.144835	all PPI	ENSG00000106003 ENSG00000169733	not heteromer
735	-0.0692336	all PPI	ENSG00000106031 ENSG00000123388	not heteromer
736	0.0242163	all PPI	ENSG00000106031 ENSG00000128714	not heteromer
737	0.00878605	all PPI	ENSG00000106031 ENSG00000159184	not heteromer
738	0.056738	all PPI	ENSG00000106031 ENSG00000170178	not heteromer
739	-0.0715559	all PPI	ENSG00000106070 ENSG00000115290	not heteromer
740	-0.0269961	all PPI	ENSG00000106070 ENSG00000141738	not heteromer
741	0.063144	all PPI	ENSG00000106123 ENSG00000133216	not heteromer
742	-0.109178	all PPI	ENSG00000106123 ENSG00000182580	not heteromer
743	-0.187328	all PPI	ENSG00000106236 ENSG00000171246	not heteromer
744	-0.217229	all PPI	ENSG00000106278 ENSG00000144724	not heteromer
745	-0.147747	all PPI	ENSG00000106526 ENSG00000115091	not heteromer
746	-0.053879	all PPI	ENSG00000106537 ENSG00000135452	not heteromer
747	-0.38669	all PPI	ENSG00000106554 ENSG00000159685	not heteromer
748	-0.376854	all PPI	ENSG00000106615 ENSG00000167550	not heteromer
749	0.0752039	all PPI	ENSG00000106633 ENSG00000160883	not heteromer
750	-0.100076	all PPI	ENSG00000106635 ENSG00000110987	not heteromer
751	0.0708563	all PPI	ENSG00000106665 ENSG00000130779	not heteromer
752	-0.124187	all PPI	ENSG00000106686 ENSG00000132122	not heteromer
753	0.0821046	all PPI	ENSG00000106688 ENSG00000162383	not heteromer
754	-0.189997	all PPI	ENSG00000106772 ENSG00000140299	not heteromer
755	-0.0534309	all PPI	ENSG00000106772 ENSG00000163141	not heteromer
756	0.035437	all PPI	ENSG00000106772 ENSG00000167654	not heteromer
757	0.058503	all PPI	ENSG00000106852 ENSG00000162624	not heteromer
758	-0.214821	all PPI	ENSG00000106976 ENSG00000197959	not heteromer
759	-0.14994	all PPI	ENSG00000107014 ENSG00000107018	not heteromer
760	-0.368036	all PPI	ENSG00000107099 ENSG00000116641	not heteromer
761	0.158433	all PPI	ENSG00000107104 ENSG00000132854	not heteromer
762	-1	all PPI	ENSG00000107104 ENSG00000186994	not heteromer
763	-0.21252	all PPI	ENSG00000107105 ENSG00000162374	not heteromer
764	0.0794262	all PPI	ENSG00000107147 ENSG00000162687	not heteromer
765	0.259099	all PPI	ENSG00000107164 ENSG00000162613	not heteromer
766	-0.00926134	all PPI	ENSG00000107186 ENSG00000132849	not heteromer
767	0.12781	all PPI	ENSG00000107249 ENSG00000174332	not heteromer
768	0.00174542	all PPI	ENSG00000107331 ENSG00000198691	not heteromer
769	0.0340661	all PPI	ENSG00000107362 ENSG00000136379	not heteromer
770	-0.200319	all PPI	ENSG00000107438 ENSG00000154553	not heteromer
771	-0.196976	all PPI	ENSG00000107443 ENSG00000135083	not heteromer
772	-0.283974	all PPI	ENSG00000107551 ENSG00000169435	not heteromer
773	-0.195453	all PPI	ENSG00000107554 ENSG00000183111	not heteromer
774	0.128523	all PPI	ENSG00000107593 ENSG00000118762	not heteromer
775	-0.181708	all PPI	ENSG00000107625 ENSG00000165732	not heteromer
776	0.23742	all PPI	ENSG00000107643 ENSG00000109339	not heteromer
777	-0.216768	all PPI	ENSG00000107731 ENSG00000113763	not heteromer
778	-0.258553	all PPI	ENSG00000107731 ENSG00000182168	not heteromer
779	0.191741	all PPI	ENSG00000107742 ENSG00000196104	not heteromer
780	0.227002	all PPI	ENSG00000107758 ENSG00000138814	not heteromer
781	-0.287938	all PPI	ENSG00000107779 ENSG00000138696	not heteromer
782	-0.154335	all PPI	ENSG00000107807 ENSG00000115297	not heteromer
783	0.0167435	all PPI	ENSG00000107819 ENSG00000164466	not heteromer
784	0.0762303	all PPI	ENSG00000107831 ENSG00000156427	not heteromer
785	-0.222509	all PPI	ENSG00000107854 ENSG00000173273	not heteromer
786	0.120344	all PPI	ENSG00000107859 ENSG00000164093	not heteromer
787	0.0277874	all PPI	ENSG00000107864 ENSG00000113742	not heteromer
788	-0.0332703	all PPI	ENSG00000107864 ENSG00000137449	not heteromer
789	-0.21746	all PPI	ENSG00000107954 ENSG00000214357	not heteromer
790	0.175684	all PPI	ENSG00000108001 ENSG00000164330	not heteromer
791	-0.146177	all PPI	ENSG00000108018 ENSG00000156395	not heteromer
792	0.0629412	all PPI	ENSG00000108018 ENSG00000184985	not heteromer
793	-0.171502	all PPI	ENSG00000108219 ENSG00000168785	not heteromer
794	-0.0793934	all PPI	ENSG00000108231 ENSG00000153012	not heteromer
795	0.120922	all PPI	ENSG00000108231 ENSG00000168481	not heteromer
796	0.227768	all PPI	ENSG00000108379 ENSG00000154342	not heteromer
797	0.292959	all PPI	ENSG00000108387 ENSG00000180096	not heteromer
798	-0.0267714	all PPI	ENSG00000108405 ENSG00000135124	not heteromer
799	-0.21039	all PPI	ENSG00000108417 ENSG00000171360	not heteromer
800	-0.310333	all PPI	ENSG00000108510 ENSG00000123066	not heteromer
801	-0.191374	all PPI	ENSG00000108515 ENSG00000111674	not heteromer
802	0.135543	all PPI	ENSG00000108602 ENSG00000132746	not heteromer
803	-0.33572	all PPI	ENSG00000108639 ENSG00000127561	not heteromer
804	-0.9	all PPI	ENSG00000108688 ENSG00000181374	not heteromer
805	-0.857143	all PPI	ENSG00000108700 ENSG00000172156	not heteromer
806	0.113655	all PPI	ENSG00000108771 ENSG00000115267	not heteromer
807	-0.0628577	all PPI	ENSG00000108798 ENSG00000136754	not heteromer
808	0.0437865	all PPI	ENSG00000108798 ENSG00000138443	not heteromer
809	-0.0487777	all PPI	ENSG00000108813 ENSG00000144355	not heteromer
810	-0.0193743	all PPI	ENSG00000108821 ENSG00000164692	not heteromer
811	-0.220051	all PPI	ENSG00000108821 ENSG00000168542	not heteromer
812	0.00802992	all PPI	ENSG00000108821 ENSG00000204262	not heteromer
813	0.186275	all PPI	ENSG00000108839 ENSG00000161905	not heteromer
814	-0.128751	all PPI	ENSG00000108854 ENSG00000198742	not heteromer
815	-0.110764	all PPI	ENSG00000108924 ENSG00000167074	not heteromer
816	0.194581	all PPI	ENSG00000108960 ENSG00000136297	not heteromer
817	0.255132	all PPI	ENSG00000109046 ENSG00000176871	not heteromer
818	-0.515152	all PPI	ENSG00000109061 ENSG00000125414	not heteromer
819	-0.0889032	all PPI	ENSG00000109079 ENSG00000110906	not heteromer
820	-0.374793	all PPI	ENSG00000109107 ENSG00000149925	not heteromer
821	1	all PPI	ENSG00000109132 ENSG00000165462	not heteromer
822	0.0636364	all PPI	ENSG00000109158 ENSG00000145863	not heteromer
823	-0.172868	all PPI	ENSG00000109189 ENSG00000152484	not heteromer
824	0.00591133	all PPI	ENSG00000109272 ENSG00000163737	not heteromer
825	-0.0827134	all PPI	ENSG00000109381 ENSG00000120690	not heteromer
826	0.0706758	all PPI	ENSG00000109466 ENSG00000146021	not heteromer
827	-0.366698	all PPI	ENSG00000109519 ENSG00000164284	not heteromer
828	0.143244	all PPI	ENSG00000109654 ENSG00000110171	not heteromer
829	0.0114415	all PPI	ENSG00000109685 ENSG00000165671	not heteromer
830	0.148955	all PPI	ENSG00000109705 ENSG00000167034	not heteromer
831	0.0242593	all PPI	ENSG00000109738 ENSG00000145888	not heteromer
832	0.928571	all PPI	ENSG00000109790 ENSG00000150361	not heteromer
833	0.00144719	all PPI	ENSG00000109819 ENSG00000148840	not heteromer
834	-0.298361	all PPI	ENSG00000109846 ENSG00000160202	not heteromer
835	-0.27735	all PPI	ENSG00000110076 ENSG00000179915	not heteromer
836	-0.172286	all PPI	ENSG00000110090 ENSG00000169169	not heteromer
837	0.0508518	all PPI	ENSG00000110328 ENSG00000182870	not heteromer
838	-0.120248	all PPI	ENSG00000110395 ENSG00000142273	not heteromer
839	-0.131892	all PPI	ENSG00000110400 ENSG00000177707	not heteromer
840	-0.106914	all PPI	ENSG00000110660 ENSG00000196376	not heteromer
841	0.0782607	all PPI	ENSG00000110675 ENSG00000179387	not heteromer
842	0.286903	all PPI	ENSG00000110693 ENSG00000134532	not heteromer
843	-0.0441315	all PPI	ENSG00000110711 ENSG00000129221	not heteromer
844	0.0476437	all PPI	ENSG00000110844 ENSG00000196504	not heteromer
845	0.144791	all PPI	ENSG00000110880 ENSG00000167549	not heteromer
846	-0.181788	all PPI	ENSG00000110881 ENSG00000213199	not heteromer
847	-0.0312234	all PPI	ENSG00000110888 ENSG00000135387	not heteromer
848	-0.486486	all PPI	ENSG00000110906 ENSG00000174943	not heteromer
849	-0.0195946	all PPI	ENSG00000110925 ENSG00000144655	not heteromer
850	-0.465776	all PPI	ENSG00000111077 ENSG00000131746	not heteromer
851	-0.0834476	all PPI	ENSG00000111110 ENSG00000164088	not heteromer
852	-0.122749	all PPI	ENSG00000111145 ENSG00000158711	not heteromer
853	0.0515577	all PPI	ENSG00000111181 ENSG00000131389	not heteromer
854	-0.0601771	all PPI	ENSG00000111186 ENSG00000114251	not heteromer
855	-0.597059	all PPI	ENSG00000111196 ENSG00000162385	not heteromer
856	0.192727	all PPI	ENSG00000111249 ENSG00000257923	not heteromer
857	0.111089	all PPI	ENSG00000111266 ENSG00000184545	not heteromer
858	-0.360639	all PPI	ENSG00000111348 ENSG00000141522	not heteromer
859	-0.193075	all PPI	ENSG00000111432 ENSG00000188763	not heteromer
860	-0.180481	all PPI	ENSG00000111652 ENSG00000144524	not heteromer
861	-0.390909	all PPI	ENSG00000111664 ENSG00000172354	not heteromer
862	-0.30689	all PPI	ENSG00000111666 ENSG00000134255	not heteromer
863	0.0949132	all PPI	ENSG00000111716 ENSG00000166796	not heteromer
864	0.0157639	all PPI	ENSG00000111785 ENSG00000177963	not heteromer
865	-0.0886237	all PPI	ENSG00000111860 ENSG00000130695	not heteromer
866	-0.0493234	all PPI	ENSG00000111885 ENSG00000117643	not heteromer
867	-0.304737	all PPI	ENSG00000111886 ENSG00000146276	not heteromer
868	-0.122451	all PPI	ENSG00000111897 ENSG00000132824	not heteromer
869	-0.163228	all PPI	ENSG00000112033 ENSG00000186951	not heteromer
870	0.485714	all PPI	ENSG00000112038 ENSG00000116329	not heteromer
871	0.0181444	all PPI	ENSG00000112041 ENSG00000166402	not heteromer
872	-0.134347	all PPI	ENSG00000112078 ENSG00000148925	not heteromer
873	0.0834331	all PPI	ENSG00000112079 ENSG00000211455	not heteromer
874	-0.25243	all PPI	ENSG00000112183 ENSG00000132819	not heteromer
875	0.484004	all PPI	ENSG00000112214 ENSG00000183386	not heteromer
876	-0.204878	all PPI	ENSG00000112273 ENSG00000143321	not heteromer
877	-0.337677	all PPI	ENSG00000112290 ENSG00000158195	not heteromer
878	-0.0796344	all PPI	ENSG00000112299 ENSG00000112303	not heteromer
879	-0.342698	all PPI	ENSG00000112319 ENSG00000158161	not heteromer
880	0.272665	all PPI	ENSG00000112499 ENSG00000175003	not heteromer
881	-0.122067	all PPI	ENSG00000112511 ENSG00000119403	not heteromer
882	-0.184371	all PPI	ENSG00000112679 ENSG00000149599	not heteromer
883	0.17459	all PPI	ENSG00000112763 ENSG00000124508	not heteromer
884	0.0973135	all PPI	ENSG00000112773 ENSG00000158246	not heteromer
885	-0.0862872	all PPI	ENSG00000112773 ENSG00000183508	not heteromer
886	0.0306509	all PPI	ENSG00000112852 ENSG00000138650	not heteromer
887	0.156911	all PPI	ENSG00000112893 ENSG00000196547	not heteromer
888	-0.0574755	all PPI	ENSG00000112941 ENSG00000121274	not heteromer
889	0.0841708	all PPI	ENSG00000113140 ENSG00000152583	not heteromer
890	-0.0979495	all PPI	ENSG00000113205 ENSG00000138650	not heteromer
891	0.0377844	all PPI	ENSG00000113209 ENSG00000138650	not heteromer
892	0.0979267	all PPI	ENSG00000113211 ENSG00000138650	not heteromer
893	0.0408281	all PPI	ENSG00000113212 ENSG00000138650	not heteromer
894	-0.0455825	all PPI	ENSG00000113248 ENSG00000138650	not heteromer
895	0.00983447	all PPI	ENSG00000113262 ENSG00000124493	not heteromer
896	0.316667	all PPI	ENSG00000113263 ENSG00000135605	not heteromer
897	-0.0612121	all PPI	ENSG00000113269 ENSG00000170153	not heteromer
898	-0.134066	all PPI	ENSG00000113296 ENSG00000169231	not heteromer
899	-0.0305937	all PPI	ENSG00000113303 ENSG00000168903	not heteromer
900	0.00496894	all PPI	ENSG00000113327 ENSG00000163285	not heteromer
901	-0.238014	all PPI	ENSG00000113328 ENSG00000138764	not heteromer
902	0.326034	all PPI	ENSG00000113430 ENSG00000159387	not heteromer
903	0.0634866	all PPI	ENSG00000113430 ENSG00000176842	not heteromer
904	-0.202557	all PPI	ENSG00000113430 ENSG00000177508	not heteromer
905	0.045786	all PPI	ENSG00000113448 ENSG00000184588	not heteromer
906	-0.138036	all PPI	ENSG00000113532 ENSG00000140557	not heteromer
907	0.132849	all PPI	ENSG00000113552 ENSG00000163281	not heteromer
908	-0.261538	all PPI	ENSG00000113555 ENSG00000118946	not heteromer
909	0.034965	all PPI	ENSG00000113555 ENSG00000136099	not heteromer
910	0.415385	all PPI	ENSG00000113555 ENSG00000138650	not heteromer
911	-0.165812	all PPI	ENSG00000113555 ENSG00000189184	not heteromer
912	0.277916	all PPI	ENSG00000113615 ENSG00000138802	not heteromer
913	0.101036	all PPI	ENSG00000113645 ENSG00000151718	not heteromer
914	-0.048322	all PPI	ENSG00000113649 ENSG00000176769	not heteromer
915	0.0608189	all PPI	ENSG00000113657 ENSG00000151640	not heteromer
916	0.117448	all PPI	ENSG00000113721 ENSG00000122025	not heteromer
917	0.0800313	all PPI	ENSG00000113721 ENSG00000157404	not heteromer
918	-0.155717	all PPI	ENSG00000113722 ENSG00000165556	not heteromer
919	-0.303244	all PPI	ENSG00000113732 ENSG00000171130	not heteromer
920	0.0226415	all PPI	ENSG00000113805 ENSG00000144619	not heteromer
921	1	all PPI	ENSG00000114113 ENSG00000139194	not heteromer
922	-0.0239507	all PPI	ENSG00000114120 ENSG00000171612	not heteromer
923	-0.246618	all PPI	ENSG00000114331 ENSG00000131584	not heteromer
924	0.0303309	all PPI	ENSG00000114349 ENSG00000128266	not heteromer
925	0.120451	all PPI	ENSG00000114416 ENSG00000129245	not heteromer
926	0.0256904	all PPI	ENSG00000114541 ENSG00000151474	not heteromer
927	0.00196412	all PPI	ENSG00000114544 ENSG00000136052	not heteromer
928	-0.0961123	all PPI	ENSG00000114554 ENSG00000221866	not heteromer
929	0.0073594	all PPI	ENSG00000114738 ENSG00000162889	not heteromer
930	-0.230813	all PPI	ENSG00000114739 ENSG00000121989	not heteromer
931	0.0167689	all PPI	ENSG00000114757 ENSG00000139197	not heteromer
932	0.177473	all PPI	ENSG00000114771 ENSG00000197953	not heteromer
933	-0.00470757	all PPI	ENSG00000114790 ENSG00000130762	not heteromer
934	0.0647524	all PPI	ENSG00000114790 ENSG00000142632	not heteromer
935	0.025877	all PPI	ENSG00000114790 ENSG00000198844	not heteromer
936	0.0992659	all PPI	ENSG00000114857 ENSG00000138398	not heteromer
937	-0.0710082	all PPI	ENSG00000114859 ENSG00000184908	not heteromer
938	-0.0561735	all PPI	ENSG00000114859 ENSG00000186510	not heteromer
939	-0.027373	all PPI	ENSG00000114923 ENSG00000164889	not heteromer
940	-0.0234327	all PPI	ENSG00000114988 ENSG00000169223	not heteromer
941	-0.151404	all PPI	ENSG00000115041 ENSG00000120049	not heteromer
942	0.1315	all PPI	ENSG00000115042 ENSG00000144199	not heteromer
943	0.0471555	all PPI	ENSG00000115085 ENSG00000165025	not heteromer
944	0.0793347	all PPI	ENSG00000115112 ENSG00000135457	not heteromer
945	0.0328364	all PPI	ENSG00000115112 ENSG00000153560	not heteromer
946	-0.52841	all PPI	ENSG00000115145 ENSG00000136738	not heteromer
947	0.053938	all PPI	ENSG00000115170 ENSG00000139567	not heteromer
948	-0.152874	all PPI	ENSG00000115183 ENSG00000170921	not heteromer
949	0.126339	all PPI	ENSG00000115194 ENSG00000158014	not heteromer
950	0.0269628	all PPI	ENSG00000115194 ENSG00000164756	not heteromer
951	0.00492319	all PPI	ENSG00000115232 ENSG00000144668	not heteromer
952	-0.0517148	all PPI	ENSG00000115234 ENSG00000174226	not heteromer
953	-0.0578348	all PPI	ENSG00000115252 ENSG00000123360	not heteromer
954	-0.0333939	all PPI	ENSG00000115257 ENSG00000140564	not heteromer
955	-0.144733	all PPI	ENSG00000115290 ENSG00000141738	not heteromer
956	0.021048	all PPI	ENSG00000115306 ENSG00000173898	not heteromer
957	0.072873	all PPI	ENSG00000115310 ENSG00000139970	not heteromer
958	-0.159217	all PPI	ENSG00000115317 ENSG00000166033	not heteromer
959	-0.188811	all PPI	ENSG00000115325 ENSG00000146094	not heteromer
960	-0.422507	all PPI	ENSG00000115353 ENSG00000169836	not heteromer
961	-0.00874628	all PPI	ENSG00000115355 ENSG00000168071	not heteromer
962	-0.013986	all PPI	ENSG00000115386 ENSG00000172023	not heteromer
963	-0.219078	all PPI	ENSG00000115415 ENSG00000166888	not heteromer
964	-0.0632183	all PPI	ENSG00000115415 ENSG00000170581	not heteromer
965	0.119687	all PPI	ENSG00000115504 ENSG00000173442	not heteromer
966	-0.144082	all PPI	ENSG00000115507 ENSG00000165588	not heteromer
967	0.085738	all PPI	ENSG00000115520 ENSG00000135469	not heteromer
968	-0.0204726	all PPI	ENSG00000115548 ENSG00000120733	not heteromer
969	-0.0199289	all PPI	ENSG00000115548 ENSG00000171988	not heteromer
970	0.124029	all PPI	ENSG00000115616 ENSG00000180251	not heteromer
971	-0.0919985	all PPI	ENSG00000115738 ENSG00000125968	not heteromer
972	-0.112263	all PPI	ENSG00000115756 ENSG00000121905	not heteromer
973	-0.194277	all PPI	ENSG00000115758 ENSG00000155096	not heteromer
974	-0.115631	all PPI	ENSG00000115825 ENSG00000184304	not heteromer
975	0.120333	all PPI	ENSG00000115884 ENSG00000124145	not heteromer
976	-0.201829	all PPI	ENSG00000115884 ENSG00000162512	not heteromer
977	-0.318336	all PPI	ENSG00000115884 ENSG00000169439	not heteromer
978	0.121317	all PPI	ENSG00000115963 ENSG00000172602	not heteromer
979	-0.313085	all PPI	ENSG00000115993 ENSG00000182606	not heteromer
980	-0.146883	all PPI	ENSG00000116016 ENSG00000124440	not heteromer
981	-0.106277	all PPI	ENSG00000116017 ENSG00000179361	not heteromer
982	0.0393108	all PPI	ENSG00000116127 ENSG00000154493	not heteromer
983	-0.252074	all PPI	ENSG00000116183 ENSG00000182752	not heteromer
984	-0.052672	all PPI	ENSG00000116191 ENSG00000136828	not heteromer
985	-0.0224412	all PPI	ENSG00000116194 ENSG00000130812	not heteromer
986	0.0331313	all PPI	ENSG00000116194 ENSG00000136859	not heteromer
987	0.235962	all PPI	ENSG00000116260 ENSG00000165661	not heteromer
988	-0.142786	all PPI	ENSG00000116266 ENSG00000136854	not heteromer
989	-0.247727	all PPI	ENSG00000116329 ENSG00000125510	not heteromer
990	0.0995279	all PPI	ENSG00000116337 ENSG00000133805	not heteromer
991	-0.136693	all PPI	ENSG00000116396 ENSG00000131398	not heteromer
992	-0.156688	all PPI	ENSG00000116478 ENSG00000171720	not heteromer
993	0.0259336	all PPI	ENSG00000116521 ENSG00000140497	not heteromer
994	-0.117425	all PPI	ENSG00000116521 ENSG00000198794	not heteromer
995	0.0751983	all PPI	ENSG00000116560 ENSG00000121390	not heteromer
996	-0.139006	all PPI	ENSG00000116663 ENSG00000132879	not heteromer
997	-0.124287	all PPI	ENSG00000116704 ENSG00000130958	not heteromer
998	0.0376872	all PPI	ENSG00000116819 ENSG00000137203	not heteromer
999	0.157825	all PPI	ENSG00000116833 ENSG00000136931	not heteromer
1000	0.0740805	all PPI	ENSG00000116983 ENSG00000163032	not heteromer
1001	-0.135586	all PPI	ENSG00000116985 ENSG00000183682	not heteromer
1002	0.167424	all PPI	ENSG00000116991 ENSG00000197555	not heteromer
1003	-0.153084	all PPI	ENSG00000116991 ENSG00000213445	not heteromer
1004	-0.0297469	all PPI	ENSG00000117013 ENSG00000184156	not heteromer
1005	-0.167721	all PPI	ENSG00000117069 ENSG00000136840	not heteromer
1006	-0.465962	all PPI	ENSG00000117143 ENSG00000197355	not heteromer
1007	-0.0110566	all PPI	ENSG00000117152 ENSG00000138835	not heteromer
1008	0.183744	all PPI	ENSG00000117298 ENSG00000171551	not heteromer
1009	-0.0324574	all PPI	ENSG00000117362 ENSG00000138613	not heteromer
1010	0.0542039	all PPI	ENSG00000117394 ENSG00000181856	not heteromer
1011	-0.0468975	all PPI	ENSG00000117399 ENSG00000164287	not heteromer
1012	-0.0958204	all PPI	ENSG00000117450 ENSG00000167815	not heteromer
1013	0.0545808	all PPI	ENSG00000117519 ENSG00000130176	not heteromer
1014	-0.141093	all PPI	ENSG00000117523 ENSG00000130723	not heteromer
1015	0.271105	all PPI	ENSG00000117523 ENSG00000204469	not heteromer
1016	-0.17285	all PPI	ENSG00000117569 ENSG00000119314	not heteromer
1017	0.136279	all PPI	ENSG00000117598 ENSG00000148123	not heteromer
1018	-0.0976843	all PPI	ENSG00000117600 ENSG00000129951	not heteromer
1019	0.0380155	all PPI	ENSG00000117625 ENSG00000167771	not heteromer
1020	-0.152941	all PPI	ENSG00000117707 ENSG00000119608	not heteromer
1021	-0.103122	all PPI	ENSG00000117791 ENSG00000186205	not heteromer
1022	-0.00345951	all PPI	ENSG00000117971 ENSG00000160716	not heteromer
1023	-0.0178571	all PPI	ENSG00000118113 ENSG00000137675	not heteromer
1024	-0.0760449	all PPI	ENSG00000118156 ENSG00000156030	not heteromer
1025	0.204455	all PPI	ENSG00000118160 ENSG00000183023	not heteromer
1026	-0.103065	all PPI	ENSG00000118200 ENSG00000130559	not heteromer
1027	-0.21017	all PPI	ENSG00000118276 ENSG00000158470	not heteromer
1028	0.0341355	all PPI	ENSG00000118322 ENSG00000145246	not heteromer
1029	-0.0374237	all PPI	ENSG00000118322 ENSG00000206190	not heteromer
1030	0.0993878	all PPI	ENSG00000118369 ENSG00000170185	not heteromer
1031	-0.15491	all PPI	ENSG00000118473 ENSG00000130475	not heteromer
1032	0.155976	all PPI	ENSG00000118482 ENSG00000134668	not heteromer
1033	0.0939494	all PPI	ENSG00000118508 ENSG00000123892	not heteromer
1034	0.257896	all PPI	ENSG00000118513 ENSG00000185697	not heteromer
1035	0.158131	all PPI	ENSG00000118620 ENSG00000197020	not heteromer
1036	-0.107259	all PPI	ENSG00000118733 ENSG00000130558	not heteromer
1037	-0.185613	all PPI	ENSG00000118946 ENSG00000138650	not heteromer
1038	-0.0986752	all PPI	ENSG00000118946 ENSG00000189184	not heteromer
1039	0.12118	all PPI	ENSG00000119138 ENSG00000169926	not heteromer
1040	0.0516425	all PPI	ENSG00000119318 ENSG00000179262	not heteromer
1041	-0.0851532	all PPI	ENSG00000119403 ENSG00000143033	not heteromer
1042	0.0135554	all PPI	ENSG00000119508 ENSG00000123358	not heteromer
1043	-0.133131	all PPI	ENSG00000119508 ENSG00000153234	not heteromer
1044	-0.139836	all PPI	ENSG00000119522 ENSG00000213047	not heteromer
1045	0.0797561	all PPI	ENSG00000119535 ENSG00000134352	not heteromer
1046	-0.0614115	all PPI	ENSG00000119673 ENSG00000184227	not heteromer
1047	-0.152548	all PPI	ENSG00000119715 ENSG00000173153	not heteromer
1048	0.0381456	all PPI	ENSG00000119715 ENSG00000196482	not heteromer
1049	-0.0598655	all PPI	ENSG00000119778 ENSG00000156802	not heteromer
1050	-0.337596	all PPI	ENSG00000119787 ENSG00000184743	not heteromer
1051	-0.354786	all PPI	ENSG00000119787 ENSG00000198513	not heteromer
1052	0.120614	all PPI	ENSG00000119812 ENSG00000171262	not heteromer
1053	-0.0635757	all PPI	ENSG00000119917 ENSG00000119922	not heteromer
1054	-0.288049	all PPI	ENSG00000119919 ENSG00000183072	not heteromer
1055	0.146452	all PPI	ENSG00000119938 ENSG00000173281	not heteromer
1056	0.296182	all PPI	ENSG00000120049 ENSG00000182132	not heteromer
1057	-0.190476	all PPI	ENSG00000120053 ENSG00000169154	not heteromer
1058	0.116536	all PPI	ENSG00000120063 ENSG00000146535	not heteromer
1059	0.11297	all PPI	ENSG00000120068 ENSG00000175879	not heteromer
1060	0.452381	all PPI	ENSG00000120094 ENSG00000128645	not heteromer
1061	-0.0542227	all PPI	ENSG00000120129 ENSG00000120875	not heteromer
1062	0.0228414	all PPI	ENSG00000120129 ENSG00000138166	not heteromer
1063	-0.0921728	all PPI	ENSG00000120129 ENSG00000158050	not heteromer
1064	-0.256973	all PPI	ENSG00000120162 ENSG00000172081	not heteromer
1065	0.0192262	all PPI	ENSG00000120322 ENSG00000138650	not heteromer
1066	0.274388	all PPI	ENSG00000120322 ENSG00000187372	not heteromer
1067	-0.0427135	all PPI	ENSG00000120324 ENSG00000138650	not heteromer
1068	0.0872483	all PPI	ENSG00000120327 ENSG00000138650	not heteromer
1069	0.101766	all PPI	ENSG00000120328 ENSG00000138650	not heteromer
1070	-0.123918	all PPI	ENSG00000120328 ENSG00000197479	not heteromer
1071	0.0742796	all PPI	ENSG00000120693 ENSG00000166949	not heteromer
1072	0.0671346	all PPI	ENSG00000120693 ENSG00000170365	not heteromer
1073	-0.168713	all PPI	ENSG00000120694 ENSG00000164070	not heteromer
1074	-0.121006	all PPI	ENSG00000120696 ENSG00000165572	not heteromer
1075	-0.0666391	all PPI	ENSG00000120727 ENSG00000124374	not heteromer
1076	0.0354028	all PPI	ENSG00000120733 ENSG00000168453	not heteromer
1077	-0.141493	all PPI	ENSG00000120742 ENSG00000151778	not heteromer
1078	-0.0797589	all PPI	ENSG00000120798 ENSG00000177463	not heteromer
1079	-0.0755942	all PPI	ENSG00000120875 ENSG00000138166	not heteromer
1080	-0.315902	all PPI	ENSG00000120899 ENSG00000169398	not heteromer
1081	-0.197148	all PPI	ENSG00000120907 ENSG00000170214	not heteromer
1082	0.137018	all PPI	ENSG00000121075 ENSG00000149922	not heteromer
1083	-0.188887	all PPI	ENSG00000121104 ENSG00000138439	not heteromer
1084	0.101487	all PPI	ENSG00000121310 ENSG00000148090	not heteromer
1085	-0.187879	all PPI	ENSG00000121377 ENSG00000121381	not heteromer
1086	-0.278638	all PPI	ENSG00000121440 ENSG00000165966	not heteromer
1087	-0.172581	all PPI	ENSG00000121764 ENSG00000137252	not heteromer
1088	-0.139963	all PPI	ENSG00000121769 ENSG00000147588	not heteromer
1089	0.232941	all PPI	ENSG00000121769 ENSG00000164434	not heteromer
1090	0.00404301	all PPI	ENSG00000121769 ENSG00000170323	not heteromer
1091	-0.129157	all PPI	ENSG00000121774 ENSG00000131773	not heteromer
1092	-0.17574	all PPI	ENSG00000121807 ENSG00000160791	not heteromer
1093	0.0177821	all PPI	ENSG00000121904 ENSG00000164796	not heteromer
1094	-0.244253	all PPI	ENSG00000121957 ENSG00000160360	not heteromer
1095	-0.0387866	all PPI	ENSG00000122025 ENSG00000157404	not heteromer
1096	0.166222	all PPI	ENSG00000122025 ENSG00000182578	not heteromer
1097	-0.094013	all PPI	ENSG00000122367 ENSG00000163110	not heteromer
1098	0.250881	all PPI	ENSG00000122375 ENSG00000180245	not heteromer
1099	0.125775	all PPI	ENSG00000122420 ENSG00000160951	not heteromer
1100	-0.257143	all PPI	ENSG00000122543 ENSG00000135175	not heteromer
1101	-0.31502	all PPI	ENSG00000122566 ENSG00000135486	not heteromer
1102	-0.321281	all PPI	ENSG00000122591 ENSG00000155744	not heteromer
1103	-0.35897	all PPI	ENSG00000122852 ENSG00000185303	not heteromer
1104	-0.0953958	all PPI	ENSG00000122877 ENSG00000179388	not heteromer
1105	-0.113689	all PPI	ENSG00000123104 ENSG00000150995	not heteromer
1106	0.0805842	all PPI	ENSG00000123143 ENSG00000160447	not heteromer
1107	0.174829	all PPI	ENSG00000123146 ENSG00000127507	not heteromer
1108	0.181761	all PPI	ENSG00000123159 ENSG00000179855	not heteromer
1109	-0.0706187	all PPI	ENSG00000123213 ENSG00000172009	not heteromer
1110	0.049131	all PPI	ENSG00000123307 ENSG00000171532	not heteromer
1111	0.209091	all PPI	ENSG00000123353 ENSG00000172057	not heteromer
1112	-0.108688	all PPI	ENSG00000123358 ENSG00000153234	not heteromer
1113	-0.0843146	all PPI	ENSG00000123364 ENSG00000159184	not heteromer
1114	-0.049527	all PPI	ENSG00000123388 ENSG00000128714	not heteromer
1115	0.0498048	all PPI	ENSG00000123388 ENSG00000159184	not heteromer
1116	-0.177118	all PPI	ENSG00000123388 ENSG00000170178	not heteromer
1117	-0.247447	all PPI	ENSG00000123552 ENSG00000156256	not heteromer
1118	-0.0674243	all PPI	ENSG00000123612 ENSG00000135503	not heteromer
1119	0.0477271	all PPI	ENSG00000123643 ENSG00000186335	not heteromer
1120	0.0976758	all PPI	ENSG00000123685 ENSG00000156127	not heteromer
1121	-0.105789	all PPI	ENSG00000123700 ENSG00000168135	not heteromer
1122	0.0873	all PPI	ENSG00000123700 ENSG00000184185	not heteromer
1123	0.147629	all PPI	ENSG00000123836 ENSG00000170525	not heteromer
1124	0.0839161	all PPI	ENSG00000124089 ENSG00000176136	not heteromer
1125	-0.238349	all PPI	ENSG00000124104 ENSG00000167208	not heteromer
1126	-0.0643332	all PPI	ENSG00000124145 ENSG00000162512	not heteromer
1127	-0.271856	all PPI	ENSG00000124145 ENSG00000169439	not heteromer
1128	-0.126174	all PPI	ENSG00000124177 ENSG00000171316	not heteromer
1129	-0.00309628	all PPI	ENSG00000124177 ENSG00000177200	not heteromer
1130	0.109568	all PPI	ENSG00000124191 ENSG00000198846	not heteromer
1131	0.0814061	all PPI	ENSG00000124203 ENSG00000127124	not heteromer
1132	-0.289538	all PPI	ENSG00000124209 ENSG00000168461	not heteromer
1133	-0.0721066	all PPI	ENSG00000124215 ENSG00000129910	not heteromer
1134	0.0195403	all PPI	ENSG00000124215 ENSG00000150394	not heteromer
1135	-0.0580063	all PPI	ENSG00000124216 ENSG00000185669	not heteromer
1136	-0.0756707	all PPI	ENSG00000124225 ENSG00000168675	not heteromer
1137	-0.10603	all PPI	ENSG00000124226 ENSG00000158717	not heteromer
1138	-0.0481276	all PPI	ENSG00000124249 ENSG00000169427	not heteromer
1139	-0.237126	all PPI	ENSG00000124249 ENSG00000171303	not heteromer
1140	0.30364	all PPI	ENSG00000124406 ENSG00000132932	not heteromer
1141	-0.143042	all PPI	ENSG00000124496 ENSG00000156030	not heteromer
1142	-0.0108871	all PPI	ENSG00000124657 ENSG00000168131	not heteromer
1143	-0.220842	all PPI	ENSG00000124772 ENSG00000144550	not heteromer
1144	1	all PPI	ENSG00000124935 ENSG00000168515	not heteromer
1145	-0.137047	all PPI	ENSG00000124942 ENSG00000185567	not heteromer
1146	0.0655213	all PPI	ENSG00000125144 ENSG00000205364	not heteromer
1147	0.00240433	all PPI	ENSG00000125170 ENSG00000206052	not heteromer
1148	-0.346764	all PPI	ENSG00000125207 ENSG00000184571	not heteromer
1149	-0.294105	all PPI	ENSG00000125249 ENSG00000181467	not heteromer
1150	-0.116819	all PPI	ENSG00000125378 ENSG00000125845	not heteromer
1151	-0.121064	all PPI	ENSG00000125378 ENSG00000143869	not heteromer
1152	-0.180115	all PPI	ENSG00000125388 ENSG00000198055	not heteromer
1153	-0.0834218	all PPI	ENSG00000125388 ENSG00000198873	not heteromer
1154	-0.0410937	all PPI	ENSG00000125409 ENSG00000153060	not heteromer
1155	0.0766719	all PPI	ENSG00000125430 ENSG00000153976	not heteromer
1156	0.5	all PPI	ENSG00000125434 ENSG00000162461	not heteromer
1157	-0.0638821	all PPI	ENSG00000125458 ENSG00000205309	not heteromer
1158	0.157839	all PPI	ENSG00000125492 ENSG00000143032	not heteromer
1159	0.0989011	all PPI	ENSG00000125522 ENSG00000183729	not heteromer
1160	-0.152447	all PPI	ENSG00000125703 ENSG00000130734	not heteromer
1161	-0.201686	all PPI	ENSG00000125733 ENSG00000137942	not heteromer
1162	0.0320358	all PPI	ENSG00000125733 ENSG00000187239	not heteromer
1163	0.0104299	all PPI	ENSG00000125740 ENSG00000170345	not heteromer
1164	-0.00355005	all PPI	ENSG00000125740 ENSG00000175592	not heteromer
1165	-0.0117967	all PPI	ENSG00000125753 ENSG00000154380	not heteromer
1166	-0.111211	all PPI	ENSG00000125753 ENSG00000196405	not heteromer
1167	0.375707	all PPI	ENSG00000125813 ENSG00000198807	not heteromer
1168	-0.208384	all PPI	ENSG00000125820 ENSG00000136327	not heteromer
1169	-0.226211	all PPI	ENSG00000125827 ENSG00000139921	not heteromer
1170	0.0869449	all PPI	ENSG00000125846 ENSG00000130684	not heteromer
1171	-0.0168956	all PPI	ENSG00000125971 ENSG00000168589	not heteromer
1172	-0.159959	all PPI	ENSG00000126259 ENSG00000149571	not heteromer
1173	-0.164802	all PPI	ENSG00000126458 ENSG00000133818	not heteromer
1174	0.118257	all PPI	ENSG00000126458 ENSG00000174775	not heteromer
1175	-0.281821	all PPI	ENSG00000126561 ENSG00000138378	not heteromer
1176	-0.126035	all PPI	ENSG00000126561 ENSG00000166888	not heteromer
1177	-0.154637	all PPI	ENSG00000126561 ENSG00000170581	not heteromer
1178	0.0898853	all PPI	ENSG00000126561 ENSG00000173757	not heteromer
1179	0.13008	all PPI	ENSG00000126583 ENSG00000166501	not heteromer
1180	-0.0896217	all PPI	ENSG00000126838 ENSG00000175899	not heteromer
1181	-0.0423388	all PPI	ENSG00000126858 ENSG00000140983	not heteromer
1182	-0.0328079	all PPI	ENSG00000126878 ENSG00000204472	not heteromer
1183	-0.0956032	all PPI	ENSG00000127022 ENSG00000153132	not heteromer
1184	-0.193828	all PPI	ENSG00000127334 ENSG00000143479	not heteromer
1185	0.0874296	all PPI	ENSG00000127507 ENSG00000162618	not heteromer
1186	0.0409035	all PPI	ENSG00000127511 ENSG00000169375	not heteromer
1187	-0.000791151	all PPI	ENSG00000127528 ENSG00000136826	not heteromer
1188	0	all PPI	ENSG00000127780 ENSG00000180016	not heteromer
1189	0.0544745	all PPI	ENSG00000127946 ENSG00000130787	not heteromer
1190	-0.0492622	all PPI	ENSG00000128185 ENSG00000183628	not heteromer
1191	0.0873016	all PPI	ENSG00000128228 ENSG00000132581	not heteromer
1192	-1	all PPI	ENSG00000128250 ENSG00000128276	not heteromer
1193	-0.252865	all PPI	ENSG00000128294 ENSG00000169902	not heteromer
1194	-0.174954	all PPI	ENSG00000128298 ENSG00000175866	not heteromer
1195	-0.0845918	all PPI	ENSG00000128510 ENSG00000158516	not heteromer
1196	-0.31111	all PPI	ENSG00000128578 ENSG00000143093	not heteromer
1197	-0.219556	all PPI	ENSG00000128591 ENSG00000136068	not heteromer
1198	0.6	all PPI	ENSG00000128610 ENSG00000153266	not heteromer
1199	-0.215029	all PPI	ENSG00000128683 ENSG00000136750	not heteromer
1200	0.0737813	all PPI	ENSG00000128699 ENSG00000172057	not heteromer
1201	0.146224	all PPI	ENSG00000128709 ENSG00000170689	not heteromer
1202	0.0628556	all PPI	ENSG00000128714 ENSG00000159184	not heteromer
1203	-0.149489	all PPI	ENSG00000128805 ENSG00000138639	not heteromer
1204	0.0472175	all PPI	ENSG00000128872 ENSG00000138594	not heteromer
1205	-0.0357132	all PPI	ENSG00000128989 ENSG00000143420	not heteromer
1206	-0.0716448	all PPI	ENSG00000129003 ENSG00000197969	not heteromer
1207	0.0334872	all PPI	ENSG00000129116 ENSG00000138347	not heteromer
1208	0.14328	all PPI	ENSG00000129159 ENSG00000131398	not heteromer
1209	0.0506299	all PPI	ENSG00000129170 ENSG00000175183	not heteromer
1210	0.0357443	all PPI	ENSG00000129173 ENSG00000165891	not heteromer
1211	-0.0766515	all PPI	ENSG00000129204 ENSG00000170832	not heteromer
1212	-0.004884	all PPI	ENSG00000129450 ENSG00000168995	not heteromer
1213	0.0972229	all PPI	ENSG00000129514 ENSG00000170608	not heteromer
1214	-0.518364	all PPI	ENSG00000129521 ENSG00000135766	not heteromer
1215	-0.5	all PPI	ENSG00000129535 ENSG00000178573	not heteromer
1216	-0.5	all PPI	ENSG00000129535 ENSG00000204103	not heteromer
1217	-0.00477866	all PPI	ENSG00000129910 ENSG00000150394	not heteromer
1218	-0.0470903	all PPI	ENSG00000129910 ENSG00000154162	not heteromer
1219	-0.0765684	all PPI	ENSG00000129910 ENSG00000170558	not heteromer
1220	0.0616569	all PPI	ENSG00000129910 ENSG00000179242	not heteromer
1221	0.0515465	all PPI	ENSG00000129910 ENSG00000179776	not heteromer
1222	-0.057942	all PPI	ENSG00000129911 ENSG00000169926	not heteromer
1223	0.0879121	all PPI	ENSG00000129990 ENSG00000143858	not heteromer
1224	-0.313967	all PPI	ENSG00000130164 ENSG00000147852	not heteromer
1225	0.828571	all PPI	ENSG00000130164 ENSG00000157193	not heteromer
1226	-0.0277155	all PPI	ENSG00000130244 ENSG00000171262	not heteromer
1227	-6.03662e-05	all PPI	ENSG00000130304 ENSG00000167114	not heteromer
1228	0.0567149	all PPI	ENSG00000130449 ENSG00000132003	not heteromer
1229	0.0333157	all PPI	ENSG00000130517 ENSG00000183571	not heteromer
1230	-0.00604287	all PPI	ENSG00000130522 ENSG00000177606	not heteromer
1231	-0.0222058	all PPI	ENSG00000130561 ENSG00000137486	not heteromer
1232	0.0414159	all PPI	ENSG00000130590 ENSG00000177570	not heteromer
1233	0.0652988	all PPI	ENSG00000130635 ENSG00000204248	not heteromer
1234	0.246149	all PPI	ENSG00000130700 ENSG00000136574	not heteromer
1235	0.238259	all PPI	ENSG00000130723 ENSG00000204469	not heteromer
1236	0.101102	all PPI	ENSG00000130751 ENSG00000151322	not heteromer
1237	-0.0500842	all PPI	ENSG00000130755 ENSG00000197045	not heteromer
1238	-0.233047	all PPI	ENSG00000130758 ENSG00000173327	not heteromer
1239	-0.0906793	all PPI	ENSG00000130762 ENSG00000198844	not heteromer
1240	-0.399228	all PPI	ENSG00000130812 ENSG00000136859	not heteromer
1241	-0.302886	all PPI	ENSG00000130950 ENSG00000188152	not heteromer
1242	-0.010138	all PPI	ENSG00000130957 ENSG00000165140	not heteromer
1243	-0.217635	all PPI	ENSG00000131015 ENSG00000155918	not heteromer
1244	-0.0576758	all PPI	ENSG00000131094 ENSG00000186897	not heteromer
1245	0.416667	all PPI	ENSG00000131100 ENSG00000250565	not heteromer
1246	0.207499	all PPI	ENSG00000131127 ENSG00000186777	not heteromer
1247	-0.0184042	all PPI	ENSG00000131183 ENSG00000198569	not heteromer
1248	-0.0623167	all PPI	ENSG00000131398 ENSG00000166006	not heteromer
1249	-0.071138	all PPI	ENSG00000131435 ENSG00000154553	not heteromer
1250	0.0229885	all PPI	ENSG00000131471 ENSG00000131480	not heteromer
1251	0.104125	all PPI	ENSG00000131504 ENSG00000139734	not heteromer
1252	-0.334972	all PPI	ENSG00000131626 ENSG00000177380	not heteromer
1253	0.0245114	all PPI	ENSG00000131873 ENSG00000198108	not heteromer
1254	-0.219663	all PPI	ENSG00000131914 ENSG00000187772	not heteromer
1255	0.293875	all PPI	ENSG00000131941 ENSG00000158106	not heteromer
1256	0.110107	all PPI	ENSG00000132000 ENSG00000174348	not heteromer
1257	0.160815	all PPI	ENSG00000132003 ENSG00000162415	not heteromer
1258	0.0584851	all PPI	ENSG00000132024 ENSG00000154222	not heteromer
1259	0.0705882	all PPI	ENSG00000132471 ENSG00000183066	not heteromer
1260	0.44386	all PPI	ENSG00000132514 ENSG00000141505	not heteromer
1261	-0.205935	all PPI	ENSG00000132517 ENSG00000185803	not heteromer
1262	0.3012	all PPI	ENSG00000132563 ENSG00000165476	not heteromer
1263	0.173166	all PPI	ENSG00000132635 ENSG00000179715	not heteromer
1264	-0.256289	all PPI	ENSG00000132640 ENSG00000184887	not heteromer
1265	-0.212624	all PPI	ENSG00000132669 ENSG00000174791	not heteromer
1266	-0.433566	all PPI	ENSG00000132693 ENSG00000132703	not heteromer
1267	0.40521	all PPI	ENSG00000132698 ENSG00000185236	not heteromer
1268	0.200582	all PPI	ENSG00000132704 ENSG00000163534	not heteromer
1269	0.0443319	all PPI	ENSG00000132793 ENSG00000134324	not heteromer
1270	0.0626614	all PPI	ENSG00000132824 ENSG00000168528	not heteromer
1271	0.242742	all PPI	ENSG00000132840 ENSG00000145692	not heteromer
1272	0.192982	all PPI	ENSG00000132854 ENSG00000186994	not heteromer
1273	0.0384615	all PPI	ENSG00000133026 ENSG00000133392	not heteromer
1274	0.18083	all PPI	ENSG00000133063 ENSG00000134216	not heteromer
1275	0.0545455	all PPI	ENSG00000133069 ENSG00000172765	not heteromer
1276	-0.00946421	all PPI	ENSG00000133101 ENSG00000145386	not heteromer
1277	-0.0618507	all PPI	ENSG00000133121 ENSG00000164741	not heteromer
1278	0.13578	all PPI	ENSG00000133216 ENSG00000154928	not heteromer
1279	-0.138893	all PPI	ENSG00000133275 ENSG00000151292	not heteromer
1280	-0.128924	all PPI	ENSG00000133315 ENSG00000172264	not heteromer
1281	0.0552692	all PPI	ENSG00000133318 ENSG00000139970	not heteromer
1282	-0.0908462	all PPI	ENSG00000133328 ENSG00000176485	not heteromer
1283	-0.155056	all PPI	ENSG00000133401 ENSG00000172349	not heteromer
1284	0.0740961	all PPI	ENSG00000133424 ENSG00000165905	not heteromer
1285	0.246227	all PPI	ENSG00000133466 ENSG00000173918	not heteromer
1286	0.22911	all PPI	ENSG00000133488 ENSG00000214491	not heteromer
1287	0.0256098	all PPI	ENSG00000133612 ENSG00000204149	not heteromer
1288	-0.244348	all PPI	ENSG00000133742 ENSG00000168748	not heteromer
1289	0.118012	all PPI	ENSG00000133742 ENSG00000174990	not heteromer
1290	-0.0522011	all PPI	ENSG00000133884 ENSG00000205683	not heteromer
1291	-0.0307974	all PPI	ENSG00000133985 ENSG00000162222	not heteromer
1292	0.131122	all PPI	ENSG00000134057 ENSG00000157456	not heteromer
1293	0.263159	all PPI	ENSG00000134070 ENSG00000198001	not heteromer
1294	-0.264824	all PPI	ENSG00000134108 ENSG00000143862	not heteromer
1295	0.126409	all PPI	ENSG00000134215 ENSG00000141968	not heteromer
1296	0.0298853	all PPI	ENSG00000134278 ENSG00000204991	not heteromer
1297	-0.0773127	all PPI	ENSG00000134294 ENSG00000139209	not heteromer
1298	0.311427	all PPI	ENSG00000134308 ENSG00000175793	not heteromer
1299	-0.0295686	all PPI	ENSG00000134317 ENSG00000158055	not heteromer
1300	0.5	all PPI	ENSG00000134398 ENSG00000178607	not heteromer
1301	-0.116648	all PPI	ENSG00000134716 ENSG00000138109	not heteromer
1302	-0.0180726	all PPI	ENSG00000134716 ENSG00000138115	not heteromer
1303	0.184003	all PPI	ENSG00000134755 ENSG00000134762	not heteromer
1304	-0.0672508	all PPI	ENSG00000134775 ENSG00000135723	not heteromer
1305	-0.222148	all PPI	ENSG00000134852 ENSG00000170485	not heteromer
1306	0.0657074	all PPI	ENSG00000135047 ENSG00000136943	not heteromer
1307	0.353807	all PPI	ENSG00000135074 ENSG00000148848	not heteromer
1308	-0.103332	all PPI	ENSG00000135074 ENSG00000151651	not heteromer
1309	-0.112786	all PPI	ENSG00000135090 ENSG00000149930	not heteromer
1310	-0.0556954	all PPI	ENSG00000135097 ENSG00000153944	not heteromer
1311	-0.214615	all PPI	ENSG00000135226 ENSG00000213759	not heteromer
1312	-0.116066	all PPI	ENSG00000135248 ENSG00000205085	not heteromer
1313	-0.119139	all PPI	ENSG00000135298 ENSG00000181790	not heteromer
1314	-0.0924094	all PPI	ENSG00000135334 ENSG00000174574	not heteromer
1315	-0.286519	all PPI	ENSG00000135338 ENSG00000157578	not heteromer
1316	-0.0759804	all PPI	ENSG00000135406 ENSG00000175084	not heteromer
1317	0.0395491	all PPI	ENSG00000135409 ENSG00000204217	not heteromer
1318	-0.29605	all PPI	ENSG00000135457 ENSG00000153560	not heteromer
1319	0.0445742	all PPI	ENSG00000135472 ENSG00000135926	not heteromer
1320	-0.0952014	all PPI	ENSG00000135547 ENSG00000164683	not heteromer
1321	-0.160226	all PPI	ENSG00000135720 ENSG00000144635	not heteromer
1322	0.428571	all PPI	ENSG00000135736 ENSG00000150636	not heteromer
1323	-0.00634504	all PPI	ENSG00000135750 ENSG00000173338	not heteromer
1324	-0.100595	all PPI	ENSG00000135824 ENSG00000138835	not heteromer
1325	-0.0703772	all PPI	ENSG00000135925 ENSG00000169884	not heteromer
1326	0.0962941	all PPI	ENSG00000136010 ENSG00000144908	not heteromer
1327	-0.194246	all PPI	ENSG00000136141 ENSG00000186001	not heteromer
1328	0.153749	all PPI	ENSG00000136144 ENSG00000136161	not heteromer
1329	0.0508297	all PPI	ENSG00000136158 ENSG00000187678	not heteromer
1330	-0.0941584	all PPI	ENSG00000136193 ENSG00000141295	not heteromer
1331	-0.163984	all PPI	ENSG00000136193 ENSG00000144306	not heteromer
1332	-0.0565469	all PPI	ENSG00000136286 ENSG00000176658	not heteromer
1333	0.198435	all PPI	ENSG00000136295 ENSG00000141540	not heteromer
1334	-0.0294518	all PPI	ENSG00000136531 ENSG00000153253	not heteromer
1335	0.262186	all PPI	ENSG00000136688 ENSG00000136694	not heteromer
1336	-1	all PPI	ENSG00000136698 ENSG00000152093	not heteromer
1337	0.0125979	all PPI	ENSG00000136720 ENSG00000185352	not heteromer
1338	-0.0594594	all PPI	ENSG00000136783 ENSG00000165028	not heteromer
1339	-0.0153877	all PPI	ENSG00000136802 ENSG00000171017	not heteromer
1340	-0.0407794	all PPI	ENSG00000136816 ENSG00000136827	not heteromer
1341	-0.0125436	all PPI	ENSG00000136834 ENSG00000239590	not heteromer
1342	-0.116905	all PPI	ENSG00000136840 ENSG00000184005	not heteromer
1343	-0.0995671	all PPI	ENSG00000136888 ENSG00000151418	not heteromer
1344	-0.0952381	all PPI	ENSG00000136938 ENSG00000139223	not heteromer
1345	0.031375	all PPI	ENSG00000136938 ENSG00000140350	not heteromer
1346	1	all PPI	ENSG00000136939 ENSG00000171459	not heteromer
1347	0.237762	all PPI	ENSG00000137090 ENSG00000143006	not heteromer
1348	-0.214362	all PPI	ENSG00000137145 ENSG00000174485	not heteromer
1349	-0.0666215	all PPI	ENSG00000137145 ENSG00000198837	not heteromer
1350	-0.264058	all PPI	ENSG00000137193 ENSG00000198355	not heteromer
1351	-0.1337	all PPI	ENSG00000137267 ENSG00000137285	not heteromer
1352	-0.0710098	all PPI	ENSG00000137474 ENSG00000169994	not heteromer
1353	-0.357143	all PPI	ENSG00000137522 ENSG00000145428	not heteromer
1354	-0.165669	all PPI	ENSG00000137573 ENSG00000196562	not heteromer
1355	0.108051	all PPI	ENSG00000137628 ENSG00000181381	not heteromer
1356	-0.0364693	all PPI	ENSG00000137757 ENSG00000196954	not heteromer
1357	0.17094	all PPI	ENSG00000137766 ENSG00000198722	not heteromer
1358	-0.0870142	all PPI	ENSG00000137801 ENSG00000186340	not heteromer
1359	-0.0701879	all PPI	ENSG00000137825 ENSG00000143772	not heteromer
1360	0.220588	all PPI	ENSG00000137857 ENSG00000140279	not heteromer
1361	0.133452	all PPI	ENSG00000137860 ENSG00000156222	not heteromer
1362	-0.278852	all PPI	ENSG00000137872 ENSG00000167680	not heteromer
1363	0.13803	all PPI	ENSG00000137942 ENSG00000187239	not heteromer
1364	0.0269581	all PPI	ENSG00000137948 ENSG00000169925	not heteromer
1365	0.177479	all PPI	ENSG00000137959 ENSG00000137965	not heteromer
1366	-0.196224	all PPI	ENSG00000137962 ENSG00000180448	not heteromer
1367	-0.0231201	all PPI	ENSG00000138032 ENSG00000213889	not heteromer
1368	0.222672	all PPI	ENSG00000138039 ENSG00000165409	not heteromer
1369	-0.254545	all PPI	ENSG00000138039 ENSG00000170820	not heteromer
1370	0.127881	all PPI	ENSG00000138069 ENSG00000166128	not heteromer
1371	-0.217103	all PPI	ENSG00000138069 ENSG00000174903	not heteromer
1372	-0.137421	all PPI	ENSG00000138083 ENSG00000184302	not heteromer
1373	0.0646679	all PPI	ENSG00000138100 ENSG00000147573	not heteromer
1374	-0.106427	all PPI	ENSG00000138166 ENSG00000158050	not heteromer
1375	0.0939893	all PPI	ENSG00000138316 ENSG00000156140	not heteromer
1376	-0.0919187	all PPI	ENSG00000138336 ENSG00000168769	not heteromer
1377	-0.00707471	all PPI	ENSG00000138378 ENSG00000166888	not heteromer
1378	0.051126	all PPI	ENSG00000138378 ENSG00000168610	not heteromer
1379	-0.162172	all PPI	ENSG00000138378 ENSG00000170581	not heteromer
1380	-0.044907	all PPI	ENSG00000138378 ENSG00000173757	not heteromer
1381	-0.27566	all PPI	ENSG00000138386 ENSG00000166886	not heteromer
1382	-0.0615985	all PPI	ENSG00000138448 ENSG00000161638	not heteromer
1383	-0.156234	all PPI	ENSG00000138622 ENSG00000143630	not heteromer
1384	0.0885218	all PPI	ENSG00000138622 ENSG00000164588	not heteromer
1385	-0.09692	all PPI	ENSG00000138641 ENSG00000148634	not heteromer
1386	-0.0766511	all PPI	ENSG00000138642 ENSG00000138646	not heteromer
1387	-0.135504	all PPI	ENSG00000138650 ENSG00000171815	not heteromer
1388	0.181614	all PPI	ENSG00000138650 ENSG00000187372	not heteromer
1389	-0.0248344	all PPI	ENSG00000138650 ENSG00000197479	not heteromer
1390	-0.0448965	all PPI	ENSG00000138653 ENSG00000164100	not heteromer
1391	-0.19113	all PPI	ENSG00000138709 ENSG00000155506	not heteromer
1392	-0.0286803	all PPI	ENSG00000138795 ENSG00000148737	not heteromer
1393	-0.0473793	all PPI	ENSG00000138795 ENSG00000152284	not heteromer
1394	-0.275055	all PPI	ENSG00000138801 ENSG00000198682	not heteromer
1395	-0.284865	all PPI	ENSG00000138829 ENSG00000166147	not heteromer
1396	-0.222157	all PPI	ENSG00000138835 ENSG00000143333	not heteromer
1397	-0.161727	all PPI	ENSG00000138835 ENSG00000150681	not heteromer
1398	-0.0753146	all PPI	ENSG00000139133 ENSG00000175548	not heteromer
1399	0.0895492	all PPI	ENSG00000139219 ENSG00000168542	not heteromer
1400	-0.0974898	all PPI	ENSG00000139219 ENSG00000204262	not heteromer
1401	-0.642857	all PPI	ENSG00000139223 ENSG00000143401	not heteromer
1402	0.0980462	all PPI	ENSG00000139263 ENSG00000144749	not heteromer
1403	-0.0491785	all PPI	ENSG00000139263 ENSG00000198799	not heteromer
1404	0.0286073	all PPI	ENSG00000139318 ENSG00000164086	not heteromer
1405	-0.145778	all PPI	ENSG00000139352 ENSG00000183734	not heteromer
1406	-0.122542	all PPI	ENSG00000139364 ENSG00000181291	not heteromer
1407	0.00677259	all PPI	ENSG00000139547 ENSG00000170426	not heteromer
1408	-0.0175398	all PPI	ENSG00000139549 ENSG00000163501	not heteromer
1409	-0.101487	all PPI	ENSG00000139624 ENSG00000172292	not heteromer
1410	-0.084222	all PPI	ENSG00000139631 ENSG00000144644	not heteromer
1411	0.466667	all PPI	ENSG00000139648 ENSG00000186049	not heteromer
1412	-0.0876669	all PPI	ENSG00000139722 ENSG00000167987	not heteromer
1413	-0.263668	all PPI	ENSG00000139793 ENSG00000152601	not heteromer
1414	-0.145568	all PPI	ENSG00000139800 ENSG00000152977	not heteromer
1415	-0.0606785	all PPI	ENSG00000139800 ENSG00000174963	not heteromer
1416	-0.183495	all PPI	ENSG00000139946 ENSG00000174516	not heteromer
1417	-0.0153548	all PPI	ENSG00000139946 ENSG00000197329	not heteromer
1418	0.119395	all PPI	ENSG00000139973 ENSG00000143469	not heteromer
1419	0.0753651	all PPI	ENSG00000140015 ENSG00000143473	not heteromer
1420	-0.137841	all PPI	ENSG00000140044 ENSG00000162772	not heteromer
1421	0.0775009	all PPI	ENSG00000140107 ENSG00000162241	not heteromer
1422	0.153138	all PPI	ENSG00000140262 ENSG00000196628	not heteromer
1423	0.159306	all PPI	ENSG00000140299 ENSG00000163141	not heteromer
1424	0.0153388	all PPI	ENSG00000140299 ENSG00000167654	not heteromer
1425	-0.0731062	all PPI	ENSG00000140332 ENSG00000196781	not heteromer
1426	0.0369193	all PPI	ENSG00000140350 ENSG00000143401	not heteromer
1427	-0.100105	all PPI	ENSG00000140416 ENSG00000198467	not heteromer
1428	-0.071639	all PPI	ENSG00000140465 ENSG00000140505	not heteromer
1429	-0.146953	all PPI	ENSG00000140478 ENSG00000159289	not heteromer
1430	0.0986116	all PPI	ENSG00000140548 ENSG00000178175	not heteromer
1431	-0.0081564	all PPI	ENSG00000140563 ENSG00000175471	not heteromer
1432	-0.0335978	all PPI	ENSG00000140575 ENSG00000145703	not heteromer
1433	-0.130507	all PPI	ENSG00000140575 ENSG00000183856	not heteromer
1434	-0.333747	all PPI	ENSG00000140577 ENSG00000160741	not heteromer
1435	0.131114	all PPI	ENSG00000140612 ENSG00000166562	not heteromer
1436	0.154187	all PPI	ENSG00000140623 ENSG00000184640	not heteromer
1437	-0.1571	all PPI	ENSG00000140859 ENSG00000167702	not heteromer
1438	-0.126755	all PPI	ENSG00000140937 ENSG00000140945	not heteromer
1439	0.206085	all PPI	ENSG00000140945 ENSG00000149654	not heteromer
1440	0.0550218	all PPI	ENSG00000140945 ENSG00000154162	not heteromer
1441	-0.0322937	all PPI	ENSG00000140945 ENSG00000179242	not heteromer
1442	0.226169	all PPI	ENSG00000140945 ENSG00000179776	not heteromer
1443	-0.0634407	all PPI	ENSG00000141232 ENSG00000183864	not heteromer
1444	-0.0128856	all PPI	ENSG00000141295 ENSG00000144306	not heteromer
1445	-0.122694	all PPI	ENSG00000141338 ENSG00000154258	not heteromer
1446	0.0815166	all PPI	ENSG00000141380 ENSG00000184402	not heteromer
1447	-0.166195	all PPI	ENSG00000141449 ENSG00000196208	not heteromer
1448	0.166847	all PPI	ENSG00000141503 ENSG00000154310	not heteromer
1449	0.0678507	all PPI	ENSG00000141560 ENSG00000167363	not heteromer
1450	0.29955	all PPI	ENSG00000141696 ENSG00000170275	not heteromer
1451	-0.301104	all PPI	ENSG00000141738 ENSG00000173166	not heteromer
1452	-0.00714286	all PPI	ENSG00000141837 ENSG00000148408	not heteromer
1453	-0.258381	all PPI	ENSG00000141837 ENSG00000198216	not heteromer
1454	-0.0421093	all PPI	ENSG00000141905 ENSG00000147862	not heteromer
1455	0.0521311	all PPI	ENSG00000141905 ENSG00000162599	not heteromer
1456	-0.0525282	all PPI	ENSG00000141934 ENSG00000162407	not heteromer
1457	-0.0540978	all PPI	ENSG00000141965 ENSG00000145780	not heteromer
1458	0.0477396	all PPI	ENSG00000142178 ENSG00000170145	not heteromer
1459	0.121945	all PPI	ENSG00000142188 ENSG00000183726	not heteromer
1460	-0.0411444	all PPI	ENSG00000142347 ENSG00000157483	not heteromer
1461	-0.236974	all PPI	ENSG00000142515 ENSG00000167751	not heteromer
1462	0.046664	all PPI	ENSG00000142583 ENSG00000197241	not heteromer
1463	-0.17549	all PPI	ENSG00000142606 ENSG00000196549	not heteromer
1464	-0.0165834	all PPI	ENSG00000142623 ENSG00000159339	not heteromer
1465	-0.195554	all PPI	ENSG00000142669 ENSG00000185437	not heteromer
1466	-0.349545	all PPI	ENSG00000142669 ENSG00000198478	not heteromer
1467	-0.114524	all PPI	ENSG00000142675 ENSG00000153721	not heteromer
1468	0.194477	all PPI	ENSG00000142700 ENSG00000176399	not heteromer
1469	0.0584677	all PPI	ENSG00000142789 ENSG00000219073	not heteromer
1470	-0.0934066	all PPI	ENSG00000142875 ENSG00000165059	not heteromer
1471	0.000399224	all PPI	ENSG00000142949 ENSG00000153707	not heteromer
1472	0.403509	all PPI	ENSG00000143105 ENSG00000182255	not heteromer
1473	-0.119819	all PPI	ENSG00000143171 ENSG00000186350	not heteromer
1474	0.277962	all PPI	ENSG00000143171 ENSG00000204231	not heteromer
1475	0.0128458	all PPI	ENSG00000143178 ENSG00000164458	not heteromer
1476	0.132145	all PPI	ENSG00000143184 ENSG00000143185	not heteromer
1477	-0.0722172	all PPI	ENSG00000143344 ENSG00000237441	not heteromer
1478	-0.0970473	all PPI	ENSG00000143387 ENSG00000163131	not heteromer
1479	0.185714	all PPI	ENSG00000143434 ENSG00000167680	not heteromer
1480	-0.145906	all PPI	ENSG00000143556 ENSG00000184330	not heteromer
1481	-0.203895	all PPI	ENSG00000143614 ENSG00000167491	not heteromer
1482	-0.12371	all PPI	ENSG00000143630 ENSG00000164588	not heteromer
1483	0.232878	all PPI	ENSG00000143776 ENSG00000171219	not heteromer
1484	-0.0669576	all PPI	ENSG00000143776 ENSG00000198752	not heteromer
1485	0.0736804	all PPI	ENSG00000143816 ENSG00000158955	not heteromer
1486	0.188592	all PPI	ENSG00000143847 ENSG00000177380	not heteromer
1487	-0.284672	all PPI	ENSG00000143882 ENSG00000155097	not heteromer
1488	0.392857	all PPI	ENSG00000143954 ENSG00000172016	not heteromer
1489	0.043734	all PPI	ENSG00000144191 ENSG00000198515	not heteromer
1490	0.0233288	all PPI	ENSG00000144218 ENSG00000172493	not heteromer
1491	0.138	all PPI	ENSG00000144331 ENSG00000151789	not heteromer
1492	-0.161998	all PPI	ENSG00000144488 ENSG00000187017	not heteromer
1493	-0.301233	all PPI	ENSG00000144579 ENSG00000144677	not heteromer
1494	-0.28323	all PPI	ENSG00000144579 ENSG00000175215	not heteromer
1495	-0.0765667	all PPI	ENSG00000144655 ENSG00000178662	not heteromer
1496	-0.258593	all PPI	ENSG00000144677 ENSG00000175215	not heteromer
1497	-0.0782083	all PPI	ENSG00000144749 ENSG00000198799	not heteromer
1498	-0.097253	all PPI	ENSG00000145335 ENSG00000173267	not heteromer
1499	-0.108465	all PPI	ENSG00000145349 ENSG00000148660	not heteromer
1500	-0.178409	all PPI	ENSG00000145362 ENSG00000151150	not heteromer
1501	-0.234657	all PPI	ENSG00000145451 ENSG00000145888	not heteromer
1502	0.114454	all PPI	ENSG00000145626 ENSG00000168671	not heteromer
1503	0.0227154	all PPI	ENSG00000145632 ENSG00000173846	not heteromer
1504	-0.199606	all PPI	ENSG00000145703 ENSG00000183856	not heteromer
1505	0.0228648	all PPI	ENSG00000145779 ENSG00000183578	not heteromer
1506	-0.104921	all PPI	ENSG00000145779 ENSG00000185361	not heteromer
1507	-0.0550851	all PPI	ENSG00000145794 ENSG00000157890	not heteromer
1508	0.0707692	all PPI	ENSG00000145863 ENSG00000151834	not heteromer
1509	-0.0593407	all PPI	ENSG00000145863 ENSG00000186297	not heteromer
1510	0.147805	all PPI	ENSG00000145864 ENSG00000163288	not heteromer
1511	0.148883	all PPI	ENSG00000145864 ENSG00000166206	not heteromer
1512	0.0559006	all PPI	ENSG00000145919 ENSG00000228075	not heteromer
1513	-0.152403	all PPI	ENSG00000146197 ENSG00000159307	not heteromer
1514	-0.0752306	all PPI	ENSG00000146247 ENSG00000185658	not heteromer
1515	-0.317857	all PPI	ENSG00000146360 ENSG00000181773	not heteromer
1516	0.6	all PPI	ENSG00000146383 ENSG00000146385	not heteromer
1517	0.00683002	all PPI	ENSG00000147364 ENSG00000156804	not heteromer
1518	-0.201538	all PPI	ENSG00000147432 ENSG00000169684	not heteromer
1519	0.105385	all PPI	ENSG00000147481 ENSG00000172554	not heteromer
1520	-0.0440315	all PPI	ENSG00000147488 ENSG00000186487	not heteromer
1521	-0.296261	all PPI	ENSG00000147509 ENSG00000171700	not heteromer
1522	0.0870722	all PPI	ENSG00000147533 ENSG00000155265	not heteromer
1523	-0.331579	all PPI	ENSG00000147535 ENSG00000203805	not heteromer
1524	-0.0130612	all PPI	ENSG00000147588 ENSG00000170323	not heteromer
1525	-0.0324675	all PPI	ENSG00000147613 ENSG00000159792	not heteromer
1526	0.00146365	all PPI	ENSG00000147614 ENSG00000159720	not heteromer
1527	0	all PPI	ENSG00000147852 ENSG00000157193	not heteromer
1528	0.0164321	all PPI	ENSG00000147853 ENSG00000162433	not heteromer
1529	-0.0438281	all PPI	ENSG00000147862 ENSG00000162599	not heteromer
1530	-0.206925	all PPI	ENSG00000147883 ENSG00000147889	not heteromer
1531	-0.203	all PPI	ENSG00000148110 ENSG00000156875	not heteromer
1532	0.5	all PPI	ENSG00000148136 ENSG00000204246	not heteromer
1533	-0.118776	all PPI	ENSG00000148156 ENSG00000187003	not heteromer
1534	0.189661	all PPI	ENSG00000148219 ENSG00000152092	not heteromer
1535	-0.0297106	all PPI	ENSG00000148335 ENSG00000203740	not heteromer
1536	-0.146437	all PPI	ENSG00000148339 ENSG00000181240	not heteromer
1537	0.141172	all PPI	ENSG00000148513 ENSG00000180777	not heteromer
1538	-0.198516	all PPI	ENSG00000148719 ENSG00000164031	not heteromer
1539	-0.156418	all PPI	ENSG00000148730 ENSG00000187840	not heteromer
1540	0.0446138	all PPI	ENSG00000148737 ENSG00000152284	not heteromer
1541	-0.155882	all PPI	ENSG00000148826 ENSG00000163623	not heteromer
1542	0.142857	all PPI	ENSG00000148826 ENSG00000165066	not heteromer
1543	-0.0330462	all PPI	ENSG00000148842 ENSG00000158158	not heteromer
1544	0.00736047	all PPI	ENSG00000148848 ENSG00000149451	not heteromer
1545	-0.093581	all PPI	ENSG00000148908 ENSG00000159788	not heteromer
1546	0.0910662	all PPI	ENSG00000148908 ENSG00000169220	not heteromer
1547	-0.0957557	all PPI	ENSG00000149150 ENSG00000167703	not heteromer
1548	0.130114	all PPI	ENSG00000149328 ENSG00000166105	not heteromer
1549	-0.357576	all PPI	ENSG00000149591 ENSG00000158710	not heteromer
1550	0.231346	all PPI	ENSG00000149596 ENSG00000154118	not heteromer
1551	0.150482	all PPI	ENSG00000149657 ENSG00000257103	not heteromer
1552	0.535714	all PPI	ENSG00000149742 ENSG00000196600	not heteromer
1553	-0.184055	all PPI	ENSG00000149782 ENSG00000182621	not heteromer
1554	0.0962706	all PPI	ENSG00000149968 ENSG00000166670	not heteromer
1555	0.0718361	all PPI	ENSG00000150394 ENSG00000154162	not heteromer
1556	-0.0258613	all PPI	ENSG00000150394 ENSG00000170558	not heteromer
1557	-0.0720236	all PPI	ENSG00000150394 ENSG00000179242	not heteromer
1558	-0.194271	all PPI	ENSG00000150712 ENSG00000166912	not heteromer
1559	0.13401	all PPI	ENSG00000150893 ENSG00000183090	not heteromer
1560	0.0733861	all PPI	ENSG00000150977 ENSG00000167705	not heteromer
1561	0.129092	all PPI	ENSG00000151062 ENSG00000157445	not heteromer
1562	0.00532359	all PPI	ENSG00000151067 ENSG00000157388	not heteromer
1563	-0.0253404	all PPI	ENSG00000151164 ENSG00000172613	not heteromer
1564	-0.0518301	all PPI	ENSG00000151224 ENSG00000168906	not heteromer
1565	-0.0872469	all PPI	ENSG00000151422 ENSG00000182511	not heteromer
1566	0.0656104	all PPI	ENSG00000151572 ENSG00000171714	not heteromer
1567	-0.152424	all PPI	ENSG00000151632 ENSG00000187134	not heteromer
1568	0.0500975	all PPI	ENSG00000151640 ENSG00000157851	not heteromer
1569	0.0544235	all PPI	ENSG00000151655 ENSG00000162267	not heteromer
1570	-0.0200816	all PPI	ENSG00000151693 ENSG00000153317	not heteromer
1571	-0.0342723	all PPI	ENSG00000151702 ENSG00000157554	not heteromer
1572	0.178918	all PPI	ENSG00000151929 ENSG00000156735	not heteromer
1573	-0.050891	all PPI	ENSG00000151952 ENSG00000181291	not heteromer
1574	-0.159551	all PPI	ENSG00000152076 ENSG00000163040	not heteromer
1575	-0.5	all PPI	ENSG00000152380 ENSG00000162391	not heteromer
1576	0.130103	all PPI	ENSG00000152402 ENSG00000164116	not heteromer
1577	-0.145722	all PPI	ENSG00000152518 ENSG00000185650	not heteromer
1578	-0.170435	all PPI	ENSG00000152689 ENSG00000171777	not heteromer
1579	-0.0119948	all PPI	ENSG00000152689 ENSG00000172575	not heteromer
1580	-0.0401588	all PPI	ENSG00000152822 ENSG00000168959	not heteromer
1581	-0.279989	all PPI	ENSG00000152932 ENSG00000169213	not heteromer
1582	-0.113111	all PPI	ENSG00000152953 ENSG00000169302	not heteromer
1583	-0.0607318	all PPI	ENSG00000152969 ENSG00000176049	not heteromer
1584	-0.212982	all PPI	ENSG00000152990 ENSG00000197177	not heteromer
1585	0.250877	all PPI	ENSG00000153048 ENSG00000172346	not heteromer
1586	-0.0764121	all PPI	ENSG00000153064 ENSG00000155629	not heteromer
1587	0.0540546	all PPI	ENSG00000153165 ENSG00000196862	not heteromer
1588	0.0138591	all PPI	ENSG00000153310 ENSG00000197872	not heteromer
1589	0.170714	all PPI	ENSG00000153786 ENSG00000163812	not heteromer
1590	-0.268377	all PPI	ENSG00000154127 ENSG00000160185	not heteromer
1591	-0.0356388	all PPI	ENSG00000154162 ENSG00000179242	not heteromer
1592	-0.174596	all PPI	ENSG00000154229 ENSG00000166501	not heteromer
1593	0.0543328	all PPI	ENSG00000154305 ENSG00000212710	not heteromer
1594	-0.0204203	all PPI	ENSG00000154305 ENSG00000236761	not heteromer
1595	0.0656578	all PPI	ENSG00000154370 ENSG00000162931	not heteromer
1596	-0.135446	all PPI	ENSG00000154380 ENSG00000196405	not heteromer
1597	0.268208	all PPI	ENSG00000154447 ENSG00000156463	not heteromer
1598	-0.279942	all PPI	ENSG00000154548 ENSG00000188529	not heteromer
1599	0.0335037	all PPI	ENSG00000154655 ENSG00000198945	not heteromer
1600	-0.216763	all PPI	ENSG00000154760 ENSG00000172716	not heteromer
1601	-0.25	all PPI	ENSG00000154783 ENSG00000180263	not heteromer
1602	-0.0487627	all PPI	ENSG00000154920 ENSG00000197774	not heteromer
1603	-0.152632	all PPI	ENSG00000154997 ENSG00000186522	not heteromer
1604	-0.11108	all PPI	ENSG00000155090 ENSG00000172059	not heteromer
1605	-0.0591541	all PPI	ENSG00000155508 ENSG00000198791	not heteromer
1606	-0.230411	all PPI	ENSG00000155545 ENSG00000198160	not heteromer
1607	-0.0111127	all PPI	ENSG00000155760 ENSG00000157240	not heteromer
1608	0.154972	all PPI	ENSG00000155875 ENSG00000188659	not heteromer
1609	0.0609592	all PPI	ENSG00000155903 ENSG00000185989	not heteromer
1610	0.0342802	all PPI	ENSG00000156006 ENSG00000171428	not heteromer
1611	-1	all PPI	ENSG00000156097 ENSG00000180929	not heteromer
1612	-0.201316	all PPI	ENSG00000156113 ENSG00000215262	not heteromer
1613	-0.071813	all PPI	ENSG00000156218 ENSG00000178031	not heteromer
1614	0.428571	all PPI	ENSG00000156282 ENSG00000156284	not heteromer
1615	0.246844	all PPI	ENSG00000156395 ENSG00000184985	not heteromer
1616	0.0205627	all PPI	ENSG00000156427 ENSG00000158815	not heteromer
1617	0.0830113	all PPI	ENSG00000156453 ENSG00000169851	not heteromer
1618	-0.155527	all PPI	ENSG00000156453 ENSG00000184226	not heteromer
1619	-0.0783501	all PPI	ENSG00000156453 ENSG00000197991	not heteromer
1620	-0.10377	all PPI	ENSG00000156475 ENSG00000221914	not heteromer
1621	0.00843618	all PPI	ENSG00000156486 ENSG00000170745	not heteromer
1622	0.0428986	all PPI	ENSG00000157326 ENSG00000187630	not heteromer
1623	0.184589	all PPI	ENSG00000157404 ENSG00000182578	not heteromer
1624	-0.171679	all PPI	ENSG00000157601 ENSG00000183486	not heteromer
1625	-0.0736046	all PPI	ENSG00000157827 ENSG00000161791	not heteromer
1626	-0.100044	all PPI	ENSG00000157827 ENSG00000184922	not heteromer
1627	-0.0672096	all PPI	ENSG00000158008 ENSG00000182197	not heteromer
1628	-0.028783	all PPI	ENSG00000158014 ENSG00000164756	not heteromer
1629	-0.0334724	all PPI	ENSG00000158246 ENSG00000183508	not heteromer
1630	-0.0800577	all PPI	ENSG00000158258 ENSG00000171603	not heteromer
1631	-0.163028	all PPI	ENSG00000158473 ENSG00000158488	not heteromer
1632	0.0717742	all PPI	ENSG00000158477 ENSG00000158485	not heteromer
1633	0.0429672	all PPI	ENSG00000158480 ENSG00000158792	not heteromer
1634	0.34903	all PPI	ENSG00000158604 ENSG00000184840	not heteromer
1635	-0.0991717	all PPI	ENSG00000158764 ENSG00000179914	not heteromer
1636	-0.112721	all PPI	ENSG00000159164 ENSG00000185518	not heteromer
1637	-0.0653508	all PPI	ENSG00000159184 ENSG00000170178	not heteromer
1638	-0.0349455	all PPI	ENSG00000159212 ENSG00000169504	not heteromer
1639	0.151667	all PPI	ENSG00000159228 ENSG00000159231	not heteromer
1640	0.0284973	all PPI	ENSG00000159363 ENSG00000187527	not heteromer
1641	0.180374	all PPI	ENSG00000159387 ENSG00000170549	not heteromer
1642	0.17747	all PPI	ENSG00000159387 ENSG00000170561	not heteromer
1643	-0.00158646	all PPI	ENSG00000159527 ENSG00000163218	not heteromer
1644	0.12675	all PPI	ENSG00000159753 ENSG00000186648	not heteromer
1645	-0.0649865	all PPI	ENSG00000159788 ENSG00000169220	not heteromer
1646	-0.0409637	all PPI	ENSG00000160072 ENSG00000197785	not heteromer
1647	-0.2173	all PPI	ENSG00000160179 ENSG00000172350	not heteromer
1648	0.00372409	all PPI	ENSG00000160460 ENSG00000173898	not heteromer
1649	0.189088	all PPI	ENSG00000160469 ENSG00000174672	not heteromer
1650	-0.170598	all PPI	ENSG00000160808 ENSG00000168530	not heteromer
1651	-0.21608	all PPI	ENSG00000161405 ENSG00000185811	not heteromer
1652	0.401772	all PPI	ENSG00000161509 ENSG00000183454	not heteromer
1653	-0.0137517	all PPI	ENSG00000161896 ENSG00000176095	not heteromer
1654	-1	all PPI	ENSG00000162188 ENSG00000167414	not heteromer
1655	-0.0661769	all PPI	ENSG00000162222 ENSG00000174521	not heteromer
1656	0.218577	all PPI	ENSG00000162365 ENSG00000187048	not heteromer
1657	-0.343599	all PPI	ENSG00000162378 ENSG00000203995	not heteromer
1658	0.423276	all PPI	ENSG00000162390 ENSG00000172497	not heteromer
1659	-0.30804	all PPI	ENSG00000162512 ENSG00000169439	not heteromer
1660	0.124105	all PPI	ENSG00000162545 ENSG00000163888	not heteromer
1661	-0.217025	all PPI	ENSG00000162595 ENSG00000165023	not heteromer
1662	0.0301377	all PPI	ENSG00000162636 ENSG00000167106	not heteromer
1663	0.156993	all PPI	ENSG00000162650 ENSG00000163635	not heteromer
1664	-0.0585288	all PPI	ENSG00000162676 ENSG00000165702	not heteromer
1665	-0.9	all PPI	ENSG00000162727 ENSG00000228198	not heteromer
1666	0.22107	all PPI	ENSG00000162728 ENSG00000187486	not heteromer
1667	0.025245	all PPI	ENSG00000162738 ENSG00000173218	not heteromer
1668	-0.0214061	all PPI	ENSG00000163064 ENSG00000164778	not heteromer
1669	-0.0393143	all PPI	ENSG00000163110 ENSG00000196923	not heteromer
1670	-0.476801	all PPI	ENSG00000163202 ENSG00000185966	not heteromer
1671	0.0856202	all PPI	ENSG00000163283 ENSG00000163286	not heteromer
1672	-0.201517	all PPI	ENSG00000163285 ENSG00000182256	not heteromer
1673	-0.0906305	all PPI	ENSG00000163293 ENSG00000172548	not heteromer
1674	0.131528	all PPI	ENSG00000163322 ENSG00000165660	not heteromer
1675	0.126288	all PPI	ENSG00000163359 ENSG00000206384	not heteromer
1676	0.103743	all PPI	ENSG00000163377 ENSG00000198673	not heteromer
1677	0.0838724	all PPI	ENSG00000163464 ENSG00000163823	not heteromer
1678	-0.327341	all PPI	ENSG00000163464 ENSG00000180871	not heteromer
1679	0.0750988	all PPI	ENSG00000163499 ENSG00000196431	not heteromer
1680	0.148626	all PPI	ENSG00000163501 ENSG00000164690	not heteromer
1681	-0.105788	all PPI	ENSG00000163554 ENSG00000197694	not heteromer
1682	-0.0125658	all PPI	ENSG00000163563 ENSG00000163564	not heteromer
1683	0.047416	all PPI	ENSG00000163638 ENSG00000173157	not heteromer
1684	0.200293	all PPI	ENSG00000163660 ENSG00000221978	not heteromer
1685	0.0384981	all PPI	ENSG00000163703 ENSG00000184164	not heteromer
1686	-0.0398478	all PPI	ENSG00000163817 ENSG00000174358	not heteromer
1687	0.0911293	all PPI	ENSG00000163823 ENSG00000180871	not heteromer
1688	0.115218	all PPI	ENSG00000163873 ENSG00000164418	not heteromer
1689	-0.238291	all PPI	ENSG00000163885 ENSG00000165972	not heteromer
1690	-0.0563987	all PPI	ENSG00000163993 ENSG00000171643	not heteromer
1691	0.00212408	all PPI	ENSG00000164023 ENSG00000198964	not heteromer
1692	0.177833	all PPI	ENSG00000164050 ENSG00000196576	not heteromer
1693	0.108958	all PPI	ENSG00000164056 ENSG00000187678	not heteromer
1694	-0.084882	all PPI	ENSG00000164070 ENSG00000170606	not heteromer
1695	-0.0805861	all PPI	ENSG00000164089 ENSG00000175309	not heteromer
1696	0.0773362	all PPI	ENSG00000164105 ENSG00000164576	not heteromer
1697	0.300249	all PPI	ENSG00000164111 ENSG00000197043	not heteromer
1698	-0.449415	all PPI	ENSG00000164134 ENSG00000172766	not heteromer
1699	-0.152235	all PPI	ENSG00000164305 ENSG00000165806	not heteromer
1700	0.13891	all PPI	ENSG00000164651 ENSG00000217236	not heteromer
1701	-0.0076919	all PPI	ENSG00000164692 ENSG00000168542	not heteromer
1702	-0.0697195	all PPI	ENSG00000164692 ENSG00000204262	not heteromer
1703	-0.309091	all PPI	ENSG00000164729 ENSG00000177710	not heteromer
1704	-0.0107749	all PPI	ENSG00000164796 ENSG00000183117	not heteromer
1705	0.464113	all PPI	ENSG00000164879 ENSG00000168748	not heteromer
1706	0.114164	all PPI	ENSG00000164879 ENSG00000174990	not heteromer
1707	0.41039	all PPI	ENSG00000164897 ENSG00000168591	not heteromer
1708	0.141142	all PPI	ENSG00000164949 ENSG00000166592	not heteromer
1709	0.0528065	all PPI	ENSG00000164951 ENSG00000172840	not heteromer
1710	-0.115272	all PPI	ENSG00000164985 ENSG00000166503	not heteromer
1711	-0.189555	all PPI	ENSG00000164985 ENSG00000167674	not heteromer
1712	0.0489969	all PPI	ENSG00000165029 ENSG00000198691	not heteromer
1713	-0.253758	all PPI	ENSG00000165046 ENSG00000168924	not heteromer
1714	-0.35248	all PPI	ENSG00000165215 ENSG00000189143	not heteromer
1715	-0.215686	all PPI	ENSG00000165409 ENSG00000170820	not heteromer
1716	0.0753699	all PPI	ENSG00000165521 ENSG00000214595	not heteromer
1717	-0.106289	all PPI	ENSG00000165752 ENSG00000169302	not heteromer
1718	-0.409701	all PPI	ENSG00000165799 ENSG00000173431	not heteromer
1719	-0.0135494	all PPI	ENSG00000165879 ENSG00000181274	not heteromer
1720	-0.00475255	all PPI	ENSG00000165886 ENSG00000168246	not heteromer
1721	0.09007	all PPI	ENSG00000165943 ENSG00000176903	not heteromer
1722	-0.136713	all PPI	ENSG00000165948 ENSG00000165949	not heteromer
1723	0.208999	all PPI	ENSG00000165995 ENSG00000182389	not heteromer
1724	-0.0481704	all PPI	ENSG00000165996 ENSG00000206527	not heteromer
1725	-0.219008	all PPI	ENSG00000166033 ENSG00000169495	not heteromer
1726	-0.0523461	all PPI	ENSG00000166046 ENSG00000176148	not heteromer
1727	0.0711552	all PPI	ENSG00000166068 ENSG00000188766	not heteromer
1728	0.0451275	all PPI	ENSG00000166068 ENSG00000198369	not heteromer
1729	-0.535714	all PPI	ENSG00000166317 ENSG00000172403	not heteromer
1730	-0.0519094	all PPI	ENSG00000166341 ENSG00000197410	not heteromer
1731	0.0463698	all PPI	ENSG00000166342 ENSG00000171208	not heteromer
1732	0.053913	all PPI	ENSG00000166363 ENSG00000170790	not heteromer
1733	0.109748	all PPI	ENSG00000166428 ENSG00000180287	not heteromer
1734	0.19731	all PPI	ENSG00000166793 ENSG00000175155	not heteromer
1735	-0.269173	all PPI	ENSG00000166800 ENSG00000171989	not heteromer
1736	0.0966714	all PPI	ENSG00000166869 ENSG00000187446	not heteromer
1737	-0.0572771	all PPI	ENSG00000166888 ENSG00000168610	not heteromer
1738	-0.0102559	all PPI	ENSG00000166888 ENSG00000173757	not heteromer
1739	0.1882	all PPI	ENSG00000166913 ENSG00000175793	not heteromer
1740	-0.0267901	all PPI	ENSG00000166923 ENSG00000180875	not heteromer
1741	-0.6	all PPI	ENSG00000166984 ENSG00000203690	not heteromer
1742	-0.0415413	all PPI	ENSG00000167081 ENSG00000185630	not heteromer
1743	-0.0709006	all PPI	ENSG00000167123 ENSG00000198756	not heteromer
1744	0.0711462	all PPI	ENSG00000167283 ENSG00000249222	not heteromer
1745	0.0634921	all PPI	ENSG00000167359 ENSG00000187918	not heteromer
1746	-0.5	all PPI	ENSG00000167360 ENSG00000176893	not heteromer
1747	-0.166529	all PPI	ENSG00000167380 ENSG00000263002	not heteromer
1748	-0.142822	all PPI	ENSG00000167487 ENSG00000198642	not heteromer
1749	-0.169005	all PPI	ENSG00000167535 ENSG00000182389	not heteromer
1750	0.0219271	all PPI	ENSG00000167554 ENSG00000198464	not heteromer
1751	-0.00226342	all PPI	ENSG00000167705 ENSG00000188026	not heteromer
1752	0.229825	all PPI	ENSG00000167769 ENSG00000177076	not heteromer
1753	-0.192809	all PPI	ENSG00000167840 ENSG00000235109	not heteromer
1754	-0.486166	all PPI	ENSG00000167895 ENSG00000170537	not heteromer
1755	0.0162206	all PPI	ENSG00000167971 ENSG00000177303	not heteromer
1756	-0.225597	all PPI	ENSG00000167977 ENSG00000180901	not heteromer
1757	-0.0588235	all PPI	ENSG00000168065 ENSG00000197891	not heteromer
1758	-0.0762875	all PPI	ENSG00000168135 ENSG00000184185	not heteromer
1759	-0.0712657	all PPI	ENSG00000168298 ENSG00000187837	not heteromer
1760	-0.0275768	all PPI	ENSG00000168348 ENSG00000173404	not heteromer
1761	-0.253588	all PPI	ENSG00000168453 ENSG00000171988	not heteromer
1762	-0.28402	all PPI	ENSG00000168530 ENSG00000198336	not heteromer
1763	-0.0197017	all PPI	ENSG00000168610 ENSG00000170581	not heteromer
1764	0.357143	all PPI	ENSG00000168748 ENSG00000174990	not heteromer
1765	0.185843	all PPI	ENSG00000168748 ENSG00000185015	not heteromer
1766	-0.102784	all PPI	ENSG00000168916 ENSG00000180357	not heteromer
1767	0.290276	all PPI	ENSG00000168925 ENSG00000168928	not heteromer
1768	0.166146	all PPI	ENSG00000169071 ENSG00000185483	not heteromer
1769	0.119098	all PPI	ENSG00000169252 ENSG00000188778	not heteromer
1770	-0.318182	all PPI	ENSG00000169340 ENSG00000185624	not heteromer
1771	0.369697	all PPI	ENSG00000169344 ENSG00000169347	not heteromer
1772	0.441579	all PPI	ENSG00000169385 ENSG00000169397	not heteromer
1773	0.0595504	all PPI	ENSG00000169427 ENSG00000171303	not heteromer
1774	0.225329	all PPI	ENSG00000169469 ENSG00000169474	not heteromer
1775	0.0858922	all PPI	ENSG00000169495 ENSG00000170801	not heteromer
1776	-0.219644	all PPI	ENSG00000169744 ENSG00000198728	not heteromer
1777	0.0351272	all PPI	ENSG00000169851 ENSG00000184226	not heteromer
1778	-0.164392	all PPI	ENSG00000169851 ENSG00000197991	not heteromer
1779	-0.128477	all PPI	ENSG00000169967 ENSG00000198909	not heteromer
1780	-0.130645	all PPI	ENSG00000170027 ENSG00000175793	not heteromer
1781	-0.0747378	all PPI	ENSG00000170035 ENSG00000170142	not heteromer
1782	-0.0785526	all PPI	ENSG00000170074 ENSG00000182230	not heteromer
1783	0.0692376	all PPI	ENSG00000170122 ENSG00000186564	not heteromer
1784	-0.228942	all PPI	ENSG00000170122 ENSG00000187140	not heteromer
1785	-0.0939788	all PPI	ENSG00000170234 ENSG00000171813	not heteromer
1786	0.0107173	all PPI	ENSG00000170298 ENSG00000171916	not heteromer
1787	0.056753	all PPI	ENSG00000170340 ENSG00000177191	not heteromer
1788	-0.00418036	all PPI	ENSG00000170345 ENSG00000175592	not heteromer
1789	0.425546	all PPI	ENSG00000170382 ENSG00000175928	not heteromer
1790	0.0384676	all PPI	ENSG00000170439 ENSG00000185432	not heteromer
1791	0.192009	all PPI	ENSG00000170465 ENSG00000185479	not heteromer
1792	-0.159545	all PPI	ENSG00000170549 ENSG00000176842	not heteromer
1793	-0.204865	all PPI	ENSG00000170558 ENSG00000179242	not heteromer
1794	-0.113772	all PPI	ENSG00000170561 ENSG00000176842	not heteromer
1795	-0.428648	all PPI	ENSG00000170561 ENSG00000177508	not heteromer
1796	0.0672647	all PPI	ENSG00000170581 ENSG00000173757	not heteromer
1797	0.0565977	all PPI	ENSG00000170949 ENSG00000197497	not heteromer
1798	-0.7	all PPI	ENSG00000170953 ENSG00000197125	not heteromer
1799	0.103251	all PPI	ENSG00000171044 ENSG00000206579	not heteromer
1800	-0.0663591	all PPI	ENSG00000171044 ENSG00000221947	not heteromer
1801	0.241531	all PPI	ENSG00000171049 ENSG00000187474	not heteromer
1802	0.180447	all PPI	ENSG00000171150 ENSG00000180008	not heteromer
1803	0.133353	all PPI	ENSG00000171219 ENSG00000198752	not heteromer
1804	-0.148614	all PPI	ENSG00000171223 ENSG00000177606	not heteromer
1805	0.196684	all PPI	ENSG00000171295 ENSG00000198429	not heteromer
1806	-0.00194901	all PPI	ENSG00000171316 ENSG00000177200	not heteromer
1807	0.020539	all PPI	ENSG00000171346 ENSG00000171401	not heteromer
1808	0.213202	all PPI	ENSG00000171385 ENSG00000184408	not heteromer
1809	0.0424242	all PPI	ENSG00000171446 ENSG00000204897	not heteromer
1810	-0.125073	all PPI	ENSG00000171466 ENSG00000171469	not heteromer
1811	0.571429	all PPI	ENSG00000171496 ENSG00000173679	not heteromer
1812	-0.0815466	all PPI	ENSG00000171587 ENSG00000177103	not heteromer
1813	0.0502252	all PPI	ENSG00000171703 ENSG00000187735	not heteromer
1814	0.0824561	all PPI	ENSG00000171777 ENSG00000172575	not heteromer
1815	0.0149479	all PPI	ENSG00000171786 ENSG00000177551	not heteromer
1816	1	all PPI	ENSG00000171936 ENSG00000176231	not heteromer
1817	0.083004	all PPI	ENSG00000172123 ENSG00000205045	not heteromer
1818	0.0315606	all PPI	ENSG00000172216 ENSG00000221869	not heteromer
1819	-0.119805	all PPI	ENSG00000172466 ENSG00000186496	not heteromer
1820	-0.428571	all PPI	ENSG00000172519 ENSG00000186723	not heteromer
1821	-0.0962549	all PPI	ENSG00000172845 ENSG00000185591	not heteromer
1822	-0.209029	all PPI	ENSG00000172915 ENSG00000198589	not heteromer
1823	-0.0684022	all PPI	ENSG00000172932 ENSG00000198720	not heteromer
1824	0.100454	all PPI	ENSG00000173041 ENSG00000198039	not heteromer
1825	0.222329	all PPI	ENSG00000173114 ENSG00000175928	not heteromer
1826	-0.0151661	all PPI	ENSG00000173171 ENSG00000177034	not heteromer
1827	-0.00727	all PPI	ENSG00000173175 ENSG00000174233	not heteromer
1828	-0.101425	all PPI	ENSG00000173264 ENSG00000180998	not heteromer
1829	1	all PPI	ENSG00000173285 ENSG00000180708	not heteromer
1830	-0.0983596	all PPI	ENSG00000173482 ENSG00000196090	not heteromer
1831	-0.17486	all PPI	ENSG00000173517 ENSG00000188305	not heteromer
1832	-0.107692	all PPI	ENSG00000173826 ENSG00000184611	not heteromer
1833	-0.00852108	all PPI	ENSG00000173852 ENSG00000177990	not heteromer
1834	-0.0219512	all PPI	ENSG00000173918 ENSG00000184471	not heteromer
1835	-0.0292622	all PPI	ENSG00000173960 ENSG00000215114	not heteromer
1836	-0.053756	all PPI	ENSG00000174238 ENSG00000180957	not heteromer
1837	0.00262296	all PPI	ENSG00000174437 ENSG00000196296	not heteromer
1838	-0.0351414	all PPI	ENSG00000174485 ENSG00000198837	not heteromer
1839	-0.471733	all PPI	ENSG00000174516 ENSG00000197329	not heteromer
1840	-0.125889	all PPI	ENSG00000174527 ENSG00000197879	not heteromer
1841	-0.134773	all PPI	ENSG00000174791 ENSG00000187994	not heteromer
1842	0.162399	all PPI	ENSG00000174839 ENSG00000205593	not heteromer
1843	-0.195742	all PPI	ENSG00000174951 ENSG00000176920	not heteromer
1844	0.0445665	all PPI	ENSG00000174990 ENSG00000185015	not heteromer
1845	-0.160531	all PPI	ENSG00000175048 ENSG00000204160	not heteromer
1846	-0.156834	all PPI	ENSG00000175414 ENSG00000196503	not heteromer
1847	0.0231535	all PPI	ENSG00000175564 ENSG00000175567	not heteromer
1848	0.082953	all PPI	ENSG00000175602 ENSG00000205476	not heteromer
1849	0.0144288	all PPI	ENSG00000175906 ENSG00000188042	not heteromer
1850	-0.0238095	all PPI	ENSG00000176009 ENSG00000187855	not heteromer
1851	-0.225875	all PPI	ENSG00000176009 ENSG00000232237	not heteromer
1852	0.0232007	all PPI	ENSG00000176024 ENSG00000256683	not heteromer
1853	-0.0757925	all PPI	ENSG00000176049 ENSG00000188385	not heteromer
1854	0.0619623	all PPI	ENSG00000176444 ENSG00000179335	not heteromer
1855	-0.122776	all PPI	ENSG00000176566 ENSG00000182308	not heteromer
1856	-0.169076	all PPI	ENSG00000176624 ENSG00000181588	not heteromer
1857	0.0163703	all PPI	ENSG00000176624 ENSG00000183496	not heteromer
1858	0.114857	all PPI	ENSG00000176624 ENSG00000254726	not heteromer
1859	0.00480473	all PPI	ENSG00000176783 ENSG00000204130	not heteromer
1860	0.0479661	all PPI	ENSG00000176974 ENSG00000182199	not heteromer
1861	0	all PPI	ENSG00000176979 ENSG00000183718	not heteromer
1862	1	all PPI	ENSG00000177151 ENSG00000196240	not heteromer
1863	-0.384615	all PPI	ENSG00000177201 ENSG00000177212	not heteromer
1864	0.10361	all PPI	ENSG00000177272 ENSG00000182255	not heteromer
1865	0.7	all PPI	ENSG00000177300 ENSG00000185758	not heteromer
1866	0.144989	all PPI	ENSG00000177301 ENSG00000182255	not heteromer
1867	0.21552	all PPI	ENSG00000177409 ENSG00000205413	not heteromer
1868	-0.137587	all PPI	ENSG00000177542 ENSG00000182902	not heteromer
1869	-0.0524242	all PPI	ENSG00000177688 ENSG00000184900	not heteromer
1870	-0.37479	all PPI	ENSG00000177938 ENSG00000198898	not heteromer
1871	-0.0875397	all PPI	ENSG00000177954 ENSG00000185088	not heteromer
1872	0.131443	all PPI	ENSG00000178021 ENSG00000189241	not heteromer
1873	-0.0128039	all PPI	ENSG00000178363 ENSG00000178372	not heteromer
1874	-0.0302194	all PPI	ENSG00000178573 ENSG00000182759	not heteromer
1875	0.142857	all PPI	ENSG00000178586 ENSG00000182083	not heteromer
1876	-0.0460812	all PPI	ENSG00000178700 ENSG00000228716	not heteromer
1877	-0.213686	all PPI	ENSG00000178919 ENSG00000186790	not heteromer
1878	-0.357895	all PPI	ENSG00000178934 ENSG00000205076	not heteromer
1879	-0.047656	all PPI	ENSG00000178988 ENSG00000179010	not heteromer
1880	0.0242134	all PPI	ENSG00000179148 ENSG00000179477	not heteromer
1881	0.209925	all PPI	ENSG00000179242 ENSG00000179776	not heteromer
1882	-0.002118	all PPI	ENSG00000179361 ENSG00000205143	not heteromer
1883	-0.0260625	all PPI	ENSG00000179603 ENSG00000196277	not heteromer
1884	-0.0220245	all PPI	ENSG00000179817 ENSG00000179826	not heteromer
1885	0.238095	all PPI	ENSG00000180305 ENSG00000182931	not heteromer
1886	1	all PPI	ENSG00000180346 ENSG00000183340	not heteromer
1887	1	all PPI	ENSG00000180658 ENSG00000243896	not heteromer
1888	-0.175244	all PPI	ENSG00000180720 ENSG00000181072	not heteromer
1889	-1	all PPI	ENSG00000180785 ENSG00000197428	not heteromer
1890	0.357143	all PPI	ENSG00000180934 ENSG00000183389	not heteromer
1891	0.0238095	all PPI	ENSG00000181009 ENSG00000181074	not heteromer
1892	-0.294503	all PPI	ENSG00000181218 ENSG00000188486	not heteromer
1893	-0.211472	all PPI	ENSG00000181449 ENSG00000182968	not heteromer
1894	0.714286	all PPI	ENSG00000181552 ENSG00000181562	not heteromer
1895	0.279383	all PPI	ENSG00000181588 ENSG00000183496	not heteromer
1896	0.375289	all PPI	ENSG00000181588 ENSG00000254726	not heteromer
1897	-1	all PPI	ENSG00000181609 ENSG00000205495	not heteromer
1898	-1	all PPI	ENSG00000181963 ENSG00000196778	not heteromer
1899	0.227692	all PPI	ENSG00000182111 ENSG00000197123	not heteromer
1900	-0.0228453	all PPI	ENSG00000182132 ENSG00000185774	not heteromer
1901	0.0504348	all PPI	ENSG00000182333 ENSG00000204022	not heteromer
1902	0.423529	all PPI	ENSG00000182334 ENSG00000183303	not heteromer
1903	0.00585119	all PPI	ENSG00000182580 ENSG00000196411	not heteromer
1904	1	all PPI	ENSG00000182613 ENSG00000185372	not heteromer
1905	-0.169991	all PPI	ENSG00000182667 ENSG00000183715	not heteromer
1906	-0.0991626	all PPI	ENSG00000182732 ENSG00000182901	not heteromer
1907	0.0777469	all PPI	ENSG00000182759 ENSG00000204103	not heteromer
1908	0.151787	all PPI	ENSG00000182782 ENSG00000255398	not heteromer
1909	0.0858359	all PPI	ENSG00000182866 ENSG00000254087	not heteromer
1910	0.0745945	all PPI	ENSG00000182952 ENSG00000198830	not heteromer
1911	-0.142857	all PPI	ENSG00000183269 ENSG00000205409	not heteromer
1912	-0.1	all PPI	ENSG00000183310 ENSG00000196539	not heteromer
1913	-0.086385	all PPI	ENSG00000183496 ENSG00000254726	not heteromer
1914	-0.0523727	all PPI	ENSG00000183578 ENSG00000185361	not heteromer
1915	-0.350877	all PPI	ENSG00000183709 ENSG00000197110	not heteromer
1916	-0.104354	all PPI	ENSG00000183775 ENSG00000183783	not heteromer
1917	-0.258121	all PPI	ENSG00000184007 ENSG00000184489	not heteromer
1918	1	all PPI	ENSG00000184155 ENSG00000196184	not heteromer
1919	-0.0270529	all PPI	ENSG00000184156 ENSG00000185760	not heteromer
1920	-0.0899768	all PPI	ENSG00000184428 ENSG00000198900	not heteromer
1921	-0.0210302	all PPI	ENSG00000184486 ENSG00000185668	not heteromer
1922	-0.0408643	all PPI	ENSG00000184486 ENSG00000198914	not heteromer
1923	0.0402719	all PPI	ENSG00000184492 ENSG00000186564	not heteromer
1924	-0.0211611	all PPI	ENSG00000184492 ENSG00000187140	not heteromer
1925	-0.115442	all PPI	ENSG00000184743 ENSG00000198513	not heteromer
1926	-0.0571952	all PPI	ENSG00000184908 ENSG00000186510	not heteromer
1927	1	all PPI	ENSG00000184954 ENSG00000188324	not heteromer
1928	0.101046	all PPI	ENSG00000185033 ENSG00000196189	not heteromer
1929	-0.516667	all PPI	ENSG00000185069 ENSG00000186442	not heteromer
1930	-0.18774	all PPI	ENSG00000185130 ENSG00000233822	not heteromer
1931	-0.0389372	all PPI	ENSG00000185437 ENSG00000198478	not heteromer
1932	-0.00545705	all PPI	ENSG00000185513 ENSG00000198945	not heteromer
1933	-0.0377354	all PPI	ENSG00000185615 ENSG00000185624	not heteromer
1934	-0.65	all PPI	ENSG00000186038 ENSG00000186090	not heteromer
1935	0.223397	all PPI	ENSG00000186115 ENSG00000186529	not heteromer
1936	0.310709	all PPI	ENSG00000186160 ENSG00000186377	not heteromer
1937	-0.059667	all PPI	ENSG00000186564 ENSG00000204779	not heteromer
1938	-0.0667464	all PPI	ENSG00000186832 ENSG00000186847	not heteromer
1939	0.0778698	all PPI	ENSG00000187097 ENSG00000197586	not heteromer
1940	-0.0760902	all PPI	ENSG00000187140 ENSG00000204779	not heteromer
1941	-0.30296	all PPI	ENSG00000187537 ENSG00000222036	not heteromer
1942	-0.102911	all PPI	ENSG00000187626 ENSG00000189298	not heteromer
1943	-0.361537	all PPI	ENSG00000187735 ENSG00000204219	not heteromer
1944	0.204313	all PPI	ENSG00000187801 ENSG00000187815	not heteromer
1945	-0.138754	all PPI	ENSG00000188050 ENSG00000235631	not heteromer
1946	0.120879	all PPI	ENSG00000188581 ENSG00000221880	not heteromer
1947	0.0770563	all PPI	ENSG00000188620 ENSG00000215612	not heteromer
1948	-0.0353096	all PPI	ENSG00000188624 ENSG00000204866	not heteromer
1949	-0.126008	all PPI	ENSG00000188816 ENSG00000215612	not heteromer
1950	0.155642	all PPI	ENSG00000188910 ENSG00000189433	not heteromer
1951	0.353846	all PPI	ENSG00000188984 ENSG00000204518	not heteromer
1952	0.0450244	all PPI	ENSG00000189144 ENSG00000197863	not heteromer
1953	0.6	all PPI	ENSG00000189169 ENSG00000212935	not heteromer
1954	0.15018	all PPI	ENSG00000189180 ENSG00000196693	not heteromer
1955	-0.0948283	all PPI	ENSG00000189190 ENSG00000213020	not heteromer
1956	0.0597666	all PPI	ENSG00000189350 ENSG00000198718	not heteromer
1957	-0.328812	all PPI	ENSG00000196091 ENSG00000221986	not heteromer
1958	-0.112745	all PPI	ENSG00000196109 ENSG00000269067	not heteromer
1959	0.129914	all PPI	ENSG00000196126 ENSG00000198502	not heteromer
1960	0.135191	all PPI	ENSG00000196350 ENSG00000213973	not heteromer
1961	-0.101193	all PPI	ENSG00000196363 ENSG00000196981	not heteromer
1962	-0.026317	all PPI	ENSG00000196415 ENSG00000197561	not heteromer
1963	0.094916	all PPI	ENSG00000196502 ENSG00000197165	not heteromer
1964	0.0946951	all PPI	ENSG00000196620 ENSG00000197888	not heteromer
1965	0.223906	all PPI	ENSG00000196659 ENSG00000197557	not heteromer
1966	-0.10852	all PPI	ENSG00000196735 ENSG00000237541	not heteromer
1967	0.0739218	all PPI	ENSG00000197208 ENSG00000197375	not heteromer
1968	0.603175	all PPI	ENSG00000197454 ENSG00000203663	not heteromer
1969	0.116385	all PPI	ENSG00000197555 ENSG00000213445	not heteromer
1970	-1	all PPI	ENSG00000197706 ENSG00000205330	not heteromer
1971	0.294911	all PPI	ENSG00000198074 ENSG00000227471	not heteromer
1972	-0.367086	all PPI	ENSG00000198077 ENSG00000255974	not heteromer
1973	-0.0128925	all PPI	ENSG00000198535 ENSG00000205502	not heteromer
1974	-0.119048	all PPI	ENSG00000198704 ENSG00000211445	not heteromer
1975	0.108392	all PPI	ENSG00000198818 ENSG00000213064	not heteromer
1976	-0.165207	all PPI	ENSG00000203857 ENSG00000203859	not heteromer
1977	-0.156602	all PPI	ENSG00000204252 ENSG00000231389	not heteromer
1978	0.0920088	all PPI	ENSG00000204388 ENSG00000204389	not heteromer
1979	-0.0447863	all PPI	ENSG00000204516 ENSG00000204520	not heteromer
1980	0.29303	all PPI	ENSG00000204525 ENSG00000234745	not heteromer
1981	1	all PPI	ENSG00000204632 ENSG00000206503	not heteromer
1982	0.0962875	all PPI	ENSG00000204657 ENSG00000204688	not heteromer
1983	-0.390909	all PPI	ENSG00000204880 ENSG00000212721	not heteromer
1984	-1	all PPI	ENSG00000206203 ENSG00000212122	not heteromer
1985	-0.308824	all PPI	ENSG00000212899 ENSG00000212900	not heteromer
1986	0.5	all PPI	ENSG00000213215 ENSG00000221910	not heteromer
1987	-0.3	all PPI	ENSG00000221837 ENSG00000243489	not heteromer
1988	-0.283516	all PPI	ENSG00000221937 ENSG00000236398	not heteromer
1989	-0.326316	all PPI	ENSG00000221938 ENSG00000221989	not heteromer
1990	-0.00784314	all PPI	ENSG00000223609 ENSG00000244734	not heteromer
1991	-0.489253	all PPI	ENSG00000223638 ENSG00000229292	not heteromer
1992	-0.3	all PPI	ENSG00000226288 ENSG00000232268	not heteromer
1993	0.0565751	all PPI	ENSG00000228278 ENSG00000229314	not heteromer
1994	-0.182273	all PPI	ENSG00000242221 ENSG00000243130	not heteromer
1995	0.0666211	all PPI	ENSG00000243955 ENSG00000244067	not heteromer
1996	0.253887	all PPI	ENSG00000255374 ENSG00000256436	not heteromer
1997	0.0124884	all PPI	ENSG00000268964 ENSG00000269526	not heteromer
1998	-0.0011029	direct PPI	ENSG00000050820 ENSG00000100842	heteromer
[truncated: 1,997 more rows]

## Sheet: C
	$r_{p}$	dataset	gene ids	heteromer or not
0	0.686154	all PPI	ENSG00000067057 ENSG00000141959	not heteromer
1	0.686154	direct PPI	ENSG00000067057 ENSG00000141959	not heteromer
2	0.76932	all PPI	ENSG00000070831 ENSG00000136238	not heteromer
3	0.76932	direct PPI	ENSG00000070831 ENSG00000136238	not heteromer
4	0.705267	all PPI	ENSG00000078668 ENSG00000165637	not heteromer
5	0.705267	direct PPI	ENSG00000078668 ENSG00000165637	not heteromer
6	0.250499	all PPI	ENSG00000083444 ENSG00000106397	not heteromer
7	0.250499	direct PPI	ENSG00000083444 ENSG00000106397	not heteromer
8	-0.144106	all PPI	ENSG00000100243 ENSG00000159348	not heteromer
9	-0.144106	direct PPI	ENSG00000100243 ENSG00000159348	not heteromer
10	-0.0193772	all PPI	ENSG00000100345 ENSG00000105357	not heteromer
11	-0.0193772	direct PPI	ENSG00000100345 ENSG00000105357	not heteromer
12	0.504718	all PPI	ENSG00000111652 ENSG00000144524	not heteromer
13	0.504718	direct PPI	ENSG00000111652 ENSG00000144524	not heteromer
14	-0.721154	all PPI	ENSG00000114988 ENSG00000169223	not heteromer
15	-0.721154	direct PPI	ENSG00000114988 ENSG00000169223	not heteromer
16	0.522386	all PPI	ENSG00000117450 ENSG00000167815	not heteromer
17	0.522386	direct PPI	ENSG00000117450 ENSG00000167815	not heteromer
18	0.432154	all PPI	ENSG00000135720 ENSG00000144635	not heteromer
19	0.432154	direct PPI	ENSG00000135720 ENSG00000144635	not heteromer
20	-0.058734	all PPI	ENSG00000138069 ENSG00000166128	not heteromer
21	-0.058734	direct PPI	ENSG00000138069 ENSG00000166128	not heteromer
22	0.449681	all PPI	ENSG00000149591 ENSG00000158710	not heteromer
23	0.449681	direct PPI	ENSG00000149591 ENSG00000158710	not heteromer
24	0.416379	all PPI	ENSG00000158604 ENSG00000184840	not heteromer
25	0.416379	direct PPI	ENSG00000158604 ENSG00000184840	not heteromer
26	0.112857	all PPI	ENSG00000159228 ENSG00000159231	not heteromer
27	0.112857	direct PPI	ENSG00000159228 ENSG00000159231	not heteromer
28	0.477601	all PPI	ENSG00000170027 ENSG00000175793	not heteromer
29	0.477601	direct PPI	ENSG00000170027 ENSG00000175793	not heteromer
30	0.0750298	all PPI	ENSG00000176974 ENSG00000182199	not heteromer
31	0.0750298	direct PPI	ENSG00000176974 ENSG00000182199	not heteromer
32	0.0643672	all PPI	ENSG00000134717 ENSG00000145741	not heteromer
33	0.0643672	direct PPI	ENSG00000134717 ENSG00000145741	not heteromer
34	0.0756479	all PPI	ENSG00000126458 ENSG00000133818	not heteromer
35	0.0756479	direct PPI	ENSG00000126458 ENSG00000133818	not heteromer
36	0.146302	all PPI	ENSG00000164070 ENSG00000170606	not heteromer
37	0.146302	direct PPI	ENSG00000164070 ENSG00000170606	not heteromer
38	-0.254368	all PPI	ENSG00000174238 ENSG00000180957	not heteromer
39	-0.254368	direct PPI	ENSG00000174238 ENSG00000180957	not heteromer
40	0.251358	all PPI	ENSG00000058668 ENSG00000070961	not heteromer
41	0.251358	direct PPI	ENSG00000058668 ENSG00000070961	not heteromer
42	0.515184	all PPI	ENSG00000066777 ENSG00000124198	heteromer
43	0.515184	direct PPI	ENSG00000066777 ENSG00000124198	not heteromer
44	0.45743	all PPI	ENSG00000115310 ENSG00000133318	heteromer
45	0.45743	direct PPI	ENSG00000115310 ENSG00000133318	heteromer
46	0.0343934	all PPI	ENSG00000075420 ENSG00000102531	not heteromer
47	0.0343934	direct PPI	ENSG00000075420 ENSG00000102531	not heteromer
48	0.445832	all PPI	ENSG00000172531 ENSG00000186298	heteromer
49	0.445832	direct PPI	ENSG00000172531 ENSG00000186298	not heteromer
50	0.24995	all PPI	ENSG00000116266 ENSG00000136854	not heteromer
51	0.24995	direct PPI	ENSG00000116266 ENSG00000136854	not heteromer
52	-0.00399721	all PPI	ENSG00000140575 ENSG00000145703	not heteromer
53	-0.00399721	direct PPI	ENSG00000140575 ENSG00000145703	not heteromer
54	0.615692	all PPI	ENSG00000080824 ENSG00000096384	heteromer
55	0.615692	direct PPI	ENSG00000080824 ENSG00000096384	not heteromer
56	0.159449	all PPI	ENSG00000101079 ENSG00000104419	not heteromer
57	0.159449	direct PPI	ENSG00000101079 ENSG00000104419	not heteromer
58	-0.0826118	all PPI	ENSG00000127946 ENSG00000130787	not heteromer
59	-0.0826118	direct PPI	ENSG00000127946 ENSG00000130787	not heteromer
60	0.586151	all PPI	ENSG00000138448 ENSG00000161638	not heteromer
61	0.586151	direct PPI	ENSG00000138448 ENSG00000161638	not heteromer
62	-0.473733	all PPI	ENSG00000126858 ENSG00000140983	not heteromer
63	-0.473733	direct PPI	ENSG00000126858 ENSG00000140983	not heteromer
64	0.295845	all PPI	ENSG00000164305 ENSG00000165806	not heteromer
65	0.295845	direct PPI	ENSG00000164305 ENSG00000165806	not heteromer
66	0.461516	all PPI	ENSG00000164924 ENSG00000175793	heteromer
67	0.461516	direct PPI	ENSG00000164924 ENSG00000175793	not heteromer
68	-0.303637	all PPI	ENSG00000079819 ENSG00000159023	not heteromer
69	-0.303637	direct PPI	ENSG00000079819 ENSG00000159023	not heteromer
70	-0.037243	all PPI	ENSG00000100934 ENSG00000101310	not heteromer
71	-0.037243	direct PPI	ENSG00000100934 ENSG00000101310	not heteromer
72	0.625327	all PPI	ENSG00000128989 ENSG00000143420	not heteromer
73	0.625327	direct PPI	ENSG00000128989 ENSG00000143420	not heteromer
74	0.376862	all PPI	ENSG00000119787 ENSG00000184743	not heteromer
75	0.376862	direct PPI	ENSG00000119787 ENSG00000184743	not heteromer
76	0.130553	all PPI	ENSG00000164985 ENSG00000167674	not heteromer
77	0.130553	direct PPI	ENSG00000164985 ENSG00000167674	not heteromer
78	0.255462	all PPI	ENSG00000123213 ENSG00000172009	not heteromer
79	0.255462	direct PPI	ENSG00000123213 ENSG00000172009	not heteromer
80	-0.039654	all PPI	ENSG00000109107 ENSG00000149925	not heteromer
81	-0.039654	direct PPI	ENSG00000109107 ENSG00000149925	not heteromer
82	-0.0213855	all PPI	ENSG00000135018 ENSG00000160803	heteromer
83	-0.0213855	direct PPI	ENSG00000135018 ENSG00000160803	heteromer
84	0.712276	all PPI	ENSG00000079462 ENSG00000168092	not heteromer
85	0.712276	direct PPI	ENSG00000079462 ENSG00000168092	not heteromer
86	-0.146635	all PPI	ENSG00000132024 ENSG00000154222	not heteromer
87	-0.146635	direct PPI	ENSG00000132024 ENSG00000154222	not heteromer
88	0.66957	all PPI	ENSG00000088256 ENSG00000156052	not heteromer
89	0.66957	direct PPI	ENSG00000088256 ENSG00000156052	not heteromer
90	0.177061	all PPI	ENSG00000164111 ENSG00000197043	not heteromer
91	0.177061	direct PPI	ENSG00000164111 ENSG00000197043	not heteromer
92	0.176697	all PPI	ENSG00000111348 ENSG00000141522	not heteromer
93	0.176697	direct PPI	ENSG00000111348 ENSG00000141522	not heteromer
94	0.272066	all PPI	ENSG00000100614 ENSG00000138032	not heteromer
95	0.272066	direct PPI	ENSG00000100614 ENSG00000138032	not heteromer
96	0.0823962	all PPI	ENSG00000163110 ENSG00000196923	not heteromer
97	0.0823962	direct PPI	ENSG00000163110 ENSG00000196923	not heteromer
98	-0.0337559	all PPI	ENSG00000004864 ENSG00000115840	not heteromer
99	-0.0337559	direct PPI	ENSG00000004864 ENSG00000115840	not heteromer
100	-0.0410346	all PPI	ENSG00000100345 ENSG00000133026	not heteromer
101	-0.0410346	direct PPI	ENSG00000100345 ENSG00000133026	not heteromer
102	-0.132029	all PPI	ENSG00000145703 ENSG00000183856	not heteromer
103	-0.132029	direct PPI	ENSG00000145703 ENSG00000183856	not heteromer
104	-0.28394	all PPI	ENSG00000131504 ENSG00000139734	not heteromer
105	-0.28394	direct PPI	ENSG00000131504 ENSG00000139734	not heteromer
106	0.432153	all PPI	ENSG00000116560 ENSG00000121390	not heteromer
107	0.432153	direct PPI	ENSG00000116560 ENSG00000121390	not heteromer
108	0.161404	all PPI	ENSG00000107819 ENSG00000164466	not heteromer
109	0.161404	direct PPI	ENSG00000107819 ENSG00000164466	not heteromer
110	0.326827	all PPI	ENSG00000064666 ENSG00000117519	not heteromer
111	0.326827	direct PPI	ENSG00000064666 ENSG00000117519	not heteromer
112	0.709099	all PPI	ENSG00000011009 ENSG00000120992	not heteromer
113	0.709099	direct PPI	ENSG00000011009 ENSG00000120992	not heteromer
114	0.262311	all PPI	ENSG00000102879 ENSG00000110880	not heteromer
115	0.262311	direct PPI	ENSG00000102879 ENSG00000110880	not heteromer
116	0.234826	all PPI	ENSG00000116754 ENSG00000153914	heteromer
117	0.234826	direct PPI	ENSG00000116754 ENSG00000153914	heteromer
118	0.100111	all PPI	ENSG00000006453 ENSG00000175866	not heteromer
119	0.100111	direct PPI	ENSG00000006453 ENSG00000175866	not heteromer
120	0.244405	all PPI	ENSG00000138801 ENSG00000198682	not heteromer
121	0.244405	direct PPI	ENSG00000138801 ENSG00000198682	not heteromer
122	0.369335	all PPI	ENSG00000166913 ENSG00000175793	not heteromer
123	0.369335	direct PPI	ENSG00000166913 ENSG00000175793	not heteromer
124	-0.0503608	all PPI	ENSG00000107164 ENSG00000162613	not heteromer
125	-0.0503608	direct PPI	ENSG00000107164 ENSG00000162613	not heteromer
126	0.824375	all PPI	ENSG00000134308 ENSG00000166913	heteromer
127	0.824375	direct PPI	ENSG00000134308 ENSG00000166913	not heteromer
128	-0.107896	all PPI	ENSG00000120694 ENSG00000164070	not heteromer
129	-0.107896	direct PPI	ENSG00000120694 ENSG00000164070	not heteromer
130	0.856499	all PPI	ENSG00000113368 ENSG00000160789	heteromer
131	0.856499	direct PPI	ENSG00000113368 ENSG00000160789	heteromer
132	-0.0275038	all PPI	ENSG00000083642 ENSG00000121892	not heteromer
133	-0.0275038	direct PPI	ENSG00000083642 ENSG00000121892	not heteromer
134	0.106232	all PPI	ENSG00000072682 ENSG00000122884	not heteromer
135	0.106232	direct PPI	ENSG00000072682 ENSG00000122884	not heteromer
136	0.682319	all PPI	ENSG00000134308 ENSG00000164924	heteromer
137	0.682319	direct PPI	ENSG00000134308 ENSG00000164924	not heteromer
138	0.629083	all PPI	ENSG00000138069 ENSG00000174903	not heteromer
139	0.629083	direct PPI	ENSG00000138069 ENSG00000174903	not heteromer
140	-0.0850463	all PPI	ENSG00000065613 ENSG00000072786	not heteromer
141	-0.0850463	direct PPI	ENSG00000065613 ENSG00000072786	not heteromer
142	0.0916786	all PPI	ENSG00000079332 ENSG00000152700	not heteromer
143	0.0916786	direct PPI	ENSG00000079332 ENSG00000152700	not heteromer
144	-0.0792268	all PPI	ENSG00000079819 ENSG00000088367	not heteromer
145	-0.0792268	direct PPI	ENSG00000079819 ENSG00000088367	not heteromer
146	0.56225	all PPI	ENSG00000111716 ENSG00000134333	heteromer
147	0.56225	direct PPI	ENSG00000111716 ENSG00000134333	heteromer
148	0.204043	all PPI	ENSG00000100504 ENSG00000100994	not heteromer
149	0.204043	direct PPI	ENSG00000100504 ENSG00000100994	not heteromer
150	-0.0675091	all PPI	ENSG00000088367 ENSG00000159023	not heteromer
151	-0.0675091	direct PPI	ENSG00000088367 ENSG00000159023	not heteromer
152	-0.178747	all PPI	ENSG00000140350 ENSG00000143401	not heteromer
153	-0.178747	direct PPI	ENSG00000140350 ENSG00000143401	not heteromer
154	0.593175	all PPI	ENSG00000113615 ENSG00000138802	not heteromer
155	0.593175	direct PPI	ENSG00000113615 ENSG00000138802	not heteromer
156	0.851386	all PPI	ENSG00000164104 ENSG00000189403	not heteromer
157	0.851386	direct PPI	ENSG00000164104 ENSG00000189403	not heteromer
158	0.36653	all PPI	ENSG00000134308 ENSG00000175793	not heteromer
159	0.36653	direct PPI	ENSG00000134308 ENSG00000175793	not heteromer
160	-0.234976	all PPI	ENSG00000106665 ENSG00000130779	not heteromer
161	-0.234976	direct PPI	ENSG00000106665 ENSG00000130779	not heteromer
162	-0.0842835	all PPI	ENSG00000076928 ENSG00000196914	not heteromer
163	-0.0842835	direct PPI	ENSG00000076928 ENSG00000196914	not heteromer
164	0.347481	all PPI	ENSG00000092964 ENSG00000113657	not heteromer
165	0.347481	direct PPI	ENSG00000092964 ENSG00000113657	not heteromer
166	0.662425	all PPI	ENSG00000164924 ENSG00000166913	not heteromer
167	0.662425	direct PPI	ENSG00000164924 ENSG00000166913	not heteromer
168	0.0957673	all PPI	ENSG00000129003 ENSG00000197969	not heteromer
169	0.0957673	direct PPI	ENSG00000129003 ENSG00000197969	not heteromer
170	0.822227	all PPI	ENSG00000136938 ENSG00000140350	not heteromer
171	0.822227	direct PPI	ENSG00000136938 ENSG00000140350	not heteromer
172	0.342791	all PPI	ENSG00000134108 ENSG00000143862	not heteromer
173	0.342791	direct PPI	ENSG00000134108 ENSG00000143862	not heteromer
174	0.277064	all PPI	ENSG00000175354 ENSG00000196396	heteromer
175	0.277064	direct PPI	ENSG00000175354 ENSG00000196396	not heteromer
176	0.476593	all PPI	ENSG00000124942 ENSG00000185567	not heteromer
177	0.476593	direct PPI	ENSG00000124942 ENSG00000185567	not heteromer
178	0.460938	all PPI	ENSG00000085832 ENSG00000127527	not heteromer
179	0.460938	direct PPI	ENSG00000085832 ENSG00000127527	not heteromer
180	0.522378	all PPI	ENSG00000079950 ENSG00000117758	not heteromer
181	0.522378	direct PPI	ENSG00000079950 ENSG00000117758	not heteromer
182	-0.0630052	all PPI	ENSG00000140575 ENSG00000183856	not heteromer
183	-0.0630052	direct PPI	ENSG00000140575 ENSG00000183856	not heteromer
184	-0.338626	all PPI	ENSG00000115306 ENSG00000173898	not heteromer
185	-0.338626	direct PPI	ENSG00000115306 ENSG00000173898	not heteromer
186	0.19685	all PPI	ENSG00000096746 ENSG00000169813	not heteromer
187	0.19685	direct PPI	ENSG00000096746 ENSG00000169813	not heteromer

## Sheet: D
	$r_{p}$	dataset	gene ids	heteromer or not
0	0.688	all PPI	ENSG00000004864 ENSG00000115840	not heteromer
1	0.688	direct PPI	ENSG00000004864 ENSG00000115840	not heteromer
2	0.745	all PPI	ENSG00000006453 ENSG00000175866	not heteromer
3	0.745	direct PPI	ENSG00000006453 ENSG00000175866	not heteromer
4	0.903	all PPI	ENSG00000011009 ENSG00000120992	not heteromer
5	0.903	direct PPI	ENSG00000011009 ENSG00000120992	not heteromer
6	0.687	all PPI	ENSG00000058668 ENSG00000070961	not heteromer
7	0.687	direct PPI	ENSG00000058668 ENSG00000070961	not heteromer
8	0.911	all PPI	ENSG00000064666 ENSG00000117519	not heteromer
9	0.911	direct PPI	ENSG00000064666 ENSG00000117519	not heteromer
10	0.914	all PPI	ENSG00000065613 ENSG00000072786	not heteromer
11	0.914	direct PPI	ENSG00000065613 ENSG00000072786	not heteromer
12	0.59	all PPI	ENSG00000066777 ENSG00000124198	heteromer
13	0.59	direct PPI	ENSG00000066777 ENSG00000124198	not heteromer
14	0.831	all PPI	ENSG00000067057 ENSG00000141959	not heteromer
15	0.831	direct PPI	ENSG00000067057 ENSG00000141959	not heteromer
16	0.945	all PPI	ENSG00000070831 ENSG00000136238	not heteromer
17	0.945	direct PPI	ENSG00000070831 ENSG00000136238	not heteromer
18	0.87	all PPI	ENSG00000072682 ENSG00000122884	not heteromer
19	0.87	direct PPI	ENSG00000072682 ENSG00000122884	not heteromer
20	0.723	all PPI	ENSG00000075420 ENSG00000102531	not heteromer
21	0.723	direct PPI	ENSG00000075420 ENSG00000102531	not heteromer
22	0.761	all PPI	ENSG00000076928 ENSG00000196914	not heteromer
23	0.761	direct PPI	ENSG00000076928 ENSG00000196914	not heteromer
24	0.974	all PPI	ENSG00000078668 ENSG00000165637	not heteromer
25	0.974	direct PPI	ENSG00000078668 ENSG00000165637	not heteromer
26	0.925	all PPI	ENSG00000079332 ENSG00000152700	not heteromer
27	0.925	direct PPI	ENSG00000079332 ENSG00000152700	not heteromer
28	0.944	all PPI	ENSG00000079462 ENSG00000168092	not heteromer
29	0.944	direct PPI	ENSG00000079462 ENSG00000168092	not heteromer
30	0.768	all PPI	ENSG00000079819 ENSG00000088367	not heteromer
31	0.768	direct PPI	ENSG00000079819 ENSG00000088367	not heteromer
32	0.704	all PPI	ENSG00000079819 ENSG00000159023	not heteromer
33	0.704	direct PPI	ENSG00000079819 ENSG00000159023	not heteromer
34	0.952	all PPI	ENSG00000079950 ENSG00000117758	not heteromer
35	0.952	direct PPI	ENSG00000079950 ENSG00000117758	not heteromer
36	0.971	all PPI	ENSG00000080824 ENSG00000096384	heteromer
37	0.971	direct PPI	ENSG00000080824 ENSG00000096384	not heteromer
38	0.9	all PPI	ENSG00000083444 ENSG00000106397	not heteromer
39	0.9	direct PPI	ENSG00000083444 ENSG00000106397	not heteromer
40	0.857	all PPI	ENSG00000083642 ENSG00000121892	not heteromer
41	0.857	direct PPI	ENSG00000083642 ENSG00000121892	not heteromer
42	0.907	all PPI	ENSG00000085832 ENSG00000127527	not heteromer
43	0.907	direct PPI	ENSG00000085832 ENSG00000127527	not heteromer
44	0.915	all PPI	ENSG00000088256 ENSG00000156052	not heteromer
45	0.915	direct PPI	ENSG00000088256 ENSG00000156052	not heteromer
46	0.778	all PPI	ENSG00000088367 ENSG00000159023	not heteromer
47	0.778	direct PPI	ENSG00000088367 ENSG00000159023	not heteromer
48	0.693	all PPI	ENSG00000092964 ENSG00000113657	not heteromer
49	0.693	direct PPI	ENSG00000092964 ENSG00000113657	not heteromer
50	0.802	all PPI	ENSG00000096746 ENSG00000169813	not heteromer
51	0.802	direct PPI	ENSG00000096746 ENSG00000169813	not heteromer
52	0.698	all PPI	ENSG00000100243 ENSG00000159348	not heteromer
53	0.698	direct PPI	ENSG00000100243 ENSG00000159348	not heteromer
54	0.889	all PPI	ENSG00000100345 ENSG00000105357	not heteromer
55	0.889	direct PPI	ENSG00000100345 ENSG00000105357	not heteromer
56	0.928	all PPI	ENSG00000100345 ENSG00000133026	not heteromer
57	0.928	direct PPI	ENSG00000100345 ENSG00000133026	not heteromer
58	0.858	all PPI	ENSG00000100504 ENSG00000100994	not heteromer
59	0.858	direct PPI	ENSG00000100504 ENSG00000100994	not heteromer
60	0.863	all PPI	ENSG00000100614 ENSG00000138032	not heteromer
61	0.863	direct PPI	ENSG00000100614 ENSG00000138032	not heteromer
62	0.869	all PPI	ENSG00000100934 ENSG00000101310	not heteromer
63	0.869	direct PPI	ENSG00000100934 ENSG00000101310	not heteromer
64	0.768	all PPI	ENSG00000101079 ENSG00000104419	not heteromer
65	0.768	direct PPI	ENSG00000101079 ENSG00000104419	not heteromer
66	0.707	all PPI	ENSG00000102879 ENSG00000110880	not heteromer
67	0.707	direct PPI	ENSG00000102879 ENSG00000110880	not heteromer
68	0.746	all PPI	ENSG00000106665 ENSG00000130779	not heteromer
69	0.746	direct PPI	ENSG00000106665 ENSG00000130779	not heteromer
70	0.961	all PPI	ENSG00000107164 ENSG00000162613	not heteromer
71	0.961	direct PPI	ENSG00000107164 ENSG00000162613	not heteromer
72	0.959	all PPI	ENSG00000107819 ENSG00000164466	not heteromer
73	0.959	direct PPI	ENSG00000107819 ENSG00000164466	not heteromer
74	0.928	all PPI	ENSG00000108774 ENSG00000144566	not heteromer
75	0.928	direct PPI	ENSG00000108774 ENSG00000144566	not heteromer
76	0.964	all PPI	ENSG00000109107 ENSG00000149925	not heteromer
77	0.964	direct PPI	ENSG00000109107 ENSG00000149925	not heteromer
78	0.541	all PPI	ENSG00000111348 ENSG00000141522	not heteromer
79	0.541	direct PPI	ENSG00000111348 ENSG00000141522	not heteromer
80	0.627	all PPI	ENSG00000111652 ENSG00000144524	not heteromer
81	0.627	direct PPI	ENSG00000111652 ENSG00000144524	not heteromer
82	0.795	all PPI	ENSG00000111716 ENSG00000134333	heteromer
83	0.795	direct PPI	ENSG00000111716 ENSG00000134333	heteromer
84	0.95	all PPI	ENSG00000113368 ENSG00000160789	heteromer
85	0.95	direct PPI	ENSG00000113368 ENSG00000160789	heteromer
86	0.877	all PPI	ENSG00000113615 ENSG00000138802	not heteromer
87	0.877	direct PPI	ENSG00000113615 ENSG00000138802	not heteromer
88	0.923	all PPI	ENSG00000114988 ENSG00000169223	not heteromer
89	0.923	direct PPI	ENSG00000114988 ENSG00000169223	not heteromer
90	0.777	all PPI	ENSG00000115306 ENSG00000173898	not heteromer
91	0.777	direct PPI	ENSG00000115306 ENSG00000173898	not heteromer
92	0.891	all PPI	ENSG00000115310 ENSG00000133318	heteromer
93	0.891	direct PPI	ENSG00000115310 ENSG00000133318	heteromer
94	0.723	all PPI	ENSG00000116266 ENSG00000136854	not heteromer
95	0.723	direct PPI	ENSG00000116266 ENSG00000136854	not heteromer
96	0.662	all PPI	ENSG00000116560 ENSG00000121390	not heteromer
97	0.662	direct PPI	ENSG00000116560 ENSG00000121390	not heteromer
98	0.915	all PPI	ENSG00000116754 ENSG00000153914	heteromer
99	0.915	direct PPI	ENSG00000116754 ENSG00000153914	heteromer
100	0.843	all PPI	ENSG00000117450 ENSG00000167815	not heteromer
101	0.843	direct PPI	ENSG00000117450 ENSG00000167815	not heteromer
102	0.808	all PPI	ENSG00000119787 ENSG00000184743	not heteromer
103	0.808	direct PPI	ENSG00000119787 ENSG00000184743	not heteromer
104	0.673	all PPI	ENSG00000120694 ENSG00000164070	not heteromer
105	0.673	direct PPI	ENSG00000120694 ENSG00000164070	not heteromer
106	0.93	all PPI	ENSG00000123213 ENSG00000172009	not heteromer
107	0.93	direct PPI	ENSG00000123213 ENSG00000172009	not heteromer
108	0.56	all PPI	ENSG00000124942 ENSG00000185567	not heteromer
109	0.56	direct PPI	ENSG00000124942 ENSG00000185567	not heteromer
110	0.506	all PPI	ENSG00000126458 ENSG00000133818	not heteromer
111	0.506	direct PPI	ENSG00000126458 ENSG00000133818	not heteromer
112	0.286	all PPI	ENSG00000126858 ENSG00000140983	not heteromer
113	0.286	direct PPI	ENSG00000126858 ENSG00000140983	not heteromer
114	0.54	all PPI	ENSG00000127946 ENSG00000130787	not heteromer
115	0.54	direct PPI	ENSG00000127946 ENSG00000130787	not heteromer
116	0.837	all PPI	ENSG00000128989 ENSG00000143420	not heteromer
117	0.837	direct PPI	ENSG00000128989 ENSG00000143420	not heteromer
118	0.799	all PPI	ENSG00000129003 ENSG00000197969	not heteromer
119	0.799	direct PPI	ENSG00000129003 ENSG00000197969	not heteromer
120	0.7	all PPI	ENSG00000131504 ENSG00000139734	not heteromer
121	0.7	direct PPI	ENSG00000131504 ENSG00000139734	not heteromer
122	0.844	all PPI	ENSG00000132024 ENSG00000154222	not heteromer
123	0.844	direct PPI	ENSG00000132024 ENSG00000154222	not heteromer
124	0.841	all PPI	ENSG00000134108 ENSG00000143862	not heteromer
125	0.841	direct PPI	ENSG00000134108 ENSG00000143862	not heteromer
126	0.934	all PPI	ENSG00000134308 ENSG00000164924	heteromer
127	0.934	direct PPI	ENSG00000134308 ENSG00000164924	not heteromer
128	0.943	all PPI	ENSG00000134308 ENSG00000166913	heteromer
129	0.943	direct PPI	ENSG00000134308 ENSG00000166913	not heteromer
130	0.906	all PPI	ENSG00000134308 ENSG00000175793	not heteromer
131	0.906	direct PPI	ENSG00000134308 ENSG00000175793	not heteromer
132	0.859	all PPI	ENSG00000134717 ENSG00000145741	not heteromer
133	0.859	direct PPI	ENSG00000134717 ENSG00000145741	not heteromer
134	0.835	all PPI	ENSG00000135018 ENSG00000160803	heteromer
135	0.835	direct PPI	ENSG00000135018 ENSG00000160803	heteromer
136	0.939	all PPI	ENSG00000135720 ENSG00000144635	not heteromer
137	0.939	direct PPI	ENSG00000135720 ENSG00000144635	not heteromer
138	0.958	all PPI	ENSG00000136938 ENSG00000140350	not heteromer
139	0.958	direct PPI	ENSG00000136938 ENSG00000140350	not heteromer
140	0.829	all PPI	ENSG00000138069 ENSG00000166128	not heteromer
141	0.829	direct PPI	ENSG00000138069 ENSG00000166128	not heteromer
142	0.933	all PPI	ENSG00000138069 ENSG00000174903	not heteromer
143	0.933	direct PPI	ENSG00000138069 ENSG00000174903	not heteromer
144	0.668	all PPI	ENSG00000138448 ENSG00000161638	not heteromer
145	0.668	direct PPI	ENSG00000138448 ENSG00000161638	not heteromer
146	0.826	all PPI	ENSG00000138801 ENSG00000198682	not heteromer
147	0.826	direct PPI	ENSG00000138801 ENSG00000198682	not heteromer
148	0.948	all PPI	ENSG00000140350 ENSG00000143401	not heteromer
149	0.948	direct PPI	ENSG00000140350 ENSG00000143401	not heteromer
150	0.806	all PPI	ENSG00000140575 ENSG00000145703	not heteromer
151	0.806	direct PPI	ENSG00000140575 ENSG00000145703	not heteromer
152	0.819	all PPI	ENSG00000140575 ENSG00000183856	not heteromer
153	0.819	direct PPI	ENSG00000140575 ENSG00000183856	not heteromer
154	0.772	all PPI	ENSG00000145703 ENSG00000183856	not heteromer
155	0.772	direct PPI	ENSG00000145703 ENSG00000183856	not heteromer
156	0.703	all PPI	ENSG00000149591 ENSG00000158710	not heteromer
157	0.703	direct PPI	ENSG00000149591 ENSG00000158710	not heteromer
158	0.881	all PPI	ENSG00000158604 ENSG00000184840	not heteromer
159	0.881	direct PPI	ENSG00000158604 ENSG00000184840	not heteromer
160	0.725	all PPI	ENSG00000159228 ENSG00000159231	not heteromer
161	0.725	direct PPI	ENSG00000159228 ENSG00000159231	not heteromer
162	0.867	all PPI	ENSG00000163110 ENSG00000196923	not heteromer
163	0.867	direct PPI	ENSG00000163110 ENSG00000196923	not heteromer
164	0.868	all PPI	ENSG00000164070 ENSG00000170606	not heteromer
165	0.868	direct PPI	ENSG00000164070 ENSG00000170606	not heteromer
166	0.929	all PPI	ENSG00000164104 ENSG00000189403	not heteromer
167	0.929	direct PPI	ENSG00000164104 ENSG00000189403	not heteromer
168	0.897	all PPI	ENSG00000164111 ENSG00000197043	not heteromer
169	0.897	direct PPI	ENSG00000164111 ENSG00000197043	not heteromer
170	0.822	all PPI	ENSG00000164305 ENSG00000165806	not heteromer
171	0.822	direct PPI	ENSG00000164305 ENSG00000165806	not heteromer
172	0.913	all PPI	ENSG00000164924 ENSG00000166913	not heteromer
173	0.913	direct PPI	ENSG00000164924 ENSG00000166913	not heteromer
174	0.878	all PPI	ENSG00000164924 ENSG00000175793	heteromer
175	0.878	direct PPI	ENSG00000164924 ENSG00000175793	not heteromer
176	0.925	all PPI	ENSG00000164985 ENSG00000167674	not heteromer
177	0.925	direct PPI	ENSG00000164985 ENSG00000167674	not heteromer
178	0.912	all PPI	ENSG00000166913 ENSG00000175793	not heteromer
179	0.912	direct PPI	ENSG00000166913 ENSG00000175793	not heteromer
180	0.888	all PPI	ENSG00000170027 ENSG00000175793	not heteromer
181	0.888	direct PPI	ENSG00000170027 ENSG00000175793	not heteromer
182	0.93	all PPI	ENSG00000172531 ENSG00000186298	heteromer
183	0.93	direct PPI	ENSG00000172531 ENSG00000186298	not heteromer
184	0.894	all PPI	ENSG00000174238 ENSG00000180957	not heteromer
185	0.894	direct PPI	ENSG00000174238 ENSG00000180957	not heteromer
186	0.811	all PPI	ENSG00000175354 ENSG00000196396	heteromer
187	0.811	direct PPI	ENSG00000175354 ENSG00000196396	not heteromer
188	0.744	all PPI	ENSG00000176974 ENSG00000182199	not heteromer
189	0.744	direct PPI	ENSG00000176974 ENSG00000182199	not heteromer
