# Supplementary material for: Paralog dependency indirectly affects the robustness of human cells
Source: Mol Syst Biol. 2019 Sep 24;15(9):e8871. doi: 10.15252/msb.20198871 (PMC6757259; doi:10.15252/msb.20198871)
Supplement: Supplementary file 13 — Source Data for Figure 1 [file MSB-15-e8871-s011.xlsx]

## Sheet: A
	CS	dataset	gene name	gene subset
0	0.570297	CS1	TSPAN6	paralog
1	0.651263	CS1	TNMD	unclassified
2	0.115317	CS1	DPM1	unclassified
3	0.314792	CS1	SCYL3	unclassified
4	0.204806	CS1	C1orf112	singleton
5	-0.168859	CS1	FGR	paralog
6	0.413659	CS1	CFH	unclassified
7	0.419433	CS1	FUCA2	paralog
8	-1.82903	CS1	GCLC	singleton
9	-2.57113	CS1	NFYA	singleton
10	0.490484	CS1	STPG1	unclassified
11	0.509483	CS1	NIPAL3	unclassified
12	-2.88202	CS1	LAS1L	singleton
13	0.51165	CS1	ENPP4	unclassified
14	0.344232	CS1	SEMA3F	unclassified
15	0.621547	CS1	CFTR	unclassified
16	0.422877	CS1	ANKIB1	unclassified
17	0.595776	CS1	CYP51A1	unclassified
18	0.610692	CS1	KRIT1	unclassified
19	0.371398	CS1	RAD52	singleton
20	0.143351	CS1	BAD	singleton
21	0.773355	CS1	LAP3	unclassified
22	0.661416	CS1	CD99	unclassified
23	0.542419	CS1	HS3ST1	unclassified
24	-0.00691013	CS1	AOC1	unclassified
25	0.753525	CS1	WNT16	unclassified
26	0.45762	CS1	HECW1	unclassified
27	-0.64224	CS1	MAD1L1	singleton
28	0.597079	CS1	LASP1	paralog
29	0.50876	CS1	SNX11	unclassified
30	0.603731	CS1	TMEM176A	unclassified
31	0.589997	CS1	M6PR	unclassified
32	0.762605	CS1	KLHL13	paralog
33	0.142124	CS1	CYP26B1	paralog
34	0.541614	CS1	ICA1	paralog
35	0.419626	CS1	DBNDD1	unclassified
36	0.494172	CS1	ALS2	unclassified
37	0.78251	CS1	CASP10	unclassified
38	-0.192864	CS1	CFLAR	unclassified
39	0.641144	CS1	TFPI	unclassified
40	-0.0139087	CS1	NDUFAF7	singleton
41	-0.0626058	CS1	RBM5	unclassified
42	0.461695	CS1	MTMR7	paralog
43	0.428343	CS1	SLC7A2	unclassified
44	0.41427	CS1	ARF5	paralog
45		CS1	SARM1	unclassified
46		CS1		unclassified
47	0.128974	CS1	PLXND1	paralog
48	-1.82055	CS1	AK2	unclassified
49	0.604302	CS1	CD38	unclassified
50	0.411676	CS1	FKBP4	unclassified
51	-1.21696	CS1	KDM1A	unclassified
52	0.0232573	CS1	RBM6	unclassified
53	0.425457	CS1	CAMKK1	unclassified
54	0.437472	CS1	RECQL	unclassified
55	0.530717	CS1	CCDC132	singleton
56	0.582041	CS1	HSPB6	unclassified
57	-1.37828	CS1	ARHGAP33	paralog
58	-2.65003	CS1	NDUFAB1	singleton
59	0.698593	CS1	PDK4	paralog
60	0.50572	CS1	SLC22A16	unclassified
61	0.324204	CS1	ZMYND10	unclassified
62	0.717678	CS1	ABCB5	unclassified
63	0.479793	CS1	ARX	unclassified
64	0.592989	CS1	SLC25A13	paralog
65	0.614242	CS1	ST7	unclassified
66	-3.04079	CS1	CDC27	unclassified
67	-1.53545	CS1	SLC4A1	paralog
68	0.63151	CS1	CALCR	unclassified
69	-0.25243	CS1	HCCS	singleton
70	-0.0714038	CS1	DVL2	unclassified
71	0.594342	CS1	PRSS22	unclassified
72	-3.07481	CS1	UPF1	unclassified
73	0.43385	CS1	SKAP2	unclassified
74	0.645367	CS1	SLC25A5	unclassified
75	0.546896	CS1	CCDC109B	paralog
76	0.247694	CS1	HOXA11	paralog
77	-1.29196	CS1	POLR2J	unclassified
78	-2.681	CS1	DHX33	unclassified
79	-0.0339489	CS1	MEOX1	unclassified
80	0.399644	CS1	THSD7A	unclassified
81	-0.933704	CS1	LIG3	unclassified
82	-0.803188	CS1	RPAP3	unclassified
83	0.279107	CS1	ACSM3	unclassified
84		CS1		unclassified
85	-1.21547	CS1	CIAPIN1	singleton
86	-0.0957081	CS1	FAM214B	unclassified
87		CS1	COPZ2	paralog
88	0.381422	CS1	PRKAR2B	unclassified
89	0.523737	CS1	MSL3	unclassified
90	-1.16815	CS1	CREBBP	unclassified
91	-0.141967	CS1	BZRAP1	paralog
92	-0.440019	CS1	MPO	paralog
93	0.254316	CS1	PON1	unclassified
94	0.506967	CS1	GCFC2	unclassified
95	0.0908918	CS1	WDR54	unclassified
96	0.452147	CS1	CROT	unclassified
97	0.354102	CS1	ABCB4	paralog
98	0.537822	CS1	KMT2E	unclassified
99	0.646852	CS1	RHBDD2	singleton
100	0.423803	CS1	SOX8	paralog
101	0.321135	CS1	IBTK	unclassified
102	0.354474	CS1	ZNF195	unclassified
103		CS1		unclassified
104	0.432885	CS1	FBXL3	unclassified
105	0.35371	CS1	ITGAL	unclassified
106	0.0349427	CS1	PDK2	paralog
107	0.00240093	CS1	ITGA3	paralog
108	0.420714	CS1	ZFX	unclassified
109	0.598664	CS1	LAMP2	unclassified
110	-0.0540076	CS1	ITGA2B	paralog
111	0.539936	CS1	ASB4	unclassified
112	-0.588714	CS1	GDE1	unclassified
113	-0.171814	CS1	C19orf60	singleton
114	-0.460271	CS1	CRLF1	unclassified
115	-0.644752	CS1	OSBPL7	paralog
116	0.245863	CS1	TMEM98	unclassified
117	-0.0273666	CS1	YBX2	unclassified
118	0.492083	CS1	KRT33A	paralog
119	0.463803	CS1	ABCC8	unclassified
120	0.418349	CS1	CACNG3	paralog
121	-0.503015	CS1	TMEM132A	unclassified
122	0.503676	CS1	AP2B1	unclassified
123	0.592607	CS1	TAC1	singleton
124	0.52172	CS1	ZNF263	unclassified
125	0.236159	CS1	CX3CL1	unclassified
126	0.347162	CS1	SPATA20	singleton
127	0.0782419	CS1	CACNA1G	paralog
128	0.278423	CS1	TNFRSF12A	singleton
129	0.623026	CS1	DLX6	paralog
130	0.374788	CS1	MAP3K9	paralog
131	0.540213	CS1	RALA	unclassified
132	0.537997	CS1	BAIAP2L1	paralog
133		CS1	KDM7A	unclassified
134	0.706654	CS1	ETV1	paralog
135	0.500829	CS1	AGK	unclassified
136		CS1	ALDH3B1	unclassified
137	0.376106	CS1	TTC22	singleton
138	0.452618	CS1	PHTF2	unclassified
139	0.419467	CS1	CCL26	unclassified
140	0.436571	CS1	FARP2	paralog
141	0.394556	CS1	USH1C	unclassified
142	0.634627	CS1	GGCT	unclassified
143	0.324483	CS1	DBF4	unclassified
144	-0.320822	CS1	TBXA2R	unclassified
145	0.651349	CS1	IFRD1	paralog
146	0.454177	CS1	LGALS14	unclassified
147	-2.34865	CS1	COX10	unclassified
148	0.0442978	CS1	GTF2IRD1	unclassified
149	-1.88988	CS1	PAF1	singleton
150	-0.542918	CS1	VPS41	singleton
151	0.491774	CS1	ARHGAP44	paralog
152	-2.81901	CS1	ELAC2	unclassified
153	0.581708	CS1	SCIN	paralog
154	0.698748	CS1	ARSD	paralog
155	0.484227	CS1	PNPLA4	unclassified
156	0.00226445	CS1	MYH13	unclassified
157	0.0736478	CS1	ADIPOR2	unclassified
158	0.26256	CS1	CDKL3	paralog
159	0.728293	CS1	UPP2	paralog
160	0.537766	CS1	PRSS21	unclassified
161	-0.181542	CS1	MARK4	paralog
162	0.718269	CS1	PROM1	unclassified
163	0.0210974	CS1	CCDC124	singleton
164	0.281324	CS1	CEACAM21	unclassified
165	-2.9426	CS1	PAFAH1B1	unclassified
166	0.350756	CS1	NOS2	paralog
167	0.294852	CS1	DNAH9	unclassified
168	-1.22304	CS1	KIAA0100	singleton
169	-0.132778	CS1	SLC13A2	paralog
170	0.513476	CS1	GAS7	unclassified
171	0.0915157	CS1	TRAPPC6A	unclassified
172	-0.74293	CS1	MATK	paralog
173	0.162567	CS1	CEACAM7	unclassified
174	0.0844853	CS1	CD79B	unclassified
175	-0.915872	CS1	SCN4A	paralog
176	0.480382	CS1	ST7L	unclassified
177	0.668387	CS1	TKTL1	paralog
178	0.606207	CS1	PAX6	unclassified
179	0.649413	CS1	RPUSD1	unclassified
180	-0.210912	CS1	RHBDF1	unclassified
181	-0.0602019	CS1	LUC7L	unclassified
182	0.150178	CS1	CACNA2D2	unclassified
183	0.361962	CS1	BAIAP3	paralog
184	0.482335	CS1	TSR3	singleton
185	-0.00745451	CS1	PIGQ	singleton
186	-0.193634	CS1	CRAMP1L	unclassified
187	-0.71934	CS1	TEAD3	unclassified
188	0.565358	CS1	SELE	unclassified
189	-1.97906	CS1	DNAJC11	unclassified
190	0.485723	CS1	FMO3	unclassified
191	0.258322	CS1	MYLIP	unclassified
192	0.66745	CS1	NOX1	unclassified
193	-0.422722	CS1	E2F2	paralog
194	-2.49075	CS1	PSMB1	unclassified
195	0.423442	CS1	SYN1	paralog
196	0.135705	CS1	JARID2	unclassified
197	0.663354	CS1	CDKL5	unclassified
198	0.701923	CS1	CAMK1G	paralog
199	-0.291193	CS1	CDK11A	paralog
200	-0.541199	CS1	NADK	singleton
201	0.175469	CS1	TFAP2B	paralog
202	0.501088	CS1	TFAP2D	paralog
203	0.070675	CS1	DLEC1	unclassified
204	0.409863	CS1	CYTH3	paralog
205	0.495399	CS1	ADAM22	unclassified
206	0.569825	CS1	SYPL1	unclassified
207	0.419579	CS1	CYB561	unclassified
208	0.0481598	CS1	SPAG9	unclassified
209	0.0857507	CS1	CELSR3	unclassified
210	0.576715	CS1	AASS	singleton
211	0.0120793	CS1	PLEKHG6	unclassified
212	-2.64093	CS1	SS18L2	unclassified
213	-0.194335	CS1	MPND	unclassified
214	0.347125	CS1	MGST1	unclassified
215	0.510558	CS1	CRY1	unclassified
216	0.122866	CS1	PGLYRP1	unclassified
217	-0.0924145	CS1	NFIX	paralog
218	0.124379	CS1	ST3GAL1	paralog
219	0.49995	CS1	MMP25	unclassified
220	0.422342	CS1	IL32	singleton
221	0.26058	CS1	PKD1	unclassified
222		CS1	MAPK8IP2	unclassified
223	-1.67803	CS1	MED24	singleton
224	0.651697	CS1	RHOBTB2	paralog
225	0.100824	CS1	HEATR5B	paralog
226	0.458464	CS1	SEC62	singleton
227	-2.80535	CS1	RPS20	singleton
228	-1.39728	CS1	CSDE1	singleton
229	0.282209	CS1	UBE3C	unclassified
230	-0.784863	CS1	REV3L	unclassified
231	0.408456	CS1	TENM1	paralog
232	-0.0196698	CS1	PAX7	paralog
233	0.232869	CS1	MASP2	paralog
234	0.427124	CS1	IYD	singleton
235	0.305217	CS1	FAM76A	unclassified
236	0.434334	CS1	TRAF3IP3	unclassified
237	0.646842	CS1	POMT2	unclassified
238	-0.541654	CS1	VTA1	singleton
239	0.477793	CS1	MLXIPL	paralog
240	0.132019	CS1	BAZ1B	unclassified
241	0.388712	CS1	RANBP9	paralog
242	0.147862	CS1	ETV7	unclassified
243	-1.77142	CS1	SPRTN	singleton
244	0.491314	CS1	METTL13	unclassified
245	0.583335	CS1	DYRK4	unclassified
246	-1.23786	CS1	ZNF207	singleton
247	-2.21784	CS1	UQCRC1	unclassified
248	0.438443	CS1	STARD3NL	unclassified
249	0.762403	CS1	CD9	unclassified
250	0.419776	CS1	HHATL	unclassified
251	-2.60567	CS1	NCAPD2	unclassified
252	0.46325	CS1	IFFO1	paralog
253	0.0435847	CS1	GIPR	unclassified
254	0.497695	CS1	PHF7	unclassified
255	0.331891	CS1	SEMA3G	unclassified
256	-0.0688447	CS1	NISCH	unclassified
257	-0.403915	CS1	STAB1	unclassified
258	0.134935	CS1	FUZ	singleton
259	0.467137	CS1	SLC6A13	paralog
260	0.662753	CS1	IDS	unclassified
261	0.296275	CS1	PRSS3	paralog
262	0.291973	CS1	ZNF200	unclassified
263	0.116839	CS1	CD4	unclassified
264	0.390925	CS1	LRRC23	unclassified
265	-0.237821	CS1	BTK	paralog
266	0.671702	CS1	HFE	unclassified
267	-0.0439529	CS1	SCMH1	unclassified
268	0.432354	CS1	FYN	unclassified
269	0.208351	CS1	HIVEP2	unclassified
270	0.377341	CS1	FMO1	paralog
271	-0.388805	CS1	TCEB3	unclassified
272	0.0157999	CS1	LYPLA2	paralog
273	-0.162431	CS1	CLCN6	unclassified
274	0.185502	CS1	MRC2	unclassified
275	0.244732	CS1	NME2	unclassified
276	0.260322	CS1	SLC6A7	unclassified
277	0.524791	CS1	TSPAN9	unclassified
278	0.427631	CS1	BTBD7	unclassified
279	-0.300096	CS1	APBA3	paralog
280	0.220575	CS1	MKS1	unclassified
281	0.273909	CS1	ABHD5	unclassified
282	0.736995	CS1	KAL1	unclassified
283	-0.00278636	CS1	AKAP8L	unclassified
284	-0.00360717	CS1	MBTD1	unclassified
285	-1.00056	CS1	UTP18	unclassified
286	0.00355315	CS1	RNF216	unclassified
287	0.165643	CS1	TTC19	unclassified
288	-0.608223	CS1	PTBP1	paralog
289	0.384656	CS1	DPF1	paralog
290	0.159518	CS1	SYT7	unclassified
291	-2.43047	CS1	LARS2	unclassified
292	0.416028	CS1	PIK3C2A	unclassified
293	0.376935	CS1	PLAUR	unclassified
294	-0.0511717	CS1	ANLN	unclassified
295	0.286993	CS1	WIZ	unclassified
296	0.0776704	CS1	RABGAP1	paralog
297	0.441208	CS1	DCN	unclassified
298	0.334637	CS1	QPCTL	paralog
299	-0.577709	CS1	PPP5C	unclassified
300	-0.803275	CS1	CEP68	unclassified
301	0.522735	CS1	MAP4K3	paralog
302	0.280316	CS1	ZBTB32	unclassified
303	0.257167	CS1	TYROBP	singleton
304	0.47324	CS1	TMEM159	singleton
305	0.740928	CS1	GABRA3	paralog
306	-1.16095	CS1	BRCA1	unclassified
307	-1.49491	CS1	ERCC1	singleton
308	-0.330334	CS1	CD22	unclassified
309	-1.42816	CS1	MBTPS2	singleton
310	0.514096	CS1	PRICKLE3	paralog
311	0.20902	CS1	LTF	paralog
312	0.297941	CS1	EXTL3	unclassified
313	0.439676	CS1	NR1H4	unclassified
314	0.660348	CS1	ELOVL5	unclassified
315	0.306734	CS1	ALOX5	unclassified
316	0.703498	CS1	KDM5D	unclassified
317	0.471364	CS1	CALCOCO1	unclassified
318	0.437033	CS1	UBR7	unclassified
319		CS1	MAP4K5	paralog
320	0.434685	CS1	EHD3	paralog
321	-3.10891	CS1	PSMC4	unclassified
322	0.545437	CS1	MAN2B2	unclassified
323	0.584897	CS1	SLC7A14	unclassified
324	0.458227	CS1	CLDN11	unclassified
325	-0.0649779	CS1	SLC25A39	unclassified
326	0.355799	CS1	MVP	singleton
327	0.510838	CS1	NUB1	singleton
328	-0.76565	CS1	PGM3	singleton
329	0.511888	CS1	RWDD2A	unclassified
330	0.69174	CS1	CLK1	paralog
331	-2.10264	CS1	POLR3B	unclassified
332	0.189646	CS1	ANGEL1	unclassified
333	0.632379	CS1	RNF14	unclassified
334	0.225964	CS1	DNASE1L1	unclassified
335	-0.44402	CS1	DDX11	unclassified
336	0.655443	CS1	HEBP1	unclassified
337	0.446588	CS1	GPRC5A	unclassified
338	0.245674	CS1	MAMLD1	unclassified
339	-0.113511	CS1	CD6	unclassified
340	-1.60623	CS1	TACC3	paralog
341	0.243616	CS1	UFL1	singleton
342	-3.04514	CS1	POLA2	unclassified
343	-1.83383	CS1	ZC3H3	unclassified
344	0.243239	CS1	CAPN1	paralog
345	0.0938178	CS1	ACPP	unclassified
346	0.573239	CS1	MDH1	unclassified
347	0.0786247	CS1	SLC30A9	unclassified
348	0.313301	CS1	MTMR11	unclassified
349	-3.02132	CS1	COX15	singleton
350	0.581678	CS1	CCDC88C	paralog
351	0.516483	CS1	YAF2	unclassified
352	0.47051	CS1	ZMYND11	unclassified
353	0.344155	CS1	WAS	unclassified
354	0.197328	CS1	DPEP1	unclassified
355	-0.0836845	CS1	BID	singleton
356	-1.0947	CS1	MATR3	unclassified
357	0.160067	CS1	NPC1L1	unclassified
358	-0.716335	CS1	XYLT2	unclassified
359		CS1	RGPD5	paralog
360	0.357978	CS1	STMN4	unclassified
361	-2.34683	CS1	NUDCD3	unclassified
362	0.47336	CS1	ISL1	unclassified
363	0.138007	CS1	CHDH	singleton
364	0.506582	CS1	IL20RA	unclassified
365	0.231346	CS1	CLCA1	paralog
366	0.423325	CS1	CLCA4	paralog
367	0.344761	CS1	GLT8D1	unclassified
368	0.439292	CS1	ATP2C1	unclassified
369	0.693729	CS1	IGF1	unclassified
370	-0.593307	CS1	SLC38A5	unclassified
371	0.330776	CS1	RALBP1	unclassified
372	0.473682	CS1	RUFY3	paralog
373	0.509545	CS1	CNTN1	paralog
374	0.287528	CS1	SLC11A1	unclassified
375	0.556386	CS1	WWTR1	unclassified
376	0.180379	CS1	AGPS	unclassified
377	-0.0958007	CS1	CXorf56	singleton
378	-1.3533	CS1	ATP1A2	paralog
379	-3.34958	CS1	TTC27	unclassified
380	0.395011	CS1	ZNF582	unclassified
381	0.548009	CS1	VSIG2	unclassified
382	-0.370792	CS1	PHLDB1	paralog
383	0.170021	CS1	MARCO	unclassified
384	0.201293	CS1	CYP24A1	unclassified
385	-0.49374	CS1	PRDM11	unclassified
386	0.222848	CS1	SYT13	unclassified
387	0.39305	CS1	SNAI2	paralog
388	0.180184	CS1	CD74	unclassified
389	0.144971	CS1	HGF	unclassified
390	-0.0510077	CS1	ZRANB1	unclassified
391	0.256783	CS1	NCDN	singleton
392	0.168194	CS1	GPR124	paralog
393	0.38616	CS1	ZFP64	unclassified
394	-1.98286	CS1	MNAT1	singleton
395	0.512403	CS1	SAMD4A	paralog
396	0.156339	CS1	RUNX3	paralog
397	-0.204108	CS1	MRE11A	singleton
398	0.453933	CS1	PLEKHB1	paralog
399	0.653733	CS1	SERPINB1	unclassified
400	0.75208	CS1	CYP3A43	unclassified
401	0.182586	CS1	SLC7A9	unclassified
402	-0.532325	CS1	SPAST	unclassified
403	0.526528	CS1	NRXN3	paralog
404	0.411773	CS1	OSBPL5	paralog
405	-3.5564	CS1	AQR	unclassified
406	0.634141	CS1	CPS1	unclassified
407	0.521354	CS1	C8B	unclassified
408	0.683859	CS1	FHL1	unclassified
409	-2.29694	CS1	RTFDC1	unclassified
410	0.754803	CS1	GABRA1	paralog
411	-0.531157	CS1	NLRP2	unclassified
412	-0.130519	CS1	SLC45A4	unclassified
413	0.254	CS1	RNF10	unclassified
414	-0.0826825	CS1	ZNF839	singleton
415	0.376532	CS1	ZDHHC6	unclassified
416	0.0500136	CS1	GRAMD1B	unclassified
417	-0.238682	CS1	RNH1	unclassified
418	-0.977781	CS1	NDUFS1	singleton
419	0.246104	CS1	RB1CC1	singleton
420	0.709136	CS1	ERP44	unclassified
421	-0.93106	CS1	ALAS1	unclassified
422	0.601534	CS1	BIRC3	paralog
423	0.566974	CS1	AKAP11	unclassified
424	0.497047	CS1	GLRX2	unclassified
425	-1.98398	CS1	SNAPC1	singleton
426	0.425132	CS1	DERA	singleton
427	-1.50018	CS1	STRAP	unclassified
428	-0.0840984	CS1	ABCC2	unclassified
429	-0.130791	CS1	DEF6	unclassified
430	0.337767	CS1	PLEKHO1	unclassified
431	0.369213	CS1	GCLM	singleton
432	0.0828653	CS1	UBR2	paralog
433	0.459762	CS1	EHD2	paralog
434	0.180876	CS1	DEPDC1	unclassified
435	0.576735	CS1	CCDC28A	unclassified
436	0.114495	CS1	RRAGD	unclassified
437	0.347463	CS1	HSF2	unclassified
438	0.0178872	CS1	PHF20	paralog
439	0.0862678	CS1	HSD17B6	paralog
440	0.409105	CS1	NR1H3	unclassified
441	0.521025	CS1	TYMP	singleton
442	-1.11025	CS1	NCAPH2	singleton
443	0.425308	CS1	TOMM34	unclassified
444	-0.70002	CS1	SEC63	unclassified
445	-0.280868	CS1	KPNA6	paralog
446	0.313512	CS1	VIM	paralog
447		CS1		unclassified
448	0.311437	CS1	FAS	unclassified
449	0.504332	CS1	RNASET2	unclassified
450	0.889132	CS1	CD44	unclassified
451	0.380863	CS1	KCNG1	paralog
452	0.66747	CS1	AGPAT4	unclassified
453	0.394643	CS1	SLAMF7	unclassified
454	0.461027	CS1	BTN3A1	paralog
455	-1.39426	CS1	MIPEP	unclassified
456	0.614206	CS1	PRKCH	unclassified
457	0.236232	CS1	INSRR	paralog
458	0.501034	CS1	IFNGR1	unclassified
459	0.238944	CS1	B4GALT7	unclassified
460	0.187611	CS1	SH2D2A	unclassified
461	0.501039	CS1	VRK2	paralog
462	0.30336	CS1	TNFRSF1B	unclassified
463	-1.07257	CS1	VEZT	singleton
464	-1.12788	CS1	POU2F2	unclassified
465	-0.13306	CS1	BRD9	paralog
466	0.267748	CS1	SNX1	unclassified
467	0.755708	CS1	TBPL1	unclassified
468	0.0889836	CS1	ARNTL2	unclassified
469	-0.00281766	CS1	BCLAF1	unclassified
470	0.105263	CS1	SLC39A9	unclassified
471	0.474909	CS1	ANK1	unclassified
472	0.736028	CS1	IBSP	singleton
473	-0.113418	CS1	TFB1M	unclassified
474	0.392864	CS1	RABEP1	paralog
475	-1.15021	CS1	HMGB3	paralog
476	-3.3234	CS1	NUP160	singleton
477	0.176469	CS1	BAK1	unclassified
478	0.48745	CS1	MUSK	unclassified
479	0.145159	CS1	IKZF2	paralog
480	0.301487	CS1	GRN	singleton
481	0.57465	CS1	FAM13B	unclassified
482	0.31727	CS1	ARHGAP31	paralog
483	0.350973	CS1	CENPQ	singleton
484	-3.22153	CS1	SARS	unclassified
485	-1.18638	CS1	RANBP3	paralog
486	0.372683	CS1	ARID4A	unclassified
487	0.205725	CS1	TSSC1	unclassified
488	-0.0814738	CS1	PNPLA6	paralog
489	0.373906	CS1	IFT88	unclassified
490	-1.77533	CS1	ALG1	unclassified
491		CS1	ZCCHC8	singleton
492	0.207847	CS1	ABCF2	unclassified
493	0.456806	CS1	CHPF2	unclassified
494	0.422116	CS1	LRRC7	unclassified
495	0.491482	CS1	FUT8	unclassified
496	0.391339	CS1	UBA6	unclassified
497	-1.67927	CS1	GAB2	unclassified
498	-0.0947363	CS1	ATP6V0A1	unclassified
499	-0.0796704	CS1	PIAS1	paralog
500	-1.3463	CS1	SLC4A7	unclassified
501	0.280123	CS1	APBA2	paralog
502	-0.910167	CS1	MAP2K3	paralog
503	0.523782	CS1	EFCAB1	unclassified
504	0.370559	CS1	TMSB10	unclassified
505	0.398549	CS1	ASTE1	singleton
506	0.212739	CS1	RNF19A	unclassified
507	0.448492	CS1	PEX3	singleton
508	0.642861	CS1	GABARAPL2	unclassified
509	-1.70786	CS1	MYOC	paralog
510	0.462011	CS1	SH3YL1	unclassified
511	-0.204681	CS1	FAM136A	singleton
512	0.147855	CS1	VCL	unclassified
513	0.496167	CS1	DEPDC1B	unclassified
514	0.0573046	CS1	DAPK2	unclassified
515	0.375906	CS1	NSMAF	unclassified
516	-3.0695	CS1	ADSS	paralog
517	0.691223	CS1	STAP1	unclassified
518	0.440417	CS1	TIMP2	unclassified
519	-2.63463	CS1	RFC1	unclassified
520	0.301691	CS1	TBC1D23	unclassified
521	-1.35464	CS1	CUL3	unclassified
522	0.67611	CS1	MYOM2	unclassified
523	0.781175	CS1	OTC	unclassified
524	0.28688	CS1	CYP46A1	unclassified
525	-0.487042	CS1	ZZZ3	unclassified
526	0.418228	CS1	SLC18A1	paralog
527	0.172873	CS1	USP2	paralog
528	-0.020416	CS1	CASR	paralog
529	0.152662	CS1	TUBG2	paralog
530	0.199265	CS1	RPL26L1	paralog
531	0.276248	CS1	FLT4	paralog
532	0.416665	CS1	NSUN2	unclassified
533	0.0818413	CS1	FBXO42	unclassified
534	0.507901	CS1	MFAP3	unclassified
535	0.0864931	CS1	MRI1	unclassified
536	-1.44107	CS1	METTL1	singleton
537	0.00731806	CS1	HOXC8	paralog
538	0.637233	CS1	AGA	unclassified
539	0.725503	CS1	PI4K2B	paralog
540	0.0148235	CS1	BOD1L1	unclassified
541	0.562924	CS1	MAT2B	singleton
542	0.84445	CS1	TLL1	paralog
543	-1.32308	CS1	EDC4	singleton
544	0.347771	CS1	TRIO	unclassified
545	0.437463	CS1	VCAN	unclassified
546	-0.125206	CS1	CLEC16A	singleton
547	0.730909	CS1	MSR1	unclassified
548	0.512134	CS1	CDH1	paralog
549	-2.18808	CS1	SKIV2L2	unclassified
550	0.574755	CS1	DNAH5	unclassified
551	0.711253	CS1	ZFYVE16	unclassified
552	-0.396366	CS1	FAM65A	unclassified
553	0.746192	CS1	C6	unclassified
554	0.342085	CS1	RAI14	unclassified
555	0.384901	CS1	SOX30	unclassified
556	-2.76126	CS1	PNKP	unclassified
557	0.126208	CS1	BEST2	paralog
558	0.458562	CS1	PHLPP2	unclassified
559	-1.02846	CS1	SPDL1	singleton
560	0.395442	CS1	STAU2	paralog
561	-0.654038	CS1	PQLC2	unclassified
562	0.491768	CS1	CTNS	singleton
563	-0.225272	CS1	RTN4R	unclassified
564	-0.604161	CS1	PHF23	unclassified
565	0.739691	CS1	CDH10	unclassified
566	0.418929	CS1	INPP4A	paralog
567	0.594109	CS1	RAB27B	unclassified
568	-2.23574	CS1	PSMA4	unclassified
569	0.429365	CS1	MYO16	unclassified
570	-1.7505	CS1	LSG1	unclassified
571	-0.415708	CS1	PARP3	unclassified
572	0.197421	CS1	TNC	paralog
573	0.5951	CS1	THAP3	unclassified
574	0.0133847	CS1	FAM65C	unclassified
575	0.637976	CS1	TDP1	singleton
576	-0.123943	CS1	AIFM2	unclassified
577	0.512659	CS1	C2orf83	unclassified
578	0.664309	CS1	SPATA7	singleton
579	-2.47762	CS1	MED17	unclassified
580	-0.052458	CS1	RETSAT	unclassified
581	-0.120091	CS1	CAPG	unclassified
582	-2.54215	CS1	AP2S1	unclassified
583	0.403927	CS1	USH2A	unclassified
584	0.118026	CS1	ZPBP	unclassified
585	0.397042	CS1	TG	unclassified
586	0.51614	CS1	ADAM28	unclassified
587	0.380406	CS1	BARX2	unclassified
588	0.430772	CS1	DCUN1D1	paralog
589		CS1	JADE2	paralog
590	0.278842	CS1	ZIC2	paralog
591	0.398022	CS1	LCP2	paralog
592	-0.22056	CS1	TRIT1	singleton
593	0.208113	CS1	ADRB1	paralog
594	0.414567	CS1	GUCA2B	unclassified
595	-1.77636	CS1	CUL7	unclassified
596	0.188121	CS1	CTNNA1	unclassified
597	0.670743	CS1	PHKA2	paralog
598	0.681602	CS1	CNTLN	singleton
599	0.612177	CS1	EPHA3	unclassified
600	-4.00261	CS1	HSPA5	unclassified
601	0.439803	CS1	DSG2	unclassified
602	-1.922	CS1	GEMIN8	singleton
603	0.591088	CS1	OFD1	singleton
604	0.642129	CS1	GPM6B	paralog
605	0.397623	CS1	MAGEC2	unclassified
606	0.462529	CS1	PREX2	paralog
607	0.0141465	CS1	WDR37	unclassified
608	0.588801	CS1	YTHDC2	unclassified
609	0.619555	CS1	CTPS2	paralog
610	-1.95679	CS1	ATP6V1H	singleton
611	-3.4509	CS1	POLR2B	unclassified
612	0.623271	CS1	FAM214A	unclassified
613	0.595766	CS1	ARAP2	paralog
614	-1.1824	CS1	TPR	unclassified
615	0.675489	CS1	CP	unclassified
616	0.099111	CS1	KIAA0556	singleton
617	0.606461	CS1	DTNBP1	unclassified
618	0.429063	CS1	XK	unclassified
619	-0.177439	CS1	ANO2	unclassified
620	0.395632	CS1	C12orf4	singleton
621	0.726575	CS1	SCML1	unclassified
622	0.348724	CS1	WWC3	unclassified
623	0.48039	CS1	ARHGAP6	unclassified
624	0.467075	CS1	FAM184B	unclassified
625	0.472902	CS1	MAP4	paralog
626	0.429346	CS1	GOPC	unclassified
627	0.579514	CS1	ROS1	unclassified
628	0.503476	CS1	USP28	unclassified
629	0.482981	CS1	HDAC9	unclassified
630	0.465743	CS1	TSPAN17	paralog
631	-2.81574	CS1	NOP16	singleton
632	0.543098	CS1	CC2D2A	unclassified
633	0.299513	CS1	RRM2B	unclassified
634	0.593533	CS1	ZNF800	unclassified
635	0.517719	CS1	TNFRSF17	singleton
636	0.561376	CS1	SNX29	unclassified
637	0.787285	CS1	LMO3	paralog
638	-1.28585	CS1	MRPS10	singleton
639	0.313657	CS1	GUCA1A	unclassified
640	-0.498411	CS1	RSF1	unclassified
641	-2.22925	CS1	VPS13D	unclassified
642	0.504748	CS1	CELF2	unclassified
643	0.164573	CS1	FAM120A	paralog
644	0.670683	CS1	R3HDM1	paralog
645	-0.195142	CS1	COL9A2	unclassified
646	0.31855	CS1	KITLG	singleton
647	0.499564	CS1	ERCC8	unclassified
648	0.543076	CS1	ADAMTS6	paralog
649	-0.012251	CS1	H6PD	unclassified
650	0.737993	CS1	VAMP3	paralog
651	0.101774	CS1	PER3	paralog
652	0.397599	CS1	UTS2	singleton
653	-0.136574	CS1	TNFRSF9	unclassified
654	-0.263611	CS1	EPN3	unclassified
655	0.541767	CS1	LTBP1	unclassified
656	0.246905	CS1	RCN1	unclassified
657	-0.115015	CS1	ELN	singleton
658	-3.4429	CS1	RFC2	unclassified
659	-0.180453	CS1	ARID1B	unclassified
660	0.537893	CS1	CLPTM1L	unclassified
661	0.346305	CS1	NEDD4L	paralog
662	0.0225222	CS1	FOXP3	paralog
663	0.288882	CS1	PPP1R3F	unclassified
664	0.346408	CS1	HEXB	paralog
665	0.297433	CS1	PTCD2	unclassified
666	0.355764	CS1	KIAA2022	unclassified
667	0.529786	CS1	JKAMP	singleton
668	0.645214	CS1	DKK3	unclassified
669	0.266215	CS1	ARHGEF5	paralog
670	0.418591	CS1	NFE2L3	paralog
671	0.101632	CS1	MCUR1	unclassified
672	0.192997	CS1	LIMA1	unclassified
673	0.501196	CS1	LETMD1	unclassified
674	0.200003	CS1	SLC4A8	paralog
675	-0.776949	CS1	LAMC3	paralog
676	0.806411	CS1	PTGER3	paralog
677	0.699399	CS1	TNIP3	unclassified
678	0.500142	CS1	MAPK9	paralog
679	0.14575	CS1	COL23A1	unclassified
680	0.380943	CS1	BCAR1	paralog
681	0.451368	CS1	FAM160A2	paralog
682	-0.110528	CS1	HERPUD1	unclassified
683	-0.173113	CS1	HOMER3	paralog
684	-2.9444	CS1	RAD51	unclassified
685	-0.232486	CS1	POLQ	unclassified
686	0.465448	CS1	PIK3CB	paralog
687	-0.120586	CS1	CYBA	singleton
688	-2.275	CS1	THOC3	unclassified
689	0.500709	CS1	HEBP2	unclassified
690	0.480483	CS1	MPHOSPH9	singleton
691	0.169167	CS1	PLEKHA5	unclassified
692	-0.0868595	CS1	PRSS8	unclassified
693	0.420212	CS1	SIKE1	unclassified
694	-2.52345	CS1	RRP12	singleton
695	0.347443	CS1	FNIP2	unclassified
696	0.555702	CS1	MSMO1	unclassified
697	0.388692	CS1	TTC17	unclassified
698	0.281136	CS1	ALX4	unclassified
699	0.496175	CS1	FSTL4	unclassified
700	0.0487825	CS1	FOXN3	paralog
701	0.662305	CS1	METTL24	singleton
702	0.499213	CS1	AKR7A2	paralog
703	-1.30902	CS1	MRTO4	unclassified
704	0.428474	CS1	NNAT	singleton
705	0.00822383	CS1	USE1	singleton
706	0.797755	CS1	MCF2L2	unclassified
707	-0.620969	CS1	NRIP2	unclassified
708	0.570756	CS1	LAMA3	unclassified
709	0.376002	CS1	AP5M1	unclassified
710	-2.47577	CS1	ANAPC4	singleton
711	0.699544	CS1	KCNQ1	unclassified
712	-1.74337	CS1	TRAPPC3	paralog
713	0.0689782	CS1	THRAP3	unclassified
714	0.429658	CS1	PHPT1	singleton
715	0.185545	CS1	ENTPD2	unclassified
716		CS1	LY75	unclassified
717	0.195659	CS1	ARID4B	unclassified
718	0.696615	CS1	OPN3	unclassified
719	0.606374	CS1	SDCCAG8	singleton
720		CS1	PTPRN	unclassified
721	0.447045	CS1	HHAT	unclassified
722	0.469949	CS1	KIF1B	paralog
723	0.562942	CS1	FOXC1	paralog
724	0.545934	CS1	TBC1D22A	unclassified
725	0.574725	CS1	SYNE2	unclassified
726	-0.0775936	CS1	PLEKHH1	paralog
727	0.397875	CS1	ATP9A	unclassified
728	0.408825	CS1	SPO11	singleton
729	0.429702	CS1	CBLN4	unclassified
730	-0.833639	CS1	CHRDL2	unclassified
731	0.21642	CS1	FAM168A	unclassified
732	-0.201858	CS1	RELT	unclassified
733	0.500556	CS1	GALC	singleton
734	-3.29229	CS1	NOP58	unclassified
735	-0.385848	CS1	SZRD1	singleton
736	0.227529	CS1	KCNH2	paralog
737	-2.33953	CS1	CUL1	unclassified
738	0.626467	CS1	FAM114A2	unclassified
739		CS1	CYFIP2	unclassified
740	0.393441	CS1	TAB2	unclassified
741	0.364318	CS1	GINM1	singleton
742	0.64563	CS1	EIF2AK2	unclassified
743	-1.01761	CS1	USP36	unclassified
744	-0.385073	CS1	KMT2C	unclassified
745	0.589213	CS1	MCOLN3	paralog
746	-0.0262649	CS1	CCDC85A	paralog
747	0.217999	CS1	PUM2	paralog
748	-2.56108	CS1	MRPL43	singleton
749	0.178771	CS1	ITIH4	unclassified
750	0.53809	CS1	ITIH1	paralog
751	0.666786	CS1	C4orf27	singleton
752	-0.637743	CS1	ZFR	paralog
753	0.51423	CS1	ZNF280C	unclassified
754	0.689124	CS1	NPFFR2	paralog
755	0.0554524	CS1	PHF21B	unclassified
756	0.265005	CS1	TRAF1	unclassified
757	0.65208	CS1	RC3H2	paralog
758	0.520269	CS1	IL17RB	unclassified
759	0.304076	CS1	TRAF3IP2	singleton
760	0.594184	CS1	GYG2	unclassified
761	0.041109	CS1	DCBLD2	unclassified
762	0.747132	CS1	SERPINB3	paralog
763	0.390887	CS1	SOAT1	unclassified
764	0.311274	CS1	PKP2	unclassified
765	0.493315	CS1	MSH4	unclassified
766	0.662859	CS1	F7	unclassified
767	0.481583	CS1	GDI2	unclassified
768	0.236445	CS1	PRDM1	unclassified
769	0.444346	CS1	ATG5	singleton
770	0.625794	CS1	TMCC3	unclassified
771	0.395747	CS1	PITHD1	unclassified
772	0.371564	CS1	MTA3	paralog
773	0.466903	CS1	USP13	unclassified
774	0.491925	CS1	ATP11B	unclassified
775	0.527129	CS1	LAMC2	paralog
776	0.68626	CS1	CDK14	paralog
777	-3.20659	CS1	SEC61A1	paralog
778	0.394003	CS1	PPP1R12A	unclassified
779	0.284978	CS1	RASGRF1	unclassified
780	0.340263	CS1	CAMK2B	paralog
781	-0.941327	CS1	CROCC	unclassified
782	-2.68881	CS1	POLR3E	singleton
783	0.309478	CS1	ATP2B4	paralog
784	-0.343099	CS1	ZC3H11A	unclassified
785	-2.34136	CS1	RIOK2	unclassified
786	0.601275	CS1	YIPF1	paralog
787	-0.368566	CS1	NDC1	singleton
788	0.22585	CS1	DGKG	unclassified
789	-0.140473	CS1	FLYWCH1	unclassified
790	0.243524	CS1	UNKL	paralog
791	0.463047	CS1	TBXAS1	unclassified
792	0.527624	CS1	PARP12	unclassified
793	-2.10199	CS1	ALDH18A1	singleton
794	0.41328	CS1	TARBP1	singleton
795	-1.0793	CS1	PET112	singleton
796	0.296228	CS1	MXD1	paralog
797	0.599201	CS1	CDK17	unclassified
798	0.5402	CS1	DNAJC25	unclassified
799	0.953164	CS1	SLC2A3	paralog
800	0.147146	CS1	PSD	paralog
801	-2.04691	CS1	CTDP1	unclassified
802	0.359973	CS1	YBX3	unclassified
803	0.601572	CS1	STYK1	unclassified
804	-2.21189	CS1	WNK1	unclassified
805	-1.00954	CS1	CCAR1	unclassified
806	-0.361723	CS1	OGFR	unclassified
807	0.446724	CS1	GNA15	paralog
808	-0.50631	CS1	CREB3L3	paralog
809	0.364818	CS1	PIGV	singleton
810	0.611354	CS1	PTPRU	unclassified
811	-0.452912	CS1	SNRNP40	unclassified
812	0.215523	CS1	RIMBP2	paralog
813	0.608549	CS1	COL11A1	paralog
814	0.538606	CS1	QSER1	unclassified
815	0.727956	CS1	MPC1	unclassified
816	0.551528	CS1	ACAA1	unclassified
817	0.120357	CS1	BCAT1	unclassified
818	-0.0104879	CS1	HDAC7	unclassified
819	0.49848	CS1	LZTS1	paralog
820	0.433186	CS1	PRDM6	unclassified
821	0.326541	CS1	WNT8A	paralog
822	0.66022	CS1	SPAG4	unclassified
823	0.487187	CS1	NCKAP1	unclassified
824	-2.5226	CS1	MRPS35	singleton
825	0.590675	CS1	GUCY1B3	unclassified
826	-0.953987	CS1	SFSWAP	unclassified
827	0.220019	CS1	TNK2	paralog
828	-0.280497	CS1	MON2	unclassified
829	-0.271679	CS1	CDH3	paralog
830	0.755024	CS1	ARSF	unclassified
831	0.207393	CS1	GPBP1	unclassified
832	0.333982	CS1	DGAT2	paralog
833		CS1	ZNF112	unclassified
834	-0.201554	CS1	CS	unclassified
835	0.551536	CS1	LTK	paralog
836	-2.35737	CS1	MRPS24	singleton
837	0.404754	CS1	ELMO2	paralog
838	-2.594	CS1	WAPAL	singleton
839	-2.62979	CS1	VMP1	singleton
840	0.93928	CS1	APPBP2	unclassified
841	-1.47885	CS1	POLD1	unclassified
842	0.256965	CS1	SEZ6	paralog
843	-0.957351	CS1	EIF4B	unclassified
844	0.451533	CS1	SLC6A16	unclassified
845	-0.240761	CS1	GLTSCR1	unclassified
846	-0.32606	CS1	SPHK2	unclassified
847	-4.17613	CS1	RPL18	singleton
848	0.361192	CS1	CA11	unclassified
849	0.439734	CS1	ISOC2	unclassified
850	-3.2695	CS1	U2AF2	unclassified
851	-0.0031468	CS1	EPN1	paralog
852	-0.99279	CS1	MED29	singleton
853	0.38214	CS1	AHRR	unclassified
854	-0.474282	CS1	GSC2	unclassified
855		CS1		unclassified
856	0.545224	CS1	MTMR1	paralog
857	0.729519	CS1	GPC1	paralog
858	0.688355	CS1	ADCK1	unclassified
859	0.360698	CS1	HAGH	unclassified
860	-0.94516	CS1	RNF4	unclassified
861	0.759273	CS1	CASP8	unclassified
862	0.368186	CS1	LIMCH1	paralog
863	-1.50114	CS1	ASUN	singleton
864	0.29373	CS1	TM7SF3	singleton
865	0.199509	CS1	DLX3	paralog
866	0.432857	CS1	SPA17	unclassified
867	0.60316	CS1	TSPAN32	singleton
868	0.598589	CS1	WISP2	unclassified
869	0.562605	CS1	DMRT3	unclassified
870	0.705985	CS1	ST3GAL6	unclassified
871	-0.399289	CS1	ATP2C2	unclassified
872	0.419382	CS1	NGFR	unclassified
873	0.309421	CS1	CDON	unclassified
874	-2.16431	CS1	TAF2	unclassified
875		CS1	HIPK2	paralog
876	-2.46234	CS1	TNPO3	unclassified
877		CS1	MEF2BNB-MEF2B	unclassified
878	-0.894279	CS1	RFXANK	unclassified
879	0.243082	CS1	TMEM161A	unclassified
880	0.426419	CS1	LPAR2	unclassified
881	0.0924333	CS1	CTSA	unclassified
882	0.141864	CS1	SUGP2	unclassified
883	0.285564	CS1	SLC12A2	paralog
884	0.662231	CS1	SNX24	unclassified
885	0.235326	CS1	EYA2	paralog
886	0.197013	CS1	CNN2	paralog
887	0.184239	CS1	ABCA7	paralog
888	0.2217	CS1	SNCAIP	unclassified
889	-3.22424	CS1	DDX20	unclassified
890	0.282988	CS1	BTBD1	paralog
891	0.606087	CS1	FAR2	unclassified
892	0.203496	CS1	BCAS1	singleton
893	0.440645	CS1	POU1F1	unclassified
894	0.0953968	CS1	CHI3L2	unclassified
895	0.371027	CS1	SBNO2	unclassified
896	0.713174	CS1	PMS1	unclassified
897	0.381437	CS1	HMG20B	unclassified
898	0.685337	CS1	CALCRL	unclassified
899	-0.782474	CS1	TAF11	unclassified
900	-0.429072	CS1	ANKS1A	unclassified
901	-0.30877	CS1	AP3D1	unclassified
902	0.256274	CS1	ZNF76	unclassified
903	0.419548	CS1	SLC9A3R2	unclassified
904	0.614419	CS1	NTHL1	unclassified
905	0.18677	CS1	UHRF1BP1	unclassified
906	-0.439567	CS1	GNAI3	unclassified
907	0.021603	CS1	IPO5	paralog
908	0.514097	CS1	OAT	unclassified
909	-3.35576	CS1	WDR3	unclassified
910	0.635603	CS1	PKN2	paralog
911	-2.57582	CS1	WDR18	unclassified
912	-0.000251941	CS1	TRAM2	paralog
913	0.296852	CS1	NTN1	unclassified
914	-0.118593	CS1	GLP2R	unclassified
915	-0.383342	CS1	MCM10	singleton
916	0.206917	CS1	DGKA	unclassified
917	0.428426	CS1	ERBB3	unclassified
918	0.526569	CS1	ROPN1	paralog
919	0.574471	CS1	ANKRD44	unclassified
920	-3.53601	CS1	KARS	unclassified
921	0.585109	CS1	ADAT1	unclassified
922	0.419805	CS1	PDIA5	unclassified
923	0.339991	CS1	TBC1D22B	unclassified
924	-0.566644	CS1	NDUFB4	singleton
925	-1.41618	CS1	SPEN	unclassified
926	0.362547	CS1	MYLK	unclassified
927	0.65355	CS1	ZC3H15	unclassified
928	0.537225	CS1	MAP2K4	unclassified
929	0.016694	CS1	TMEM206	singleton
930	-0.0757034	CS1	SNAP91	unclassified
931	0.120151	CS1	SLK	paralog
932	0.658115	CS1	CYB5R4	unclassified
933	-0.333227	CS1	COL17A1	unclassified
934	0.648774	CS1	GSTO2	paralog
935	-0.462918	CS1	SEC61A2	paralog
936	0.152365	CS1	PRKCQ	paralog
937	0.386233	CS1	TLE2	paralog
938	0.424195	CS1	ASB1	unclassified
939	0.637215	CS1	FAM107B	unclassified
940	0.606732	CS1	ME1	unclassified
941	0.381634	CS1	TBC1D1	paralog
942	-1.66546	CS1	CDK13	paralog
943	-0.600732	CS1	MTHFD2	paralog
944	0.439509	CS1	SLC9A7	paralog
945	0.466912	CS1	FOXJ2	unclassified
946	-0.980555	CS1	YBX1	unclassified
947	-0.122023	CS1	PDE4A	paralog
948	0.745247	CS1	PPP2R5A	paralog
949	0.371781	CS1	CTNNA2	unclassified
950	0.162117	CS1	ELAVL1	paralog
951	0.292675	CS1	TIE1	paralog
952	0.25448	CS1	DIP2B	unclassified
953	-1.03783	CS1	SMARCD1	paralog
954	-1.19258	CS1	KDM4A	paralog
955	-1.24525	CS1	NFYC	unclassified
956	0.579121	CS1	ZMYND12	singleton
957	0.00629369	CS1	SLC9A3	unclassified
958	0.0746689	CS1	NGEF	paralog
959	-0.335783	CS1	ASPM	unclassified
960	0.482745	CS1	CD84	unclassified
961	-0.609207	CS1	ELOVL1	paralog
962	-1.8284	CS1	SPI1	unclassified
963	-1.26953	CS1	ZNRD1	singleton
964	0.592411	CS1	MPPED2	unclassified
965	0.5714	CS1	CLDN18	unclassified
966	-3.16369	CS1	ZBTB11	unclassified
967	0.555796	CS1	ATXN3	paralog
968	0.609099	CS1	GOLGA5	unclassified
969	0.572076	CS1	FGFR2	paralog
970	0.526516	CS1	LRRC40	unclassified
971	0.73385	CS1	ISOC1	unclassified
972	0.484043	CS1	EML1	paralog
973	0.456092	CS1	TRMT11	singleton
974	0.153458	CS1	THUMPD1	singleton
975	0.584738	CS1	MSANTD3	unclassified
976	0.440211	CS1	KIF26A	unclassified
977	0.521312	CS1	ATG2B	unclassified
978	0.300419	CS1	ARFGEF1	paralog
979	0.685379	CS1	ACSM2B	paralog
980	-0.167885	CS1	ZFAT	unclassified
981	-0.0657654	CS1	MTFR1	unclassified
982	-1.36672	CS1	STAG3	unclassified
983	0.0810333	CS1	FECH	singleton
984	0.418534	CS1	MYO9A	unclassified
985	-0.443789	CS1	DDX3Y	unclassified
986	-0.282121	CS1	PFKP	paralog
987	0.20273	CS1	IDI1	unclassified
988	0.535922	CS1	SP100	paralog
989	0.476814	CS1	KLF6	paralog
990	0.50798	CS1	PPAP2A	paralog
991	0.017777	CS1	NEO1	unclassified
992	0.6291	CS1	TRAM1	paralog
993	0.682045	CS1	PHKA1	paralog
994	0.416252	CS1	TNFRSF1A	unclassified
995	-0.492846	CS1	CACNB1	paralog
996	0.327768	CS1	EVI5	unclassified
997	0.480537	CS1	STOML1	unclassified
998	-2.27275	CS1	PKM	paralog
999	-0.157974	CS1	DHX29	unclassified
1000	-1.49533	CS1	DNTTIP2	singleton
1001	0.325939	CS1	METTL22	unclassified
1002	-0.31516	CS1	TP53BP1	unclassified
1003	0.484266	CS1	TRO	unclassified
1004	-0.523028	CS1	RRP15	singleton
1005	-2.10855	CS1	RHOA	unclassified
1006	-3.30888	CS1	DHX8	unclassified
1007	0.138416	CS1	PRKCZ	paralog
1008	0.859385	CS1	ZFY	unclassified
1009	-3.38643	CS1	IARS2	unclassified
1010	0.439336	CS1	SYT1	paralog
1011	0.0306673	CS1	NAV3	paralog
1012	0.285808	CS1	IDH3G	unclassified
1013	0.139482	CS1	ROGDI	singleton
1014	0.661285	CS1	PDZD4	unclassified
1015	0.624478	CS1	ATP2B3	paralog
1016	0.228068	CS1	ROCK1	paralog
1017	-0.71967	CS1	CBFB	singleton
1018	0.460372	CS1	PDK3	unclassified
1019	0.57523	CS1	HYAL2	unclassified
1020	0.173843	CS1	HDAC4	paralog
1021	0.290253	CS1	RASSF1	unclassified
1022	0.363178	CS1	FGFR3	paralog
1023	-0.0630284	CS1	IFI35	unclassified
1024	0.0112235	CS1	HEATR6	singleton
1025	-2.3107	CS1	COASY	unclassified
1026	0.0614346	CS1	PLEKHH3	unclassified
1027	0.384656	CS1	MEF2A	paralog
1028	-0.378443	CS1	OTUD5	unclassified
1029	0.0808389	CS1	TFE3	paralog
1030	0.0732177	CS1	TBC1D25	unclassified
1031	0.362934	CS1	ACSL4	unclassified
1032	0.461767	CS1	INPP5A	unclassified
1033	-1.98899	CS1	GPKOW	unclassified
1034	-0.0335051	CS1	GRIPAP1	unclassified
1035	0.350375	CS1	FTSJ1	unclassified
1036	0.431712	CS1	PRR11	unclassified
1037	0.666835	CS1	REEP1	paralog
1038	0.0854824	CS1	ATP11A	unclassified
1039	-3.4255	CS1	POLR1A	unclassified
1040	0.62795	CS1	LAPTM4A	unclassified
1041	-1.4684	CS1	TTC7A	paralog
1042	0.512545	CS1	IP6K2	unclassified
1043		CS1	STON1-GTF2A1L	unclassified
1044	-2.91871	CS1	SRBD1	unclassified
1045	0.476439	CS1	KIF2A	unclassified
1046	-0.392991	CS1	RASGRP2	paralog
1047	0.219511	CS1	PSME4	singleton
1048	0.622166	CS1	IFT80	unclassified
1049	-0.022911	CS1	SIRT2	unclassified
1050	-0.263048	CS1	ERLEC1	unclassified
1051	-0.562151	CS1	PPP2R5B	paralog
1052	-0.118383	CS1	PYGM	paralog
1053	0.577071	CS1	PAGE1	unclassified
1054	0.511885	CS1	PITX1	paralog
1055	0.712832	CS1	TRPC7	unclassified
1056	-0.421095	CS1	MAST4	paralog
1057	0.297308	CS1	GPR116	unclassified
1058	-0.048195	CS1	SDK2	unclassified
1059	0.659038	CS1	ADAM7	unclassified
1060	-3.04749	CS1	NUP133	singleton
1061	0.349688	CS1	NUCKS1	singleton
1062	-1.87446	CS1	VPS35	singleton
1063	-0.0486316	CS1	DNAJA2	unclassified
1064	0.0662836	CS1	BCL3	unclassified
1065	0.471935	CS1	KCNAB2	paralog
1066	0.587175	CS1	ABCC9	unclassified
1067	0.0701134	CS1	GAL	singleton
1068	0.430792	CS1	CLEC2D	unclassified
1069	0.51571	CS1	FUNDC1	paralog
1070	0.601166	CS1	MAOB	paralog
1071	0.611482	CS1	RORA	paralog
1072	0.284726	CS1	DRD4	unclassified
1073	0.391107	CS1	TGFBR3	unclassified
1074	-0.000530808	CS1	PLA2G10	unclassified
1075	0.78093	CS1	HES2	unclassified
1076	-1.71442	CS1	ATP1B3	paralog
1077	0.345488	CS1	NEDD4	paralog
1078		CS1	PIGB	unclassified
1079	0.0571589	CS1	MAPK6	unclassified
1080	0.577439	CS1	GNB5	unclassified
1081	0.505587	CS1	RAB27A	unclassified
1082	0.282169	CS1	CECR5	singleton
1083	-2.86596	CS1	UFD1L	singleton
1084	0.418278	CS1	LRP6	unclassified
1085	0.513514	CS1	GUCY2C	unclassified
1086	0.453327	CS1	SCT	unclassified
1087	-0.267574	CS1	PHRF1	paralog
1088	-1.7473	CS1	IKBKAP	singleton
1089	0.367973	CS1	NUCB2	paralog
1090	0.539608	CS1	PFN2	unclassified
1091	0.296023	CS1	PTPN3	unclassified
1092	-0.864466	CS1	SPTB	paralog
1093	0.294981	CS1	DAPP1	unclassified
1094	0.0521999	CS1	FGF10	unclassified
1095	0.575716	CS1	SLC44A1	paralog
1096	0.676396	CS1	TMEM260	singleton
1097	-1.70561	CS1	SMG6	unclassified
1098	-0.269975	CS1	EXOC5	singleton
1099	-0.142831	CS1	CLTCL1	paralog
1100	-0.0345523	CS1	FGF22	unclassified
1101	0.0914198	CS1	FSTL3	paralog
1102	0.0400964	CS1	DGCR2	unclassified
1103	0.259722	CS1	RNF126	unclassified
1104	-1.26028	CS1	MNT	unclassified
1105	0.386881	CS1	ZXDC	unclassified
1106	-0.271657	CS1	JMJD6	unclassified
1107	0.489367	CS1	POLB	unclassified
1108	0.512456	CS1	ST6GALNAC1	unclassified
1109	0.576122	CS1	WIPI1	paralog
1110	0.0677748	CS1	FRMPD1	unclassified
1111	0.306097	CS1	GBA2	singleton
1112	0.237046	CS1	NDST1	paralog
1113	0.429822	CS1	ASNS	unclassified
1114	0.233046	CS1	AP3M2	unclassified
1115	-0.123275	CS1	CNGB1	paralog
1116	0.448193	CS1	ST6GALNAC2	unclassified
1117	0.542318	CS1	CHAT	unclassified
1118	-1.71571	CS1	PABPC1	paralog
1119	0.137112	CS1	TESK2	unclassified
1120	-1.75286	CS1	C16orf80	singleton
1121	0.627912	CS1	CSNK2A2	paralog
1122	-0.0040169	CS1	PTPN21	paralog
1123	-3.47113	CS1	EIF2B3	unclassified
1124	0.632483	CS1	CAMK2A	paralog
1125	-0.45432	CS1	TCOF1	singleton
1126	0.115264	CS1	CDC42	paralog
1127	0.47846	CS1	OSBPL3	paralog
1128	0.26113	CS1	EPHA8	paralog
1129	0.336495	CS1	SLC12A3	unclassified
1130	0.715297	CS1	RAD18	unclassified
1131	0.0127988	CS1	ATP2B1	paralog
1132	0.512651	CS1	TRPM5	unclassified
1133	0.364811	CS1	NCK2	unclassified
1134	0.394476	CS1	MAP4K4	unclassified
1135	0.130765	CS1	MGAT4A	unclassified
1136	-2.33415	CS1	RPL31	singleton
1137	-2.28986	CS1	WDR1	unclassified
1138	0.776984	CS1	SNX13	unclassified
1139	0.317579	CS1	MS4A12	unclassified
1140	0.517945	CS1	ARHGAP10	paralog
1141	0.37712	CS1	RPS6KA2	paralog
1142	0.329356	CS1	ING3	unclassified
1143	0.334066	CS1	VASH1	unclassified
1144	0.300233	CS1	LMCD1	paralog
1145	-3.53472	CS1	WBSCR22	unclassified
1146	-0.576725	CS1	SEL1L	paralog
1147	-0.170615	CS1	TRIP13	unclassified
1148	-3.1501	CS1	ATP6AP1	unclassified
1149	-2.2712	CS1	TCF3	paralog
1150	0.623197	CS1	TRIB2	paralog
1151	-0.276318	CS1	DAZAP1	unclassified
1152	0.228004	CS1	MBD3	paralog
1153	-0.125387	CS1	PRLH	singleton
1154	0.556669	CS1	HLTF	unclassified
1155	-3.44362	CS1	FAM50A	paralog
1156	0.568477	CS1	FAM3A	unclassified
1157	-3.14944	CS1	CPSF1	unclassified
1158	0.442801	CS1	MYO3B	unclassified
1159	0.376861	CS1	CYBRD1	unclassified
1160	0.653706	CS1	CDH19	paralog
1161	-1.55705	CS1	PDCD2	unclassified
1162	0.697006	CS1	SLC6A15	unclassified
1163	0.501938	CS1	RDH11	paralog
1164	0.111045	CS1	PRKACA	paralog
1165	-0.535161	CS1	LPHN1	paralog
1166	0.67143	CS1	SPP2	singleton
1167	0.425683	CS1	ACTN1	paralog
1168	0.385763	CS1	ZFYVE26	unclassified
1169	0.562561	CS1	RPS6KA6	paralog
1170	0.62712	CS1	EPN2	paralog
1171	0.309751	CS1	PTPN18	unclassified
1172	0.66273	CS1	LIMS2	paralog
1173	0.288103	CS1	ASIC4	unclassified
1174	0.834163	CS1	SPEG	unclassified
1175	0.376264	CS1	LNX1	unclassified
1176	0.628471	CS1	ALDH3A2	unclassified
1177	-3.55669	CS1	TFRC	unclassified
1178	-0.85844	CS1	SREBF1	unclassified
1179	0.61122	CS1	TRPC5	unclassified
1180	0.159127	CS1	AFF4	paralog
1181	0.669871	CS1	UBE2D1	paralog
1182	0.523324	CS1	MPP5	unclassified
1183	0.412827	CS1	RHOBTB1	paralog
1184	-3.1803	CS1	SMC1A	unclassified
1185	-2.76574	CS1	HSD17B10	unclassified
1186	0.354242	CS1	MARK2	paralog
1187	0.437429	CS1	HMMR	unclassified
1188	0.166811	CS1	CHFR	unclassified
1189	0.557802	CS1	TRHDE	unclassified
1190	0.68497	CS1	P4HA2	paralog
1191	0.310784	CS1	FCGR2B	paralog
1192	0.0120084	CS1	NFATC3	paralog
1193	-2.17891	CS1	TRNT1	singleton
1194	-0.081028	CS1	ACADVL	unclassified
1195	0.448851	CS1	STK10	paralog
1196	-2.65888	CS1	FBXW11	paralog
1197	0.210311	CS1	ACAP1	paralog
1198	-0.169737	CS1	CRMP1	paralog
1199	0.593872	CS1	EVC	singleton
1200	-0.86292	CS1	DERL2	paralog
1201	0.375133	CS1	SIDT1	paralog
1202	-0.326852	CS1	NDE1	paralog
1203	0.573453	CS1	MRVI1	unclassified
1204	0.18329	CS1	TMEM38A	unclassified
1205	-0.324525	CS1	AP1M1	paralog
1206	0.559812	CS1	PVR	unclassified
1207	-0.329079	CS1	XRCC1	unclassified
1208	-0.0182477	CS1	SCARB1	unclassified
1209	0.26199	CS1	CYP2W1	unclassified
1210	-3.49118	CS1	MCM2	unclassified
1211	0.374179	CS1	MOV10L1	unclassified
1212	0.303023	CS1	PANX2	unclassified
1213	0.431018	CS1	SELO	singleton
1214	0.713414	CS1	TP63	paralog
1215	0.370786	CS1	ALPK1	unclassified
1216	0.421172	CS1	LLGL2	unclassified
1217	0.133023	CS1	PDE8A	paralog
1218	0.0532735	CS1	CLCN4	paralog
1219	-2.76065	CS1	NLE1	unclassified
1220	-2.98792	CS1	SDHA	singleton
1221	-0.620518	CS1	SMARCE1	unclassified
1222	0.372336	CS1	FNDC8	singleton
1223	0.228232	CS1	GSDMB	unclassified
1224	0.450314	CS1	KDM5A	unclassified
1225	0.0317226	CS1	ADAM11	unclassified
1226	0.394226	CS1	PPP2R3A	paralog
1227	0.436376	CS1	FERMT2	paralog
1228	0.373174	CS1	ABCB11	unclassified
1229	0.485415	CS1	DHRS9	paralog
1230	0.318185	CS1	CD5L	unclassified
1231	0.412492	CS1	PTGS2	paralog
1232	0.389485	CS1	IGF2BP2	paralog
1233	0.507425	CS1	MAP3K13	unclassified
1234	0.475757	CS1	ST6GAL1	unclassified
1235	0.290999	CS1	TBX21	paralog
1236	0.261876	CS1	FRY	unclassified
1237	-0.0832075	CS1	PICALM	unclassified
1238	-3.34453	CS1	NSF	unclassified
1239	0.76185	CS1	GLI2	unclassified
1240		CS1		unclassified
1241	-2.45592	CS1	MRPS34	singleton
1242	0.366379	CS1	NOTCH3	unclassified
1243	-2.55491	CS1	CLNS1A	singleton
1244	0.59524	CS1	PPP2R2C	paralog
1245	-0.68094	CS1	TEAD2	paralog
1246	-1.06174	CS1	EED	unclassified
1247	-0.0207358	CS1	CDHR2	unclassified
1248	0.246181	CS1	SNCB	unclassified
1249	-1.27787	CS1	TSG101	unclassified
1250	-0.395198	CS1	C17orf85	singleton
1251	0.390457	CS1	ATP2A3	unclassified
1252	0.655285	CS1	CA12	unclassified
1253	-0.0394388	CS1	MGLL	unclassified
1254	0.289216	CS1	NTN4	unclassified
1255	-1.98406	CS1	BCS1L	unclassified
1256	0.385871	CS1	NUAK1	paralog
1257	0.161231	CS1	DPP8	unclassified
1258	-0.122933	CS1	SLC24A1	paralog
1259	0.30747	CS1	ZNF532	unclassified
1260	0.526119	CS1	SCARF1	unclassified
1261	0.76777	CS1	LMAN1	paralog
1262	0.567065	CS1	PTPLAD1	unclassified
1263	0.45391	CS1	IPCEF1	unclassified
1264	0.535352	CS1	ZZEF1	unclassified
1265	0.307707	CS1	NOX3	unclassified
1266	-2.27064	CS1	ENO1	unclassified
1267	0.277485	CS1	SLC12A1	paralog
1268	0.197259	CS1	C19orf10	singleton
1269	-0.0458217	CS1	ANO8	unclassified
1270	-0.505138	CS1	TUBE1	unclassified
1271	0.0779022	CS1	ARHGEF10L	unclassified
1272	0.512855	CS1	TXK	paralog
1273	0.235596	CS1	WSCD2	paralog
1274	0.181583	CS1	KCNQ2	paralog
1275	-0.0992291	CS1	TACR2	paralog
1276	-0.703863	CS1	ACTR6	unclassified
1277	-0.0217841	CS1	TIPIN	singleton
1278	0.436063	CS1	SRI	unclassified
1279	-0.135548	CS1	EIF4G3	paralog
1280	0.685561	CS1	NUP37	unclassified
1281	0.552014	CS1	SEMA3A	unclassified
1282	0.0289914	CS1	GTSE1	singleton
1283	0.318227	CS1	SEMA3C	unclassified
1284	0.130051	CS1	TTC38	singleton
1285	0.175282	CS1	ACAT1	unclassified
1286	-0.431061	CS1	GRAMD4	unclassified
1287	0.423078	CS1	CELSR1	paralog
1288	-0.24783	CS1	WNT8B	paralog
1289	0.800238	CS1	ZNF638	unclassified
1290	0.413412	CS1	SLC25A40	unclassified
1291	0.288166	CS1	TIMM21	singleton
1292	-0.0155143	CS1	ADD2	paralog
1293	0.390263	CS1	FGF4	paralog
1294	0.390136	CS1	RASAL2	paralog
1295	0.632139	CS1	VPS9D1	unclassified
1296	0.509097	CS1	ZNF37A	unclassified
1297	0.453357	CS1	MARK3	paralog
1298	-0.190502	CS1	SLC25A3	unclassified
1299	0.739435	CS1	FNDC3B	paralog
1300	0.477904	CS1	FOSL2	paralog
1301	0.306332	CS1	CACNG5	paralog
1302	0.337097	CS1	CACNG4	paralog
1303	0.0996238	CS1	FRYL	unclassified
1304	-1.16828	CS1	TMEM131	paralog
1305	0.41962	CS1	FSCN1	unclassified
1306	-1.04262	CS1	ACTB	paralog
1307	0.202449	CS1	MOCOS	unclassified
1308	0.534292	CS1	PLD1	unclassified
1309	0.374346	CS1	ATP12A	unclassified
1310	-0.697303	CS1	WDR62	paralog
1311	0.38004	CS1	DLG1	paralog
1312	-0.197517	CS1	RAB7A	unclassified
1313	0.545945	CS1	BCAP29	unclassified
1314	0.325447	CS1	SEC31B	paralog
1315	-2.56142	CS1	SART3	unclassified
1316	0.367219	CS1	ARHGAP15	paralog
1317	0.193291	CS1	TUBA3D	paralog
1318	0.373192	CS1	PAX2	paralog
1319	-3.05482	CS1	EXOSC7	unclassified
1320	0.43974	CS1	KIFAP3	singleton
1321	0.447526	CS1	MKRN2	paralog
1322	-2.33169	CS1	MCM6	unclassified
1323	-1.57119	CS1	REXO2	singleton
1324	0.123427	CS1	RBM7	unclassified
1325	0.224693	CS1	RBMS2	paralog
1326	-1.14202	CS1	BAZ2A	unclassified
1327	-2.40191	CS1	PTPN23	unclassified
1328	0.528392	CS1	MLH1	unclassified
1329	0.640197	CS1	UNG	singleton
1330	0.583864	CS1	FMO4	unclassified
1331	0.464559	CS1	KLHL20	unclassified
1332	0.0911345	CS1	RGS11	unclassified
1333		CS1	SLC46A1	unclassified
1334	0.56473	CS1	PLXNA2	paralog
1335	-0.817611	CS1	SPAG5	unclassified
1336	0.223157	CS1	ANKRD13A	paralog
1337	0.343342	CS1	TPD52	paralog
1338	0.317006	CS1	ACACB	unclassified
1339	0.224847	CS1	TRAF4	unclassified
1340	0.221001	CS1	PAG1	singleton
1341	-0.729454	CS1	GPATCH1	singleton
1342	-0.010119	CS1	ICAM3	unclassified
1343	0.729047	CS1	NT5C2	paralog
1344	0.457421	CS1	MCAM	unclassified
1345	0.870511	CS1	GPC4	unclassified
1346	0.630965	CS1	MBNL3	paralog
1347	0.321374	CS1	CAMSAP3	paralog
1348	0.179845	CS1	RAP1GAP	paralog
1349	-3.39505	CS1	XAB2	unclassified
1350	-0.289418	CS1	ARHGEF1	paralog
1351	-0.0420439	CS1	STXBP2	unclassified
1352	0.487049	CS1	MAP2K7	unclassified
1353	0.310903	CS1	NMRK2	paralog
1354	0.529971	CS1	DGKD	unclassified
1355	0.496634	CS1	CTTNBP2	unclassified
1356	0.404583	CS1	ACTL6B	unclassified
1357	0.625566	CS1	RARB	unclassified
1358	0.283779	CS1	TOP2B	paralog
1359	0.131944	CS1	TM9SF3	unclassified
1360	0.0470156	CS1	NFKB2	unclassified
1361	-0.110265	CS1	UBE2T	unclassified
1362	0.195309	CS1	PPP1R12B	unclassified
1363	0.738277	CS1	DNAJC10	unclassified
1364	-3.03527	CS1	GTF3C1	singleton
1365	0.318003	CS1	IL4R	unclassified
1366	0.486998	CS1	USP33	unclassified
1367	0.547372	CS1	PAK3	paralog
1368	0.953545	CS1	CAPN6	unclassified
1369	0.781129	CS1	DCX	unclassified
1370	-0.877947	CS1	SNRPA	unclassified
1371	0.496198	CS1	SPAG6	unclassified
1372	-2.86678	CS1	EXOSC5	unclassified
1373	-2.10213	CS1	DYNC1I2	unclassified
1374	0.666938	CS1	APBB1IP	paralog
1375	0.371054	CS1	LRCH4	paralog
1376	0.803692	CS1	FAM76B	unclassified
1377	0.270531	CS1	SIRT6	unclassified
1378	0.691924	CS1	TYR	unclassified
1379	-2.26628	CS1	POLD3	singleton
1380	0.375494	CS1	ACTN2	paralog
1381	-2.25624	CS1	CAPZB	singleton
1382	0.295295	CS1	GPR137B	unclassified
1383	0.570042	CS1	NAALAD2	paralog
1384		CS1	JADE1	paralog
1385	0.678066	CS1	SLC25A43	unclassified
1386	0.100567	CS1	UBE2A	unclassified
1387	0.437381	CS1	FGFR1	unclassified
1388	0.413615	CS1	FKBP6	unclassified
1389	0.758911	CS1	SMC1B	unclassified
1390	0.567471	CS1	FBLN1	paralog
1391	0.182974	CS1	ITGA8	paralog
1392	0.466638	CS1	CST7	unclassified
1393	0.686167	CS1	MAP2	paralog
1394	0.449712	CS1	PIAS2	paralog
1395	0.194019	CS1	AMPH	unclassified
1396	0.619526	CS1	ARAF	unclassified
1397	0.238107	CS1	MCCC1	unclassified
1398	0.256253	CS1	LAMP3	unclassified
1399	0.725124	CS1	FAP	paralog
1400	0.565257	CS1	NEBL	paralog
1401	0.316624	CS1	ACER3	unclassified
1402	0.0203697	CS1	UBE2K	unclassified
1403	-1.45378	CS1	PIK3C3	unclassified
1404	0.31496	CS1	N4BP2	unclassified
1405	0.584875	CS1	C12orf5	unclassified
1406	0.563215	CS1	TULP3	paralog
1407	-0.842966	CS1	SYNJ2	unclassified
1408	0.554934	CS1	ADCY2	unclassified
1409	0.529836	CS1	PPP2R5C	paralog
1410	0.59831	CS1	RBFOX1	paralog
1411	-0.364793	CS1	GNB1	paralog
1412	0.00422561	CS1	HOXA9	unclassified
1413	0.546991	CS1	EDN1	unclassified
1414	0.303147	CS1	MLLT10	unclassified
1415	0.440711	CS1	ZCWPW1	unclassified
1416	0.519327	CS1	ADCYAP1R1	unclassified
1417	0.64714	CS1	FGF20	paralog
1418	0.534663	CS1	P2RY10	unclassified
1419	0.559885	CS1	ITM2A	unclassified
1420	0.0146423	CS1	NRD1	unclassified
1421	0.446803	CS1	VDAC3	paralog
1422	-0.862555	CS1	PCM1	singleton
1423	-0.392773	CS1	TNRC6C	unclassified
1424	0.671705	CS1	CBFA2T2	paralog
1425	0.442858	CS1	BRINP1	unclassified
1426	0.0676487	CS1	ITCH	paralog
1427	0.441251	CS1	PKD2L2	paralog
1428	0.466819	CS1	TP53INP2	paralog
1429	0.248115	CS1	SDF4	unclassified
1430	-1.5178	CS1	MYH7B	unclassified
1431	0.412773	CS1	BPIFB2	unclassified
1432	0.471545	CS1	TP73	paralog
1433	0.472712	CS1	TOLLIP	singleton
1434	0.405855	CS1	UBE2D4	unclassified
1435	0.378955	CS1	CLUL1	unclassified
1436	0.562732	CS1	RUNX1T1	paralog
1437	0.255553	CS1	CDH17	unclassified
1438	-1.86216	CS1	THOC1	singleton
1439	0.644739	CS1	FKBP7	unclassified
1440	0.640229	CS1	OSBPL6	paralog
1441	0.460688	CS1	SLC1A3	paralog
1442	-2.52377	CS1	XRCC5	singleton
1443	0.683978	CS1	LXN	unclassified
1444	0.645972	CS1	SP140	paralog
1445	0.286647	CS1	MKNK1	unclassified
1446	0.477559	CS1	TNS1	unclassified
1447	-0.714573	CS1	REXO1	unclassified
1448	0.335707	CS1	SAR1A	paralog
1449	0.320707	CS1	CDC14A	unclassified
1450	0.450018	CS1	RAPGEF3	unclassified
1451	0.101537	CS1	CEACAM1	unclassified
1452	0.418162	CS1	SENP1	unclassified
1453	0.273861	CS1	DUSP13	unclassified
1454	0.23723	CS1	CIC	unclassified
1455	0.00222334	CS1	LIPE	unclassified
1456	-0.590981	CS1	FDFT1	singleton
1457	0.35903	CS1	PAFAH1B3	paralog
1458	0.347822	CS1	OPHN1	paralog
1459	0.657398	CS1	AFM	unclassified
1460	-0.102484	CS1	KIF22	unclassified
1461	0.698457	CS1	SCGN	unclassified
1462	0.510113	CS1	LRRC16A	unclassified
1463	0.749389	CS1	PGM1	paralog
1464	-2.29855	CS1	DDX1	unclassified
1465	-3.96861	CS1	DNM2	paralog
1466	0.384277	CS1	EPB41L2	paralog
1467	0.281523	CS1	RIMS1	unclassified
1468	0.26255	CS1	MOXD1	unclassified
1469	0.498512	CS1	STX7	paralog
1470	-0.562459	CS1	RABL2B	paralog
1471	-0.93383	CS1	KEAP1	unclassified
1472	0.17504	CS1	DDX43	paralog
1473	0.0746829	CS1	PTPRH	unclassified
1474	0.604104	CS1	DCT	unclassified
1475	0.692483	CS1	SLC35C2	unclassified
1476		CS1	CRYBG3	unclassified
1477	0.474506	CS1	EPHA6	unclassified
1478	0.299317	CS1	SCTR	unclassified
1479	0.39168	CS1	RFX3	paralog
1480	-0.896459	CS1	RIF1	singleton
1481	0.132313	CS1	RAB21	unclassified
1482	0.346972	CS1	SLC4A4	unclassified
1483	0.387192	CS1	SMARCA2	unclassified
1484	-0.697934	CS1	RDH8	unclassified
1485	0.512407	CS1	SESN1	paralog
1486	0.568436	CS1	MID2	unclassified
1487	0.686946	CS1	PIH1D3	singleton
1488	-0.617184	CS1	COL5A3	unclassified
1489	-1.73637	CS1	SRCAP	paralog
1490	0.144045	CS1	KIAA0020	unclassified
1491	0.637273	CS1	CPB2	unclassified
1492	0.376191	CS1	CHRNA3	unclassified
1493	0.632804	CS1	KCNN2	paralog
1494	0.0996326	CS1	CNOT4	singleton
1495	0.143097	CS1	PSEN1	paralog
1496	-0.0454198	CS1	CPOX	singleton
1497	0.485546	CS1	CLDND1	unclassified
1498	0.451624	CS1	MOK	unclassified
1499	0.45265	CS1	HSP90AA1	paralog
1500	0.398775	CS1	RBL1	paralog
1501	-0.00476777	CS1	DLGAP4	unclassified
1502		CS1	IGSF9B	unclassified
1503	0.54246	CS1	CFHR2	unclassified
1504	-3.54413	CS1	NDC80	singleton
1505	0.615546	CS1	AP4E1	unclassified
1506	0.1559	CS1	RSBN1	unclassified
1507	0.23892	CS1	MAGI3	paralog
1508	0.354206	CS1	CXCL2	paralog
1509	0.7019	CS1	AFP	unclassified
1510	0.393179	CS1	COL4A4	paralog
1511	-0.131599	CS1	TCF7	paralog
1512	0.441071	CS1	OSTM1	singleton
1513	0.553512	CS1	CDH7	paralog
1514	0.485378	CS1	IMPG2	unclassified
1515	-0.534123	CS1	PCNP	singleton
1516	0.330361	CS1	EXD2	unclassified
1517	0.450371	CS1	ARG2	unclassified
1518	-0.272194	CS1	MEF2C	paralog
1519	0.410636	CS1	PTPRC	unclassified
1520	-1.31917	CS1	CACNA1S	paralog
1521	0.420557	CS1	PKP1	unclassified
1522	0.222669	CS1	UBA5	unclassified
1523	0.48672	CS1	STK17B	unclassified
1524	0.594385	CS1	CDC14B	unclassified
1525	0.461077	CS1	ZNF510	unclassified
1526	0.441067	CS1	LRP2	unclassified
1527	0.199223	CS1	ZNF506	unclassified
1528	0.438504	CS1	JMJD4	unclassified
1529	-0.123791	CS1	DUSP12	unclassified
1530	0.522205	CS1	AACS	unclassified
1531	0.584492	CS1	KIAA0141	unclassified
1532	0.442425	CS1	SLC13A1	unclassified
1533	0.692675	CS1	CADPS2	unclassified
1534	0.52645	CS1	PCDHB4	paralog
1535	0.319838	CS1	PCDHA6	paralog
1536	0.683446	CS1	PCDHGA2	paralog
1537	0.43194	CS1	HSPB11	unclassified
1538	0.315521	CS1	PHLPP1	unclassified
1539	0.688866	CS1	ATP8B1	unclassified
1540	0.486899	CS1	IL12RB2	unclassified
1541	-0.0234925	CS1	SMARCD3	paralog
1542	-2.56593	CS1	WDR70	unclassified
1543	0.324342	CS1	FYB	unclassified
1544	0.103482	CS1	MPP4	unclassified
1545	0.376617	CS1	STRADB	paralog
1546	0.800559	CS1	BZW1	unclassified
1547	0.632862	CS1	PGR	unclassified
1548	0.699998	CS1	C1QTNF3	unclassified
1549	0.402805	CS1	ME2	unclassified
1550	0.346815	CS1	C5orf22	singleton
1551	-0.0661547	CS1	CCNT2	paralog
1552	0.680513	CS1	FAM135A	paralog
1553	0.284042	CS1	COL19A1	unclassified
1554	-0.547185	CS1	EPB41L3	paralog
1555	0.313518	CS1	COBLL1	unclassified
1556	0.734086	CS1	DLG3	paralog
1557	0.652002	CS1	KCNK2	paralog
1558	0.495946	CS1	SERTAD4	singleton
1559	0.51574	CS1	TRAF5	paralog
1560	-1.38556	CS1	MRPL22	singleton
1561	-3.14355	CS1	GEMIN5	unclassified
1562	0.664397	CS1	OPRK1	unclassified
1563	0.325629	CS1	NFE2L1	paralog
1564	0.42762	CS1	SEMA5B	paralog
1565	0.260548	CS1	GSK3B	unclassified
1566	0.616586	CS1	ITGB5	unclassified
1567	0.393117	CS1	ERC1	paralog
1568	-3.83678	CS1	XPO1	unclassified
1569	0.687995	CS1	RNF13	paralog
1570	0.618342	CS1	TRPM3	unclassified
1571	-1.00539	CS1	PALB2	singleton
1572	0.577058	CS1	DOPEY1	paralog
1573	-0.157334	CS1	LYRM2	singleton
1574	0.494074	CS1	BCKDHB	unclassified
1575	-0.319145	CS1	KAT6A	unclassified
1576	0.234793	CS1	ZCCHC6	paralog
1577	0.602442	CS1	ULK2	paralog
1578	0.423665	CS1	GRHL2	paralog
1579	-1.1233	CS1	TNPO1	paralog
1580	0.330855	CS1	PLOD1	paralog
1581	0.115941	CS1	P2RX5	unclassified
1582	0.289463	CS1	ITGAE	unclassified
1583	-2.32161	CS1	DIS3	unclassified
1584	0.471962	CS1	PIBF1	singleton
1585	0.491609	CS1	TDRD3	unclassified
1586	-0.813618	CS1	NUFIP1	singleton
1587	0.643103	CS1	PDS5B	paralog
1588	-0.116034	CS1	OXCT1	paralog
1589	0.634568	CS1	RRAGB	paralog
1590	0.0514709	CS1	EPYC	unclassified
1591	0.47012	CS1	CYLD	unclassified
1592	-0.000616563	CS1	SLC27A5	unclassified
1593	0.305053	CS1	ZNF324	paralog
1594	0.644361	CS1	ZNF671	unclassified
1595	0.58871	CS1	ZNF416	unclassified
1596	0.504974	CS1	ZNF586	unclassified
1597	0.121911	CS1	ZNF446	unclassified
1598	0.631714	CS1	ZNF264	paralog
1599	-3.36164	CS1	RPS5	singleton
1600	0.566946	CS1	FAT1	paralog
1601	-2.98357	CS1	YTHDC1	unclassified
1602	0.453816	CS1	CHMP2B	unclassified
1603	-0.475272	CS1	SMAP2	paralog
1604	-2.30534	CS1	PPIE	unclassified
1605	0.681431	CS1	ZMPSTE24	singleton
1606	-1.40998	CS1	STARD7	unclassified
1607	-0.0254681	CS1	NOA1	singleton
1608	0.258663	CS1	REST	unclassified
1609	0.461047	CS1	HAL	singleton
1610	0.519516	CS1	SSH1	paralog
1611	-0.136665	CS1	GSTP1	unclassified
1612	0.221856	CS1	APLP2	paralog
1613	0.397207	CS1	KIAA1467	unclassified
1614	0.538893	CS1	SLCO1A2	unclassified
1615	-0.756394	CS1	WBP11	singleton
1616	-2.86472	CS1	EIF3I	unclassified
1617	0.45101	CS1	NKAIN1	paralog
1618	0.496307	CS1	COL16A1	unclassified
1619	0.369468	CS1	TXLNA	paralog
1620	0.533285	CS1	APOB	unclassified
1621	0.473886	CS1	NCOA1	paralog
1622	-0.555196	CS1	AGBL5	unclassified
1623	0.383243	CS1	EFR3B	unclassified
1624	-0.947214	CS1	KIF3C	unclassified
1625	-0.147928	CS1	RAB10	unclassified
1626	0.395624	CS1	GCKR	singleton
1627	0.623768	CS1	HADHA	unclassified
1628	0.414999	CS1	MAPRE3	paralog
1629	-2.95115	CS1	CAD	unclassified
1630	0.575246	CS1	CD59	unclassified
1631	0.322994	CS1	CD82	unclassified
1632	-0.256209	CS1	BCORL1	paralog
1633	0.156932	CS1	ATRX	unclassified
1634	0.482988	CS1	TAF9	singleton
1635	0.327291	CS1	FCN1	paralog
1636	0.234707	CS1	MYNN	unclassified
1637	0.735433	CS1	MECOM	paralog
1638		CS1	SCAMP1	unclassified
1639	0.764143	CS1	PREP	unclassified
1640	0.315872	CS1	HACE1	unclassified
1641	-1.94864	CS1	SEH1L	unclassified
1642	-0.0129725	CS1	WDR47	unclassified
1643	0.378572	CS1	WDFY1	unclassified
1644	-0.0516308	CS1	OVGP1	unclassified
1645	0.40403	CS1	SLC25A24	paralog
1646	0.166327	CS1	MAP3K4	unclassified
1647	-0.573377	CS1	PILRA	unclassified
1648	0.394114	CS1	IGSF9	unclassified
1649	0.390634	CS1	ABCB1	paralog
1650	-0.0379584	CS1	ZNF213	unclassified
1651	0.234888	CS1	AKR1B1	unclassified
1652	0.47753	CS1	CPNE3	unclassified
1653	-2.41718	CS1	RRN3	singleton
1654	-0.143981	CS1	CTTN	unclassified
1655	0.393913	CS1	WNT11	unclassified
1656	-1.18003	CS1	MTIF2	unclassified
1657	0.254068	CS1	DDHD2	paralog
1658	-0.502573	CS1	TTC39A	paralog
1659	0.424035	CS1	EPS15	paralog
1660	-2.61754	CS1	ORC1	unclassified
1661	0.609332	CS1	MGST2	paralog
1662	-2.46242	CS1	CHERP	unclassified
1663	0.499721	CS1	ATG16L1	paralog
1664	0.697215	CS1	USP40	unclassified
1665	0.110803	CS1	POMGNT1	unclassified
1666	0.168507	CS1	RAD54L	unclassified
1667	0.269722	CS1	MAST2	paralog
1668	-0.00032025	CS1	DNAJA1	paralog
1669	0.176079	CS1	B4GALT1	unclassified
1670	-0.979508	CS1	CHMP5	unclassified
1671	0.222368	CS1	NFX1	unclassified
1672	0.312584	CS1	AQP6	paralog
1673	-2.34328	CS1	DIMT1	unclassified
1674	-2.24023	CS1	IPO11	unclassified
1675	0.728802	CS1	FOLH1	paralog
1676	0.497366	CS1	EIF2AK1	unclassified
1677	0.564225	CS1	NME8	unclassified
1678	0.536255	CS1	EPDR1	singleton
1679	0.528641	CS1	SNX10	unclassified
1680	-0.139911	CS1	SEPHS1	unclassified
1681	-2.4421	CS1	MRPL28	singleton
1682	0.390032	CS1	HBQ1	unclassified
1683	0.442277	CS1	ITPKC	paralog
1684	0.307029	CS1	CEACAM6	paralog
1685	0.515705	CS1	FAT2	paralog
1686	-2.75913	CS1	RBM22	unclassified
1687	-1.29382	CS1	TMED2	unclassified
1688	0.575872	CS1	ERO1LB	unclassified
1689	0.484693	CS1	ZFAND6	unclassified
1690	0.601901	CS1	HSD17B2	unclassified
1691	0.496218	CS1	TXLNG	paralog
1692	0.665433	CS1	PPEF1	unclassified
1693	0.555399	CS1	LAT2	singleton
1694	-2.0288	CS1	HUWE1	unclassified
1695	-0.0415545	CS1	ZW10	singleton
1696	-0.333119	CS1	ALG9	unclassified
1697	0.558948	CS1	MYBPC2	paralog
1698	0.736502	CS1	NOX4	unclassified
1699	0.106929	CS1	ACOX3	unclassified
1700	0.782604	CS1	MTMR2	paralog
1701	-1.01432	CS1	PPP1R15A	unclassified
1702	0.199068	CS1	HSD17B14	unclassified
1703	0.0979404	CS1	TRIP6	unclassified
1704	0.218833	CS1	ACHE	unclassified
1705	-0.159393	CS1	FTL	paralog
1706	-2.62525	CS1	SRRT	singleton
1707	0.485301	CS1	BAX	unclassified
1708	0.324914	CS1	NLK	unclassified
1709	-0.415116	CS1	PIGS	singleton
1710	0.471401	CS1	ADAMTS2	paralog
1711	0.601204	CS1	TMPRSS11E	unclassified
1712	0.291296	CS1	ATXN7L3	unclassified
1713	-1.97951	CS1	PGS1	singleton
1714	-3.45717	CS1	PSMC5	unclassified
1715	-0.627831	CS1	UIMC1	singleton
1716	0.446992	CS1	CETP	unclassified
1717	0.184797	CS1	MMP2	paralog
1718	0.371511	CS1	MT3	unclassified
1719	0.541163	CS1	LPCAT2	unclassified
1720	0.478448	CS1	GNAO1	unclassified
1721	0.618856	CS1	OGFOD1	singleton
1722	0.566356	CS1	SH3BP2	unclassified
1723	-1.88776	CS1	NOP14	singleton
1724	-0.0566036	CS1	ADD1	paralog
1725	0.504889	CS1	L2HGDH	unclassified
1726	0.710895	CS1	TXNDC16	unclassified
1727	-0.71857	CS1	C14orf166	singleton
1728	0.357058	CS1	NID2	paralog
1729	0.0824948	CS1	GMCL1	unclassified
1730	-3.19648	CS1	SF3B2	singleton
1731	0.307982	CS1	KLHL42	unclassified
1732	0.334314	CS1	GNAS	paralog
1733	-3.76124	CS1	DNM1L	unclassified
1734	0.148063	CS1	PTHLH	singleton
1735	-0.126156	CS1	PHACTR3	unclassified
1736	0.56297	CS1	ERGIC2	unclassified
1737	0.610577	CS1	TFAP2C	paralog
1738	-3.06189	CS1	AURKA	unclassified
1739	0.40456	CS1	CASS4	paralog
1740	0.613681	CS1	PIR	singleton
1741	0.228661	CS1	AAMDC	unclassified
1742	0.253909	CS1	RFX2	paralog
1743	0.351607	CS1	METTL2A	paralog
1744	-0.0309865	CS1	SULT2B1	unclassified
1745	0.198709	CS1	ALG6	unclassified
1746	-1.97283	CS1	CNOT3	unclassified
1747	0.276813	CS1	GP6	unclassified
1748	0.609097	CS1	PTPN4	unclassified
1749	-3.10202	CS1	DDX18	unclassified
1750	0.262694	CS1	KHSRP	unclassified
1751	-0.521601	CS1	GNA11	paralog
1752	0.202985	CS1	ASAP3	paralog
1753	0.213962	CS1	EDEM2	unclassified
1754	0.353441	CS1	DNMT3B	unclassified
1755	0.235729	CS1	REM1	paralog
1756	-2.95182	CS1	TPX2	unclassified
1757	-2.24877	CS1	PDRG1	singleton
1758	0.29608	CS1	EPB41L1	paralog
1759	0.618158	CS1	SLC15A1	unclassified
1760	0.150053	CS1	DOCK9	paralog
1761	0.372911	CS1	ANKRD10	unclassified
1762	0.244074	CS1	TGDS	unclassified
1763	0.207934	CS1	DOCK3	paralog
1764	0.243275	CS1	C3orf18	singleton
1765	-0.0108188	CS1	COQ9	singleton
1766	0.227173	CS1	TMEM40	singleton
1767	0.236944	CS1	KIF9	unclassified
1768	0.951742	CS1	ARHGAP28	unclassified
1769	-1.6657	CS1	CRLS1	singleton
1770	0.858081	CS1	DEFB127	unclassified
1771	0.514369	CS1	PPP1R13B	paralog
1772	-0.447521	CS1	ATRN	paralog
1773	0.112383	CS1	SMOX	unclassified
1774	-0.585062	CS1	SIGLEC1	unclassified
1775	0.264706	CS1	FKBP1A	paralog
1776	0.280481	CS1	NSFL1C	paralog
1777	-0.323946	CS1	SLC4A11	unclassified
1778	0.154348	CS1	C20orf194	singleton
1779	0.0668956	CS1	ZNF343	paralog
1780	-0.188239	CS1	EBF4	paralog
1781	0.38677	CS1	CPXM1	paralog
1782	-0.125446	CS1	MAVS	singleton
1783		CS1	LZTS3	paralog
1784	0.451834	CS1	F11	paralog
1785	-1.73501	CS1	XRN2	unclassified
1786	-0.52099	CS1	DYNLL1	unclassified
1787	0.21604	CS1	TESC	unclassified
1788	0.388473	CS1	SNX5	paralog
1789	-3.48202	CS1	RPL6	singleton
1790	0.575546	CS1	SIRPG	paralog
1791	0.0436619	CS1	MAPKAPK5	unclassified
1792	0.377018	CS1	P2RX7	unclassified
1793	-1.83474	CS1	ESF1	singleton
1794	0.341386	CS1	RBBP9	singleton
1795	-2.42668	CS1	ANAPC5	singleton
1796	0.258128	CS1	SLC23A2	paralog
1797	0.389844	CS1	SLC8B1	unclassified
1798	0.120633	CS1	TMEM230	unclassified
1799	0.743404	CS1	DZANK1	unclassified
1800	-0.650994	CS1	KDM2B	paralog
1801	0.61545	CS1	C20orf26	singleton
1802	0.393334	CS1	LHX5	unclassified
1803	0.60998	CS1	TASP1	unclassified
1804	0.176603	CS1	OAS1	unclassified
1805	-0.91466	CS1	GCN1L1	unclassified
1806	-3.38262	CS1	RPLP0	unclassified
1807	0.306898	CS1	PXN	paralog
1808	0.205963	CS1	SIRT4	unclassified
1809	0.244162	CS1	RPH3A	paralog
1810	0.230116	CS1	KIF16B	unclassified
1811	-1.5309	CS1	TRMT6	singleton
1812	0.215888	CS1	CHGB	unclassified
1813	0.549088	CS1	PEBP1	unclassified
1814	0.435334	CS1	TBX5	paralog
1815	0.12141	CS1	BRAP	unclassified
1816	0.486477	CS1	ERP29	singleton
1817	-0.221186	CS1	NOS1	paralog
1818	-0.500486	CS1	FUS	unclassified
1819	-2.05308	CS1	IGBP1	unclassified
1820	0.493287	CS1	FXYD5	unclassified
1821	0.623366	CS1	ZNF302	unclassified
1822	-0.100298	CS1	GRAMD1A	unclassified
1823	0.496704	CS1	FXYD3	unclassified
1824	0.554097	CS1	HEPH	unclassified
1825	0.341782	CS1	CDIP1	unclassified
1826	0.0707102	CS1	CMTM1	unclassified
1827	0.293248	CS1	KCNH4	unclassified
1828	-0.354722	CS1	GANAB	unclassified
1829	-0.326251	CS1	GMIP	unclassified
1830	0.569557	CS1	RBM41	unclassified
1831	-2.89321	CS1	BIRC5	unclassified
1832	-0.193294	CS1	LAG3	unclassified
1833	0.390277	CS1	MLF2	unclassified
1834	0.64358	CS1	OTUB2	paralog
1835	-1.71233	CS1	DDX24	unclassified
1836	0.429271	CS1	ZBTB25	unclassified
1837	0.435089	CS1	NECAP1	unclassified
1838	0.31479	CS1	ARHGAP4	unclassified
1839	0.31546	CS1	ANKRD24	unclassified
1840	0.624315	CS1	DHX32	paralog
1841	0.0600169	CS1	RCOR1	paralog
1842	0.548391	CS1	GPATCH2L	paralog
1843		CS1	LTBP4	unclassified
1844	0.537334	CS1	BLVRB	singleton
1845	-0.642508	CS1	SLC9A1	unclassified
1846	-0.313808	CS1	SPTLC1	unclassified
1847	0.227425	CS1	PAPOLA	paralog
1848	-1.30164	CS1	CCNK	unclassified
1849	0.354617	CS1	PCBP4	unclassified
1850	0.510579	CS1	RGS1	unclassified
1851	0.128816	CS1	YPEL3	paralog
1852	0.00660224	CS1	MRPS33	singleton
1853	-0.258597	CS1	NDUFB2	singleton
1854	-2.70676	CS1	NUDC	unclassified
1855	0.222014	CS1	MAEA	unclassified
1856	0.457998	CS1	ICAM1	unclassified
1857	-0.111727	CS1	STRN4	paralog
1858	0.861996	CS1	IRAK3	paralog
1859	0.676997	CS1	LYZ	unclassified
1860	0.477286	CS1	SI	unclassified
1861	0.309645	CS1	MUL1	unclassified
1862	-0.406812	CS1	TFAP4	unclassified
1863	-1.44947	CS1	PDCD7	unclassified
1864	0.591586	CS1	SPG21	singleton
1865	0.49052	CS1	FETUB	unclassified
1866	-0.261252	CS1	DNAJB11	unclassified
1867	0.475828	CS1	LEPREL1	paralog
1868	0.0917257	CS1	THPO	singleton
1869	-0.075481	CS1	CHRD	unclassified
1870	0.266091	CS1	FLT3LG	singleton
1871	-0.03564	CS1	RAB11FIP3	unclassified
1872	-0.0670735	CS1	GNPTG	unclassified
1873	0.371111	CS1	ZNF268	unclassified
1874	0.352424	CS1	GOLGA3	singleton
1875	-0.22505	CS1	PABPC4	paralog
1876	0.460638	CS1	CD209	paralog
1877	0.0320214	CS1	CERS4	unclassified
1878	-0.131124	CS1	MCOLN1	paralog
1879	-0.53201	CS1	USP48	unclassified
1880	0.618468	CS1	EFNB1	unclassified
1881	-0.032213	CS1	PDPR	unclassified
1882	-3.06404	CS1	AARS	unclassified
1883	0.413081	CS1	GLG1	singleton
1884	-0.321732	CS1	KIF4A	paralog
1885	-0.0484019	CS1	TNRC6A	unclassified
1886	-1.44398	CS1	PLEKHG2	unclassified
1887	-0.0111428	CS1	DLL3	unclassified
1888	-0.23237	CS1	NAT14	singleton
1889	0.40462	CS1	PITPNM2	paralog
1890	-0.576895	CS1	EXOC1	unclassified
1891	0.215507	CS1	RBM27	paralog
1892	0.64372	CS1	POU4F3	paralog
1893	0.504022	CS1	OSBPL8	paralog
1894	0.470818	CS1	DTX2	unclassified
1895	0.426568	CS1	NLRC4	unclassified
1896	-0.189531	CS1	PUS7	unclassified
1897	0.441517	CS1	LAMB4	paralog
1898	0.233395	CS1	NRCAM	paralog
1899	0.270322	CS1	LAMB1	paralog
1900	0.355895	CS1	SLC26A4	unclassified
1901	0.369956	CS1	SLC26A3	unclassified
1902	-1.33434	CS1	DLD	unclassified
1903	-2.16865	CS1	WDR7	unclassified
1904	0.471775	CS1	TXNL1	unclassified
1905	0.62386	CS1	IL5RA	unclassified
1906	0.200283	CS1	ABCC6	unclassified
1907	0.308593	CS1	CMTM6	unclassified
1908	0.346203	CS1	ITGA6	paralog
1909	0.453418	CS1	RAPGEF4	unclassified
1910		CS1		unclassified
1911	0.610557	CS1	SMPX	singleton
1912	-1.08733	CS1	FH	singleton
1913	0.500431	CS1	SEL1L3	unclassified
1914	0.484887	CS1	TF	paralog
1915	0.165816	CS1	CDV3	singleton
1916	0.0954237	CS1	MYO15A	unclassified
1917	0.388079	CS1	ALKBH5	singleton
1918	0.725617	CS1	APOH	unclassified
1919	0.353683	CS1	NLRP1	unclassified
1920	-0.393052	CS1	PITPNM3	unclassified
1921	-0.0796576	CS1	SPAG7	singleton
1922	-2.94105	CS1	ORC6	singleton
1923	0.405346	CS1	ZFHX4	paralog
1924	0.485948	CS1	SLC17A6	unclassified
1925	0.283184	CS1	CPA1	paralog
1926	0.313066	CS1	ZC3HC1	singleton
1927	0.47438	CS1	ESR1	unclassified
1928	0.722646	CS1	RGS17	paralog
1929	0.429339	CS1	ANGPT2	unclassified
1930	0.502602	CS1	TMEM101	singleton
1931	0.524284	CS1	CD200	unclassified
1932	0.534871	CS1	CCDC80	unclassified
1933	0.679742	CS1	CMA1	unclassified
1934	0.589624	CS1	PSME1	unclassified
1935	-2.28254	CS1	PPP2R3C	unclassified
1936	-2.21128	CS1	HAUS4	unclassified
1937	0.170174	CS1	JPH4	paralog
1938	0.255111	CS1	MYH7	paralog
1939	0.262185	CS1	CEBPE	paralog
1940	0.384372	CS1	SLC7A8	paralog
1941	-2.26904	CS1	OSGEP	unclassified
1942	0.0150428	CS1	SLC22A17	unclassified
1943	-1.26216	CS1	RNF31	unclassified
1944	-1.02717	CS1	SCFD1	unclassified
1945	0.377375	CS1	G2E3	unclassified
1946	-0.957626	CS1	HECTD1	unclassified
1947	-2.36837	CS1	HNRNPC	paralog
1948	-0.175626	CS1	RPGRIP1	paralog
1949	-2.93476	CS1	SUPT16H	singleton
1950	-0.482618	CS1	TOX4	unclassified
1951	-1.4036	CS1	GEMIN2	singleton
1952	0.184416	CS1	TGM1	unclassified
1953	-1.78436	CS1	TINF2	singleton
1954	0.488903	CS1	DAZL	unclassified
1955	0.822572	CS1	TBL1Y	unclassified
1956	0.477951	CS1	SEMA6A	paralog
1957	-1.93829	CS1	TRPM7	unclassified
1958	-0.506172	CS1	TYRO3	unclassified
1959	0.192835	CS1	WDR76	unclassified
1960	0.566701	CS1	CAPN3	unclassified
1961	-0.486456	CS1	SNAP23	paralog
1962	0.551885	CS1	TBX15	unclassified
1963	-0.303065	CS1	PHGDH	unclassified
1964	-0.106443	CS1	COL9A3	unclassified
1965	-0.360309	CS1	EZR	unclassified
1966	0.211503	CS1	MYL6	paralog
1967	0.330963	CS1	AGO1	unclassified
1968	-0.27	CS1	TEKT2	unclassified
1969	-2.3622	CS1	CLSPN	singleton
1970	-0.518546	CS1	RFFL	paralog
1971	-0.846629	CS1	UNC13D	paralog
1972	0.518263	CS1	MFSD11	unclassified
1973	0.395958	CS1	DPYSL2	paralog
1974	0.459093	CS1	TGFB2	paralog
1975	0.501861	CS1	GPATCH2	paralog
1976	-0.309288	CS1	NUP50	singleton
1977	-3.77076	CS1	CDC45	singleton
1978	-0.445086	CS1	COMT	unclassified
1979	0.466953	CS1	CECR1	unclassified
1980		CS1		unclassified
1981	0.493038	CS1	ECHDC1	unclassified
1982	0.558422	CS1	LRRFIP2	unclassified
1983	0.0361407	CS1	SEC22C	unclassified
1984	0.370157	CS1	XYLB	singleton
1985	-0.454604	CS1	HDAC6	unclassified
1986		CS1	OR1I1	unclassified
1987	0.58208	CS1	GABRP	unclassified
1988	0.660355	CS1	KRT31	unclassified
1989	-2.37296	CS1	CDC6	unclassified
1990	0.435168	CS1	UPRT	unclassified
1991	-3.04335	CS1	CDC23	unclassified
1992	-1.07524	CS1	AAAS	unclassified
1993	0.559679	CS1	CBX5	paralog
1994	0.717552	CS1	FMO2	paralog
1995	0.350489	CS1	SUCO	singleton
1996	0.205347	CS1	MSH2	unclassified
1997	-0.385181	CS1	MAP3K1	unclassified
1998	-2.27094	CS1	DHPS	singleton
[truncated: 74,197 more rows]

## Sheet: B
	cell line	dataset	paralog	singleton
0	ACH-000007	CS2.1	0.170239	-0.375171
1	ACH-000009	CS2.1	0.174173	-0.353605
2	ACH-000012	CS2.1	0.196834	-0.418026
3	ACH-000013	CS2.1	0.198063	-0.425076
4	ACH-000015	CS2.1	0.191933	-0.421635
5	ACH-000017	CS2.1	0.133646	-0.33593
6	ACH-000018	CS2.1	0.145451	-0.328365
7	ACH-000021	CS2.1	0.167534	-0.324396
8	ACH-000022	CS2.1	0.165627	-0.370821
9	ACH-000025	CS2.1	0.187561	-0.399347
10	ACH-000028	CS2.1	0.181923	-0.408067
11	ACH-000030	CS2.1	0.187101	-0.397854
12	ACH-000035	CS2.1	0.191432	-0.357135
13	ACH-000036	CS2.1	0.178857	-0.360918
14	ACH-000039	CS2.1	0.139844	-0.299108
15	ACH-000040	CS2.1	0.134423	-0.324264
16	ACH-000041	CS2.1	0.148481	-0.297322
17	ACH-000042	CS2.1	0.143116	-0.300114
18	ACH-000045	CS2.1	0.183255	-0.421183
19	ACH-000047	CS2.1	0.210827	-0.452411
20	ACH-000052	CS2.1	0.146516	-0.337853
21	ACH-000053	CS2.1	0.182003	-0.396321
22	ACH-000054	CS2.1	0.168474	-0.393222
23	ACH-000055	CS2.1	0.172072	-0.366343
24	ACH-000060	CS2.1	0.147366	-0.327905
25	ACH-000067	CS2.1	0.151303	-0.325448
26	ACH-000070	CS2.1	0.184834	-0.397126
27	ACH-000075	CS2.1	0.128615	-0.280043
28	ACH-000078	CS2.1	0.143924	-0.336377
29	ACH-000082	CS2.1	0.151565	-0.332136
30	ACH-000086	CS2.1	0.187406	-0.384296
31	ACH-000087	CS2.1	0.168421	-0.374516
32	ACH-000092	CS2.1	0.163333	-0.340252
33	ACH-000095	CS2.1	0.148909	-0.365073
34	ACH-000097	CS2.1	0.177354	-0.386435
35	ACH-000098	CS2.1	0.162405	-0.355653
36	ACH-000099	CS2.1	0.174219	-0.404682
37	ACH-000108	CS2.1	0.166799	-0.343846
38	ACH-000113	CS2.1	0.204603	-0.448327
39	ACH-000116	CS2.1	0.178889	-0.391397
40	ACH-000118	CS2.1	0.203475	-0.454096
41	ACH-000120	CS2.1	0.175986	-0.378581
42	ACH-000123	CS2.1	0.214689	-0.440312
43	ACH-000128	CS2.1	0.157664	-0.368816
44	ACH-000133	CS2.1	0.182459	-0.38068
45	ACH-000137	CS2.1	0.154988	-0.31497
46	ACH-000138	CS2.1	0.178243	-0.37116
47	ACH-000142	CS2.1	0.177117	-0.370156
48	ACH-000143	CS2.1	0.178176	-0.405237
49	ACH-000146	CS2.1	0.173618	-0.372285
50	ACH-000148	CS2.1	0.182523	-0.407987
51	ACH-000152	CS2.1	0.147899	-0.364794
52	ACH-000159	CS2.1	0.161142	-0.353322
53	ACH-000163	CS2.1	0.15577	-0.364245
54	ACH-000168	CS2.1	0.138309	-0.304821
55	ACH-000169	CS2.1	0.194795	-0.4231
56	ACH-000178	CS2.1	0.175822	-0.402414
57	ACH-000183	CS2.1	0.186278	-0.419522
58	ACH-000188	CS2.1	0.166968	-0.366528
59	ACH-000189	CS2.1	0.104585	-0.25242
60	ACH-000198	CS2.1	0.19609	-0.441225
61	ACH-000204	CS2.1	0.146181	-0.314499
62	ACH-000206	CS2.1	0.158145	-0.372451
63	ACH-000207	CS2.1	0.120452	-0.20243
64	ACH-000208	CS2.1	0.100703	-0.253079
65	ACH-000210	CS2.1	0.105041	-0.261956
66	ACH-000211	CS2.1	0.167961	-0.369228
67	ACH-000215	CS2.1	0.184339	-0.406322
68	ACH-000222	CS2.1	0.156379	-0.323313
69	ACH-000223	CS2.1	0.182325	-0.38445
70	ACH-000226	CS2.1	0.186185	-0.415061
71	ACH-000227	CS2.1	0.0986033	-0.173402
72	ACH-000228	CS2.1	0.155981	-0.327762
73	ACH-000231	CS2.1	0.183343	-0.386947
74	ACH-000232	CS2.1	0.189552	-0.420981
75	ACH-000233	CS2.1	0.17033	-0.399931
76	ACH-000234	CS2.1	0.131144	-0.302807
77	ACH-000235	CS2.1	0.177805	-0.396023
78	ACH-000237	CS2.1	0.155023	-0.327737
79	ACH-000242	CS2.1	0.0814954	-0.204812
80	ACH-000243	CS2.1	0.195574	-0.409145
81	ACH-000244	CS2.1	0.118084	-0.28253
82	ACH-000246	CS2.1	0.182399	-0.42196
83	ACH-000248	CS2.1	0.145382	-0.352399
84	ACH-000250	CS2.1	0.173622	-0.369147
85	ACH-000251	CS2.1	0.127179	-0.2924
86	ACH-000252	CS2.1	0.123603	-0.286065
87	ACH-000253	CS2.1	0.174068	-0.380777
88	ACH-000255	CS2.1	0.169467	-0.375092
89	ACH-000256	CS2.1	0.156252	-0.302061
90	ACH-000257	CS2.1	0.142814	-0.272262
91	ACH-000258	CS2.1	0.107914	-0.204343
92	ACH-000259	CS2.1	0.204825	-0.447519
93	ACH-000260	CS2.1	0.190114	-0.420633
94	ACH-000261	CS2.1	0.162231	-0.3638
95	ACH-000262	CS2.1	0.1406	-0.316731
96	ACH-000264	CS2.1	0.168228	-0.363893
97	ACH-000265	CS2.1	0.206238	-0.414715
98	ACH-000266	CS2.1	0.160913	-0.337751
99	ACH-000274	CS2.1	0.155711	-0.301551
100	ACH-000277	CS2.1	0.123144	-0.333892
101	ACH-000278	CS2.1	0.154744	-0.305684
102	ACH-000279	CS2.1	0.184383	-0.391742
103	ACH-000280	CS2.1	0.149359	-0.336065
104	ACH-000281	CS2.1	0.123553	-0.260982
105	ACH-000288	CS2.1	0.168942	-0.369534
106	ACH-000291	CS2.1	0.183181	-0.395727
107	ACH-000293	CS2.1	0.150588	-0.338829
108	ACH-000294	CS2.1	0.150381	-0.329584
109	ACH-000296	CS2.1	0.145999	-0.343939
110	ACH-000302	CS2.1	0.159519	-0.360788
111	ACH-000304	CS2.1	0.129818	-0.302605
112	ACH-000307	CS2.1	0.184267	-0.394465
113	ACH-000308	CS2.1	0.168561	-0.35726
114	ACH-000310	CS2.1	0.113099	-0.267187
115	ACH-000311	CS2.1	0.171499	-0.358467
116	ACH-000312	CS2.1	0.182155	-0.400935
117	ACH-000315	CS2.1	0.153803	-0.338295
118	ACH-000316	CS2.1	0.165421	-0.361988
119	ACH-000317	CS2.1	0.159912	-0.340833
120	ACH-000319	CS2.1	0.1647	-0.336879
121	ACH-000320	CS2.1	0.140116	-0.294529
122	ACH-000322	CS2.1	0.186997	-0.40167
123	ACH-000323	CS2.1	0.16204	-0.367278
124	ACH-000324	CS2.1	0.172548	-0.384298
125	ACH-000329	CS2.1	0.164732	-0.37498
126	ACH-000330	CS2.1	0.16644	-0.350731
127	ACH-000331	CS2.1	0.188698	-0.415898
128	ACH-000332	CS2.1	0.163888	-0.361563
129	ACH-000334	CS2.1	0.14296	-0.297601
130	ACH-000335	CS2.1	0.155768	-0.326814
131	ACH-000336	CS2.1	0.139482	-0.316718
132	ACH-000337	CS2.1	0.130806	-0.309702
133	ACH-000339	CS2.1	0.178152	-0.401416
134	ACH-000341	CS2.1	0.0935405	-0.234673
135	ACH-000348	CS2.1	0.166363	-0.380469
136	ACH-000350	CS2.1	0.11859	-0.224443
137	ACH-000352	CS2.1	0.171854	-0.396372
138	ACH-000356	CS2.1	0.160883	-0.35515
139	ACH-000361	CS2.1	0.153245	-0.325179
140	ACH-000362	CS2.1	0.174508	-0.414162
141	ACH-000363	CS2.1	0.176971	-0.3852
142	ACH-000364	CS2.1	0.19422	-0.438181
143	ACH-000365	CS2.1	0.186835	-0.414443
144	ACH-000366	CS2.1	0.167753	-0.375003
145	ACH-000368	CS2.1	0.145071	-0.330494
146	ACH-000374	CS2.1	0.184236	-0.36867
147	ACH-000376	CS2.1	0.197121	-0.441568
148	ACH-000381	CS2.1	0.183981	-0.381482
149	ACH-000383	CS2.1	0.156061	-0.333054
150	ACH-000387	CS2.1	0.183811	-0.386625
151	ACH-000389	CS2.1	0.143591	-0.318111
152	ACH-000390	CS2.1	0.164867	-0.334389
153	ACH-000393	CS2.1	0.137505	-0.297337
154	ACH-000395	CS2.1	0.134076	-0.298282
155	ACH-000397	CS2.1	0.153732	-0.348114
156	ACH-000401	CS2.1	0.165246	-0.372541
157	ACH-000403	CS2.1	0.1568	-0.351663
158	ACH-000407	CS2.1	0.167498	-0.366706
159	ACH-000408	CS2.1	0.156973	-0.333701
160	ACH-000410	CS2.1	0.188149	-0.411399
161	ACH-000411	CS2.1	0.153496	-0.356452
162	ACH-000414	CS2.1	0.186086	-0.38769
163	ACH-000415	CS2.1	0.185008	-0.369498
164	ACH-000416	CS2.1	0.163508	-0.391811
165	ACH-000420	CS2.1	0.156719	-0.359643
166	ACH-000421	CS2.1	0.181688	-0.383479
167	ACH-000425	CS2.1	0.180572	-0.385357
168	ACH-000426	CS2.1	0.151178	-0.31747
169	ACH-000427	CS2.1	0.109793	-0.261464
170	ACH-000433	CS2.1	0.157944	-0.316423
171	ACH-000436	CS2.1	0.133304	-0.331173
172	ACH-000444	CS2.1	0.182178	-0.40732
173	ACH-000448	CS2.1	0.144369	-0.343497
174	ACH-000450	CS2.1	0.174701	-0.385845
175	ACH-000452	CS2.1	0.181719	-0.370373
176	ACH-000454	CS2.1	0.164333	-0.362534
177	ACH-000458	CS2.1	0.181313	-0.406218
178	ACH-000459	CS2.1	0.0735038	-0.110983
179	ACH-000460	CS2.1	0.18453	-0.408663
180	ACH-000463	CS2.1	0.174547	-0.376469
181	ACH-000464	CS2.1	0.13573	-0.304298
182	ACH-000467	CS2.1	0.195369	-0.418264
183	ACH-000468	CS2.1	0.12835	-0.266084
184	ACH-000469	CS2.1	0.176592	-0.393665
185	ACH-000470	CS2.1	0.162112	-0.324058
186	ACH-000471	CS2.1	0.172067	-0.381197
187	ACH-000472	CS2.1	0.150431	-0.341831
188	ACH-000473	CS2.1	0.168222	-0.355222
189	ACH-000475	CS2.1	0.185557	-0.412676
190	ACH-000476	CS2.1	0.152363	-0.335381
191	ACH-000477	CS2.1	0.142858	-0.31422
192	ACH-000479	CS2.1	0.140907	-0.283635
193	ACH-000480	CS2.1	0.182821	-0.407122
194	ACH-000481	CS2.1	0.137476	-0.296128
195	ACH-000483	CS2.1	0.16386	-0.351147
196	ACH-000485	CS2.1	0.159894	-0.351917
197	ACH-000486	CS2.1	0.196549	-0.413702
198	ACH-000487	CS2.1	0.192226	-0.410658
199	ACH-000490	CS2.1	0.197019	-0.412791
200	ACH-000491	CS2.1	0.156751	-0.296713
201	ACH-000496	CS2.1	0.165692	-0.339649
202	ACH-000499	CS2.1	0.171409	-0.370524
203	ACH-000502	CS2.1	0.186468	-0.383019
204	ACH-000503	CS2.1	0.142096	-0.29376
205	ACH-000505	CS2.1	0.14837	-0.324651
206	ACH-000507	CS2.1	0.185775	-0.438788
207	ACH-000510	CS2.1	0.17158	-0.372064
208	ACH-000511	CS2.1	0.161374	-0.356758
209	ACH-000516	CS2.1	0.144273	-0.329184
210	ACH-000517	CS2.1	0.162224	-0.353998
211	ACH-000518	CS2.1	0.170425	-0.361264
212	ACH-000520	CS2.1	0.148835	-0.338806
213	ACH-000521	CS2.1	0.154576	-0.331019
214	ACH-000522	CS2.1	0.158114	-0.377078
215	ACH-000524	CS2.1	0.164207	-0.366245
216	ACH-000527	CS2.1	0.194404	-0.43023
217	ACH-000528	CS2.1	0.202727	-0.450404
218	ACH-000542	CS2.1	0.160963	-0.372274
219	ACH-000544	CS2.1	0.1862	-0.37441
220	ACH-000545	CS2.1	0.17415	-0.394724
221	ACH-000547	CS2.1	0.168128	-0.370831
222	ACH-000548	CS2.1	0.154059	-0.338783
223	ACH-000549	CS2.1	0.172688	-0.380355
224	ACH-000550	CS2.1	0.143195	-0.321733
225	ACH-000552	CS2.1	0.184829	-0.424707
226	ACH-000556	CS2.1	0.173347	-0.362145
227	ACH-000569	CS2.1	0.14392	-0.287689
228	ACH-000570	CS2.1	0.172863	-0.392207
229	ACH-000571	CS2.1	0.132948	-0.316433
230	ACH-000573	CS2.1	0.19163	-0.41297
231	ACH-000576	CS2.1	0.148564	-0.335492
232	ACH-000580	CS2.1	0.164972	-0.321684
233	ACH-000584	CS2.1	0.164428	-0.380117
234	ACH-000585	CS2.1	0.175389	-0.355002
235	ACH-000588	CS2.1	0.189287	-0.413886
236	ACH-000589	CS2.1	0.186638	-0.414852
237	ACH-000591	CS2.1	0.150503	-0.350629
238	ACH-000593	CS2.1	0.181087	-0.402454
239	ACH-000600	CS2.1	0.139456	-0.324817
240	ACH-000601	CS2.1	0.199193	-0.435666
241	ACH-000605	CS2.1	0.161993	-0.338521
242	ACH-000606	CS2.1	0.198509	-0.415799
243	ACH-000608	CS2.1	0.136597	-0.261263
244	ACH-000614	CS2.1	0.152499	-0.352433
245	ACH-000619	CS2.1	0.170844	-0.363625
246	ACH-000620	CS2.1	0.167405	-0.382587
247	ACH-000621	CS2.1	0.150404	-0.307868
248	ACH-000622	CS2.1	0.146361	-0.312606
249	ACH-000623	CS2.1	0.154455	-0.34395
250	ACH-000624	CS2.1	0.19464	-0.419192
251	ACH-000627	CS2.1	0.156596	-0.356748
252	ACH-000631	CS2.1	0.084293	-0.17993
253	ACH-000632	CS2.1	0.17535	-0.39962
254	ACH-000633	CS2.1	0.16657	-0.342149
255	ACH-000638	CS2.1	0.178505	-0.388893
256	ACH-000646	CS2.1	0.112552	-0.269225
257	ACH-000647	CS2.1	0.179815	-0.372167
258	ACH-000648	CS2.1	0.148099	-0.342924
259	ACH-000649	CS2.1	0.166329	-0.38306
260	ACH-000651	CS2.1	0.179115	-0.405349
261	ACH-000652	CS2.1	0.152949	-0.347328
262	ACH-000653	CS2.1	0.180215	-0.39611
263	ACH-000657	CS2.1	0.208949	-0.430565
264	ACH-000658	CS2.1	0.171831	-0.350386
265	ACH-000661	CS2.1	0.176838	-0.401081
266	ACH-000663	CS2.1	0.150838	-0.337241
267	ACH-000665	CS2.1	0.160684	-0.351175
268	ACH-000671	CS2.1	0.187628	-0.409825
269	ACH-000673	CS2.1	0.166763	-0.370622
270	ACH-000676	CS2.1	0.183214	-0.417252
271	ACH-000677	CS2.1	0.139797	-0.318695
272	ACH-000681	CS2.1	0.164413	-0.354962
273	ACH-000683	CS2.1	0.16175	-0.322591
274	ACH-000684	CS2.1	0.134403	-0.266361
275	ACH-000688	CS2.1	0.120988	-0.246705
276	ACH-000693	CS2.1	0.205815	-0.433092
277	ACH-000696	CS2.1	0.199156	-0.416581
278	ACH-000697	CS2.1	0.173715	-0.410061
279	ACH-000699	CS2.1	0.177694	-0.379403
280	ACH-000701	CS2.1	0.126495	-0.285793
281	ACH-000706	CS2.1	0.187061	-0.423051
282	ACH-000711	CS2.1	0.196344	-0.42984
283	ACH-000713	CS2.1	0.171167	-0.319329
284	ACH-000718	CS2.1	0.163568	-0.336927
285	ACH-000720	CS2.1	0.19274	-0.408034
286	ACH-000721	CS2.1	0.18019	-0.397102
287	ACH-000724	CS2.1	0.121576	-0.255057
288	ACH-000725	CS2.1	0.137486	-0.287268
289	ACH-000732	CS2.1	0.162236	-0.368801
290	ACH-000734	CS2.1	0.18221	-0.392613
291	ACH-000736	CS2.1	0.199478	-0.422502
292	ACH-000738	CS2.1	0.191669	-0.419051
293	ACH-000746	CS2.1	0.157619	-0.350343
294	ACH-000747	CS2.1	0.194851	-0.429136
295	ACH-000753	CS2.1	0.19488	-0.42327
296	ACH-000757	CS2.1	0.161638	-0.307634
297	ACH-000758	CS2.1	0.190789	-0.404684
298	ACH-000760	CS2.1	0.171096	-0.385946
299	ACH-000762	CS2.1	0.159578	-0.347947
300	ACH-000763	CS2.1	0.175545	-0.388599
301	ACH-000764	CS2.1	0.142917	-0.271313
302	ACH-000765	CS2.1	0.156493	-0.353085
303	ACH-000766	CS2.1	0.155668	-0.336438
304	ACH-000768	CS2.1	0.186761	-0.399718
305	ACH-000769	CS2.1	0.185687	-0.418725
306	ACH-000770	CS2.1	0.185492	-0.41633
307	ACH-000771	CS2.1	0.191373	-0.403164
308	ACH-000773	CS2.1	0.162383	-0.353845
309	ACH-000776	CS2.1	0.151767	-0.348044
310	ACH-000777	CS2.1	0.178728	-0.354126
311	ACH-000778	CS2.1	0.126424	-0.265893
312	ACH-000781	CS2.1	0.179624	-0.396761
313	ACH-000782	CS2.1	0.177026	-0.393053
314	ACH-000783	CS2.1	0.139064	-0.269662
315	ACH-000784	CS2.1	0.200587	-0.422028
316	ACH-000785	CS2.1	0.151212	-0.302613
317	ACH-000787	CS2.1	0.189269	-0.416549
318	ACH-000788	CS2.1	0.187025	-0.408351
319	ACH-000791	CS2.1	0.16096	-0.311485
320	ACH-000792	CS2.1	0.169476	-0.3695
321	ACH-000794	CS2.1	0.180227	-0.372391
322	ACH-000796	CS2.1	0.160187	-0.357798
323	ACH-000798	CS2.1	0.140908	-0.321811
324	ACH-000799	CS2.1	0.167911	-0.36233
325	ACH-000802	CS2.1	0.182704	-0.411443
326	ACH-000804	CS2.1	0.166728	-0.369321
327	ACH-000805	CS2.1	0.158291	-0.356649
328	ACH-000809	CS2.1	0.172973	-0.379991
329	ACH-000811	CS2.1	0.157442	-0.346386
330	ACH-000817	CS2.1	0.175885	-0.382158
331	ACH-000819	CS2.1	0.175708	-0.393253
332	ACH-000821	CS2.1	0.162735	-0.333159
333	ACH-000822	CS2.1	0.156143	-0.356761
334	ACH-000824	CS2.1	0.142952	-0.297503
335	ACH-000827	CS2.1	0.181905	-0.382064
336	ACH-000833	CS2.1	0.158067	-0.356075
337	ACH-000834	CS2.1	0.198177	-0.425248
338	ACH-000835	CS2.1	0.184176	-0.399794
339	ACH-000837	CS2.1	0.199612	-0.439455
340	ACH-000839	CS2.1	0.157973	-0.359798
341	ACH-000840	CS2.1	0.139526	-0.290237
342	ACH-000841	CS2.1	0.153356	-0.302603
343	ACH-000843	CS2.1	0.202236	-0.422348
344	ACH-000846	CS2.1	0.158155	-0.341058
345	ACH-000847	CS2.1	0.156094	-0.336903
346	ACH-000848	CS2.1	0.184929	-0.408772
347	ACH-000851	CS2.1	0.176075	-0.409145
348	ACH-000856	CS2.1	0.202212	-0.438429
349	ACH-000858	CS2.1	0.192534	-0.445738
350	ACH-000859	CS2.1	0.139762	-0.32768
351	ACH-000861	CS2.1	0.163536	-0.380787
352	ACH-000862	CS2.1	0.176328	-0.384588
353	ACH-000865	CS2.1	0.185885	-0.39642
354	ACH-000867	CS2.1	0.17057	-0.383071
355	ACH-000869	CS2.1	0.167297	-0.331345
356	ACH-000872	CS2.1	0.16794	-0.336599
357	ACH-000873	CS2.1	0.164833	-0.383171
358	ACH-000876	CS2.1	0.154759	-0.333901
359	ACH-000878	CS2.1	0.109295	-0.208026
360	ACH-000880	CS2.1	0.177058	-0.402983
361	ACH-000881	CS2.1	0.173459	-0.413323
362	ACH-000882	CS2.1	0.194452	-0.437682
363	ACH-000884	CS2.1	0.194852	-0.418506
364	ACH-000885	CS2.1	0.210698	-0.465674
365	ACH-000887	CS2.1	0.178791	-0.401117
366	ACH-000889	CS2.1	0.178032	-0.387256
367	ACH-000896	CS2.1	0.183533	-0.386049
368	ACH-000900	CS2.1	0.209042	-0.403779
369	ACH-000901	CS2.1	0.15645	-0.331681
370	ACH-000905	CS2.1	0.174503	-0.388254
371	ACH-000906	CS2.1	0.183916	-0.420696
372	ACH-000907	CS2.1	0.149604	-0.302605
373	ACH-000910	CS2.1	0.177115	-0.389602
374	ACH-000911	CS2.1	0.198404	-0.425581
375	ACH-000913	CS2.1	0.183182	-0.404845
376	ACH-000916	CS2.1	0.0848749	-0.184326
377	ACH-000917	CS2.1	0.170845	-0.390558
378	ACH-000920	CS2.1	0.0946702	-0.269945
379	ACH-000921	CS2.1	0.189421	-0.435635
380	ACH-000924	CS2.1	0.184369	-0.407625
381	ACH-000926	CS2.1	0.153478	-0.328722
382	ACH-000928	CS2.1	0.156307	-0.353036
383	ACH-000929	CS2.1	0.147386	-0.292646
384	ACH-000932	CS2.1	0.19069	-0.416215
385	ACH-000935	CS2.1	0.173863	-0.376359
386	ACH-000936	CS2.1	0.180668	-0.393283
387	ACH-000937	CS2.1	0.17804	-0.375375
388	ACH-000938	CS2.1	0.183012	-0.399321
389	ACH-000941	CS2.1	0.156163	-0.332104
390	ACH-000943	CS2.1	0.208969	-0.466729
391	ACH-000947	CS2.1	0.204323	-0.440479
392	ACH-000950	CS2.1	0.151454	-0.340286
393	ACH-000953	CS2.1	0.1313	-0.282902
394	ACH-000954	CS2.1	0.125314	-0.303878
395	ACH-000957	CS2.1	0.190287	-0.396443
396	ACH-000958	CS2.1	0.182741	-0.372639
397	ACH-000960	CS2.1	0.176993	-0.402393
398	ACH-000963	CS2.1	0.10328	-0.219277
399	ACH-000968	CS2.1	0.188903	-0.411744
400	ACH-000969	CS2.1	0.189987	-0.396134
401	ACH-000972	CS2.1	0.109987	-0.220512
402	ACH-000974	CS2.1	0.186066	-0.399226
403	ACH-000978	CS2.1	0.129925	-0.2711
404	ACH-000984	CS2.1	0.143597	-0.296827
405	ACH-000986	CS2.1	0.186765	-0.404303
406	ACH-000988	CS2.1	0.15996	-0.355143
407	ACH-000993	CS2.1	0.160603	-0.372549
408	ACH-000994	CS2.1	0.184066	-0.402087
409	ACH-000996	CS2.1	0.175871	-0.36109
410	ACH-001028	CS2.1	0.187711	-0.411102
411	ACH-001031	CS2.1	0.206669	-0.433889
412	ACH-001038	CS2.1	0.195818	-0.409972
413	ACH-001048	CS2.1	0.186261	-0.405402
414	ACH-001050	CS2.1	0.141124	-0.338482
415	ACH-001053	CS2.1	0.147952	-0.324563
416	ACH-001054	CS2.1	0.193589	-0.429256
417	ACH-001061	CS2.1	0.204543	-0.435295
418	ACH-001067	CS2.1	0.204314	-0.41091
419	ACH-001096	CS2.1	0.193901	-0.421959
420	ACH-001111	CS2.1	0.127722	-0.278822
421	ACH-001119	CS2.1	0.153374	-0.294153
422	ACH-001134	CS2.1	0.182523	-0.405999
423	ACH-001151	CS2.1	0.183975	-0.390165
424	ACH-001163	CS2.1	0.175916	-0.363341
425	ACH-001164	CS2.1	0.15918	-0.37041
426	ACH-001183	CS2.1	0.171977	-0.382866
427	ACH-001193	CS2.1	0.116779	-0.28203
428	ACH-001196	CS2.1	0.176516	-0.40004
429	ACH-001197	CS2.1	0.160962	-0.36189
430	ACH-001205	CS2.1	0.148171	-0.348651
431	ACH-001228	CS2.1	0.153871	-0.314616
432	ACH-001239	CS2.1	0.180726	-0.405675
433	ACH-001270	CS2.1	0.111734	-0.25718
434	ACH-001274	CS2.1	0.166072	-0.390616
435	ACH-001275	CS2.1	0.182652	-0.409618
436	ACH-001278	CS2.1	0.185578	-0.446669
437	ACH-001280	CS2.1	0.155041	-0.331803
438	ACH-001283	CS2.1	0.175126	-0.384779
439	ACH-001289	CS2.1	0.181188	-0.401785
440	ACH-001300	CS2.1	0.168792	-0.388911
441	ACH-001301	CS2.1	0.152928	-0.339223
442	ACH-001302	CS2.1	0.121964	-0.305314
443	ACH-001306	CS2.1	0.155079	-0.339865
444	ACH-001318	CS2.1	0.170968	-0.379737
445	ACH-001322	CS2.1	0.176284	-0.397166
446	ACH-001353	CS2.1	0.142821	-0.332922
447	ACH-001430	CS2.1	0.115232	-0.258649
448	ACH-001431	CS2.1	0.16331	-0.36797
449	ACH-001740	CS2.1	0.148981	-0.35555
450	Jiyoye	CS1	0.172902	-0.349113
451	K562	CS1	0.144363	-0.300052
452	KBM7	CS1	0.196701	-0.395658
453	Primary_T-cells	CS3	0.097242	-0.245889
454	Raji	CS1	0.165764	-0.335362

## Sheet: C
	cell line	dataset	paralog	unclassified
0	ACH-000007	CS2.1	0.170239	0.0196945
1	ACH-000009	CS2.1	0.174173	0.0124943
2	ACH-000012	CS2.1	0.196834	0.0199736
3	ACH-000013	CS2.1	0.198063	0.0213
4	ACH-000015	CS2.1	0.191933	0.0229058
5	ACH-000017	CS2.1	0.133646	0.0244571
6	ACH-000018	CS2.1	0.145451	0.0176554
7	ACH-000021	CS2.1	0.167534	0.00762532
8	ACH-000022	CS2.1	0.165627	0.0204583
9	ACH-000025	CS2.1	0.187561	0.0189043
10	ACH-000028	CS2.1	0.181923	0.0234811
11	ACH-000030	CS2.1	0.187101	0.0187148
12	ACH-000035	CS2.1	0.191432	0.00634207
13	ACH-000036	CS2.1	0.178857	0.0124726
14	ACH-000039	CS2.1	0.139844	0.0123475
15	ACH-000040	CS2.1	0.134423	0.0211038
16	ACH-000041	CS2.1	0.148481	0.00835538
17	ACH-000042	CS2.1	0.143116	0.0112932
18	ACH-000045	CS2.1	0.183255	0.026338
19	ACH-000047	CS2.1	0.210827	0.0231834
20	ACH-000052	CS2.1	0.146516	0.0196755
21	ACH-000053	CS2.1	0.182003	0.0203985
22	ACH-000054	CS2.1	0.168474	0.0251132
23	ACH-000055	CS2.1	0.172072	0.0166533
24	ACH-000060	CS2.1	0.147366	0.0167685
25	ACH-000067	CS2.1	0.151303	0.0145136
26	ACH-000070	CS2.1	0.184834	0.0194307
27	ACH-000075	CS2.1	0.128615	0.0119676
28	ACH-000078	CS2.1	0.143924	0.0203751
29	ACH-000082	CS2.1	0.151565	0.0161536
30	ACH-000086	CS2.1	0.187406	0.015053
31	ACH-000087	CS2.1	0.168421	0.0202546
32	ACH-000092	CS2.1	0.163333	0.0134547
33	ACH-000095	CS2.1	0.148909	0.0258072
34	ACH-000097	CS2.1	0.177354	0.0197272
35	ACH-000098	CS2.1	0.162405	0.0178343
36	ACH-000099	CS2.1	0.174219	0.0257548
37	ACH-000108	CS2.1	0.166799	0.0129701
38	ACH-000113	CS2.1	0.204603	0.0246647
39	ACH-000116	CS2.1	0.178889	0.0203805
40	ACH-000118	CS2.1	0.203475	0.0266371
41	ACH-000120	CS2.1	0.175986	0.0182403
42	ACH-000123	CS2.1	0.214689	0.0184626
43	ACH-000128	CS2.1	0.157664	0.0231799
44	ACH-000133	CS2.1	0.182459	0.0161344
45	ACH-000137	CS2.1	0.154988	0.0102823
46	ACH-000138	CS2.1	0.178243	0.015392
47	ACH-000142	CS2.1	0.177117	0.0155816
48	ACH-000143	CS2.1	0.178176	0.0242612
49	ACH-000146	CS2.1	0.173618	0.0175747
50	ACH-000148	CS2.1	0.182523	0.0232127
51	ACH-000152	CS2.1	0.147899	0.0261315
52	ACH-000159	CS2.1	0.161142	0.0177411
53	ACH-000163	CS2.1	0.15577	0.0227717
54	ACH-000168	CS2.1	0.138309	0.014457
55	ACH-000169	CS2.1	0.194795	0.0221193
56	ACH-000178	CS2.1	0.175822	0.0245032
57	ACH-000183	CS2.1	0.186278	0.0246672
58	ACH-000188	CS2.1	0.166968	0.0187949
59	ACH-000189	CS2.1	0.104585	0.0146094
60	ACH-000198	CS2.1	0.19609	0.0263059
61	ACH-000204	CS2.1	0.146181	0.013743
62	ACH-000206	CS2.1	0.158145	0.0239226
63	ACH-000207	CS2.1	0.120452	-0.00485508
64	ACH-000208	CS2.1	0.100703	0.0163601
65	ACH-000210	CS2.1	0.105041	0.0168871
66	ACH-000211	CS2.1	0.167961	0.0190857
67	ACH-000215	CS2.1	0.184339	0.0220372
68	ACH-000222	CS2.1	0.156379	0.0118802
69	ACH-000223	CS2.1	0.182325	0.0171744
70	ACH-000226	CS2.1	0.186185	0.0235591
71	ACH-000227	CS2.1	0.0986033	-0.00346993
72	ACH-000228	CS2.1	0.155981	0.0132046
73	ACH-000231	CS2.1	0.183343	0.0174105
74	ACH-000232	CS2.1	0.189552	0.0237197
75	ACH-000233	CS2.1	0.17033	0.0260785
76	ACH-000234	CS2.1	0.131144	0.0168615
77	ACH-000235	CS2.1	0.177805	0.022039
78	ACH-000237	CS2.1	0.155023	0.0136016
79	ACH-000242	CS2.1	0.0814954	0.0116675
80	ACH-000243	CS2.1	0.195574	0.0181848
81	ACH-000244	CS2.1	0.118084	0.0169184
82	ACH-000246	CS2.1	0.182399	0.0268901
83	ACH-000248	CS2.1	0.145382	0.0239357
84	ACH-000250	CS2.1	0.173622	0.0167594
85	ACH-000251	CS2.1	0.127179	0.0157683
86	ACH-000252	CS2.1	0.123603	0.0155924
87	ACH-000253	CS2.1	0.174068	0.01959
88	ACH-000255	CS2.1	0.169467	0.0199959
89	ACH-000256	CS2.1	0.156252	0.00641452
90	ACH-000257	CS2.1	0.142814	0.00415403
91	ACH-000258	CS2.1	0.107914	0.000761963
92	ACH-000259	CS2.1	0.204825	0.0243752
93	ACH-000260	CS2.1	0.190114	0.0233976
94	ACH-000261	CS2.1	0.162231	0.0200239
95	ACH-000262	CS2.1	0.1406	0.0166165
96	ACH-000264	CS2.1	0.168228	0.0175948
97	ACH-000265	CS2.1	0.206238	0.0152736
98	ACH-000266	CS2.1	0.160913	0.0138003
99	ACH-000274	CS2.1	0.155711	0.00651305
100	ACH-000277	CS2.1	0.123144	0.0282156
101	ACH-000278	CS2.1	0.154744	0.00798032
102	ACH-000279	CS2.1	0.184383	0.0182284
103	ACH-000280	CS2.1	0.149359	0.018076
104	ACH-000281	CS2.1	0.123553	0.00911004
105	ACH-000288	CS2.1	0.168942	0.0187784
106	ACH-000291	CS2.1	0.183181	0.019756
107	ACH-000293	CS2.1	0.150588	0.0182746
108	ACH-000294	CS2.1	0.150381	0.0159694
109	ACH-000296	CS2.1	0.145999	0.0214868
110	ACH-000302	CS2.1	0.159519	0.0203477
111	ACH-000304	CS2.1	0.129818	0.0173402
112	ACH-000307	CS2.1	0.184267	0.018984
113	ACH-000308	CS2.1	0.168561	0.0157435
114	ACH-000310	CS2.1	0.113099	0.0149819
115	ACH-000311	CS2.1	0.171499	0.0148447
116	ACH-000312	CS2.1	0.182155	0.0215311
117	ACH-000315	CS2.1	0.153803	0.0168234
118	ACH-000316	CS2.1	0.165421	0.0182379
119	ACH-000317	CS2.1	0.159912	0.0149935
120	ACH-000319	CS2.1	0.1647	0.0120019
121	ACH-000320	CS2.1	0.140116	0.0110453
122	ACH-000322	CS2.1	0.186997	0.0197276
123	ACH-000323	CS2.1	0.16204	0.0209985
124	ACH-000324	CS2.1	0.172548	0.0211352
125	ACH-000329	CS2.1	0.164732	0.0219022
126	ACH-000330	CS2.1	0.16644	0.0148916
127	ACH-000331	CS2.1	0.188698	0.0227431
128	ACH-000332	CS2.1	0.163888	0.0187755
129	ACH-000334	CS2.1	0.14296	0.0106717
130	ACH-000335	CS2.1	0.155768	0.013036
131	ACH-000336	CS2.1	0.139482	0.0170487
132	ACH-000337	CS2.1	0.130806	0.0187942
133	ACH-000339	CS2.1	0.178152	0.0232985
134	ACH-000341	CS2.1	0.0935405	0.0145108
135	ACH-000348	CS2.1	0.166363	0.0226608
136	ACH-000350	CS2.1	0.11859	0.00165057
137	ACH-000352	CS2.1	0.171854	0.0245477
138	ACH-000356	CS2.1	0.160883	0.0183057
139	ACH-000361	CS2.1	0.153245	0.0136444
140	ACH-000362	CS2.1	0.174508	0.0280962
141	ACH-000363	CS2.1	0.176971	0.019557
142	ACH-000364	CS2.1	0.19422	0.0262661
143	ACH-000365	CS2.1	0.186835	0.0231253
144	ACH-000366	CS2.1	0.167753	0.020675
145	ACH-000368	CS2.1	0.145071	0.0183679
146	ACH-000374	CS2.1	0.184236	0.0122951
147	ACH-000376	CS2.1	0.197121	0.0259707
148	ACH-000381	CS2.1	0.183981	0.0157225
149	ACH-000383	CS2.1	0.156061	0.0145555
150	ACH-000387	CS2.1	0.183811	0.0171362
151	ACH-000389	CS2.1	0.143591	0.0157574
152	ACH-000390	CS2.1	0.164867	0.0112995
153	ACH-000393	CS2.1	0.137505	0.0128526
154	ACH-000395	CS2.1	0.134076	0.0145027
155	ACH-000397	CS2.1	0.153732	0.0194194
156	ACH-000401	CS2.1	0.165246	0.021045
157	ACH-000403	CS2.1	0.1568	0.0190895
158	ACH-000407	CS2.1	0.167498	0.0186167
159	ACH-000408	CS2.1	0.156973	0.0143261
160	ACH-000410	CS2.1	0.188149	0.0217922
161	ACH-000411	CS2.1	0.153496	0.021679
162	ACH-000414	CS2.1	0.186086	0.0164834
163	ACH-000415	CS2.1	0.185008	0.0121894
164	ACH-000416	CS2.1	0.163508	0.0267828
165	ACH-000420	CS2.1	0.156719	0.0211828
166	ACH-000421	CS2.1	0.181688	0.0171877
167	ACH-000425	CS2.1	0.180572	0.0181251
168	ACH-000426	CS2.1	0.151178	0.0124788
169	ACH-000427	CS2.1	0.109793	0.0148324
170	ACH-000433	CS2.1	0.157944	0.00944438
171	ACH-000436	CS2.1	0.133304	0.0233583
172	ACH-000444	CS2.1	0.182178	0.023174
173	ACH-000448	CS2.1	0.144369	0.0220464
174	ACH-000450	CS2.1	0.174701	0.0206325
175	ACH-000452	CS2.1	0.181719	0.013764
176	ACH-000454	CS2.1	0.164333	0.0188279
177	ACH-000458	CS2.1	0.181313	0.0232364
178	ACH-000459	CS2.1	0.0735038	-0.00944089
179	ACH-000460	CS2.1	0.18453	0.0225689
180	ACH-000463	CS2.1	0.174547	0.0182743
181	ACH-000464	CS2.1	0.13573	0.0153736
182	ACH-000467	CS2.1	0.195369	0.0206305
183	ACH-000468	CS2.1	0.12835	0.00847513
184	ACH-000469	CS2.1	0.176592	0.021911
185	ACH-000470	CS2.1	0.162112	0.00974168
186	ACH-000471	CS2.1	0.172067	0.0205227
187	ACH-000472	CS2.1	0.150431	0.019139
188	ACH-000473	CS2.1	0.168222	0.0153323
189	ACH-000475	CS2.1	0.185557	0.0231942
190	ACH-000476	CS2.1	0.152363	0.0166638
191	ACH-000477	CS2.1	0.142858	0.0150389
192	ACH-000479	CS2.1	0.140907	0.00787374
193	ACH-000480	CS2.1	0.182821	0.0228514
194	ACH-000481	CS2.1	0.137476	0.0125519
195	ACH-000483	CS2.1	0.16386	0.0160521
196	ACH-000485	CS2.1	0.159894	0.0178854
197	ACH-000486	CS2.1	0.196549	0.0189575
198	ACH-000487	CS2.1	0.192226	0.0199409
199	ACH-000490	CS2.1	0.197019	0.0185335
200	ACH-000491	CS2.1	0.156751	0.00482478
201	ACH-000496	CS2.1	0.165692	0.0123364
202	ACH-000499	CS2.1	0.171409	0.0180003
203	ACH-000502	CS2.1	0.186468	0.0151191
204	ACH-000503	CS2.1	0.142096	0.0100264
205	ACH-000505	CS2.1	0.14837	0.01551
206	ACH-000507	CS2.1	0.185775	0.0298826
207	ACH-000510	CS2.1	0.17158	0.018348
208	ACH-000511	CS2.1	0.161374	0.0185402
209	ACH-000516	CS2.1	0.144273	0.0183645
210	ACH-000517	CS2.1	0.162224	0.0174877
211	ACH-000518	CS2.1	0.170425	0.0160013
212	ACH-000520	CS2.1	0.148835	0.0189969
213	ACH-000521	CS2.1	0.154576	0.0146308
214	ACH-000522	CS2.1	0.158114	0.025161
215	ACH-000524	CS2.1	0.164207	0.0198559
216	ACH-000527	CS2.1	0.194404	0.0241424
217	ACH-000528	CS2.1	0.202727	0.0259835
218	ACH-000542	CS2.1	0.160963	0.022751
219	ACH-000544	CS2.1	0.1862	0.0129784
220	ACH-000545	CS2.1	0.17415	0.0231796
221	ACH-000547	CS2.1	0.168128	0.0194139
222	ACH-000548	CS2.1	0.154059	0.0168549
223	ACH-000549	CS2.1	0.172688	0.0200424
224	ACH-000550	CS2.1	0.143195	0.0168683
225	ACH-000552	CS2.1	0.184829	0.0266088
226	ACH-000556	CS2.1	0.173347	0.0150509
227	ACH-000569	CS2.1	0.14392	0.00770206
228	ACH-000570	CS2.1	0.172863	0.0230538
229	ACH-000571	CS2.1	0.132948	0.0196776
230	ACH-000573	CS2.1	0.19163	0.0207853
231	ACH-000576	CS2.1	0.148564	0.0182466
232	ACH-000580	CS2.1	0.164972	0.00794339
233	ACH-000584	CS2.1	0.164428	0.0233675
234	ACH-000585	CS2.1	0.175389	0.0123661
235	ACH-000588	CS2.1	0.189287	0.0219681
236	ACH-000589	CS2.1	0.186638	0.0233136
237	ACH-000591	CS2.1	0.150503	0.0213843
238	ACH-000593	CS2.1	0.181087	0.0223591
239	ACH-000600	CS2.1	0.139456	0.0192001
240	ACH-000601	CS2.1	0.199193	0.0236041
241	ACH-000605	CS2.1	0.161993	0.0135365
242	ACH-000606	CS2.1	0.198509	0.0187046
243	ACH-000608	CS2.1	0.136597	0.00385493
244	ACH-000614	CS2.1	0.152499	0.0210355
245	ACH-000619	CS2.1	0.170844	0.0164495
246	ACH-000620	CS2.1	0.167405	0.0227908
247	ACH-000621	CS2.1	0.150404	0.0103266
248	ACH-000622	CS2.1	0.146361	0.0131874
249	ACH-000623	CS2.1	0.154455	0.0180356
250	ACH-000624	CS2.1	0.19464	0.0211798
251	ACH-000627	CS2.1	0.156596	0.020485
252	ACH-000631	CS2.1	0.084293	0.00404892
253	ACH-000632	CS2.1	0.17535	0.0239693
254	ACH-000633	CS2.1	0.16657	0.0126215
255	ACH-000638	CS2.1	0.178505	0.0198991
256	ACH-000646	CS2.1	0.112552	0.0157335
257	ACH-000647	CS2.1	0.179815	0.0150094
258	ACH-000648	CS2.1	0.148099	0.0203611
259	ACH-000649	CS2.1	0.166329	0.0233598
260	ACH-000651	CS2.1	0.179115	0.0239272
261	ACH-000652	CS2.1	0.152949	0.0195227
262	ACH-000653	CS2.1	0.180215	0.0210641
263	ACH-000657	CS2.1	0.208949	0.0182782
264	ACH-000658	CS2.1	0.171831	0.0126124
265	ACH-000661	CS2.1	0.176838	0.0237324
266	ACH-000663	CS2.1	0.150838	0.0177694
267	ACH-000665	CS2.1	0.160684	0.0173712
268	ACH-000671	CS2.1	0.187628	0.0215995
269	ACH-000673	CS2.1	0.166763	0.0199443
270	ACH-000676	CS2.1	0.183214	0.0253375
271	ACH-000677	CS2.1	0.139797	0.0174621
272	ACH-000681	CS2.1	0.164413	0.0168394
273	ACH-000683	CS2.1	0.16175	0.00951696
274	ACH-000684	CS2.1	0.134403	0.00605983
275	ACH-000688	CS2.1	0.120988	0.00642658
276	ACH-000693	CS2.1	0.205815	0.0202152
277	ACH-000696	CS2.1	0.199156	0.0186531
278	ACH-000697	CS2.1	0.173715	0.0273377
279	ACH-000699	CS2.1	0.177694	0.0177592
280	ACH-000701	CS2.1	0.126495	0.0143384
281	ACH-000706	CS2.1	0.187061	0.0252648
282	ACH-000711	CS2.1	0.196344	0.0232517
283	ACH-000713	CS2.1	0.171167	0.0048165
284	ACH-000718	CS2.1	0.163568	0.0124894
285	ACH-000720	CS2.1	0.19274	0.0190415
286	ACH-000721	CS2.1	0.18019	0.0213374
287	ACH-000724	CS2.1	0.121576	0.00835663
288	ACH-000725	CS2.1	0.137486	0.0102418
289	ACH-000732	CS2.1	0.162236	0.0213043
290	ACH-000734	CS2.1	0.18221	0.0193515
291	ACH-000736	CS2.1	0.199478	0.0200478
292	ACH-000738	CS2.1	0.191669	0.0223476
293	ACH-000746	CS2.1	0.157619	0.0184035
294	ACH-000747	CS2.1	0.194851	0.0236636
295	ACH-000753	CS2.1	0.19488	0.0221331
296	ACH-000757	CS2.1	0.161638	0.00566477
297	ACH-000758	CS2.1	0.190789	0.0189666
298	ACH-000760	CS2.1	0.171096	0.0221539
299	ACH-000762	CS2.1	0.159578	0.0169772
300	ACH-000763	CS2.1	0.175545	0.0210122
301	ACH-000764	CS2.1	0.142917	0.00385697
302	ACH-000765	CS2.1	0.156493	0.0195757
303	ACH-000766	CS2.1	0.155668	0.0156042
304	ACH-000768	CS2.1	0.186761	0.0193314
305	ACH-000769	CS2.1	0.185687	0.0247077
306	ACH-000770	CS2.1	0.185492	0.0241714
307	ACH-000771	CS2.1	0.191373	0.0183388
308	ACH-000773	CS2.1	0.162383	0.0173747
309	ACH-000776	CS2.1	0.151767	0.0201923
310	ACH-000777	CS2.1	0.178728	0.0107634
311	ACH-000778	CS2.1	0.126424	0.00920222
312	ACH-000781	CS2.1	0.179624	0.02149
313	ACH-000782	CS2.1	0.177026	0.0215637
314	ACH-000783	CS2.1	0.139064	0.00503162
315	ACH-000784	CS2.1	0.200587	0.019477
316	ACH-000785	CS2.1	0.151212	0.00862527
317	ACH-000787	CS2.1	0.189269	0.0226803
318	ACH-000788	CS2.1	0.187025	0.0214703
319	ACH-000791	CS2.1	0.16096	0.00695297
320	ACH-000792	CS2.1	0.169476	0.0185364
321	ACH-000794	CS2.1	0.180227	0.014903
322	ACH-000796	CS2.1	0.160187	0.0192974
323	ACH-000798	CS2.1	0.140908	0.0178081
324	ACH-000799	CS2.1	0.167911	0.0173058
325	ACH-000802	CS2.1	0.182704	0.0240325
326	ACH-000804	CS2.1	0.166728	0.0196091
327	ACH-000805	CS2.1	0.158291	0.0197559
328	ACH-000809	CS2.1	0.172973	0.0198375
329	ACH-000811	CS2.1	0.157442	0.0174538
330	ACH-000817	CS2.1	0.175885	0.0192076
331	ACH-000819	CS2.1	0.175708	0.0221568
332	ACH-000821	CS2.1	0.162735	0.0118434
333	ACH-000822	CS2.1	0.156143	0.0206779
334	ACH-000824	CS2.1	0.142952	0.010673
335	ACH-000827	CS2.1	0.181905	0.0167194
336	ACH-000833	CS2.1	0.158067	0.0196967
337	ACH-000834	CS2.1	0.198177	0.0212898
338	ACH-000835	CS2.1	0.184176	0.0204032
339	ACH-000837	CS2.1	0.199612	0.024407
340	ACH-000839	CS2.1	0.157973	0.0207149
341	ACH-000840	CS2.1	0.139526	0.0101735
342	ACH-000841	CS2.1	0.153356	0.00774873
343	ACH-000843	CS2.1	0.202236	0.0188784
344	ACH-000846	CS2.1	0.158155	0.0157765
345	ACH-000847	CS2.1	0.156094	0.01552
346	ACH-000848	CS2.1	0.184929	0.0224226
347	ACH-000851	CS2.1	0.176075	0.0261448
348	ACH-000856	CS2.1	0.202212	0.0230693
349	ACH-000858	CS2.1	0.192534	0.0289247
350	ACH-000859	CS2.1	0.139762	0.0198023
351	ACH-000861	CS2.1	0.163536	0.0238997
352	ACH-000862	CS2.1	0.176328	0.0196563
353	ACH-000865	CS2.1	0.185885	0.0188278
354	ACH-000867	CS2.1	0.17057	0.0216233
355	ACH-000869	CS2.1	0.167297	0.00951499
356	ACH-000872	CS2.1	0.16794	0.0106202
357	ACH-000873	CS2.1	0.164833	0.0239768
358	ACH-000876	CS2.1	0.154759	0.0153065
359	ACH-000878	CS2.1	0.109295	0.00115967
360	ACH-000880	CS2.1	0.177058	0.0241373
361	ACH-000881	CS2.1	0.173459	0.0282988
362	ACH-000882	CS2.1	0.194452	0.0260517
363	ACH-000884	CS2.1	0.194852	0.0209027
364	ACH-000885	CS2.1	0.210698	0.0266868
365	ACH-000887	CS2.1	0.178791	0.0229548
366	ACH-000889	CS2.1	0.178032	0.0196603
367	ACH-000896	CS2.1	0.183533	0.0170946
368	ACH-000900	CS2.1	0.209042	0.0112855
369	ACH-000901	CS2.1	0.15645	0.0140434
370	ACH-000905	CS2.1	0.174503	0.0213572
371	ACH-000906	CS2.1	0.183916	0.0259503
372	ACH-000907	CS2.1	0.149604	0.00927172
373	ACH-000910	CS2.1	0.177115	0.0206474
374	ACH-000911	CS2.1	0.198404	0.0212896
375	ACH-000913	CS2.1	0.183182	0.022122
376	ACH-000916	CS2.1	0.0848749	0.00496856
377	ACH-000917	CS2.1	0.170845	0.0234461
378	ACH-000920	CS2.1	0.0946702	0.0232039
379	ACH-000921	CS2.1	0.189421	0.0275733
380	ACH-000924	CS2.1	0.184369	0.0223587
381	ACH-000926	CS2.1	0.153478	0.0144839
382	ACH-000928	CS2.1	0.156307	0.0196287
383	ACH-000929	CS2.1	0.147386	0.00757826
384	ACH-000932	CS2.1	0.19069	0.0220102
385	ACH-000935	CS2.1	0.173863	0.0185229
386	ACH-000936	CS2.1	0.180668	0.020143
387	ACH-000937	CS2.1	0.17804	0.0165725
388	ACH-000938	CS2.1	0.183012	0.0207574
389	ACH-000941	CS2.1	0.156163	0.0142559
390	ACH-000943	CS2.1	0.208969	0.0276662
391	ACH-000947	CS2.1	0.204323	0.0227517
392	ACH-000950	CS2.1	0.151454	0.0182984
393	ACH-000953	CS2.1	0.1313	0.0116446
394	ACH-000954	CS2.1	0.125314	0.0195041
395	ACH-000957	CS2.1	0.190287	0.0170276
396	ACH-000958	CS2.1	0.182741	0.0139172
397	ACH-000960	CS2.1	0.176993	0.0240188
398	ACH-000963	CS2.1	0.10328	0.00652336
399	ACH-000968	CS2.1	0.188903	0.0215715
400	ACH-000969	CS2.1	0.189987	0.0170712
401	ACH-000972	CS2.1	0.109987	0.00410138
402	ACH-000974	CS2.1	0.186066	0.0194856
403	ACH-000978	CS2.1	0.129925	0.00910602
404	ACH-000984	CS2.1	0.143597	0.0102276
405	ACH-000986	CS2.1	0.186765	0.0205178
406	ACH-000988	CS2.1	0.15996	0.0186882
407	ACH-000993	CS2.1	0.160603	0.0229522
408	ACH-000994	CS2.1	0.184066	0.0210319
409	ACH-000996	CS2.1	0.175871	0.0137307
410	ACH-001028	CS2.1	0.187711	0.0219019
411	ACH-001031	CS2.1	0.206669	0.0200701
412	ACH-001038	CS2.1	0.195818	0.0182926
413	ACH-001048	CS2.1	0.186261	0.0210133
414	ACH-001050	CS2.1	0.141124	0.0220678
415	ACH-001053	CS2.1	0.147952	0.0156555
416	ACH-001054	CS2.1	0.193589	0.0242174
417	ACH-001061	CS2.1	0.204543	0.021313
418	ACH-001067	CS2.1	0.204314	0.0150581
419	ACH-001096	CS2.1	0.193901	0.0221832
420	ACH-001111	CS2.1	0.127722	0.0120178
421	ACH-001119	CS2.1	0.153374	0.00552678
422	ACH-001134	CS2.1	0.182523	0.0226886
423	ACH-001151	CS2.1	0.183975	0.0179888
424	ACH-001163	CS2.1	0.175916	0.0143012
425	ACH-001164	CS2.1	0.15918	0.0229617
426	ACH-001183	CS2.1	0.171977	0.0209807
427	ACH-001193	CS2.1	0.116779	0.0173202
428	ACH-001196	CS2.1	0.176516	0.0235905
429	ACH-001197	CS2.1	0.160962	0.0200396
430	ACH-001205	CS2.1	0.148171	0.021811
431	ACH-001228	CS2.1	0.153871	0.0106445
432	ACH-001239	CS2.1	0.180726	0.0233405
433	ACH-001270	CS2.1	0.111734	0.0129202
434	ACH-001274	CS2.1	0.166072	0.0254114
435	ACH-001275	CS2.1	0.182652	0.0235686
436	ACH-001278	CS2.1	0.185578	0.0320035
437	ACH-001280	CS2.1	0.155041	0.0146302
438	ACH-001283	CS2.1	0.175126	0.0201989
439	ACH-001289	CS2.1	0.181188	0.022137
440	ACH-001300	CS2.1	0.168792	0.0238631
441	ACH-001301	CS2.1	0.152928	0.0174229
442	ACH-001302	CS2.1	0.121964	0.0212557
443	ACH-001306	CS2.1	0.155079	0.0167214
444	ACH-001318	CS2.1	0.170968	0.0205871
445	ACH-001322	CS2.1	0.176284	0.02294
446	ACH-001353	CS2.1	0.142821	0.0199324
447	ACH-001430	CS2.1	0.115232	0.0118729
448	ACH-001431	CS2.1	0.16331	0.0206484
449	ACH-001740	CS2.1	0.148981	0.0232889
450	Jiyoye	CS1	0.172902	0.0128184
451	K562	CS1	0.144363	0.0109044
452	KBM7	CS1	0.196701	0.0151594
453	Primary_T-cells	CS3	0.097242	0.0132203
454	Raji	CS1	0.165764	0.0115769

## Sheet: D
	dataset	evolutionary distance	gene names	paralog subset	taxonomy level
0	depmap+bagel	0.12053	FGR SRC		Bilateria
1	depmap+bagel	0.12053	MPO EPX		Bilateria
2	depmap+bagel	0	ABCB4 ABCB1		Opisthokonta
3	depmap+bagel	0.12053	KRT33A KRT33B	non-essential	Bilateria
4	depmap+bagel	0.12053	ARSD ARSE		Bilateria
5	depmap+bagel	0.175812	SLC13A2 SLC13A5		Euteleostomi
6	depmap+bagel	0.12053	MATK CSK		Bilateria
7	depmap+bagel	0	SCN4A SCN5A		Opisthokonta
8	depmap+bagel	0	TKTL1 TKTL2	non-essential	Opisthokonta
9	depmap+bagel	0.12053	SYN1 SYN3		Bilateria
10	depmap+bagel	0	CAMK1G CAMK1D		Opisthokonta
11	depmap+bagel	0.329045	CDK11A CDK11B		Homo sapiens
12	depmap+bagel	0.130342	NFIX NFIC		Chordata
13	depmap+bagel	0.130342	ST3GAL1 ST3GAL2		Chordata
14	depmap+bagel	0.12053	PAX7 PAX3		Bilateria
15	depmap+bagel	0.175812	IFFO1 IFFO2		Euteleostomi
16	depmap+bagel	0.12053	SLC6A13 SLC6A12		Bilateria
17	depmap+bagel	0.298329	PRSS3 PRSS1		Catarrhini
18	depmap+bagel	0.12053	FMO1 FMO2		Bilateria
19	depmap+bagel	0.12053	LTF TF		Bilateria
20	depmap+bagel	0	CLK1 CLK4		Opisthokonta
21	depmap+bagel	0.12053	CAPN1 CAPN11		Bilateria
22	depmap+bagel	0.329045	RGPD5 RGPD6		Homo sapiens
23	depmap+bagel	0.130342	CLCA1 CLCA4	non-essential	Chordata
24	depmap+bagel	0	ATP1A2 ATP1A4		Opisthokonta
25	depmap+bagel	0.12053	RUNX3 RUNX1		Bilateria
26	depmap+bagel	0.231213	BIRC3 BIRC2		Eutheria
27	depmap+bagel	0.12053	KCNG1 KCNG2		Bilateria
28	depmap+bagel	0.175812	BTN3A1 BTN3A2		Euteleostomi
29	depmap+bagel	0.12053	INSRR IGF1R	non-essential	Bilateria
30	depmap+bagel	0	PNPLA6 PNPLA7		Opisthokonta
31	depmap+bagel	0.12053	APBA2 APBA1		Bilateria
32	depmap+bagel	0	SLC18A1 SLC18A2		Opisthokonta
33	depmap+bagel	0	TUBG2 TUBG1	essential	Opisthokonta
34	depmap+bagel	0.193908	RPL26L1 RPL26	essential	Sarcopterygii
35	depmap+bagel	0.12053	CDH1 CDH3		Bilateria
36	depmap+bagel	0.12053	BEST2 BEST1		Bilateria
37	depmap+bagel	0.130342	GPM6B PLP1		Chordata
38	depmap+bagel	0.175812	LMO3 LMO1		Euteleostomi
39	depmap+bagel	0.175812	FAM120A FAM120C		Euteleostomi
40	depmap+bagel	0	AKR7A2 AKR7A3		Opisthokonta
41	depmap+bagel	0	FOXC1 FOXC2		Opisthokonta
42	depmap+bagel	0.12053	KCNH2 KCNH6		Bilateria
43	depmap+bagel	0.130342	ITIH1 ITIH3		Chordata
44	depmap+bagel	0.321519	SERPINB3 SERPINB4		Homininae
45	depmap+bagel	0	CAMK2B CAMK2G		Opisthokonta
46	depmap+bagel	0.30939	SLC2A3 SLC2A14		Hominoidea
47	depmap+bagel	0	GNA15 GNA11		Opisthokonta
48	depmap+bagel	0.12053	WNT8A WNT8B		Bilateria
49	depmap+bagel	0.12053	ELMO2 ELMO1		Bilateria
50	depmap+bagel	0	EPN1 EPN2		Opisthokonta
51	depmap+bagel	0.12053	DLX3 DLX5		Bilateria
52	depmap+bagel	0	CNN2 CNN1		Opisthokonta
53	depmap+bagel	0	IPO5 RANBP6		Opisthokonta
54	depmap+bagel	0.30939	ROPN1 ROPN1B		Hominoidea
55	depmap+bagel	0	GSTO2 GSTO1		Opisthokonta
56	depmap+bagel	0.12053	MTHFD2 MTHFD2L		Bilateria
57	depmap+bagel	0.231213	ATXN3 ATXN3L		Eutheria
58	depmap+bagel	0.321519	ACSM2B ACSM2A		Homininae
59	depmap+bagel	0	PFKP PFKL		Opisthokonta
60	depmap+bagel	0.12053	SP100 SP140		Bilateria
61	depmap+bagel	0.12053	KLF6 KLF7		Bilateria
62	depmap+bagel	0.231213	TRAM1 TRAM1L1		Eutheria
63	depmap+bagel	0.172022	CACNB1 CACNB3		Vertebrata
64	depmap+bagel	0.172022	PKM PKLR		Vertebrata
65	depmap+bagel	0	HDAC4 HDAC5		Opisthokonta
66	depmap+bagel	0.12053	PPP2R5B PPP2R5D		Bilateria
67	depmap+bagel	0.12053	PITX1 PITX3		Bilateria
68	depmap+bagel	0	MAOB MAOA		Opisthokonta
69	depmap+bagel	0.231213	PABPC1 PABPC3	essential	Eutheria
70	depmap+bagel	0	PTPN21 PTPN14		Opisthokonta
71	depmap+bagel	0	CDC42 RAC1		Opisthokonta
72	depmap+bagel	0.12053	EPHA8 EPHB1		Bilateria
73	depmap+bagel	0.206755	FAM50A FAM50B		Amniota
74	depmap+bagel	0	RDH11 RDH12		Opisthokonta
75	depmap+bagel	0	PRKACA PRKACG		Opisthokonta
76	depmap+bagel	0	RPS6KA6 RPS6KA3		Opisthokonta
77	depmap+bagel	0.172022	LIMS2 LIMS1		Vertebrata
78	depmap+bagel	0.30939	FCGR2B FCGR2A		Hominoidea
79	depmap+bagel	0.172022	SIDT1 SIDT2		Vertebrata
80	depmap+bagel	0	AP1M1 AP1M2		Opisthokonta
81	depmap+bagel	0	IGF2BP2 IGF2BP3		Opisthokonta
82	depmap+bagel	0	NUAK1 NUAK2		Opisthokonta
83	depmap+bagel	0.12053	WSCD2 WSCD1		Bilateria
84	depmap+bagel	0.12053	CELSR1 CELSR2		Bilateria
85	depmap+bagel	0.12053	FGF4 FGF6	non-essential	Bilateria
86	depmap+bagel	0.175812	CACNG5 CACNG7	non-essential	Euteleostomi
87	depmap+bagel	0.172022	ACTB ACTG1	essential	Vertebrata
88	depmap+bagel	0.206755	TUBA3D TUBA3E		Amniota
89	depmap+bagel	0.12053	PAX2 PAX8		Bilateria
90	depmap+bagel	0	RBMS2 RBMS3		Opisthokonta
91	depmap+bagel	0.175812	MBNL3 MBNL2		Euteleostomi
92	depmap+bagel	0.12053	RAP1GAP RAP1GAP2		Bilateria
93	depmap+bagel	0.194008	NAALAD2 FOLH1		Tetrapoda
94	depmap+bagel	0	FAP DPP4		Opisthokonta
95	depmap+bagel	0.175812	VDAC3 VDAC2		Euteleostomi
96	depmap+bagel	0	PGM1 PGM5		Opisthokonta
97	depmap+bagel	0.321519	RABL2B RABL2A		Homininae
98	depmap+bagel	0	DDX43 DDX53		Opisthokonta
99	depmap+bagel	0.298329	CXCL2 CXCL3		Catarrhini
100	depmap+bagel	0	CACNA1S CACNA1C		Opisthokonta
101	depmap+bagel	0.130342	PCDHB4 PCDHB2		Chordata
102	depmap+bagel	0	SMARCD3 SMARCD2		Opisthokonta
103	depmap+bagel	0.12053	DLG3 DLG4		Bilateria
104	depmap+bagel	0.12053	SEMA5B SEMA5A		Bilateria
105	depmap+bagel	0.172022	PLOD1 PLOD3		Vertebrata
106	depmap+bagel	0.175812	RRAGB RRAGA		Euteleostomi
107	depmap+bagel	0.298329	ZNF324 ZNF324B		Catarrhini
108	depmap+bagel	0.230684	ZNF264 ZNF805		Boreoeutheria
109	depmap+bagel	0	SMAP2 SMAP1		Opisthokonta
110	depmap+bagel	0.172022	APLP2 APP		Vertebrata
111	depmap+bagel	0.12053	NKAIN1 NKAIN4		Bilateria
112	depmap+bagel	0.12053	FCN1 FCN2		Bilateria
113	depmap+bagel	0	AQP6 AQP2		Opisthokonta
114	depmap+bagel	0.280496	CEACAM6 CEACAM8		Simiiformes
115	depmap+bagel	0.12053	MYBPC2 MYBPC3	non-essential	Bilateria
116	depmap+bagel	0.12053	FTL FTHL17		Bilateria
117	depmap+bagel	0.172022	TFAP2C TFAP2A		Vertebrata
118	depmap+bagel	0.321519	METTL2A METTL2B		Homininae
119	depmap+bagel	0.280496	FKBP1A FKBP1C		Simiiformes
120	depmap+bagel	0.12053	ZNF343 HKR1		Bilateria
121	depmap+bagel	0.172022	EBF4 EBF3		Vertebrata
122	depmap+bagel	0.12053	F11 KLKB1		Bilateria
123	depmap+bagel	0.298329	SIRPG SIRPB1		Catarrhini
124	depmap+bagel	0.172022	SLC23A2 SLC23A1		Vertebrata
125	depmap+bagel	0	NOS1 NOS3		Opisthokonta
126	depmap+bagel	0	PAPOLA PAPOLB	essential	Opisthokonta
127	depmap+bagel	0.12053	CD209 CLEC4M		Bilateria
128	depmap+bagel	0	KIF4A KIF4B		Opisthokonta
129	depmap+bagel	0.12053	PITPNM2 PITPNM1		Bilateria
130	depmap+bagel	0	CPA1 CPA5		Opisthokonta
131	depmap+bagel	0	MYH7 MYH6		Opisthokonta
132	depmap+bagel	0	SLC7A8 SLC7A10		Opisthokonta
133	depmap+bagel	0.230684	HNRNPC HNRNPCL1	essential	Boreoeutheria
134	depmap+bagel	0.206755	MYL6 MYL6B		Amniota
135	depmap+bagel	0.231213	NXPE1 NXPE2		Eutheria
136	depmap+bagel	0.12053	TLL2 BMP1		Bilateria
137	depmap+bagel	0	CRISP3 CRISP2		Opisthokonta
138	depmap+bagel	0	MAST3 MAST1		Opisthokonta
139	depmap+bagel	0.12053	MAGEB2 MAGEB1	non-essential	Bilateria
140	depmap+bagel	0.175812	GADD45B GADD45G		Euteleostomi
141	depmap+bagel	0.329045	GSTT2 GSTT2B		Homo sapiens
142	depmap+bagel	0.30939	GGT1 GGTLC2		Hominoidea
143	depmap+bagel	0	CYTH4 CYTH2		Opisthokonta
144	depmap+bagel	0	SLC16A8 SLC16A3		Opisthokonta
145	depmap+bagel	0.12053	SLC5A1 SLC5A4		Bilateria
146	depmap+bagel	0.130342	KDELR3 KDELR2		Chordata
147	depmap+bagel	0	CYB5R3 CYB5R1		Opisthokonta
148	depmap+bagel	0.175812	PACSIN2 PACSIN1		Euteleostomi
149	depmap+bagel	0	TOM1 TOM1L2		Opisthokonta
150	depmap+bagel	0.172022	CHKB CHKA		Vertebrata
151	depmap+bagel	0	CABP7 CALN1		Opisthokonta
152	depmap+bagel	0.172022	RPL3 RPL3L	essential	Vertebrata
153	depmap+bagel	0.298329	APOL4 APOL3		Catarrhini
154	depmap+bagel	0.280496	APOL1 APOL2		Simiiformes
155	depmap+bagel	0	MYH9 MYH14		Opisthokonta
156	depmap+bagel	0.231213	GZMH GZMB		Eutheria
157	depmap+bagel	0	PSMB5 PSMB8		Opisthokonta
158	depmap+bagel	0.12053	YY1 YY2	essential	Bilateria
159	depmap+bagel	0	GMPR2 GMPR		Opisthokonta
160	depmap+bagel	0.12053	RIMS4 RIMS3		Bilateria
161	depmap+bagel	0.12053	BMP7 BMP6		Bilateria
162	depmap+bagel	0.12053	CHRNA4 CHRNA2		Bilateria
163	depmap+bagel	0.12053	RASSF2 RASSF4		Bilateria
164	depmap+bagel	0.231213	PROKR2 PROKR1		Eutheria
165	depmap+bagel	0.12053	MYL9 MYL5		Bilateria
166	depmap+bagel	0.172022	RPRD1B RPRD1A		Vertebrata
167	depmap+bagel	0.30939	CST4 CST1	non-essential	Hominoidea
168	depmap+bagel	0	MAP1LC3A MAP1LC3C		Opisthokonta
169	depmap+bagel	0.130342	TNNC2 TNNC1		Chordata
170	depmap+bagel	0	CELF4 CELF3		Opisthokonta
171	depmap+bagel	0.216038	MYL12A MYL12B		Theria
172	depmap+bagel	0	CSTF2 CSTF2T		Opisthokonta
173	depmap+bagel	0.12053	NKAP NKAPL	essential	Bilateria
174	depmap+bagel	0.175812	AMMECR1 AMMECR1L		Euteleostomi
175	depmap+bagel	0	NAA10 NAA11	essential	Opisthokonta
176	depmap+bagel	0.12053	KCND1 KCND3		Bilateria
177	depmap+bagel	0	RAB40AL RAB40A		Opisthokonta
178	depmap+bagel	0.231213	PGK1 PGK2	both	Eutheria
179	depmap+bagel	0	CDK16 CDK18		Opisthokonta
180	depmap+bagel	0	PCYT1B PCYT1A		Opisthokonta
181	depmap+bagel	0	TAF7L TAF7		Opisthokonta
182	depmap+bagel	0.12053	ARMCX3 ARMC10		Bilateria
183	depmap+bagel	0.12053	FGF14 FGF12		Bilateria
184	depmap+bagel	0	SLC25A15 SLC25A2	non-essential	Opisthokonta
185	depmap+bagel	0	KATNAL1 KATNA1		Opisthokonta
186	depmap+bagel	0.12053	CORO1A CORO1B		Bilateria
187	depmap+bagel	0.130342	CBLN1 CBLN3		Chordata
188	depmap+bagel	0.12053	MMP15 MMP14		Bilateria
189	depmap+bagel	0	NME3 NME4		Opisthokonta
190	depmap+bagel	0.172022	NDRG4 NDRG1		Vertebrata
191	depmap+bagel	0.172022	HAS3 HAS1		Vertebrata
192	depmap+bagel	0	SLC7A6 SLC7A7		Opisthokonta
193	depmap+bagel	0	ABCC1 ABCC3		Opisthokonta
194	depmap+bagel	0.329045	NOMO3 NOMO2		Homo sapiens
195	depmap+bagel	0	RHBDL1 RHBDL3		Opisthokonta
196	depmap+bagel	0	GSPT1 GSPT2	essential	Opisthokonta
197	depmap+bagel	0.12053	SLC6A2 SLC6A3		Bilateria
198	depmap+bagel	0.12053	CA2 CA1		Bilateria
199	depmap+bagel	0.172022	STMN2 STMN1		Vertebrata
200	depmap+bagel	0.130342	TNFRSF10A TNFRSF10B		Chordata
201	depmap+bagel	0.175812	BNIP3L BNIP3		Euteleostomi
202	depmap+bagel	0	TUBB4A TUBB3		Opisthokonta
203	depmap+bagel	0.172022	CKM CKB		Vertebrata
204	depmap+bagel	0.298329	LILRB1 LILRB2		Catarrhini
205	depmap+bagel	0.12053	OLFM2 OLFM1		Bilateria
206	depmap+bagel	0.12053	ZNF419 ZNF773		Bilateria
207	depmap+bagel	0.12053	AURKC AURKB	essential	Bilateria
208	depmap+bagel	0.298329	LGALS13 LGALS16	non-essential	Catarrhini
209	depmap+bagel	0.12053	SLC1A5 SLC1A4		Bilateria
210	depmap+bagel	0.230684	CEACAM4 CEACAM3		Boreoeutheria
211	depmap+bagel	0.252923	CD33 SIGLEC6		Haplorrhini
212	depmap+bagel	0.12053	CRX OTX2	non-essential	Bilateria
213	depmap+bagel	0	ATP1A3 ATP4A		Opisthokonta
214	depmap+bagel	0.12053	GRIN2D GRIN2C		Bilateria
215	depmap+bagel	0	RAB3D RAB3A		Opisthokonta
216	depmap+bagel	0	GAPDHS GAPDH	essential	Opisthokonta
217	depmap+bagel	0	USF2 USF1		Opisthokonta
218	depmap+bagel	0.12053	PBX4 PBX1		Bilateria
219	depmap+bagel	0.12053	GRIK5 GRIK4		Bilateria
220	depmap+bagel	0.231213	CBLL1 CBLL2	non-essential	Eutheria
221	depmap+bagel	0.321519	STEAP1B STEAP1		Homininae
222	depmap+bagel	0.130342	H2AFV H2AFZ		Chordata
223	depmap+bagel	0	DNAJB6 DNAJB7		Opisthokonta
224	depmap+bagel	0.12053	CRHR2 CRHR1		Bilateria
225	depmap+bagel	0.175812	NPTX2 NPTX1		Euteleostomi
226	depmap+bagel	0.329045	CNTNAP3 CNTNAP3B		Homo sapiens
227	depmap+bagel	0.298329	RLN2 RLN1		Catarrhini
228	depmap+bagel	0	DDX50 DDX21	essential	Opisthokonta
229	depmap+bagel	0.172022	UNC5B UNC5A		Vertebrata
230	depmap+bagel	0.175812	SORCS1 SORCS3		Euteleostomi
231	depmap+bagel	0.12053	WNT3 WNT3A		Bilateria
232	depmap+bagel	0.172022	P2RX1 P2RX4		Vertebrata
233	depmap+bagel	0.298329	KRT37 KRT38	non-essential	Catarrhini
234	depmap+bagel	0.130342	ENO3 ENO2		Chordata
235	depmap+bagel	0	ALDH3A1 ALDH3B2		Opisthokonta
236	depmap+bagel	0.231213	CCL7 CCL13		Eutheria
237	depmap+bagel	0.231213	CCL8 CCL11		Eutheria
238	depmap+bagel	0	RAB5C RAB5B		Opisthokonta
239	depmap+bagel	0.130342	ALOX12 ALOX15		Chordata
240	depmap+bagel	0.12053	HLF TEF		Bilateria
241	depmap+bagel	0	MYH1 MYH2		Opisthokonta
242	depmap+bagel	0.12053	PHOX2B PHOX2A		Bilateria
243	depmap+bagel	0.298329	PF4V1 PF4		Catarrhini
244	depmap+bagel	0.12053	TRIM2 TRIM3		Bilateria
245	depmap+bagel	0.12053	CRYAB CRYAA		Bilateria
246	depmap+bagel	0.172022	CPT1A CPT1B		Vertebrata
247	depmap+bagel	0.231213	FOLR3 FOLR2		Eutheria
248	depmap+bagel	0.12053	GALNT18 GALNT9		Bilateria
249	depmap+bagel	0.172022	SLC35F2 SLC35F1		Vertebrata
250	depmap+bagel	0.175812	AIP AIPL1	non-essential	Euteleostomi
251	depmap+bagel	0.12053	ASIC1 ASIC3		Bilateria
252	depmap+bagel	0.12053	WNT5B WNT7B		Bilateria
253	depmap+bagel	0.206755	MAGOHB MAGOH	essential	Amniota
254	depmap+bagel	0	PRMT8 PRMT1	essential	Opisthokonta
255	depmap+bagel	0	ALDH2 ALDH1B1		Opisthokonta
256	depmap+bagel	0.12053	FZD10 FZD9		Bilateria
257	depmap+bagel	0.12053	COPS7A COPS7B		Bilateria
258	depmap+bagel	0.172022	GNB3 GNB2		Vertebrata
259	depmap+bagel	0.175812	CHPT1 CEPT1		Euteleostomi
260	depmap+bagel	0.12053	CLEC4A CLEC4C		Bilateria
261	depmap+bagel	0.12053	GABRR2 GABRR1		Bilateria
262	depmap+bagel	0.175812	SERINC1 SERINC3		Euteleostomi
263	depmap+bagel	0.12053	PPARD PPARA		Bilateria
264	depmap+bagel	0	RBM24 RBM38		Opisthokonta
265	depmap+bagel	0.130342	HDGFL1 HDGF	non-essential	Chordata
266	depmap+bagel	0.194008	VNN1 VNN2		Tetrapoda
267	depmap+bagel	0	SLC17A2 SLC17A3	non-essential	Opisthokonta
268	depmap+bagel	0	SLC22A2 SLC22A1		Opisthokonta
269	depmap+bagel	0.172022	SMOC2 SMOC1		Vertebrata
270	depmap+bagel	0.175812	BTN2A1 BTN2A2		Euteleostomi
271	depmap+bagel	0.172022	GRM6 GRM4	non-essential	Vertebrata
272	depmap+bagel	0.12053	THBS4 THBS3		Bilateria
273	depmap+bagel	0.280496	BTNL8 BTNL3		Simiiformes
274	depmap+bagel	0.12053	CDH6 CDH12		Bilateria
275	depmap+bagel	0	SLC12A7 SLC12A4		Opisthokonta
276	depmap+bagel	0	CSNK1A1 CSNK1A1L		Opisthokonta
277	depmap+bagel	0.12053	ATP6V0E1 ATP6V0E2		Bilateria
278	depmap+bagel	0.12053	CNTN3 CNTN4		Bilateria
279	depmap+bagel	0.12053	RBP2 RBP5		Bilateria
280	depmap+bagel	0	GNAT1 GNAZ		Opisthokonta
281	depmap+bagel	0.231213	NCBP2 NCBP2L	essential	Eutheria
282	depmap+bagel	0	MAPKAPK3 MAPKAPK2		Opisthokonta
283	depmap+bagel	0.12053	AADAC AADACL2		Bilateria
284	depmap+bagel	0.12053	SLC4A3 SLC4A2		Bilateria
285	depmap+bagel	0	LMAN2L LMAN2		Opisthokonta
286	depmap+bagel	0	KCNIP3 KCNIP2		Opisthokonta
287	depmap+bagel	0	FAHD2A FAHD2B		Opisthokonta
288	depmap+bagel	0.12053	ZAP70 SYK		Bilateria
289	depmap+bagel	0	PCSK4 FURIN		Opisthokonta
290	depmap+bagel	0.12053	REG1A REG1B		Bilateria
291	depmap+bagel	0	SLC9A2 SLC9A4		Opisthokonta
292	depmap+bagel	0.172022	FHL2 FHL3		Vertebrata
293	depmap+bagel	0	HPCAL1 HPCA		Opisthokonta
294	depmap+bagel	0.12053	OPRD1 OPRL1		Bilateria
295	depmap+bagel	0.12053	AMPD2 AMPD3		Bilateria
296	depmap+bagel	0.12053	KCNC4 KCNC3		Bilateria
297	depmap+bagel	0	HDAC1 HDAC3	essential	Opisthokonta
298	depmap+bagel	0.329045	BMP8B BMP8A		Homo sapiens
299	depmap+bagel	0.12053	GBP3 GBP1		Bilateria
300	depmap+bagel	0.329045	GPR89A GPR89B		Homo sapiens
301	depmap+bagel	0	SLC2A1 SLC2A4		Opisthokonta
302	depmap+bagel	0	PRDX1 PRDX2		Opisthokonta
303	depmap+bagel	0.130342	IRF6 IRF5		Chordata
304	depmap+bagel	0.12053	MARC2 MARC1		Bilateria
305	depmap+bagel	0.12053	CHRNB4 CHRNB2		Bilateria
306	depmap+bagel	0.12053	MMP8 MMP27	non-essential	Bilateria
307	depmap+bagel	0.172022	CRYGD CRYGB	non-essential	Vertebrata
308	depmap+bagel	0	RAB32 RAB38		Opisthokonta
309	depmap+bagel	0.280496	ZNF430 ZNF100		Simiiformes
310	depmap+bagel	0.172022	NR4A3 NR4A2		Vertebrata
311	depmap+bagel	0.172022	ONECUT2 ONECUT3		Vertebrata
312	depmap+bagel	0.321519	ACOT2 ACOT1		Homininae
313	depmap+bagel	0.231213	IFIT3 IFIT2		Eutheria
314	depmap+bagel	0	DUSP1 DUSP2		Opisthokonta
315	depmap+bagel	0.12053	GRIA2 GRIA4		Bilateria
316	depmap+bagel	0.130342	PCDHB8 PCDHB13		Chordata
317	depmap+bagel	0.280496	PCDHB12 PCDHB11		Simiiformes
318	depmap+bagel	0.31219	LYZL1 LYZL2	non-essential	Hominidae
319	depmap+bagel	0.12053	SMAD9 SMAD3		Bilateria
320	depmap+bagel	0.230684	KBTBD7 KBTBD6		Boreoeutheria
321	depmap+bagel	0.175812	PAIP2 PAIP2B		Euteleostomi
322	depmap+bagel	0.12053	ZFP30 ZNF461		Bilateria
323	depmap+bagel	0.12053	TRIM6 TRIM5		Bilateria
324	depmap+bagel	0.12053	ADCY7 ADCY4		Bilateria
325	depmap+bagel	0.231213	TAS2R7 TAS2R9	non-essential	Eutheria
326	depmap+bagel	0.175812	HCRTR1 HCRTR2	non-essential	Euteleostomi
327	depmap+bagel	0.231213	CCR2 CCR5		Eutheria
328	depmap+bagel	0.321519	OCM OCM2		Homininae
329	depmap+bagel	0.329045	CCZ1 CCZ1B		Homo sapiens
330	depmap+bagel	0.298329	SLC25A51 SLC25A52		Catarrhini
331	depmap+bagel	0.12053	NUDT10 NUDT11		Bilateria
332	depmap+bagel	0.321519	SFTPA1 SFTPA2		Homininae
333	depmap+bagel	0	DDX39A DDX39B		Opisthokonta
334	depmap+bagel	0	PKN1 PKN3		Opisthokonta
335	depmap+bagel	0.12053	ADGRE5 ADGRE2		Bilateria
336	depmap+bagel	0.172022	GIPC1 GIPC3		Vertebrata
337	depmap+bagel	0.172022	ORMDL2 ORMDL3		Vertebrata
338	depmap+bagel	0.175812	TUBA1B TUBA1C	essential	Euteleostomi
339	depmap+bagel	0.12053	SERPINA7 SERPINA9	non-essential	Bilateria
340	depmap+bagel	0	SLC36A1 SLC36A2		Opisthokonta
341	depmap+bagel	0.175812	MC3R MC5R	non-essential	Euteleostomi
342	depmap+bagel	0.30939	FAM209A FAM209B		Hominoidea
343	depmap+bagel	0.175812	PMEPA1 LDLRAD4		Euteleostomi
344	depmap+bagel	0	KCNK15 KCNK3		Opisthokonta
345	depmap+bagel	0.321519	PSG8 PSG1		Homininae
346	depmap+bagel	0.231213	OR2B6 OR2B2		Eutheria
347	depmap+bagel	0.12053	CPNE5 CPNE9		Bilateria
348	depmap+bagel	0.175812	CXCL6 CXCL5		Euteleostomi
349	depmap+bagel	0.280496	SCGB1D2 SCGB1D1	non-essential	Simiiformes
350	depmap+bagel	0.231213	MT1G MT1M		Eutheria
351	depmap+bagel	0.231213	MT2A MT1B	non-essential	Eutheria
352	depmap+bagel	0.216038	PIWIL1 PIWIL3	non-essential	Theria
353	depmap+bagel	0	RAP2A RAP2B		Opisthokonta
354	depmap+bagel	0.280496	RNF113A RNF113B	non-essential	Simiiformes
355	depmap+bagel	0	SEPT6 SEPT8		Opisthokonta
356	depmap+bagel	0.12053	HS3ST3B1 HS3ST3A1		Bilateria
357	depmap+bagel	0	SLC25A35 SLC25A34		Opisthokonta
358	depmap+bagel	0.175812	NT5C NT5M		Euteleostomi
359	depmap+bagel	0.12053	BARHL1 BARHL2	non-essential	Bilateria
360	depmap+bagel	0.12053	NPBWR2 NPBWR1		Bilateria
361	depmap+bagel	0	SNRPB SNRPN		Opisthokonta
362	depmap+bagel	0.12053	ZNF133 ZNF337		Bilateria
363	depmap+bagel	0.12053	OVOL2 OVOL1		Bilateria
364	depmap+bagel	0.298329	GPR42 FFAR3		Catarrhini
365	depmap+bagel	0	COX6B1 COX6B2	essential	Opisthokonta
366	depmap+bagel	0	RRAS HRAS		Opisthokonta
367	depmap+bagel	0	PRKCG PRKCB		Opisthokonta
368	depmap+bagel	0.12053	PZP A2M		Bilateria
369	depmap+bagel	0.175812	AIF1L AIF1		Euteleostomi
370	depmap+bagel	0.280496	CTAG2 CTAG1B		Simiiformes
371	depmap+bagel	0.206755	HNRNPH2 HNRNPH1		Amniota
372	depmap+bagel	0.12053	ZNF484 ZNF41		Bilateria
373	depmap+bagel	0	ATP13A4 ATP13A5		Opisthokonta
374	depmap+bagel	0.298329	OR7A10 OR7A17	non-essential	Catarrhini
375	depmap+bagel	0.231213	OR7C2 OR7C1	non-essential	Eutheria
376	depmap+bagel	0.298329	OR1E2 OR1E1	non-essential	Catarrhini
377	depmap+bagel	0.12053	LRFN1 LRFN4		Bilateria
378	depmap+bagel	0.321519	DGCR6L DGCR6		Homininae
379	depmap+bagel	0	SDF2L1 SDF2		Opisthokonta
380	depmap+bagel	0.31219	RFPL1 RFPL3	non-essential	Hominidae
381	depmap+bagel	0.175812	ADORA2A ADORA2B		Euteleostomi
382	depmap+bagel	0.230684	IGLL1 IGLL5		Boreoeutheria
383	depmap+bagel	0	RAC2 RHOB		Opisthokonta
384	depmap+bagel	0.321519	APOBEC3F APOBEC3D		Homininae
385	depmap+bagel	0	CPA4 CPA2		Opisthokonta
386	depmap+bagel	0.130342	FLNC FLNA		Chordata
387	depmap+bagel	0.12053	TMOD2 TMOD3		Bilateria
388	depmap+bagel	0.31219	USP6 USP32		Hominidae
389	depmap+bagel	0.298329	SIGLEC9 SIGLEC7		Catarrhini
390	depmap+bagel	0.12053	KLF16 KLF13		Bilateria
391	depmap+bagel	0.12053	SYT5 SYT2		Bilateria
392	depmap+bagel	0.12053	KCNA5 KCNA6		Bilateria
393	depmap+bagel	0	SLC27A1 SLC27A4		Opisthokonta
394	depmap+bagel	0.280496	ZNF557 ZNF558		Simiiformes
395	depmap+bagel	0	GATA5 GATA4		Opisthokonta
396	depmap+bagel	0.216038	EIF2S3 EIF2S3B	essential	Theria
397	depmap+bagel	0.12053	SLC6A8 SLC6A1		Bilateria
398	depmap+bagel	0	DUSP9 DUSP7		Opisthokonta
399	depmap+bagel	0.329045	NUTM2F NUTM2G		Homo sapiens
400	depmap+bagel	0.172022	FBP2 FBP1		Vertebrata
401	depmap+bagel	0.329045	ULBP2 RAET1L		Homo sapiens
402	depmap+bagel	0.130342	C1QL1 C1QL4		Chordata
403	depmap+bagel	0.216038	ATP6V1E1 ATP6V1E2	essential	Theria
404	depmap+bagel	0.280496	ZNF141 ZNF732		Simiiformes
405	depmap+bagel	0	CHMP1A CHMP1B		Opisthokonta
406	depmap+bagel	0.231213	COX7B COX7B2	non-essential	Eutheria
407	depmap+bagel	0.172022	SLC34A1 SLC34A3	non-essential	Vertebrata
408	depmap+bagel	0.216038	AOC3 AOC2		Theria
409	depmap+bagel	0.329045	RHOXF2 RHOXF2B	non-essential	Homo sapiens
410	depmap+bagel	0.231213	PDHA1 PDHA2		Eutheria
411	depmap+bagel	0.298329	ZSCAN5A ZSCAN5C		Catarrhini
412	depmap+bagel	0	USP29 USP26	non-essential	Opisthokonta
413	depmap+bagel	0	CCT6B CCT6A	essential	Opisthokonta
414	depmap+bagel	0.329045	SLX1A SLX1B		Homo sapiens
415	depmap+bagel	0.30939	H3F3B H3F3C		Hominoidea
416	depmap+bagel	0.321519	EIF5A EIF5AL1	essential	Homininae
417	depmap+bagel	0.12053	CLEC10A ASGR1		Bilateria
418	depmap+bagel	0.231213	SLC52A1 SLC52A2		Eutheria
419	depmap+bagel	0.216038	PCED1A PCED1B		Theria
420	depmap+bagel	0.172022	RHBG RHCG		Vertebrata
421	depmap+bagel	0	RAB25 RAB11B		Opisthokonta
422	depmap+bagel	0.231213	FCRL2 FCRL1		Eutheria
423	depmap+bagel	0	CHIT1 CHIA		Opisthokonta
424	depmap+bagel	0.12053	TMCC2 TMCC1		Bilateria
425	depmap+bagel	0.252859	TCEAL4 TCEAL2		Primates
426	depmap+bagel	0	CSNK1G2 CSNK1E		Opisthokonta
427	depmap+bagel	0.231213	HRASLS2 PLA2G16		Eutheria
428	depmap+bagel	0.12053	LARGE1 LARGE2		Bilateria
429	depmap+bagel	0	SEC14L4 SEC14L6		Opisthokonta
430	depmap+bagel	0.172022	MKRN1 MKRN3		Vertebrata
431	depmap+bagel	0.172022	BTG1 BTG2		Vertebrata
432	depmap+bagel	0.12053	LOXL2 LOXL4		Bilateria
433	depmap+bagel	0.12053	GSTM1 GSTM4		Bilateria
434	depmap+bagel	0	SLC38A2 SLC38A4		Opisthokonta
435	depmap+bagel	0.321519	SAA2 SAA1		Homininae
436	depmap+bagel	0.321519	PRH2 PRH1		Homininae
437	depmap+bagel	0.231213	RTL8C RTL8A		Eutheria
438	depmap+bagel	0.12053	MTNR1B MTNR1A	non-essential	Bilateria
439	depmap+bagel	0.12053	HOOK1 HOOK3		Bilateria
440	depmap+bagel	0.216038	DSC2 DSC3		Theria
441	depmap+bagel	0	SLC37A2 SLC37A1		Opisthokonta
442	depmap+bagel	0	UBQLN1 UBQLN2		Opisthokonta
443	depmap+bagel	0.230684	CTSL CTSV		Boreoeutheria
444	depmap+bagel	0.12053	UGT2A3 UGT2A1		Bilateria
445	depmap+bagel	0.321519	UGT2B28 UGT2B11		Homininae
446	depmap+bagel	0.193908	FAM71F1 FAM71F2		Sarcopterygii
447	depmap+bagel	0.12053	AKIRIN2 AKIRIN1		Bilateria
448	depmap+bagel	0.12053	PRPH DES		Bilateria
449	depmap+bagel	0.216038	HNRNPA1 HNRNPA1L2		Theria
450	depmap+bagel	0	HEY2 HEY1		Opisthokonta
451	depmap+bagel	0.280496	CHST5 CHST6		Simiiformes
452	depmap+bagel	0.175812	DYNC1LI2 DYNC1LI1		Euteleostomi
453	depmap+bagel	0.280496	ZNF670-ZNF695 ZNF720		Simiiformes
454	depmap+bagel	0.12053	WNT10A WNT10B		Bilateria
455	depmap+bagel	0	RCBTB1 RCBTB2		Opisthokonta
456	depmap+bagel	0.329045	CSH1 CSH2	non-essential	Homo sapiens
457	depmap+bagel	0	SCN2A SCN3A		Opisthokonta
458	depmap+bagel	0.231213	IL36G IL36A	non-essential	Eutheria
459	depmap+bagel	0.329045	CFC1 CFC1B		Homo sapiens
460	depmap+bagel	0.172022	HS6ST1 HS6ST3		Vertebrata
461	depmap+bagel	0.233831	NIPSNAP3A NIPSNAP3B		Euarchontoglires
462	depmap+bagel	0	LRRC8A LRRC8E		Opisthokonta
463	depmap+bagel	0.206755	TOR1B TOR1A		Amniota
464	depmap+bagel	0.172022	OR1J1 OR1J4		Vertebrata
465	depmap+bagel	0.31219	OR1L4 OR1L6	non-essential	Hominidae
466	depmap+bagel	0.175812	PIM1 PIM3		Euteleostomi
467	depmap+bagel	0.172022	TMEM63B TMEM63A		Vertebrata
468	depmap+bagel	0.206755	TUBB2A TUBB2B		Amniota
469	depmap+bagel	0	MYO7A MYO7B		Opisthokonta
470	depmap+bagel	0.172022	ARRB1 ARRB2		Vertebrata
471	depmap+bagel	0.172022	RNF121 RNF175		Vertebrata
472	depmap+bagel	0	DDX60 DDX60L		Opisthokonta
473	depmap+bagel	0.280496	CASP5 CASP4		Simiiformes
474	depmap+bagel	0.12053	THBS1 THBS2		Bilateria
475	depmap+bagel	0	DUOX1 DUOX2		Opisthokonta
476	depmap+bagel	0.130342	IFI44L IFI44		Chordata
477	depmap+bagel	0.12053	LHCGR FSHR		Bilateria
478	depmap+bagel	0	RAB1A RAB8B		Opisthokonta
479	depmap+bagel	0.12053	TRIM54 TRIM63		Bilateria
480	depmap+bagel	0.298329	CYP2C9 CYP2C19	non-essential	Catarrhini
481	depmap+bagel	0	HERC6 HERC5		Opisthokonta
482	depmap+bagel	0.12053	NDST4 NDST3	non-essential	Bilateria
483	depmap+bagel	0.30939	ALG10 ALG10B		Hominoidea
484	depmap+bagel	0	SLC7A1 SLC7A3		Opisthokonta
485	depmap+bagel	0	RDH16 SDR9C7	non-essential	Opisthokonta
486	depmap+bagel	0.12053	KRT71 KRT73	non-essential	Bilateria
487	depmap+bagel	0	RHOF RHOD		Opisthokonta
488	depmap+bagel	0.206755	CYP1A1 CYP1A2		Amniota
489	depmap+bagel	0.329045	GOLGA6D GOLGA6A		Homo sapiens
490	depmap+bagel	0.12053	ZNF710 ZNF366		Bilateria
491	depmap+bagel	0	UNC45A UNC45B		Opisthokonta
492	depmap+bagel	0.12053	SLC5A2 SLC5A10		Bilateria
493	depmap+bagel	0.12053	ITGAX ITGAD		Bilateria
494	depmap+bagel	0.329045	CLEC18B CLEC18C		Homo sapiens
495	depmap+bagel	0.12053	DPEP3 DPEP2		Bilateria
496	depmap+bagel	0.12053	ABCA8 ABCA9		Bilateria
497	depmap+bagel	0.172022	FN3KRP FN3K		Vertebrata
498	depmap+bagel	0.175812	P3H4 CRTAP		Euteleostomi
499	depmap+bagel	0.12053	ZIM3 ZFP1	non-essential	Bilateria
500	depmap+bagel	0.298329	IFITM3 IFITM2		Catarrhini
501	depmap+bagel	0	PSMB6 PSMB9		Opisthokonta
502	depmap+bagel	0.280496	SIGLEC10 SIGLEC11		Simiiformes
503	depmap+bagel	0.280496	KLK3 KLK2		Simiiformes
504	depmap+bagel	0	SLC2A5 SLC2A7	non-essential	Opisthokonta
505	depmap+bagel	0.30939	CELA3A CELA3B	non-essential	Hominoidea
506	depmap+bagel	0.12053	TBX19 TBXT	non-essential	Bilateria
507	depmap+bagel	0.31219	XCL1 XCL2		Hominidae
508	depmap+bagel	0.12053	RGS5 RGS16		Bilateria
509	depmap+bagel	0.12053	CTSK CTSS		Bilateria
510	depmap+bagel	0.298329	S100A7 S100A7A	non-essential	Catarrhini
511	depmap+bagel	0	ARF1 ARF6		Opisthokonta
512	depmap+bagel	0.30939	LEFTY2 LEFTY1		Hominoidea
513	depmap+bagel	0.12053	WNT9A WNT9B		Bilateria
514	depmap+bagel	0.12053	PPFIA4 PPFIA3		Bilateria
515	depmap+bagel	0.280496	REG3G REG3A	non-essential	Simiiformes
516	depmap+bagel	0.12053	ZNF514 ZNF713		Bilateria
517	depmap+bagel	0.12053	ZNF385B ZNF385D		Bilateria
518	depmap+bagel	0.172022	CTDSP1 CTDSP2		Vertebrata
519	depmap+bagel	0.329045	FAM86B2 FAM86B1		Homo sapiens
520	depmap+bagel	0.172022	SNCA SNCG		Vertebrata
521	depmap+bagel	0.12053	UGT3A1 UGT3A2		Bilateria
522	depmap+bagel	0.329045	GTF2H2 GTF2H2C	essential	Homo sapiens
523	depmap+bagel	0.12053	MEGF10 MEGF11		Bilateria
524	depmap+bagel	0.12053	GLRA1 GLRA4	non-essential	Bilateria
525	depmap+bagel	0.12053	ZNF300 ZNF630		Bilateria
526	depmap+bagel	0.280496	BOD1 BOD1L2		Simiiformes
527	depmap+bagel	0.130342	TENM2 TENM4		Chordata
528	depmap+bagel	0.298329	HIGD2A HIGD2B		Catarrhini
529	depmap+bagel	0.172022	SCUBE3 SCUBE1		Vertebrata
530	depmap+bagel	0.175812	GPR6 GPR3		Euteleostomi
531	depmap+bagel	0.12053	TAAR6 TAAR8	non-essential	Bilateria
532	depmap+bagel	0.12053	DYNLT1 DYNLT3		Bilateria
533	depmap+bagel	0.231213	RBAK ZNF12		Eutheria
534	depmap+bagel	0.172022	PURB PURA		Vertebrata
535	depmap+bagel	0.321519	SPIN2A SPIN2B		Homininae
536	depmap+bagel	0.216038	AWAT2 AWAT1	non-essential	Theria
537	depmap+bagel	0.231213	RBMX RBMXL1	essential	Eutheria
538	depmap+bagel	0.12053	MAGEA4 MAGEA1		Bilateria
539	depmap+bagel	0.206755	RPL10 RPL10L		Amniota
540	depmap+bagel	0.12053	PMP2 FABP4		Bilateria
541	depmap+bagel	0.175812	CDKN2B CDKN2A		Euteleostomi
542	depmap+bagel	0.329045	CBWD5 CBWD3		Homo sapiens
543	depmap+bagel	0.231213	OR13C4 OR13C3	non-essential	Eutheria
544	depmap+bagel	0	ACTL7B ACTL7A	non-essential	Opisthokonta
545	depmap+bagel	0.298329	ANKRD30A ANKRD30B	non-essential	Catarrhini
546	depmap+bagel	0.30939	GLUD1 GLUD2		Hominoidea
547	depmap+bagel	0.12053	EIF4EBP2 EIF4EBP1		Bilateria
548	depmap+bagel	0.12053	TCF7L2 TCF7L1		Bilateria
549	depmap+bagel	0.12053	CNNM2 CNNM4		Bilateria
550	depmap+bagel	0.172022	SLC43A1 SLC43A2		Vertebrata
551	depmap+bagel	0.231213	GLB1L2 GLB1L3		Eutheria
552	depmap+bagel	0.172022	FEZ1 FEZ2		Vertebrata
553	depmap+bagel	0	TAGLN TAGLN2		Opisthokonta
554	depmap+bagel	0	SLC22A9 SLC22A25	non-essential	Opisthokonta
555	depmap+bagel	0.12053	MMP3 MMP10		Bilateria
556	depmap+bagel	0.280496	MIA2 CTAGE1		Simiiformes
557	depmap+bagel	0.12053	BTBD11 ABTB2		Bilateria
558	depmap+bagel	0	AKR1C2 AKR1C1		Opisthokonta
559	depmap+bagel	0.12053	FLI1 ERG		Bilateria
560	depmap+bagel	0	SLC25A4 SLC25A6		Opisthokonta
561	depmap+bagel	0.12053	TMEM132D TMEM132C	non-essential	Bilateria
562	depmap+bagel	0.329045	CCDC74B CCDC74A		Homo sapiens
563	depmap+bagel	0.31219	MZT2B MZT2A		Hominidae
564	depmap+bagel	0.175812	GRM1 GRM5	non-essential	Euteleostomi
565	depmap+bagel	0.175812	CARHSP1 CSDC2		Euteleostomi
566	depmap+bagel	0.329045	RGPD3 RGPD4		Homo sapiens
567	depmap+bagel	0.216038	OR14K1 OR14A2		Theria
568	depmap+bagel	0.329045	GOLGA8F GOLGA8G		Homo sapiens
569	depmap+bagel	0	ZDHHC7 ZDHHC3		Opisthokonta
570	depmap+bagel	0.12053	GRAP GRB2		Bilateria
571	depmap+bagel	0.12053	ABCA6 ABCA10		Bilateria
572	depmap+bagel	0.12053	TRIM11 TRIM17		Bilateria
573	depmap+bagel	0.329045	MAGED4 MAGED4B		Homo sapiens
574	depmap+bagel	0.12053	SRSF12 SRSF10		Bilateria
575	depmap+bagel	0.231213	SLFN13 SLFN11		Eutheria
576	depmap+bagel	0	SEPT14 SEPT10	non-essential	Opisthokonta
577	depmap+bagel	0.329045	RSPH10B RSPH10B2		Homo sapiens
578	depmap+bagel	0.329045	TRIM74 TRIM73		Homo sapiens
579	depmap+bagel	0	KIF5A KIF5C		Opisthokonta
580	depmap+bagel	0.233831	NAT2 NAT1		Euarchontoglires
581	depmap+bagel	0.130342	CLDN17 CLDN8	non-essential	Chordata
582	depmap+bagel	0.12053	KCNS2 KCNS3		Bilateria
583	depmap+bagel	0.194008	FAM122B FAM122A		Tetrapoda
584	depmap+bagel	0.231213	PRG3 PRG2	non-essential	Eutheria
585	depmap+bagel	0.280496	UTP14A UTP14C		Simiiformes
586	depmap+bagel	0	MAPK13 MAPK12		Opisthokonta
587	depmap+bagel	0.298329	DHRS4 DHRS4L2		Catarrhini
588	depmap+bagel	0.175812	KCNJ15 KCNJ10		Euteleostomi
589	depmap+bagel	0	MX1 MX2		Opisthokonta
590	depmap+bagel	0.12053	TENT5B TENT5C		Bilateria
591	depmap+bagel	0.231213	CD1D CD1E		Eutheria
592	depmap+bagel	0.231213	CD1A CD1B		Eutheria
593	depmap+bagel	0	TMED4 TMED9		Opisthokonta
594	depmap+bagel	0.30939	PAGE5 PAGE2B		Hominoidea
595	depmap+bagel	0.130342	ITLN2 ITLN1		Chordata
596	depmap+bagel	0.175812	SV2A SV2B		Euteleostomi
597	depmap+bagel	0	CBR1 CBR3		Opisthokonta
598	depmap+bagel	0.12053	PGLYRP3 PGLYRP4	non-essential	Bilateria
599	depmap+bagel	0.175812	TPPP3 TPPP		Euteleostomi
600	depmap+bagel	0.172022	OR3A3 OR3A2	non-essential	Vertebrata
601	depmap+bagel	0.12053	ATAD3B ATAD3A		Bilateria
602	depmap+bagel	0	ABCG1 ABCG4		Opisthokonta
603	depmap+bagel	0.233831	ZNF66 ZNF737		Euarchontoglires
604	depmap+bagel	0.231213	LCN1 OBP2B		Eutheria
605	depmap+bagel	0	BRSK1 BRSK2		Opisthokonta
606	depmap+bagel	0.298329	CYP11B1 CYP11B2	non-essential	Catarrhini
607	depmap+bagel	0.321519	USP41 USP18		Homininae
608	depmap+bagel	0.172022	OR7G1 OR7G2	non-essential	Vertebrata
609	depmap+bagel	0	IP6K3 IP6K1		Opisthokonta
610	depmap+bagel	0.172022	GNG3 GNG8		Vertebrata
611	depmap+bagel	0.31219	CYP4A22 CYP4A11	non-essential	Hominidae
612	depmap+bagel	0.206755	ZYG11B ZYG11A		Amniota
613	depmap+bagel	0.175812	CAMK2N1 CAMK2N2		Euteleostomi
614	depmap+bagel	0.12053	GBP4 GBP7	non-essential	Bilateria
615	depmap+bagel	0.31219	OR2M5 OR2M3		Hominidae
616	depmap+bagel	0.130342	KCNJ9 KCNJ11		Chordata
617	depmap+bagel	0.175812	VANGL2 VANGL1		Euteleostomi
618	depmap+bagel	0.193908	FAM71A FAM71B	non-essential	Sarcopterygii
619	depmap+bagel	0.175812	TNFAIP8L2 TNFAIP8L1		Euteleostomi
620	depmap+bagel	0.321519	LCE3D LCE3E		Homininae
621	depmap+bagel	0.12053	FZD5 FZD8		Bilateria
622	depmap+bagel	0.321519	ALPP ALPG	non-essential	Homininae
623	depmap+bagel	0.172022	FAM19A4 FAM19A2		Vertebrata
624	depmap+bagel	0.231213	CXCR1 CXCR2		Eutheria
625	depmap+bagel	0.172022	CRYBA2 CRYBA4		Vertebrata
626	depmap+bagel	0.231213	MNDA PYHIN1		Eutheria
627	depmap+bagel	0	PLSCR2 PLSCR1		Opisthokonta
628	depmap+bagel	0.12053	SLC6A20 SLC6A19		Bilateria
629	depmap+bagel	0.172022	S100P S100Z		Vertebrata
630	depmap+bagel	0.130342	CLDN19 CLDN7		Chordata
631	depmap+bagel	0.172022	GPR85 GPR173		Vertebrata
632	depmap+bagel	0.280496	PTTG1 PTTG2		Simiiformes
633	depmap+bagel	0.12053	SP8 SP9	non-essential	Bilateria
634	depmap+bagel	0.12053	FABP5 FABP12		Bilateria
635	depmap+bagel	0.329045	SLC35G3 SLC35G5		Homo sapiens
636	depmap+bagel	0.31219	SPAG11B SPAG11A		Hominidae
637	depmap+bagel	0	CDK5 CDK3		Opisthokonta
638	depmap+bagel	0.130342	CLDN3 CLDN4		Chordata
639	depmap+bagel	0	RPL36AL RPL36A		Opisthokonta
640	depmap+bagel	0.280496	RNASE7 RNASE8	non-essential	Simiiformes
641	depmap+bagel	0.216038	FRAT1 FRAT2		Theria
642	depmap+bagel	0.231213	MOAP1 PNMA1		Eutheria
643	depmap+bagel	0.175812	IFI27L1 IFI27		Euteleostomi
644	depmap+bagel	0.30939	OR10A5 OR10A2	non-essential	Hominoidea
645	depmap+bagel	0.12053	SERPINB8 SERPINB9		Bilateria
646	depmap+bagel	0.231213	BEX3 BEX5		Eutheria
647	depmap+bagel	0	YPEL4 YPEL2		Opisthokonta
648	depmap+bagel	0	LDHAL6A LDHAL6B		Opisthokonta
649	depmap+bagel	0	CHP2 CHP1		Opisthokonta
650	depmap+bagel	0.172022	GREM1 GREM2		Vertebrata
651	depmap+bagel	0.329045	TCP10L2 TCP10	non-essential	Homo sapiens
652	depmap+bagel	0	DUSP18 DUSP21	non-essential	Opisthokonta
653	depmap+bagel	0.280496	ATP5MG ATP5MGL	essential	Simiiformes
654	depmap+bagel	0.216038	OR51I1 OR51I2		Theria
655	depmap+bagel	0.206755	OR51Q1 OR51G2		Amniota
656	depmap+bagel	0.12053	ZNF226 ZNF234		Bilateria
657	depmap+bagel	0.280496	ZNF610 ZNF480		Simiiformes
658	depmap+bagel	0.280496	OR8J3 OR8J1		Simiiformes
659	depmap+bagel	0.172022	ZNF232 ZSCAN31		Vertebrata
660	depmap+bagel	0.206755	DNASE1L2 DNASE1		Amniota
661	depmap+bagel	0	SLC22A11 SLC22A12	non-essential	Opisthokonta
662	depmap+bagel	0.172022	KCNJ4 KCNJ12		Vertebrata
663	depmap+bagel	0.12053	HIST1H1E HIST1H1C		Bilateria
664	depmap+bagel	0.172022	PCMTD1 PCMTD2		Vertebrata
665	depmap+bagel	0.175812	NSG1 NSG2		Euteleostomi
666	depmap+bagel	0.298329	CTRB1 CTRB2	non-essential	Catarrhini
667	depmap+bagel	0.329045	TRIM49 TRIM49C	non-essential	Homo sapiens
668	depmap+bagel	0.12053	ZNF354A ZNF354B		Bilateria
669	depmap+bagel	0.12053	CA5B CA5A		Bilateria
670	depmap+bagel	0.206755	OR5AU1 OR5AR1	non-essential	Amniota
671	depmap+bagel	0.130342	UMOD GP2	non-essential	Chordata
672	depmap+bagel	0.298329	RNASE2 RNASE3		Catarrhini
673	depmap+bagel	0.298329	SPRR1B SPRR1A		Catarrhini
674	depmap+bagel	0.172022	OR4K15 OR4K5		Vertebrata
675	depmap+bagel	0.329045	BOLA2B BOLA2		Homo sapiens
676	depmap+bagel	0.12053	NLGN2 NLGN3		Bilateria
677	depmap+bagel	0.12053	YWHAG SFN		Bilateria
678	depmap+bagel	0	UBE2E3 UBE2E1		Opisthokonta
679	depmap+bagel	0.329045	FAM153A FAM153B		Homo sapiens
680	depmap+bagel	0.280496	FOXD4 FOXD4L1		Simiiformes
681	depmap+bagel	0.31219	LGALS9B LGALS9C		Hominidae
682	depmap+bagel	0.231213	TCAF2 TCAF1		Eutheria
683	depmap+bagel	0	METTL7B METTL7A		Opisthokonta
684	depmap+bagel	0.321519	KRT6C KRT6B		Homininae
685	depmap+bagel	0	HSD17B13 HSD17B11		Opisthokonta
686	depmap+bagel	0.252859	ZNF160 ZNF665		Primates
687	depmap+bagel	0.231213	OR8B12 OR8B8	non-essential	Eutheria
688	depmap+bagel	0.172022	XKR6 XKR4		Vertebrata
689	depmap+bagel	0.231213	FPR2 FPR3		Eutheria
690	depmap+bagel	0.298329	ZNF440 ZNF69		Catarrhini
691	depmap+bagel	0.230684	PGAM1 PGAM4	essential	Boreoeutheria
692	depmap+bagel	0.12053	KRT15 KRT13		Bilateria
693	depmap+bagel	0.12053	KRT27 KRT25	non-essential	Bilateria
694	depmap+bagel	0.298329	ZNF562 ZNF561		Catarrhini
695	depmap+bagel	0.172022	OR1L8 OR1L1		Vertebrata
696	depmap+bagel	0.12053	DSCAM DSCAML1		Bilateria
697	depmap+bagel	0.12053	NHLH1 NHLH2		Bilateria
698	depmap+bagel	0.12053	ZNF540 ZNF546		Bilateria
699	depmap+bagel	0.321519	FAM90A1 FAM90A26		Homininae
700	depmap+bagel	0.321519	OR10H3 OR10H4	non-essential	Homininae
701	depmap+bagel	0.329045	ANKRD20A4 ANKRD20A2		Homo sapiens
702	depmap+bagel	0.329045	SERF1A SERF1B		Homo sapiens
703	depmap+bagel	0.329045	SMN1 SMN2		Homo sapiens
704	depmap+bagel	0.298329	SLFN12 SLFN12L		Catarrhini
705	depmap+bagel	0.298329	OR1A1 OR1A2	non-essential	Catarrhini
706	depmap+bagel	0.172022	OR4X2 OR4X1		Vertebrata
707	depmap+bagel	0.329045	TPSAB1 TPSB2		Homo sapiens
708	depmap+bagel	0.206755	OR10V1 OR10Q1		Amniota
709	depmap+bagel	0.172022	ZNF24 ZNF396		Vertebrata
710	depmap+bagel	0.280496	OR5T3 OR5T1	non-essential	Simiiformes
711	depmap+bagel	0.30939	OR10H5 OR10H1	non-essential	Hominoidea
712	depmap+bagel	0.172022	OR4D9 OR4D11	non-essential	Vertebrata
713	depmap+bagel	0.12053	COL6A5 COL6A6		Bilateria
714	depmap+bagel	0.172022	ANKRD13D ANKRD13B		Vertebrata
715	depmap+bagel	0.233831	ZNF680 ZNF273		Euarchontoglires
716	depmap+bagel	0.12053	ADCY5 ADCY6		Bilateria
717	depmap+bagel	0.172022	OR10K1 OR10K2		Vertebrata
718	depmap+bagel	0.329045	ZNF417 ZNF587		Homo sapiens
719	depmap+bagel	0	PTPRM PTPRT		Opisthokonta
720	depmap+bagel	0.329045	SPDYE2B SPDYE2		Homo sapiens
721	depmap+bagel	0.329045	GTF2IRD2B GTF2IRD2		Homo sapiens
722	depmap+bagel	0	PABPC5 PABPC4L		Opisthokonta
723	depmap+bagel	0.329045	AMY1B AMY1A		Homo sapiens
724	depmap+bagel	0.130342	RTP1 RTP2	non-essential	Chordata
725	depmap+bagel	0	UCP3 UCP2		Opisthokonta
726	depmap+bagel	0	RAB6A RAB6C		Opisthokonta
727	depmap+bagel	0	ARL4D ARL4C		Opisthokonta
728	depmap+bagel	0.12053	ZNF613 ZNF350		Bilateria
729	depmap+bagel	0.329045	OR4M1 AC135068.1		Homo sapiens
730	depmap+bagel	0	FOXR1 FOXR2	non-essential	Opisthokonta
731	depmap+bagel	0	DCAF4L2 DCAF4L1	non-essential	Opisthokonta
732	depmap+bagel	0.329045	LRRC37A LRRC37A2		Homo sapiens
733	depmap+bagel	0.329045	OR4F17 OR4F4		Homo sapiens
734	depmap+bagel	0.12053	MAGEB18 MAGEB10	non-essential	Bilateria
735	depmap+bagel	0.12053	SHMT1 SHMT2		Bilateria
736	depmap+bagel	0.329045	OR2T35 OR2T2	non-essential	Homo sapiens
737	depmap+bagel	0.321519	OR2T12 OR2T33	non-essential	Homininae
738	depmap+bagel	0.194008	OR2AJ1 OR2L13		Tetrapoda
739	depmap+bagel	0.280496	CLDN22 CLDN24		Simiiformes
740	depmap+bagel	0.231213	SAMD9L SAMD9		Eutheria
741	depmap+bagel	0.172022	RPRM RPRML		Vertebrata
742	depmap+bagel	0.206755	OR2B11 OR2W3		Amniota
743	depmap+bagel	0	SLC25A22 SLC25A18		Opisthokonta
744	depmap+bagel	0	TSPYL6 TSPYL1	non-essential	Opisthokonta
745	depmap+bagel	0.231213	VN1R1 VN1R4	non-essential	Eutheria
746	depmap+bagel	0	CALML3 CALML5		Opisthokonta
747	depmap+bagel	0.298329	OR6B3 OR6B2		Catarrhini
748	depmap+bagel	0.298329	DHFR2 DHFR		Catarrhini
749	depmap+bagel	0.321519	LGALS7B LGALS7		Homininae
750	depmap+bagel	0.231213	MRFAP1L1 MRFAP1		Eutheria
751	depmap+bagel	0.231213	FAM133A FAM133B		Eutheria
752	depmap+bagel	0.130342	ALOXE3 ALOX12B		Chordata
753	depmap+bagel	0.280496	HLA-DQB1 HLA-DQB2		Simiiformes
754	depmap+bagel	0.231213	OR6C2 OR6C68		Eutheria
755	depmap+bagel	0.298329	MRGPRX4 MRGPRX3	non-essential	Catarrhini
756	depmap+bagel	0.329045	GOLGA8J GOLGA8H		Homo sapiens
757	depmap+bagel	0.12053	ANKRD18A ANKRD18B		Bilateria
758	depmap+bagel	0.12053	WFDC10A WFDC10B	non-essential	Bilateria
759	depmap+bagel	0	TIGD2 JRKL		Opisthokonta
760	depmap+bagel	0.172022	OR6K6 OR6N1	non-essential	Vertebrata
761	depmap+bagel	0.329045	OR2A4 OR2A7		Homo sapiens
762	depmap+bagel	0.12053	CHRM4 CHRM2		Bilateria
763	depmap+bagel	0.206755	OR51E1 OR51D1	non-essential	Amniota
764	depmap+bagel	0.298329	ZNF443 ZNF799		Catarrhini
765	depmap+bagel	0.12053	OR56A1 OR56A4	non-essential	Bilateria
766	depmap+bagel	0.216038	OR52N5 OR52N4		Theria
767	depmap+bagel	0	HIST3H2A H2AFX		Opisthokonta
768	depmap+bagel	0.280496	EDDM3B EDDM3A		Simiiformes
769	depmap+bagel	0.194008	OR52D1 OR52J3		Tetrapoda
770	depmap+bagel	0.172022	OR4A16 OR4A5		Vertebrata
771	depmap+bagel	0.233831	OR52K2 OR52K1	non-essential	Euarchontoglires
772	depmap+bagel	0.298329	ZNF716 ZNF679	non-essential	Catarrhini
773	depmap+bagel	0	LIPF LIPJ		Opisthokonta
774	depmap+bagel	0.175812	LHFPL1 LHFPL6		Euteleostomi
775	depmap+bagel	0.329045	VCX VCX3B		Homo sapiens
776	depmap+bagel	0.280496	OR2V2 OR2V1		Simiiformes
777	depmap+bagel	0.12053	NTM OPCML		Bilateria
778	depmap+bagel	0.31219	HCAR2 HCAR3		Hominidae
779	depmap+bagel	0.329045	OR2T29 OR2T5	non-essential	Homo sapiens
780	depmap+bagel	0.31219	KRTAP13-2 KRTAP13-1	non-essential	Hominidae
781	depmap+bagel	0.231213	HMGN4 HMGN2		Eutheria
782	depmap+bagel	0.280496	OR52E8 OR52E6	non-essential	Simiiformes
783	depmap+bagel	0.329045	OR2T34 OR2T3		Homo sapiens
784	depmap+bagel	0.12053	TFDP3 TFDP1	non-essential	Bilateria
785	depmap+bagel	0.12053	HIST2H3D HIST2H3C		Bilateria
786	depmap+bagel	0.329045	TP53TG3 TP53TG3B		Homo sapiens
787	depmap+bagel	0.172022	OR4N4 OR4N5		Vertebrata
788	depmap+bagel	0.30939	IFNL2 IFNL3	non-essential	Hominoidea
789	depmap+bagel	0.329045	EIF3C EIF3CL	essential	Homo sapiens
790	depmap+bagel	0.172022	OR10J5 OR10J1	non-essential	Vertebrata
791	depmap+bagel	0.172022	OR1D2 OR1D5	non-essential	Vertebrata
792	depmap+bagel	0	HIST2H2AC HIST2H2AA3	essential	Opisthokonta
793	depmap+bagel	0.329045	PABPC1L2B PABPC1L2A		Homo sapiens
794	depmap+bagel	0.12053	POU3F2 POU3F3		Bilateria
795	depmap+bagel	0.329045	FOXD4L4 FOXD4L5	non-essential	Homo sapiens
796	depmap+bagel	0.175812	HIST2H2BE HIST2H2BF		Euteleostomi
797	depmap+bagel	0.298329	PRR23B PRR23A		Catarrhini
798	depmap+bagel	0.280496	CLCNKB CLCNKA		Simiiformes
799	depmap+bagel	0.329045	AQP12A AQP12B	non-essential	Homo sapiens
800	depmap+bagel	0.231213	OR6C70 OR6C6		Eutheria
801	depmap+bagel	0.12053	KRT76 KRT3	non-essential	Bilateria
802	depmap+bagel	0.175812	HIST1H2BL HIST1H2BN		Euteleostomi
803	depmap+bagel	0.329045	RGPD2 RGPD1		Homo sapiens
804	depmap+bagel	0	FAM47A FAM47B	non-essential	Opisthokonta
805	depmap+bagel	0.231213	IFIT1 IFIT1B	non-essential	Eutheria
806	depmap+bagel	0.329045	ARL17A ARL17B		Homo sapiens
807	depmap+bagel	0.329045	NPIPB4 NPIPB5		Homo sapiens
808	depmap+bagel	0.280496	OR4C46 OR4C13		Simiiformes
809	depmap+bagel	0.252859	ZNF284 ZNF225		Primates
810	depmap+bagel	0.12053	HTR3E HTR3D	non-essential	Bilateria
811	depmap+bagel	0.329045	NBPF6 NBPF4		Homo sapiens
812	depmap+bagel	0.12053	CYP4F2 CYP4F3		Bilateria
813	depmap+bagel	0.231213	OR5D18 OR5D16		Eutheria
814	depmap+bagel	0.230684	CYP4Z1 CYP4X1		Boreoeutheria
815	depmap+bagel	0	KDM4D KDM4E		Opisthokonta
816	depmap+bagel	0.329045	GOLGA8R GOLGA8O		Homo sapiens
817	depmap+bagel	0.231213	OR9Q1 OR9Q2	non-essential	Eutheria
818	depmap+bagel	0.216038	KRT16 KRT14		Theria
819	depmap+bagel	0.329045	RHD RHCE		Homo sapiens
820	depmap+bagel	0.280496	KRTAP12-1 KRTAP12-3		Simiiformes
821	depmap+bagel	0.329045	POTEG POTEM	non-essential	Homo sapiens
822	depmap+bagel	0.172022	ZKSCAN4 ZKSCAN3		Vertebrata
823	depmap+bagel	0.298329	ADH1A ADH1B		Catarrhini
824	depmap+bagel	0.12053	ZFP69B ZFP69		Bilateria
825	depmap+bagel	0.12053	RNF133 RNF148		Bilateria
826	depmap+bagel	0.329045	NUTM2B NUTM2E		Homo sapiens
827	depmap+bagel	0.329045	POTEE POTEF		Homo sapiens
828	depmap+bagel	0.216038	CHM CHML		Theria
829	depmap+bagel	0.329045	HBA2 HBA1		Homo sapiens
830	depmap+bagel	0.30939	KRTAP1-1 KRTAP1-3	non-essential	Hominoidea
831	depmap+bagel	0.329045	FAM72B FAM72A		Homo sapiens
832	depmap+bagel	0.230684	IGFL3 IGFL2		Boreoeutheria
833	depmap+bagel	0	ZDHHC9 ZDHHC18		Opisthokonta
834	depmap+bagel	0.175812	GJB3 GJB4		Euteleostomi
835	depmap+bagel	0.12053	AADACL3 AADACL4		Bilateria
836	depmap+bagel	0.329045	CGB5 CGB8		Homo sapiens
837	depmap+bagel	0.12053	ZNF573 ZNF790		Bilateria
838	depmap+bagel	0.175812	KRTAP10-12 KRTAP10-3	non-essential	Euteleostomi
839	depmap+bagel	0.298329	ZNF33A ZNF33B		Catarrhini
840	depmap+bagel	0.280496	DCAF8L2 DCAF8L1	non-essential	Simiiformes
841	depmap+bagel	0.321519	ZNF600 ZNF611		Homininae
842	depmap+bagel	0.30939	TRIM64B TRIM64C		Hominoidea
843	depmap+bagel	0.298329	TBC1D28 TBC1D26		Catarrhini
844	depmap+bagel	0.231213	OR5K4 OR5K3		Eutheria
845	depmap+bagel	0.298329	ZNF676 ZNF728		Catarrhini
846	depmap+bagel	0.280496	HLA-DRB1 HLA-DRB5		Simiiformes
847	depmap+bagel	0.12053	ZNF836 ZNF841		Bilateria
848	depmap+bagel	0.30939	ZNF729 ZNF99		Hominoidea
849	depmap+bagel	0.193908	WDR5 WDR5B		Sarcopterygii
850	depmap+bagel	0.175812	PRTN3 ELANE		Euteleostomi
851	depmap+bagel	0.12053	TRAPPC2 TRAPPC2B		Bilateria
852	depmap+bagel	0.231213	GK2 GK	non-essential	Eutheria
853	depmap+bagel	0.30939	SULT1A1 SULT1A2		Hominoidea
854	depmap+bagel	0.329045	TCEAL3 TCEAL6		Homo sapiens
855	depmap+bagel	0.329045	HBG2 HBG1		Homo sapiens
856	depmap+bagel	0.30939	UGT2B15 UGT2B17		Hominoidea
857	depmap+bagel	0.298329	TTC30B TTC30A		Catarrhini
858	depmap+bagel	0.321519	LCE1B LCE1C		Homininae
859	depmap+bagel	0.280496	HLA-DQA1 HLA-DQA2		Simiiformes
860	depmap+bagel	0.329045	POTEI POTEJ		Homo sapiens
861	depmap+bagel	0.329045	CXorf40B CXorf40A		Homo sapiens
862	depmap+bagel	0.231213	ZNF772 ZNF134		Eutheria
863	depmap+bagel	0.329045	MAGEA6 MAGEA3		Homo sapiens
864	depmap+bagel	0.206755	SLC22A4 SLC22A5		Amniota
865	depmap+bagel	0.298329	OR2L5 OR2L2		Catarrhini
866	depmap+bagel	0.321519	GYPE GYPB		Homininae
867	depmap+bagel	0.12053	ZNF615 ZNF432		Bilateria
868	depmap+bagel	0.321519	IFNA1 IFNA13		Homininae
869	depmap+bagel	0.329045	SPANXA1 SPANXB1		Homo sapiens
870	depmap+bagel	0	AKR1B10 AKR1B15		Opisthokonta
871	depmap+bagel	0.321519	CYP2A7 CYP2A6		Homininae
872	depmap+bagel	0.30939	KRTAP9-9 KRTAP9-6		Hominoidea
873	depmap+bagel	0.329045	NPIPB6 NPIPB8		Homo sapiens
874	depmap+bagel	0.30939	ZXDA ZXDB		Hominoidea
875	depmap+bagel	0.12053	DCAF12L2 DCAF12L1		Bilateria
876	depmap+bagel	0.280496	C2CD4A C2CD4B		Simiiformes
877	depmap+bagel	0	GPX6 GPX3	non-essential	Opisthokonta
878	depmap+bagel	0.172022	SFT2D1 SFT2D2		Vertebrata
879	depmap+bagel	0.280496	FAM24A FAM24B		Simiiformes
880	depmap+bagel	0.298329	HSD3B1 HSD3B2		Catarrhini
881	depmap+bagel	0.31219	SPANXN1 SPANXN5		Hominidae
882	depmap+bagel	0.175812	HLA-DOA HLA-DPA1		Euteleostomi
883	depmap+bagel	0.329045	HSPA1B HSPA1A		Homo sapiens
884	depmap+bagel	0.321519	MICB MICA		Homininae
885	depmap+bagel	0.30939	HLA-C HLA-B		Hominoidea
886	depmap+bagel	0.31219	POU5F1 POU5F1B		Hominidae
887	depmap+bagel	0.280496	HLA-G HLA-A		Simiiformes
888	depmap+bagel	0.231213	OR2H2 OR2H1	non-essential	Eutheria
889	depmap+bagel	0.298329	OR2J2 OR2J1	non-essential	Catarrhini
890	depmap+bagel	0.31219	KRTAP4-8 KRTAP4-11	non-essential	Hominidae
891	depmap+bagel	0.329045	FRG2 FRG2B	non-essential	Homo sapiens
892	depmap+bagel	0.175812	CTXN3 CTXN2		Euteleostomi
893	depmap+bagel	0.329045	OR51A2 OR51A4		Homo sapiens
894	depmap+bagel	0.329045	MBD3L4 MBD3L5		Homo sapiens
895	depmap+bagel	0.321519	C1QTNF9B C1QTNF9		Homininae
896	depmap+bagel	0.329045	DEFA1 DEFA1B		Homo sapiens
897	depmap+bagel	0	TSSK2 TSSK1B	non-essential	Opisthokonta
898	depmap+bagel	0.231213	TAS2R14 TAS2R13	non-essential	Eutheria
899	depmap+bagel	0.329045	KRTAP2-3 KRTAP2-2		Homo sapiens
900	depmap+bagel	0.321519	KRTAP2-1 KRTAP2-4		Homininae
901	depmap+bagel	0.329045	KRTAP3-3 KRTAP3-2	non-essential	Homo sapiens
902	depmap+bagel	0.280496	ZNF254 ZNF726		Simiiformes
903	depmap+bagel	0.298329	OR2F1 OR2F2	non-essential	Catarrhini
904	depmap+bagel	0.12053	ZNF891 ZNF10		Bilateria
905	depmap+bagel	0.231213	IQCF5 IQCF3		Eutheria
906	depmap+bagel	0.329045	NPIPA8 NPIPA7		Homo sapiens
907	depmap+bagel	0.329045	ZNF705D ZNF705B		Homo sapiens
908	depmap+bagel	0.30939	KRTAP10-1 KRTAP10-5	non-essential	Hominoidea
909	depmap+bagel	0.329045	GAGE12E GAGE12D		Homo sapiens
910	depmap+bagel	0.175812	KRTAP10-9 KRTAP10-11	non-essential	Euteleostomi
911	depmap+bagel	0.12053	FAM200A FAM200B		Bilateria
912	depmap+bagel	0.216038	TAS2R40 TAS2R39	non-essential	Theria
913	depmap+bagel	0.231213	OR2A14 OR2A2		Eutheria
914	depmap+bagel	0.329045	USP17L15 USP17L11		Homo sapiens
915	depmap+bagel	0.321519	CKMT1A CKMT1B		Homininae
916	depmap+bagel	0.280496	HBD HBB		Simiiformes
917	depmap+bagel	0.329045	RFPL4A RFPL4AL1		Homo sapiens
918	depmap+bagel	0.329045	C4B C4A		Homo sapiens
919	depmap+bagel	0.329045	NPIPA3 NPIPA2		Homo sapiens
920	depmap+bagel	0.329045	CTAGE4 CTAGE8		Homo sapiens
921	depmap+bagel	0.31219	OR52I2 OR52I1	non-essential	Hominidae
922	depmap+bagel	0.298329	ORM2 ORM1		Catarrhini
923	depmap+bagel	0.329045	PGA4 PGA3		Homo sapiens
924	depmap+bagel	0.298329	PRB4 PRB1	non-essential	Catarrhini
925	depmap+bagel	0.298329	OR5K2 OR5K1		Catarrhini
926	depmap+bagel	0.329045	USP17L13 USP17L17		Homo sapiens
927	depmap+bagel	0.329045	PPIAL4G PPIAL4D		Homo sapiens
928	depmap+bagel	0.321519	PSG2 PSG11		Homininae
929	depmap+bagel	0.298329	GSTA1 GSTA2		Catarrhini
930	depmap+bagel	0.329045	USP17L19 USP17L18		Homo sapiens
931	depmap+bagel	0.329045	USP17L22 USP17L21		Homo sapiens
932	depmap+bagel	0.12053	CARD17 CARD18		Bilateria
933	depmap+bagel	0.31219	TAS2R43 TAS2R31	non-essential	Hominidae
934	depmap+bagel	0	MGAM MGAM2		Opisthokonta
935	depmap+bagel	0.172022	AC008770.1 AC008758.6		Vertebrata
936	depmap+bagel	0.329045	ERVV-2 ERVV-1		Homo sapiens
937	depmap+bagel	0	PDE6C PDE6A		Opisthokonta
938	depmap+bagel	0	JADE1 JADE3		Opisthokonta
939	depmap+bagel	0.12053	GABRA4 GABRA6	non-essential	Bilateria
940	depmap+bagel	0.12053	MAP3K10 MAP3K11		Bilateria
941	depmap+bagel	0.12053	SEC11C SEC11A		Bilateria
942	depmap+bagel	0.12053	ATRNL1 ATRN		Bilateria
943	depmap+bagel	0.12053	ITPR2 ITPR1		Bilateria
944	depmap+bagel	0.12053	CLCN2 CLCNKA		Bilateria
945	depmap+bagel	0.172022	PRPF40A PRPF40B		Vertebrata
946	depmap+bagel	0	KHDRBS2 KHDRBS1		Opisthokonta
947	depmap+bagel	0.12053	SLC4A3 SLC4A1		Bilateria
948	depmap+bagel	0.12053	MEX3C MEX3A		Bilateria
949	depmap+bagel	0.175812	NFIX NFIB		Euteleostomi
950	depmap+bagel	0.12053	GABRA2 GABRA3		Bilateria
951	depmap+bagel	0.172022	ARHGEF26 ARHGEF16		Vertebrata
952	depmap+bagel	0	TNIK NRK		Opisthokonta
953	depmap+bagel	0.12053	RPH3A DOC2A		Bilateria
954	depmap+bagel	0.12053	PRKAG2 PRKAG1		Bilateria
955	depmap+bagel	0.12053	KCNQ3 KCNQ2		Bilateria
956	depmap+bagel	0	DUSP5 DUSP1		Opisthokonta
957	depmap+bagel	0	PIK3CB PIK3CD		Opisthokonta
958	depmap+bagel	0.172022	MAPK8 MAPK10		Vertebrata
959	depmap+bagel	0.12053	KIT PDGFRB		Bilateria
960	depmap+bagel	0.12053	ADRA1B ADRA1A		Bilateria
961	depmap+bagel	0	LPIN3 LPIN1		Opisthokonta
962	depmap+bagel	0.12053	GALNTL6 GALNT10		Bilateria
963	depmap+bagel	0.130342	CCDC38 CFAP100		Chordata
964	depmap+bagel	0	CDK12 CDK13		Opisthokonta
965	depmap+bagel	0.130342	FERMT2 FERMT1		Chordata
966	depmap+bagel	0.12053	MAGI1 MAGI3		Bilateria
967	depmap+bagel	0	NCOR1 NCOR2		Opisthokonta
968	depmap+bagel	0.12053	ARHGAP45 ARHGAP29		Bilateria
969	depmap+bagel	0.12053	HOXB13 HOXD12	non-essential	Bilateria
970	depmap+bagel	0.12053	JMJD1C HR		Bilateria
971	depmap+bagel	0.175812	BAIAP2L1 BAIAP2L2		Euteleostomi
972	depmap+bagel	0.12053	MXD4 MXD3		Bilateria
973	depmap+bagel	0	SCN8A SCN3A		Opisthokonta
974	depmap+bagel	0.172022	ONECUT2 ONECUT1		Vertebrata
975	depmap+bagel	0.130342	TLE6 TLE4		Chordata
976	depmap+bagel	0	CCNA2 CCNA1	essential	Opisthokonta
977	depmap+bagel	0.12053	KCNC3 KCNC2		Bilateria
978	depmap+bagel	0.172022	PPP2R2C PPP2R2B		Vertebrata
979	depmap+bagel	0.12053	DOK5 DOK6		Bilateria
980	depmap+bagel	0.12053	JDP2 ATF3		Bilateria
981	depmap+bagel	0	ARHGEF6 ARHGEF7		Opisthokonta
982	depmap+bagel	0.12053	SEZ6 SEZ6L		Bilateria
983	depmap+bagel	0.12053	MPRIP TRIOBP		Bilateria
984	depmap+bagel	0.12053	GRIN2C GRIN2A		Bilateria
985	depmap+bagel	0.172022	PRELID3B PRELID3A	essential	Vertebrata
986	depmap+bagel	0.12053	STAT2 STAT5B		Bilateria
987	depmap+bagel	0	CAMK2G CAMK2D		Opisthokonta
988	depmap+bagel	0.12053	PSEN2 PSEN1		Bilateria
989	depmap+bagel	0.12053	HOXA10 HOXD9		Bilateria
990	depmap+bagel	0.12053	PREX2 PREX1		Bilateria
991	depmap+bagel	0.12053	DLX4 DLX1		Bilateria
992	depmap+bagel	0.12053	BTF3 BTF3L4		Bilateria
993	depmap+bagel	0.175812	SPRY4 SPRY3		Euteleostomi
994	depmap+bagel	0.12053	CNGA4 CNGA2	non-essential	Bilateria
995	depmap+bagel	0.130342	PCDHGA12 PCDH10		Chordata
996	depmap+bagel	0.12053	NT5C2 NT5DC4		Bilateria
997	depmap+bagel	0.12053	TXLNB TXLNG		Bilateria
998	depmap+bagel	0.12053	HOXA11 HOXD9		Bilateria
999	depmap+bagel	0	CYTH3 CYTH4		Opisthokonta
1000	depmap+bagel	0.172022	TACC2 TACC3		Vertebrata
1001	depmap+bagel	0.12053	FOSB FOSL1		Bilateria
1002	depmap+bagel	0.12053	SPTB SPTBN1		Bilateria
1003	depmap+bagel	0.12053	SPOCD1 PHF3		Bilateria
1004	depmap+bagel	0.175812	MBNL1 MBNL3		Euteleostomi
1005	depmap+bagel	0.12053	MXI1 MXD4		Bilateria
1006	depmap+bagel	0.12053	HOXA13 HOXC12		Bilateria
1007	depmap+bagel	0.12053	PRKAR1A PRKAR1B		Bilateria
1008	depmap+bagel	0.175812	CAB39 CAB39L		Euteleostomi
1009	depmap+bagel	0.175812	SCRIB LRRC1		Euteleostomi
1010	depmap+bagel	0.175812	DGAT2 AWAT1	non-essential	Euteleostomi
1011	depmap+bagel	0	PSD PSD3		Opisthokonta
1012	depmap+bagel	0.12053	CDH6 CDH15		Bilateria
1013	depmap+bagel	0	RAB19 RAB43		Opisthokonta
1014	depmap+bagel	0.12053	NFATC2 NFATC1		Bilateria
1015	depmap+bagel	0.12053	ESRP2 ESRP1		Bilateria
1016	depmap+bagel	0.12053	SEZ6L2 SEZ6L		Bilateria
1017	depmap+bagel	0.12053	HOXB13 HOXA13		Bilateria
1018	depmap+bagel	0.12053	CDH13 CDH12		Bilateria
1019	depmap+bagel	0	FGD6 FGD5		Opisthokonta
1020	depmap+bagel	0.12053	KLC3 KLC1		Bilateria
1021	depmap+bagel	0.12053	EYA2 EYA3		Bilateria
1022	depmap+bagel	0.12053	RUFY3 RUFY1		Bilateria
1023	depmap+bagel	0.130342	PCDHA2 PCDH19		Chordata
1024	depmap+bagel	0.175812	ESRRB ESRRG		Euteleostomi
1025	depmap+bagel	0.175812	PFKFB3 PFKFB2		Euteleostomi
1026	depmap+bagel	0.130342	CLSTN2 CLSTN1		Chordata
1027	depmap+bagel	0.130342	PCDH18 PCDHA2		Chordata
1028	depmap+bagel	0.172022	UNC5B UNC5C		Vertebrata
1029	depmap+bagel	0	RAB5C RAB5A		Opisthokonta
1030	depmap+bagel	0	RRAS RRAS2		Opisthokonta
1031	depmap+bagel	0.172022	TMUB1 TMUB2		Vertebrata
1032	depmap+bagel	0.12053	ADGRL4 ADGRL1		Bilateria
1033	depmap+bagel	0.175812	CAPZA2 CAPZA3		Euteleostomi
1034	depmap+bagel	0.175812	ANKRD17 ANKHD1		Euteleostomi
1035	depmap+bagel	0.12053	JMJD1C KDM3A		Bilateria
1036	depmap+bagel	0.12053	MYPN MYOT		Bilateria
1037	depmap+bagel	0	KCNK15 KCNK9		Opisthokonta
1038	depmap+bagel	0	PLCL1 PLCL2		Opisthokonta
1039	depmap+bagel	0.12053	DOK3 DOK1		Bilateria
1040	depmap+bagel	0	HNRNPA3 HNRNPA1L2		Opisthokonta
1041	depmap+bagel	0.12053	DLX3 DLX1		Bilateria
1042	depmap+bagel	0.12053	MAGI2 MAGI1		Bilateria
1043	depmap+bagel	0	HSPA4L HSPA4		Opisthokonta
1044	depmap+bagel	0.172022	TRAM2 TRAM1L1		Vertebrata
1045	depmap+bagel	0.172022	SEC31B SEC31A		Vertebrata
1046	depmap+bagel	0.172022	AMOTL2 AMOT		Vertebrata
1047	depmap+bagel	0.12053	TLX1 TLX2	non-essential	Bilateria
1048	depmap+bagel	0.172022	WSB1 WSB2		Vertebrata
1049	depmap+bagel	0.12053	PITPNA PITPNB		Bilateria
1050	depmap+bagel	0.172022	SPECC1 SPECC1L		Vertebrata
1051	depmap+bagel	0	DNM1 DNM3		Opisthokonta
1052	depmap+bagel	0.130342	TENM4 TENM1		Chordata
1053	depmap+bagel	0.130342	PCDH10 PCDHB1		Chordata
1054	depmap+bagel	0.12053	TSHR FSHR		Bilateria
1055	depmap+bagel	0	ATP2B1 ATP2B4		Opisthokonta
1056	depmap+bagel	0.130342	PCDHA5 PCDH17		Chordata
1057	depmap+bagel	0.12053	GRHL3 GRHL2		Bilateria
1058	depmap+bagel	0.172022	PMM2 PMM1		Vertebrata
1059	depmap+bagel	0	RASAL3 DAB2IP		Opisthokonta
1060	depmap+bagel	0.12053	RORB RORA		Bilateria
1061	depmap+bagel	0	PPM1N PPM1A		Opisthokonta
1062	depmap+bagel	0.172022	KCNJ14 KCNJ4		Vertebrata
1063	depmap+bagel	0.172022	CDC42BPB CDC42BPA		Vertebrata
1064	depmap+bagel	0	RAB4B RAB4A		Opisthokonta
1065	depmap+bagel	0.12053	HCN2 HCN4		Bilateria
1066	depmap+bagel	0.172022	MIA3 MIA2		Vertebrata
1067	depmap+bagel	0.12053	SORBS1 SORBS2		Bilateria
1068	depmap+bagel	0.130342	MOGAT2 AWAT2	non-essential	Chordata
1069	depmap+bagel	0.130342	PCDH18 PCDHA5		Chordata
1070	depmap+bagel	0.12053	L3MBTL4 L3MBTL3		Bilateria
1071	depmap+bagel	0	PDE4A PDE4D		Opisthokonta
1072	depmap+bagel	0.175812	PRKCI PRKCZ		Euteleostomi
1073	depmap+bagel	0.175812	TNNI3 TNNI2		Euteleostomi
1074	depmap+bagel	0.12053	SALL4 SALL3		Bilateria
1075	depmap+bagel	0	TBPL2 TBP	non-essential	Opisthokonta
1076	depmap+bagel	0.12053	HOXA10 HOXD10		Bilateria
1077	depmap+bagel	0.172022	GRPEL1 GRPEL2	essential	Vertebrata
1078	depmap+bagel	0.172022	YIPF2 YIPF1		Vertebrata
1079	depmap+bagel	0.12053	HNRNPUL2-BSCL2 HNRNPU	essential	Bilateria
1080	depmap+bagel	0	ARFGEF1 ARFGEF2		Opisthokonta
1081	depmap+bagel	0.175812	ROCK1 ROCK2		Euteleostomi
1082	depmap+bagel	0.172022	GRM8 GRM7		Vertebrata
1083	depmap+bagel	0.130342	AES TLE1		Chordata
1084	depmap+bagel	0.12053	RTN1 RTN4		Bilateria
1085	depmap+bagel	0.12053	ATP6V1G1 ATP6V1G3	non-essential	Bilateria
1086	depmap+bagel	0	MTMR12 MTMR10		Opisthokonta
1087	depmap+bagel	0.12053	ELL2 ELL3		Bilateria
1088	depmap+bagel	0.12053	CDH8 CDH4		Bilateria
1089	depmap+bagel	0	PPP1R3C PPP1R3B		Opisthokonta
1090	depmap+bagel	0.12053	ADGRB3 ADGRB1		Bilateria
1091	depmap+bagel	0.130342	PCDH18 PCDHA11		Chordata
1092	depmap+bagel	0	MEF2B MEF2D		Opisthokonta
1093	depmap+bagel	0	CHD1 CHD2		Opisthokonta
1094	depmap+bagel	0	CHD9 CHD8		Opisthokonta
1095	depmap+bagel	0.172022	LETM1 LETM2		Vertebrata
1096	depmap+bagel	0.12053	RTN3 RTN4		Bilateria
1097	depmap+bagel	0.175812	CKMT2 CKMT1A		Euteleostomi
1098	depmap+bagel	0.172022	MYL1 MYL3		Vertebrata
1099	depmap+bagel	0	EIF4E EIF4E1B		Opisthokonta
1100	depmap+bagel	0.130342	FSTL3 FST		Chordata
1101	depmap+bagel	0.12053	RBM12 RBM12B		Bilateria
1102	depmap+bagel	0	PDE4C PDE4D		Opisthokonta
1103	depmap+bagel	0	RANBP10 RANBP9		Opisthokonta
1104	depmap+bagel	0.12053	CBX8 CBX7		Bilateria
1105	depmap+bagel	0.12053	TOGARAM2 TOGARAM1		Bilateria
1106	depmap+bagel	0.12053	GLRB GLRA1	non-essential	Bilateria
1107	depmap+bagel	0.12053	PIK3R1 PIK3R3		Bilateria
1108	depmap+bagel	0.12053	HOXC12 HOXD13		Bilateria
1109	depmap+bagel	0.12053	KLF2 KLF4		Bilateria
1110	depmap+bagel	0	FOXD4L1 FOXD2		Opisthokonta
1111	depmap+bagel	0.130342	PCDH18 PCDHA9		Chordata
1112	depmap+bagel	0.12053	CDH5 CDH13		Bilateria
1113	depmap+bagel	0.172022	CSRNP2 CSRNP1		Vertebrata
1114	depmap+bagel	0.130342	MOGAT2 AWAT1	non-essential	Chordata
1115	depmap+bagel	0.12053	SPTBN4 SPTB		Bilateria
1116	depmap+bagel	0.12053	DENND4C DENND4A		Bilateria
1117	depmap+bagel	0.172022	ASB5 ASB9		Vertebrata
1118	depmap+bagel	0.12053	EYA4 EYA3		Bilateria
1119	depmap+bagel	0	SSH2 SSH1		Opisthokonta
1120	depmap+bagel	0.130342	PPP6R3 PPP6R2		Chordata
1121	depmap+bagel	0	SLC12A5 SLC12A4		Opisthokonta
1122	depmap+bagel	0	GNA13 GNA12		Opisthokonta
1123	depmap+bagel	0.12053	FNDC3B FNDC3A		Bilateria
1124	depmap+bagel	0.12053	DMRTA1 DMRTA2		Bilateria
1125	depmap+bagel	0.12053	PDGFRA PDGFRB		Bilateria
1126	depmap+bagel	0.12053	NDST2 NDST4	non-essential	Bilateria
1127	depmap+bagel	0.12053	TJP3 TJP2		Bilateria
1128	depmap+bagel	0.12053	ADGRA3 ADGRA2		Bilateria
1129	depmap+bagel	0.12053	KCNA7 KCNA4		Bilateria
1130	depmap+bagel	0.175812	GPR137 GPR137C		Euteleostomi
1131	depmap+bagel	0	DND1 RBM46	non-essential	Opisthokonta
1132	depmap+bagel	0.12053	ZFHX3 ZFHX2		Bilateria
1133	depmap+bagel	0	PLCB3 PLCB1		Opisthokonta
1134	depmap+bagel	0	HSF4 HSF1		Opisthokonta
1135	depmap+bagel	0.130342	PCDHB11 PCDH10		Chordata
1136	depmap+bagel	0.12053	TUB TULP1		Bilateria
1137	depmap+bagel	0.12053	TRAF5 TRAF3		Bilateria
1138	depmap+bagel	0	CHD9 CHD6		Opisthokonta
1139	depmap+bagel	0	KCNIP2 KCNIP4		Opisthokonta
1140	depmap+bagel	0.12053	ECEL1 ECE1		Bilateria
1141	depmap+bagel	0.12053	ARHGAP17 SH3BP1		Bilateria
1142	depmap+bagel	0.12053	KCTD16 KCTD12		Bilateria
1143	depmap+bagel	0	MAP2K3 MAP2K6		Opisthokonta
1144	depmap+bagel	0	TCEA1 TCEA2		Opisthokonta
1145	depmap+bagel	0.172022	POPDC2 POPDC3		Vertebrata
1146	depmap+bagel	0.172022	ELOVL7 ELOVL1		Vertebrata
1147	depmap+bagel	0.12053	RELB REL		Bilateria
1148	depmap+bagel	0	EHD3 EHD1		Opisthokonta
1149	depmap+bagel	0	AK1 AK5		Opisthokonta
1150	depmap+bagel	0	MAPK10 MAPK9		Opisthokonta
1151	depmap+bagel	0	MYBL1 MYB		Opisthokonta
1152	depmap+bagel	0.130342	DOP1B DOP1A		Chordata
1153	depmap+bagel	0.12053	SOX12 SOX11		Bilateria
1154	depmap+bagel	0.172022	MYL4 MYL1		Vertebrata
1155	depmap+bagel	0.12053	NFATC3 NFATC1		Bilateria
1156	depmap+bagel	0.12053	RGS3 RGS16		Bilateria
1157	depmap+bagel	0.175812	SAP30 SAP30L		Euteleostomi
1158	depmap+bagel	0.175812	APLP1 APLP2		Euteleostomi
1159	depmap+bagel	0.175812	UBXN2B NSFL1C		Euteleostomi
1160	depmap+bagel	0.12053	ITGB6 ITGB3		Bilateria
1161	depmap+bagel	0	DPYSL4 DPYSL5		Opisthokonta
1162	depmap+bagel	0.12053	SDC4 SDC1		Bilateria
1163	depmap+bagel	0	RAB6B RAB41		Opisthokonta
1164	depmap+bagel	0.12053	SS18L1 SS18		Bilateria
1165	depmap+bagel	0.172022	MTA1 MTA3		Vertebrata
1166	depmap+bagel	0.172022	ARHGEF5 NGEF		Vertebrata
1167	depmap+bagel	0.12053	TFEC MITF		Bilateria
1168	depmap+bagel	0	NEDD4L NEDD4		Opisthokonta
1169	depmap+bagel	0.130342	PCDH12 PCDH17		Chordata
1170	depmap+bagel	0	PPM1M PPM1J		Opisthokonta
1171	depmap+bagel	0.12053	SEZ6 SEZ6L2		Bilateria
1172	depmap+bagel	0.172022	PPP1CA PPP1CC		Vertebrata
1173	depmap+bagel	0.12053	ITGA4 ITGA9		Bilateria
1174	depmap+bagel	0.12053	DHH IHH		Bilateria
1175	depmap+bagel	0	STXBP3 STXBP1		Opisthokonta
1176	depmap+bagel	0.130342	AES TLE4		Chordata
1177	depmap+bagel	0.172022	EMC8 EMC9		Vertebrata
1178	depmap+bagel	0.12053	LRP1 LRP1B		Bilateria
1179	depmap+bagel	0.130342	PCDHGB7 PCDH10		Chordata
1180	depmap+bagel	0.175812	EYA1 EYA2		Euteleostomi
1181	depmap+bagel	0.12053	SDC4 SDC3		Bilateria
1182	depmap+bagel	0	LARP1B LARP1		Opisthokonta
1183	depmap+bagel	0	SMARCD2 SMARCD1		Opisthokonta
1184	depmap+bagel	0.12053	CA5A CA1		Bilateria
1185	depmap+bagel	0.12053	HOXA10 HOXC10		Bilateria
1186	depmap+bagel	0	PABPC1L PABPC4		Opisthokonta
1187	depmap+bagel	0	SCN4A SCN8A		Opisthokonta
1188	depmap+bagel	0.12053	EGLN2 EGLN3		Bilateria
1189	depmap+bagel	0.130342	PCDHGC5 PCDH10		Chordata
1190	depmap+bagel	0.12053	NKX6-2 NKX6-3		Bilateria
1191	depmap+bagel	0.175812	SCRN3 SCRN2		Euteleostomi
1192	depmap+bagel	0.12053	ADRB2 ADRB3		Bilateria
1193	depmap+bagel	0	SIK2 SIK1		Opisthokonta
1194	depmap+bagel	0.12053	RXRB RXRG		Bilateria
1195	depmap+bagel	0.12053	HTRA1 HTRA2		Bilateria
1196	depmap+bagel	0.12053	CXCR1 CCR1		Bilateria
1197	depmap+bagel	0.12053	SPRED3 SPRED1		Bilateria
1198	depmap+bagel	0.12053	CTCF CTCFL	non-essential	Bilateria
1199	depmap+bagel	0	TNPO2 TNPO1		Opisthokonta
1200	depmap+bagel	0.12053	TIMP4 TIMP3		Bilateria
1201	depmap+bagel	0.172022	SORCS1 SORCS2		Vertebrata
1202	depmap+bagel	0.12053	ZSWIM4 ZSWIM5		Bilateria
1203	depmap+bagel	0.130342	NFE2L3 NFE2L2		Chordata
1204	depmap+bagel	0.172022	ATP6V0D1 ATP6V0D2		Vertebrata
1205	depmap+bagel	0.130342	RABEP1 RABEP2		Chordata
1206	depmap+bagel	0	DOCK10 DOCK9		Opisthokonta
1207	depmap+bagel	0.130342	TMC8 TMC7		Chordata
1208	depmap+bagel	0.12053	RGS3 RGS8		Bilateria
1209	depmap+bagel	0.130342	CASKIN2 CASKIN1		Chordata
1210	depmap+bagel	0.12053	NAV1 NAV3		Bilateria
1211	depmap+bagel	0.172022	AFF1 AFF3		Vertebrata
1212	depmap+bagel	0.130342	ITIH2 ITIH1		Chordata
1213	depmap+bagel	0.12053	ANGPTL1 ANGPTL2		Bilateria
1214	depmap+bagel	0.12053	BTK TEC		Bilateria
1215	depmap+bagel	0.172022	PPP2R5A PPP2R5E		Vertebrata
1216	depmap+bagel	0.172022	GREB1L GREB1		Vertebrata
1217	depmap+bagel	0.172022	ABLIM1 ABLIM2		Vertebrata
1218	depmap+bagel	0.12053	FOSL1 FOSL2		Bilateria
1219	depmap+bagel	0.12053	KLC2 KLC1		Bilateria
1220	depmap+bagel	0.175812	RFX1 RFX3		Euteleostomi
1221	depmap+bagel	0.130342	GPC1 GPC6		Chordata
1222	depmap+bagel	0.130342	NFIC NFIB		Chordata
1223	depmap+bagel	0	MAP4K1 MAP4K5		Opisthokonta
1224	depmap+bagel	0	RAB3A RAB3B		Opisthokonta
1225	depmap+bagel	0	DYRK3 DYRK2		Opisthokonta
1226	depmap+bagel	0.12053	TMEM132E TMEM132C		Bilateria
1227	depmap+bagel	0.12053	PCDH11X PCDH9		Bilateria
1228	depmap+bagel	0.12053	NFATC3 NFATC2		Bilateria
1229	depmap+bagel	0.12053	ATP6V1G2 ATP6V1G3	non-essential	Bilateria
1230	depmap+bagel	0.172022	STRN STRN4		Vertebrata
1231	depmap+bagel	0	GEM REM1		Opisthokonta
1232	depmap+bagel	0.193908	HS6ST2 HS6ST3		Sarcopterygii
1233	depmap+bagel	0.12053	FAT1 FAT2		Bilateria
1234	depmap+bagel	0	SEPT12 SEPT3		Opisthokonta
1235	depmap+bagel	0.12053	CDH8 CDH2		Bilateria
1236	depmap+bagel	0.175812	TWF1 TWF2		Euteleostomi
1237	depmap+bagel	0	KDM4B KDM4C		Opisthokonta
1238	depmap+bagel	0	AKT3 AKT1		Opisthokonta
1239	depmap+bagel	0.12053	CPEB3 CPEB4		Bilateria
1240	depmap+bagel	0.12053	RGS20 RGS17		Bilateria
1241	depmap+bagel	0	STRADB STRADA		Opisthokonta
1242	depmap+bagel	0.12053	CA7 CA1		Bilateria
1243	depmap+bagel	0.12053	STAU1 STAU2		Bilateria
1244	depmap+bagel	0.12053	CDH4 CDH15		Bilateria
1245	depmap+bagel	0	MAPK8 MAPK9		Opisthokonta
1246	depmap+bagel	0	UBA7 UBA1	essential	Opisthokonta
1247	depmap+bagel	0.175812	FXR2 FXR1		Euteleostomi
1248	depmap+bagel	0	CYP2C18 CYP2J2		Opisthokonta
1249	depmap+bagel	0.12053	HOMER3 HOMER2		Bilateria
1250	depmap+bagel	0.130342	PCDH17 PCDHA8		Chordata
1251	depmap+bagel	0.12053	FABP4 FABP3		Bilateria
1252	depmap+bagel	0.12053	HOXA11 HOXC13		Bilateria
1253	depmap+bagel	0.172022	SLC9A6 SLC9A7		Vertebrata
1254	depmap+bagel	0.12053	CORO6 CORO1A		Bilateria
1255	depmap+bagel	0.172022	RGMB RGMA		Vertebrata
1256	depmap+bagel	0.12053	SCIN VIL1		Bilateria
1257	depmap+bagel	0.172022	SPNS3 SPNS1		Vertebrata
1258	depmap+bagel	0	RIN1 RIN2		Opisthokonta
1259	depmap+bagel	0.172022	FHL5 FHL3		Vertebrata
1260	depmap+bagel	0.12053	JPH2 JPH3		Bilateria
1261	depmap+bagel	0.12053	HOXD11 HOXB9		Bilateria
1262	depmap+bagel	0.130342	PCDHB8 PCDH10		Chordata
1263	depmap+bagel	0.12053	SLC44A1 SLC44A3		Bilateria
1264	depmap+bagel	0	PDE4C PDE4B		Opisthokonta
1265	depmap+bagel	0.172022	NR4A1 NR4A3		Vertebrata
1266	depmap+bagel	0.12053	ASCL2 ASCL1		Bilateria
1267	depmap+bagel	0.12053	NFATC4 NFATC2		Bilateria
1268	depmap+bagel	0.12053	EML2 EML5		Bilateria
1269	depmap+bagel	0.12053	TACR2 TACR3		Bilateria
1270	depmap+bagel	0.12053	SCAMP5 SCAMP3		Bilateria
1271	depmap+bagel	0	SEPT9 SEPT12		Opisthokonta
1272	depmap+bagel	0.175812	PPP2R2D PPP2R2B		Euteleostomi
1273	depmap+bagel	0.12053	FGF8 FGF18		Bilateria
1274	depmap+bagel	0.12053	RXRA RXRG		Bilateria
1275	depmap+bagel	0	STK25 STK26		Opisthokonta
1276	depmap+bagel	0.172022	TRIM55 TRIM54		Vertebrata
1277	depmap+bagel	0.130342	IQGAP2 IQGAP1		Chordata
1278	depmap+bagel	0	ARF5 ARF4		Opisthokonta
1279	depmap+bagel	0	KCNIP4 KCNIP1		Opisthokonta
1280	depmap+bagel	0.12053	ZNF831 HIVEP1		Bilateria
1281	depmap+bagel	0.130342	NFE2L2 NFE2L1		Chordata
1282	depmap+bagel	0.172022	ATP6V1C1 ATP6V1C2		Vertebrata
1283	depmap+bagel	0.12053	RILPL2 RILP	essential	Bilateria
1284	depmap+bagel	0	NOVA2 NOVA1		Opisthokonta
1285	depmap+bagel	0.172022	BCAR3 SH2D3C		Vertebrata
1286	depmap+bagel	0.12053	ENAH EVL		Bilateria
1287	depmap+bagel	0.172022	DBX1 DBX2		Vertebrata
1288	depmap+bagel	0.12053	ARHGAP10 ARHGAP26		Bilateria
1289	depmap+bagel	0.172022	SPNS2 SPNS1		Vertebrata
1290	depmap+bagel	0	RPS6KA2 RPS6KA3		Opisthokonta
1291	depmap+bagel	0	NMRK2 NMRK1		Opisthokonta
1292	depmap+bagel	0.12053	TRAK2 TRAK1		Bilateria
1293	depmap+bagel	0	ZDHHC1 ZDHHC11		Opisthokonta
1294	depmap+bagel	0.172022	PHKA1 PHKA2		Vertebrata
1295	depmap+bagel	0.175812	STK38 STK38L		Euteleostomi
1296	depmap+bagel	0.12053	SYT16 SYT14		Bilateria
1297	depmap+bagel	0.172022	WBP2 WBP2NL		Vertebrata
1298	depmap+bagel	0.12053	RNF150 RNF128		Bilateria
1299	depmap+bagel	0	DOCK1 DOCK5		Opisthokonta
1300	depmap+bagel	0.12053	MEX3C MEX3B		Bilateria
1301	depmap+bagel	0	RAB33B RAB33A		Opisthokonta
1302	depmap+bagel	0.172022	PIK3AP1 BANK1		Vertebrata
1303	depmap+bagel	0.175812	ABRAXAS2 ABRAXAS1		Euteleostomi
1304	depmap+bagel	0.12053	MARK4 MARK1		Bilateria
1305	depmap+bagel	0	PRKCQ PRKCD		Opisthokonta
1306	depmap+bagel	0.12053	HOXA11 HOXD10		Bilateria
1307	depmap+bagel	0	PABPC4 PABPC4L		Opisthokonta
1308	depmap+bagel	0.130342	SH3BGR SH3BGRL3		Chordata
1309	depmap+bagel	0	TXNRD1 TXNRD3		Opisthokonta
1310	depmap+bagel	0.12053	ADAMTS10 ADAMTS6		Bilateria
1311	depmap+bagel	0	DNAJC5 DNAJC5G		Opisthokonta
1312	depmap+bagel	0.12053	HOXA11 HOXB9		Bilateria
1313	depmap+bagel	0	PLPPR5 PLPPR2		Opisthokonta
1314	depmap+bagel	0.130342	ESAM F11R		Chordata
1315	depmap+bagel	0.12053	ITGA8 ITGAV		Bilateria
1316	depmap+bagel	0.12053	HNRNPUL2 HNRNPU	essential	Bilateria
1317	depmap+bagel	0.172022	TMEM63C TMEM63B		Vertebrata
1318	depmap+bagel	0.12053	KIT CSF1R		Bilateria
1319	depmap+bagel	0.130342	ARHGEF15 ARHGEF26		Chordata
1320	depmap+bagel	0	FAM135B FAM135A		Opisthokonta
1321	depmap+bagel	0	TAOK1 TAOK3		Opisthokonta
1322	depmap+bagel	0.12053	ZFR2 ZFR		Bilateria
1323	depmap+bagel	0.12053	LCK LYN		Bilateria
1324	depmap+bagel	0.12053	HOXC12 HOXD12	non-essential	Bilateria
1325	depmap+bagel	0	EGR2 EGR3		Opisthokonta
1326	depmap+bagel	0.12053	STX10 STX6		Bilateria
1327	depmap+bagel	0.12053	DLX5 DLX2		Bilateria
1328	depmap+bagel	0.12053	CCDC88C CCDC88A		Bilateria
1329	depmap+bagel	0.12053	ATCAY BNIP2		Bilateria
1330	depmap+bagel	0.12053	RGS10 RGS12		Bilateria
1331	depmap+bagel	0	TOP1MT TOP1	essential	Opisthokonta
1332	depmap+bagel	0	ULK2 ULK1		Opisthokonta
1333	depmap+bagel	0	CSNK1G2 CSNK1G1		Opisthokonta
1334	depmap+bagel	0.12053	LDB3 PDLIM5		Bilateria
1335	depmap+bagel	0.12053	ACVRL1 ACVR1		Bilateria
1336	depmap+bagel	0	ATP5MC2 ATP5MC3		Opisthokonta
1337	depmap+bagel	0	CUL4B CUL4A		Opisthokonta
1338	depmap+bagel	0.130342	PCDH17 PCDH19		Chordata
1339	depmap+bagel	0	METTL2B METTL8		Opisthokonta
1340	depmap+bagel	0.12053	SIPA1L3 SIPA1L2		Bilateria
1341	depmap+bagel	0.130342	PCDHGB1 PCDH10		Chordata
1342	depmap+bagel	0	ARL9 ARL10		Opisthokonta
1343	depmap+bagel	0.193908	TRAPPC3L TRAPPC3	essential	Sarcopterygii
1344	depmap+bagel	0	FOXD4L4 FOXD3	non-essential	Opisthokonta
1345	depmap+bagel	0	CCDC102A CCDC102B		Opisthokonta
1346	depmap+bagel	0.172022	SPIRE2 SPIRE1		Vertebrata
1347	depmap+bagel	0.12053	LRRN3 LRRN1		Bilateria
1348	depmap+bagel	0.172022	AFF1 AFF4		Vertebrata
1349	depmap+bagel	0.172022	RAD23A RAD23B		Vertebrata
1350	depmap+bagel	0	DNAJC19 DNAJC15		Opisthokonta
1351	depmap+bagel	0.12053	NFAT5 NFATC2		Bilateria
1352	depmap+bagel	0.12053	TMEM132E TMEM132B		Bilateria
1353	depmap+bagel	0.12053	ARHGAP42 ARHGAP10		Bilateria
1354	depmap+bagel	0.12053	FOSL1 FOS		Bilateria
1355	depmap+bagel	0	CYP2C8 CYP2J2		Opisthokonta
1356	depmap+bagel	0.130342	PCDH17 PCDHA13		Chordata
1357	depmap+bagel	0	SMURF2 SMURF1		Opisthokonta
1358	depmap+bagel	0.175812	SESN1 SESN2		Euteleostomi
1359	depmap+bagel	0	ACBD7 DBI		Opisthokonta
1360	depmap+bagel	0.12053	RBFOX3 RBFOX1		Bilateria
1361	depmap+bagel	0.12053	MAFK MAFF		Bilateria
1362	depmap+bagel	0.12053	TCF7L2 LEF1		Bilateria
1363	depmap+bagel	0	RAB22A RAB31		Opisthokonta
1364	depmap+bagel	0	RIN1 RIN3		Opisthokonta
1365	depmap+bagel	0.172022	ANKRD13B ANKRD13A		Vertebrata
1366	depmap+bagel	0	DUSP15 DUSP22		Opisthokonta
1367	depmap+bagel	0.12053	SUN1 SUN2		Bilateria
1368	depmap+bagel	0.172022	COL4A4 COL4A6		Vertebrata
1369	depmap+bagel	0.12053	MYOC OLFM1		Bilateria
1370	depmap+bagel	0.12053	MAPT MAP4		Bilateria
1371	depmap+bagel	0.12053	CNKSR1 CNKSR3		Bilateria
1372	depmap+bagel	0.172022	MAPRE1 MAPRE3		Vertebrata
1373	depmap+bagel	0.130342	PSIP1 HDGFL3		Chordata
1374	depmap+bagel	0	CHD7 CHD6		Opisthokonta
1375	depmap+bagel	0	PLCG1 PLCG2		Opisthokonta
1376	depmap+bagel	0.172022	PHRF1 SCAF11		Vertebrata
1377	depmap+bagel	0.12053	DLG1 DLG4		Bilateria
1378	depmap+bagel	0.130342	PCDHGB6 PCDH10		Chordata
1379	depmap+bagel	0.175812	HSP90AA1 HSP90AB1		Euteleostomi
1380	depmap+bagel	0	KDM4C KDM4A		Opisthokonta
1381	depmap+bagel	0.12053	CCDC85C CCDC85A		Bilateria
1382	depmap+bagel	0	CDKL1 CDKL4		Opisthokonta
1383	depmap+bagel	0	PSMA7 PSMA8	essential	Opisthokonta
1384	depmap+bagel	0.12053	ESPNL ESPN		Bilateria
1385	depmap+bagel	0.12053	FGF20 FGF9		Bilateria
1386	depmap+bagel	0.12053	DES GFAP		Bilateria
1387	depmap+bagel	0.172022	GNB4 GNB1		Vertebrata
1388	depmap+bagel	0.172022	NTMT1 METTL11B		Vertebrata
1389	depmap+bagel	0	TCEA1 TCEA3		Opisthokonta
1390	depmap+bagel	0	PLCD4 PLCD3		Opisthokonta
1391	depmap+bagel	0.12053	NEURL1 NEURL1B		Bilateria
1392	depmap+bagel	0.12053	BAG3 BAG4		Bilateria
1393	depmap+bagel	0.172022	NDRG3 NDRG1		Vertebrata
1394	depmap+bagel	0.130342	PODNL1 PODN		Chordata
1395	depmap+bagel	0	MAP4K1 MAP4K2		Opisthokonta
1396	depmap+bagel	0.12053	HOXB13 HOXC13		Bilateria
1397	depmap+bagel	0.12053	ACTN4 ACTN2		Bilateria
1398	depmap+bagel	0.12053	NID2 NID1		Bilateria
1399	depmap+bagel	0.175812	MASP1 MASP2		Euteleostomi
1400	depmap+bagel	0.12053	EYA1 EYA3		Bilateria
1401	depmap+bagel	0	RAB3D RAB3B		Opisthokonta
1402	depmap+bagel	0	PKN3 PKN2		Opisthokonta
1403	depmap+bagel	0.12053	SPTBN4 SPTBN2		Bilateria
1404	depmap+bagel	0.130342	TMEM131L TMEM131		Chordata
1405	depmap+bagel	0.12053	NDST2 NDST3		Bilateria
1406	depmap+bagel	0	STK32C STK32A		Opisthokonta
1407	depmap+bagel	0	PLK2 PLK3		Opisthokonta
1408	depmap+bagel	0.12053	LDLR LRP8		Bilateria
1409	depmap+bagel	0.172022	HIP1 HIP1R		Vertebrata
1410	depmap+bagel	0.12053	KANK3 KANK1		Bilateria
1411	depmap+bagel	0.172022	CACNG3 CACNG2	non-essential	Vertebrata
1412	depmap+bagel	0.172022	BCL7C BCL7A		Vertebrata
1413	depmap+bagel	0.172022	IFRD1 IFRD2		Vertebrata
1414	depmap+bagel	0.175812	ARHGAP15 ARHGAP9		Euteleostomi
1415	depmap+bagel	0	TAOK1 TAOK2		Opisthokonta
1416	depmap+bagel	0	ZFP36L1 ZFP36L2		Opisthokonta
1417	depmap+bagel	0.172022	NDEL1 NDE1		Vertebrata
1418	depmap+bagel	0.12053	FZD7 FZD1		Bilateria
1419	depmap+bagel	0.12053	COL1A1 COL5A2		Bilateria
1420	depmap+bagel	0.12053	SLC6A12 SLC6A6		Bilateria
1421	depmap+bagel	0	DOCK8 DOCK7		Opisthokonta
1422	depmap+bagel	0.12053	MICALL2 MICALL1		Bilateria
1423	depmap+bagel	0.12053	ADGRL2 ADGRL1		Bilateria
1424	depmap+bagel	0.130342	PCDHGB3 PCDH10		Chordata
1425	depmap+bagel	0.175812	TNFAIP8L1 TNFAIP8		Euteleostomi
1426	depmap+bagel	0	SLC30A8 SLC30A3		Opisthokonta
1427	depmap+bagel	0	KCNK2 KCNK4		Opisthokonta
1428	depmap+bagel	0.12053	PPFIA3 PPFIA1		Bilateria
1429	depmap+bagel	0	SLC9A9 SLC9A7		Opisthokonta
1430	depmap+bagel	0	GDPD1 GDPD3		Opisthokonta
1431	depmap+bagel	0.12053	MXI1 MXD1		Bilateria
1432	depmap+bagel	0.12053	MET MST1R		Bilateria
1433	depmap+bagel	0.12053	KCTD8 KCTD12		Bilateria
1434	depmap+bagel	0.130342	PRRC2A PRRC2C		Chordata
1435	depmap+bagel	0.172022	CNIH2 CNIH1		Vertebrata
1436	depmap+bagel	0.12053	GRIA1 GRIA3		Bilateria
1437	depmap+bagel	0.12053	TNC TNR	non-essential	Bilateria
1438	depmap+bagel	0.12053	TENT5A TENT5B		Bilateria
1439	depmap+bagel	0.12053	ANGPTL6 ANGPTL1		Bilateria
1440	depmap+bagel	0.175812	JAKMIP3 JAKMIP2		Euteleostomi
1441	depmap+bagel	0.12053	LAMC3 LAMC1		Bilateria
1442	depmap+bagel	0.12053	FOS FOSL2		Bilateria
1443	depmap+bagel	0.12053	PMP2 FABP3		Bilateria
1444	depmap+bagel	0.12053	MAP3K9 MAP3K21		Bilateria
1445	depmap+bagel	0.130342	CSNK1D CSNK1E		Chordata
1446	depmap+bagel	0.12053	SOX2 SOX3		Bilateria
1447	depmap+bagel	0.175812	SNX12 SNX3		Euteleostomi
1448	depmap+bagel	0	SRCAP EP400	essential	Opisthokonta
1449	depmap+bagel	0.12053	B3GNT2 B3GNT8		Bilateria
1450	depmap+bagel	0.12053	L3MBTL1 L3MBTL3		Bilateria
1451	depmap+bagel	0.172022	EEF1A2 EEF1A1		Vertebrata
1452	depmap+bagel	0.12053	HMGB2 HMGB3		Bilateria
1453	depmap+bagel	0.12053	FABP9 FABP3		Bilateria
1454	depmap+bagel	0.12053	SMAD1 SMAD5		Bilateria
1455	depmap+bagel	0.130342	PCDHB12 PCDH10		Chordata
1456	depmap+bagel	0.12053	E2F6 E2F2		Bilateria
1457	depmap+bagel	0.130342	PRRC2B PRRC2C		Chordata
1458	depmap+bagel	0.172022	PPP2R5C PPP2R5D		Vertebrata
1459	depmap+bagel	0.12053	NFATC3 NFATC4		Bilateria
1460	depmap+bagel	0	PDE4D PDE4B		Opisthokonta
1461	depmap+bagel	0.12053	MECOM PRDM16		Bilateria
1462	depmap+bagel	0.172022	CRTC1 CRTC2		Vertebrata
1463	depmap+bagel	0.175812	ZDHHC2 ZDHHC20		Euteleostomi
1464	depmap+bagel	0.12053	BATF BATF3		Bilateria
1465	depmap+bagel	0.12053	GLIS3 GLIS1		Bilateria
1466	depmap+bagel	0	DOCK11 DOCK9		Opisthokonta
1467	depmap+bagel	0.12053	PRUNE2 BNIPL		Bilateria
1468	depmap+bagel	0.12053	KLC2 AL139300.1		Bilateria
1469	depmap+bagel	0	KCNAB3 KCNAB1		Opisthokonta
1470	depmap+bagel	0	PRKCA PRKCB		Opisthokonta
1471	depmap+bagel	0.175812	SUMO4 SUMO3		Euteleostomi
1472	depmap+bagel	0.172022	RNF114 RNF138		Vertebrata
1473	depmap+bagel	0.175812	CKMT2 CKMT1B		Euteleostomi
1474	depmap+bagel	0	CACNA1C CACNA1D		Opisthokonta
1475	depmap+bagel	0	RAB40C RAB40AL		Opisthokonta
1476	depmap+bagel	0.172022	MTA2 MTA3		Vertebrata
1477	depmap+bagel	0.12053	EML4 EML1		Bilateria
1478	depmap+bagel	0.172022	TEAD2 TEAD4		Vertebrata
1479	depmap+bagel	0.12053	SDC2 SDC3		Bilateria
1480	depmap+bagel	0.12053	ZC3H12D ZC3H12A		Bilateria
1481	depmap+bagel	0	FOXD4L3 FOXD3	non-essential	Opisthokonta
1482	depmap+bagel	0	MTMR7 MTMR8		Opisthokonta
1483	depmap+bagel	0.12053	ITGAV ITGA5		Bilateria
1484	depmap+bagel	0	PABPC1L PABPC3		Opisthokonta
1485	depmap+bagel	0.12053	SIPA1 SIPA1L2		Bilateria
1486	depmap+bagel	0.12053	TPD52L1 TPD52		Bilateria
1487	depmap+bagel	0.12053	DLG2 DLG3		Bilateria
1488	depmap+bagel	0.12053	NR2C1 NR2C2		Bilateria
1489	depmap+bagel	0.175812	CACNB3 CACNB4		Euteleostomi
1490	depmap+bagel	0.130342	OTOL1 C1QC		Chordata
1491	depmap+bagel	0.12053	CDH3 CDH4		Bilateria
1492	depmap+bagel	0.130342	ST6GALNAC4 ST6GALNAC5		Chordata
1493	depmap+bagel	0.12053	ZNF831 HIVEP3		Bilateria
1494	depmap+bagel	0.12053	ATL1 ATL2		Bilateria
1495	depmap+bagel	0.172022	ZNF608 ZNF609		Vertebrata
1496	depmap+bagel	0.172022	PPP2R2D PPP2R2C		Vertebrata
1497	depmap+bagel	0.12053	ANGPTL6 ANGPTL2		Bilateria
1498	depmap+bagel	0	VSNL1 HPCAL4		Opisthokonta
1499	depmap+bagel	0	CACNA1G CACNA1I		Opisthokonta
1500	depmap+bagel	0.175812	MBNL1 MBNL2		Euteleostomi
1501	depmap+bagel	0.12053	DDR1 DDR2		Bilateria
1502	depmap+bagel	0.175812	PPP2R2D PPP2R2A		Euteleostomi
1503	depmap+bagel	0.12053	HCK LCK		Bilateria
1504	depmap+bagel	0	RHOV RHOU		Opisthokonta
1505	depmap+bagel	0.12053	PCDH7 AL592490.1		Bilateria
1506	depmap+bagel	0.12053	FAM102A FAM102B		Bilateria
1507	depmap+bagel	0.172022	PLOD2 PLOD1		Vertebrata
1508	depmap+bagel	0	STAM STAM2		Opisthokonta
1509	depmap+bagel	0	RAB3C RAB3B		Opisthokonta
1510	depmap+bagel	0	AK3 AK4		Opisthokonta
1511	depmap+bagel	0.12053	IRX6 IRX4		Bilateria
1512	depmap+bagel	0.175812	PDK4 PDK2		Euteleostomi
1513	depmap+bagel	0.12053	MCU MCUB		Bilateria
1514	depmap+bagel	0.12053	NRL MAF		Bilateria
1515	depmap+bagel	0.12053	ABCA7 ABCA1		Bilateria
1516	depmap+bagel	0.12053	KANK4 KANK1		Bilateria
1517	depmap+bagel	0	RAC2 RAC1		Opisthokonta
1518	depmap+bagel	0.12053	JPH2 JPH1		Bilateria
1519	depmap+bagel	0.175812	SNAI3 SNAI2		Euteleostomi
1520	depmap+bagel	0.172022	ORAI2 ORAI3		Vertebrata
1521	depmap+bagel	0.12053	PCDH1 AL592490.1		Bilateria
1522	depmap+bagel	0	CLK4 CLK3		Opisthokonta
1523	depmap+bagel	0.130342	PLXNA4 PLXNA1		Chordata
1524	depmap+bagel	0.12053	CNTN1 CNTN3		Bilateria
1525	depmap+bagel	0.172022	BLNK LCP2		Vertebrata
1526	depmap+bagel	0.12053	LGI1 LGI3		Bilateria
1527	depmap+bagel	0.12053	R3HDM2 R3HDM1		Bilateria
1528	depmap+bagel	0.12053	LEF1 TCF7L1		Bilateria
1529	depmap+bagel	0.12053	HOXD13 HOXC9		Bilateria
1530	depmap+bagel	0.12053	BNIP2 BNIPL		Bilateria
1531	depmap+bagel	0.172022	UBXN2B UBXN2A		Vertebrata
1532	depmap+bagel	0.12053	COL1A1 COL3A1		Bilateria
1533	depmap+bagel	0.172022	NDRG4 NDRG3		Vertebrata
1534	depmap+bagel	0	RHOT1 RHOT2		Opisthokonta
1535	depmap+bagel	0.175812	PPP2R5A PPP2R5B		Euteleostomi
1536	depmap+bagel	0.12053	ESRRA ESRRB		Bilateria
1537	depmap+bagel	0.12053	PCDH11Y PCDH9		Bilateria
1538	depmap+bagel	0.12053	ASCL3 ASCL4		Bilateria
1539	depmap+bagel	0.172022	CASP7 CASP3		Vertebrata
1540	depmap+bagel	0	CHD9 CHD7		Opisthokonta
1541	depmap+bagel	0.172022	GCK HK3		Vertebrata
1542	depmap+bagel	0.12053	GABRA2 GABRA1	non-essential	Bilateria
1543	depmap+bagel	0	AGAP1 AGAP2		Opisthokonta
1544	depmap+bagel	0	PDP2 PDP1		Opisthokonta
1545	depmap+bagel	0.172022	AFF4 AFF2		Vertebrata
1546	depmap+bagel	0.12053	MXD4 MXD1		Bilateria
1547	depmap+bagel	0.12053	HOXB1 HOXA1	non-essential	Bilateria
1548	depmap+bagel	0.12053	KCNH7 KCNH6		Bilateria
1549	depmap+bagel	0	RHEB RHEBL1	essential	Opisthokonta
1550	depmap+bagel	0.12053	PLEKHH1 PLEKHH2		Bilateria
1551	depmap+bagel	0.12053	DMD UTRN		Bilateria
1552	depmap+bagel	0.12053	MAP2 MAP4		Bilateria
1553	depmap+bagel	0.172022	RNF166 RNF114		Vertebrata
1554	depmap+bagel	0	SFN YWHAZ		Opisthokonta
1555	depmap+bagel	0	DUSP6 DUSP9		Opisthokonta
1556	depmap+bagel	0.12053	NIPAL1 NIPAL4		Bilateria
1557	depmap+bagel	0.12053	EPB41L2 EPB41		Bilateria
1558	depmap+bagel	0.12053	SLC8A2 SLC8A1		Bilateria
1559	depmap+bagel	0.172022	PTGS1 PTGS2		Vertebrata
1560	depmap+bagel	0	TBC1D17 TBC1D15		Opisthokonta
1561	depmap+bagel	0.172022	SEC23A SEC23B		Vertebrata
1562	depmap+bagel	0.130342	RDX MSN		Chordata
1563	depmap+bagel	0	DIAPH2 DIAPH3		Opisthokonta
1564	depmap+bagel	0.12053	ELMSAN1 TRERF1		Bilateria
1565	depmap+bagel	0.172022	TFAP2C TFAP2D	non-essential	Vertebrata
1566	depmap+bagel	0	ETNPPL PHYKPL		Opisthokonta
1567	depmap+bagel	0.172022	PTBP1 PTBP2		Vertebrata
1568	depmap+bagel	0.12053	NRXN3 NRXN1		Bilateria
1569	depmap+bagel	0	PLPP2 PLPP1		Opisthokonta
1570	depmap+bagel	0.12053	PCDH1 PCDH9		Bilateria
1571	depmap+bagel	0	MTMR6 MTMR7		Opisthokonta
1572	depmap+bagel	0.175812	FXR1 FMR1		Euteleostomi
1573	depmap+bagel	0.130342	TLE6 TLE1		Chordata
1574	depmap+bagel	0	FOXD4L5 FOXD2		Opisthokonta
1575	depmap+bagel	0	ARPP19 ENSA		Opisthokonta
1576	depmap+bagel	0.12053	SOX17 SOX18		Bilateria
1577	depmap+bagel	0.12053	TSPAN6 TSPAN7		Bilateria
1578	depmap+bagel	0.130342	PCDHGA3 PCDH10		Chordata
1579	depmap+bagel	0.12053	PHF20 PHF20L1		Bilateria
1580	depmap+bagel	0.12053	R3HDM2 ARPP21		Bilateria
1581	depmap+bagel	0	PRKACG PRKACB		Opisthokonta
1582	depmap+bagel	0.172022	NR4A1 NR4A2		Vertebrata
1583	depmap+bagel	0	STK32B STK32A		Opisthokonta
1584	depmap+bagel	0.175812	TNFAIP8 TNFAIP8L3		Euteleostomi
1585	depmap+bagel	0.175812	ANKRD17 ANKHD1-EIF4EBP3		Euteleostomi
1586	depmap+bagel	0.12053	VLDLR LRP8		Bilateria
1587	depmap+bagel	0.12053	NLGN1 NLGN4X		Bilateria
1588	depmap+bagel	0.12053	HOXD13 HOXC10		Bilateria
1589	depmap+bagel	0	NACA2 NACAD		Opisthokonta
1590	depmap+bagel	0.172022	SCAF4 SCAF8		Vertebrata
1591	depmap+bagel	0.12053	JPH4 JPH1		Bilateria
1592	depmap+bagel	0.12053	EHBP1 EHBP1L1		Bilateria
1593	depmap+bagel	0.130342	PCDHGA7 PCDH10		Chordata
1594	depmap+bagel	0.172022	PRKAG1 PRKAG3		Vertebrata
1595	depmap+bagel	0.172022	SYCP2 SYCP2L		Vertebrata
1596	depmap+bagel	0	REEP2 REEP1		Opisthokonta
1597	depmap+bagel	0	RRAD GEM		Opisthokonta
1598	depmap+bagel	0.12053	NKX2-3 NKX2-6		Bilateria
1599	depmap+bagel	0	PPM1H PPM1J		Opisthokonta
1600	depmap+bagel	0.12053	BACH2 BACH1		Bilateria
1601	depmap+bagel	0.12053	HOXD11 HOXC10		Bilateria
1602	depmap+bagel	0.12053	GUCY1A2 GUCY1A1		Bilateria
1603	depmap+bagel	0.175812	GABRB1 GABRB2		Euteleostomi
1604	depmap+bagel	0.12053	ITGA3 ITGA7		Bilateria
1605	depmap+bagel	0.12053	ZMYM2 ZMYM4		Bilateria
1606	depmap+bagel	0.12053	APBB1IP RAPH1		Bilateria
1607	depmap+bagel	0.12053	NFAT5 NFATC1		Bilateria
1608	depmap+bagel	0.12053	RILPL1 RILP		Bilateria
1609	depmap+bagel	0.172022	TCIRG1 ATP6V0A2		Vertebrata
1610	depmap+bagel	0.175812	WWC2 WWC1		Euteleostomi
1611	depmap+bagel	0.12053	ATL3 ATL2		Bilateria
1612	depmap+bagel	0.130342	PCDHA6 PCDH19		Chordata
1613	depmap+bagel	0.12053	ADAM12 ADAM19		Bilateria
1614	depmap+bagel	0	MAP4K1 MAP4K3		Opisthokonta
1615	depmap+bagel	0.12053	CRELD2 CRELD1		Bilateria
1616	depmap+bagel	0	FOXA3 FOXA1		Opisthokonta
1617	depmap+bagel	0.172022	LCA5L LCA5		Vertebrata
1618	depmap+bagel	0.12053	ELF2 ELF4		Bilateria
1619	depmap+bagel	0.130342	HDGFL2 PSIP1		Chordata
1620	depmap+bagel	0.12053	CHL1 L1CAM		Bilateria
1621	depmap+bagel	0	DHX32 DQX1		Opisthokonta
1622	depmap+bagel	0.12053	GPSM1 GPSM2		Bilateria
1623	depmap+bagel	0.12053	ABI3 ABI2		Bilateria
1624	depmap+bagel	0.12053	SEMA4A SEMA4B		Bilateria
1625	depmap+bagel	0.12053	NKX2-5 NKX2-6		Bilateria
1626	depmap+bagel	0.175812	FBXO32 FBXO25		Euteleostomi
1627	depmap+bagel	0.12053	ADAMTS20 ADAMTS9		Bilateria
1628	depmap+bagel	0.172022	CLGN CANX		Vertebrata
1629	depmap+bagel	0.12053	CNGA1 CNGA2	non-essential	Bilateria
1630	depmap+bagel	0.130342	PCDH10 PCDHB2		Chordata
1631	depmap+bagel	0.172022	UNC13D BAIAP3		Vertebrata
1632	depmap+bagel	0.12053	ADAMTS3 ADAMTS2		Bilateria
1633	depmap+bagel	0.175812	NDFIP1 NDFIP2		Euteleostomi
1634	depmap+bagel	0	TMED7 TMED3		Opisthokonta
1635	depmap+bagel	0.172022	PTBP3 PTBP2		Vertebrata
1636	depmap+bagel	0	GATA2 GATA1		Opisthokonta
1637	depmap+bagel	0	ABHD17B ABHD17C		Opisthokonta
1638	depmap+bagel	0.12053	RGS3 RGS5		Bilateria
1639	depmap+bagel	0	MSI1 MSI2		Opisthokonta
1640	depmap+bagel	0.172022	THOP1 NLN	essential	Vertebrata
1641	depmap+bagel	0.12053	COL1A1 COL1A2		Bilateria
1642	depmap+bagel	0.12053	ABCA1 ABCA4		Bilateria
1643	depmap+bagel	0.175812	ALDOC ALDOA		Euteleostomi
1644	depmap+bagel	0	UBQLN1 UBQLN4		Opisthokonta
1645	depmap+bagel	0.12053	ADGRB1 ADGRB2		Bilateria
1646	depmap+bagel	0.172022	PAFAH1B3 PAFAH1B2		Vertebrata
1647	depmap+bagel	0.12053	ZNF541 ELMSAN1		Bilateria
1648	depmap+bagel	0.12053	PBX3 PBX2		Bilateria
1649	depmap+bagel	0.130342	PCDH18 PCDHA13		Chordata
1650	depmap+bagel	0	CNN1 CNN3		Opisthokonta
1651	depmap+bagel	0	USP2 USP21		Opisthokonta
1652	depmap+bagel	0	BRD1 BRPF1		Opisthokonta
1653	depmap+bagel	0.175812	TAF4 TAF4B		Euteleostomi
1654	depmap+bagel	0.12053	POU4F2 POU4F1	non-essential	Bilateria
1655	depmap+bagel	0.130342	PCDH18 PCDH17		Chordata
1656	depmap+bagel	0.12053	STAT2 STAT4		Bilateria
1657	depmap+bagel	0	ALDH1L2 ALDH1L1		Opisthokonta
1658	depmap+bagel	0.172022	CSRNP3 CSRNP1		Vertebrata
1659	depmap+bagel	0	PRKACA PRKACB		Opisthokonta
1660	depmap+bagel	0.175812	CC2D1B CC2D1A		Euteleostomi
1661	depmap+bagel	0.175812	CTDSP2 CTDSPL		Euteleostomi
1662	depmap+bagel	0	WEE2 WEE1	essential	Opisthokonta
1663	depmap+bagel	0	GRXCR1 GRXCR2		Opisthokonta
1664	depmap+bagel	0.12053	ZC3H12B ZC3H12A		Bilateria
1665	depmap+bagel	0.12053	CREB3L3 CREB3L4		Bilateria
1666	depmap+bagel	0.12053	TUT4 TUT7		Bilateria
1667	depmap+bagel	0.172022	IFIH1 DHX58		Vertebrata
1668	depmap+bagel	0.12053	KCND2 KCND3		Bilateria
1669	depmap+bagel	0.175812	ANKRD13D ANKRD13A		Euteleostomi
1670	depmap+bagel	0.12053	PCNX1 PCNX2		Bilateria
1671	depmap+bagel	0.12053	KCTD2 KCTD5		Bilateria
1672	depmap+bagel	0.12053	KRT18 KRT16		Bilateria
1673	depmap+bagel	0.175812	MAGT1 TUSC3		Euteleostomi
1674	depmap+bagel	0	CCNE1 CCNE2		Opisthokonta
1675	depmap+bagel	0.12053	CDH22 CDH13		Bilateria
1676	depmap+bagel	0.12053	SHH IHH		Bilateria
1677	depmap+bagel	0.172022	PLD4 PLD5		Vertebrata
1678	depmap+bagel	0.12053	HOXD10 HOXC9		Bilateria
1679	depmap+bagel	0	FOXP1 FOXP3		Opisthokonta
1680	depmap+bagel	0.12053	SIPA1L3 SIPA1L1		Bilateria
1681	depmap+bagel	0.12053	ADRB1 ADRB3		Bilateria
1682	depmap+bagel	0	ITPKC ITPKB		Opisthokonta
1683	depmap+bagel	0.175812	C10orf90 ALMS1		Euteleostomi
1684	depmap+bagel	0.175812	SLC24A2 SLC24A1		Euteleostomi
1685	depmap+bagel	0	DHRS9 HSD17B6		Opisthokonta
1686	depmap+bagel	0.12053	HOXB2 HOXA2		Bilateria
1687	depmap+bagel	0	RAB40C RAB40A		Opisthokonta
1688	depmap+bagel	0	ATP2A1 ATP2A2	essential	Opisthokonta
1689	depmap+bagel	0	OSBPL7 OSBPL3		Opisthokonta
1690	depmap+bagel	0	SEL1L2 SEL1L		Opisthokonta
1691	depmap+bagel	0	ARAP2 ARAP3		Opisthokonta
1692	depmap+bagel	0.130342	APC2 APC		Chordata
1693	depmap+bagel	0.12053	DOK4 DOK5		Bilateria
1694	depmap+bagel	0	DHRS9 RDH16		Opisthokonta
1695	depmap+bagel	0.172022	TLK2 TLK1		Vertebrata
1696	depmap+bagel	0.12053	LAMB4 LAMB2		Bilateria
1697	depmap+bagel	0.12053	HOXA11 HOXC9		Bilateria
1698	depmap+bagel	0.12053	TOX TOX2		Bilateria
1699	depmap+bagel	0	PEX5 PEX5L		Opisthokonta
1700	depmap+bagel	0.12053	MAFA MAFB		Bilateria
1701	depmap+bagel	0.12053	TBX21 EOMES		Bilateria
1702	depmap+bagel	0.12053	SPRED2 SPRED1		Bilateria
1703	depmap+bagel	0	RPS6KA4 RPS6KA5		Opisthokonta
1704	depmap+bagel	0.12053	AGO2 AGO4		Bilateria
1705	depmap+bagel	0.172022	NSFL1C UBXN2A		Vertebrata
1706	depmap+bagel	0.12053	MACROD1 MACROD2		Bilateria
1707	depmap+bagel	0.175812	ATG4D ATG4C		Euteleostomi
1708	depmap+bagel	0.12053	MAF MAFA		Bilateria
1709	depmap+bagel	0.175812	DGAT2 AWAT2	non-essential	Euteleostomi
1710	depmap+bagel	0.12053	ABCA7 ABCA4		Bilateria
1711	depmap+bagel	0.12053	MYBPC1 MYBPHL		Bilateria
1712	depmap+bagel	0	SGK2 SGK1		Opisthokonta
1713	depmap+bagel	0.12053	IRX3 IRX2		Bilateria
1714	depmap+bagel	0	EIF4A1 EIF4A2		Opisthokonta
1715	depmap+bagel	0.172022	FUCA2 FUCA1		Vertebrata
1716	depmap+bagel	0.12053	PDGFRA CSF1R		Bilateria
1717	depmap+bagel	0.130342	NGEF ARHGEF16		Chordata
1718	depmap+bagel	0.175812	AP1G1 AP1G2		Euteleostomi
1719	depmap+bagel	0.172022	MYL4 MYL6B		Vertebrata
1720	depmap+bagel	0.12053	SLC4A8 SLC4A10		Bilateria
1721	depmap+bagel	0.12053	SOS2 SOS1		Bilateria
1722	depmap+bagel	0	VRK1 VRK2		Opisthokonta
1723	depmap+bagel	0	METTL2A METTL8		Opisthokonta
1724	depmap+bagel	0	LRCH3 LRCH1		Opisthokonta
1725	depmap+bagel	0.12053	KCNT1 KCNT2		Bilateria
1726	depmap+bagel	0.12053	CEBPE CEBPB		Bilateria
1727	depmap+bagel	0.12053	CBX5 CBX1		Bilateria
1728	depmap+bagel	0.175812	BCL7B BCL7C		Euteleostomi
1729	depmap+bagel	0.172022	SETD1A SETD1B		Vertebrata
1730	depmap+bagel	0.12053	GFI1B GFI1		Bilateria
1731	depmap+bagel	0	ASAP1 ASAP3		Opisthokonta
1732	depmap+bagel	0.130342	TLE1 TLE3		Chordata
1733	depmap+bagel	0.175812	PTPRS PTPRD		Euteleostomi
1734	depmap+bagel	0	GNL3 GNL3L	essential	Opisthokonta
1735	depmap+bagel	0.130342	PCDH18 PCDHA7		Chordata
1736	depmap+bagel	0.12053	OTX2 OTX1	non-essential	Bilateria
1737	depmap+bagel	0.12053	WNT2 WNT2B		Bilateria
1738	depmap+bagel	0.12053	SIPA1L3 SIPA1		Bilateria
1739	depmap+bagel	0.12053	SP3 SP1		Bilateria
1740	depmap+bagel	0	SCN8A SCN2A		Opisthokonta
1741	depmap+bagel	0	SLC9A6 SLC9A9		Opisthokonta
1742	depmap+bagel	0	FOXO4 FOXO3		Opisthokonta
1743	depmap+bagel	0	NACAD NACA	essential	Opisthokonta
1744	depmap+bagel	0.175812	RALGPS1 RALGPS2		Euteleostomi
1745	depmap+bagel	0.172022	MTA2 MTA1		Vertebrata
1746	depmap+bagel	0	USP16 USP45		Opisthokonta
1747	depmap+bagel	0.12053	NONO SFPQ	essential	Bilateria
1748	depmap+bagel	0.12053	UNC13B UNC13C		Bilateria
1749	depmap+bagel	0.12053	SERP1 SERP2		Bilateria
1750	depmap+bagel	0.172022	PELI3 PELI2		Vertebrata
1751	depmap+bagel	0.172022	RPS27L RPS27		Vertebrata
1752	depmap+bagel	0	RND3 RND1		Opisthokonta
1753	depmap+bagel	0	CAMK2G CAMK2A		Opisthokonta
1754	depmap+bagel	0.12053	CNTN1 CNTN6		Bilateria
1755	depmap+bagel	0.12053	LGI1 LGI2		Bilateria
1756	depmap+bagel	0.172022	SAXO1 SAXO2		Vertebrata
1757	depmap+bagel	0.12053	APBA3 APBA2		Bilateria
1758	depmap+bagel	0.12053	ATP6V1G2-DDX39B ATP6V1G3	non-essential	Bilateria
1759	depmap+bagel	0.12053	WNT5A WNT2		Bilateria
1760	depmap+bagel	0.12053	TES LMCD1		Bilateria
1761	depmap+bagel	0.12053	TXLNA TXLNB		Bilateria
1762	depmap+bagel	0.12053	FCHO1 SGIP1		Bilateria
1763	depmap+bagel	0.130342	PCDH10 PCDHAC1		Chordata
1764	depmap+bagel	0.172022	KIFC3 KIFC2		Vertebrata
1765	depmap+bagel	0.12053	RGL3 RALGDS		Bilateria
1766	depmap+bagel	0	RAB9B RAB9A		Opisthokonta
1767	depmap+bagel	0.130342	MOGAT2 DGAT2L6	non-essential	Chordata
1768	depmap+bagel	0	DIRAS2 DIRAS3		Opisthokonta
1769	depmap+bagel	0.130342	C1QTNF1 C1QTNF6		Chordata
1770	depmap+bagel	0.12053	STAT4 STAT5A		Bilateria
1771	depmap+bagel	0.172022	ANP32D ANP32B		Vertebrata
1772	depmap+bagel	0	DOCK6 DOCK7		Opisthokonta
1773	depmap+bagel	0.12053	PHC1 PHC3		Bilateria
1774	depmap+bagel	0.172022	HAPLN4 HAPLN1		Vertebrata
1775	depmap+bagel	0.12053	PDGFRA FLT3		Bilateria
1776	depmap+bagel	0.12053	KCNA4 KCNA10	non-essential	Bilateria
1777	depmap+bagel	0.12053	COMP THBS3		Bilateria
1778	depmap+bagel	0.12053	SNTB2 SNTA1		Bilateria
1779	depmap+bagel	0.12053	SLA2 SLA		Bilateria
1780	depmap+bagel	0.130342	PCDHGC3 PCDH10		Chordata
1781	depmap+bagel	0.172022	TMC6 TMC5		Vertebrata
1782	depmap+bagel	0	CDK3 CDK2		Opisthokonta
1783	depmap+bagel	0.12053	TSC22D2 TSC22D3		Bilateria
1784	depmap+bagel	0.172022	BCAR1 EFS		Vertebrata
1785	depmap+bagel	0.12053	FGF16 FGF9		Bilateria
1786	depmap+bagel	0	EIF4G1 EIF4G3		Opisthokonta
1787	depmap+bagel	0.172022	MYL6B MYL3		Vertebrata
1788	depmap+bagel	0	FOXD4L3 FOXD2	non-essential	Opisthokonta
1789	depmap+bagel	0	MAST1 MAST2		Opisthokonta
1790	depmap+bagel	0.175812	TMEM59L TMEM59		Euteleostomi
1791	depmap+bagel	0.12053	RNF167 RNF13		Bilateria
1792	depmap+bagel	0.12053	ITGA8 ITGA2B		Bilateria
1793	depmap+bagel	0	GGA3 GGA2		Opisthokonta
1794	depmap+bagel	0.172022	MYL6 MYL3		Vertebrata
1795	depmap+bagel	0.175812	MTMR1 MTMR2		Euteleostomi
1796	depmap+bagel	0.12053	LAMB1 LAMB2		Bilateria
1797	depmap+bagel	0	ABHD12B ABHD12		Opisthokonta
1798	depmap+bagel	0	DPF2 DPF3		Opisthokonta
1799	depmap+bagel	0	DOCK4 DOCK3		Opisthokonta
1800	depmap+bagel	0	GNA11 GNAQ		Opisthokonta
1801	depmap+bagel	0.172022	TP53 TP63		Vertebrata
1802	depmap+bagel	0.172022	TNFAIP1 KCTD10		Vertebrata
1803	depmap+bagel	0	TBC1D10B TBC1D10A		Opisthokonta
1804	depmap+bagel	0.172022	SGK3 SGK2		Vertebrata
1805	depmap+bagel	0	HNRNPA2B1 HNRNPA1		Opisthokonta
1806	depmap+bagel	0	KHDRBS3 KHDRBS1		Opisthokonta
1807	depmap+bagel	0.12053	TEK TIE1		Bilateria
1808	depmap+bagel	0	AGAP9 AGAP3		Opisthokonta
1809	depmap+bagel	0.172022	CTDSP1 CTDSPL		Vertebrata
1810	depmap+bagel	0.12053	PCNX3 PCNX2		Bilateria
1811	depmap+bagel	0.130342	PCDH18 PCDHA10		Chordata
1812	depmap+bagel	0.12053	EN2 EN1		Bilateria
1813	depmap+bagel	0.12053	AC007192.1 PIK3R1		Bilateria
1814	depmap+bagel	0.130342	PLXNA4 PLXNA2		Chordata
1815	depmap+bagel	0.172022	NFE2L1 NFE2L3		Vertebrata
1816	depmap+bagel	0	UBE2D1 UBE2D2		Opisthokonta
1817	depmap+bagel	0.172022	EBF3 EBF1		Vertebrata
1818	depmap+bagel	0.12053	MARK2 MARK3		Bilateria
1819	depmap+bagel	0.12053	CPEB3 CPEB2		Bilateria
1820	depmap+bagel	0.12053	ANXA6 ANXA5		Bilateria
1821	depmap+bagel	0.12053	MITF TFE3		Bilateria
1822	depmap+bagel	0.172022	ASTN2 ASTN1		Vertebrata
1823	depmap+bagel	0.172022	PHF19 MTF2		Vertebrata
1824	depmap+bagel	0.12053	HOXA5 HOXC5		Bilateria
1825	depmap+bagel	0.12053	DOK4 DOK6		Bilateria
1826	depmap+bagel	0	DOCK1 DOCK2		Opisthokonta
1827	depmap+bagel	0.175812	UAP1L1 UAP1		Euteleostomi
1828	depmap+bagel	0	RASA4B RASAL1		Opisthokonta
1829	depmap+bagel	0.130342	PCDHGA6 PCDH10		Chordata
1830	depmap+bagel	0.130342	P3H3 P3H2		Chordata
1831	depmap+bagel	0.12053	SLC1A3 SLC1A7		Bilateria
1832	depmap+bagel	0.12053	ADGRL4 ADGRE2		Bilateria
1833	depmap+bagel	0.12053	UPP1 UPP2		Bilateria
1834	depmap+bagel	0.12053	POU3F2 POU3F1		Bilateria
1835	depmap+bagel	0.130342	PCDHGC4 PCDH10		Chordata
1836	depmap+bagel	0.12053	NRL MAFB		Bilateria
1837	depmap+bagel	0.12053	PCDH1 PCDH11X		Bilateria
1838	depmap+bagel	0.130342	PCDH10 PCDH17		Chordata
1839	depmap+bagel	0.12053	ZIC1 ZIC3	non-essential	Bilateria
1840	depmap+bagel	0.12053	ARRB1 SAG		Bilateria
1841	depmap+bagel	0.172022	CTAGE9 MIA3		Vertebrata
1842	depmap+bagel	0.12053	SOX6 SOX5		Bilateria
1843	depmap+bagel	0	MAST4 MAST2		Opisthokonta
1844	depmap+bagel	0.12053	KIRREL2 KIRREL3		Bilateria
1845	depmap+bagel	0.172022	ICA1L ICA1		Vertebrata
1846	depmap+bagel	0.172022	HEATR5B HEATR5A		Vertebrata
1847	depmap+bagel	0.12053	SEMA6C SEMA6A		Bilateria
1848	depmap+bagel	0.172022	SCAF1 PHRF1		Vertebrata
1849	depmap+bagel	0.175812	ARHGDIA ARHGDIB		Euteleostomi
1850	depmap+bagel	0.172022	COPZ2 COPZ1	essential	Vertebrata
1851	depmap+bagel	0.12053	SGMS1 SGMS2		Bilateria
1852	depmap+bagel	0.12053	ADAM8 ADAM19		Bilateria
1853	depmap+bagel	0	DUSP5 DUSP2		Opisthokonta
1854	depmap+bagel	0.172022	SNAP25 SNAP23		Vertebrata
1855	depmap+bagel	0.12053	HTRA1 HTRA4		Bilateria
1856	depmap+bagel	0	HERC4 HERC3		Opisthokonta
1857	depmap+bagel	0.172022	BRWD1 PHIP		Vertebrata
1858	depmap+bagel	0.12053	RASGEF1B RASGEF1C		Bilateria
1859	depmap+bagel	0.12053	CDH11 CDH7		Bilateria
1860	depmap+bagel	0.12053	TFCP2 TFCP2L1		Bilateria
1861	depmap+bagel	0.12053	ADD3 ADD1		Bilateria
1862	depmap+bagel	0	SLC35D2 SLC35D1		Opisthokonta
1863	depmap+bagel	0.130342	PCDH18 PCDHA1		Chordata
1864	depmap+bagel	0	AUH ECHDC2		Opisthokonta
1865	depmap+bagel	0	DUSP5 DUSP4		Opisthokonta
1866	depmap+bagel	0.12053	AXIN2 AXIN1		Bilateria
1867	depmap+bagel	0	RAB11B RAB11A		Opisthokonta
1868	depmap+bagel	0	IRAK2 IRAK3		Opisthokonta
1869	depmap+bagel	0.172022	CTAGE1 MIA3		Vertebrata
1870	depmap+bagel	0	MAST1 MAST4		Opisthokonta
1871	depmap+bagel	0.12053	HOXD11 HOXC9		Bilateria
1872	depmap+bagel	0	HIPK3 HIPK1		Opisthokonta
1873	depmap+bagel	0.172022	NCOA3 NCOA1		Vertebrata
1874	depmap+bagel	0	FOXE1 FOXE3	non-essential	Opisthokonta
1875	depmap+bagel	0.12053	SLC6A13 SLC6A6		Bilateria
1876	depmap+bagel	0.130342	ERC1 ERC2		Chordata
1877	depmap+bagel	0.172022	CASS4 NEDD9		Vertebrata
1878	depmap+bagel	0	PPM1B PPM1A		Opisthokonta
1879	depmap+bagel	0	SLC25A30 SLC25A14		Opisthokonta
1880	depmap+bagel	0.12053	TNKS2 TNKS		Bilateria
1881	depmap+bagel	0.12053	HOXA6 HOXD8		Bilateria
1882	depmap+bagel	0.172022	ASB5 ASB11		Vertebrata
1883	depmap+bagel	0.130342	FBN2 FBN1		Chordata
1884	depmap+bagel	0	KIF5B KIF5C		Opisthokonta
1885	depmap+bagel	0.12053	RGS3 RGS18		Bilateria
1886	depmap+bagel	0	TENT4B TENT4A		Opisthokonta
1887	depmap+bagel	0.12053	FGFR2 FGFR4		Bilateria
1888	depmap+bagel	0.130342	OPN4 RRH		Chordata
1889	depmap+bagel	0.130342	PCDHB10 PCDH10		Chordata
1890	depmap+bagel	0.130342	ARHGEF26 ARHGEF19		Chordata
1891	depmap+bagel	0.12053	PDLIM7 PDLIM5		Bilateria
1892	depmap+bagel	0.172022	MIER1 MIER3		Vertebrata
1893	depmap+bagel	0.172022	PROX2 PROX1		Vertebrata
1894	depmap+bagel	0.12053	CACNA2D4 CACNA2D3		Bilateria
1895	depmap+bagel	0.12053	HIF1A EPAS1		Bilateria
1896	depmap+bagel	0.130342	PCDHGA5 PCDH10		Chordata
1897	depmap+bagel	0.172022	KCNJ4 KCNJ2		Vertebrata
1898	depmap+bagel	0.12053	KCNMA1 KCNU1		Bilateria
1899	depmap+bagel	0.172022	SYDE1 SYDE2		Vertebrata
1900	depmap+bagel	0.130342	TENM3 TENM2		Chordata
1901	depmap+bagel	0.12053	FER FES		Bilateria
1902	depmap+bagel	0	PHACTR4 PHACTR2		Opisthokonta
1903	depmap+bagel	0.12053	DIDO1 PHF3		Bilateria
1904	depmap+bagel	0.12053	RNF149 RNF128		Bilateria
1905	depmap+bagel	0.12053	SCAMP2 SCAMP3		Bilateria
1906	depmap+bagel	0	YPEL2 YPEL3		Opisthokonta
1907	depmap+bagel	0.12053	EML3 EML1		Bilateria
1908	depmap+bagel	0.12053	PCNX3 PCNX1		Bilateria
1909	depmap+bagel	0.172022	CSF3R IL6ST		Vertebrata
1910	depmap+bagel	0.175812	OTUB1 OTUB2		Euteleostomi
1911	depmap+bagel	0.12053	R3HDM1 ARPP21		Bilateria
1912	depmap+bagel	0.130342	PCDHB15 PCDH10		Chordata
1913	depmap+bagel	0	SLC25A13 SLC25A12		Opisthokonta
1914	depmap+bagel	0.175812	STRIP2 STRIP1		Euteleostomi
1915	depmap+bagel	0	PABPC3 PABPC4L		Opisthokonta
1916	depmap+bagel	0.12053	TMEM132E TMEM132D	non-essential	Bilateria
1917	depmap+bagel	0.12053	SOCS4 SOCS5		Bilateria
1918	depmap+bagel	0.172022	RBL2 RBL1		Vertebrata
1919	depmap+bagel	0.12053	KCNQ3 KCNQ4		Bilateria
1920	depmap+bagel	0.12053	RASGRP4 RASGRP1		Bilateria
1921	depmap+bagel	0.12053	LEF1 TCF7		Bilateria
1922	depmap+bagel	0	MYH10 MYH9		Opisthokonta
1923	depmap+bagel	0.12053	ARHGEF2 ARHGEF18		Bilateria
1924	depmap+bagel	0.130342	TRIB1 TRIB3		Chordata
1925	depmap+bagel	0.12053	B4GALT5 B4GALT6		Bilateria
1926	depmap+bagel	0.172022	PTGER1 PTGFR		Vertebrata
1927	depmap+bagel	0.130342	MED13 MED13L		Chordata
1928	depmap+bagel	0	STK26 STK24		Opisthokonta
1929	depmap+bagel	0.12053	CDH1 CDH4		Bilateria
1930	depmap+bagel	0.12053	SDC2 SDC4		Bilateria
1931	depmap+bagel	0	P4HB PDIA2		Opisthokonta
1932	depmap+bagel	0	PPP3CB PPP3CA		Opisthokonta
1933	depmap+bagel	0.12053	COL5A1 COL11A1		Bilateria
1934	depmap+bagel	0	PTP4A3 PTP4A2		Opisthokonta
1935	depmap+bagel	0.172022	CAND1 CAND2		Vertebrata
1936	depmap+bagel	0.12053	ASCL3 ASCL5		Bilateria
1937	depmap+bagel	0.12053	PCDH7 PCDH1		Bilateria
1938	depmap+bagel	0	SGK3 SGK1		Opisthokonta
1939	depmap+bagel	0.12053	EXTL1 EXT1		Bilateria
1940	depmap+bagel	0.12053	PAX9 PAX1	non-essential	Bilateria
1941	depmap+bagel	0.12053	NUMBL NUMB		Bilateria
1942	depmap+bagel	0	MYO1C MYO1H		Opisthokonta
1943	depmap+bagel	0.12053	HOXA1 HOXD1		Bilateria
1944	depmap+bagel	0.175812	TSHZ2 TSHZ1		Euteleostomi
1945	depmap+bagel	0.12053	OPRD1 OPRM1		Bilateria
1946	depmap+bagel	0.12053	SALL1 SALL2		Bilateria
1947	depmap+bagel	0.12053	SYT8 SYT1		Bilateria
1948	depmap+bagel	0	FOXD4L5 FOXD3		Opisthokonta
1949	depmap+bagel	0.12053	CPXM2 AEBP1		Bilateria
1950	depmap+bagel	0.12053	PIEZO1 PIEZO2		Bilateria
1951	depmap+bagel	0.12053	CEBPA CEBPB		Bilateria
1952	depmap+bagel	0.12053	KANK4 KANK3		Bilateria
1953	depmap+bagel	0	SYNGAP1 RASAL2		Opisthokonta
1954	depmap+bagel	0.12053	DLX5 DLX1		Bilateria
1955	depmap+bagel	0.12053	SFXN4 SFXN5		Bilateria
1956	depmap+bagel	0	PPM1H PPM1M		Opisthokonta
1957	depmap+bagel	0.172022	KCNN2 KCNN3		Vertebrata
1958	depmap+bagel	0	PDE4C PDE4A		Opisthokonta
1959	depmap+bagel	0	HNRNPA2B1 HNRNPA3		Opisthokonta
1960	depmap+bagel	0	RND2 RND3	non-essential	Opisthokonta
1961	depmap+bagel	0.130342	IQGAP3 IQGAP2		Chordata
1962	depmap+bagel	0.12053	HCN2 HCN1		Bilateria
1963	depmap+bagel	0	PTPRD PTPRF		Opisthokonta
1964	depmap+bagel	0.12053	DMRT1 DMRTB1	non-essential	Bilateria
1965	depmap+bagel	0	DIAPH1 DIAPH3		Opisthokonta
1966	depmap+bagel	0.172022	GNPDA2 GNPDA1		Vertebrata
1967	depmap+bagel	0	PABPC1 PABPC4	essential	Opisthokonta
1968	depmap+bagel	0.12053	STAT6 STAT4		Bilateria
1969	depmap+bagel	0	TCP11L1 TCP11L2		Opisthokonta
1970	depmap+bagel	0.12053	TTC7B TTC7A		Bilateria
1971	depmap+bagel	0.172022	TTYH2 TTYH3		Vertebrata
1972	depmap+bagel	0.130342	PCDH17 PCDHA11		Chordata
1973	depmap+bagel	0	TMX1 TMX4		Opisthokonta
1974	depmap+bagel	0.12053	KLF8 KLF12		Bilateria
1975	depmap+bagel	0	SAMD4B SAMD4A		Opisthokonta
1976	depmap+bagel	0.12053	APBB1IP GRB7		Bilateria
1977	depmap+bagel	0.12053	SALL2 SALL4		Bilateria
1978	depmap+bagel	0.172022	MIA3 CTAGE4		Vertebrata
1979	depmap+bagel	0.12053	POU4F3 POU4F1	non-essential	Bilateria
1980	depmap+bagel	0.12053	GABRA4 GABRA3		Bilateria
1981	depmap+bagel	0.12053	HIF3A HIF1A		Bilateria
1982	depmap+bagel	0.172022	PDZRN4 PDZRN3		Vertebrata
1983	depmap+bagel	0.12053	PDGFRB FLT3		Bilateria
1984	depmap+bagel	0.172022	TACR3 TACR1		Vertebrata
1985	depmap+bagel	0.12053	TFCP2L1 UBP1		Bilateria
1986	depmap+bagel	0.130342	PCDHGA4 PCDH10		Chordata
1987	depmap+bagel	0.12053	PSPC1 SFPQ	essential	Bilateria
1988	depmap+bagel	0.12053	ADAM12 ADAM33		Bilateria
1989	depmap+bagel	0.172022	MGST2 LTC4S		Vertebrata
1990	depmap+bagel	0.172022	TRAM1 TRAM2		Vertebrata
1991	depmap+bagel	0.12053	EML5 EML6		Bilateria
1992	depmap+bagel	0.12053	COL2A1 COL3A1		Bilateria
1993	depmap+bagel	0	GDAP1 GDAP1L1		Opisthokonta
1994	depmap+bagel	0.172022	FAM160A2 FAM160A1		Vertebrata
1995	depmap+bagel	0	SNAI3 SNAI1		Opisthokonta
1996	depmap+bagel	0.175812	SAMD12 SAMD10		Euteleostomi
1997	depmap+bagel	0	IGF2BP1 IGF2BP3		Opisthokonta
1998	depmap+bagel	0.175812	BRWD1 BRWD3		Euteleostomi
[truncated: 1,116 more rows]
