# Supplementary material for: Paralog dependency indirectly affects the robustness of human cells
Source: Mol Syst Biol. 2019 Sep 24;15(9):e8871. doi: 10.15252/msb.20198871 (PMC6757259; doi:10.15252/msb.20198871)
Supplement: Supplementary file 14 — Source Data for Figure 2 [file MSB-15-e8871-s012.xlsx]

## Sheet: A
	CS	dataset	gene names	gene subset (PPI source: all PPI)
0	0.0694788	CS1 mean	FGR SRC	not heteromer
1	0.603598	CS1 mean	KLHL13 KLHL9	heteromer
2	-0.156859	CS1 mean	MPO EPX	not heteromer
3	0.372368	CS1 mean	ABCB4 ABCB1	not heteromer
4	0.539449	CS1 mean	KRT33A KRT33B	not heteromer
5	0.553658	CS1 mean	ARSD ARSE	not heteromer
6	-0.124613	CS1 mean	SLC13A2 SLC13A5	not heteromer
7	-0.240433	CS1 mean	MATK CSK	not heteromer
8	-0.237475	CS1 mean	SCN4A SCN5A	not heteromer
9	0.663693	CS1 mean	TKTL1 TKTL2	not heteromer
10	-0.0650596	CS1 mean	SYN1 SYN3	not heteromer
11	0.68618	CS1 mean	CAMK1G CAMK1D	not heteromer
12	-0.291193	CS1 mean	CDK11A CDK11B	not heteromer
13	-0.0120842	CS1 mean	NFIX NFIC	not heteromer
14	0.0330971	CS1 mean	ST3GAL1 ST3GAL2	not heteromer
15	0.328165	CS1 mean	PAX7 PAX3	not heteromer
16	0.419625	CS1 mean	IFFO1 IFFO2	not heteromer
17	0.148977	CS1 mean	SLC6A13 SLC6A12	not heteromer
18	0.420451	CS1 mean	PRSS3 PRSS1	not heteromer
19	0.547446	CS1 mean	FMO1 FMO2	not heteromer
20	0.346954	CS1 mean	LTF TF	not heteromer
21	0.71001	CS1 mean	CLK1 CLK4	not heteromer
22	0.198342	CS1 mean	CAPN1 CAPN11	not heteromer
23		CS1 mean	RGPD5 RGPD6	not heteromer
24	0.327335	CS1 mean	CLCA1 CLCA4	not heteromer
25	-0.37855	CS1 mean	ATP1A2 ATP1A4	not heteromer
26	-0.49184	CS1 mean	RUNX3 RUNX1	not heteromer
27	0.333026	CS1 mean	BIRC3 BIRC2	not heteromer
28	0.637331	CS1 mean	KCNG1 KCNG2	not heteromer
29	0.49649	CS1 mean	BTN3A1 BTN3A2	not heteromer
30	-0.219141	CS1 mean	INSRR IGF1R	not heteromer
31	-0.288429	CS1 mean	PNPLA6 PNPLA7	not heteromer
32	0.204346	CS1 mean	APBA2 APBA1	not heteromer
33	0.353362	CS1 mean	SLC18A1 SLC18A2	not heteromer
34	-1.35208	CS1 mean	TUBG2 TUBG1	not heteromer
35	-1.63835	CS1 mean	RPL26L1 RPL26	not heteromer
36	0.120227	CS1 mean	CDH1 CDH3	not heteromer
37	0.0792564	CS1 mean	BEST2 BEST1	not heteromer
38	0.637147	CS1 mean	GPM6B PLP1	not heteromer
39	0.656798	CS1 mean	LMO3 LMO1	not heteromer
40	0.185443	CS1 mean	FAM120A FAM120C	not heteromer
41	0.442085	CS1 mean	AKR7A2 AKR7A3	heteromer
42	0.562617	CS1 mean	FOXC1 FOXC2	heteromer
43	0.142088	CS1 mean	KCNH2 KCNH6	not heteromer
44	0.342459	CS1 mean	ITIH1 ITIH3	not heteromer
45	0.726669	CS1 mean	SERPINB3 SERPINB4	not heteromer
46	0.193479	CS1 mean	CAMK2B CAMK2G	not heteromer
47	0.756777	CS1 mean	SLC2A3 SLC2A14	not heteromer
48	-0.0374384	CS1 mean	GNA15 GNA11	not heteromer
49	0.0393555	CS1 mean	WNT8A WNT8B	not heteromer
50	0.515968	CS1 mean	ELMO2 ELMO1	not heteromer
51	0.311987	CS1 mean	EPN1 EPN2	not heteromer
52	0.481053	CS1 mean	DLX3 DLX5	not heteromer
53	0.248398	CS1 mean	CNN2 CNN1	not heteromer
54	0.508283	CS1 mean	IPO5 RANBP6	not heteromer
55	0.559137	CS1 mean	ROPN1 ROPN1B	not heteromer
56	0.680812	CS1 mean	GSTO2 GSTO1	not heteromer
57	-0.0553891	CS1 mean	MTHFD2 MTHFD2L	not heteromer
58	0.612631	CS1 mean	ATXN3 ATXN3L	not heteromer
59	0.624756	CS1 mean	ACSM2B ACSM2A	not heteromer
60	-0.0962301	CS1 mean	PFKP PFKL	not heteromer
61	0.590947	CS1 mean	SP100 SP140	not heteromer
62	0.443621	CS1 mean	KLF6 KLF7	not heteromer
63	0.470883	CS1 mean	TRAM1 TRAM1L1	not heteromer
64	-0.506361	CS1 mean	CACNB1 CACNB3	not heteromer
65	-0.940775	CS1 mean	PKM PKLR	not heteromer
66	0.100824	CS1 mean	HDAC4 HDAC5	not heteromer
67	-0.244315	CS1 mean	PPP2R5B PPP2R5D	not heteromer
68	0.483906	CS1 mean	PITX1 PITX3	not heteromer
69	0.460512	CS1 mean	MAOB MAOA	not heteromer
70	-0.671939	CS1 mean	PABPC1 PABPC3	not heteromer
71	0.351966	CS1 mean	PTPN21 PTPN14	not heteromer
72	0.0535144	CS1 mean	CDC42 RAC1	not heteromer
73	0.369624	CS1 mean	EPHA8 EPHB1	not heteromer
74	-1.35846	CS1 mean	FAM50A FAM50B	not heteromer
75	0.232347	CS1 mean	RDH11 RDH12	not heteromer
76	0.231044	CS1 mean	PRKACA PRKACG	heteromer
77	0.570203	CS1 mean	RPS6KA6 RPS6KA3	not heteromer
78	0.704651	CS1 mean	LIMS2 LIMS1	not heteromer
79	0.497981	CS1 mean	FCGR2B FCGR2A	not heteromer
80	0.236074	CS1 mean	SIDT1 SIDT2	not heteromer
81	-0.214288	CS1 mean	AP1M1 AP1M2	not heteromer
82	0.494413	CS1 mean	IGF2BP2 IGF2BP3	not heteromer
83	0.429793	CS1 mean	NUAK1 NUAK2	not heteromer
84	0.416603	CS1 mean	WSCD2 WSCD1	not heteromer
85	0.227901	CS1 mean	CELSR1 CELSR2	not heteromer
86	0.599722	CS1 mean	FGF4 FGF6	not heteromer
87	0.4516	CS1 mean	CACNG5 CACNG7	not heteromer
88	-1.03557	CS1 mean	ACTB ACTG1	heteromer
89	0.456534	CS1 mean	TUBA3D TUBA3E	not heteromer
90	0.457444	CS1 mean	PAX2 PAX8	not heteromer
91	0.266973	CS1 mean	RBMS2 RBMS3	not heteromer
92	0.621278	CS1 mean	MBNL3 MBNL2	not heteromer
93	0.296485	CS1 mean	RAP1GAP RAP1GAP2	not heteromer
94	0.649422	CS1 mean	NAALAD2 FOLH1	not heteromer
95	0.705303	CS1 mean	FAP DPP4	not heteromer
96	0.0693277	CS1 mean	VDAC3 VDAC2	not heteromer
97	0.543376	CS1 mean	PGM1 PGM5	not heteromer
98	-0.617718	CS1 mean	RABL2B RABL2A	not heteromer
99	0.257943	CS1 mean	DDX43 DDX53	not heteromer
100	0.318992	CS1 mean	CXCL2 CXCL3	not heteromer
101	-0.427868	CS1 mean	CACNA1S CACNA1C	not heteromer
102	0.588478	CS1 mean	PCDHB4 PCDHB2	not heteromer
103	-0.237493	CS1 mean	SMARCD3 SMARCD2	not heteromer
104	0.355804	CS1 mean	DLG3 DLG4	not heteromer
105	0.420948	CS1 mean	SEMA5B SEMA5A	not heteromer
106	0.242344	CS1 mean	PLOD1 PLOD3	not heteromer
107	-0.00167538	CS1 mean	OXCT1 OXCT2	heteromer
108	-0.594073	CS1 mean	RRAGB RRAGA	not heteromer
109	0.375746	CS1 mean	ZNF324 ZNF324B	not heteromer
110	0.57743	CS1 mean	ZNF264 ZNF805	not heteromer
111	-0.0063575	CS1 mean	SMAP2 SMAP1	not heteromer
112	0.199741	CS1 mean	APLP2 APP	not heteromer
113	0.472376	CS1 mean	NKAIN1 NKAIN4	not heteromer
114	0.0288707	CS1 mean	FCN1 FCN2	not heteromer
115	0.342111	CS1 mean	AQP6 AQP2	not heteromer
116	0.407025	CS1 mean	CEACAM6 CEACAM8	heteromer
117	0.350188	CS1 mean	MYBPC2 MYBPC3	not heteromer
118	0.280926	CS1 mean	FTL FTHL17	not heteromer
119	0.587857	CS1 mean	TFAP2C TFAP2A	not heteromer
120	0.232533	CS1 mean	METTL2A METTL2B	not heteromer
121	0.264706	CS1 mean	FKBP1A FKBP1C	not heteromer
122	0.229287	CS1 mean	ZNF343 HKR1	not heteromer
123	0.208743	CS1 mean	EBF4 EBF3	not heteromer
124	0.584396	CS1 mean	F11 KLKB1	not heteromer
125	0.61653	CS1 mean	SIRPG SIRPB1	not heteromer
126	0.36517	CS1 mean	SLC23A2 SLC23A1	not heteromer
127	-0.0283506	CS1 mean	NOS1 NOS3	not heteromer
128	0.227425	CS1 mean	PAPOLA PAPOLB	not heteromer
129	0.550875	CS1 mean	CD209 CLEC4M	not heteromer
130	0.0177952	CS1 mean	KIF4A KIF4B	not heteromer
131	0.253498	CS1 mean	PITPNM2 PITPNM1	not heteromer
132	0.459674	CS1 mean	CPA1 CPA5	not heteromer
133	0.408664	CS1 mean	MYH7 MYH6	not heteromer
134	0.325383	CS1 mean	SLC7A8 SLC7A10	not heteromer
135	-1.41588	CS1 mean	HNRNPC HNRNPCL1	not heteromer
136	0.126694	CS1 mean	MYL6 MYL6B	not heteromer
137	0.381562	CS1 mean	NXPE1 NXPE2	not heteromer
138	0.0837402	CS1 mean	TLL2 BMP1	not heteromer
139	0.527199	CS1 mean	CRISP3 CRISP2	not heteromer
140	-0.0648409	CS1 mean	MAST3 MAST1	not heteromer
141	0.355894	CS1 mean	MAGEB2 MAGEB1	not heteromer
142	0.114771	CS1 mean	GADD45B GADD45G	not heteromer
143	-0.499652	CS1 mean	GSTT2 GSTT2B	not heteromer
144	-0.985576	CS1 mean	GGT1 GGTLC2	not heteromer
145	0.242708	CS1 mean	CYTH4 CYTH2	not heteromer
146	-0.115238	CS1 mean	SLC16A8 SLC16A3	not heteromer
147	-0.0896063	CS1 mean	SLC5A1 SLC5A4	not heteromer
148	0.579763	CS1 mean	KDELR3 KDELR2	not heteromer
149	0.415711	CS1 mean	CYB5R3 CYB5R1	not heteromer
150	0.485201	CS1 mean	PACSIN2 PACSIN1	not heteromer
151	0.177462	CS1 mean	TOM1 TOM1L2	not heteromer
152	-0.826286	CS1 mean	CHKB CHKA	not heteromer
153	0.514603	CS1 mean	CABP7 CALN1	not heteromer
154	-1.73364	CS1 mean	RPL3 RPL3L	not heteromer
155	0.296318	CS1 mean	APOL4 APOL3	not heteromer
156	0.229442	CS1 mean	APOL1 APOL2	not heteromer
157	-0.779952	CS1 mean	MYH9 MYH14	not heteromer
158	0.387224	CS1 mean	GZMH GZMB	not heteromer
159	-0.99052	CS1 mean	PSMB5 PSMB8	not heteromer
160	-0.635844	CS1 mean	YY1 YY2	not heteromer
161	0.169316	CS1 mean	GMPR2 GMPR	not heteromer
162	0.301288	CS1 mean	RIMS4 RIMS3	not heteromer
163	0.177942	CS1 mean	BMP7 BMP6	not heteromer
164	0.296403	CS1 mean	CHRNA4 CHRNA2	not heteromer
165	0.106048	CS1 mean	RASSF2 RASSF4	not heteromer
166	0.0651243	CS1 mean	PROKR2 PROKR1	not heteromer
167	0.69094	CS1 mean	MYL9 MYL5	not heteromer
168	-0.678028	CS1 mean	RPRD1B RPRD1A	not heteromer
169	0.375012	CS1 mean	CST4 CST1	not heteromer
170	0.600106	CS1 mean	MAP1LC3A MAP1LC3C	not heteromer
171	0.461087	CS1 mean	TNNC2 TNNC1	not heteromer
172	0.25296	CS1 mean	CELF4 CELF3	not heteromer
173	-0.104972	CS1 mean	MYL12A MYL12B	not heteromer
174	0.132723	CS1 mean	CSTF2 CSTF2T	not heteromer
175	-1.15962	CS1 mean	NKAP NKAPL	not heteromer
176	0.649332	CS1 mean	AMMECR1 AMMECR1L	not heteromer
177	-1.36584	CS1 mean	NAA10 NAA11	not heteromer
178	0.488488	CS1 mean	KCND1 KCND3	not heteromer
179	0.760818	CS1 mean	RAB40AL RAB40A	not heteromer
180	-0.817643	CS1 mean	PGK1 PGK2	not heteromer
181	0.377719	CS1 mean	CDK16 CDK18	not heteromer
182	-0.611364	CS1 mean	PCYT1B PCYT1A	not heteromer
183	-0.537929	CS1 mean	TAF7L TAF7	not heteromer
184	0.567302	CS1 mean	ARMCX3 ARMC10	not heteromer
185	0.498633	CS1 mean	FGF14 FGF12	not heteromer
186	0.502511	CS1 mean	SLC25A15 SLC25A2	not heteromer
187	0.520955	CS1 mean	KATNAL1 KATNA1	not heteromer
188	0.0734892	CS1 mean	CORO1A CORO1B	not heteromer
189	0.348956	CS1 mean	CBLN1 CBLN3	not heteromer
190	0.14993	CS1 mean	MMP15 MMP14	not heteromer
191	0.271249	CS1 mean	NME3 NME4	not heteromer
192	0.238512	CS1 mean	NDRG4 NDRG1	not heteromer
193	0.353666	CS1 mean	HAS3 HAS1	not heteromer
194	-0.0082845	CS1 mean	SLC7A6 SLC7A7	not heteromer
195	0.140749	CS1 mean	ABCC1 ABCC3	not heteromer
196	0.0950909	CS1 mean	NOMO3 NOMO2	not heteromer
197	0.349461	CS1 mean	RHBDL1 RHBDL3	not heteromer
198	-1.01535	CS1 mean	GSPT1 GSPT2	not heteromer
199	0.443467	CS1 mean	SLC6A2 SLC6A3	not heteromer
200	0.328042	CS1 mean	CA2 CA1	not heteromer
201	0.417992	CS1 mean	STMN2 STMN1	not heteromer
202	0.68458	CS1 mean	TNFRSF10A TNFRSF10B	heteromer
203	0.0230165	CS1 mean	BNIP3L BNIP3	not heteromer
204	-0.463063	CS1 mean	TUBB4A TUBB3	not heteromer
205	0.325006	CS1 mean	CKM CKB	not heteromer
206	0.172698	CS1 mean	LILRB1 LILRB2	not heteromer
207	0.426498	CS1 mean	OLFM2 OLFM1	not heteromer
208	0.667855	CS1 mean	ZNF419 ZNF773	not heteromer
209	-1.18679	CS1 mean	AURKC AURKB	not heteromer
210	0.644713	CS1 mean	LGALS13 LGALS16	not heteromer
211	0.117777	CS1 mean	SLC1A5 SLC1A4	not heteromer
212	-0.150582	CS1 mean	CEACAM4 CEACAM3	not heteromer
213	0.131164	CS1 mean	CD33 SIGLEC6	not heteromer
214	0.376291	CS1 mean	CRX OTX2	not heteromer
215	-0.00616547	CS1 mean	ATP1A3 ATP4A	not heteromer
216	0.294168	CS1 mean	GRIN2D GRIN2C	not heteromer
217	0.255042	CS1 mean	RAB3D RAB3A	not heteromer
218	-1.69896	CS1 mean	GAPDHS GAPDH	not heteromer
219	-0.260678	CS1 mean	USF2 USF1	not heteromer
220	0.0556538	CS1 mean	PBX4 PBX1	not heteromer
221	-0.2363	CS1 mean	GRIK5 GRIK4	not heteromer
222	-0.779114	CS1 mean	CBLL1 CBLL2	not heteromer
223	0.64684	CS1 mean	STEAP1B STEAP1	not heteromer
224	-0.473443	CS1 mean	H2AFV H2AFZ	not heteromer
225	0.457531	CS1 mean	DNAJB6 DNAJB7	not heteromer
226	0.153437	CS1 mean	CRHR2 CRHR1	not heteromer
227	0.644487	CS1 mean	NPTX2 NPTX1	not heteromer
228	0.550101	CS1 mean	CNTNAP3 CNTNAP3B	not heteromer
229	0.531473	CS1 mean	RLN2 RLN1	not heteromer
230	-1.61471	CS1 mean	DDX50 DDX21	not heteromer
231	0.173326	CS1 mean	UNC5B UNC5A	not heteromer
232	0.126303	CS1 mean	SORCS1 SORCS3	not heteromer
233	0.0824426	CS1 mean	WNT3 WNT3A	not heteromer
234	0.360281	CS1 mean	P2RX1 P2RX4	not heteromer
235	0.418133	CS1 mean	KRT37 KRT38	not heteromer
236	0.107082	CS1 mean	ENO3 ENO2	not heteromer
237	0.35185	CS1 mean	ALDH3A1 ALDH3B2	not heteromer
238	0.583684	CS1 mean	CCL7 CCL13	not heteromer
239	0.614614	CS1 mean	CCL8 CCL11	not heteromer
240	-0.13561	CS1 mean	RAB5C RAB5B	not heteromer
241	0.192194	CS1 mean	ALOX12 ALOX15	not heteromer
242	-0.795158	CS1 mean	HLF TEF	not heteromer
243	0.170015	CS1 mean	MYH1 MYH2	not heteromer
244	0.49661	CS1 mean	PHOX2B PHOX2A	not heteromer
245	0.614214	CS1 mean	PF4V1 PF4	not heteromer
246	0.211087	CS1 mean	TRIM2 TRIM3	not heteromer
247	0.339135	CS1 mean	CRYAB CRYAA	not heteromer
248	0.476029	CS1 mean	CPT1A CPT1B	not heteromer
249	0.590675	CS1 mean	FOLR3 FOLR2	not heteromer
250	-0.123482	CS1 mean	GALNT18 GALNT9	not heteromer
251	0.712149	CS1 mean	SLC35F2 SLC35F1	not heteromer
252	0.201419	CS1 mean	AIP AIPL1	not heteromer
253	0.240418	CS1 mean	ASIC1 ASIC3	not heteromer
254	0.64623	CS1 mean	WNT5B WNT7B	not heteromer
255	-1.69546	CS1 mean	MAGOHB MAGOH	not heteromer
256	-1.49359	CS1 mean	PRMT8 PRMT1	not heteromer
257	0.0834108	CS1 mean	ALDH2 ALDH1B1	not heteromer
258	0.592259	CS1 mean	FZD10 FZD9	not heteromer
259	0.526638	CS1 mean	COPS7A COPS7B	not heteromer
260	-0.273206	CS1 mean	GNB3 GNB2	not heteromer
261	-0.0818288	CS1 mean	CHPT1 CEPT1	not heteromer
262	0.450789	CS1 mean	CLEC4A CLEC4C	not heteromer
263	0.345198	CS1 mean	GABRR2 GABRR1	not heteromer
264	0.246151	CS1 mean	SERINC1 SERINC3	not heteromer
265	0.333773	CS1 mean	PPARD PPARA	not heteromer
266	0.677569	CS1 mean	RBM24 RBM38	not heteromer
267	0.266424	CS1 mean	HDGFL1 HDGF	not heteromer
268	0.661879	CS1 mean	VNN1 VNN2	not heteromer
269	0.707692	CS1 mean	SLC17A2 SLC17A3	not heteromer
270	0.248935	CS1 mean	SLC22A2 SLC22A1	not heteromer
271	0.390569	CS1 mean	SMOC2 SMOC1	not heteromer
272	0.532859	CS1 mean	BTN2A1 BTN2A2	not heteromer
273	0.419761	CS1 mean	GRM6 GRM4	not heteromer
274	0.25576	CS1 mean	THBS4 THBS3	not heteromer
275	0.512882	CS1 mean	BTNL8 BTNL3	not heteromer
276	0.524733	CS1 mean	CDH6 CDH12	not heteromer
277	0.135109	CS1 mean	SLC12A7 SLC12A4	not heteromer
278	0.000713648	CS1 mean	CSNK1A1 CSNK1A1L	not heteromer
279	0.617319	CS1 mean	ATP6V0E1 ATP6V0E2	not heteromer
280	0.569229	CS1 mean	CNTN3 CNTN4	not heteromer
281	0.283872	CS1 mean	RBP2 RBP5	not heteromer
282	-0.0297113	CS1 mean	GNAT1 GNAZ	not heteromer
283	-3.58768	CS1 mean	NCBP2 NCBP2L	not heteromer
284	0.325715	CS1 mean	MAPKAPK3 MAPKAPK2	not heteromer
285	0.530342	CS1 mean	AADAC AADACL2	not heteromer
286	-0.230074	CS1 mean	SLC4A3 SLC4A2	not heteromer
287	0.157005	CS1 mean	LMAN2L LMAN2	not heteromer
288	-0.155626	CS1 mean	KCNIP3 KCNIP2	not heteromer
289	-0.096798	CS1 mean	FAHD2A FAHD2B	not heteromer
290	0.0551912	CS1 mean	ZAP70 SYK	not heteromer
291	0.0918977	CS1 mean	PCSK4 FURIN	not heteromer
292	0.557498	CS1 mean	REG1A REG1B	not heteromer
293	0.476191	CS1 mean	SLC9A2 SLC9A4	not heteromer
294	0.103841	CS1 mean	FHL2 FHL3	heteromer
295	0.502297	CS1 mean	HPCAL1 HPCA	not heteromer
296	0.563062	CS1 mean	OPRD1 OPRL1	not heteromer
297	0.24044	CS1 mean	AMPD2 AMPD3	not heteromer
298	-0.132641	CS1 mean	KCNC4 KCNC3	not heteromer
299	-1.26206	CS1 mean	HDAC1 HDAC3	not heteromer
300	0.393794	CS1 mean	FBXO6 FBXO44	not heteromer
301	0.369502	CS1 mean	BMP8B BMP8A	not heteromer
302	0.570557	CS1 mean	GBP3 GBP1	not heteromer
303	-0.605659	CS1 mean	GPR89A GPR89B	not heteromer
304	-0.0376542	CS1 mean	SLC2A1 SLC2A4	not heteromer
305	0.324087	CS1 mean	PRDX1 PRDX2	not heteromer
306	0.31393	CS1 mean	IRF6 IRF5	not heteromer
307	0.420045	CS1 mean	MARC2 MARC1	not heteromer
308	0.410397	CS1 mean	CHRNB4 CHRNB2	not heteromer
309	0.480022	CS1 mean	MMP8 MMP27	not heteromer
310	0.686922	CS1 mean	CRYGD CRYGB	not heteromer
311	0.477435	CS1 mean	RAB32 RAB38	not heteromer
312	-0.0571414	CS1 mean	ZNF430 ZNF100	not heteromer
313	-0.219708	CS1 mean	NR4A3 NR4A2	not heteromer
314	0.54006	CS1 mean	ONECUT2 ONECUT3	not heteromer
315	0.481557	CS1 mean	ACOT2 ACOT1	not heteromer
316	0.44273	CS1 mean	IFIT3 IFIT2	not heteromer
317	0.340882	CS1 mean	DUSP1 DUSP2	not heteromer
318	0.592947	CS1 mean	GRIA2 GRIA4	not heteromer
319	0.617506	CS1 mean	PCDHB8 PCDHB13	not heteromer
320	0.584246	CS1 mean	PCDHB12 PCDHB11	not heteromer
321	0.285024	CS1 mean	LYZL1 LYZL2	not heteromer
322	0.0733246	CS1 mean	SMAD9 SMAD3	not heteromer
323	0.567934	CS1 mean	KBTBD7 KBTBD6	not heteromer
324	0.409966	CS1 mean	PAIP2 PAIP2B	not heteromer
325	0.152338	CS1 mean	ZFP30 ZNF461	not heteromer
326	0.506071	CS1 mean	TRIM6 TRIM5	not heteromer
327	0.113265	CS1 mean	ADCY7 ADCY4	not heteromer
328	0.813329	CS1 mean	TAS2R7 TAS2R9	not heteromer
329	0.00393844	CS1 mean	HCRTR1 HCRTR2	not heteromer
330	0.428039	CS1 mean	CCR2 CCR5	not heteromer
331	-0.609737	CS1 mean	OCM OCM2	not heteromer
332	-0.639682	CS1 mean	CCZ1 CCZ1B	not heteromer
333	-0.588535	CS1 mean	SLC25A51 SLC25A52	not heteromer
334	0.172254	CS1 mean	NUDT10 NUDT11	not heteromer
335	0.69796	CS1 mean	SFTPA1 SFTPA2	not heteromer
336	-0.989208	CS1 mean	DDX39A DDX39B	not heteromer
337	-0.0166257	CS1 mean	PKN1 PKN3	not heteromer
338		CS1 mean	ADGRE5 ADGRE2	not heteromer
339	0.0573315	CS1 mean	GIPC1 GIPC3	not heteromer
340	0.492723	CS1 mean	ORMDL2 ORMDL3	not heteromer
341	-1.00701	CS1 mean	TUBA1B TUBA1C	not heteromer
342	0.695757	CS1 mean	SERPINA7 SERPINA9	not heteromer
343	0.371733	CS1 mean	SLC36A1 SLC36A2	not heteromer
344	0.144987	CS1 mean	MC3R MC5R	not heteromer
345	0.577969	CS1 mean	FAM209A FAM209B	not heteromer
346	0.47814	CS1 mean	PMEPA1 LDLRAD4	not heteromer
347	0.684605	CS1 mean	KCNK15 KCNK3	not heteromer
348	0.0859421	CS1 mean	PSG8 PSG1	not heteromer
349		CS1 mean	OR2B6 OR2B2	not heteromer
350	0.186289	CS1 mean	CPNE5 CPNE9	not heteromer
351	0.523711	CS1 mean	CXCL6 CXCL5	not heteromer
352	0.381719	CS1 mean	SCGB1D2 SCGB1D1	not heteromer
353	0.123698	CS1 mean	MT1G MT1M	not heteromer
354	-0.0836197	CS1 mean	MT2A MT1B	not heteromer
355	0.372798	CS1 mean	PIWIL1 PIWIL3	not heteromer
356	0.533866	CS1 mean	RAP2A RAP2B	not heteromer
357	-0.746677	CS1 mean	RNF113A RNF113B	not heteromer
358	0.34065	CS1 mean	SEPT6 SEPT8	not heteromer
359	0.237889	CS1 mean	HS3ST3B1 HS3ST3A1	not heteromer
360	0.233007	CS1 mean	SLC25A35 SLC25A34	not heteromer
361	0.306341	CS1 mean	NT5C NT5M	not heteromer
362	0.403386	CS1 mean	BARHL1 BARHL2	not heteromer
363	0.208037	CS1 mean	NPBWR2 NPBWR1	not heteromer
364	-1.03	CS1 mean	SNRPB SNRPN	not heteromer
365	0.124391	CS1 mean	ZNF133 ZNF337	not heteromer
366	0.478542	CS1 mean	OVOL2 OVOL1	not heteromer
367	-0.10134	CS1 mean	GPR42 FFAR3	not heteromer
368	-0.810666	CS1 mean	COX6B1 COX6B2	not heteromer
369	0.254856	CS1 mean	RRAS HRAS	not heteromer
370	-0.174246	CS1 mean	STAT5A STAT5B	not heteromer
371	0.32691	CS1 mean	PRKCG PRKCB	not heteromer
372	0.258204	CS1 mean	PZP A2M	not heteromer
373	0.10752	CS1 mean	AIF1L AIF1	not heteromer
374	0.564858	CS1 mean	CTAG2 CTAG1B	not heteromer
375	-1.32045	CS1 mean	HNRNPH2 HNRNPH1	not heteromer
376	0.519509	CS1 mean	ZNF484 ZNF41	not heteromer
377	0.572109	CS1 mean	ATP13A4 ATP13A5	not heteromer
378		CS1 mean	OR7A10 OR7A17	not heteromer
379		CS1 mean	OR7C2 OR7C1	not heteromer
380		CS1 mean	OR1E2 OR1E1	not heteromer
381	0.166797	CS1 mean	LRFN1 LRFN4	not heteromer
382	-0.378908	CS1 mean	DGCR6L DGCR6	not heteromer
383	-0.0278454	CS1 mean	SDF2L1 SDF2	not heteromer
384	0.472891	CS1 mean	RFPL1 RFPL3	not heteromer
385	0.579024	CS1 mean	ADORA2A ADORA2B	not heteromer
386	-0.0570477	CS1 mean	IGLL1 IGLL5	not heteromer
387	0.382521	CS1 mean	RAC2 RHOB	not heteromer
388	0.3535	CS1 mean	APOBEC3F APOBEC3D	not heteromer
389	0.408894	CS1 mean	CPA4 CPA2	not heteromer
390	0.184022	CS1 mean	FLNC FLNA	not heteromer
391	0.335318	CS1 mean	TMOD2 TMOD3	not heteromer
392	-0.00903488	CS1 mean	USP6 USP32	not heteromer
393	-0.232444	CS1 mean	SIGLEC9 SIGLEC7	not heteromer
394	-0.259154	CS1 mean	KLF16 KLF13	not heteromer
395	0.196878	CS1 mean	SYT5 SYT2	not heteromer
396	0.0392117	CS1 mean	KCNA5 KCNA6	not heteromer
397	0.0793899	CS1 mean	SLC27A1 SLC27A4	not heteromer
398	0.571411	CS1 mean	ZNF557 ZNF558	not heteromer
399	0.530623	CS1 mean	GATA5 GATA4	not heteromer
400	-2.91775	CS1 mean	EIF2S3 EIF2S3B	not heteromer
401	0.336101	CS1 mean	SLC6A8 SLC6A1	not heteromer
402	0.629962	CS1 mean	DUSP9 DUSP7	not heteromer
403	0.222333	CS1 mean	NUTM2F NUTM2G	not heteromer
404	0.495131	CS1 mean	FBP2 FBP1	not heteromer
405	0.536055	CS1 mean	ULBP2 RAET1L	not heteromer
406	0.47847	CS1 mean	C1QL1 C1QL4	not heteromer
407	-1.0568	CS1 mean	ATP6V1E1 ATP6V1E2	not heteromer
408	0.413173	CS1 mean	ZNF141 ZNF732	not heteromer
409	-0.388172	CS1 mean	CHMP1A CHMP1B	heteromer
410	-0.373536	CS1 mean	COX7B COX7B2	not heteromer
411	0.314438	CS1 mean	SLC34A1 SLC34A3	not heteromer
412	0.304627	CS1 mean	AOC3 AOC2	not heteromer
413	-0.429229	CS1 mean	RHOXF2 RHOXF2B	not heteromer
414	0.00632802	CS1 mean	PDHA1 PDHA2	not heteromer
415	0.509032	CS1 mean	ZSCAN5A ZSCAN5C	not heteromer
416	0.665546	CS1 mean	USP29 USP26	not heteromer
417	-1.24575	CS1 mean	CCT6B CCT6A	not heteromer
418		CS1 mean	SLX1A SLX1B	not heteromer
419	0.227629	CS1 mean	H3F3B H3F3C	not heteromer
420	-2.05126	CS1 mean	EIF5A EIF5AL1	not heteromer
421	0.420904	CS1 mean	CLEC10A ASGR1	not heteromer
422	0.0143668	CS1 mean	SLC52A1 SLC52A2	not heteromer
423	-0.0553492	CS1 mean	PCED1A PCED1B	not heteromer
424	0.453334	CS1 mean	RHBG RHCG	not heteromer
425	0.414965	CS1 mean	CRP APCS	not heteromer
426	0.229904	CS1 mean	RAB25 RAB11B	not heteromer
427	0.630744	CS1 mean	FCRL2 FCRL1	not heteromer
428	0.519872	CS1 mean	BHMT2 BHMT	not heteromer
429	0.588032	CS1 mean	CHIT1 CHIA	not heteromer
430	0.00940439	CS1 mean	TMCC2 TMCC1	not heteromer
431	-0.221881	CS1 mean	TCEAL4 TCEAL2	not heteromer
432	0.272693	CS1 mean	CSNK1G2 CSNK1E	not heteromer
433	0.355909	CS1 mean	HRASLS2 PLA2G16	not heteromer
434		CS1 mean	LARGE1 LARGE2	not heteromer
435	0.45237	CS1 mean	SEC14L4 SEC14L6	not heteromer
436	0.396286	CS1 mean	MKRN1 MKRN3	not heteromer
437	0.534624	CS1 mean	BTG1 BTG2	not heteromer
438	0.325198	CS1 mean	LOXL2 LOXL4	not heteromer
439	0.0394644	CS1 mean	GSTM1 GSTM4	not heteromer
440	-0.162534	CS1 mean	SLC38A2 SLC38A4	not heteromer
441	0.361589	CS1 mean	SAA2 SAA1	not heteromer
442	0.511839	CS1 mean	PRH2 PRH1	not heteromer
443		CS1 mean	RTL8C RTL8A	not heteromer
444	0.29929	CS1 mean	MTNR1B MTNR1A	not heteromer
445	0.464903	CS1 mean	HOOK1 HOOK3	not heteromer
446	0.522167	CS1 mean	DSC2 DSC3	not heteromer
447	-0.124218	CS1 mean	FADS2 FADS3	not heteromer
448	0.492659	CS1 mean	SLC37A2 SLC37A1	not heteromer
449	0.537478	CS1 mean	UBQLN1 UBQLN2	not heteromer
450	0.640126	CS1 mean	CTSL CTSV	not heteromer
451	0.498212	CS1 mean	UGT2A3 UGT2A1	not heteromer
452	0.428611	CS1 mean	UGT2B28 UGT2B11	not heteromer
453	-0.00601321	CS1 mean	FAM71F1 FAM71F2	not heteromer
454	-0.674838	CS1 mean	AKIRIN2 AKIRIN1	not heteromer
455	-0.0858481	CS1 mean	PRPH DES	not heteromer
456	-0.949466	CS1 mean	HNRNPA1 HNRNPA1L2	not heteromer
457	0.296904	CS1 mean	HEY2 HEY1	not heteromer
458	0.207265	CS1 mean	CHST5 CHST6	not heteromer
459	-0.108571	CS1 mean	DYNC1LI2 DYNC1LI1	not heteromer
460	-0.358839	CS1 mean	ZNF670-ZNF695 ZNF720	not heteromer
461	0.385772	CS1 mean	WNT10A WNT10B	not heteromer
462	0.502853	CS1 mean	RCBTB1 RCBTB2	not heteromer
463	-0.693174	CS1 mean	CSH1 CSH2	not heteromer
464	0.357135	CS1 mean	SCN2A SCN3A	not heteromer
465	0.502758	CS1 mean	IL36G IL36A	not heteromer
466	-0.816683	CS1 mean	CFC1 CFC1B	not heteromer
467	0.223674	CS1 mean	HS6ST1 HS6ST3	not heteromer
468	0.678012	CS1 mean	NIPSNAP3A NIPSNAP3B	not heteromer
469	0.120674	CS1 mean	LRRC8A LRRC8E	not heteromer
470	0.385072	CS1 mean	TOR1B TOR1A	not heteromer
471		CS1 mean	OR1J1 OR1J4	not heteromer
472		CS1 mean	OR1L4 OR1L6	not heteromer
473	-0.344163	CS1 mean	PIM1 PIM3	not heteromer
474	-0.291117	CS1 mean	TMEM63B TMEM63A	not heteromer
475	-0.0308414	CS1 mean	TUBB2A TUBB2B	not heteromer
476	-0.18923	CS1 mean	MYO7A MYO7B	not heteromer
477	0.326132	CS1 mean	ARRB1 ARRB2	heteromer
478	-0.190838	CS1 mean	RNF121 RNF175	not heteromer
479	0.703444	CS1 mean	DDX60 DDX60L	not heteromer
480	0.661712	CS1 mean	CASP5 CASP4	not heteromer
481	0.618852	CS1 mean	THBS1 THBS2	not heteromer
482	0.252169	CS1 mean	DUOX1 DUOX2	not heteromer
483	-0.143633	CS1 mean	SLC28A2 SLC28A1	not heteromer
484	0.410464	CS1 mean	IFI44L IFI44	not heteromer
485	0.613288	CS1 mean	LHCGR FSHR	not heteromer
486	0.372267	CS1 mean	RAB1A RAB8B	not heteromer
487	0.303809	CS1 mean	TRIM54 TRIM63	heteromer
488	0.672576	CS1 mean	CYP2C9 CYP2C19	not heteromer
489	0.490588	CS1 mean	HERC6 HERC5	not heteromer
490	0.658162	CS1 mean	NDST4 NDST3	not heteromer
491	0.265121	CS1 mean	ALG10 ALG10B	not heteromer
492	0.6108	CS1 mean	SLC7A1 SLC7A3	not heteromer
493	0.277717	CS1 mean	RDH16 SDR9C7	not heteromer
494	0.379538	CS1 mean	KRT71 KRT73	not heteromer
495	0.227115	CS1 mean	RHOF RHOD	not heteromer
496	0.184947	CS1 mean	CYP1A1 CYP1A2	not heteromer
497	-1.09322	CS1 mean	GOLGA6D GOLGA6A	not heteromer
498	0.14163	CS1 mean	ZNF710 ZNF366	not heteromer
499	-0.531852	CS1 mean	UNC45A UNC45B	not heteromer
500	0.224757	CS1 mean	SLC5A2 SLC5A10	not heteromer
501	0.0491217	CS1 mean	ITGAX ITGAD	not heteromer
502	-0.179101	CS1 mean	CLEC18B CLEC18C	not heteromer
503	0.0290674	CS1 mean	DPEP3 DPEP2	not heteromer
504	0.201566	CS1 mean	ABCA8 ABCA9	not heteromer
505	0.476244	CS1 mean	FN3KRP FN3K	not heteromer
506	0.579252	CS1 mean	P3H4 CRTAP	not heteromer
507	0.62163	CS1 mean	ZIM3 ZFP1	not heteromer
508	0.108108	CS1 mean	IFITM3 IFITM2	not heteromer
509	-1.14569	CS1 mean	PSMB6 PSMB9	not heteromer
510	0.280161	CS1 mean	SIGLEC10 SIGLEC11	not heteromer
511	0.428858	CS1 mean	KLK3 KLK2	not heteromer
512	0.324277	CS1 mean	SLC2A5 SLC2A7	not heteromer
513	0.214952	CS1 mean	PADI1 PADI4	not heteromer
514	0.543194	CS1 mean	CELA3A CELA3B	not heteromer
515	0.328988	CS1 mean	TBX19 TBXT	not heteromer
516	0.0620921	CS1 mean	XCL1 XCL2	not heteromer
517	0.324107	CS1 mean	RGS5 RGS16	not heteromer
518	0.380549	CS1 mean	CTSK CTSS	not heteromer
519	0.375168	CS1 mean	S100A7 S100A7A	not heteromer
520	-0.2198	CS1 mean	ARF1 ARF6	not heteromer
521	0.494749	CS1 mean	LEFTY2 LEFTY1	not heteromer
522	0.290227	CS1 mean	PYCR2 PYCR1	not heteromer
523	0.36615	CS1 mean	WNT9A WNT9B	not heteromer
524	-0.315955	CS1 mean	PPFIA4 PPFIA3	not heteromer
525	0.525153	CS1 mean	REG3G REG3A	not heteromer
526	0.587363	CS1 mean	ZNF514 ZNF713	not heteromer
527	0.628668	CS1 mean	ZNF385B ZNF385D	not heteromer
528	-0.0774628	CS1 mean	CTDSP1 CTDSP2	not heteromer
529	-0.586347	CS1 mean	FAM86B2 FAM86B1	not heteromer
530	0.37218	CS1 mean	SNCA SNCG	not heteromer
531	0.645206	CS1 mean	UGT3A1 UGT3A2	not heteromer
532	-0.504446	CS1 mean	GTF2H2 GTF2H2C	not heteromer
533	0.464097	CS1 mean	MEGF10 MEGF11	not heteromer
534	0.633988	CS1 mean	GLRA1 GLRA4	not heteromer
535	0.676791	CS1 mean	ZNF300 ZNF630	not heteromer
536	0.592344	CS1 mean	BOD1 BOD1L2	not heteromer
537	0.269059	CS1 mean	TENM2 TENM4	not heteromer
538	0.23727	CS1 mean	HIGD2A HIGD2B	not heteromer
539	-0.185216	CS1 mean	SCUBE3 SCUBE1	not heteromer
540	0.341285	CS1 mean	GPR6 GPR3	not heteromer
541	0.663382	CS1 mean	TAAR6 TAAR8	not heteromer
542	0.610635	CS1 mean	DYNLT1 DYNLT3	heteromer
543	0.595966	CS1 mean	RBAK ZNF12	not heteromer
544	0.221559	CS1 mean	PURB PURA	not heteromer
545	-0.336622	CS1 mean	SPIN2A SPIN2B	not heteromer
546	0.404568	CS1 mean	AWAT2 AWAT1	not heteromer
547	-1.20646	CS1 mean	RBMX RBMXL1	not heteromer
548	0.234362	CS1 mean	MAGEA4 MAGEA1	not heteromer
549	-1.84676	CS1 mean	RPL10 RPL10L	not heteromer
550	0.575671	CS1 mean	PMP2 FABP4	not heteromer
551	0.536575	CS1 mean	CDKN2B CDKN2A	not heteromer
552		CS1 mean	CBWD5 CBWD3	not heteromer
553		CS1 mean	OR13C4 OR13C3	not heteromer
554	0.278516	CS1 mean	ACTL7B ACTL7A	not heteromer
555	0.566108	CS1 mean	ANKRD30A ANKRD30B	not heteromer
556	0.565824	CS1 mean	GLUD1 GLUD2	not heteromer
557	0.392855	CS1 mean	EIF4EBP2 EIF4EBP1	not heteromer
558	0.275915	CS1 mean	TCF7L2 TCF7L1	not heteromer
559	-0.231267	CS1 mean	CNNM2 CNNM4	not heteromer
560	0.264807	CS1 mean	SLC43A1 SLC43A2	not heteromer
561	0.563941	CS1 mean	GLB1L2 GLB1L3	not heteromer
562	0.731514	CS1 mean	FEZ1 FEZ2	not heteromer
563	-0.102116	CS1 mean	TAGLN TAGLN2	not heteromer
564	0.163188	CS1 mean	SLC22A9 SLC22A25	not heteromer
565	0.286295	CS1 mean	MMP3 MMP10	not heteromer
566	0.322696	CS1 mean	MIA2 CTAGE1	not heteromer
567	0.536937	CS1 mean	BTBD11 ABTB2	not heteromer
568	0.355592	CS1 mean	AKR1C2 AKR1C1	not heteromer
569	-0.126851	CS1 mean	FLI1 ERG	not heteromer
570	0.53993	CS1 mean	SLC25A4 SLC25A6	not heteromer
571	0.175243	CS1 mean	TMEM132D TMEM132C	not heteromer
572	0.464449	CS1 mean	CCDC74B CCDC74A	not heteromer
573	0.329573	CS1 mean	MZT2B MZT2A	not heteromer
574	0.247789	CS1 mean	GRM1 GRM5	not heteromer
575	0.332404	CS1 mean	CARHSP1 CSDC2	not heteromer
576	0.0860394	CS1 mean	RGPD3 RGPD4	not heteromer
577		CS1 mean	OR14K1 OR14A2	not heteromer
578		CS1 mean	GOLGA8F GOLGA8G	not heteromer
579	0.568517	CS1 mean	ZDHHC7 ZDHHC3	not heteromer
580	-0.642508	CS1 mean	GRAP GRB2	not heteromer
581	0.578343	CS1 mean	ABCA6 ABCA10	not heteromer
582	0.307732	CS1 mean	TRIM11 TRIM17	not heteromer
583		CS1 mean	MAGED4 MAGED4B	not heteromer
584	-0.188889	CS1 mean	SRSF12 SRSF10	not heteromer
585	0.5153	CS1 mean	SLFN13 SLFN11	not heteromer
586	0.551471	CS1 mean	SEPT14 SEPT10	not heteromer
587	-0.581262	CS1 mean	RSPH10B RSPH10B2	not heteromer
588	-0.574126	CS1 mean	TRIM74 TRIM73	not heteromer
589	-0.431705	CS1 mean	KIF5A KIF5C	not heteromer
590	0.4386	CS1 mean	NAT2 NAT1	not heteromer
591	0.373412	CS1 mean	CLDN17 CLDN8	not heteromer
592	0.366114	CS1 mean	KCNS2 KCNS3	not heteromer
593	0.239637	CS1 mean	FAM122B FAM122A	not heteromer
594	0.098183	CS1 mean	PRG3 PRG2	not heteromer
595	-0.40501	CS1 mean	UTP14A UTP14C	not heteromer
596	0.403749	CS1 mean	MAPK13 MAPK12	not heteromer
597	0.739768	CS1 mean	DHRS4 DHRS4L2	not heteromer
598	-1.22904	CS1 mean	DDX19B DDX19A	not heteromer
599	-0.0383492	CS1 mean	KCNJ15 KCNJ10	not heteromer
600	-0.199634	CS1 mean	MX1 MX2	not heteromer
601		CS1 mean	TENT5B TENT5C	not heteromer
602	0.636261	CS1 mean	CD1D CD1E	not heteromer
603	0.486451	CS1 mean	CD1A CD1B	not heteromer
604	0.443753	CS1 mean	TMED4 TMED9	not heteromer
605	0.178128	CS1 mean	PAGE5 PAGE2B	not heteromer
606	0.390904	CS1 mean	ITLN2 ITLN1	not heteromer
607	0.0520999	CS1 mean	SV2A SV2B	not heteromer
608	0.511829	CS1 mean	CBR1 CBR3	not heteromer
609	0.256553	CS1 mean	PGLYRP3 PGLYRP4	not heteromer
610	0.162689	CS1 mean	TPPP3 TPPP	not heteromer
611		CS1 mean	OR3A3 OR3A2	not heteromer
612	0.372497	CS1 mean	ATAD3B ATAD3A	not heteromer
613	0.393825	CS1 mean	ABCG1 ABCG4	not heteromer
614	0.229115	CS1 mean	ZNF66 ZNF737	not heteromer
615	0.363431	CS1 mean	LCN1 OBP2B	not heteromer
616	0.303556	CS1 mean	BRSK1 BRSK2	not heteromer
617	0.656928	CS1 mean	CYP11B1 CYP11B2	not heteromer
618	0.429798	CS1 mean	USP41 USP18	not heteromer
619		CS1 mean	OR7G1 OR7G2	not heteromer
620	0.664434	CS1 mean	IP6K3 IP6K1	not heteromer
621	0.223142	CS1 mean	GNG3 GNG8	not heteromer
622	0.692477	CS1 mean	CYP4A22 CYP4A11	not heteromer
623	0.411939	CS1 mean	ZYG11B ZYG11A	not heteromer
624	0.266006	CS1 mean	CAMK2N1 CAMK2N2	not heteromer
625	0.651553	CS1 mean	GBP4 GBP7	not heteromer
626		CS1 mean	OR2M5 OR2M3	not heteromer
627	0.340333	CS1 mean	KCNJ9 KCNJ11	not heteromer
628	0.372186	CS1 mean	VANGL2 VANGL1	not heteromer
629	0.465541	CS1 mean	FAM71A FAM71B	not heteromer
630	0.491281	CS1 mean	TNFAIP8L2 TNFAIP8L1	not heteromer
631	-0.135112	CS1 mean	LCE3D LCE3E	not heteromer
632	0.445576	CS1 mean	FZD5 FZD8	not heteromer
633	0.592818	CS1 mean	ALPP ALPG	not heteromer
634	0.395899	CS1 mean	FAM19A4 FAM19A2	not heteromer
635	0.482375	CS1 mean	CXCR1 CXCR2	not heteromer
636	0.2999	CS1 mean	CRYBA2 CRYBA4	not heteromer
637	0.576639	CS1 mean	MNDA PYHIN1	not heteromer
638	0.47026	CS1 mean	PLSCR2 PLSCR1	not heteromer
639	0.192451	CS1 mean	SLC6A20 SLC6A19	not heteromer
640	0.716537	CS1 mean	S100P S100Z	not heteromer
641	0.470417	CS1 mean	CLDN19 CLDN7	not heteromer
642	0.220435	CS1 mean	SLC9B1 SLC9B2	not heteromer
643	0.599217	CS1 mean	GPR85 GPR173	not heteromer
644	-0.160804	CS1 mean	PTTG1 PTTG2	not heteromer
645	-0.140331	CS1 mean	SP8 SP9	not heteromer
646	0.5296	CS1 mean	FABP5 FABP12	not heteromer
647	0.394295	CS1 mean	SLC35G3 SLC35G5	not heteromer
648	-0.269783	CS1 mean	SPAG11B SPAG11A	not heteromer
649	0.104677	CS1 mean	CDK5 CDK3	not heteromer
650	0.547054	CS1 mean	CLDN3 CLDN4	not heteromer
651	-0.527849	CS1 mean	RPL36AL RPL36A	not heteromer
652	0.523893	CS1 mean	RNASE7 RNASE8	not heteromer
653	0.0505826	CS1 mean	FRAT1 FRAT2	not heteromer
654	-0.211285	CS1 mean	MOAP1 PNMA1	not heteromer
655	0.536404	CS1 mean	IFI27L1 IFI27	not heteromer
656		CS1 mean	OR10A5 OR10A2	not heteromer
657	0.54397	CS1 mean	SERPINB8 SERPINB9	not heteromer
658	0.359186	CS1 mean	BEX3 BEX5	not heteromer
659	0.452108	CS1 mean	YPEL4 YPEL2	not heteromer
660	0.658273	CS1 mean	LDHAL6A LDHAL6B	not heteromer
661	0.3786	CS1 mean	CHP2 CHP1	not heteromer
662	0.0823016	CS1 mean	GREM1 GREM2	not heteromer
663	0.428759	CS1 mean	TCP10L2 TCP10	not heteromer
664	0.492267	CS1 mean	DUSP18 DUSP21	not heteromer
665		CS1 mean	ATP5MG ATP5MGL	not heteromer
666		CS1 mean	OR51I1 OR51I2	not heteromer
667		CS1 mean	OR51Q1 OR51G2	not heteromer
668	0.364812	CS1 mean	ZNF226 ZNF234	not heteromer
669	0.545374	CS1 mean	ZNF610 ZNF480	not heteromer
670		CS1 mean	OR8J3 OR8J1	not heteromer
671	0.403497	CS1 mean	ZNF232 ZSCAN31	not heteromer
672	0.40772	CS1 mean	DNASE1L2 DNASE1	not heteromer
673	-0.0642483	CS1 mean	SLC22A11 SLC22A12	not heteromer
674	-0.0467191	CS1 mean	KCNJ4 KCNJ12	not heteromer
675	0.358647	CS1 mean	HIST1H1E HIST1H1C	not heteromer
676	0.469714	CS1 mean	PCMTD1 PCMTD2	not heteromer
677	0.543438	CS1 mean	NSG1 NSG2	not heteromer
678	0.157197	CS1 mean	CTRB1 CTRB2	not heteromer
679	-0.843366	CS1 mean	TRIM49 TRIM49C	not heteromer
680	0.501915	CS1 mean	ZNF354A ZNF354B	not heteromer
681	0.274623	CS1 mean	CA5B CA5A	not heteromer
682		CS1 mean	OR5AU1 OR5AR1	not heteromer
683	0.406857	CS1 mean	UMOD GP2	not heteromer
684	0.341809	CS1 mean	RNASE2 RNASE3	not heteromer
685	0.201424	CS1 mean	SPRR1B SPRR1A	not heteromer
686		CS1 mean	OR4K15 OR4K5	not heteromer
687		CS1 mean	BOLA2B BOLA2	not heteromer
688	0.295333	CS1 mean	NLGN2 NLGN3	not heteromer
689	-0.0955125	CS1 mean	YWHAG SFN	not heteromer
690	0.273575	CS1 mean	UBE2E3 UBE2E1	not heteromer
691	-0.593585	CS1 mean	FAM153A FAM153B	not heteromer
692	-0.522714	CS1 mean	FOXD4 FOXD4L1	heteromer
693	-0.309025	CS1 mean	LGALS9B LGALS9C	not heteromer
694		CS1 mean	TCAF2 TCAF1	not heteromer
695	0.322795	CS1 mean	METTL7B METTL7A	not heteromer
696	0.362125	CS1 mean	KRT6C KRT6B	not heteromer
697	0.470568	CS1 mean	HSD17B13 HSD17B11	not heteromer
698	0.686002	CS1 mean	ZNF160 ZNF665	not heteromer
699		CS1 mean	OR8B12 OR8B8	not heteromer
700	0.00775866	CS1 mean	DDI1 DDI2	not heteromer
701	0.433332	CS1 mean	XKR6 XKR4	not heteromer
702	0.419648	CS1 mean	FPR2 FPR3	not heteromer
703	0.594187	CS1 mean	ZNF440 ZNF69	not heteromer
704	-1.30666	CS1 mean	PGAM1 PGAM4	not heteromer
705	0.279627	CS1 mean	KRT15 KRT13	not heteromer
706	-0.0444725	CS1 mean	KRT27 KRT25	not heteromer
707	0.402645	CS1 mean	ZNF562 ZNF561	not heteromer
708		CS1 mean	OR1L8 OR1L1	not heteromer
709	0.364444	CS1 mean	DSCAM DSCAML1	not heteromer
710	0.45234	CS1 mean	NHLH1 NHLH2	not heteromer
711	0.690688	CS1 mean	ZNF540 ZNF546	not heteromer
712	0.115269	CS1 mean	FAM90A1 FAM90A26	not heteromer
713		CS1 mean	OR10H3 OR10H4	not heteromer
714	-0.307976	CS1 mean	ANKRD20A4 ANKRD20A2	not heteromer
715		CS1 mean	SERF1A SERF1B	not heteromer
716		CS1 mean	SMN1 SMN2	not heteromer
717	0.782813	CS1 mean	SLFN12 SLFN12L	not heteromer
718		CS1 mean	OR1A1 OR1A2	not heteromer
719		CS1 mean	OR4X2 OR4X1	not heteromer
720	0.376709	CS1 mean	TPSAB1 TPSB2	not heteromer
721		CS1 mean	OR10V1 OR10Q1	not heteromer
722	0.40019	CS1 mean	ZNF24 ZNF396	not heteromer
723		CS1 mean	OR5T3 OR5T1	not heteromer
724		CS1 mean	OR10H5 OR10H1	not heteromer
725		CS1 mean	OR4D9 OR4D11	not heteromer
726	0.465133	CS1 mean	COL6A5 COL6A6	not heteromer
727	-0.188444	CS1 mean	ANKRD13D ANKRD13B	not heteromer
728	0.00818585	CS1 mean	ZNF680 ZNF273	not heteromer
729	0.00225773	CS1 mean	ADCY5 ADCY6	not heteromer
730		CS1 mean	OR10K1 OR10K2	not heteromer
731	0.311724	CS1 mean	ZNF417 ZNF587	heteromer
732	0.464459	CS1 mean	PTPRM PTPRT	not heteromer
733		CS1 mean	SPDYE2B SPDYE2	not heteromer
734	0.0576907	CS1 mean	DPY19L1 DPY19L2	not heteromer
735	-0.603445	CS1 mean	GTF2IRD2B GTF2IRD2	not heteromer
736	0.460425	CS1 mean	PABPC5 PABPC4L	not heteromer
737		CS1 mean	AMY1B AMY1A	not heteromer
738	0.288326	CS1 mean	FUT1 FUT2	not heteromer
739	0.467005	CS1 mean	RTP1 RTP2	not heteromer
740	0.425456	CS1 mean	UCP3 UCP2	not heteromer
741	-0.673091	CS1 mean	RAB6A RAB6C	not heteromer
742	0.55327	CS1 mean	ARL4D ARL4C	not heteromer
743	0.485515	CS1 mean	ZNF613 ZNF350	not heteromer
744		CS1 mean	OR4M1 AC135068.1	not heteromer
745	0.392246	CS1 mean	FOXR1 FOXR2	not heteromer
746	0.499548	CS1 mean	DCAF4L2 DCAF4L1	not heteromer
747	-0.061954	CS1 mean	LRRC37A LRRC37A2	not heteromer
748		CS1 mean	OR4F17 OR4F4	not heteromer
749	0.742631	CS1 mean	MAGEB18 MAGEB10	not heteromer
750	-0.682621	CS1 mean	SHMT1 SHMT2	not heteromer
751		CS1 mean	OR2T35 OR2T2	not heteromer
752		CS1 mean	OR2T12 OR2T33	not heteromer
753		CS1 mean	OR2AJ1 OR2L13	not heteromer
754	0.397204	CS1 mean	CLDN22 CLDN24	not heteromer
755	0.236328	CS1 mean	SAMD9L SAMD9	not heteromer
756	0.365428	CS1 mean	RPRM RPRML	not heteromer
757		CS1 mean	OR2B11 OR2W3	not heteromer
758	0.191034	CS1 mean	SLC25A22 SLC25A18	not heteromer
759	-0.576342	CS1 mean	TSPYL6 TSPYL1	not heteromer
760	0.358539	CS1 mean	VN1R1 VN1R4	not heteromer
761	0.534684	CS1 mean	CALML3 CALML5	not heteromer
762		CS1 mean	OR6B3 OR6B2	not heteromer
763	-3.48635	CS1 mean	DHFR2 DHFR	not heteromer
764	-0.768632	CS1 mean	LGALS7B LGALS7	not heteromer
765	0.133386	CS1 mean	MRFAP1L1 MRFAP1	not heteromer
766	0.163842	CS1 mean	FAM133A FAM133B	not heteromer
767	0.37239	CS1 mean	ALOXE3 ALOX12B	not heteromer
768	0.470825	CS1 mean	HLA-DQB1 HLA-DQB2	not heteromer
769		CS1 mean	OR6C2 OR6C68	not heteromer
770	0.639845	CS1 mean	MRGPRX4 MRGPRX3	not heteromer
771		CS1 mean	GOLGA8J GOLGA8H	not heteromer
772	0.16235	CS1 mean	ANKRD18A ANKRD18B	not heteromer
773	0.521573	CS1 mean	WFDC10A WFDC10B	not heteromer
774	0.563325	CS1 mean	TIGD2 JRKL	not heteromer
775		CS1 mean	OR6K6 OR6N1	not heteromer
776		CS1 mean	OR2A4 OR2A7	not heteromer
777	0.0767014	CS1 mean	CHRM4 CHRM2	not heteromer
778		CS1 mean	OR51E1 OR51D1	not heteromer
779	0.593875	CS1 mean	ZNF443 ZNF799	not heteromer
780		CS1 mean	OR56A1 OR56A4	not heteromer
781		CS1 mean	OR52N5 OR52N4	not heteromer
782	0.126902	CS1 mean	HIST3H2A H2AFX	not heteromer
783	0.597875	CS1 mean	EDDM3B EDDM3A	not heteromer
784		CS1 mean	OR52D1 OR52J3	not heteromer
785		CS1 mean	OR4A16 OR4A5	not heteromer
786		CS1 mean	OR52K2 OR52K1	not heteromer
787	0.734591	CS1 mean	ZNF716 ZNF679	not heteromer
788	0.573182	CS1 mean	LIPF LIPJ	not heteromer
789		CS1 mean	OR5P3 OR5P2	not heteromer
790	0.270788	CS1 mean	LHFPL1 LHFPL6	not heteromer
791	-0.581916	CS1 mean	VCX VCX3B	not heteromer
792		CS1 mean	OR2V2 OR2V1	not heteromer
793	0.524171	CS1 mean	NTM OPCML	not heteromer
794	0.669197	CS1 mean	HCAR2 HCAR3	not heteromer
795		CS1 mean	OR2T29 OR2T5	not heteromer
796	0.755606	CS1 mean	KRTAP13-2 KRTAP13-1	not heteromer
797	0.151099	CS1 mean	HMGN4 HMGN2	not heteromer
798		CS1 mean	OR52E8 OR52E6	not heteromer
799		CS1 mean	OR2T34 OR2T3	not heteromer
800	0.600307	CS1 mean	TFDP3 TFDP1	not heteromer
801	-2.944	CS1 mean	HIST2H3D HIST2H3C	not heteromer
802		CS1 mean	TP53TG3 TP53TG3B	not heteromer
803		CS1 mean	OR4N4 OR4N5	not heteromer
804	0.495355	CS1 mean	IFNL2 IFNL3	not heteromer
805	-1.16773	CS1 mean	EIF3C EIF3CL	not heteromer
806		CS1 mean	OR10J5 OR10J1	not heteromer
807		CS1 mean	OR1D2 OR1D5	not heteromer
808	-1.42419	CS1 mean	HIST2H2AC HIST2H2AA3	not heteromer
809		CS1 mean	PABPC1L2B PABPC1L2A	not heteromer
810	0.307779	CS1 mean	POU3F2 POU3F3	not heteromer
811	-1.01393	CS1 mean	FOXD4L4 FOXD4L5	not heteromer
812	-1.59291	CS1 mean	HIST2H2BE HIST2H2BF	not heteromer
813	0.436739	CS1 mean	PRR23B PRR23A	not heteromer
814	0.0697383	CS1 mean	CLCNKB CLCNKA	not heteromer
815	0.409639	CS1 mean	AQP12A AQP12B	not heteromer
816		CS1 mean	OR6C70 OR6C6	not heteromer
817	-0.00791227	CS1 mean	KRT76 KRT3	not heteromer
818	-0.56278	CS1 mean	HIST1H2BL HIST1H2BN	not heteromer
819	-0.981711	CS1 mean	RGPD2 RGPD1	not heteromer
820	0.338493	CS1 mean	FAM47A FAM47B	not heteromer
821	0.515074	CS1 mean	IFIT1 IFIT1B	heteromer
822	-1.05288	CS1 mean	ARL17A ARL17B	not heteromer
823	-2.96941	CS1 mean	NPIPB4 NPIPB5	not heteromer
824		CS1 mean	OR4C46 OR4C13	not heteromer
825	0.245935	CS1 mean	ZNF284 ZNF225	not heteromer
826	0.482328	CS1 mean	HTR3E HTR3D	not heteromer
827	-0.109168	CS1 mean	NBPF6 NBPF4	not heteromer
828	0.388548	CS1 mean	CYP4F2 CYP4F3	not heteromer
829		CS1 mean	OR5D18 OR5D16	not heteromer
830	0.575201	CS1 mean	CYP4Z1 CYP4X1	not heteromer
831	0.191291	CS1 mean	KDM4D KDM4E	not heteromer
832	-2.36009	CS1 mean	GOLGA8R GOLGA8O	not heteromer
833		CS1 mean	OR9Q1 OR9Q2	not heteromer
834	0.548942	CS1 mean	KRT16 KRT14	not heteromer
835	0.536414	CS1 mean	RHD RHCE	not heteromer
836	0.335607	CS1 mean	KRTAP12-1 KRTAP12-3	not heteromer
837	-0.905565	CS1 mean	POTEG POTEM	not heteromer
838	0.603373	CS1 mean	ZKSCAN4 ZKSCAN3	not heteromer
839	0.434486	CS1 mean	ADH1A ADH1B	not heteromer
840	0.474565	CS1 mean	ZFP69B ZFP69	not heteromer
841	0.650648	CS1 mean	RNF133 RNF148	not heteromer
842		CS1 mean	NUTM2B NUTM2E	not heteromer
843	-0.747866	CS1 mean	POTEE POTEF	not heteromer
844	-0.347249	CS1 mean	CHM CHML	not heteromer
845		CS1 mean	HBA2 HBA1	not heteromer
846	0.309304	CS1 mean	KRTAP1-1 KRTAP1-3	not heteromer
847	-0.299247	CS1 mean	FAM72B FAM72A	not heteromer
848	0.659053	CS1 mean	IGFL3 IGFL2	not heteromer
849	0.560466	CS1 mean	ZDHHC9 ZDHHC18	not heteromer
850	0.423381	CS1 mean	GJB3 GJB4	not heteromer
851	0.389784	CS1 mean	AADACL3 AADACL4	not heteromer
852		CS1 mean	CGB5 CGB8	not heteromer
853	0.636882	CS1 mean	ZNF573 ZNF790	not heteromer
854	-0.308284	CS1 mean	KRTAP10-12 KRTAP10-3	not heteromer
855	0.655201	CS1 mean	ZNF33A ZNF33B	not heteromer
856	0.477872	CS1 mean	DCAF8L2 DCAF8L1	not heteromer
857	0.742203	CS1 mean	ZNF600 ZNF611	not heteromer
858	-0.415515	CS1 mean	TRIM64B TRIM64C	not heteromer
859	0.395482	CS1 mean	TBC1D28 TBC1D26	not heteromer
860		CS1 mean	OR5K4 OR5K3	not heteromer
861	0.676085	CS1 mean	ZNF676 ZNF728	not heteromer
862	0.532463	CS1 mean	HLA-DRB1 HLA-DRB5	not heteromer
863	0.585212	CS1 mean	ZNF836 ZNF841	not heteromer
864	0.433462	CS1 mean	ZNF729 ZNF99	not heteromer
865	-1.13689	CS1 mean	WDR5 WDR5B	not heteromer
866	0.562355	CS1 mean	PRTN3 ELANE	not heteromer
867	-0.204486	CS1 mean	TRAPPC2 TRAPPC2B	not heteromer
868	0.542052	CS1 mean	GK2 GK	not heteromer
869	0.618006	CS1 mean	SULT1A1 SULT1A2	not heteromer
870	0.56401	CS1 mean	TCEAL3 TCEAL6	not heteromer
871	-0.427227	CS1 mean	HBG2 HBG1	not heteromer
872	0.543284	CS1 mean	UGT2B15 UGT2B17	not heteromer
873	-0.0177103	CS1 mean	TTC30B TTC30A	not heteromer
874	-0.909867	CS1 mean	LCE1B LCE1C	not heteromer
875	0.573264	CS1 mean	HLA-DQA1 HLA-DQA2	not heteromer
876	-0.696818	CS1 mean	POTEI POTEJ	not heteromer
877	0.189633	CS1 mean	CXorf40B CXorf40A	not heteromer
878	0.549246	CS1 mean	ZNF772 ZNF134	not heteromer
879	0.561342	CS1 mean	MAGEA6 MAGEA3	not heteromer
880	0.323089	CS1 mean	SLC22A4 SLC22A5	not heteromer
881		CS1 mean	OR2L5 OR2L2	not heteromer
882	-0.0443288	CS1 mean	GYPE GYPB	not heteromer
883	0.582173	CS1 mean	ZNF615 ZNF432	not heteromer
884		CS1 mean	OR6C74 OR6C1	not heteromer
885	-0.687357	CS1 mean	IFNA1 IFNA13	not heteromer
886		CS1 mean	SPANXA1 SPANXB1	not heteromer
887	0.544102	CS1 mean	AKR1B10 AKR1B15	not heteromer
888	0.478056	CS1 mean	CYP2A7 CYP2A6	not heteromer
889	0.615262	CS1 mean	KRTAP9-9 KRTAP9-6	not heteromer
890		CS1 mean	NPIPB6 NPIPB8	not heteromer
891	0.337857	CS1 mean	ZXDA ZXDB	not heteromer
892	0.543788	CS1 mean	DCAF12L2 DCAF12L1	not heteromer
893	0.403836	CS1 mean	C2CD4A C2CD4B	not heteromer
894	0.567949	CS1 mean	GPX6 GPX3	not heteromer
895	0.284089	CS1 mean	SFT2D1 SFT2D2	not heteromer
896	0.673194	CS1 mean	FAM24A FAM24B	not heteromer
897	0.298771	CS1 mean	HSD3B1 HSD3B2	not heteromer
898	-0.0440168	CS1 mean	SPANXN1 SPANXN5	not heteromer
899	0.457523	CS1 mean	HLA-DOA HLA-DPA1	not heteromer
900	0.109829	CS1 mean	HSPA1B HSPA1A	not heteromer
901	0.55863	CS1 mean	MICB MICA	not heteromer
902	0.379061	CS1 mean	HLA-C HLA-B	not heteromer
903	0.0229296	CS1 mean	POU5F1 POU5F1B	not heteromer
904	0.413179	CS1 mean	HLA-G HLA-A	not heteromer
905		CS1 mean	OR2H2 OR2H1	not heteromer
906		CS1 mean	OR2J2 OR2J1	not heteromer
907	-0.330359	CS1 mean	KRTAP4-8 KRTAP4-11	not heteromer
908	-0.572254	CS1 mean	FRG2 FRG2B	not heteromer
909	0.343567	CS1 mean	CTXN3 CTXN2	not heteromer
910		CS1 mean	OR51A2 OR51A4	not heteromer
911	-0.722781	CS1 mean	MBD3L4 MBD3L5	not heteromer
912	0.233555	CS1 mean	C1QTNF9B C1QTNF9	not heteromer
913		CS1 mean	DEFA1 DEFA1B	not heteromer
914	0.0757065	CS1 mean	TSSK2 TSSK1B	not heteromer
915	0.532614	CS1 mean	TAS2R14 TAS2R13	not heteromer
916	-1.46615	CS1 mean	KRTAP2-3 KRTAP2-2	not heteromer
917	-0.739362	CS1 mean	KRTAP2-1 KRTAP2-4	not heteromer
918	0.0456758	CS1 mean	KRTAP3-3 KRTAP3-2	not heteromer
919	0.49814	CS1 mean	ZNF254 ZNF726	not heteromer
920		CS1 mean	OR2F1 OR2F2	not heteromer
921	0.373885	CS1 mean	ZNF891 ZNF10	not heteromer
922	0.379727	CS1 mean	IQCF5 IQCF3	not heteromer
923		CS1 mean	NPIPA8 NPIPA7	not heteromer
924	-0.488016	CS1 mean	ZNF705D ZNF705B	not heteromer
925	0.516925	CS1 mean	KRTAP10-1 KRTAP10-5	not heteromer
926		CS1 mean	GAGE12E GAGE12D	not heteromer
927	0.0286006	CS1 mean	KRTAP10-9 KRTAP10-11	not heteromer
928	0.614259	CS1 mean	FAM200A FAM200B	not heteromer
929	0.720158	CS1 mean	TAS2R40 TAS2R39	not heteromer
930		CS1 mean	OR2A14 OR2A2	not heteromer
931		CS1 mean	USP17L15 USP17L11	not heteromer
932	0.00424911	CS1 mean	CKMT1A CKMT1B	not heteromer
933	0.547209	CS1 mean	HBD HBB	not heteromer
934	0.164663	CS1 mean	RFPL4A RFPL4AL1	not heteromer
935	0.412401	CS1 mean	C4B C4A	not heteromer
936		CS1 mean	NPIPA3 NPIPA2	not heteromer
937	-0.544389	CS1 mean	CTAGE4 CTAGE8	not heteromer
938		CS1 mean	OR52I2 OR52I1	not heteromer
939	0.49575	CS1 mean	ORM2 ORM1	not heteromer
940	-0.726954	CS1 mean	PGA4 PGA3	not heteromer
941	0.236064	CS1 mean	PRB4 PRB1	not heteromer
942		CS1 mean	OR5K2 OR5K1	not heteromer
943	-0.173367	CS1 mean	USP17L13 USP17L17	not heteromer
944	-1.09385	CS1 mean	PPIAL4G PPIAL4D	not heteromer
945	0.553338	CS1 mean	PSG2 PSG11	not heteromer
946	0.274626	CS1 mean	GSTA1 GSTA2	not heteromer
947	-0.562273	CS1 mean	USP17L19 USP17L18	not heteromer
948		CS1 mean	USP17L22 USP17L21	not heteromer
949	0.550209	CS1 mean	CARD17 CARD18	not heteromer
950	0.233497	CS1 mean	TAS2R43 TAS2R31	not heteromer
951	0.374645	CS1 mean	MGAM MGAM2	not heteromer
952		CS1 mean	AC008770.1 AC008758.6	not heteromer
953	0.467652	CS1 mean	ERVV-2 ERVV-1	not heteromer
954	0.185289	CS1 mean	PDE6C PDE6A	not heteromer
955		CS1 mean	JADE1 JADE3	not heteromer
956	0.625537	CS1 mean	GABRA4 GABRA6	not heteromer
957	0.0104247	CS1 mean	MAP3K10 MAP3K11	not heteromer
958	0.591848	CS1 mean	SEC11C SEC11A	not heteromer
959	0.0476496	CS1 mean	ATRNL1 ATRN	not heteromer
960	0.370255	CS1 mean	ITPR2 ITPR1	not heteromer
961	0.0371656	CS1 mean	CLCN2 CLCNKA	not heteromer
962	-0.724667	CS1 mean	PRPF40A PRPF40B	not heteromer
963	0.258215	CS1 mean	KHDRBS2 KHDRBS1	not heteromer
964	-0.819176	CS1 mean	SLC4A3 SLC4A1	not heteromer
965	-0.309074	CS1 mean	MEX3C MEX3A	not heteromer
966	0.0862633	CS1 mean	NFIX NFIB	not heteromer
967	0.636883	CS1 mean	GABRA2 GABRA3	not heteromer
968	0.306492	CS1 mean	ARHGEF26 ARHGEF16	not heteromer
969	0.592385	CS1 mean	TNIK NRK	not heteromer
970	0.211015	CS1 mean	RPH3A DOC2A	not heteromer
971	0.478151	CS1 mean	PRKAG2 PRKAG1	not heteromer
972	0.495661	CS1 mean	KCNQ3 KCNQ2	not heteromer
973	0.689353	CS1 mean	DUSP5 DUSP1	not heteromer
974	-0.212568	CS1 mean	PIK3CB PIK3CD	not heteromer
975	0.552692	CS1 mean	MAPK8 MAPK10	not heteromer
976	0.281381	CS1 mean	KIT PDGFRB	not heteromer
977	0.228868	CS1 mean	ADRA1B ADRA1A	not heteromer
978	0.387812	CS1 mean	LPIN3 LPIN1	not heteromer
979	0.640629	CS1 mean	GALNTL6 GALNT10	not heteromer
980	0.373513	CS1 mean	CCDC38 CFAP100	not heteromer
981	-1.28969	CS1 mean	CDK12 CDK13	not heteromer
982	0.503286	CS1 mean	FERMT2 FERMT1	not heteromer
983	0.353711	CS1 mean	MAGI1 MAGI3	not heteromer
984	-1.1247	CS1 mean	NCOR1 NCOR2	heteromer
985	0.492522	CS1 mean	ARHGAP45 ARHGAP29	not heteromer
986	0.277731	CS1 mean	HOXB13 HOXD12	not heteromer
987	0.384793	CS1 mean	JMJD1C HR	not heteromer
988	0.401431	CS1 mean	BAIAP2L1 BAIAP2L2	not heteromer
989	0.326572	CS1 mean	MXD4 MXD3	not heteromer
990	0.2882	CS1 mean	SCN8A SCN3A	not heteromer
991	0.408794	CS1 mean	ONECUT2 ONECUT1	not heteromer
992	0.289339	CS1 mean	TLE6 TLE4	not heteromer
993	-0.848955	CS1 mean	CCNA2 CCNA1	not heteromer
994	0.215639	CS1 mean	KCNC3 KCNC2	not heteromer
995	0.554356	CS1 mean	PPP2R2C PPP2R2B	not heteromer
996	0.492659	CS1 mean	DOK5 DOK6	not heteromer
997	0.578449	CS1 mean	JDP2 ATF3	not heteromer
998	0.449376	CS1 mean	ARHGEF6 ARHGEF7	not heteromer
999	0.245164	CS1 mean	SEZ6 SEZ6L	not heteromer
1000	0.0437059	CS1 mean	MPRIP TRIOBP	not heteromer
1001	0.353416	CS1 mean	GRIN2C GRIN2A	not heteromer
1002		CS1 mean	PRELID3B PRELID3A	not heteromer
1003	-0.191847	CS1 mean	STAT2 STAT5B	not heteromer
1004	0.252547	CS1 mean	CAMK2G CAMK2D	not heteromer
1005	-0.0310514	CS1 mean	PSEN2 PSEN1	not heteromer
1006	0.319812	CS1 mean	HOXA10 HOXD9	not heteromer
1007	0.346554	CS1 mean	PREX2 PREX1	not heteromer
1008	0.457171	CS1 mean	DLX4 DLX1	not heteromer
1009	-0.731309	CS1 mean	BTF3 BTF3L4	not heteromer
1010	0.606596	CS1 mean	SPRY4 SPRY3	not heteromer
1011	0.574548	CS1 mean	CNGA4 CNGA2	not heteromer
1012	0.209756	CS1 mean	PCDHGA12 PCDH10	not heteromer
1013	0.729047	CS1 mean	NT5C2 NT5DC4	not heteromer
1014	0.499473	CS1 mean	TXLNB TXLNG	not heteromer
1015	0.144378	CS1 mean	HOXA11 HOXD9	not heteromer
1016	0.374731	CS1 mean	CYTH3 CYTH4	not heteromer
1017	-0.563182	CS1 mean	TACC2 TACC3	not heteromer
1018	0.336868	CS1 mean	FOSB FOSL1	not heteromer
1019	-0.168416	CS1 mean	SPTB SPTBN1	not heteromer
1020	0.0179558	CS1 mean	SPOCD1 PHF3	not heteromer
1021	-0.448215	CS1 mean	MBNL1 MBNL3	not heteromer
1022	0.450285	CS1 mean	MXI1 MXD4	not heteromer
1023	0.267864	CS1 mean	HOXA13 HOXC12	not heteromer
1024	0.650623	CS1 mean	PRKAR1A PRKAR1B	not heteromer
1025	0.223069	CS1 mean	CAB39 CAB39L	not heteromer
1026	-0.678505	CS1 mean	SCRIB LRRC1	not heteromer
1027	0.147575	CS1 mean	DGAT2 AWAT1	not heteromer
1028	0.349745	CS1 mean	PSD PSD3	not heteromer
1029	0.345059	CS1 mean	CDH6 CDH15	not heteromer
1030	0.242619	CS1 mean	RAB19 RAB43	not heteromer
1031	0.694924	CS1 mean	NFATC2 NFATC1	not heteromer
1032	0.384634	CS1 mean	ESRP2 ESRP1	not heteromer
1033	0.157557	CS1 mean	SEZ6L2 SEZ6L	not heteromer
1034	0.332166	CS1 mean	HOXB13 HOXA13	not heteromer
1035	0.586114	CS1 mean	CDH13 CDH12	not heteromer
1036	-0.253013	CS1 mean	FGD6 FGD5	not heteromer
1037	0.0949655	CS1 mean	KLC3 KLC1	not heteromer
1038	0.395488	CS1 mean	EYA2 EYA3	not heteromer
1039	0.420538	CS1 mean	RUFY3 RUFY1	not heteromer
1040	0.0625652	CS1 mean	PCDHA2 PCDH19	not heteromer
1041	0.254991	CS1 mean	ESRRB ESRRG	not heteromer
1042	0.433731	CS1 mean	PFKFB3 PFKFB2	not heteromer
1043	0.386526	CS1 mean	CLSTN2 CLSTN1	not heteromer
1044	0.276115	CS1 mean	PCDH18 PCDHA2	not heteromer
1045	0.0925494	CS1 mean	UNC5B UNC5C	not heteromer
1046	-0.0479441	CS1 mean	RAB5C RAB5A	not heteromer
1047	0.479995	CS1 mean	RRAS RRAS2	not heteromer
1048	-0.0142705	CS1 mean	TMUB1 TMUB2	not heteromer
1049		CS1 mean	ADGRL4 ADGRL1	not heteromer
1050	0.427963	CS1 mean	CAPZA2 CAPZA3	not heteromer
1051	0.197204	CS1 mean	ANKRD17 ANKHD1	not heteromer
1052	0.22619	CS1 mean	JMJD1C KDM3A	not heteromer
1053	0.173438	CS1 mean	MYPN MYOT	not heteromer
1054	0.417896	CS1 mean	KCNK15 KCNK9	not heteromer
1055	0.636979	CS1 mean	PLCL1 PLCL2	not heteromer
1056	0.404824	CS1 mean	DOK3 DOK1	not heteromer
1057	-1.37608	CS1 mean	HNRNPA3 HNRNPA1L2	not heteromer
1058	0.305702	CS1 mean	DLX3 DLX1	not heteromer
1059	0.264714	CS1 mean	MAGI2 MAGI1	not heteromer
1060	0.573551	CS1 mean	HSPA4L HSPA4	not heteromer
1061	0.156207	CS1 mean	TRAM2 TRAM1L1	not heteromer
1062	0.357266	CS1 mean	SEC31B SEC31A	not heteromer
1063	0.306701	CS1 mean	AMOTL2 AMOT	not heteromer
1064	0.246927	CS1 mean	TLX1 TLX2	not heteromer
1065	0.32922	CS1 mean	WSB1 WSB2	not heteromer
1066	0.405529	CS1 mean	PITPNA PITPNB	not heteromer
1067	0.366331	CS1 mean	SPECC1 SPECC1L	not heteromer
1068	0.364931	CS1 mean	DNM1 DNM3	not heteromer
1069	0.338758	CS1 mean	TENM4 TENM1	not heteromer
1070	0.189976	CS1 mean	PCDH10 PCDHB1	not heteromer
1071	0.449961	CS1 mean	TSHR FSHR	not heteromer
1072	0.161139	CS1 mean	ATP2B1 ATP2B4	not heteromer
1073	0.335428	CS1 mean	PCDHA5 PCDH17	not heteromer
1074	0.205827	CS1 mean	GRHL3 GRHL2	not heteromer
1075	-0.0481681	CS1 mean	PMM2 PMM1	not heteromer
1076	0.150368	CS1 mean	RASAL3 DAB2IP	not heteromer
1077	0.466788	CS1 mean	RORB RORA	not heteromer
1078	0.590386	CS1 mean	PPM1N PPM1A	not heteromer
1079	0.391592	CS1 mean	KCNJ14 KCNJ4	not heteromer
1080	0.485506	CS1 mean	CDC42BPB CDC42BPA	not heteromer
1081	0.278252	CS1 mean	RAB4B RAB4A	not heteromer
1082	0.468597	CS1 mean	HCN2 HCN4	not heteromer
1083	0.441967	CS1 mean	MIA3 MIA2	not heteromer
1084	0.433371	CS1 mean	SORBS1 SORBS2	not heteromer
1085	0.612001	CS1 mean	MOGAT2 AWAT2	not heteromer
1086	0.40829	CS1 mean	PCDH18 PCDHA5	not heteromer
1087	0.619246	CS1 mean	L3MBTL4 L3MBTL3	not heteromer
1088	0.127601	CS1 mean	PDE4A PDE4D	not heteromer
1089	0.337303	CS1 mean	PRKCI PRKCZ	heteromer
1090	0.140675	CS1 mean	TNNI3 TNNI2	not heteromer
1091	0.397761	CS1 mean	SALL4 SALL3	not heteromer
1092	-0.543649	CS1 mean	TBPL2 TBP	not heteromer
1093	0.154399	CS1 mean	HOXA10 HOXD10	not heteromer
1094	-1.30003	CS1 mean	GRPEL1 GRPEL2	not heteromer
1095	0.412857	CS1 mean	YIPF2 YIPF1	not heteromer
1096	-2.89614	CS1 mean	HNRNPUL2-BSCL2 HNRNPU	not heteromer
1097	0.258892	CS1 mean	ARFGEF1 ARFGEF2	heteromer
1098	0.0708498	CS1 mean	ROCK1 ROCK2	not heteromer
1099	0.40078	CS1 mean	GRM8 GRM7	not heteromer
1100	0.404531	CS1 mean	AES TLE1	heteromer
1101	0.535914	CS1 mean	RTN1 RTN4	not heteromer
1102	-0.274791	CS1 mean	ATP6V1G1 ATP6V1G3	not heteromer
1103	0.395712	CS1 mean	MTMR12 MTMR10	not heteromer
1104	0.587151	CS1 mean	ELL2 ELL3	not heteromer
1105	0.493645	CS1 mean	CDH8 CDH4	not heteromer
1106	0.55988	CS1 mean	PPP1R3C PPP1R3B	not heteromer
1107		CS1 mean	ADGRB3 ADGRB1	not heteromer
1108	0.19893	CS1 mean	PCDH18 PCDHA11	not heteromer
1109	0.379039	CS1 mean	MEF2B MEF2D	not heteromer
1110	-0.0440856	CS1 mean	CHD1 CHD2	not heteromer
1111	-0.501543	CS1 mean	CHD9 CHD8	not heteromer
1112	-0.442428	CS1 mean	LETM1 LETM2	not heteromer
1113	0.049851	CS1 mean	RTN3 RTN4	heteromer
1114	0.155513	CS1 mean	CKMT2 CKMT1A	not heteromer
1115	0.564058	CS1 mean	MYL1 MYL3	not heteromer
1116	-0.306523	CS1 mean	EIF4E EIF4E1B	not heteromer
1117	0.311671	CS1 mean	FSTL3 FST	not heteromer
1118	0.346798	CS1 mean	RBM12 RBM12B	not heteromer
1119	-0.108346	CS1 mean	PDE4C PDE4D	not heteromer
1120	0.453072	CS1 mean	RANBP10 RANBP9	heteromer
1121	0.381936	CS1 mean	CBX8 CBX7	not heteromer
1122		CS1 mean	TOGARAM2 TOGARAM1	not heteromer
1123	0.458049	CS1 mean	GLRB GLRA1	not heteromer
1124	0.537774	CS1 mean	PIK3R1 PIK3R3	not heteromer
1125	0.22681	CS1 mean	HOXC12 HOXD13	not heteromer
1126	0.334374	CS1 mean	KLF2 KLF4	not heteromer
1127	-0.180907	CS1 mean	FOXD4L1 FOXD2	not heteromer
1128	0.465361	CS1 mean	PCDH18 PCDHA9	not heteromer
1129	0.505348	CS1 mean	CDH5 CDH13	not heteromer
1130	-0.294383	CS1 mean	CSRNP2 CSRNP1	not heteromer
1131	0.1686	CS1 mean	MOGAT2 AWAT1	not heteromer
1132	-0.25175	CS1 mean	SPTBN4 SPTB	not heteromer
1133	0.0135562	CS1 mean	DENND4C DENND4A	not heteromer
1134	0.437193	CS1 mean	ASB5 ASB9	not heteromer
1135	0.639386	CS1 mean	EYA4 EYA3	not heteromer
1136	0.387652	CS1 mean	SSH2 SSH1	not heteromer
1137	0.0421674	CS1 mean	PPP6R3 PPP6R2	not heteromer
1138	-0.402358	CS1 mean	SLC12A5 SLC12A4	not heteromer
1139	0.484877	CS1 mean	GNA13 GNA12	not heteromer
1140	0.372446	CS1 mean	FNDC3B FNDC3A	not heteromer
1141	0.438338	CS1 mean	DMRTA1 DMRTA2	not heteromer
1142	0.284327	CS1 mean	PDGFRA PDGFRB	heteromer
1143	0.0275507	CS1 mean	NDST2 NDST4	not heteromer
1144	0.348413	CS1 mean	TJP3 TJP2	not heteromer
1145		CS1 mean	ADGRA3 ADGRA2	not heteromer
1146	0.465387	CS1 mean	KCNA7 KCNA4	not heteromer
1147	-0.104025	CS1 mean	GPR137 GPR137C	not heteromer
1148	0.476745	CS1 mean	DND1 RBM46	not heteromer
1149	-0.167036	CS1 mean	ZFHX3 ZFHX2	not heteromer
1150	0.175121	CS1 mean	PLCB3 PLCB1	not heteromer
1151	-0.116532	CS1 mean	HSF4 HSF1	not heteromer
1152	0.193623	CS1 mean	PCDHB11 PCDH10	not heteromer
1153	0.413828	CS1 mean	TUB TULP1	not heteromer
1154	0.58868	CS1 mean	TRAF5 TRAF3	not heteromer
1155	0.321707	CS1 mean	CHD9 CHD6	not heteromer
1156	0.553608	CS1 mean	KCNIP2 KCNIP4	heteromer
1157	0.297543	CS1 mean	ECEL1 ECE1	not heteromer
1158	-0.427995	CS1 mean	ARHGAP17 SH3BP1	not heteromer
1159	0.374341	CS1 mean	KCTD16 KCTD12	not heteromer
1160	-0.105525	CS1 mean	MAP2K3 MAP2K6	heteromer
1161	-0.0221973	CS1 mean	TCEA1 TCEA2	not heteromer
1162	0.0821859	CS1 mean	POPDC2 POPDC3	not heteromer
1163	0.0251282	CS1 mean	ELOVL7 ELOVL1	not heteromer
1164	0.350265	CS1 mean	RELB REL	not heteromer
1165	0.0742496	CS1 mean	EHD3 EHD1	not heteromer
1166	0.420108	CS1 mean	AK1 AK5	not heteromer
1167	0.525568	CS1 mean	MAPK10 MAPK9	not heteromer
1168	-0.977747	CS1 mean	MYBL1 MYB	not heteromer
1169		CS1 mean	DOP1B DOP1A	not heteromer
1170	-0.0423911	CS1 mean	SOX12 SOX11	not heteromer
1171	0.33338	CS1 mean	MYL4 MYL1	not heteromer
1172	0.431108	CS1 mean	NFATC3 NFATC1	not heteromer
1173	0.382433	CS1 mean	RGS3 RGS16	not heteromer
1174	0.503427	CS1 mean	SAP30 SAP30L	not heteromer
1175	-0.185418	CS1 mean	APLP1 APLP2	not heteromer
1176	0.325352	CS1 mean	UBXN2B NSFL1C	not heteromer
1177	0.360908	CS1 mean	ITGB6 ITGB3	not heteromer
1178	0.422448	CS1 mean	DPYSL4 DPYSL5	not heteromer
1179	0.668386	CS1 mean	SDC4 SDC1	not heteromer
1180	0.420138	CS1 mean	RAB6B RAB41	not heteromer
1181	0.393338	CS1 mean	SS18L1 SS18	not heteromer
1182	0.259389	CS1 mean	MTA1 MTA3	not heteromer
1183	0.170442	CS1 mean	ARHGEF5 NGEF	not heteromer
1184	0.538613	CS1 mean	TFEC MITF	not heteromer
1185	0.345896	CS1 mean	NEDD4L NEDD4	not heteromer
1186	0.622388	CS1 mean	PCDH12 PCDH17	not heteromer
1187	-0.36609	CS1 mean	PPM1M PPM1J	not heteromer
1188	0.169357	CS1 mean	SEZ6 SEZ6L2	not heteromer
1189	-0.385223	CS1 mean	PPP1CA PPP1CC	heteromer
1190	0.546696	CS1 mean	ITGA4 ITGA9	not heteromer
1191	0.432741	CS1 mean	DHH IHH	not heteromer
1192	0.0183203	CS1 mean	STXBP3 STXBP1	not heteromer
1193	0.363519	CS1 mean	AES TLE4	not heteromer
1194	0.191571	CS1 mean	EMC8 EMC9	not heteromer
1195	0.0483223	CS1 mean	LRP1 LRP1B	not heteromer
1196	-0.0261498	CS1 mean	PCDHGB7 PCDH10	not heteromer
1197	0.336442	CS1 mean	EYA1 EYA2	not heteromer
1198	0.653622	CS1 mean	SDC4 SDC3	not heteromer
1199	0.0156668	CS1 mean	LARP1B LARP1	not heteromer
1200	-0.744664	CS1 mean	SMARCD2 SMARCD1	not heteromer
1201	-0.042783	CS1 mean	CA5A CA1	not heteromer
1202	-0.131488	CS1 mean	HOXA10 HOXC10	not heteromer
1203	-0.185542	CS1 mean	PABPC1L PABPC4	not heteromer
1204	-0.35065	CS1 mean	SCN4A SCN8A	not heteromer
1205	-0.186289	CS1 mean	EGLN2 EGLN3	not heteromer
1206	0.110867	CS1 mean	PCDHGC5 PCDH10	not heteromer
1207	0.305261	CS1 mean	NKX6-2 NKX6-3	not heteromer
1208	-0.0496599	CS1 mean	SCRN3 SCRN2	not heteromer
1209	0.427535	CS1 mean	ADRB2 ADRB3	not heteromer
1210	-0.131233	CS1 mean	SIK2 SIK1	not heteromer
1211	0.112202	CS1 mean	RXRB RXRG	not heteromer
1212	0.390502	CS1 mean	HTRA1 HTRA2	not heteromer
1213	0.426905	CS1 mean	CXCR1 CCR1	not heteromer
1214	0.667121	CS1 mean	SPRED3 SPRED1	not heteromer
1215	-0.83975	CS1 mean	CTCF CTCFL	not heteromer
1216	-0.669172	CS1 mean	TNPO2 TNPO1	not heteromer
1217	0.467876	CS1 mean	TIMP4 TIMP3	not heteromer
1218	0.408138	CS1 mean	SORCS1 SORCS2	not heteromer
1219	0.360509	CS1 mean	ZSWIM4 ZSWIM5	not heteromer
1220	0.467993	CS1 mean	NFE2L3 NFE2L2	not heteromer
1221	-1.03479	CS1 mean	ATP6V0D1 ATP6V0D2	not heteromer
1222	0.289014	CS1 mean	RABEP1 RABEP2	not heteromer
1223	0.36296	CS1 mean	DOCK10 DOCK9	not heteromer
1224	-0.0780235	CS1 mean	TMC8 TMC7	not heteromer
1225	0.318744	CS1 mean	RGS3 RGS8	not heteromer
1226	0.392207	CS1 mean	CASKIN2 CASKIN1	not heteromer
1227	-0.0331598	CS1 mean	NAV1 NAV3	not heteromer
1228	-0.0357845	CS1 mean	AFF1 AFF3	not heteromer
1229	0.582615	CS1 mean	ITIH2 ITIH1	not heteromer
1230	0.421384	CS1 mean	ANGPTL1 ANGPTL2	not heteromer
1231	0.0874474	CS1 mean	BTK TEC	not heteromer
1232	0.50911	CS1 mean	PPP2R5A PPP2R5E	not heteromer
1233	0.555947	CS1 mean	GREB1L GREB1	not heteromer
1234	0.173912	CS1 mean	ABLIM1 ABLIM2	not heteromer
1235	0.563342	CS1 mean	FOSL1 FOSL2	not heteromer
1236	0.459839	CS1 mean	KLC2 KLC1	not heteromer
1237	0.326486	CS1 mean	RFX1 RFX3	heteromer
1238	0.698396	CS1 mean	GPC1 GPC6	not heteromer
1239	0.166594	CS1 mean	NFIC NFIB	not heteromer
1240	0.260333	CS1 mean	MAP4K1 MAP4K5	not heteromer
1241	0.281995	CS1 mean	RAB3A RAB3B	not heteromer
1242	0.511351	CS1 mean	DYRK3 DYRK2	not heteromer
1243	0.508488	CS1 mean	TMEM132E TMEM132C	not heteromer
1244	0.576792	CS1 mean	PCDH11X PCDH9	not heteromer
1245	0.275825	CS1 mean	NFATC3 NFATC2	not heteromer
1246	0.110775	CS1 mean	ATP6V1G2 ATP6V1G3	not heteromer
1247	-0.42426	CS1 mean	STRN STRN4	heteromer
1248	0.426842	CS1 mean	GEM REM1	not heteromer
1249	0.5186	CS1 mean	HS6ST2 HS6ST3	not heteromer
1250	0.541326	CS1 mean	FAT1 FAT2	not heteromer
1251	0.663622	CS1 mean	SEPT12 SEPT3	not heteromer
1252	0.557245	CS1 mean	CDH8 CDH2	not heteromer
1253	0.247405	CS1 mean	TWF1 TWF2	not heteromer
1254	0.0237192	CS1 mean	KDM4B KDM4C	not heteromer
1255	0.377738	CS1 mean	AKT3 AKT1	not heteromer
1256	-0.000904575	CS1 mean	CPEB3 CPEB4	not heteromer
1257	0.550169	CS1 mean	RGS20 RGS17	not heteromer
1258	0.413952	CS1 mean	STRADB STRADA	not heteromer
1259	0.0992806	CS1 mean	CA7 CA1	not heteromer
1260	0.426192	CS1 mean	STAU1 STAU2	not heteromer
1261	0.280912	CS1 mean	CDH4 CDH15	not heteromer
1262	0.527266	CS1 mean	MAPK8 MAPK9	heteromer
1263	-1.47713	CS1 mean	UBA7 UBA1	not heteromer
1264	0.38719	CS1 mean	FXR2 FXR1	not heteromer
1265	0.196874	CS1 mean	CYP2C18 CYP2J2	not heteromer
1266	-0.0964765	CS1 mean	HOMER3 HOMER2	not heteromer
1267	0.304372	CS1 mean	PCDH17 PCDHA8	not heteromer
1268	0.640827	CS1 mean	FABP4 FABP3	not heteromer
1269	0.248315	CS1 mean	HOXA11 HOXC13	not heteromer
1270	0.510253	CS1 mean	SLC9A6 SLC9A7	not heteromer
1271	0.140471	CS1 mean	CORO6 CORO1A	not heteromer
1272	0.118936	CS1 mean	RGMB RGMA	not heteromer
1273	0.407976	CS1 mean	SCIN VIL1	not heteromer
1274	0.148292	CS1 mean	SPNS3 SPNS1	not heteromer
1275	-0.153155	CS1 mean	RIN1 RIN2	not heteromer
1276	0.44261	CS1 mean	FHL5 FHL3	not heteromer
1277	0.301362	CS1 mean	JPH2 JPH3	not heteromer
1278	0.327985	CS1 mean	HOXD11 HOXB9	not heteromer
1279	0.178519	CS1 mean	PCDHB8 PCDH10	not heteromer
1280	0.439926	CS1 mean	SLC44A1 SLC44A3	not heteromer
1281	-0.116493	CS1 mean	PDE4C PDE4B	not heteromer
1282	0.259677	CS1 mean	NR4A1 NR4A3	not heteromer
1283	0.555817	CS1 mean	ASCL2 ASCL1	not heteromer
1284	-0.13922	CS1 mean	NFATC4 NFATC2	not heteromer
1285	0.0850682	CS1 mean	EML2 EML5	not heteromer
1286	-0.0221691	CS1 mean	TACR2 TACR3	not heteromer
1287	-0.119048	CS1 mean	SCAMP5 SCAMP3	not heteromer
1288	0.538365	CS1 mean	SEPT9 SEPT12	not heteromer
1289	0.513473	CS1 mean	PPP2R2D PPP2R2B	not heteromer
1290	0.331627	CS1 mean	FGF8 FGF18	not heteromer
1291	0.217366	CS1 mean	RXRA RXRG	not heteromer
1292	0.574912	CS1 mean	STK25 STK26	not heteromer
1293	0.347403	CS1 mean	TRIM55 TRIM54	not heteromer
1294	0.124164	CS1 mean	IQGAP2 IQGAP1	not heteromer
1295	0.471033	CS1 mean	ARF5 ARF4	not heteromer
1296	0.661652	CS1 mean	KCNIP4 KCNIP1	not heteromer
1297	0.348794	CS1 mean	ZNF831 HIVEP1	not heteromer
1298	0.421512	CS1 mean	NFE2L2 NFE2L1	not heteromer
1299	-0.562908	CS1 mean	ATP6V1C1 ATP6V1C2	not heteromer
1300	-0.351871	CS1 mean	RILPL2 RILP	not heteromer
1301	0.226047	CS1 mean	NOVA2 NOVA1	not heteromer
1302	0.122419	CS1 mean	BCAR3 SH2D3C	not heteromer
1303	0.127681	CS1 mean	ENAH EVL	not heteromer
1304	0.179609	CS1 mean	DBX1 DBX2	not heteromer
1305	0.450178	CS1 mean	ARHGAP10 ARHGAP26	heteromer
1306	-0.0740263	CS1 mean	SPNS2 SPNS1	not heteromer
1307	0.477483	CS1 mean	RPS6KA2 RPS6KA3	not heteromer
1308	0.455653	CS1 mean	NMRK2 NMRK1	not heteromer
1309	0.116732	CS1 mean	TRAK2 TRAK1	not heteromer
1310	0.45986	CS1 mean	ZDHHC1 ZDHHC11	not heteromer
1311	0.676394	CS1 mean	PHKA1 PHKA2	not heteromer
1312	0.416607	CS1 mean	STK38 STK38L	not heteromer
1313	0.615728	CS1 mean	SYT16 SYT14	not heteromer
1314	0.160499	CS1 mean	WBP2 WBP2NL	not heteromer
1315	0.501427	CS1 mean	RNF150 RNF128	not heteromer
1316	0.442687	CS1 mean	DOCK1 DOCK5	not heteromer
1317	-0.394679	CS1 mean	MEX3C MEX3B	not heteromer
1318	0.597375	CS1 mean	RAB33B RAB33A	not heteromer
1319	0.512652	CS1 mean	PIK3AP1 BANK1	not heteromer
1320		CS1 mean	ABRAXAS2 ABRAXAS1	not heteromer
1321	0.163832	CS1 mean	MARK4 MARK1	not heteromer
1322	0.350002	CS1 mean	PRKCQ PRKCD	not heteromer
1323	-0.0210352	CS1 mean	HOXA11 HOXD10	not heteromer
1324	-0.22505	CS1 mean	PABPC4 PABPC4L	not heteromer
1325	0.569487	CS1 mean	SH3BGR SH3BGRL3	not heteromer
1326	-1.06063	CS1 mean	TXNRD1 TXNRD3	not heteromer
1327	0.387488	CS1 mean	ADAMTS10 ADAMTS6	not heteromer
1328	0.554535	CS1 mean	DNAJC5 DNAJC5G	not heteromer
1329	0.288918	CS1 mean	HOXA11 HOXB9	not heteromer
1330		CS1 mean	PLPPR5 PLPPR2	not heteromer
1331	0.434732	CS1 mean	ESAM F11R	not heteromer
1332	0.366236	CS1 mean	ITGA8 ITGAV	not heteromer
1333	-1.64874	CS1 mean	HNRNPUL2 HNRNPU	not heteromer
1334	0.0393289	CS1 mean	TMEM63C TMEM63B	not heteromer
1335	0.380226	CS1 mean	KIT CSF1R	not heteromer
1336	-0.0562268	CS1 mean	ARHGEF15 ARHGEF26	not heteromer
1337	0.560161	CS1 mean	FAM135B FAM135A	not heteromer
1338	0.206579	CS1 mean	TAOK1 TAOK3	not heteromer
1339	-0.400547	CS1 mean	ZFR2 ZFR	not heteromer
1340	0.240226	CS1 mean	LCK LYN	not heteromer
1341	0.213429	CS1 mean	HOXC12 HOXD12	not heteromer
1342	-0.57129	CS1 mean	EGR2 EGR3	not heteromer
1343	0.429679	CS1 mean	STX10 STX6	not heteromer
1344	0.591341	CS1 mean	DLX5 DLX2	not heteromer
1345	0.587159	CS1 mean	CCDC88C CCDC88A	not heteromer
1346	0.288464	CS1 mean	ATCAY BNIP2	not heteromer
1347	0.694979	CS1 mean	RGS10 RGS12	not heteromer
1348	-1.40743	CS1 mean	TOP1MT TOP1	not heteromer
1349	0.498582	CS1 mean	ULK2 ULK1	not heteromer
1350	0.183388	CS1 mean	CSNK1G2 CSNK1G1	not heteromer
1351	0.40393	CS1 mean	LDB3 PDLIM5	not heteromer
1352	0.219749	CS1 mean	ACVRL1 ACVR1	not heteromer
1353		CS1 mean	ATP5MC2 ATP5MC3	not heteromer
1354	0.536497	CS1 mean	CUL4B CUL4A	not heteromer
1355	0.546351	CS1 mean	PCDH17 PCDH19	not heteromer
1356	0.113459	CS1 mean	METTL2B METTL8	not heteromer
1357	0.522495	CS1 mean	SIPA1L3 SIPA1L2	not heteromer
1358	0.218244	CS1 mean	PCDHGB1 PCDH10	not heteromer
1359	0.502479	CS1 mean	ARL9 ARL10	not heteromer
1360	-0.577752	CS1 mean	TRAPPC3L TRAPPC3	not heteromer
1361	0.42446	CS1 mean	FOXD4L4 FOXD3	not heteromer
1362	0.555644	CS1 mean	CCDC102A CCDC102B	not heteromer
1363	0.316543	CS1 mean	SPIRE2 SPIRE1	not heteromer
1364	0.651693	CS1 mean	LRRN3 LRRN1	not heteromer
1365	0.000966565	CS1 mean	AFF1 AFF4	heteromer
1366	-0.260191	CS1 mean	RAD23A RAD23B	not heteromer
1367	0.444868	CS1 mean	DNAJC19 DNAJC15	not heteromer
1368	0.481535	CS1 mean	NFAT5 NFATC2	not heteromer
1369	0.103413	CS1 mean	TMEM132E TMEM132B	not heteromer
1370	0.517945	CS1 mean	ARHGAP42 ARHGAP10	not heteromer
1371	0.487991	CS1 mean	FOSL1 FOS	not heteromer
1372	0.345212	CS1 mean	CYP2C8 CYP2J2	not heteromer
1373	0.23203	CS1 mean	PCDH17 PCDHA13	not heteromer
1374	0.382775	CS1 mean	SMURF2 SMURF1	not heteromer
1375	0.437552	CS1 mean	SESN1 SESN2	not heteromer
1376	0.565924	CS1 mean	ACBD7 DBI	not heteromer
1377	0.583835	CS1 mean	RBFOX3 RBFOX1	not heteromer
1378	0.0822519	CS1 mean	MAFK MAFF	not heteromer
1379	0.416551	CS1 mean	TCF7L2 LEF1	not heteromer
1380	0.609282	CS1 mean	RAB22A RAB31	not heteromer
1381	0.0681408	CS1 mean	RIN1 RIN3	not heteromer
1382	0.0693254	CS1 mean	ANKRD13B ANKRD13A	not heteromer
1383	0.594024	CS1 mean	DUSP15 DUSP22	not heteromer
1384	-0.0251515	CS1 mean	SUN1 SUN2	not heteromer
1385	0.336272	CS1 mean	COL4A4 COL4A6	not heteromer
1386	-0.511664	CS1 mean	MYOC OLFM1	not heteromer
1387	0.152891	CS1 mean	MAPT MAP4	not heteromer
1388	0.44263	CS1 mean	CNKSR1 CNKSR3	not heteromer
1389	0.0824187	CS1 mean	MAPRE1 MAPRE3	heteromer
1390	-0.121059	CS1 mean	PSIP1 HDGFL3	not heteromer
1391	0.233557	CS1 mean	CHD7 CHD6	not heteromer
1392	0.102894	CS1 mean	PLCG1 PLCG2	not heteromer
1393	-0.228322	CS1 mean	PHRF1 SCAF11	not heteromer
1394	0.178781	CS1 mean	DLG1 DLG4	not heteromer
1395	0.325699	CS1 mean	PCDHGB6 PCDH10	not heteromer
1396	-0.000886131	CS1 mean	HSP90AA1 HSP90AB1	heteromer
1397	-0.50065	CS1 mean	KDM4C KDM4A	not heteromer
1398	0.157248	CS1 mean	CCDC85C CCDC85A	not heteromer
1399	0.621746	CS1 mean	CDKL1 CDKL4	not heteromer
1400	-1.65423	CS1 mean	PSMA7 PSMA8	not heteromer
1401	-0.734958	CS1 mean	ESPNL ESPN	not heteromer
1402	0.576495	CS1 mean	FGF20 FGF9	not heteromer
1403	-0.0124052	CS1 mean	DES GFAP	not heteromer
1404	0.0441317	CS1 mean	GNB4 GNB1	not heteromer
1405	0.42587	CS1 mean	NTMT1 METTL11B	not heteromer
1406	-0.142702	CS1 mean	TCEA1 TCEA3	not heteromer
1407	0.57229	CS1 mean	PLCD4 PLCD3	not heteromer
1408	0.496604	CS1 mean	NEURL1 NEURL1B	not heteromer
1409	0.317831	CS1 mean	BAG3 BAG4	not heteromer
1410	-0.799679	CS1 mean	NDRG3 NDRG1	not heteromer
1411	0.213022	CS1 mean	PODNL1 PODN	not heteromer
1412	0.0026458	CS1 mean	MAP4K1 MAP4K2	not heteromer
1413	0.234969	CS1 mean	HOXB13 HOXC13	not heteromer
1414	0.206569	CS1 mean	ACTN4 ACTN2	not heteromer
1415	0.379465	CS1 mean	NID2 NID1	not heteromer
1416	0.333399	CS1 mean	MASP1 MASP2	not heteromer
1417	0.496603	CS1 mean	EYA1 EYA3	not heteromer
1418	0.431779	CS1 mean	RAB3D RAB3B	not heteromer
1419	0.443218	CS1 mean	PKN3 PKN2	not heteromer
1420	0.0111026	CS1 mean	SPTBN4 SPTBN2	not heteromer
1421	-1.16828	CS1 mean	TMEM131L TMEM131	not heteromer
1422	-0.0352339	CS1 mean	NDST2 NDST3	not heteromer
1423	0.469126	CS1 mean	STK32C STK32A	not heteromer
1424	0.506881	CS1 mean	PLK2 PLK3	not heteromer
1425	0.364593	CS1 mean	LDLR LRP8	not heteromer
1426	-0.853143	CS1 mean	HIP1 HIP1R	not heteromer
1427	0.267101	CS1 mean	KANK3 KANK1	not heteromer
1428	0.403738	CS1 mean	CACNG3 CACNG2	not heteromer
1429	-0.118842	CS1 mean	BCL7C BCL7A	not heteromer
1430	0.185427	CS1 mean	IFRD1 IFRD2	not heteromer
1431	0.269591	CS1 mean	ARHGAP15 ARHGAP9	not heteromer
1432	0.208175	CS1 mean	TAOK1 TAOK2	not heteromer
1433	-0.226814	CS1 mean	ZFP36L1 ZFP36L2	not heteromer
1434	0.0922995	CS1 mean	NDEL1 NDE1	not heteromer
1435	0.54749	CS1 mean	FZD7 FZD1	not heteromer
1436	0.468856	CS1 mean	COL1A1 COL5A2	not heteromer
1437	0.135479	CS1 mean	SLC6A12 SLC6A6	not heteromer
1438	0.426386	CS1 mean	DOCK8 DOCK7	not heteromer
1439	-0.277747	CS1 mean	MICALL2 MICALL1	not heteromer
1440		CS1 mean	ADGRL2 ADGRL1	not heteromer
1441	0.0671251	CS1 mean	PCDHGB3 PCDH10	not heteromer
1442	0.626948	CS1 mean	TNFAIP8L1 TNFAIP8	not heteromer
1443	0.265864	CS1 mean	SLC30A8 SLC30A3	not heteromer
1444	0.230291	CS1 mean	KCNK2 KCNK4	not heteromer
1445	0.462747	CS1 mean	PPFIA3 PPFIA1	not heteromer
1446	0.485311	CS1 mean	SLC9A9 SLC9A7	not heteromer
1447	0.17297	CS1 mean	GDPD1 GDPD3	not heteromer
1448	0.370888	CS1 mean	MXI1 MXD1	not heteromer
1449	0.453611	CS1 mean	MET MST1R	not heteromer
1450	0.469564	CS1 mean	KCTD8 KCTD12	not heteromer
1451	-0.493128	CS1 mean	PRRC2A PRRC2C	not heteromer
1452	0.130799	CS1 mean	CNIH2 CNIH1	not heteromer
1453	0.496942	CS1 mean	GRIA1 GRIA3	not heteromer
1454	0.350439	CS1 mean	TNC TNR	not heteromer
1455		CS1 mean	TENT5A TENT5B	not heteromer
1456	0.5115	CS1 mean	ANGPTL6 ANGPTL1	not heteromer
1457	0.186663	CS1 mean	JAKMIP3 JAKMIP2	not heteromer
1458	-0.147366	CS1 mean	LAMC3 LAMC1	not heteromer
1459	0.402552	CS1 mean	FOS FOSL2	not heteromer
1460	0.637945	CS1 mean	PMP2 FABP3	not heteromer
1461	0.374788	CS1 mean	MAP3K9 MAP3K21	not heteromer
1462	-0.139942	CS1 mean	CSNK1D CSNK1E	heteromer
1463	0.745647	CS1 mean	SOX2 SOX3	not heteromer
1464	0.583542	CS1 mean	SNX12 SNX3	not heteromer
1465	-1.48561	CS1 mean	SRCAP EP400	not heteromer
1466	-0.272405	CS1 mean	B3GNT2 B3GNT8	not heteromer
1467	0.478613	CS1 mean	L3MBTL1 L3MBTL3	not heteromer
1468	-1.25283	CS1 mean	EEF1A2 EEF1A1	not heteromer
1469	-0.379042	CS1 mean	HMGB2 HMGB3	not heteromer
1470	0.703101	CS1 mean	FABP9 FABP3	not heteromer
1471	0.576154	CS1 mean	SMAD1 SMAD5	heteromer
1472	0.240501	CS1 mean	PCDHB12 PCDH10	not heteromer
1473	0.083559	CS1 mean	E2F6 E2F2	not heteromer
1474	-0.377197	CS1 mean	PRRC2B PRRC2C	not heteromer
1475	0.301678	CS1 mean	PPP2R5C PPP2R5D	not heteromer
1476	-0.403036	CS1 mean	NFATC3 NFATC4	not heteromer
1477	0.369079	CS1 mean	PDE4D PDE4B	not heteromer
1478	0.53593	CS1 mean	MECOM PRDM16	not heteromer
1479	-0.351915	CS1 mean	CRTC1 CRTC2	not heteromer
1480	0.646856	CS1 mean	ZDHHC2 ZDHHC20	not heteromer
1481	0.477568	CS1 mean	BATF BATF3	not heteromer
1482	0.097609	CS1 mean	GLIS3 GLIS1	not heteromer
1483	0.428278	CS1 mean	DOCK11 DOCK9	not heteromer
1484	0.192592	CS1 mean	PRUNE2 BNIPL	not heteromer
1485	0.519542	CS1 mean	KLC2 AL139300.1	not heteromer
1486	0.718094	CS1 mean	KCNAB3 KCNAB1	not heteromer
1487	0.351571	CS1 mean	PRKCA PRKCB	not heteromer
1488	0.687143	CS1 mean	SUMO4 SUMO3	not heteromer
1489	0.398598	CS1 mean	RNF114 RNF138	not heteromer
1490	0.267662	CS1 mean	CKMT2 CKMT1B	not heteromer
1491	0.241997	CS1 mean	CACNA1C CACNA1D	not heteromer
1492	0.607189	CS1 mean	RAB40C RAB40AL	not heteromer
1493	-0.166623	CS1 mean	MTA2 MTA3	heteromer
1494	0.413945	CS1 mean	EML4 EML1	not heteromer
1495	-0.158912	CS1 mean	TEAD2 TEAD4	not heteromer
1496	0.620446	CS1 mean	SDC2 SDC3	not heteromer
1497	0.412316	CS1 mean	ZC3H12D ZC3H12A	not heteromer
1498	-0.385929	CS1 mean	FOXD4L3 FOXD3	not heteromer
1499	0.353525	CS1 mean	MTMR7 MTMR8	not heteromer
1500	0.325569	CS1 mean	ITGAV ITGA5	not heteromer
1501	0.112901	CS1 mean	PABPC1L PABPC3	not heteromer
1502	-0.124732	CS1 mean	SIPA1 SIPA1L2	not heteromer
1503	0.546161	CS1 mean	TPD52L1 TPD52	not heteromer
1504	0.492386	CS1 mean	DLG2 DLG3	not heteromer
1505	0.47987	CS1 mean	NR2C1 NR2C2	not heteromer
1506	0.0930154	CS1 mean	CACNB3 CACNB4	not heteromer
1507	0.517082	CS1 mean	OTOL1 C1QC	not heteromer
1508	0.0872553	CS1 mean	CDH3 CDH4	not heteromer
1509	-0.0169686	CS1 mean	ST6GALNAC4 ST6GALNAC5	not heteromer
1510	-0.409716	CS1 mean	ZNF831 HIVEP3	not heteromer
1511	-0.905767	CS1 mean	ATL1 ATL2	not heteromer
1512	0.333522	CS1 mean	ZNF608 ZNF609	not heteromer
1513	0.59524	CS1 mean	PPP2R2D PPP2R2C	not heteromer
1514	0.378704	CS1 mean	ANGPTL6 ANGPTL2	not heteromer
1515	0.437224	CS1 mean	VSNL1 HPCAL4	not heteromer
1516	-0.122543	CS1 mean	CACNA1G CACNA1I	not heteromer
1517	-0.457902	CS1 mean	MBNL1 MBNL2	not heteromer
1518	0.261079	CS1 mean	DDR1 DDR2	not heteromer
1519	-0.197928	CS1 mean	PPP2R2D PPP2R2A	not heteromer
1520	0.363128	CS1 mean	HCK LCK	not heteromer
1521	0.427135	CS1 mean	RHOV RHOU	not heteromer
1522	0.296972	CS1 mean	PCDH7 AL592490.1	not heteromer
1523	0.252056	CS1 mean	FAM102A FAM102B	not heteromer
1524	0.394629	CS1 mean	PLOD2 PLOD1	not heteromer
1525	0.552663	CS1 mean	STAM STAM2	not heteromer
1526	0.487165	CS1 mean	RAB3C RAB3B	not heteromer
1527	0.275807	CS1 mean	AK3 AK4	not heteromer
1528	0.394359	CS1 mean	IRX6 IRX4	not heteromer
1529	0.366768	CS1 mean	PDK4 PDK2	not heteromer
1530	0.463704	CS1 mean	MCU MCUB	not heteromer
1531	0.343346	CS1 mean	NRL MAF	not heteromer
1532	0.323044	CS1 mean	ABCA7 ABCA1	not heteromer
1533	-0.0921534	CS1 mean	KANK4 KANK1	not heteromer
1534	0.0925572	CS1 mean	RAC2 RAC1	not heteromer
1535	0.455336	CS1 mean	JPH2 JPH1	not heteromer
1536	0.325931	CS1 mean	SNAI3 SNAI2	not heteromer
1537	0.470464	CS1 mean	ORAI2 ORAI3	not heteromer
1538	0.0111397	CS1 mean	PCDH1 AL592490.1	not heteromer
1539	0.296427	CS1 mean	CLK4 CLK3	not heteromer
1540	0.5864	CS1 mean	PLXNA4 PLXNA1	not heteromer
1541	0.532254	CS1 mean	CNTN1 CNTN3	not heteromer
1542	0.377206	CS1 mean	BLNK LCP2	not heteromer
1543	0.57819	CS1 mean	LGI1 LGI3	not heteromer
1544	0.375791	CS1 mean	R3HDM2 R3HDM1	not heteromer
1545	0.298095	CS1 mean	LEF1 TCF7L1	not heteromer
1546	0.306474	CS1 mean	HOXD13 HOXC9	not heteromer
1547	0.278239	CS1 mean	BNIP2 BNIPL	not heteromer
1548	0.583957	CS1 mean	UBXN2B UBXN2A	not heteromer
1549	0.0434252	CS1 mean	COL1A1 COL3A1	not heteromer
1550	-0.867499	CS1 mean	NDRG4 NDRG3	not heteromer
1551	-0.146688	CS1 mean	RHOT1 RHOT2	not heteromer
1552	0.0915478	CS1 mean	PPP2R5A PPP2R5B	not heteromer
1553	-0.126815	CS1 mean	ESRRA ESRRB	not heteromer
1554	0.521657	CS1 mean	PCDH11Y PCDH9	not heteromer
1555	0.538124	CS1 mean	ASCL3 ASCL4	not heteromer
1556	0.662848	CS1 mean	CASP7 CASP3	not heteromer
1557	-0.0027983	CS1 mean	CHD9 CHD7	not heteromer
1558	-0.0429326	CS1 mean	GCK HK3	not heteromer
1559	0.643821	CS1 mean	GABRA2 GABRA1	not heteromer
1560	-0.121455	CS1 mean	AGAP1 AGAP2	not heteromer
1561	0.547023	CS1 mean	PDP2 PDP1	not heteromer
1562	-0.0248781	CS1 mean	AFF4 AFF2	not heteromer
1563	0.375624	CS1 mean	MXD4 MXD1	not heteromer
1564	0.432994	CS1 mean	HOXB1 HOXA1	not heteromer
1565	0.187194	CS1 mean	KCNH7 KCNH6	not heteromer
1566	-1.01999	CS1 mean	RHEB RHEBL1	not heteromer
1567	0.165996	CS1 mean	PLEKHH1 PLEKHH2	not heteromer
1568	0.608529	CS1 mean	DMD UTRN	not heteromer
1569	0.579535	CS1 mean	MAP2 MAP4	not heteromer
1570	0.376083	CS1 mean	RNF166 RNF114	not heteromer
1571	-0.342121	CS1 mean	SFN YWHAZ	heteromer
1572	0.752789	CS1 mean	DUSP6 DUSP9	not heteromer
1573	0.485128	CS1 mean	NIPAL1 NIPAL4	not heteromer
1574	0.513382	CS1 mean	EPB41L2 EPB41	not heteromer
1575	0.372328	CS1 mean	SLC8A2 SLC8A1	not heteromer
1576	0.46877	CS1 mean	PTGS1 PTGS2	not heteromer
1577	-0.60685	CS1 mean	TBC1D17 TBC1D15	not heteromer
1578	0.0400965	CS1 mean	SEC23A SEC23B	not heteromer
1579	0.326323	CS1 mean	RDX MSN	not heteromer
1580	-0.154428	CS1 mean	DIAPH2 DIAPH3	not heteromer
1581	-0.0355241	CS1 mean	ELMSAN1 TRERF1	not heteromer
1582	0.555833	CS1 mean	TFAP2C TFAP2D	not heteromer
1583	0.545699	CS1 mean	ETNPPL PHYKPL	not heteromer
1584	0.047999	CS1 mean	PTBP1 PTBP2	not heteromer
1585	0.592157	CS1 mean	NRXN3 NRXN1	not heteromer
1586		CS1 mean	PLPP2 PLPP1	not heteromer
1587	0.20226	CS1 mean	PCDH1 PCDH9	not heteromer
1588	0.532145	CS1 mean	MTMR6 MTMR7	not heteromer
1589	0.210615	CS1 mean	FXR1 FMR1	not heteromer
1590	0.330352	CS1 mean	TLE6 TLE1	not heteromer
1591	-0.274507	CS1 mean	FOXD4L5 FOXD2	not heteromer
1592	0.369641	CS1 mean	ARPP19 ENSA	not heteromer
1593	0.558655	CS1 mean	SOX17 SOX18	not heteromer
1594	0.538996	CS1 mean	TSPAN6 TSPAN7	not heteromer
1595	0.29112	CS1 mean	PCDHGA3 PCDH10	not heteromer
1596	0.695578	CS1 mean	PHF20 PHF20L1	not heteromer
1597	0.337626	CS1 mean	R3HDM2 ARPP21	not heteromer
1598	0.38207	CS1 mean	PRKACG PRKACB	not heteromer
1599	-0.204525	CS1 mean	NR4A1 NR4A2	not heteromer
1600	0.316335	CS1 mean	STK32B STK32A	not heteromer
1601	0.632955	CS1 mean	TNFAIP8 TNFAIP8L3	not heteromer
1602	-0.173446	CS1 mean	ANKRD17 ANKHD1-EIF4EBP3	not heteromer
1603	0.423031	CS1 mean	VLDLR LRP8	not heteromer
1604	0.681046	CS1 mean	NLGN1 NLGN4X	not heteromer
1605	-0.250157	CS1 mean	HOXD13 HOXC10	not heteromer
1606	-0.242416	CS1 mean	NACA2 NACAD	not heteromer
1607	-0.65305	CS1 mean	SCAF4 SCAF8	not heteromer
1608	0.348401	CS1 mean	JPH4 JPH1	not heteromer
1609	0.00272984	CS1 mean	EHBP1 EHBP1L1	not heteromer
1610	-0.0457769	CS1 mean	PCDHGA7 PCDH10	not heteromer
1611	0.343197	CS1 mean	PRKAG1 PRKAG3	not heteromer
1612	0.607742	CS1 mean	SYCP2 SYCP2L	not heteromer
1613	0.660583	CS1 mean	REEP2 REEP1	not heteromer
1614	0.403462	CS1 mean	RRAD GEM	not heteromer
1615	0.502598	CS1 mean	NKX2-3 NKX2-6	not heteromer
1616	-0.0677082	CS1 mean	PPM1H PPM1J	not heteromer
1617	0.329318	CS1 mean	BACH2 BACH1	not heteromer
1618	-0.267855	CS1 mean	HOXD11 HOXC10	not heteromer
1619	0.032556	CS1 mean	GUCY1A2 GUCY1A1	not heteromer
1620	0.628742	CS1 mean	GABRB1 GABRB2	not heteromer
1621	-0.037201	CS1 mean	ITGA3 ITGA7	not heteromer
1622	0.275089	CS1 mean	ZMYM2 ZMYM4	heteromer
1623	0.557527	CS1 mean	APBB1IP RAPH1	not heteromer
1624	0.636817	CS1 mean	NFAT5 NFATC1	not heteromer
1625	-0.431901	CS1 mean	RILPL1 RILP	not heteromer
1626	-0.366406	CS1 mean	TCIRG1 ATP6V0A2	not heteromer
1627	0.333194	CS1 mean	WWC2 WWC1	not heteromer
1628	-0.905239	CS1 mean	ATL3 ATL2	not heteromer
1629	0.36275	CS1 mean	PCDHA6 PCDH19	not heteromer
1630	0.380275	CS1 mean	ADAM12 ADAM19	not heteromer
1631	0.391534	CS1 mean	MAP4K1 MAP4K3	not heteromer
1632	-0.403641	CS1 mean	CRELD2 CRELD1	not heteromer
1633	-0.294243	CS1 mean	FOXA3 FOXA1	not heteromer
1634	0.533082	CS1 mean	LCA5L LCA5	not heteromer
1635	0.207239	CS1 mean	ELF2 ELF4	not heteromer
1636	-0.121059	CS1 mean	HDGFL2 PSIP1	not heteromer
1637	0.478417	CS1 mean	CHL1 L1CAM	not heteromer
1638	0.500052	CS1 mean	DHX32 DQX1	not heteromer
1639	0.211101	CS1 mean	GPSM1 GPSM2	not heteromer
1640	0.0976433	CS1 mean	ABI3 ABI2	not heteromer
1641	0.185985	CS1 mean	SEMA4A SEMA4B	not heteromer
1642	0.31737	CS1 mean	NKX2-5 NKX2-6	not heteromer
1643	0.390411	CS1 mean	FBXO32 FBXO25	not heteromer
1644	0.581424	CS1 mean	ADAMTS20 ADAMTS9	not heteromer
1645	0.388725	CS1 mean	CLGN CANX	not heteromer
1646	0.517334	CS1 mean	CNGA1 CNGA2	not heteromer
1647	0.250192	CS1 mean	PCDH10 PCDHB2	not heteromer
1648	-0.242333	CS1 mean	UNC13D BAIAP3	not heteromer
1649	0.492478	CS1 mean	ADAMTS3 ADAMTS2	not heteromer
1650	0.605427	CS1 mean	NDFIP1 NDFIP2	not heteromer
1651	-0.232814	CS1 mean	TMED7 TMED3	not heteromer
1652	0.495581	CS1 mean	PTBP3 PTBP2	not heteromer
1653	-0.935086	CS1 mean	GATA2 GATA1	not heteromer
1654	0.539638	CS1 mean	ABHD17B ABHD17C	not heteromer
1655	0.384789	CS1 mean	RGS3 RGS5	not heteromer
1656	0.47333	CS1 mean	MSI1 MSI2	not heteromer
1657	0.13613	CS1 mean	THOP1 NLN	not heteromer
1658	0.40378	CS1 mean	COL1A1 COL1A2	not heteromer
1659	0.42077	CS1 mean	ABCA1 ABCA4	not heteromer
1660	-1.28734	CS1 mean	ALDOC ALDOA	not heteromer
1661	0.391171	CS1 mean	UBQLN1 UBQLN4	heteromer
1662		CS1 mean	ADGRB1 ADGRB2	not heteromer
1663	0.359345	CS1 mean	PAFAH1B3 PAFAH1B2	not heteromer
1664	-0.555475	CS1 mean	ZNF541 ELMSAN1	not heteromer
1665	0.314363	CS1 mean	PBX3 PBX2	not heteromer
1666	0.304892	CS1 mean	PCDH18 PCDHA13	not heteromer
1667	0.444543	CS1 mean	CNN1 CNN3	not heteromer
1668	0.302691	CS1 mean	USP2 USP21	not heteromer
1669	-0.435395	CS1 mean	BRD1 BRPF1	not heteromer
1670	0.0840716	CS1 mean	TAF4 TAF4B	not heteromer
1671	0.464394	CS1 mean	POU4F2 POU4F1	not heteromer
1672	0.759901	CS1 mean	PCDH18 PCDH17	not heteromer
1673	0.702616	CS1 mean	STAT2 STAT4	not heteromer
1674	0.113869	CS1 mean	ALDH1L2 ALDH1L1	not heteromer
1675	-0.186669	CS1 mean	CSRNP3 CSRNP1	not heteromer
1676	0.262071	CS1 mean	PRKACA PRKACB	heteromer
1677	-0.226502	CS1 mean	CC2D1B CC2D1A	not heteromer
1678	0.33799	CS1 mean	CTDSP2 CTDSPL	not heteromer
1679	-1.47769	CS1 mean	WEE2 WEE1	not heteromer
1680	0.549303	CS1 mean	GRXCR1 GRXCR2	not heteromer
1681	0.534051	CS1 mean	ZC3H12B ZC3H12A	not heteromer
1682	-0.518907	CS1 mean	CREB3L3 CREB3L4	not heteromer
1683		CS1 mean	TUT4 TUT7	not heteromer
1684	0.259151	CS1 mean	IFIH1 DHX58	not heteromer
1685	0.448588	CS1 mean	KCND2 KCND3	not heteromer
1686	-0.0346121	CS1 mean	ANKRD13D ANKRD13A	not heteromer
1687		CS1 mean	PCNX1 PCNX2	not heteromer
1688	0.224366	CS1 mean	KCTD2 KCTD5	not heteromer
1689	0.506149	CS1 mean	KRT18 KRT16	not heteromer
1690	0.600759	CS1 mean	MAGT1 TUSC3	not heteromer
1691	0.227513	CS1 mean	CCNE1 CCNE2	not heteromer
1692	0.626852	CS1 mean	CDH22 CDH13	not heteromer
1693	0.578776	CS1 mean	SHH IHH	not heteromer
1694	0.454359	CS1 mean	PLD4 PLD5	not heteromer
1695	-0.0190201	CS1 mean	HOXD10 HOXC9	not heteromer
1696	0.0377965	CS1 mean	FOXP1 FOXP3	heteromer
1697	0.609651	CS1 mean	SIPA1L3 SIPA1L1	not heteromer
1698	0.270744	CS1 mean	ADRB1 ADRB3	not heteromer
1699	0.420623	CS1 mean	ITPKC ITPKB	not heteromer
1700	0.154102	CS1 mean	C10orf90 ALMS1	not heteromer
1701	0.241433	CS1 mean	SLC24A2 SLC24A1	not heteromer
1702	0.285841	CS1 mean	DHRS9 HSD17B6	not heteromer
1703	0.396062	CS1 mean	HOXB2 HOXA2	not heteromer
1704	0.74442	CS1 mean	RAB40C RAB40A	not heteromer
1705	-1.71722	CS1 mean	ATP2A1 ATP2A2	not heteromer
1706	-0.0831459	CS1 mean	OSBPL7 OSBPL3	not heteromer
1707	0.152392	CS1 mean	SEL1L2 SEL1L	not heteromer
1708	0.493567	CS1 mean	ARAP2 ARAP3	not heteromer
1709	0.277867	CS1 mean	APC2 APC	not heteromer
1710	0.308911	CS1 mean	DOK4 DOK5	not heteromer
1711	0.449195	CS1 mean	DHRS9 RDH16	not heteromer
1712	0.228377	CS1 mean	TLK2 TLK1	not heteromer
1713	0.345127	CS1 mean	LAMB4 LAMB2	not heteromer
1714	0.249709	CS1 mean	HOXA11 HOXC9	not heteromer
1715	0.223255	CS1 mean	TOX TOX2	not heteromer
1716	0.113179	CS1 mean	PEX5 PEX5L	not heteromer
1717	0.224014	CS1 mean	MAFA MAFB	not heteromer
1718	0.218538	CS1 mean	TBX21 EOMES	not heteromer
1719	0.873323	CS1 mean	SPRED2 SPRED1	not heteromer
1720	0.129067	CS1 mean	RPS6KA4 RPS6KA5	not heteromer
1721	-0.560021	CS1 mean	AGO2 AGO4	heteromer
1722	0.539086	CS1 mean	NSFL1C UBXN2A	not heteromer
1723	0.131964	CS1 mean	MACROD1 MACROD2	not heteromer
1724	0.353998	CS1 mean	ATG4D ATG4C	not heteromer
1725	0.126176	CS1 mean	MAF MAFA	not heteromer
1726	0.590976	CS1 mean	DGAT2 AWAT2	not heteromer
1727	0.281965	CS1 mean	ABCA7 ABCA4	not heteromer
1728	-0.0542187	CS1 mean	MYBPC1 MYBPHL	not heteromer
1729	0.180286	CS1 mean	SGK2 SGK1	not heteromer
1730	0.361786	CS1 mean	IRX3 IRX2	not heteromer
1731	-1.10516	CS1 mean	EIF4A1 EIF4A2	not heteromer
1732	0.469103	CS1 mean	FUCA2 FUCA1	not heteromer
1733	0.383172	CS1 mean	PDGFRA CSF1R	not heteromer
1734	0.0860961	CS1 mean	NGEF ARHGEF16	not heteromer
1735	-0.323257	CS1 mean	AP1G1 AP1G2	not heteromer
1736	0.027331	CS1 mean	MYL4 MYL6B	not heteromer
1737	0.34685	CS1 mean	SLC4A8 SLC4A10	not heteromer
1738	-0.766861	CS1 mean	SOS2 SOS1	not heteromer
1739	0.477678	CS1 mean	VRK1 VRK2	not heteromer
1740	0.351607	CS1 mean	METTL2A METTL8	not heteromer
1741	0.272142	CS1 mean	LRCH3 LRCH1	not heteromer
1742	0.422786	CS1 mean	KCNT1 KCNT2	not heteromer
1743	0.356712	CS1 mean	CEBPE CEBPB	not heteromer
1744	0.100263	CS1 mean	CBX5 CBX1	not heteromer
1745	0.0455405	CS1 mean	BCL7B BCL7C	not heteromer
1746	-1.14719	CS1 mean	SETD1A SETD1B	not heteromer
1747	-0.0778674	CS1 mean	GFI1B GFI1	not heteromer
1748	0.296457	CS1 mean	ASAP1 ASAP3	not heteromer
1749	-0.101018	CS1 mean	TLE1 TLE3	not heteromer
1750	0.406118	CS1 mean	PTPRS PTPRD	not heteromer
1751	-2.15879	CS1 mean	GNL3 GNL3L	not heteromer
1752	0.528575	CS1 mean	PCDH18 PCDHA7	not heteromer
1753	0.489709	CS1 mean	OTX2 OTX1	not heteromer
1754	0.269683	CS1 mean	WNT2 WNT2B	not heteromer
1755	-0.083902	CS1 mean	SIPA1L3 SIPA1	not heteromer
1756	-0.40671	CS1 mean	SP3 SP1	not heteromer
1757	0.283506	CS1 mean	SCN8A SCN2A	not heteromer
1758	0.556056	CS1 mean	SLC9A6 SLC9A9	not heteromer
1759	0.304488	CS1 mean	FOXO4 FOXO3	not heteromer
1760	-0.612192	CS1 mean	NACAD NACA	not heteromer
1761	0.431322	CS1 mean	RALGPS1 RALGPS2	not heteromer
1762	-0.278799	CS1 mean	MTA2 MTA1	not heteromer
1763	0.367977	CS1 mean	USP16 USP45	not heteromer
1764	-1.51563	CS1 mean	NONO SFPQ	heteromer
1765	0.242202	CS1 mean	UNC13B UNC13C	not heteromer
1766	0.475212	CS1 mean	SERP1 SERP2	not heteromer
1767	0.296121	CS1 mean	PELI3 PELI2	not heteromer
1768	-0.100441	CS1 mean	RPS27L RPS27	not heteromer
1769	0.722952	CS1 mean	RND3 RND1	not heteromer
1770	0.339589	CS1 mean	CAMK2G CAMK2A	not heteromer
1771	0.486889	CS1 mean	CNTN1 CNTN6	not heteromer
1772	0.601429	CS1 mean	LGI1 LGI2	not heteromer
1773		CS1 mean	SAXO1 SAXO2	not heteromer
1774	-0.00998663	CS1 mean	APBA3 APBA2	not heteromer
1775	0.780892	CS1 mean	ATP6V1G2-DDX39B ATP6V1G3	not heteromer
1776	0.614033	CS1 mean	WNT5A WNT2	not heteromer
1777	0.540065	CS1 mean	TES LMCD1	not heteromer
1778	0.436099	CS1 mean	TXLNA TXLNB	heteromer
1779	0.131052	CS1 mean	FCHO1 SGIP1	not heteromer
1780	0.132043	CS1 mean	PCDH10 PCDHAC1	not heteromer
1781	-0.390006	CS1 mean	KIFC3 KIFC2	not heteromer
1782	-0.0778034	CS1 mean	RGL3 RALGDS	not heteromer
1783	0.730824	CS1 mean	RAB9B RAB9A	not heteromer
1784	0.421284	CS1 mean	MOGAT2 DGAT2L6	not heteromer
1785	0.448216	CS1 mean	DIRAS2 DIRAS3	not heteromer
1786	0.217624	CS1 mean	C1QTNF1 C1QTNF6	not heteromer
1787	0.720217	CS1 mean	STAT4 STAT5A	not heteromer
1788	-0.0110325	CS1 mean	ANP32D ANP32B	not heteromer
1789	-0.127836	CS1 mean	DOCK6 DOCK7	heteromer
1790	0.457794	CS1 mean	PHC1 PHC3	not heteromer
1791	0.27636	CS1 mean	HAPLN4 HAPLN1	not heteromer
1792	0.291587	CS1 mean	PDGFRA FLT3	not heteromer
1793	0.303254	CS1 mean	KCNA4 KCNA10	not heteromer
1794	0.2957	CS1 mean	COMP THBS3	not heteromer
1795	0.410226	CS1 mean	SNTB2 SNTA1	not heteromer
1796	0.459031	CS1 mean	SLA2 SLA	not heteromer
1797	0.113263	CS1 mean	PCDHGC3 PCDH10	not heteromer
1798	0.0828242	CS1 mean	TMC6 TMC5	not heteromer
1799	-0.532091	CS1 mean	CDK3 CDK2	not heteromer
1800	0.425535	CS1 mean	TSC22D2 TSC22D3	not heteromer
1801	-0.42694	CS1 mean	BCAR1 EFS	heteromer
1802	0.505851	CS1 mean	FGF16 FGF9	not heteromer
1803	-1.35188	CS1 mean	EIF4G1 EIF4G3	not heteromer
1804	0.258009	CS1 mean	MYL6B MYL3	not heteromer
1805	-0.365701	CS1 mean	FOXD4L3 FOXD2	not heteromer
1806	0.281042	CS1 mean	MAST1 MAST2	not heteromer
1807	0.273796	CS1 mean	TMEM59L TMEM59	not heteromer
1808	0.788175	CS1 mean	RNF167 RNF13	not heteromer
1809	0.0644832	CS1 mean	ITGA8 ITGA2B	not heteromer
1810	-1.24105	CS1 mean	GGA3 GGA2	not heteromer
1811	0.342818	CS1 mean	MYL6 MYL3	not heteromer
1812	0.663914	CS1 mean	MTMR1 MTMR2	not heteromer
1813	0.259529	CS1 mean	LAMB1 LAMB2	not heteromer
1814	0.130058	CS1 mean	ABHD12B ABHD12	not heteromer
1815	0.075818	CS1 mean	DPF2 DPF3	not heteromer
1816	0.379477	CS1 mean	DOCK4 DOCK3	not heteromer
1817	0.0175852	CS1 mean	GNA11 GNAQ	not heteromer
1818	0.439122	CS1 mean	TP53 TP63	heteromer
1819	-0.00519781	CS1 mean	TNFAIP1 KCTD10	not heteromer
1820	0.263848	CS1 mean	TBC1D10B TBC1D10A	not heteromer
1821	0.323742	CS1 mean	SGK3 SGK2	not heteromer
1822	-0.592952	CS1 mean	HNRNPA2B1 HNRNPA1	not heteromer
1823	0.233624	CS1 mean	KHDRBS3 KHDRBS1	not heteromer
1824	0.360073	CS1 mean	TEK TIE1	not heteromer
1825	-0.683861	CS1 mean	AGAP9 AGAP3	not heteromer
1826	0.0836362	CS1 mean	CTDSP1 CTDSPL	not heteromer
1827		CS1 mean	PCNX3 PCNX2	not heteromer
1828	0.394932	CS1 mean	PCDH18 PCDHA10	not heteromer
1829	0.558969	CS1 mean	EN2 EN1	not heteromer
1830	0.50653	CS1 mean	AC007192.1 PIK3R1	not heteromer
1831	0.570893	CS1 mean	PLXNA4 PLXNA2	not heteromer
1832	0.37211	CS1 mean	NFE2L1 NFE2L3	not heteromer
1833	0.521764	CS1 mean	UBE2D1 UBE2D2	not heteromer
1834	-0.324485	CS1 mean	EBF3 EBF1	not heteromer
1835	0.4038	CS1 mean	MARK2 MARK3	heteromer
1836	-0.36256	CS1 mean	CPEB3 CPEB2	not heteromer
1837	0.413499	CS1 mean	ANXA6 ANXA5	not heteromer
1838	0.357732	CS1 mean	MITF TFE3	not heteromer
1839	0.189939	CS1 mean	ASTN2 ASTN1	not heteromer
1840	0.536584	CS1 mean	PHF19 MTF2	not heteromer
1841	0.248265	CS1 mean	HOXA5 HOXC5	not heteromer
1842	0.430927	CS1 mean	DOK4 DOK6	not heteromer
1843	-0.163398	CS1 mean	DOCK1 DOCK2	not heteromer
1844	0.478653	CS1 mean	UAP1L1 UAP1	not heteromer
1845	0.0959716	CS1 mean	RASA4B RASAL1	not heteromer
1846	0.13621	CS1 mean	PCDHGA6 PCDH10	not heteromer
1847		CS1 mean	P3H3 P3H2	not heteromer
1848	0.277828	CS1 mean	SLC1A3 SLC1A7	not heteromer
1849		CS1 mean	ADGRL4 ADGRE2	not heteromer
1850	0.618097	CS1 mean	UPP1 UPP2	not heteromer
1851	0.381754	CS1 mean	POU3F2 POU3F1	not heteromer
1852	0.141678	CS1 mean	PCDHGC4 PCDH10	not heteromer
1853	0.441185	CS1 mean	NRL MAFB	not heteromer
1854	0.385672	CS1 mean	PCDH1 PCDH11X	not heteromer
1855	0.268459	CS1 mean	PCDH10 PCDH17	not heteromer
1856	0.583697	CS1 mean	ZIC1 ZIC3	not heteromer
1857	0.376566	CS1 mean	ARRB1 SAG	not heteromer
1858	-0.656931	CS1 mean	CTAGE9 MIA3	not heteromer
1859	0.52149	CS1 mean	SOX6 SOX5	not heteromer
1860	-0.0756865	CS1 mean	MAST4 MAST2	not heteromer
1861	0.253254	CS1 mean	KIRREL2 KIRREL3	not heteromer
1862	0.547108	CS1 mean	ICA1L ICA1	not heteromer
1863	0.100824	CS1 mean	HEATR5B HEATR5A	not heteromer
1864	0.329363	CS1 mean	SEMA6C SEMA6A	not heteromer
1865	-1.26794	CS1 mean	SCAF1 PHRF1	not heteromer
1866	0.482684	CS1 mean	ARHGDIA ARHGDIB	not heteromer
1867	-2.53001	CS1 mean	COPZ2 COPZ1	not heteromer
1868	0.264182	CS1 mean	SGMS1 SGMS2	not heteromer
1869	0.33788	CS1 mean	ADAM8 ADAM19	not heteromer
1870	0.582203	CS1 mean	DUSP5 DUSP2	not heteromer
1871	0.0645659	CS1 mean	SNAP25 SNAP23	not heteromer
1872	0.545222	CS1 mean	HTRA1 HTRA4	not heteromer
1873	0.292896	CS1 mean	HERC4 HERC3	not heteromer
1874	0.305519	CS1 mean	BRWD1 PHIP	not heteromer
1875	0.61447	CS1 mean	RASGEF1B RASGEF1C	not heteromer
1876	0.496081	CS1 mean	CDH11 CDH7	not heteromer
1877	0.292406	CS1 mean	TFCP2 TFCP2L1	not heteromer
1878	0.253611	CS1 mean	ADD3 ADD1	not heteromer
1879	0.25617	CS1 mean	SLC35D2 SLC35D1	not heteromer
1880	0.563271	CS1 mean	PCDH18 PCDHA1	not heteromer
1881	0.222727	CS1 mean	AUH ECHDC2	not heteromer
1882	0.756259	CS1 mean	DUSP5 DUSP4	not heteromer
1883	-0.080539	CS1 mean	AXIN2 AXIN1	not heteromer
1884	0.393978	CS1 mean	RAB11B RAB11A	not heteromer
1885	0.757504	CS1 mean	IRAK2 IRAK3	heteromer
1886	0.161191	CS1 mean	CTAGE1 MIA3	not heteromer
1887	-0.064367	CS1 mean	MAST1 MAST4	not heteromer
1888	0.288776	CS1 mean	HOXD11 HOXC9	not heteromer
1889	0.293088	CS1 mean	HIPK3 HIPK1	not heteromer
1890	0.10059	CS1 mean	NCOA3 NCOA1	not heteromer
1891	-0.245797	CS1 mean	FOXE1 FOXE3	not heteromer
1892	0.453639	CS1 mean	SLC6A13 SLC6A6	not heteromer
1893	0.387427	CS1 mean	ERC1 ERC2	not heteromer
1894	0.478488	CS1 mean	CASS4 NEDD9	not heteromer
1895	0.614815	CS1 mean	PPM1B PPM1A	not heteromer
1896	0.561598	CS1 mean	SLC25A30 SLC25A14	not heteromer
1897	0.0573038	CS1 mean	TNKS2 TNKS	not heteromer
1898	0.471341	CS1 mean	HOXA6 HOXD8	not heteromer
1899	0.457485	CS1 mean	ASB5 ASB11	not heteromer
1900	0.104873	CS1 mean	FBN2 FBN1	not heteromer
1901	0.481091	CS1 mean	KIF5B KIF5C	not heteromer
1902	0.423197	CS1 mean	RGS3 RGS18	not heteromer
1903		CS1 mean	TENT4B TENT4A	not heteromer
1904	0.525106	CS1 mean	FGFR2 FGFR4	not heteromer
1905	0.305844	CS1 mean	OPN4 RRH	not heteromer
1906	0.114728	CS1 mean	PCDHB10 PCDH10	not heteromer
1907	0.366892	CS1 mean	ARHGEF26 ARHGEF19	not heteromer
1908	0.664273	CS1 mean	PDLIM7 PDLIM5	not heteromer
1909	0.483527	CS1 mean	MIER1 MIER3	not heteromer
1910	0.0670192	CS1 mean	PROX2 PROX1	not heteromer
1911	0.575996	CS1 mean	CACNA2D4 CACNA2D3	not heteromer
1912	0.000768739	CS1 mean	HIF1A EPAS1	not heteromer
1913	-0.160142	CS1 mean	PCDHGA5 PCDH10	not heteromer
1914	0.334349	CS1 mean	KCNJ4 KCNJ2	not heteromer
1915	0.30698	CS1 mean	KCNMA1 KCNU1	not heteromer
1916	0.124482	CS1 mean	SYDE1 SYDE2	not heteromer
1917	0.738691	CS1 mean	TENM3 TENM2	not heteromer
1918	0.391912	CS1 mean	FER FES	not heteromer
1919	0.166331	CS1 mean	PHACTR4 PHACTR2	not heteromer
1920	0.338139	CS1 mean	DIDO1 PHF3	not heteromer
1921	0.354442	CS1 mean	RNF149 RNF128	not heteromer
1922	-0.0718561	CS1 mean	SCAMP2 SCAMP3	not heteromer
1923	0.382967	CS1 mean	YPEL2 YPEL3	not heteromer
1924	0.362845	CS1 mean	EML3 EML1	not heteromer
1925		CS1 mean	PCNX3 PCNX1	not heteromer
1926	0.464657	CS1 mean	CSF3R IL6ST	not heteromer
1927	0.417047	CS1 mean	OTUB1 OTUB2	not heteromer
1928	0.632518	CS1 mean	R3HDM1 ARPP21	not heteromer
1929	0.118884	CS1 mean	PCDHB15 PCDH10	not heteromer
1930	0.447767	CS1 mean	SLC25A13 SLC25A12	not heteromer
1931	-0.585536	CS1 mean	STRIP2 STRIP1	not heteromer
1932	0.371836	CS1 mean	PABPC3 PABPC4L	not heteromer
1933	0.341865	CS1 mean	TMEM132E TMEM132D	not heteromer
1934	0.389094	CS1 mean	SOCS4 SOCS5	not heteromer
1935	0.409497	CS1 mean	RBL2 RBL1	not heteromer
1936	0.395623	CS1 mean	KCNQ3 KCNQ4	not heteromer
1937	-0.0920776	CS1 mean	RASGRP4 RASGRP1	not heteromer
1938	0.153566	CS1 mean	LEF1 TCF7	not heteromer
1939	-1.17624	CS1 mean	MYH10 MYH9	not heteromer
1940	0.186191	CS1 mean	ARHGEF2 ARHGEF18	not heteromer
1941	0.244295	CS1 mean	TRIB1 TRIB3	not heteromer
1942	0.394986	CS1 mean	B4GALT5 B4GALT6	not heteromer
1943	0.363706	CS1 mean	PTGER1 PTGFR	not heteromer
1944	-0.353856	CS1 mean	MED13 MED13L	not heteromer
1945	0.594267	CS1 mean	STK26 STK24	not heteromer
1946	0.479162	CS1 mean	CDH1 CDH4	not heteromer
1947	0.774184	CS1 mean	SDC2 SDC4	not heteromer
1948	0.460575	CS1 mean	P4HB PDIA2	not heteromer
1949	0.665928	CS1 mean	PPP3CB PPP3CA	not heteromer
1950	0.556882	CS1 mean	COL5A1 COL11A1	not heteromer
1951	0.183945	CS1 mean	PTP4A3 PTP4A2	not heteromer
1952	-0.436036	CS1 mean	CAND1 CAND2	not heteromer
1953	0.441339	CS1 mean	ASCL3 ASCL5	not heteromer
1954	0.154056	CS1 mean	PCDH7 PCDH1	not heteromer
1955	0.362069	CS1 mean	SGK3 SGK1	not heteromer
1956	-0.752549	CS1 mean	EXTL1 EXT1	not heteromer
1957	0.644178	CS1 mean	PAX9 PAX1	not heteromer
1958	-0.0115886	CS1 mean	NUMBL NUMB	not heteromer
1959	0.0625235	CS1 mean	MYO1C MYO1H	not heteromer
1960	0.444223	CS1 mean	HOXA1 HOXD1	not heteromer
1961	0.557781	CS1 mean	TSHZ2 TSHZ1	not heteromer
1962	0.54557	CS1 mean	OPRD1 OPRM1	not heteromer
1963	0.260855	CS1 mean	SALL1 SALL2	not heteromer
1964	-0.0243542	CS1 mean	SYT8 SYT1	not heteromer
1965	-0.294735	CS1 mean	FOXD4L5 FOXD3	not heteromer
1966	-0.0883368	CS1 mean	CPXM2 AEBP1	not heteromer
1967	0.170738	CS1 mean	PIEZO1 PIEZO2	not heteromer
1968	-0.123183	CS1 mean	CEBPA CEBPB	heteromer
1969	-0.145769	CS1 mean	KANK4 KANK3	not heteromer
1970	0.135058	CS1 mean	SYNGAP1 RASAL2	not heteromer
1971	0.587246	CS1 mean	DLX5 DLX1	not heteromer
1972	0.300121	CS1 mean	SFXN4 SFXN5	not heteromer
1973	0.0557534	CS1 mean	PPM1H PPM1M	not heteromer
1974	0.552809	CS1 mean	KCNN2 KCNN3	not heteromer
1975	-0.35797	CS1 mean	PDE4C PDE4A	not heteromer
1976	-1.01957	CS1 mean	HNRNPA2B1 HNRNPA3	not heteromer
1977	0.519503	CS1 mean	RND2 RND3	not heteromer
1978	0.386194	CS1 mean	IQGAP3 IQGAP2	not heteromer
1979	0.408784	CS1 mean	HCN2 HCN1	not heteromer
1980	0.369185	CS1 mean	PTPRD PTPRF	not heteromer
1981	0.282326	CS1 mean	DMRT1 DMRTB1	not heteromer
1982	-0.169627	CS1 mean	DIAPH1 DIAPH3	not heteromer
1983	0.451121	CS1 mean	GNPDA2 GNPDA1	not heteromer
1984	-0.970382	CS1 mean	PABPC1 PABPC4	not heteromer
1985	0.259661	CS1 mean	STAT6 STAT4	not heteromer
1986	0.375714	CS1 mean	TCP11L1 TCP11L2	not heteromer
1987	-0.623871	CS1 mean	TTC7B TTC7A	not heteromer
1988	0.0859804	CS1 mean	TTYH2 TTYH3	not heteromer
1989	0.126068	CS1 mean	PCDH17 PCDHA11	not heteromer
1990	0.431121	CS1 mean	TMX1 TMX4	not heteromer
1991	0.444783	CS1 mean	KLF8 KLF12	not heteromer
1992	-0.289476	CS1 mean	SAMD4B SAMD4A	not heteromer
1993	0.0218575	CS1 mean	APBB1IP GRB7	not heteromer
1994	0.343884	CS1 mean	SALL2 SALL4	not heteromer
1995	-0.131964	CS1 mean	MIA3 CTAGE4	not heteromer
1996	0.605669	CS1 mean	POU4F3 POU4F1	not heteromer
1997	0.665189	CS1 mean	GABRA4 GABRA3	not heteromer
1998	0.270999	CS1 mean	HIF3A HIF1A	not heteromer
[truncated: 10,533 more rows]

## Sheet: B
	cell line	dataset	heteromer	not heteromer
0	ACH-000007	CS2.1	0.00568589	0.184141
1	ACH-000009	CS2.1	-0.0654408	0.194416
2	ACH-000012	CS2.1	0.00653881	0.21291
3	ACH-000013	CS2.1	0.0266273	0.212547
4	ACH-000015	CS2.1	0.0437824	0.204449
5	ACH-000017	CS2.1	-0.102297	0.153578
6	ACH-000018	CS2.1	-0.0272736	0.160043
7	ACH-000021	CS2.1	-0.0128622	0.182774
8	ACH-000022	CS2.1	0.001081	0.179528
9	ACH-000025	CS2.1	0.00229037	0.203213
10	ACH-000028	CS2.1	0.0225818	0.195384
11	ACH-000030	CS2.1	-0.0408191	0.206356
12	ACH-000035	CS2.1	0.0428212	0.203987
13	ACH-000036	CS2.1	-0.0174719	0.195443
14	ACH-000039	CS2.1	-0.0544909	0.156262
15	ACH-000040	CS2.1	-0.0899958	0.153382
16	ACH-000041	CS2.1	-0.0424757	0.164614
17	ACH-000042	CS2.1	-0.0278413	0.157559
18	ACH-000045	CS2.1	-0.00432052	0.199102
19	ACH-000047	CS2.1	0.0232944	0.22667
20	ACH-000052	CS2.1	-0.0574519	0.163748
21	ACH-000053	CS2.1	-0.0324962	0.200125
22	ACH-000054	CS2.1	-0.0290326	0.18516
23	ACH-000055	CS2.1	0.0308063	0.184006
24	ACH-000060	CS2.1	0.000225721	0.159796
25	ACH-000067	CS2.1	-0.0282608	0.166473
26	ACH-000070	CS2.1	-0.0177446	0.201948
27	ACH-000075	CS2.1	0.00151671	0.139353
28	ACH-000078	CS2.1	-0.0334055	0.158905
29	ACH-000082	CS2.1	-0.0365983	0.167461
30	ACH-000086	CS2.1	0.0308283	0.200635
31	ACH-000087	CS2.1	-0.00944393	0.183447
32	ACH-000092	CS2.1	-0.0541724	0.181708
33	ACH-000095	CS2.1	-0.028833	0.163925
34	ACH-000097	CS2.1	-0.0511704	0.19666
35	ACH-000098	CS2.1	-0.00664599	0.176687
36	ACH-000099	CS2.1	0.0156413	0.187615
37	ACH-000108	CS2.1	0.000669386	0.180834
38	ACH-000113	CS2.1	-0.0511559	0.22621
39	ACH-000116	CS2.1	-0.0213477	0.195806
40	ACH-000118	CS2.1	0.0161665	0.219299
41	ACH-000120	CS2.1	0.0268558	0.188585
42	ACH-000123	CS2.1	-0.00300222	0.23308
43	ACH-000128	CS2.1	-0.00915702	0.171757
44	ACH-000133	CS2.1	-0.0721662	0.20397
45	ACH-000137	CS2.1	-0.0385841	0.171341
46	ACH-000138	CS2.1	-0.0134583	0.194439
47	ACH-000142	CS2.1	-0.0329551	0.194864
48	ACH-000143	CS2.1	0.0140226	0.192043
49	ACH-000146	CS2.1	-0.0126072	0.189351
50	ACH-000148	CS2.1	-0.0117255	0.198934
51	ACH-000152	CS2.1	-0.0844454	0.167528
52	ACH-000159	CS2.1	-0.0345837	0.177677
53	ACH-000163	CS2.1	-0.0584206	0.173866
54	ACH-000168	CS2.1	-0.131932	0.16114
55	ACH-000169	CS2.1	-0.0021449	0.211433
56	ACH-000178	CS2.1	-0.0242244	0.192722
57	ACH-000183	CS2.1	-0.047952	0.206066
58	ACH-000188	CS2.1	-0.0576393	0.185943
59	ACH-000189	CS2.1	-0.134698	0.1248
60	ACH-000198	CS2.1	-0.046157	0.216555
61	ACH-000204	CS2.1	0.0475369	0.154515
62	ACH-000206	CS2.1	-0.0767293	0.177988
63	ACH-000207	CS2.1	-0.0556522	0.13533
64	ACH-000208	CS2.1	-0.0110585	0.110145
65	ACH-000210	CS2.1	0.00513824	0.113481
66	ACH-000211	CS2.1	-0.0511255	0.18647
67	ACH-000215	CS2.1	0.00457662	0.199526
68	ACH-000222	CS2.1	-0.0337723	0.172443
69	ACH-000223	CS2.1	-0.0384465	0.200976
70	ACH-000226	CS2.1	0.0170392	0.200475
71	ACH-000227	CS2.1	-0.0604214	0.112038
72	ACH-000228	CS2.1	-0.0279666	0.171521
73	ACH-000231	CS2.1	-0.0307478	0.20143
74	ACH-000232	CS2.1	0.0279552	0.203204
75	ACH-000233	CS2.1	-0.0439349	0.188431
76	ACH-000234	CS2.1	-0.0648234	0.147699
77	ACH-000235	CS2.1	-0.0180076	0.194347
78	ACH-000237	CS2.1	-0.0642949	0.173551
79	ACH-000242	CS2.1	-0.134454	0.0997391
80	ACH-000243	CS2.1	-0.0178685	0.213606
81	ACH-000244	CS2.1	-0.0779041	0.134641
82	ACH-000246	CS2.1	-0.000961597	0.19789
83	ACH-000248	CS2.1	-0.0601993	0.16275
84	ACH-000250	CS2.1	-0.0269629	0.190568
85	ACH-000251	CS2.1	0.0243426	0.135866
86	ACH-000252	CS2.1	-0.00866421	0.134777
87	ACH-000253	CS2.1	-0.0200455	0.190467
88	ACH-000255	CS2.1	0.00422556	0.183427
89	ACH-000256	CS2.1	-0.0429053	0.173077
90	ACH-000257	CS2.1	-0.00288125	0.155123
91	ACH-000258	CS2.1	-0.0712948	0.123054
92	ACH-000259	CS2.1	0.0550144	0.217481
93	ACH-000260	CS2.1	0.0475762	0.202156
94	ACH-000261	CS2.1	-0.0369948	0.179062
95	ACH-000262	CS2.1	-0.0732625	0.158667
96	ACH-000264	CS2.1	-0.0475638	0.186458
97	ACH-000265	CS2.1	0.0526769	0.219212
98	ACH-000266	CS2.1	-0.0375344	0.177678
99	ACH-000274	CS2.1	-0.0180801	0.170393
100	ACH-000277	CS2.1	-0.0957464	0.141636
101	ACH-000278	CS2.1	-0.0428561	0.171438
102	ACH-000279	CS2.1	-0.0292031	0.202428
103	ACH-000280	CS2.1	-0.01646	0.163368
104	ACH-000281	CS2.1	-0.025163	0.136117
105	ACH-000288	CS2.1	-0.0602275	0.188303
106	ACH-000291	CS2.1	0.00358476	0.198354
107	ACH-000293	CS2.1	-0.0289529	0.165756
108	ACH-000294	CS2.1	-0.0350005	0.166042
109	ACH-000296	CS2.1	-0.0230341	0.160279
110	ACH-000302	CS2.1	-0.0480042	0.177051
111	ACH-000304	CS2.1	-0.0334353	0.14361
112	ACH-000307	CS2.1	-0.00294665	0.200084
113	ACH-000308	CS2.1	0.00973084	0.18198
114	ACH-000310	CS2.1	-0.0129342	0.123746
115	ACH-000311	CS2.1	-0.0143916	0.187204
116	ACH-000312	CS2.1	0.0351431	0.194575
117	ACH-000315	CS2.1	0.00934862	0.166007
118	ACH-000316	CS2.1	-0.0522505	0.18381
119	ACH-000317	CS2.1	-0.00346239	0.173714
120	ACH-000319	CS2.1	-0.0285622	0.181027
121	ACH-000320	CS2.1	-0.0373151	0.155106
122	ACH-000322	CS2.1	-0.0236992	0.204797
123	ACH-000323	CS2.1	-0.0280515	0.178099
124	ACH-000324	CS2.1	8.03344e-05	0.187118
125	ACH-000329	CS2.1	0.00131222	0.178538
126	ACH-000330	CS2.1	-0.0125815	0.181564
127	ACH-000331	CS2.1	-0.00287636	0.204882
128	ACH-000332	CS2.1	-0.0510101	0.182043
129	ACH-000334	CS2.1	-0.108768	0.164226
130	ACH-000335	CS2.1	-0.0114603	0.169896
131	ACH-000336	CS2.1	-0.047797	0.155303
132	ACH-000337	CS2.1	0.0080801	0.141174
133	ACH-000339	CS2.1	-0.0503369	0.197455
134	ACH-000341	CS2.1	-0.0406961	0.104881
135	ACH-000348	CS2.1	-0.0482614	0.184494
136	ACH-000350	CS2.1	-0.032135	0.131323
137	ACH-000352	CS2.1	-0.0531012	0.190859
138	ACH-000356	CS2.1	0.0244642	0.172408
139	ACH-000361	CS2.1	0.0293997	0.163708
140	ACH-000362	CS2.1	-0.047081	0.193229
141	ACH-000363	CS2.1	-0.0276707	0.194259
142	ACH-000364	CS2.1	0.0148498	0.209374
143	ACH-000365	CS2.1	-0.0255522	0.204778
144	ACH-000366	CS2.1	-0.00994939	0.182766
145	ACH-000368	CS2.1	-0.0292092	0.159795
146	ACH-000374	CS2.1	0.0361994	0.196742
147	ACH-000376	CS2.1	0.0213078	0.211974
148	ACH-000381	CS2.1	0.0362973	0.196457
149	ACH-000383	CS2.1	-0.0245456	0.171318
150	ACH-000387	CS2.1	0.0110745	0.198404
151	ACH-000389	CS2.1	-0.00277673	0.155956
152	ACH-000390	CS2.1	-0.00260539	0.179016
153	ACH-000393	CS2.1	-0.0482018	0.153194
154	ACH-000395	CS2.1	-0.0295758	0.147902
155	ACH-000397	CS2.1	-0.0487034	0.170834
156	ACH-000401	CS2.1	-0.0147115	0.180449
157	ACH-000403	CS2.1	-0.0642307	0.175473
158	ACH-000407	CS2.1	-0.0104204	0.182529
159	ACH-000408	CS2.1	0.0153072	0.168941
160	ACH-000410	CS2.1	0.00507004	0.203615
161	ACH-000411	CS2.1	-0.0126418	0.167531
162	ACH-000414	CS2.1	-0.0242377	0.203854
163	ACH-000415	CS2.1	-0.00145107	0.20076
164	ACH-000416	CS2.1	-0.0580505	0.182225
165	ACH-000420	CS2.1	-0.0311418	0.172589
166	ACH-000421	CS2.1	-0.0327431	0.199803
167	ACH-000425	CS2.1	-0.0331523	0.198627
168	ACH-000426	CS2.1	-0.0366722	0.167048
169	ACH-000427	CS2.1	-0.080301	0.125852
170	ACH-000433	CS2.1	-0.00781964	0.171948
171	ACH-000436	CS2.1	-0.0382302	0.147795
172	ACH-000444	CS2.1	-0.0204853	0.199299
173	ACH-000448	CS2.1	-0.0700964	0.162487
174	ACH-000450	CS2.1	0.063395	0.184105
175	ACH-000452	CS2.1	-0.0405862	0.200499
176	ACH-000454	CS2.1	-0.0300635	0.180756
177	ACH-000458	CS2.1	-0.0137924	0.197796
178	ACH-000459	CS2.1	0.0118003	0.0787167
179	ACH-000460	CS2.1	-0.00495513	0.200538
180	ACH-000463	CS2.1	0.0294461	0.186806
181	ACH-000464	CS2.1	-0.0511673	0.15152
182	ACH-000467	CS2.1	-0.0255125	0.21403
183	ACH-000468	CS2.1	-0.0618947	0.144422
184	ACH-000469	CS2.1	-0.0366587	0.194608
185	ACH-000470	CS2.1	-0.0318985	0.178502
186	ACH-000471	CS2.1	-0.00686253	0.187183
187	ACH-000472	CS2.1	-0.0647828	0.168612
188	ACH-000473	CS2.1	-0.0276649	0.184771
189	ACH-000475	CS2.1	0.0264728	0.198996
190	ACH-000476	CS2.1	-0.0806085	0.172045
191	ACH-000477	CS2.1	-0.014152	0.156123
192	ACH-000479	CS2.1	-0.0319111	0.155508
193	ACH-000480	CS2.1	-0.0297415	0.200779
194	ACH-000481	CS2.1	-0.077999	0.155679
195	ACH-000483	CS2.1	0.00655217	0.17715
196	ACH-000485	CS2.1	0.0045242	0.17302
197	ACH-000486	CS2.1	-0.0514601	0.217501
198	ACH-000487	CS2.1	0.00887217	0.207716
199	ACH-000490	CS2.1	-0.0209855	0.215437
200	ACH-000491	CS2.1	0.0419615	0.166448
201	ACH-000496	CS2.1	-0.0110433	0.180623
202	ACH-000499	CS2.1	-0.0239766	0.187915
203	ACH-000502	CS2.1	-0.00669743	0.202786
204	ACH-000503	CS2.1	0.0135385	0.152957
205	ACH-000505	CS2.1	-0.0603974	0.166007
206	ACH-000507	CS2.1	-0.0266709	0.203723
207	ACH-000510	CS2.1	-0.0157994	0.18741
208	ACH-000511	CS2.1	-0.0796374	0.181735
209	ACH-000516	CS2.1	-0.0572495	0.161298
210	ACH-000517	CS2.1	-0.0363877	0.179003
211	ACH-000518	CS2.1	-0.0643039	0.190256
212	ACH-000520	CS2.1	-0.0392384	0.164724
213	ACH-000521	CS2.1	0.00327803	0.167358
214	ACH-000522	CS2.1	-0.0351641	0.174443
215	ACH-000524	CS2.1	-0.0748535	0.184403
216	ACH-000527	CS2.1	-0.00718043	0.211434
217	ACH-000528	CS2.1	0.03033	0.217292
218	ACH-000542	CS2.1	-0.0480492	0.178621
219	ACH-000544	CS2.1	0.0167128	0.200519
220	ACH-000545	CS2.1	-0.031718	0.191543
221	ACH-000547	CS2.1	-0.040413	0.185746
222	ACH-000548	CS2.1	-0.070599	0.173038
223	ACH-000549	CS2.1	0.0201113	0.185578
224	ACH-000550	CS2.1	-0.0999244	0.163734
225	ACH-000552	CS2.1	0.0303787	0.197877
226	ACH-000556	CS2.1	-0.0445641	0.191757
227	ACH-000569	CS2.1	-0.035699	0.159095
228	ACH-000570	CS2.1	0.00494537	0.187049
229	ACH-000571	CS2.1	-0.073479	0.150387
230	ACH-000573	CS2.1	-0.0171117	0.209265
231	ACH-000576	CS2.1	-0.0818597	0.168031
232	ACH-000580	CS2.1	-0.0420572	0.182462
233	ACH-000584	CS2.1	0.00283124	0.17808
234	ACH-000585	CS2.1	-0.0238902	0.192224
235	ACH-000588	CS2.1	-0.0148741	0.206535
236	ACH-000589	CS2.1	0.0281407	0.200028
237	ACH-000591	CS2.1	-0.00844017	0.16393
238	ACH-000593	CS2.1	-0.0375736	0.199559
239	ACH-000600	CS2.1	0.00306791	0.150979
240	ACH-000601	CS2.1	-0.0197288	0.217688
241	ACH-000605	CS2.1	-0.042857	0.179299
242	ACH-000606	CS2.1	0.0318736	0.212587
243	ACH-000608	CS2.1	-0.0237277	0.150142
244	ACH-000614	CS2.1	-0.0136494	0.166535
245	ACH-000619	CS2.1	-0.0581339	0.190189
246	ACH-000620	CS2.1	-0.0167653	0.182964
247	ACH-000621	CS2.1	-0.0642427	0.168537
248	ACH-000622	CS2.1	0.0232965	0.156757
249	ACH-000623	CS2.1	-0.044502	0.171263
250	ACH-000624	CS2.1	-0.0445793	0.214849
251	ACH-000627	CS2.1	-0.0274343	0.172143
252	ACH-000631	CS2.1	-0.0145522	0.0926437
253	ACH-000632	CS2.1	0.00463551	0.189772
254	ACH-000633	CS2.1	-0.0442509	0.184381
255	ACH-000638	CS2.1	0.00821219	0.192892
256	ACH-000646	CS2.1	-0.0735873	0.128277
257	ACH-000647	CS2.1	-0.0415527	0.198517
258	ACH-000648	CS2.1	-0.0495907	0.1648
259	ACH-000649	CS2.1	-0.0231827	0.18234
260	ACH-000651	CS2.1	0.0184131	0.192691
261	ACH-000652	CS2.1	-0.0379758	0.169079
262	ACH-000653	CS2.1	-0.00510468	0.195871
263	ACH-000657	CS2.1	0.0203294	0.224884
264	ACH-000658	CS2.1	-0.024373	0.188407
265	ACH-000661	CS2.1	-0.0387214	0.195048
266	ACH-000663	CS2.1	0.00728353	0.162966
267	ACH-000665	CS2.1	0.00251839	0.174046
268	ACH-000671	CS2.1	0.0153444	0.202183
269	ACH-000673	CS2.1	-0.0430477	0.184488
270	ACH-000676	CS2.1	-0.0202532	0.200403
271	ACH-000677	CS2.1	0.000518259	0.151564
272	ACH-000681	CS2.1	0.0101423	0.177447
273	ACH-000683	CS2.1	-0.0167628	0.176831
274	ACH-000684	CS2.1	-0.00795389	0.14643
275	ACH-000688	CS2.1	-0.0680794	0.136961
276	ACH-000693	CS2.1	0.0447581	0.219421
277	ACH-000696	CS2.1	-0.0137648	0.217143
278	ACH-000697	CS2.1	0.00435055	0.188023
279	ACH-000699	CS2.1	-0.0315001	0.195367
280	ACH-000701	CS2.1	-0.0806246	0.143993
281	ACH-000706	CS2.1	0.0393395	0.199541
282	ACH-000711	CS2.1	-0.0216732	0.214763
283	ACH-000713	CS2.1	0.00453903	0.185244
284	ACH-000718	CS2.1	-0.0673414	0.183076
285	ACH-000720	CS2.1	-0.0200906	0.21072
286	ACH-000721	CS2.1	-0.0134708	0.196551
287	ACH-000724	CS2.1	-0.0971404	0.140054
288	ACH-000725	CS2.1	0.0294114	0.146617
289	ACH-000732	CS2.1	0.00376033	0.175625
290	ACH-000734	CS2.1	-0.00381726	0.197926
291	ACH-000736	CS2.1	0.0273641	0.214019
292	ACH-000738	CS2.1	0.0205656	0.206124
293	ACH-000746	CS2.1	0.0340522	0.168058
294	ACH-000747	CS2.1	0.0211722	0.209524
295	ACH-000753	CS2.1	0.00330792	0.211065
296	ACH-000757	CS2.1	0.0625645	0.170008
297	ACH-000758	CS2.1	-0.0281669	0.209287
298	ACH-000760	CS2.1	-0.00688189	0.186131
299	ACH-000762	CS2.1	0.00395021	0.172726
300	ACH-000763	CS2.1	-0.0136644	0.19153
301	ACH-000764	CS2.1	-0.0487374	0.159108
302	ACH-000765	CS2.1	0.000885085	0.169639
303	ACH-000766	CS2.1	-0.0504346	0.17308
304	ACH-000768	CS2.1	-0.00603249	0.203048
305	ACH-000769	CS2.1	-0.0146349	0.202611
306	ACH-000770	CS2.1	-0.0727859	0.207311
307	ACH-000771	CS2.1	-0.0351798	0.210512
308	ACH-000773	CS2.1	-0.063239	0.181444
309	ACH-000776	CS2.1	-0.0515975	0.168947
310	ACH-000777	CS2.1	-0.0384291	0.197073
311	ACH-000778	CS2.1	-0.061186	0.142274
312	ACH-000781	CS2.1	0.0118279	0.193799
313	ACH-000782	CS2.1	0.00244139	0.191775
314	ACH-000783	CS2.1	-0.0591227	0.155808
315	ACH-000784	CS2.1	0.0115312	0.216559
316	ACH-000785	CS2.1	-0.0230241	0.165931
317	ACH-000787	CS2.1	-0.00830551	0.20596
318	ACH-000788	CS2.1	0.00655671	0.202272
319	ACH-000791	CS2.1	-0.00998946	0.175402
320	ACH-000792	CS2.1	-0.0731372	0.189973
321	ACH-000794	CS2.1	-0.024448	0.197519
322	ACH-000796	CS2.1	-0.0137115	0.174879
323	ACH-000798	CS2.1	0.0141544	0.151616
324	ACH-000799	CS2.1	-0.0713167	0.188122
325	ACH-000802	CS2.1	-0.0261675	0.20035
326	ACH-000804	CS2.1	0.0062784	0.180283
327	ACH-000805	CS2.1	-0.0492601	0.175825
328	ACH-000809	CS2.1	-0.0424154	0.19117
329	ACH-000811	CS2.1	-0.040697	0.174181
330	ACH-000817	CS2.1	0.00450335	0.190363
331	ACH-000819	CS2.1	0.0408484	0.187101
332	ACH-000821	CS2.1	-0.0393879	0.179811
333	ACH-000822	CS2.1	-0.0452579	0.173157
334	ACH-000824	CS2.1	-0.0300174	0.157565
335	ACH-000827	CS2.1	-0.00296568	0.197523
336	ACH-000833	CS2.1	-0.0300365	0.173958
337	ACH-000834	CS2.1	-0.00146422	0.215043
338	ACH-000835	CS2.1	-0.0424245	0.20332
339	ACH-000837	CS2.1	0.0386039	0.213214
340	ACH-000839	CS2.1	-0.0538541	0.175869
341	ACH-000840	CS2.1	-0.0205495	0.15305
342	ACH-000841	CS2.1	-0.0177544	0.167812
343	ACH-000843	CS2.1	-0.0152738	0.220612
344	ACH-000846	CS2.1	-0.0178186	0.173021
345	ACH-000847	CS2.1	-0.0151837	0.170563
346	ACH-000848	CS2.1	0.015434	0.199249
347	ACH-000851	CS2.1	-0.0296505	0.193455
348	ACH-000856	CS2.1	0.00111996	0.219201
349	ACH-000858	CS2.1	-0.0343959	0.211706
350	ACH-000859	CS2.1	-0.0233321	0.153541
351	ACH-000861	CS2.1	-0.0273188	0.17966
352	ACH-000862	CS2.1	-0.00605446	0.191736
353	ACH-000865	CS2.1	-0.0110427	0.202522
354	ACH-000867	CS2.1	-0.051558	0.189336
355	ACH-000869	CS2.1	-0.00330879	0.18171
356	ACH-000872	CS2.1	-0.0163334	0.183508
357	ACH-000873	CS2.1	-0.0355776	0.181765
358	ACH-000876	CS2.1	-0.0257566	0.170009
359	ACH-000878	CS2.1	-0.0456852	0.122388
360	ACH-000880	CS2.1	-0.032972	0.194801
361	ACH-000881	CS2.1	0.00309103	0.187852
362	ACH-000882	CS2.1	-0.0232138	0.212841
363	ACH-000884	CS2.1	0.0135686	0.210167
364	ACH-000885	CS2.1	0.0377182	0.225312
365	ACH-000887	CS2.1	0.00963089	0.193082
366	ACH-000889	CS2.1	-0.0367414	0.196176
367	ACH-000896	CS2.1	-0.00529963	0.199486
368	ACH-000900	CS2.1	0.0182248	0.225163
369	ACH-000901	CS2.1	-0.0361068	0.172717
370	ACH-000905	CS2.1	-0.00410884	0.189593
371	ACH-000906	CS2.1	0.00236468	0.199254
372	ACH-000907	CS2.1	-0.0163226	0.163622
373	ACH-000910	CS2.1	-0.000305873	0.192104
374	ACH-000911	CS2.1	-0.0495013	0.219347
375	ACH-000913	CS2.1	-0.0195065	0.200305
376	ACH-000916	CS2.1	-0.0682039	0.0978073
377	ACH-000917	CS2.1	0.000480147	0.185238
378	ACH-000920	CS2.1	-0.0205407	0.104403
379	ACH-000921	CS2.1	-0.0151736	0.206705
380	ACH-000924	CS2.1	0.00582462	0.199453
381	ACH-000926	CS2.1	-0.0359476	0.169481
382	ACH-000928	CS2.1	-0.0221055	0.17138
383	ACH-000929	CS2.1	-0.035934	0.162873
384	ACH-000932	CS2.1	-0.0175119	0.208279
385	ACH-000935	CS2.1	-0.023045	0.190498
386	ACH-000936	CS2.1	0.00653422	0.195379
387	ACH-000937	CS2.1	0.0379366	0.189877
388	ACH-000938	CS2.1	0.0165304	0.197076
389	ACH-000941	CS2.1	0.0196978	0.167692
390	ACH-000943	CS2.1	0.0191856	0.225002
391	ACH-000947	CS2.1	0.0477269	0.217553
392	ACH-000950	CS2.1	0.0102895	0.16338
393	ACH-000953	CS2.1	-0.0455503	0.14624
394	ACH-000954	CS2.1	0.0328414	0.133126
395	ACH-000957	CS2.1	0.0316305	0.203691
396	ACH-000958	CS2.1	0.00551448	0.197714
397	ACH-000960	CS2.1	0.00820601	0.191253
398	ACH-000963	CS2.1	-0.0111305	0.112945
399	ACH-000968	CS2.1	0.0285402	0.202451
400	ACH-000969	CS2.1	0.0273667	0.203725
401	ACH-000972	CS2.1	-0.0749167	0.125608
402	ACH-000974	CS2.1	0.0177573	0.200285
403	ACH-000978	CS2.1	-0.0387515	0.144175
404	ACH-000984	CS2.1	-0.0282165	0.158112
405	ACH-000986	CS2.1	-0.0212668	0.20434
406	ACH-000988	CS2.1	-0.0140025	0.174656
407	ACH-000993	CS2.1	-0.0584765	0.179112
408	ACH-000994	CS2.1	0.0231683	0.197658
409	ACH-000996	CS2.1	-0.00336113	0.191013
410	ACH-001028	CS2.1	-0.0239995	0.205596
411	ACH-001031	CS2.1	0.0213982	0.222321
412	ACH-001038	CS2.1	-0.0180669	0.213888
413	ACH-001048	CS2.1	-0.00254788	0.202212
414	ACH-001050	CS2.1	-0.0465083	0.156975
415	ACH-001053	CS2.1	-0.00763122	0.161096
416	ACH-001054	CS2.1	0.061846	0.204719
417	ACH-001061	CS2.1	0.0345764	0.218902
418	ACH-001067	CS2.1	-0.0230659	0.223523
419	ACH-001096	CS2.1	-0.0222818	0.212165
420	ACH-001111	CS2.1	-0.0679964	0.144256
421	ACH-001119	CS2.1	-0.0333701	0.16915
422	ACH-001134	CS2.1	-0.0129103	0.199034
423	ACH-001151	CS2.1	-0.0307423	0.202115
424	ACH-001163	CS2.1	-0.00492704	0.191194
425	ACH-001164	CS2.1	-0.0516818	0.176994
426	ACH-001183	CS2.1	-0.0295484	0.189003
427	ACH-001193	CS2.1	-0.0559939	0.131375
428	ACH-001196	CS2.1	-0.0404129	0.194842
429	ACH-001197	CS2.1	0.0060047	0.174054
430	ACH-001205	CS2.1	-0.0599754	0.165755
431	ACH-001228	CS2.1	-0.0232033	0.168831
432	ACH-001239	CS2.1	-0.0257835	0.198172
433	ACH-001270	CS2.1	-0.011993	0.122187
434	ACH-001274	CS2.1	-0.0629269	0.185418
435	ACH-001275	CS2.1	0.0128239	0.197
436	ACH-001278	CS2.1	-0.0266526	0.203508
437	ACH-001280	CS2.1	-0.0215723	0.169962
438	ACH-001283	CS2.1	0.0342013	0.187032
439	ACH-001289	CS2.1	-0.0191249	0.198111
440	ACH-001300	CS2.1	0.0143634	0.181839
441	ACH-001301	CS2.1	0.0185773	0.164278
442	ACH-001302	CS2.1	-0.0287601	0.134698
443	ACH-001306	CS2.1	-0.0512378	0.172509
444	ACH-001318	CS2.1	0.00192242	0.185249
445	ACH-001322	CS2.1	-0.0470391	0.195151
446	ACH-001353	CS2.1	-0.0561347	0.159629
447	ACH-001430	CS2.1	-0.0865768	0.132282
448	ACH-001431	CS2.1	-0.0286617	0.179528
449	ACH-001740	CS2.1	-0.0395535	0.164909
450	Jiyoye	CS1	0.0329497	0.185582
451	K562	CS1	0.00742647	0.156465
452	KBM7	CS1	0.0129873	0.212623
453	Primary_T-cells	CS3	0.00225115	0.105535
454	Raji	CS1	0.0343577	0.177438

## Sheet: C
	cell line	dataset	heteromer and homomer	homomer
0	ACH-000007	CS2.1	-0.243119	0.133556
1	ACH-000009	CS2.1	-0.419269	0.124766
2	ACH-000012	CS2.1	-0.347928	0.127764
3	ACH-000013	CS2.1	-0.144757	0.152843
4	ACH-000015	CS2.1	-0.19546	0.167313
5	ACH-000017	CS2.1	-0.502547	0.0382952
6	ACH-000018	CS2.1	-0.282185	0.0659212
7	ACH-000021	CS2.1	-0.204386	0.140753
8	ACH-000022	CS2.1	-0.276559	0.120009
9	ACH-000025	CS2.1	-0.271915	0.149607
10	ACH-000028	CS2.1	-0.234946	0.129856
11	ACH-000030	CS2.1	-0.310696	0.13694
12	ACH-000035	CS2.1	-0.157636	0.150404
13	ACH-000036	CS2.1	-0.372492	0.0957801
14	ACH-000039	CS2.1	-0.324332	0.093092
15	ACH-000040	CS2.1	-0.395283	0.0583965
16	ACH-000041	CS2.1	-0.226567	0.118792
17	ACH-000042	CS2.1	-0.272305	0.0866427
18	ACH-000045	CS2.1	-0.127747	0.126665
19	ACH-000047	CS2.1	-0.211935	0.155279
20	ACH-000052	CS2.1	-0.263487	0.0960638
21	ACH-000053	CS2.1	-0.225989	0.116023
22	ACH-000054	CS2.1	-0.45104	0.107036
23	ACH-000055	CS2.1	-0.16895	0.0968372
24	ACH-000060	CS2.1	-0.231837	0.0865051
25	ACH-000067	CS2.1	-0.333868	0.0724953
26	ACH-000070	CS2.1	-0.331455	0.103657
27	ACH-000075	CS2.1	-0.153913	0.0732108
28	ACH-000078	CS2.1	-0.172738	0.115827
29	ACH-000082	CS2.1	-0.213597	0.0951517
30	ACH-000086	CS2.1	-0.116639	0.148403
31	ACH-000087	CS2.1	-0.0311704	0.129484
32	ACH-000092	CS2.1	-0.283205	0.118051
33	ACH-000095	CS2.1	-0.277443	0.0930846
34	ACH-000097	CS2.1	-0.264016	0.132206
35	ACH-000098	CS2.1	-0.354662	0.0916825
36	ACH-000099	CS2.1	-0.0314711	0.125343
37	ACH-000108	CS2.1	-0.266842	0.131179
38	ACH-000113	CS2.1	-0.302258	0.126071
39	ACH-000116	CS2.1	-0.298934	0.11814
40	ACH-000118	CS2.1	-0.161942	0.164898
41	ACH-000120	CS2.1	-0.175365	0.131516
42	ACH-000123	CS2.1	-0.32485	0.142494
43	ACH-000128	CS2.1	-0.103055	0.10099
44	ACH-000133	CS2.1	-0.412847	0.106603
45	ACH-000137	CS2.1	-0.210709	0.129506
46	ACH-000138	CS2.1	-0.410992	0.127606
47	ACH-000142	CS2.1	-0.481078	0.134089
48	ACH-000143	CS2.1	-0.293607	0.105159
49	ACH-000146	CS2.1	-0.424899	0.13643
50	ACH-000148	CS2.1	-0.333092	0.130982
51	ACH-000152	CS2.1	-0.295433	0.0935972
52	ACH-000159	CS2.1	-0.298104	0.145559
53	ACH-000163	CS2.1	-0.52156	0.0940388
54	ACH-000168	CS2.1	-0.285735	0.0749551
55	ACH-000169	CS2.1	-0.267651	0.143333
56	ACH-000178	CS2.1	-0.361374	0.109496
57	ACH-000183	CS2.1	-0.393153	0.091121
58	ACH-000188	CS2.1	-0.487208	0.135161
59	ACH-000189	CS2.1	-0.34811	0.0479495
60	ACH-000198	CS2.1	-0.178613	0.143183
61	ACH-000204	CS2.1	-0.228587	0.101338
62	ACH-000206	CS2.1	-0.193496	0.0843343
63	ACH-000207	CS2.1	-0.169696	0.0758561
64	ACH-000208	CS2.1	-0.167748	0.0745059
65	ACH-000210	CS2.1	-0.140127	0.0607598
66	ACH-000211	CS2.1	-0.412239	0.107831
67	ACH-000215	CS2.1	-0.266205	0.121678
68	ACH-000222	CS2.1	-0.316145	0.11601
69	ACH-000223	CS2.1	-0.248903	0.0993636
70	ACH-000226	CS2.1	-0.0729867	0.146272
71	ACH-000227	CS2.1	-0.105216	0.0891497
72	ACH-000228	CS2.1	-0.223495	0.126764
73	ACH-000231	CS2.1	-0.298051	0.122879
74	ACH-000232	CS2.1	-0.229523	0.121143
75	ACH-000233	CS2.1	-0.18368	0.0886582
76	ACH-000234	CS2.1	-0.155369	0.059699
77	ACH-000235	CS2.1	-0.367478	0.113644
78	ACH-000237	CS2.1	-0.264336	0.104665
79	ACH-000242	CS2.1	-0.166915	0.0511982
80	ACH-000243	CS2.1	-0.285786	0.135959
81	ACH-000244	CS2.1	-0.458893	0.0807856
82	ACH-000246	CS2.1	-0.107539	0.134662
83	ACH-000248	CS2.1	-0.388704	0.0801707
84	ACH-000250	CS2.1	-0.279173	0.104403
85	ACH-000251	CS2.1	-0.21022	0.0909646
86	ACH-000252	CS2.1	-0.137027	0.0476454
87	ACH-000253	CS2.1	-0.315464	0.100442
88	ACH-000255	CS2.1	-0.348863	0.106466
89	ACH-000256	CS2.1	-0.348524	0.0825251
90	ACH-000257	CS2.1	-0.186771	0.0961924
91	ACH-000258	CS2.1	-0.124843	0.0693382
92	ACH-000259	CS2.1	-0.075227	0.160025
93	ACH-000260	CS2.1	-0.271357	0.159267
94	ACH-000261	CS2.1	-0.3138	0.10987
95	ACH-000262	CS2.1	-0.217399	0.106434
96	ACH-000264	CS2.1	-0.27134	0.104524
97	ACH-000265	CS2.1	-0.122198	0.161925
98	ACH-000266	CS2.1	-0.411491	0.0934161
99	ACH-000274	CS2.1	-0.281085	0.114093
100	ACH-000277	CS2.1	-0.251325	0.0105354
101	ACH-000278	CS2.1	-0.375204	0.131791
102	ACH-000279	CS2.1	-0.36361	0.116067
103	ACH-000280	CS2.1	-0.32182	0.0648758
104	ACH-000281	CS2.1	-0.148707	0.0970371
105	ACH-000288	CS2.1	-0.280957	0.126913
106	ACH-000291	CS2.1	-0.225254	0.133317
107	ACH-000293	CS2.1	-0.0627586	0.0838938
108	ACH-000294	CS2.1	-0.173021	0.105485
109	ACH-000296	CS2.1	-0.108962	0.0753207
110	ACH-000302	CS2.1	-0.204525	0.0940044
111	ACH-000304	CS2.1	-0.330039	0.0398233
112	ACH-000307	CS2.1	-0.425041	0.147303
113	ACH-000308	CS2.1	-0.191924	0.112729
114	ACH-000310	CS2.1	-0.0906573	0.0772243
115	ACH-000311	CS2.1	-0.295933	0.120798
116	ACH-000312	CS2.1	-0.0291759	0.141915
117	ACH-000315	CS2.1	-0.10771	0.115416
118	ACH-000316	CS2.1	-0.211682	0.142188
119	ACH-000317	CS2.1	-0.14252	0.134321
120	ACH-000319	CS2.1	-0.261823	0.10187
121	ACH-000320	CS2.1	-0.223205	0.115173
122	ACH-000322	CS2.1	-0.251149	0.131474
123	ACH-000323	CS2.1	-0.284292	0.0840259
124	ACH-000324	CS2.1	-0.266585	0.130593
125	ACH-000329	CS2.1	-0.345833	0.113926
126	ACH-000330	CS2.1	-0.287394	0.104913
127	ACH-000331	CS2.1	-0.201762	0.143775
128	ACH-000332	CS2.1	-0.332004	0.109815
129	ACH-000334	CS2.1	-0.304092	0.0705966
130	ACH-000335	CS2.1	-0.285292	0.153665
131	ACH-000336	CS2.1	-0.264699	0.120592
132	ACH-000337	CS2.1	-0.0853579	0.0792369
133	ACH-000339	CS2.1	-0.400839	0.116851
134	ACH-000341	CS2.1	-0.107139	0.077837
135	ACH-000348	CS2.1	-0.321555	0.0854942
136	ACH-000350	CS2.1	-0.299733	0.0792321
137	ACH-000352	CS2.1	-0.237863	0.0834112
138	ACH-000356	CS2.1	-0.168307	0.130966
139	ACH-000361	CS2.1	-0.0675993	0.106683
140	ACH-000362	CS2.1	-0.271837	0.0932736
141	ACH-000363	CS2.1	-0.289285	0.111905
142	ACH-000364	CS2.1	-0.246287	0.119367
143	ACH-000365	CS2.1	-0.242201	0.0950583
144	ACH-000366	CS2.1	-0.196336	0.147683
145	ACH-000368	CS2.1	-0.298271	0.0720484
146	ACH-000374	CS2.1	-0.145634	0.120387
147	ACH-000376	CS2.1	-0.233452	0.144842
148	ACH-000381	CS2.1	-0.22903	0.126089
149	ACH-000383	CS2.1	-0.341075	0.0749053
150	ACH-000387	CS2.1	-0.154754	0.0981482
151	ACH-000389	CS2.1	-0.339962	0.0715579
152	ACH-000390	CS2.1	-0.293231	0.0910693
153	ACH-000393	CS2.1	-0.259925	0.0987301
154	ACH-000395	CS2.1	-0.236833	0.0532737
155	ACH-000397	CS2.1	-0.270074	0.0552206
156	ACH-000401	CS2.1	-0.234958	0.0917059
157	ACH-000403	CS2.1	-0.282611	0.116097
158	ACH-000407	CS2.1	-0.180023	0.0984993
159	ACH-000408	CS2.1	-0.13127	0.112849
160	ACH-000410	CS2.1	-0.357519	0.15428
161	ACH-000411	CS2.1	-0.0810827	0.0989039
162	ACH-000414	CS2.1	-0.268268	0.13676
163	ACH-000415	CS2.1	-0.244963	0.124453
164	ACH-000416	CS2.1	-0.310628	0.102503
165	ACH-000420	CS2.1	-0.20209	0.104212
166	ACH-000421	CS2.1	-0.198789	0.129118
167	ACH-000425	CS2.1	-0.347131	0.121796
168	ACH-000426	CS2.1	-0.201433	0.0431605
169	ACH-000427	CS2.1	-0.25029	0.0835526
170	ACH-000433	CS2.1	-0.0710338	0.154202
171	ACH-000436	CS2.1	-0.227079	0.0389398
172	ACH-000444	CS2.1	-0.18412	0.124974
173	ACH-000448	CS2.1	-0.361498	0.0857653
174	ACH-000450	CS2.1	-0.162041	0.136289
175	ACH-000452	CS2.1	-0.343171	0.135461
176	ACH-000454	CS2.1	-0.373756	0.147156
177	ACH-000458	CS2.1	-0.392443	0.12736
178	ACH-000459	CS2.1	-0.11086	0.101345
179	ACH-000460	CS2.1	-0.33776	0.108645
180	ACH-000463	CS2.1	-0.125621	0.131882
181	ACH-000464	CS2.1	-0.303889	0.0518139
182	ACH-000467	CS2.1	-0.286637	0.118397
183	ACH-000468	CS2.1	-0.267323	0.11194
184	ACH-000469	CS2.1	-0.527483	0.100935
185	ACH-000470	CS2.1	-0.243523	0.0993788
186	ACH-000471	CS2.1	-0.175158	0.137552
187	ACH-000472	CS2.1	-0.395819	0.0715913
188	ACH-000473	CS2.1	-0.443352	0.114239
189	ACH-000475	CS2.1	-0.20692	0.127033
190	ACH-000476	CS2.1	-0.324893	0.101716
191	ACH-000477	CS2.1	-0.356876	0.0782571
192	ACH-000479	CS2.1	-0.0146553	0.0926215
193	ACH-000480	CS2.1	-0.238219	0.155466
194	ACH-000481	CS2.1	-0.399795	0.112022
195	ACH-000483	CS2.1	-0.172131	0.148139
196	ACH-000485	CS2.1	-0.182564	0.0683667
197	ACH-000486	CS2.1	-0.380165	0.132299
198	ACH-000487	CS2.1	-0.238607	0.127745
199	ACH-000490	CS2.1	-0.328983	0.138241
200	ACH-000491	CS2.1	-0.168633	0.0997942
201	ACH-000496	CS2.1	-0.286604	0.107848
202	ACH-000499	CS2.1	-0.273978	0.0875387
203	ACH-000502	CS2.1	-0.170151	0.139306
204	ACH-000503	CS2.1	-0.18459	0.063401
205	ACH-000505	CS2.1	-0.181725	0.0917084
206	ACH-000507	CS2.1	-0.375633	0.0929811
207	ACH-000510	CS2.1	-0.280367	0.115651
208	ACH-000511	CS2.1	-0.465705	0.107847
209	ACH-000516	CS2.1	-0.283342	0.093389
210	ACH-000517	CS2.1	-0.254531	0.101205
211	ACH-000518	CS2.1	-0.330572	0.0941887
212	ACH-000520	CS2.1	-0.285889	0.110536
213	ACH-000521	CS2.1	-0.119939	0.0804841
214	ACH-000522	CS2.1	-0.262845	0.123892
215	ACH-000524	CS2.1	-0.342934	0.115962
216	ACH-000527	CS2.1	-0.200231	0.126152
217	ACH-000528	CS2.1	-0.0480098	0.156356
218	ACH-000542	CS2.1	-0.386075	0.112844
219	ACH-000544	CS2.1	-0.405718	0.116099
220	ACH-000545	CS2.1	-0.324224	0.12965
221	ACH-000547	CS2.1	-0.193063	0.128703
222	ACH-000548	CS2.1	-0.409856	0.112751
223	ACH-000549	CS2.1	-0.164469	0.105168
224	ACH-000550	CS2.1	-0.226579	0.0980999
225	ACH-000552	CS2.1	-0.195037	0.116658
226	ACH-000556	CS2.1	-0.273782	0.134979
227	ACH-000569	CS2.1	-0.245847	0.0762411
228	ACH-000570	CS2.1	-0.273061	0.124584
229	ACH-000571	CS2.1	-0.349165	0.073203
230	ACH-000573	CS2.1	-0.279555	0.139044
231	ACH-000576	CS2.1	-0.375561	0.062027
232	ACH-000580	CS2.1	-0.314389	0.0726872
233	ACH-000584	CS2.1	-0.302496	0.125354
234	ACH-000585	CS2.1	-0.503984	0.13523
235	ACH-000588	CS2.1	-0.286776	0.0853512
236	ACH-000589	CS2.1	-0.133192	0.132593
237	ACH-000591	CS2.1	-0.319172	0.0799259
238	ACH-000593	CS2.1	-0.2976	0.151601
239	ACH-000600	CS2.1	-0.23575	0.0978601
240	ACH-000601	CS2.1	-0.348331	0.140929
241	ACH-000605	CS2.1	-0.274147	0.111206
242	ACH-000606	CS2.1	-0.268835	0.156137
243	ACH-000608	CS2.1	-0.405549	0.09301
244	ACH-000614	CS2.1	-0.193675	0.0975645
245	ACH-000619	CS2.1	-0.324149	0.0886161
246	ACH-000620	CS2.1	-0.322795	0.0986102
247	ACH-000621	CS2.1	-0.226587	0.10565
248	ACH-000622	CS2.1	-0.0707779	0.0761961
249	ACH-000623	CS2.1	-0.384684	0.0882
250	ACH-000624	CS2.1	-0.308054	0.141913
251	ACH-000627	CS2.1	-0.348866	0.114765
252	ACH-000631	CS2.1	-0.425608	0.0973025
253	ACH-000632	CS2.1	-0.162577	0.140756
254	ACH-000633	CS2.1	-0.127984	0.0948898
255	ACH-000638	CS2.1	-0.228502	0.109897
256	ACH-000646	CS2.1	-0.0504186	0.0359362
257	ACH-000647	CS2.1	-0.372211	0.135407
258	ACH-000648	CS2.1	-0.25382	0.100915
259	ACH-000649	CS2.1	-0.33041	0.111681
260	ACH-000651	CS2.1	-0.129538	0.147185
261	ACH-000652	CS2.1	-0.166337	0.0836935
262	ACH-000653	CS2.1	-0.163979	0.0894988
263	ACH-000657	CS2.1	-0.279455	0.145305
264	ACH-000658	CS2.1	-0.372477	0.0856357
265	ACH-000661	CS2.1	-0.170449	0.101203
266	ACH-000663	CS2.1	-0.165148	0.0879071
267	ACH-000665	CS2.1	-0.256304	0.132162
268	ACH-000671	CS2.1	-0.297787	0.134448
269	ACH-000673	CS2.1	-0.208271	0.0752757
270	ACH-000676	CS2.1	-0.361599	0.13813
271	ACH-000677	CS2.1	-0.225129	0.103809
272	ACH-000681	CS2.1	-0.224952	0.12966
273	ACH-000683	CS2.1	-0.364025	0.127259
274	ACH-000684	CS2.1	-0.0568422	0.11087
275	ACH-000688	CS2.1	-0.235932	0.0522997
276	ACH-000693	CS2.1	-0.20649	0.153342
277	ACH-000696	CS2.1	-0.315021	0.152921
278	ACH-000697	CS2.1	-0.116663	0.116991
279	ACH-000699	CS2.1	-0.357219	0.120465
280	ACH-000701	CS2.1	-0.190933	0.0759658
281	ACH-000706	CS2.1	-0.229533	0.143568
282	ACH-000711	CS2.1	-0.285864	0.117987
283	ACH-000713	CS2.1	-0.160358	0.128836
284	ACH-000718	CS2.1	-0.331195	0.109831
285	ACH-000720	CS2.1	-0.367759	0.138919
286	ACH-000721	CS2.1	-0.407838	0.113957
287	ACH-000724	CS2.1	-0.268651	0.0550958
288	ACH-000725	CS2.1	-0.180113	0.0830208
289	ACH-000732	CS2.1	-0.177886	0.0966955
290	ACH-000734	CS2.1	-0.352577	0.150381
291	ACH-000736	CS2.1	-0.18511	0.161037
292	ACH-000738	CS2.1	-0.13448	0.141394
293	ACH-000746	CS2.1	-0.194027	0.120439
294	ACH-000747	CS2.1	-0.298629	0.144578
295	ACH-000753	CS2.1	-0.353608	0.128933
296	ACH-000757	CS2.1	-0.0889553	0.132796
297	ACH-000758	CS2.1	-0.28767	0.148029
298	ACH-000760	CS2.1	-0.35866	0.131777
299	ACH-000762	CS2.1	-0.304784	0.151893
300	ACH-000763	CS2.1	-0.182781	0.09697
301	ACH-000764	CS2.1	-0.198241	0.0539683
302	ACH-000765	CS2.1	-0.264583	0.111613
303	ACH-000766	CS2.1	-0.250132	0.0864232
304	ACH-000768	CS2.1	-0.168509	0.155849
305	ACH-000769	CS2.1	-0.304103	0.117739
306	ACH-000770	CS2.1	-0.355617	0.110253
307	ACH-000771	CS2.1	-0.36963	0.106999
308	ACH-000773	CS2.1	-0.345204	0.051596
309	ACH-000776	CS2.1	-0.553214	0.10613
310	ACH-000777	CS2.1	-0.295389	0.132913
311	ACH-000778	CS2.1	-0.201296	0.101066
312	ACH-000781	CS2.1	-0.206899	0.133122
313	ACH-000782	CS2.1	-0.209667	0.0854459
314	ACH-000783	CS2.1	-0.315129	0.0944849
315	ACH-000784	CS2.1	-0.296401	0.15708
316	ACH-000785	CS2.1	-0.274411	0.0947277
317	ACH-000787	CS2.1	-0.424077	0.139232
318	ACH-000788	CS2.1	-0.273113	0.112035
319	ACH-000791	CS2.1	-0.163855	0.115143
320	ACH-000792	CS2.1	-0.398873	0.121536
321	ACH-000794	CS2.1	-0.430629	0.148883
322	ACH-000796	CS2.1	-0.395311	0.0894107
323	ACH-000798	CS2.1	-0.10438	0.0933326
324	ACH-000799	CS2.1	-0.248223	0.110437
325	ACH-000802	CS2.1	-0.253235	0.133727
326	ACH-000804	CS2.1	-0.0660896	0.0984601
327	ACH-000805	CS2.1	-0.26889	0.0987072
328	ACH-000809	CS2.1	-0.389229	0.121784
329	ACH-000811	CS2.1	-0.317738	0.0638435
330	ACH-000817	CS2.1	-0.262434	0.111509
331	ACH-000819	CS2.1	-0.184494	0.0981328
332	ACH-000821	CS2.1	-0.235287	0.112774
333	ACH-000822	CS2.1	-0.250895	0.0631107
334	ACH-000824	CS2.1	-0.408334	0.0791725
335	ACH-000827	CS2.1	-0.41497	0.122514
336	ACH-000833	CS2.1	-0.189826	0.0999229
337	ACH-000834	CS2.1	-0.520008	0.153648
338	ACH-000835	CS2.1	-0.288013	0.128409
339	ACH-000837	CS2.1	-0.199614	0.145376
340	ACH-000839	CS2.1	-0.155409	0.0946494
341	ACH-000840	CS2.1	-0.24909	0.091021
342	ACH-000841	CS2.1	-0.451207	0.143554
343	ACH-000843	CS2.1	-0.359903	0.128433
344	ACH-000846	CS2.1	-0.247402	0.120883
345	ACH-000847	CS2.1	-0.240186	0.0923542
346	ACH-000848	CS2.1	-0.311406	0.1206
347	ACH-000851	CS2.1	-0.301537	0.107175
348	ACH-000856	CS2.1	-0.308478	0.152363
349	ACH-000858	CS2.1	-0.272176	0.163175
350	ACH-000859	CS2.1	-0.377418	0.10026
351	ACH-000861	CS2.1	-0.126003	0.10735
352	ACH-000862	CS2.1	-0.350489	0.139135
353	ACH-000865	CS2.1	-0.460206	0.139794
354	ACH-000867	CS2.1	-0.277396	0.155314
355	ACH-000869	CS2.1	-0.250549	0.113655
356	ACH-000872	CS2.1	-0.17001	0.10724
357	ACH-000873	CS2.1	-0.167003	0.146112
358	ACH-000876	CS2.1	-0.255525	0.101768
359	ACH-000878	CS2.1	-0.311663	0.123021
360	ACH-000880	CS2.1	-0.484353	0.130838
361	ACH-000881	CS2.1	-0.209416	0.0989416
362	ACH-000882	CS2.1	-0.352317	0.168508
363	ACH-000884	CS2.1	-0.329986	0.135197
364	ACH-000885	CS2.1	-0.0886907	0.143643
365	ACH-000887	CS2.1	-0.203498	0.145465
366	ACH-000889	CS2.1	-0.184612	0.119154
367	ACH-000896	CS2.1	-0.290389	0.157618
368	ACH-000900	CS2.1	-0.362869	0.154008
369	ACH-000901	CS2.1	-0.321176	0.109011
370	ACH-000905	CS2.1	-0.372176	0.103803
371	ACH-000906	CS2.1	-0.220464	0.161774
372	ACH-000907	CS2.1	-0.182915	0.109451
373	ACH-000910	CS2.1	-0.184658	0.110487
374	ACH-000911	CS2.1	-0.423386	0.116925
375	ACH-000913	CS2.1	-0.360658	0.100977
376	ACH-000916	CS2.1	0.0115463	0.0595843
377	ACH-000917	CS2.1	-0.215817	0.125326
378	ACH-000920	CS2.1	-0.0308438	0.0679018
379	ACH-000921	CS2.1	-0.273547	0.121199
380	ACH-000924	CS2.1	-0.249661	0.11884
381	ACH-000926	CS2.1	-0.448575	0.114335
382	ACH-000928	CS2.1	-0.239239	0.104478
383	ACH-000929	CS2.1	-0.251653	0.0587401
384	ACH-000932	CS2.1	-0.256903	0.11868
385	ACH-000935	CS2.1	-0.351504	0.151122
386	ACH-000936	CS2.1	-0.276997	0.11581
387	ACH-000937	CS2.1	-0.0917433	0.100143
388	ACH-000938	CS2.1	-0.244869	0.116954
389	ACH-000941	CS2.1	-0.204857	0.112771
390	ACH-000943	CS2.1	-0.214403	0.172403
391	ACH-000947	CS2.1	-0.152159	0.164441
392	ACH-000950	CS2.1	-0.128392	0.129466
393	ACH-000953	CS2.1	-0.35769	0.0639797
394	ACH-000954	CS2.1	-0.190172	0.0637309
395	ACH-000957	CS2.1	-0.143026	0.146
396	ACH-000958	CS2.1	-0.193295	0.119329
397	ACH-000960	CS2.1	-0.28889	0.116798
398	ACH-000963	CS2.1	-0.0960071	0.0763601
399	ACH-000968	CS2.1	-0.260938	0.15488
400	ACH-000969	CS2.1	-0.229569	0.135678
401	ACH-000972	CS2.1	-0.299805	0.0989629
402	ACH-000974	CS2.1	-0.243404	0.134683
403	ACH-000978	CS2.1	-0.195176	0.105703
404	ACH-000984	CS2.1	-0.310969	0.0840477
405	ACH-000986	CS2.1	-0.408544	0.123612
406	ACH-000988	CS2.1	-0.307454	0.120862
407	ACH-000993	CS2.1	-0.283807	0.0886361
408	ACH-000994	CS2.1	-0.160743	0.136652
409	ACH-000996	CS2.1	-0.17916	0.118662
410	ACH-001028	CS2.1	-0.281384	0.118523
411	ACH-001031	CS2.1	-0.347517	0.126064
412	ACH-001038	CS2.1	-0.206173	0.145764
413	ACH-001048	CS2.1	-0.153345	0.118298
414	ACH-001050	CS2.1	-0.393891	0.0644661
415	ACH-001053	CS2.1	-0.313255	0.0838491
416	ACH-001054	CS2.1	-0.155513	0.136358
417	ACH-001061	CS2.1	-0.281219	0.157494
418	ACH-001067	CS2.1	-0.332603	0.138779
419	ACH-001096	CS2.1	-0.209731	0.0992233
420	ACH-001111	CS2.1	-0.132191	0.0517268
421	ACH-001119	CS2.1	-0.352934	0.0938066
422	ACH-001134	CS2.1	-0.330042	0.128815
423	ACH-001151	CS2.1	-0.270498	0.128486
424	ACH-001163	CS2.1	-0.331044	0.10717
425	ACH-001164	CS2.1	-0.289084	0.0916942
426	ACH-001183	CS2.1	-0.330789	0.069618
427	ACH-001193	CS2.1	-0.276864	0.109294
428	ACH-001196	CS2.1	-0.289257	0.118433
429	ACH-001197	CS2.1	-0.303528	0.0878007
430	ACH-001205	CS2.1	-0.262987	0.0720816
431	ACH-001228	CS2.1	-0.391702	0.0742639
432	ACH-001239	CS2.1	-0.401582	0.117741
433	ACH-001270	CS2.1	-0.188164	0.0689026
434	ACH-001274	CS2.1	-0.363915	0.113294
435	ACH-001275	CS2.1	-0.195993	0.0857826
436	ACH-001278	CS2.1	-0.326831	0.096307
437	ACH-001280	CS2.1	-0.337193	0.0951946
438	ACH-001283	CS2.1	-0.175792	0.142121
439	ACH-001289	CS2.1	-0.187778	0.129178
440	ACH-001300	CS2.1	-0.213397	0.131854
441	ACH-001301	CS2.1	-0.105524	0.0997957
442	ACH-001302	CS2.1	0.00709051	0.0983356
443	ACH-001306	CS2.1	-0.401606	0.129477
444	ACH-001318	CS2.1	-0.247609	0.152449
445	ACH-001322	CS2.1	-0.383248	0.114015
446	ACH-001353	CS2.1	-0.368329	0.102249
447	ACH-001430	CS2.1	-0.432675	0.0781243
448	ACH-001431	CS2.1	-0.317092	0.0971305
449	ACH-001740	CS2.1	-0.316047	0.0581354
450	Jiyoye	CS1	-0.00017983	0.115533
451	K562	CS1	-0.126835	0.107627
452	KBM7	CS1	-0.193027	0.0844616
453	Primary_T-cells	CS3	-0.18533	-0.0346879
454	Raji	CS1	-0.0904878	0.0612853

## Sheet: D
	PPI type	dS	gene id	heteromer or not
0	all	3.48695	ENSG00000000003	not heteromer
1	all	3.754	ENSG00000000938	not heteromer
2	all	0.736	ENSG00000003096	heteromer
3	all	3.8397	ENSG00000003987	not heteromer
4	all	3.2419	ENSG00000004059	not heteromer
5	all	2.5855	ENSG00000004799	not heteromer
6	all	4.1458	ENSG00000004864	not heteromer
7	all	3.5047	ENSG00000005059	not heteromer
8	all	4.7982	ENSG00000005073	not heteromer
9	all	1.7852	ENSG00000005381	not heteromer
10	all	1.0873	ENSG00000005471	not heteromer
11	all	0.2434	ENSG00000006059	not heteromer
12	all	4.7735	ENSG00000006740	not heteromer
13	all	2.2822	ENSG00000006756	not heteromer
14	all	0.6614	ENSG00000007350	not heteromer
15	all	0.0474	ENSG00000008128	not heteromer
16	all	3.6753	ENSG00000008196	not heteromer
17	all	2.3916	ENSG00000008197	not heteromer
18	all	3.4468	ENSG00000008441	not heteromer
19	all	3.8528	ENSG00000010017	heteromer
20	all	2.8431	ENSG00000010379	not heteromer
21	all	0.278	ENSG00000010438	not heteromer
22	all	3.3169	ENSG00000010671	not heteromer
23	all	1.7622	ENSG00000010932	not heteromer
24	all	0.9819	ENSG00000012223	not heteromer
25	all	1.9229	ENSG00000013441	not heteromer
26	all	2.5345	ENSG00000014216	not heteromer
27	all	1.0738	ENSG00000016490	not heteromer
28	all	1.0738	ENSG00000016602	not heteromer
29	all	1.2119	ENSG00000018625	not heteromer
30	all	3.5531	ENSG00000020633	not heteromer
31	all	0.8229	ENSG00000023445	not heteromer
32	all	4.2916	ENSG00000025800	not heteromer
33	all	0.1424	ENSG00000026950	not heteromer
34	all	0.3754	ENSG00000037042	not heteromer
35	all	1.6466	ENSG00000037241	not heteromer
36	all	3.2028	ENSG00000037965	not heteromer
37	all	4.6006	ENSG00000038295	not heteromer
38	all	4.8556	ENSG00000039068	not heteromer
39	all	3.3938	ENSG00000044446	not heteromer
40	all	2.5267	ENSG00000048540	not heteromer
41	all	3.4895	ENSG00000048828	not heteromer
42	all	3.6362	ENSG00000048991	not heteromer
43	all	2.9162	ENSG00000050438	not heteromer
44	all	2.9676	ENSG00000050748	not heteromer
45	all	0.2961	ENSG00000053371	heteromer
46	all	4.2241	ENSG00000054116	not heteromer
47	all	4.832	ENSG00000055957	not heteromer
48	all	0.0822	ENSG00000057149	not heteromer
49	all	4.1718	ENSG00000058262	not heteromer
50	all	3.2552	ENSG00000058404	not heteromer
51	all	0.0659	ENSG00000059804	not heteromer
52	all	4.8556	ENSG00000062038	not heteromer
53	all	0.8239	ENSG00000065150	not heteromer
54	all	3.2199	ENSG00000065308	not heteromer
55	all	0.0589	ENSG00000065371	not heteromer
56	all	1.2291	ENSG00000065621	not heteromer
57	all	4.1718	ENSG00000065665	not heteromer
58	all	4.4333	ENSG00000065717	not heteromer
59	all	3.2462	ENSG00000065923	not heteromer
60	all	3.95545	ENSG00000066044	not heteromer
61	all	0.6827	ENSG00000066427	not heteromer
62	all	4.5598	ENSG00000066777	heteromer
63	all	0.0128	ENSG00000066813	not heteromer
64	all	1.0114	ENSG00000067066	not heteromer
65	all	0.5331	ENSG00000067167	not heteromer
66	all	3.3938	ENSG00000067177	not heteromer
67	all	3.596	ENSG00000068305	not heteromer
68	all	3.5307	ENSG00000068971	not heteromer
69	all	2.1753	ENSG00000069011	not heteromer
70	all	4.899	ENSG00000069020	not heteromer
71	all	1.7353	ENSG00000069535	not heteromer
72	all	2.1093	ENSG00000069667	not heteromer
73	all	1.9386	ENSG00000070756	not heteromer
74	all	3.1351	ENSG00000070770	not heteromer
75	all	3.5132	ENSG00000070882	not heteromer
76	all	4.5245	ENSG00000071205	heteromer
77	all	4.759	ENSG00000071991	not heteromer
78	all	2.1026	ENSG00000072042	not heteromer
79	all	0.8807	ENSG00000072062	heteromer
80	all	3.623	ENSG00000072110	heteromer
81	all	2.5661	ENSG00000072401	not heteromer
82	all	0.3409	ENSG00000072694	not heteromer
83	all	2.6907	ENSG00000072803	heteromer
84	all	3.9266	ENSG00000072832	not heteromer
85	all	4.4971	ENSG00000073417	not heteromer
86	all	3.7797	ENSG00000073737	not heteromer
87	all	4.8748	ENSG00000074590	not heteromer
88	all	4.076	ENSG00000075420	not heteromer
89	all	1.194	ENSG00000075624	heteromer
90	all	0.0401	ENSG00000075886	not heteromer
91	all	2.6085	ENSG00000076067	not heteromer
92	all	4.16565	ENSG00000076356	not heteromer
93	all	4.5689	ENSG00000076554	not heteromer
94	all	2.92485	ENSG00000076770	not heteromer
95	all	3.623	ENSG00000077522	heteromer
96	all	2.0566	ENSG00000077616	not heteromer
97	all	3.474	ENSG00000077943	not heteromer
98	all	2.806	ENSG00000078098	not heteromer
99	all	4.3441	ENSG00000078328	not heteromer
100	all	3.31115	ENSG00000078579	not heteromer
101	all	3.5012	ENSG00000078668	not heteromer
102	all	3.5132	ENSG00000079156	not heteromer
103	all	1.0114	ENSG00000079263	not heteromer
104	all	3.2575	ENSG00000079332	not heteromer
105	all	3.3249	ENSG00000079739	not heteromer
106	all	0.0157	ENSG00000079974	not heteromer
107	all	1.3445	ENSG00000080007	not heteromer
108	all	0.0624	ENSG00000081041	not heteromer
109	all	3.596	ENSG00000081189	not heteromer
110	all	0.6317	ENSG00000081818	not heteromer
111	all	3.4289	ENSG00000083720	heteromer
112	all	1.7365	ENSG00000083750	not heteromer
113	all	0.2358	ENSG00000083812	not heteromer
114	all	0.266	ENSG00000083844	not heteromer
115	all	2.2264	ENSG00000084070	not heteromer
116	all	0.4106	ENSG00000085265	not heteromer
117	all	1.0873	ENSG00000085563	not heteromer
118	all	4.899	ENSG00000086015	not heteromer
119	all	1.9354	ENSG00000086159	not heteromer
120	all	2.0566	ENSG00000086205	not heteromer
121	all	0.207	ENSG00000086548	heteromer
122	all	3.5082	ENSG00000087086	not heteromer
123	all	3.03345	ENSG00000087510	not heteromer
124	all	0.0341	ENSG00000087995	not heteromer
125	all	0.0139	ENSG00000088832	not heteromer
126	all	0.9774	ENSG00000088876	not heteromer
127	all	4.337	ENSG00000088881	not heteromer
128	all	1.7661	ENSG00000088926	not heteromer
129	all	0.2545	ENSG00000089012	not heteromer
130	all	0.5807	ENSG00000090060	not heteromer
131	all	3.47085	ENSG00000090238	not heteromer
132	all	1.0587	ENSG00000090621	not heteromer
133	all	0.2743	ENSG00000090659	not heteromer
134	all	0.1057	ENSG00000090889	not heteromer
135	all	4.8216	ENSG00000091010	not heteromer
136	all	0.9819	ENSG00000091513	not heteromer
137	all	4.9385	ENSG00000091656	not heteromer
138	all	3.0065	ENSG00000091704	not heteromer
139	all	4.9655	ENSG00000091844	not heteromer
140	all	0.6741	ENSG00000092054	not heteromer
141	all	3.7574	ENSG00000092068	not heteromer
142	all	0.1317	ENSG00000092199	not heteromer
143	all	2.00765	ENSG00000092841	not heteromer
144	all	2.507	ENSG00000092964	not heteromer
145	all	1.7622	ENSG00000094963	not heteromer
146	all	0.7276	ENSG00000095110	not heteromer
147	all	3.8093	ENSG00000095464	not heteromer
148	all	4.6006	ENSG00000095587	not heteromer
149	all	0.4955	ENSG00000096006	not heteromer
150	all	4.5409	ENSG00000096746	not heteromer
151	all	3.116	ENSG00000099385	not heteromer
152	all	0.2709	ENSG00000099399	not heteromer
153	all	3.11325	ENSG00000100027	not heteromer
154	all	0.0488	ENSG00000100031	not heteromer
155	all	3.3519	ENSG00000100078	not heteromer
156	all	0.0488	ENSG00000100121	not heteromer
157	all	1.467	ENSG00000100170	not heteromer
158	all	1.467	ENSG00000100191	not heteromer
159	all	3.0879	ENSG00000100243	not heteromer
160	all	3.6139	ENSG00000100266	not heteromer
161	all	2.4676	ENSG00000100288	not heteromer
162	all	4.3401	ENSG00000100307	not heteromer
163	all	0.2767	ENSG00000100336	not heteromer
164	all	0.2223	ENSG00000100342	not heteromer
165	all	0.5321	ENSG00000100450	not heteromer
166	all	0.5321	ENSG00000100453	not heteromer
167	all	3.8478	ENSG00000100490	not heteromer
168	all	3.5628	ENSG00000100596	not heteromer
169	all	3.3522	ENSG00000100731	not heteromer
170	all	3.5749	ENSG00000100804	not heteromer
171	all	1.059	ENSG00000100811	not heteromer
172	all	3.2933	ENSG00000100934	not heteromer
173	all	2.3279	ENSG00000100997	not heteromer
174	all	3.3306	ENSG00000101082	not heteromer
175	all	3.834	ENSG00000101109	not heteromer
176	all	3.0579	ENSG00000101134	not heteromer
177	all	4.5689	ENSG00000101150	not heteromer
178	all	4.7212	ENSG00000101210	not heteromer
179	all	3.1351	ENSG00000101266	not heteromer
180	all	1.777	ENSG00000101292	not heteromer
181	all	0.2545	ENSG00000101307	not heteromer
182	all	3.2933	ENSG00000101310	not heteromer
183	all	2.8446	ENSG00000101336	not heteromer
184	all	2.215	ENSG00000101413	not heteromer
185	all	0.1658	ENSG00000101441	not heteromer
186	all	0.2451	ENSG00000101608	not heteromer
187	all	0.7243	ENSG00000101811	not heteromer
188	all	1.1431	ENSG00000101882	not heteromer
189	all	2.479	ENSG00000101935	not heteromer
190	all	1.1698	ENSG00000102030	not heteromer
191	all	4.8486	ENSG00000102034	not heteromer
192	all	2.50195	ENSG00000102128	not heteromer
193	all	0.6597	ENSG00000102144	not heteromer
194	all	4.862	ENSG00000102158	not heteromer
195	all	3.0402	ENSG00000102230	not heteromer
196	all	1.4948	ENSG00000102387	not heteromer
197	all	1.3709	ENSG00000102401	not heteromer
198	all	2.9878	ENSG00000102466	not heteromer
199	all	4.8244	ENSG00000102471	not heteromer
200	all	4.076	ENSG00000102531	not heteromer
201	all	3.5293	ENSG00000102547	not heteromer
202	all	3.48815	ENSG00000102678	not heteromer
203	all	0.4252	ENSG00000102743	not heteromer
204	all	4.0447	ENSG00000102786	not heteromer
205	all	3.1427	ENSG00000102879	not heteromer
206	all	0.0085	ENSG00000103226	not heteromer
207	all	0.4383	ENSG00000103342	not heteromer
208	all	3.3939	ENSG00000104219	not heteromer
209	all	2.0078	ENSG00000104267	not heteromer
210	all	3.8786	ENSG00000104313	not heteromer
211	all	3.834	ENSG00000104375	not heteromer
212	all	0.5519	ENSG00000104689	heteromer
213	all	4.862	ENSG00000104723	not heteromer
214	all	1.8385	ENSG00000104765	not heteromer
215	all	1.2486	ENSG00000104833	not heteromer
216	all	3.7242	ENSG00000104879	not heteromer
217	all	0.2743	ENSG00000104938	not heteromer
218	all	0.1502	ENSG00000104972	not heteromer
219	all	0.1133	ENSG00000105136	not heteromer
220	all	1.7825	ENSG00000105146	not heteromer
221	all	0.1573	ENSG00000105198	not heteromer
222	all	0.3243	ENSG00000105352	not heteromer
223	all	0.6261	ENSG00000105383	not heteromer
224	all	2.2921	ENSG00000105409	not heteromer
225	all	0.6261	ENSG00000105492	not heteromer
226	all	3.2652	ENSG00000105514	not heteromer
227	all	3.21075	ENSG00000105649	not heteromer
228	all	2.2921	ENSG00000105675	not heteromer
229	all	0.4319	ENSG00000105879	not heteromer
230	all	3.8412	ENSG00000105880	not heteromer
231	all	0.2482	ENSG00000105889	not heteromer
232	all	2.0114	ENSG00000105968	not heteromer
233	all	1.0471	ENSG00000105993	not heteromer
234	all	4.3379	ENSG00000106031	not heteromer
235	all	2.9935	ENSG00000106686	not heteromer
236	all	0.0236	ENSG00000106714	not heteromer
237	all	3.1899	ENSG00000106829	not heteromer
238	all	0.1254	ENSG00000107014	not heteromer
239	all	0.1254	ENSG00000107018	not heteromer
240	all	3.48955	ENSG00000107105	not heteromer
241	all	4.0336	ENSG00000107551	not heteromer
242	all	1.7425	ENSG00000107625	not heteromer
243	all	3.03995	ENSG00000107643	not heteromer
244	all	2.7647	ENSG00000107859	not heteromer
245	all	3.6445	ENSG00000107864	not heteromer
246	all	4.18635	ENSG00000108001	not heteromer
247	all	2.9632	ENSG00000108018	not heteromer
248	all	2.8476	ENSG00000108219	not heteromer
249	all	3.0745	ENSG00000108242	not heteromer
250	all	0.3246	ENSG00000108417	not heteromer
251	all	1.8346	ENSG00000108515	not heteromer
252	all	0.5862	ENSG00000108688	not heteromer
253	all	0.4998	ENSG00000108700	not heteromer
254	all	2.3276	ENSG00000108774	not heteromer
255	all	4.325	ENSG00000108813	not heteromer
256	all	2.6597	ENSG00000108839	not heteromer
257	all	0.4664	ENSG00000109061	not heteromer
258	all	4.3885	ENSG00000109079	not heteromer
259	all	3.9412	ENSG00000109107	not heteromer
260	all	2.9023	ENSG00000109220	not heteromer
261	all	0.1221	ENSG00000109272	not heteromer
262	all	3.05075	ENSG00000109339	not heteromer
263	all	4.8486	ENSG00000109381	not heteromer
264	all	1.0516	ENSG00000110203	not heteromer
265	all	0.8229	ENSG00000110330	not heteromer
266	all	2.1432	ENSG00000110660	not heteromer
267	all	3.2773	ENSG00000110693	not heteromer
268	all	2.4676	ENSG00000110721	not heteromer
269	all	4.3885	ENSG00000110906	not heteromer
270	all	3.116	ENSG00000110987	not heteromer
271	all	4.334	ENSG00000111110	not heteromer
272	all	2.8431	ENSG00000111181	not heteromer
273	all	3.6883	ENSG00000111186	not heteromer
274	all	1.1767	ENSG00000111196	not heteromer
275	all	2.9315	ENSG00000111275	not heteromer
276	all	2.3276	ENSG00000111540	not heteromer
277	all	2.5703	ENSG00000111664	not heteromer
278	all	4.42	ENSG00000111666	not heteromer
279	all	1.8346	ENSG00000111674	not heteromer
280	all	0.8646	ENSG00000111729	not heteromer
281	all	4.691	ENSG00000111885	not heteromer
282	all	2.3756	ENSG00000111886	not heteromer
283	all	4.9543	ENSG00000111897	not heteromer
284	all	1.2182	ENSG00000112299	not heteromer
285	all	1.2182	ENSG00000112303	not heteromer
286	all	2.2264	ENSG00000112305	not heteromer
287	all	4.41	ENSG00000112319	not heteromer
288	all	4.3864	ENSG00000112335	not heteromer
289	all	1.2365	ENSG00000112337	not heteromer
290	all	2.0591	ENSG00000112499	not heteromer
291	all	3.5307	ENSG00000112640	not heteromer
292	all	0.1677	ENSG00000112763	not heteromer
293	all	0.6317	ENSG00000112852	not heteromer
294	all	4.4971	ENSG00000113231	not heteromer
295	all	1.9229	ENSG00000113240	not heteromer
296	all	4.4301	ENSG00000113263	not heteromer
297	all	0.3689	ENSG00000113303	not heteromer
298	all	3.4321	ENSG00000113327	not heteromer
299	all	3.3053	ENSG00000113328	not heteromer
300	all	3.1711	ENSG00000113361	not heteromer
301	all	4.0947	ENSG00000113407	heteromer
302	all	3.2168	ENSG00000113657	not heteromer
303	all	0.306	ENSG00000113712	not heteromer
304	all	4.5612	ENSG00000113742	not heteromer
305	all	4.6901	ENSG00000113805	not heteromer
306	all	3.6883	ENSG00000114251	not heteromer
307	all	2.9878	ENSG00000114279	not heteromer
308	all	1.6675	ENSG00000114503	not heteromer
309	all	0.0589	ENSG00000114547	not heteromer
310	all	4.733	ENSG00000114554	not heteromer
311	all	3.3374	ENSG00000114738	not heteromer
312	all	2.4676	ENSG00000114771	not heteromer
313	all	2.7776	ENSG00000115041	not heteromer
314	all	0.0406	ENSG00000115042	not heteromer
315	all	4.2614	ENSG00000115112	not heteromer
316	all	3.1146	ENSG00000115234	not heteromer
317	all	3.4281	ENSG00000115310	heteromer
318	all	0.2164	ENSG00000115386	not heteromer
319	all	2.5085	ENSG00000115616	not heteromer
320	all	4.1458	ENSG00000115840	not heteromer
321	all	2.8603	ENSG00000115884	not heteromer
322	all	2.5927	ENSG00000116704	not heteromer
323	all	0.0724	ENSG00000116985	not heteromer
324	all	4.2887	ENSG00000117069	not heteromer
325	all	0.2091	ENSG00000117226	not heteromer
326	all	0.2091	ENSG00000117228	not heteromer
327	all	0.0032	ENSG00000117262	not heteromer
328	all	3.7448	ENSG00000117362	not heteromer
329	all	4.691	ENSG00000117643	not heteromer
330	all	1.2923	ENSG00000117791	not heteromer
331	all	1.7187	ENSG00000118113	not heteromer
332	all	1.2949	ENSG00000118231	not heteromer
333	all	4.1712	ENSG00000118260	heteromer
334	all	2.7053	ENSG00000118276	not heteromer
335	all	2.0038	ENSG00000118508	not heteromer
336	all	0.1901	ENSG00000118620	not heteromer
337	all	0.2451	ENSG00000118680	not heteromer
338	all	4.7306	ENSG00000118939	not heteromer
339	all	2.6111	ENSG00000119508	not heteromer
340	all	3.5017	ENSG00000119547	not heteromer
341	all	0.025	ENSG00000119673	not heteromer
342	all	0.952	ENSG00000119917	not heteromer
343	all	0.952	ENSG00000119922	not heteromer
344	all	2.7776	ENSG00000120049	not heteromer
345	all	4.5924	ENSG00000120093	not heteromer
346	all	4.605	ENSG00000120129	not heteromer
347	all	2.98805	ENSG00000120251	not heteromer
348	all	0.1371	ENSG00000120322	not heteromer
349	all	0.2388	ENSG00000120328	not heteromer
350	all	0.4252	ENSG00000120329	not heteromer
351	all	3.8011	ENSG00000120500	not heteromer
352	all	0.0575	ENSG00000120563	not heteromer
353	all	4.3711	ENSG00000120616	not heteromer
354	all	4.7601	ENSG00000120675	not heteromer
355	all	0.2384	ENSG00000120696	not heteromer
356	all	1.078	ENSG00000120784	not heteromer
357	all	4.53935	ENSG00000120875	not heteromer
358	all	0.5519	ENSG00000120889	heteromer
359	all	1.7852	ENSG00000121053	not heteromer
360	all	0.7646	ENSG00000121236	not heteromer
361	all	1.2804	ENSG00000121377	not heteromer
362	all	1.2804	ENSG00000121381	not heteromer
363	all	4.801	ENSG00000121764	not heteromer
364	all	4.19235	ENSG00000121769	not heteromer
365	all	0.609	ENSG00000121807	not heteromer
366	all	0.0464	ENSG00000122543	not heteromer
367	all	0.0066	ENSG00000122674	not heteromer
368	all	0.0383	ENSG00000122696	not heteromer
369	all	0.0467	ENSG00000122824	not heteromer
370	all	0.0359	ENSG00000122852	not heteromer
371	all	4.5299	ENSG00000123104	not heteromer
372	all	4.7707	ENSG00000123136	not heteromer
373	all	0.8609	ENSG00000123146	not heteromer
374	all	4.1712	ENSG00000123268	heteromer
375	all	4.636	ENSG00000123407	not heteromer
376	all	0.1138	ENSG00000123416	not heteromer
377	all	4.0831	ENSG00000123552	not heteromer
378	all	1.1682	ENSG00000123561	not heteromer
379	all	0.6827	ENSG00000123594	not heteromer
380	all	1.0092	ENSG00000123643	not heteromer
381	all	2.0104	ENSG00000123685	not heteromer
382	all	2.0038	ENSG00000123892	not heteromer
383	all	3.6904	ENSG00000124067	not heteromer
384	all	0.1148	ENSG00000124103	not heteromer
385	all	3.6904	ENSG00000124140	not heteromer
386	all	4.5598	ENSG00000124198	heteromer
387	all	3.2898	ENSG00000124209	not heteromer
388	all	0.0874	ENSG00000124467	not heteromer
389	all	0.207	ENSG00000124469	heteromer
390	all	0.4955	ENSG00000124490	not heteromer
391	all	3.6139	ENSG00000124507	not heteromer
392	all	0.1677	ENSG00000124508	not heteromer
393	all	1.2365	ENSG00000124564	not heteromer
394	all	0.3969	ENSG00000124657	not heteromer
395	all	0.206	ENSG00000124875	not heteromer
396	all	0.2602	ENSG00000124935	not heteromer
397	all	0.4191	ENSG00000125144	not heteromer
398	all	0.9432	ENSG00000125148	not heteromer
399	all	1.3492	ENSG00000125207	not heteromer
400	all	0.9322	ENSG00000125352	not heteromer
401	all	0.4664	ENSG00000125414	not heteromer
402	all	0.7591	ENSG00000125430	not heteromer
403	all	4.7205	ENSG00000125492	not heteromer
404	all	3.1578	ENSG00000125675	not heteromer
405	all	2.1367	ENSG00000125816	not heteromer
406	all	0.9413	ENSG00000125835	not heteromer
407	all	1.2983	ENSG00000125846	not heteromer
408	all	0.0001	ENSG00000126251	not heteromer
409	all	0.789	ENSG00000126561	not heteromer
410	all	0.5848	ENSG00000126838	not heteromer
411	all	4.7788	ENSG00000126878	not heteromer
412	all	0.1936	ENSG00000126890	not heteromer
413	all	0.7818	ENSG00000126945	not heteromer
414	all	0.8251	ENSG00000127081	not heteromer
415	all	1.6762	ENSG00000127249	not heteromer
416	all	4.1102	ENSG00000127334	not heteromer
417	all	0.8609	ENSG00000127507	not heteromer
418	all	0.2663	ENSG00000127515	not heteromer
419	all	0.4252	ENSG00000127529	not heteromer
420	all	0.4252	ENSG00000127530	not heteromer
421	all	0.1074	ENSG00000127780	not heteromer
422	all	0.1188	ENSG00000128185	not heteromer
423	all	0.0633	ENSG00000128250	not heteromer
424	all	0.0633	ENSG00000128276	not heteromer
425	all	0.2767	ENSG00000128284	not heteromer
426	all	0.3868	ENSG00000128322	not heteromer
427	all	0.2223	ENSG00000128335	not heteromer
428	all	0.1252	ENSG00000128394	not heteromer
429	all	1.6044	ENSG00000128510	not heteromer
430	all	4.5924	ENSG00000128652	not heteromer
431	all	4.4067	ENSG00000128710	not heteromer
432	all	4.7982	ENSG00000128713	not heteromer
433	all	3.8285	ENSG00000128714	not heteromer
434	all	0.9413	ENSG00000128739	not heteromer
435	all	4.8556	ENSG00000128805	not heteromer
436	all	1.6283	ENSG00000128872	not heteromer
437	all	0.4369	ENSG00000129204	not heteromer
438	all	0.2718	ENSG00000129450	not heteromer
439	all	1.5707	ENSG00000130037	not heteromer
440	all	3.6689	ENSG00000130517	not heteromer
441	all	0.3547	ENSG00000130544	not heteromer
442	all	1.2983	ENSG00000130684	not heteromer
443	all	3.8971	ENSG00000130699	not heteromer
444	all	0.1152	ENSG00000130741	not heteromer
445	all	3.7574	ENSG00000130876	not heteromer
446	all	0.0135	ENSG00000130950	not heteromer
447	all	4.1375	ENSG00000130957	not heteromer
448	all	2.5927	ENSG00000130958	not heteromer
449	all	0.042	ENSG00000131015	not heteromer
450	all	0.1502	ENSG00000131042	not heteromer
451	all	1.4128	ENSG00000131100	not heteromer
452	all	0.1892	ENSG00000131127	not heteromer
453	all	0.6822	ENSG00000131174	not heteromer
454	all	0.3754	ENSG00000131462	not heteromer
455	all	1.3669	ENSG00000131471	not heteromer
456	all	1.3669	ENSG00000131480	not heteromer
457	all	4.8244	ENSG00000131507	not heteromer
458	all	2.5661	ENSG00000131508	not heteromer
459	all	2.9262	ENSG00000131730	not heteromer
460	all	0.2434	ENSG00000131738	not heteromer
461	all	0.7098	ENSG00000131828	not heteromer
462	all	0.134	ENSG00000131848	not heteromer
463	all	0.6765	ENSG00000131864	not heteromer
464	all	3.0487	ENSG00000131914	not heteromer
465	all	2.3279	ENSG00000131969	not heteromer
466	all	2.9935	ENSG00000132122	not heteromer
467	all	1.231	ENSG00000132141	not heteromer
468	all	0.7646	ENSG00000132256	not heteromer
469	all	4.6734	ENSG00000132259	not heteromer
470	all	3.5082	ENSG00000132446	not heteromer
471	all	4.7152	ENSG00000132471	not heteromer
472	all	0.0711	ENSG00000132475	not heteromer
473	all	0.0209	ENSG00000132507	not heteromer
474	all	1.213	ENSG00000132514	not heteromer
475	all	0.3498	ENSG00000132517	not heteromer
476	all	1.6005	ENSG00000132635	not heteromer
477	all	4.0704	ENSG00000132640	not heteromer
478	all	1.2119	ENSG00000132681	not heteromer
479	all	1.5515	ENSG00000132693	not heteromer
480	all	2.8193	ENSG00000132698	not heteromer
481	all	1.5515	ENSG00000132703	not heteromer
482	all	0.7538	ENSG00000132704	not heteromer
483	all	4.9543	ENSG00000132824	not heteromer
484	all	0.7813	ENSG00000132840	not heteromer
485	all	3.8093	ENSG00000132915	not heteromer
486	all	4.5507	ENSG00000133101	not heteromer
487	all	3.0913	ENSG00000133121	not heteromer
488	all	2.8356	ENSG00000133135	not heteromer
489	all	0.1639	ENSG00000133142	not heteromer
490	all	3.4281	ENSG00000133318	heteromer
491	all	0.7232	ENSG00000133328	not heteromer
492	all	0.7664	ENSG00000133488	not heteromer
493	all	1.1079	ENSG00000133606	not heteromer
494	all	3.21405	ENSG00000133742	not heteromer
495	all	4.2465	ENSG00000134108	not heteromer
496	all	0.1807	ENSG00000134184	not heteromer
497	all	4.42	ENSG00000134255	not heteromer
498	all	2.4498	ENSG00000134294	not heteromer
499	all	4.5157	ENSG00000134308	heteromer
500	all	0.0231	ENSG00000134339	not heteromer
501	all	4.1401	ENSG00000134516	not heteromer
502	all	3.2773	ENSG00000134532	not heteromer
503	all	0.0332	ENSG00000134551	not heteromer
504	all	0.6765	ENSG00000134588	not heteromer
505	all	0.19	ENSG00000134590	not heteromer
506	all	3.7282	ENSG00000134595	not heteromer
507	all	3.0745	ENSG00000134716	not heteromer
508	all	1.0986	ENSG00000134755	not heteromer
509	all	1.0986	ENSG00000134762	not heteromer
510	all	4.3823	ENSG00000134970	not heteromer
511	all	1.2201	ENSG00000135018	not heteromer
512	all	0.411	ENSG00000135047	not heteromer
513	all	2.9767	ENSG00000135074	not heteromer
514	all	4.9064	ENSG00000135090	not heteromer
515	all	3.7321	ENSG00000135097	not heteromer
516	all	0.0464	ENSG00000135175	not heteromer
517	all	0.8742	ENSG00000135220	not heteromer
518	all	0.0537	ENSG00000135226	not heteromer
519	all	1.6847	ENSG00000135248	not heteromer
520	all	1.9172	ENSG00000135334	not heteromer
521	all	4.6669	ENSG00000135457	not heteromer
522	all	4.0293	ENSG00000135472	not heteromer
523	all	0.0267	ENSG00000135486	not heteromer
524	all	2.1899	ENSG00000135547	not heteromer
525	all	3.8735	ENSG00000135605	not heteromer
526	all	0.4598	ENSG00000135702	not heteromer
527	all	2.7405	ENSG00000135720	not heteromer
528	all	0.461	ENSG00000135747	not heteromer
529	all	3.3522	ENSG00000135749	not heteromer
530	all	4.0293	ENSG00000135926	not heteromer
531	all	3.5293	ENSG00000135932	not heteromer
532	all	4.3711	ENSG00000135999	not heteromer
533	all	3.6005	ENSG00000136141	not heteromer
534	all	1.4315	ENSG00000136144	not heteromer
535	all	1.4315	ENSG00000136161	not heteromer
536	all	2.1367	ENSG00000136352	not heteromer
537	all	0.0356	ENSG00000136488	not heteromer
538	all	2.24065	ENSG00000136531	not heteromer
539	all	1.315	ENSG00000136688	not heteromer
540	all	1.315	ENSG00000136694	not heteromer
541	all	0.0077	ENSG00000136698	not heteromer
542	all	0.2269	ENSG00000136783	not heteromer
543	all	1.7383	ENSG00000136816	not heteromer
544	all	1.7383	ENSG00000136827	not heteromer
545	all	0.7763	ENSG00000136834	not heteromer
546	all	4.2887	ENSG00000136840	not heteromer
547	all	3.9995	ENSG00000136888	not heteromer
548	all	4.0108	ENSG00000136938	not heteromer
549	all	0.0834	ENSG00000136939	not heteromer
550	all	0.411	ENSG00000136943	not heteromer
551	all	0.8239	ENSG00000137040	not heteromer
552	all	2.9315	ENSG00000137124	not heteromer
553	all	4.273	ENSG00000137193	not heteromer
554	all	2.5345	ENSG00000137225	not heteromer
555	all	4.801	ENSG00000137252	not heteromer
556	all	0.15	ENSG00000137267	not heteromer
557	all	0.15	ENSG00000137285	not heteromer
558	all	2.7278	ENSG00000137449	not heteromer
559	all	3.8011	ENSG00000137486	not heteromer
560	all	2.4026	ENSG00000137522	not heteromer
561	all	0.6228	ENSG00000137628	not heteromer
562	all	1.7187	ENSG00000137675	not heteromer
563	all	0.2679	ENSG00000137757	not heteromer
564	all	3.6254	ENSG00000137801	not heteromer
565	all	0.8211	ENSG00000137857	not heteromer
566	all	1.6616	ENSG00000137860	not heteromer
567	all	1.4742	ENSG00000137959	not heteromer
568	all	1.4742	ENSG00000137965	not heteromer
569	all	2.5928	ENSG00000138039	not heteromer
570	all	4.11275	ENSG00000138069	not heteromer
571	all	0.1107	ENSG00000138109	not heteromer
572	all	4.4737	ENSG00000138166	not heteromer
573	all	3.474	ENSG00000138448	not heteromer
574	all	1.6283	ENSG00000138594	not heteromer
575	all	3.7448	ENSG00000138613	not heteromer
576	all	4.8556	ENSG00000138639	not heteromer
577	all	1.0842	ENSG00000138642	not heteromer
578	all	1.0842	ENSG00000138646	not heteromer
579	all	1.2706	ENSG00000138653	not heteromer
580	all	3.3053	ENSG00000138764	not heteromer
581	all	4.4761	ENSG00000138795	not heteromer
582	all	4.1645	ENSG00000138801	not heteromer
583	all	0.0414	ENSG00000139133	not heteromer
584	all	2.4498	ENSG00000139209	not heteromer
585	all	4.0108	ENSG00000139223	not heteromer
586	all	3.2134	ENSG00000139318	not heteromer
587	all	3.8397	ENSG00000139505	not heteromer
588	all	2.7814	ENSG00000139547	not heteromer
589	all	2.8946	ENSG00000139624	not heteromer
590	all	0.9004	ENSG00000139648	not heteromer
591	all	2.3608	ENSG00000139675	not heteromer
592	all	2.382	ENSG00000139793	not heteromer
593	all	0.9322	ENSG00000139797	not heteromer
594	all	4.5635	ENSG00000139842	not heteromer
595	all	2.1026	ENSG00000139988	not heteromer
596	all	3.1911	ENSG00000140015	not heteromer
597	all	3.0923	ENSG00000140262	not heteromer
598	all	0.8211	ENSG00000140279	not heteromer
599	all	3.1899	ENSG00000140332	not heteromer
600	all	0.7432	ENSG00000140465	not heteromer
601	all	0.005	ENSG00000140478	not heteromer
602	all	0.7432	ENSG00000140505	not heteromer
603	all	1.0027	ENSG00000140678	not heteromer
604	all	4.7735	ENSG00000140750	not heteromer
605	all	4.9385	ENSG00000140836	not heteromer
606	all	0.0044	ENSG00000140839	not heteromer
607	all	4.759	ENSG00000140945	not heteromer
608	all	3.8528	ENSG00000141084	heteromer
609	all	0.655	ENSG00000141096	not heteromer
610	all	0.6673	ENSG00000141338	not heteromer
611	all	3.8971	ENSG00000141384	not heteromer
612	all	2.215	ENSG00000141425	not heteromer
613	all	0.0383	ENSG00000141437	not heteromer
614	all	1.213	ENSG00000141505	not heteromer
615	all	3.6383	ENSG00000141542	not heteromer
616	all	3.619	ENSG00000141551	heteromer
617	all	2.2231	ENSG00000141560	not heteromer
618	all	4.3401	ENSG00000141582	not heteromer
619	all	4.2877	ENSG00000141837	not heteromer
620	all	1.7726	ENSG00000141946	not heteromer
621	all	0.2055	ENSG00000142089	not heteromer
622	all	4.83	ENSG00000142178	not heteromer
623	all	2.7795	ENSG00000142507	not heteromer
624	all	0.3374	ENSG00000142512	not heteromer
625	all	0.2553	ENSG00000142515	not heteromer
626	all	3.7507	ENSG00000142583	not heteromer
627	all	4.905	ENSG00000142669	not heteromer
628	all	0.112	ENSG00000142789	not heteromer
629	all	4.7205	ENSG00000143032	not heteromer
630	all	3.0617	ENSG00000143178	not heteromer
631	all	0.0361	ENSG00000143184	not heteromer
632	all	0.0361	ENSG00000143185	not heteromer
633	all	0.3409	ENSG00000143226	not heteromer
634	all	4.8394	ENSG00000143390	not heteromer
635	all	3.1911	ENSG00000143473	not heteromer
636	all	4.1102	ENSG00000143479	not heteromer
637	all	0.1086	ENSG00000143556	not heteromer
638	all	0.0722	ENSG00000143768	not heteromer
639	all	1.2985	ENSG00000143811	not heteromer
640	all	4.2465	ENSG00000143862	not heteromer
641	all	0.1183	ENSG00000143954	not heteromer
642	all	1.2513	ENSG00000144026	not heteromer
643	all	0.0157	ENSG00000144134	not heteromer
644	all	0.0406	ENSG00000144199	not heteromer
645	all	2.479	ENSG00000144233	not heteromer
646	all	2.9162	ENSG00000144290	not heteromer
647	all	3.0274	ENSG00000144331	not heteromer
648	all	4.0831	ENSG00000144355	not heteromer
649	all	4.6901	ENSG00000144619	not heteromer
650	all	2.7405	ENSG00000144635	not heteromer
651	all	2.6085	ENSG00000144642	not heteromer
652	all	0.005	ENSG00000145002	not heteromer
653	all	4.5507	ENSG00000145386	not heteromer
654	all	2.4026	ENSG00000145428	not heteromer
655	all	0.3182	ENSG00000145626	not heteromer
656	all	0.7813	ENSG00000145692	not heteromer
657	all	0.0048	ENSG00000145736	not heteromer
658	all	4.2339	ENSG00000145794	not heteromer
659	all	3.8185	ENSG00000145817	not heteromer
660	all	4.5245	ENSG00000145819	heteromer
661	all	2.415	ENSG00000145888	not heteromer
662	all	0.9667	ENSG00000145908	not heteromer
663	all	0.2757	ENSG00000145919	not heteromer
664	all	0.2112	ENSG00000146066	not heteromer
665	all	2.3756	ENSG00000146276	not heteromer
666	all	0.4348	ENSG00000146383	not heteromer
667	all	0.4348	ENSG00000146385	not heteromer
668	all	1.451	ENSG00000146425	heteromer
669	all	0.0066	ENSG00000146574	not heteromer
670	all	0.6336	ENSG00000146587	not heteromer
671	all	1.231	ENSG00000146731	not heteromer
672	all	4.0393	ENSG00000146872	not heteromer
673	all	0.0061	ENSG00000147059	not heteromer
674	all	0.8251	ENSG00000147124	not heteromer
675	all	3.917	ENSG00000147127	not heteromer
676	all	2.44955	ENSG00000147160	not heteromer
677	all	4.3864	ENSG00000147164	not heteromer
678	all	0.0521	ENSG00000147274	not heteromer
679	all	0.1728	ENSG00000147381	not heteromer
680	all	0.6676	ENSG00000147403	not heteromer
681	all	4.9655	ENSG00000147509	not heteromer
682	all	1.526	ENSG00000147588	not heteromer
683	all	3.3053	ENSG00000147862	not heteromer
684	all	0.6429	ENSG00000147883	not heteromer
685	all	0.6429	ENSG00000147889	not heteromer
686	all	0.0041	ENSG00000147996	not heteromer
687	all	0.3786	ENSG00000148136	not heteromer
688	all	0.1816	ENSG00000148513	not heteromer
689	all	3.2552	ENSG00000148660	not heteromer
690	all	0.0379	ENSG00000148672	not heteromer
691	all	4.4153	ENSG00000148737	not heteromer
692	all	1.2291	ENSG00000148834	not heteromer
693	all	2.9767	ENSG00000148848	not heteromer
694	all	1.3993	ENSG00000149328	not heteromer
695	all	3.3873	ENSG00000149557	not heteromer
696	all	2.1289	ENSG00000149591	not heteromer
697	all	0.2536	ENSG00000149742	not heteromer
698	all	3.9412	ENSG00000149925	not heteromer
699	all	0.3983	ENSG00000149968	not heteromer
700	all	0.1355	ENSG00000150527	not heteromer
701	all	4.1401	ENSG00000150760	not heteromer
702	all	4.5299	ENSG00000150995	not heteromer
703	all	0.6614	ENSG00000151005	not heteromer
704	all	0.0575	ENSG00000151033	not heteromer
705	all	1.5707	ENSG00000151079	not heteromer
706	all	3.9995	ENSG00000151418	not heteromer
707	all	0.0518	ENSG00000151632	not heteromer
708	all	3.0274	ENSG00000151789	not heteromer
709	all	0.094	ENSG00000151846	not heteromer
710	all	4.88	ENSG00000151952	not heteromer
711	all	0.0229	ENSG00000152076	not heteromer
712	all	0.047	ENSG00000152082	not heteromer
713	all	0.0401	ENSG00000152086	not heteromer
714	all	0.0077	ENSG00000152093	not heteromer
715	all	4.8216	ENSG00000152192	not heteromer
716	all	2.5855	ENSG00000152256	not heteromer
717	all	4.3545	ENSG00000152284	not heteromer
718	all	0.1133	ENSG00000152439	not heteromer
719	all	2.4652	ENSG00000152578	not heteromer
720	all	3.4677	ENSG00000152601	not heteromer
721	all	3.2575	ENSG00000152700	not heteromer
722	all	3.6021	ENSG00000152822	not heteromer
723	all	4.9577	ENSG00000152977	not heteromer
724	all	0.0114	ENSG00000153165	not heteromer
725	all	1.3827	ENSG00000153230	not heteromer
726	all	2.6111	ENSG00000153234	not heteromer
727	all	2.83295	ENSG00000153253	not heteromer
728	all	4.0501	ENSG00000153560	not heteromer
729	all	3.7321	ENSG00000153944	not heteromer
730	all	0.7591	ENSG00000153976	not heteromer
731	all	3.1711	ENSG00000154162	not heteromer
732	all	3.9064	ENSG00000154229	not heteromer
733	all	0.6673	ENSG00000154258	not heteromer
734	all	0.9252	ENSG00000154262	not heteromer
735	all	0.9252	ENSG00000154263	not heteromer
736	all	4.7306	ENSG00000154277	not heteromer
737	all	3.3249	ENSG00000154330	not heteromer
738	all	4.6645	ENSG00000154370	not heteromer
739	all	4.9964	ENSG00000154447	not heteromer
740	all	0.0236	ENSG00000154529	not heteromer
741	all	1.8097	ENSG00000154548	not heteromer
742	all	0.2244	ENSG00000154760	not heteromer
743	all	0.821	ENSG00000154997	not heteromer
744	all	0.002	ENSG00000155026	not heteromer
745	all	3.438	ENSG00000155367	not heteromer
746	all	4.2666	ENSG00000155368	not heteromer
747	all	0.0097	ENSG00000155428	not heteromer
748	all	2.8047	ENSG00000155511	not heteromer
749	all	1.7365	ENSG00000155876	not heteromer
750	all	0.042	ENSG00000155918	not heteromer
751	all	3.3306	ENSG00000155926	not heteromer
752	all	0.3301	ENSG00000156006	not heteromer
753	all	3.5047	ENSG00000156026	not heteromer
754	all	2.0104	ENSG00000156127	not heteromer
755	all	1.6616	ENSG00000156222	not heteromer
756	all	4.0831	ENSG00000156256	not heteromer
757	all	1.1698	ENSG00000156269	not heteromer
758	all	2.0935	ENSG00000156282	not heteromer
759	all	2.0935	ENSG00000156284	not heteromer
760	all	2.8705	ENSG00000156298	not heteromer
761	all	2.9632	ENSG00000156395	not heteromer
762	all	4.9964	ENSG00000156463	not heteromer
763	all	3.3523	ENSG00000156475	not heteromer
764	all	2.3158	ENSG00000156504	not heteromer
765	all	4.7212	ENSG00000156508	not heteromer
766	all	1.7818	ENSG00000156575	not heteromer
767	all	0.1049	ENSG00000156697	not heteromer
768	all	3.7315	ENSG00000156711	not heteromer
769	all	4.2656	ENSG00000156875	not heteromer
770	all	1.0027	ENSG00000156886	not heteromer
771	all	4.9577	ENSG00000156925	not heteromer
772	all	4.2633	ENSG00000156959	not heteromer
773	all	0.1717	ENSG00000157326	not heteromer
774	all	0.0044	ENSG00000157335	not heteromer
775	all	0.2012	ENSG00000157349	not heteromer
776	all	2.2822	ENSG00000157399	not heteromer
777	all	1.775	ENSG00000157601	not heteromer
778	all	4.2339	ENSG00000157890	not heteromer
779	all	4.1443	ENSG00000158161	not heteromer
780	all	4.5635	ENSG00000158290	not heteromer
781	all	2.7053	ENSG00000158470	not heteromer
782	all	0.8246	ENSG00000158473	not heteromer
783	all	0.6958	ENSG00000158477	not heteromer
784	all	0.6958	ENSG00000158485	not heteromer
785	all	0.8246	ENSG00000158488	not heteromer
786	all	1.6044	ENSG00000158516	not heteromer
787	all	3.0065	ENSG00000158525	not heteromer
788	all	0.0597	ENSG00000158639	not heteromer
789	all	2.1289	ENSG00000158710	not heteromer
790	all	0.5554	ENSG00000158764	not heteromer
791	all	4.9341	ENSG00000159184	not heteromer
792	all	3.5531	ENSG00000159216	not heteromer
793	all	1.0691	ENSG00000159228	not heteromer
794	all	1.0691	ENSG00000159231	not heteromer
795	all	0.005	ENSG00000159289	not heteromer
796	all	3.0879	ENSG00000159348	not heteromer
797	all	0.7791	ENSG00000159527	not heteromer
798	all	3.8538	ENSG00000159713	not heteromer
799	all	0.1772	ENSG00000159961	not heteromer
800	all	0.1366	ENSG00000160072	not heteromer
801	all	0.2036	ENSG00000160229	not heteromer
802	all	0.4106	ENSG00000160339	not heteromer
803	all	1.6586	ENSG00000160349	not heteromer
804	all	4.9064	ENSG00000160551	not heteromer
805	all	0.609	ENSG00000160791	not heteromer
806	all	2.0992	ENSG00000160808	not heteromer
807	all	0.1341	ENSG00000160882	not heteromer
808	all	0.1196	ENSG00000161133	not heteromer
809	all	3.0402	ENSG00000161217	not heteromer
810	all	0.3374	ENSG00000161640	not heteromer
811	all	0.4432	ENSG00000161807	not heteromer
812	all	2.6597	ENSG00000161905	not heteromer
813	all	1.6466	ENSG00000161970	not heteromer
814	all	4.832	ENSG00000162267	not heteromer
815	all	0.0423	ENSG00000162365	not heteromer
816	all	4.0313	ENSG00000162374	not heteromer
817	all	1.9985	ENSG00000162378	not heteromer
818	all	1.1767	ENSG00000162385	not heteromer
819	all	0.2961	ENSG00000162482	heteromer
820	all	2.1715	ENSG00000162545	not heteromer
821	all	3.37605	ENSG00000162599	not heteromer
822	all	0.3564	ENSG00000162654	not heteromer
823	all	0.1147	ENSG00000162727	not heteromer
824	all	0.8685	ENSG00000162771	not heteromer
825	all	3.3374	ENSG00000162889	not heteromer
826	all	4.6645	ENSG00000162931	not heteromer
827	all	0.0229	ENSG00000163040	not heteromer
828	all	0.7098	ENSG00000163114	not heteromer
829	all	2.9206	ENSG00000163162	not heteromer
830	all	0.0742	ENSG00000163202	not heteromer
831	all	0.7791	ENSG00000163218	not heteromer
832	all	0.0645	ENSG00000163283	not heteromer
833	all	3.4321	ENSG00000163285	not heteromer
834	all	0.0645	ENSG00000163286	not heteromer
835	all	3.0047	ENSG00000163322	not heteromer
836	all	2.7145	ENSG00000163377	not heteromer
837	all	0.3971	ENSG00000163464	not heteromer
838	all	3.9513	ENSG00000163499	not heteromer
839	all	0.7538	ENSG00000163534	not heteromer
840	all	4.8748	ENSG00000163545	not heteromer
841	all	4.3389	ENSG00000163554	not heteromer
842	all	0.7805	ENSG00000163563	not heteromer
843	all	0.7805	ENSG00000163564	not heteromer
844	all	4.0154	ENSG00000163703	not heteromer
845	all	0.0624	ENSG00000163734	not heteromer
846	all	0.206	ENSG00000163735	not heteromer
847	all	0.1221	ENSG00000163737	not heteromer
848	all	0.4865	ENSG00000163746	not heteromer
849	all	2.1715	ENSG00000163888	not heteromer
850	all	2.0114	ENSG00000164032	not heteromer
851	all	1.4567	ENSG00000164037	not heteromer
852	all	1.4567	ENSG00000164038	not heteromer
853	all	3.2134	ENSG00000164086	not heteromer
854	all	2.542	ENSG00000164088	not heteromer
855	all	3.3541	ENSG00000164093	not heteromer
856	all	1.2706	ENSG00000164100	not heteromer
857	all	3.5846	ENSG00000164104	not heteromer
858	all	4.0357	ENSG00000164330	not heteromer
859	all	1.7661	ENSG00000164344	not heteromer
860	all	3.505	ENSG00000164434	not heteromer
861	all	3.0617	ENSG00000164458	not heteromer
862	all	4.4427	ENSG00000164574	not heteromer
863	all	0.19	ENSG00000164611	not heteromer
864	all	0.6336	ENSG00000164631	not heteromer
865	all	0.2482	ENSG00000164647	not heteromer
866	all	2.1899	ENSG00000164683	not heteromer
867	all	1.8816	ENSG00000164687	not heteromer
868	all	0.0255	ENSG00000164729	not heteromer
869	all	3.0913	ENSG00000164741	not heteromer
870	all	0.0719	ENSG00000164871	not heteromer
871	all	4.5157	ENSG00000164924	heteromer
872	all	0.2269	ENSG00000165028	not heteromer
873	all	0.0341	ENSG00000165055	not heteromer
874	all	0.8807	ENSG00000165059	heteromer
875	all	4.1375	ENSG00000165140	not heteromer
876	all	1.451	ENSG00000165169	heteromer
877	all	1.8233	ENSG00000165215	not heteromer
878	all	1.0516	ENSG00000165457	not heteromer
879	all	0.6676	ENSG00000165496	not heteromer
880	all	0.7802	ENSG00000165502	not heteromer
881	all	3.597	ENSG00000165521	not heteromer
882	all	0.2384	ENSG00000165572	not heteromer
883	all	3.5012	ENSG00000165637	not heteromer
884	all	3.0047	ENSG00000165660	not heteromer
885	all	1.7425	ENSG00000165732	not heteromer
886	all	0.3281	ENSG00000165799	not heteromer
887	all	0.1107	ENSG00000165841	not heteromer
888	all	0.57	ENSG00000165879	not heteromer
889	all	1.3432	ENSG00000165943	not heteromer
890	all	0.5238	ENSG00000165948	not heteromer
891	all	0.5238	ENSG00000165949	not heteromer
892	all	3.2144	ENSG00000166033	not heteromer
893	all	1.3993	ENSG00000166105	not heteromer
894	all	3.8897	ENSG00000166128	not heteromer
895	all	3.7242	ENSG00000166165	not heteromer
896	all	2.6907	ENSG00000166167	heteromer
897	all	0.148	ENSG00000166363	not heteromer
898	all	3.3614	ENSG00000166391	not heteromer
899	all	0.9544	ENSG00000166401	not heteromer
900	all	2.5267	ENSG00000166407	not heteromer
901	all	3.9064	ENSG00000166501	not heteromer
902	all	4.3823	ENSG00000166557	not heteromer
903	all	0.3983	ENSG00000166670	not heteromer
904	all	0.6896	ENSG00000166681	not heteromer
905	all	2.0703	ENSG00000166793	not heteromer
906	all	0.3974	ENSG00000166800	not heteromer
907	all	4.5292	ENSG00000166869	not heteromer
908	all	0.0124	ENSG00000166984	not heteromer
909	all	1.2731	ENSG00000167065	not heteromer
910	all	2.706	ENSG00000167081	not heteromer
911	all	0.655	ENSG00000167261	not heteromer
912	all	4.3441	ENSG00000167281	not heteromer
913	all	0.101	ENSG00000167283	not heteromer
914	all	2.2231	ENSG00000167363	not heteromer
915	all	0.4204	ENSG00000167380	not heteromer
916	all	3.3519	ENSG00000167525	not heteromer
917	all	3.1427	ENSG00000167549	not heteromer
918	all	0.1138	ENSG00000167553	not heteromer
919	all	0.4884	ENSG00000167554	not heteromer
920	all	1.9354	ENSG00000167580	not heteromer
921	all	0.2553	ENSG00000167751	not heteromer
922	all	0.3547	ENSG00000167785	not heteromer
923	all	0.1479	ENSG00000167822	not heteromer
924	all	1.9282	ENSG00000167840	not heteromer
925	all	0.3969	ENSG00000168131	not heteromer
926	all	2.8316	ENSG00000168298	not heteromer
927	all	4.3886	ENSG00000168300	not heteromer
928	all	3.2419	ENSG00000168374	not heteromer
929	all	3.2898	ENSG00000168461	not heteromer
930	all	0.2602	ENSG00000168515	not heteromer
931	all	1.9743	ENSG00000168530	not heteromer
932	all	0.3182	ENSG00000168671	not heteromer
933	all	0.1807	ENSG00000168765	not heteromer
934	all	2.8476	ENSG00000168785	not heteromer
935	all	0.2012	ENSG00000168872	not heteromer
936	all	0.3689	ENSG00000168903	not heteromer
937	all	0.1243	ENSG00000168925	not heteromer
938	all	0.1243	ENSG00000168928	not heteromer
939	all	0.0076	ENSG00000168930	not heteromer
940	all	3.6021	ENSG00000168959	not heteromer
941	all	0.2718	ENSG00000168995	not heteromer
942	all	0.7818	ENSG00000169045	not heteromer
943	all	0.3267	ENSG00000169131	not heteromer
944	all	2.89025	ENSG00000169213	not heteromer
945	all	2.0403	ENSG00000169239	not heteromer
946	all	3.425	ENSG00000169282	not heteromer
947	all	2.5265	ENSG00000169344	not heteromer
948	all	2.5265	ENSG00000169347	not heteromer
949	all	0.1508	ENSG00000169385	not heteromer
950	all	0.1508	ENSG00000169397	not heteromer
951	all	0.002	ENSG00000169402	not heteromer
952	all	4.0336	ENSG00000169435	not heteromer
953	all	2.8603	ENSG00000169439	not heteromer
954	all	0.0809	ENSG00000169469	not heteromer
955	all	0.0809	ENSG00000169474	not heteromer
956	all	2.3858	ENSG00000169488	not heteromer
957	all	3.2144	ENSG00000169495	not heteromer
958	all	1.777	ENSG00000169618	not heteromer
959	all	0.9432	ENSG00000169688	not heteromer
960	all	4.5409	ENSG00000169813	not heteromer
961	all	3.5017	ENSG00000169856	not heteromer
962	all	3.425	ENSG00000170049	not heteromer
963	all	1.1682	ENSG00000170054	not heteromer
964	all	0.0049	ENSG00000170074	not heteromer
965	all	0.3461	ENSG00000170122	heteromer
966	all	4.6949	ENSG00000170144	not heteromer
967	all	4.83	ENSG00000170145	not heteromer
968	all	3.0056	ENSG00000170153	not heteromer
969	all	0.0051	ENSG00000170298	not heteromer
970	all	3.20285	ENSG00000170323	not heteromer
971	all	4.003	ENSG00000170345	not heteromer
972	all	0.1658	ENSG00000170373	not heteromer
973	all	0.933	ENSG00000170379	not heteromer
974	all	1.7831	ENSG00000170426	not heteromer
975	all	1.8297	ENSG00000170439	not heteromer
976	all	0.0581	ENSG00000170465	not heteromer
977	all	1.8951	ENSG00000170509	not heteromer
978	all	0.6822	ENSG00000170516	not heteromer
979	all	0.9544	ENSG00000170542	not heteromer
980	all	0.8685	ENSG00000170613	not heteromer
981	all	1.3709	ENSG00000170632	not heteromer
982	all	3.2509	ENSG00000170633	not heteromer
983	all	4.3377	ENSG00000170689	not heteromer
984	all	0.148	ENSG00000170790	not heteromer
985	all	2.5928	ENSG00000170820	not heteromer
986	all	0.4369	ENSG00000170832	not heteromer
987	all	0.4432	ENSG00000170923	not heteromer
988	all	1.6675	ENSG00000170935	not heteromer
989	all	0.4561	ENSG00000170949	not heteromer
990	all	0.6597	ENSG00000170950	not heteromer
991	all	0.757	ENSG00000170953	not heteromer
992	all	0.3243	ENSG00000170956	not heteromer
993	all	1.6903	ENSG00000170967	not heteromer
994	all	4.5811	ENSG00000171004	not heteromer
995	all	0.4529	ENSG00000171049	not heteromer
996	all	3.3873	ENSG00000171055	not heteromer
997	all	1.6586	ENSG00000171102	not heteromer
998	all	0.1171	ENSG00000171295	not heteromer
999	all	0.013	ENSG00000171314	not heteromer
1000	all	0.9567	ENSG00000171346	not heteromer
1001	all	0.3246	ENSG00000171360	not heteromer
1002	all	4.4389	ENSG00000171368	not heteromer
1003	all	0.9567	ENSG00000171401	not heteromer
1004	all	0.3301	ENSG00000171428	not heteromer
1005	all	0.737	ENSG00000171446	not heteromer
1006	all	0.0834	ENSG00000171459	not heteromer
1007	all	0.1045	ENSG00000171466	not heteromer
1008	all	0.1045	ENSG00000171469	not heteromer
1009	all	1.3978	ENSG00000171496	not heteromer
1010	all	1.1192	ENSG00000171817	not heteromer
1011	all	0.0542	ENSG00000171847	not heteromer
1012	all	0.0051	ENSG00000171916	not heteromer
1013	all	0.1715	ENSG00000171936	not heteromer
1014	all	0.3974	ENSG00000171989	not heteromer
1015	all	0.0022	ENSG00000172014	not heteromer
1016	all	0.1183	ENSG00000172016	not heteromer
1017	all	0.2164	ENSG00000172023	not heteromer
1018	all	0.0051	ENSG00000172062	not heteromer
1019	all	0.2541	ENSG00000172123	not heteromer
1020	all	0.3562	ENSG00000172146	not heteromer
1021	all	0.3562	ENSG00000172150	not heteromer
1022	all	0.4998	ENSG00000172156	not heteromer
1023	all	1.5225	ENSG00000172208	not heteromer
1024	all	0.0073	ENSG00000172236	not heteromer
1025	all	2.8946	ENSG00000172292	not heteromer
1026	all	3.5628	ENSG00000172296	not heteromer
1027	all	2.5703	ENSG00000172354	not heteromer
1028	all	1.0471	ENSG00000172404	not heteromer
1029	all	1.0335	ENSG00000172466	not heteromer
1030	all	0.0862	ENSG00000172476	not heteromer
1031	all	0.1479	ENSG00000172487	not heteromer
1032	all	0.2412	ENSG00000172489	not heteromer
1033	all	0.1393	ENSG00000172519	not heteromer
1034	all	0.2244	ENSG00000172716	not heteromer
1035	all	0.7788	ENSG00000172742	not heteromer
1036	all	1.5814	ENSG00000172752	not heteromer
1037	all	3.7913	ENSG00000172995	not heteromer
1038	all	0.3005	ENSG00000173041	not heteromer
1039	all	4.1128	ENSG00000173175	not heteromer
1040	all	0.0659	ENSG00000173262	not heteromer
1041	all	0.047	ENSG00000173272	not heteromer
1042	all	0.67	ENSG00000173285	not heteromer
1043	all	0.3281	ENSG00000173431	not heteromer
1044	all	0.0231	ENSG00000173432	not heteromer
1045	all	0.0157	ENSG00000173480	heteromer
1046	all	0.8742	ENSG00000173610	not heteromer
1047	all	4.2241	ENSG00000173626	not heteromer
1048	all	1.3978	ENSG00000173679	not heteromer
1049	all	0.789	ENSG00000173757	not heteromer
1050	all	1.0939	ENSG00000173852	not heteromer
1051	all	3.1146	ENSG00000174226	not heteromer
1052	all	4.1128	ENSG00000174233	not heteromer
1053	all	0.0065	ENSG00000174428	not heteromer
1054	all	4.4427	ENSG00000174473	not heteromer
1055	all	1.9172	ENSG00000174574	not heteromer
1056	all	1.8765	ENSG00000174599	not heteromer
1057	all	1.1407	ENSG00000174740	not heteromer
1058	all	4.3358	ENSG00000174903	not heteromer
1059	all	3.03202	ENSG00000174990	not heteromer
1060	all	2.0591	ENSG00000175003	not heteromer
1061	all	0.5958	ENSG00000175077	not heteromer
1062	all	2.8651	ENSG00000175155	not heteromer
1063	all	0.2112	ENSG00000175202	not heteromer
1064	all	3.844	ENSG00000175470	not heteromer
1065	all	0.0414	ENSG00000175548	not heteromer
1066	all	4.2655	ENSG00000175564	not heteromer
1067	all	4.2655	ENSG00000175567	not heteromer
1068	all	0.0373	ENSG00000175582	not heteromer
1069	all	4.003	ENSG00000175592	not heteromer
1070	all	2.5421	ENSG00000175745	not heteromer
1071	all	0.4319	ENSG00000175809	not heteromer
1072	all	3.2028	ENSG00000175879	not heteromer
1073	all	0.5848	ENSG00000175899	not heteromer
1074	all	0.7222	ENSG00000176024	not heteromer
1075	all	1.8385	ENSG00000176171	not heteromer
1076	all	0.7788	ENSG00000176200	not heteromer
1077	all	0.1715	ENSG00000176231	not heteromer
1078	all	4.2666	ENSG00000176244	not heteromer
1079	all	2.3858	ENSG00000176281	not heteromer
1080	all	0.0367	ENSG00000176299	not heteromer
1081	all	1.0415	ENSG00000176302	not heteromer
1082	all	0.7232	ENSG00000176485	not heteromer
1083	all	0.308	ENSG00000176566	not heteromer
1084	all	1.5225	ENSG00000176567	not heteromer
1085	all	0.004	ENSG00000176681	not heteromer
1086	all	0.6222	ENSG00000176774	not heteromer
1087	all	1.3432	ENSG00000176903	not heteromer
1088	all	0.0104	ENSG00000177151	not heteromer
1089	all	0.049	ENSG00000177201	not heteromer
1090	all	0.049	ENSG00000177212	not heteromer
1091	all	3.0025	ENSG00000177275	not heteromer
1092	all	0.1405	ENSG00000177300	not heteromer
1093	all	3.6593	ENSG00000177301	not heteromer
1094	all	1.2689	ENSG00000177409	not heteromer
1095	all	0.7243	ENSG00000177613	not heteromer
1096	all	0.6222	ENSG00000177689	not heteromer
1097	all	0.0255	ENSG00000177710	not heteromer
1098	all	3.8185	ENSG00000177752	not heteromer
1099	all	1.0939	ENSG00000177990	not heteromer
1100	all	0.6059	ENSG00000178021	not heteromer
1101	all	1.3672	ENSG00000178201	not heteromer
1102	all	0.0719	ENSG00000178287	not heteromer
1103	all	0.3267	ENSG00000178338	not heteromer
1104	all	3.3796	ENSG00000178363	not heteromer
1105	all	3.3796	ENSG00000178372	not heteromer
1106	all	0.1419	ENSG00000178586	not heteromer
1107	all	1.2513	ENSG00000178665	not heteromer
1108	all	0.1123	ENSG00000178700	not heteromer
1109	all	0.0097	ENSG00000178809	not heteromer
1110	all	1.4948	ENSG00000178913	not heteromer
1111	all	0.0152	ENSG00000178934	not heteromer
1112	all	1.0764	ENSG00000178988	not heteromer
1113	all	1.7825	ENSG00000178999	not heteromer
1114	all	1.0764	ENSG00000179010	not heteromer
1115	all	0.9837	ENSG00000179083	not heteromer
1116	all	0.1341	ENSG00000179142	not heteromer
1117	all	0.1317	ENSG00000179172	not heteromer
1118	all	0.1728	ENSG00000179344	not heteromer
1119	all	1.1079	ENSG00000179455	not heteromer
1120	all	4.2857	ENSG00000179603	not heteromer
1121	all	3.2687	ENSG00000179636	not heteromer
1122	all	0.9386	ENSG00000179695	not heteromer
1123	all	1.6005	ENSG00000179715	not heteromer
1124	all	0.1062	ENSG00000179817	not heteromer
1125	all	0.1062	ENSG00000179826	not heteromer
1126	all	3.9464	ENSG00000179912	not heteromer
1127	all	0.5554	ENSG00000179914	not heteromer
1128	all	0.0001	ENSG00000179938	not heteromer
1129	all	0.1074	ENSG00000180016	not heteromer
1130	all	0.0459	ENSG00000180071	not heteromer
1131	all	0.306	ENSG00000180138	not heteromer
1132	all	2.5085	ENSG00000180251	not heteromer
1133	all	1.0099	ENSG00000180305	not heteromer
1134	all	1.8771	ENSG00000180346	not heteromer
1135	all	2.9189	ENSG00000180433	not heteromer
1136	all	0.1152	ENSG00000180574	not heteromer
1137	all	0.0045	ENSG00000180658	not heteromer
1138	all	0.67	ENSG00000180708	not heteromer
1139	all	3.3939	ENSG00000180776	not heteromer
1140	all	0.1816	ENSG00000180777	not heteromer
1141	all	3.2164	ENSG00000180785	not heteromer
1142	all	3.99967	ENSG00000180818	not heteromer
1143	all	0.0591	ENSG00000180855	not heteromer
1144	all	0.3971	ENSG00000180871	not heteromer
1145	all	1.6467	ENSG00000180934	not heteromer
1146	all	1.4113	ENSG00000181009	not heteromer
1147	all	1.4113	ENSG00000181074	not heteromer
1148	all	2.7137	ENSG00000181218	not heteromer
1149	all	4.88	ENSG00000181234	not heteromer
1150	all	0.57	ENSG00000181274	not heteromer
1151	all	0.5862	ENSG00000181374	not heteromer
1152	all	0.6228	ENSG00000181381	not heteromer
1153	all	4.5988	ENSG00000181449	not heteromer
1154	all	0.4005	ENSG00000181552	not heteromer
1155	all	0.4005	ENSG00000181562	not heteromer
1156	all	0.9774	ENSG00000181666	not heteromer
1157	all	0.2412	ENSG00000181698	not heteromer
1158	all	3.9818	ENSG00000181804	not heteromer
1159	all	4.8394	ENSG00000181827	not heteromer
1160	all	0.3354	ENSG00000181961	not heteromer
1161	all	0.34	ENSG00000181963	not heteromer
1162	all	0.1419	ENSG00000182083	not heteromer
1163	all	0.1371	ENSG00000182111	not heteromer
1164	all	1.2949	ENSG00000182187	not heteromer
1165	all	0.0049	ENSG00000182230	not heteromer
1166	all	3.6593	ENSG00000182255	not heteromer
1167	all	0.308	ENSG00000182308	not heteromer
1168	all	1.1974	ENSG00000182333	not heteromer
1169	all	0.8845	ENSG00000182334	not heteromer
1170	all	2.2262	ENSG00000182508	not heteromer
1171	all	3.4881	ENSG00000182580	not heteromer
1172	all	0.0092	ENSG00000182583	not heteromer
1173	all	0.2491	ENSG00000182613	not heteromer
1174	all	1.3671	ENSG00000182667	not heteromer
1175	all	0.0542	ENSG00000182782	not heteromer
1176	all	0.147	ENSG00000182816	not heteromer
1177	all	2.8446	ENSG00000182866	not heteromer
1178	all	0.0379	ENSG00000182890	not heteromer
1179	all	1.0099	ENSG00000182931	not heteromer
1180	all	0.4557	ENSG00000182952	not heteromer
1181	all	2.8576	ENSG00000182968	not heteromer
1182	all	0.0367	ENSG00000182974	not heteromer
1183	all	1.2985	ENSG00000183010	not heteromer
1184	all	4.7152	ENSG00000183066	not heteromer
1185	all	0.0022	ENSG00000183148	not heteromer
1186	all	0.4598	ENSG00000183196	not heteromer
1187	all	0.3017	ENSG00000183269	not heteromer
1188	all	0.8845	ENSG00000183303	not heteromer
1189	all	0.0001	ENSG00000183310	not heteromer
1190	all	1.8771	ENSG00000183340	not heteromer
1191	all	1.6467	ENSG00000183389	not heteromer
1192	all	0.2682	ENSG00000183434	not heteromer
1193	all	0.0048	ENSG00000183474	not heteromer
1194	all	1.775	ENSG00000183486	not heteromer
1195	all	3.6689	ENSG00000183571	not heteromer
1196	all	0.2422	ENSG00000183598	not heteromer
1197	all	0.1188	ENSG00000183628	not heteromer
1198	all	0.0724	ENSG00000183682	not heteromer
1199	all	0.4856	ENSG00000183706	not heteromer
1200	all	0.023	ENSG00000183709	not heteromer
1201	all	1.3671	ENSG00000183715	not heteromer
1202	all	2.2262	ENSG00000183722	not heteromer
1203	all	0.0128	ENSG00000183747	not heteromer
1204	all	4.6734	ENSG00000183862	not heteromer
1205	all	1.194	ENSG00000184009	heteromer
1206	all	0.1936	ENSG00000184033	not heteromer
1207	all	3.4895	ENSG00000184083	not heteromer
1208	all	1.312	ENSG00000184155	not heteromer
1209	all	4.0154	ENSG00000184164	not heteromer
1210	all	0.2806	ENSG00000184166	not heteromer
1211	all	0.025	ENSG00000184227	not heteromer
1212	all	0.272	ENSG00000184260	not heteromer
1213	all	0.1086	ENSG00000184330	not heteromer
1214	all	0.4856	ENSG00000184394	not heteromer
1215	all	0.3461	ENSG00000184492	heteromer
1216	all	0.6896	ENSG00000184515	not heteromer
1217	all	1.7726	ENSG00000184517	not heteromer
1218	all	1.3492	ENSG00000184571	not heteromer
1219	all	0.0141	ENSG00000184659	not heteromer
1220	all	0.5498	ENSG00000184678	not heteromer
1221	all	1.3445	ENSG00000184735	not heteromer
1222	all	4.5675	ENSG00000184743	not heteromer
1223	all	0.0709	ENSG00000184814	not heteromer
1224	all	4.0704	ENSG00000184887	not heteromer
1225	all	0.1639	ENSG00000184905	not heteromer
1226	all	0.1553	ENSG00000184908	not heteromer
1227	all	0.0205	ENSG00000184945	not heteromer
1228	all	1.1811	ENSG00000184954	not heteromer
1229	all	0.1196	ENSG00000184979	not heteromer
1230	all	3.2867	ENSG00000185015	not heteromer
1231	all	2.3202	ENSG00000185022	not heteromer
1232	all	0.5598	ENSG00000185069	not heteromer
1233	all	0.6803	ENSG00000185130	not heteromer
1234	all	0.0085	ENSG00000185164	not heteromer
1235	all	0.0205	ENSG00000185176	not heteromer
1236	all	0.2055	ENSG00000185201	not heteromer
1237	all	2.8193	ENSG00000185236	not heteromer
1238	all	0.0359	ENSG00000185303	not heteromer
1239	all	0.0064	ENSG00000185304	not heteromer
1240	all	4.5811	ENSG00000185352	not heteromer
1241	all	0.2491	ENSG00000185372	not heteromer
1242	all	0.2663	ENSG00000185385	not heteromer
1243	all	4.0947	ENSG00000185418	heteromer
1244	all	1.8297	ENSG00000185432	not heteromer
1245	all	0.1638	ENSG00000185448	not heteromer
1246	all	0.0581	ENSG00000185479	not heteromer
1247	all	2.5421	ENSG00000185551	not heteromer
1248	all	2.706	ENSG00000185630	not heteromer
1249	all	0.4693	ENSG00000185745	heteromer
1250	all	0.1405	ENSG00000185758	not heteromer
1251	all	0.3498	ENSG00000185803	not heteromer
1252	all	0.0106	ENSG00000185829	not heteromer
1253	all	0.0043	ENSG00000185864	not heteromer
1254	all	0.0001	ENSG00000185897	not heteromer
1255	all	0.2974	ENSG00000185926	not heteromer
1256	all	0.0742	ENSG00000185966	not heteromer
1257	all	3.6005	ENSG00000186001	not heteromer
1258	all	0.3051	ENSG00000186026	not heteromer
1259	all	0.6199	ENSG00000186038	not heteromer
1260	all	0.9004	ENSG00000186049	not heteromer
1261	all	0.0049	ENSG00000186086	not heteromer
1262	all	0.6199	ENSG00000186090	not heteromer
1263	all	0.2245	ENSG00000186115	not heteromer
1264	all	0.418	ENSG00000186119	not heteromer
1265	all	1.1739	ENSG00000186160	not heteromer
1266	all	1.2923	ENSG00000186205	not heteromer
1267	all	0.5461	ENSG00000186280	not heteromer
1268	all	1.0092	ENSG00000186335	not heteromer
1269	all	3.6254	ENSG00000186340	not heteromer
1270	all	1.1739	ENSG00000186377	not heteromer
1271	all	0.0025	ENSG00000186399	not heteromer
1272	all	0.5598	ENSG00000186442	not heteromer
1273	all	0.1424	ENSG00000186470	not heteromer
1274	all	1.0335	ENSG00000186496	not heteromer
1275	all	0.9155	ENSG00000186509	not heteromer
1276	all	0.1553	ENSG00000186510	not heteromer
1277	all	0.9155	ENSG00000186513	not heteromer
1278	all	0.821	ENSG00000186522	not heteromer
1279	all	0.005	ENSG00000186523	not heteromer
1280	all	0.2245	ENSG00000186529	not heteromer
1281	all	1.7818	ENSG00000186652	not heteromer
1282	all	0.1393	ENSG00000186723	not heteromer
1283	all	0.1892	ENSG00000186777	not heteromer
1284	all	0.0061	ENSG00000186787	not heteromer
1285	all	0.484	ENSG00000186832	not heteromer
1286	all	0.484	ENSG00000186847	not heteromer
1287	all	0.1201	ENSG00000187010	not heteromer
1288	all	0.0423	ENSG00000187048	not heteromer
1289	all	4.3293	ENSG00000187097	not heteromer
1290	all	0.0518	ENSG00000187134	not heteromer
1291	all	0.8709	ENSG00000187175	not heteromer
1292	all	1.1192	ENSG00000187187	not heteromer
1293	all	0.1371	ENSG00000187372	not heteromer
1294	all	4.2633	ENSG00000187416	not heteromer
1295	all	4.5292	ENSG00000187446	not heteromer
1296	all	0.4529	ENSG00000187474	not heteromer
1297	all	1.6762	ENSG00000187527	not heteromer
1298	all	0.0067	ENSG00000187537	not heteromer
1299	all	0.2459	ENSG00000187626	not heteromer
1300	all	0.0064	ENSG00000187627	not heteromer
1301	all	0.1717	ENSG00000187630	not heteromer
1302	all	0.1155	ENSG00000187758	not heteromer
1303	all	3.0487	ENSG00000187772	not heteromer
1304	all	0.6448	ENSG00000187801	not heteromer
1305	all	0.6448	ENSG00000187815	not heteromer
1306	all	2.8316	ENSG00000187837	not heteromer
1307	all	2.3158	ENSG00000187866	not heteromer
1308	all	1.2201	ENSG00000188021	not heteromer
1309	all	2.1119	ENSG00000188050	not heteromer
1310	all	0.0032	ENSG00000188092	not heteromer
1311	all	3.7315	ENSG00000188130	not heteromer
1312	all	0.0135	ENSG00000188152	not heteromer
1313	all	0.0014	ENSG00000188199	not heteromer
1314	all	0.013	ENSG00000188219	not heteromer
1315	all	0.4865	ENSG00000188313	not heteromer
1316	all	1.1811	ENSG00000188324	not heteromer
1317	all	0.0711	ENSG00000188375	not heteromer
1318	all	0.8811	ENSG00000188419	not heteromer
1319	all	2.7137	ENSG00000188486	not heteromer
1320	all	1.8097	ENSG00000188529	not heteromer
1321	all	0.1988	ENSG00000188581	not heteromer
1322	all	0.0001	ENSG00000188610	not heteromer
1323	all	0.8	ENSG00000188624	not heteromer
1324	all	0.1201	ENSG00000188672	not heteromer
1325	all	2.415	ENSG00000188828	not heteromer
1326	all	2.0799	ENSG00000188984	not heteromer
1327	all	1.2731	ENSG00000189037	not heteromer
1328	all	0.1638	ENSG00000189132	not heteromer
1329	all	1.1431	ENSG00000189134	not heteromer
1330	all	1.8233	ENSG00000189143	not heteromer
1331	all	1.0251	ENSG00000189144	not heteromer
1332	all	0.5862	ENSG00000189169	not heteromer
1333	all	0.0771	ENSG00000189180	not heteromer
1334	all	0.1699	ENSG00000189186	not heteromer
1335	all	0.1042	ENSG00000189190	not heteromer
1336	all	1.7353	ENSG00000189221	not heteromer
1337	all	0.6059	ENSG00000189241	not heteromer
1338	all	0.0744	ENSG00000189253	not heteromer
1339	all	0.2459	ENSG00000189298	not heteromer
1340	all	1.0415	ENSG00000189299	not heteromer
1341	all	0.4383	ENSG00000189369	not heteromer
1342	all	0.1203	ENSG00000189375	not heteromer
1343	all	3.5846	ENSG00000189403	not heteromer
1344	all	3.0025	ENSG00000196071	not heteromer
1345	all	0.4723	ENSG00000196098	not heteromer
1346	all	0.2259	ENSG00000196109	not heteromer
1347	all	0.0886	ENSG00000196126	not heteromer
1348	all	1.312	ENSG00000196184	not heteromer
1349	all	0.0104	ENSG00000196240	not heteromer
1350	all	0.3443	ENSG00000196267	not heteromer
1351	all	0.0065	ENSG00000196275	not heteromer
1352	all	4.2857	ENSG00000196277	not heteromer
1353	all	4.2656	ENSG00000196312	not heteromer
1354	all	0.186	ENSG00000196350	not heteromer
1355	all	1.1581	ENSG00000196363	not heteromer
1356	all	0.0467	ENSG00000196368	not heteromer
1357	all	2.1432	ENSG00000196376	not heteromer
1358	all	3.4881	ENSG00000196411	not heteromer
1359	all	0.0049	ENSG00000196427	not heteromer
1360	all	3.9513	ENSG00000196431	not heteromer
1361	all	0.0817	ENSG00000196459	not heteromer
1362	all	2.305	ENSG00000196465	not heteromer
1363	all	0.0591	ENSG00000196466	not heteromer
1364	all	3.9236	ENSG00000196468	not heteromer
1365	all	0.4414	ENSG00000196475	not heteromer
1366	all	0.1079	ENSG00000196502	not heteromer
1367	all	0.0647	ENSG00000196507	not heteromer
1368	all	0.0001	ENSG00000196539	not heteromer
1369	all	0.0001	ENSG00000196550	not heteromer
1370	all	0.0001	ENSG00000196565	not heteromer
1371	all	0.2536	ENSG00000196600	not heteromer
1372	all	0.013	ENSG00000196604	not heteromer
1373	all	0.1155	ENSG00000196616	not heteromer
1374	all	0.0729	ENSG00000196620	not heteromer
1375	all	3.0923	ENSG00000196628	not heteromer
1376	all	0.1169	ENSG00000196659	not heteromer
1377	all	0.0771	ENSG00000196693	not heteromer
1378	all	0.176	ENSG00000196734	not heteromer
1379	all	0.1187	ENSG00000196735	not heteromer
1380	all	0.34	ENSG00000196778	not heteromer
1381	all	4.4333	ENSG00000196781	not heteromer
1382	all	0.005	ENSG00000196834	not heteromer
1383	all	0.0114	ENSG00000196862	not heteromer
1384	all	0.0041	ENSG00000196873	not heteromer
1385	all	4.2273	ENSG00000196876	not heteromer
1386	all	4.2916	ENSG00000196911	not heteromer
1387	all	0.2679	ENSG00000196954	not heteromer
1388	all	1.1581	ENSG00000196981	not heteromer
1389	all	0.1901	ENSG00000197020	not heteromer
1390	all	0.009	ENSG00000197021	not heteromer
1391	all	0.176	ENSG00000197084	not heteromer
1392	all	0.023	ENSG00000197110	not heteromer
1393	all	3.754	ENSG00000197122	not heteromer
1394	all	0.1371	ENSG00000197123	not heteromer
1395	all	0.757	ENSG00000197125	not heteromer
1396	all	0.65	ENSG00000197128	not heteromer
1397	all	0.1079	ENSG00000197165	not heteromer
1398	all	0.02	ENSG00000197172	not heteromer
1399	all	0.9681	ENSG00000197208	not heteromer
1400	all	3.7507	ENSG00000197241	not heteromer
1401	all	0.0073	ENSG00000197253	not heteromer
1402	all	0.461	ENSG00000197302	not heteromer
1403	all	1.6903	ENSG00000197312	not heteromer
1404	all	0.9681	ENSG00000197375	not heteromer
1405	all	2.9189	ENSG00000197403	not heteromer
1406	all	1.8816	ENSG00000197416	not heteromer
1407	all	3.2164	ENSG00000197428	not heteromer
1408	all	0.1298	ENSG00000197454	not heteromer
1409	all	0.1595	ENSG00000197465	not heteromer
1410	all	0.2388	ENSG00000197479	not heteromer
1411	all	0.4561	ENSG00000197497	not heteromer
1412	all	0.1169	ENSG00000197557	not heteromer
1413	all	4.278	ENSG00000197562	not heteromer
1414	all	4.3293	ENSG00000197586	not heteromer
1415	all	0.3443	ENSG00000197608	not heteromer
1416	all	0.6741	ENSG00000197616	not heteromer
1417	all	0.7756	ENSG00000197619	not heteromer
1418	all	0.009	ENSG00000197620	not heteromer
1419	all	2.806	ENSG00000197635	not heteromer
1420	all	4.3389	ENSG00000197694	not heteromer
1421	all	1.2667	ENSG00000197706	not heteromer
1422	all	0.1366	ENSG00000197785	not heteromer
1423	all	1.078	ENSG00000197808	not heteromer
1424	all	1.0251	ENSG00000197863	not heteromer
1425	all	0.0729	ENSG00000197888	not heteromer
1426	all	2.4676	ENSG00000197953	not heteromer
1427	all	0.0009	ENSG00000198021	not heteromer
1428	all	0.3005	ENSG00000198039	not heteromer
1429	all	0.1526	ENSG00000198074	not heteromer
1430	all	0.0961	ENSG00000198077	not heteromer
1431	all	0.1089	ENSG00000198083	not heteromer
1432	all	0.007	ENSG00000198156	not heteromer
1433	all	0.2682	ENSG00000198176	not heteromer
1434	all	0.8646	ENSG00000198178	not heteromer
1435	all	1.8951	ENSG00000198189	not heteromer
1436	all	0.0528	ENSG00000198205	not heteromer
1437	all	4.2877	ENSG00000198216	not heteromer
1438	all	0.0139	ENSG00000198225	not heteromer
1439	all	2.1317	ENSG00000198336	not heteromer
1440	all	0.2568	ENSG00000198354	not heteromer
1441	all	4.273	ENSG00000198355	not heteromer
1442	all	0.147	ENSG00000198390	not heteromer
1443	all	0.933	ENSG00000198420	not heteromer
1444	all	0.1171	ENSG00000198429	not heteromer
1445	all	0.0528	ENSG00000198455	not heteromer
1446	all	0.4884	ENSG00000198464	not heteromer
1447	all	0.0157	ENSG00000198466	heteromer
1448	all	0.5958	ENSG00000198471	not heteromer
1449	all	4.905	ENSG00000198478	not heteromer
1450	all	0.0886	ENSG00000198502	not heteromer
1451	all	4.5675	ENSG00000198513	not heteromer
1452	all	2.3202	ENSG00000198517	not heteromer
1453	all	0.292	ENSG00000198535	not heteromer
1454	all	4.7707	ENSG00000198563	not heteromer
1455	all	4.0393	ENSG00000198586	not heteromer
1456	all	0.736	ENSG00000198642	heteromer
1457	all	2.7145	ENSG00000198673	not heteromer
1458	all	0.1728	ENSG00000198681	not heteromer
1459	all	4.1645	ENSG00000198682	not heteromer
1460	all	3.4794	ENSG00000198689	not heteromer
1461	all	1.1385	ENSG00000198704	not heteromer
1462	all	3.4289	ENSG00000198754	heteromer
1463	all	0.4414	ENSG00000198814	not heteromer
1464	all	2.5376	ENSG00000198818	not heteromer
1465	all	0.4557	ENSG00000198830	not heteromer
1466	all	0.2568	ENSG00000198889	not heteromer
1467	all	2.1093	ENSG00000198963	not heteromer
1468	all	0.1298	ENSG00000203663	not heteromer
1469	all	0.8811	ENSG00000203668	not heteromer
1470	all	0.0124	ENSG00000203690	not heteromer
1471	all	0.302	ENSG00000203795	not heteromer
1472	all	0.2422	ENSG00000203811	not heteromer
1473	all	0.272	ENSG00000203812	not heteromer
1474	all	0.5498	ENSG00000203814	not heteromer
1475	all	0.2253	ENSG00000203857	not heteromer
1476	all	0.2253	ENSG00000203859	not heteromer
1477	all	4.3886	ENSG00000203880	not heteromer
1478	all	0.1034	ENSG00000203923	not heteromer
1479	all	0.19	ENSG00000203950	not heteromer
1480	all	1.9985	ENSG00000203995	not heteromer
1481	all	0.4693	ENSG00000204010	heteromer
1482	all	1.1974	ENSG00000204022	not heteromer
1483	all	0.0647	ENSG00000204071	not heteromer
1484	all	2.9023	ENSG00000204116	not heteromer
1485	all	2.71795	ENSG00000204195	not heteromer
1486	all	0.3786	ENSG00000204246	not heteromer
1487	all	2.3453	ENSG00000204252	not heteromer
1488	all	3.5749	ENSG00000204264	not heteromer
1489	all	0.7276	ENSG00000204361	not heteromer
1490	all	0.1034	ENSG00000204363	not heteromer
1491	all	0.0196	ENSG00000204388	not heteromer
1492	all	0.0196	ENSG00000204389	not heteromer
1493	all	0.0076	ENSG00000204449	not heteromer
1494	all	4.7788	ENSG00000204472	not heteromer
1495	all	0.1551	ENSG00000204516	not heteromer
1496	all	2.0799	ENSG00000204518	not heteromer
1497	all	0.1551	ENSG00000204520	not heteromer
1498	all	0.266	ENSG00000204524	not heteromer
1499	all	0.161	ENSG00000204525	not heteromer
1500	all	0.0369	ENSG00000204531	not heteromer
1501	all	0.134	ENSG00000204532	not heteromer
1502	all	0.209	ENSG00000204632	not heteromer
1503	all	0.292	ENSG00000204657	not heteromer
1504	all	0.292	ENSG00000204688	not heteromer
1505	all	0.0979	ENSG00000204700	not heteromer
1506	all	0.0979	ENSG00000204702	not heteromer
1507	all	0.0141	ENSG00000204779	not heteromer
1508	all	0.8	ENSG00000204866	not heteromer
1509	all	0.1556	ENSG00000204880	not heteromer
1510	all	0.737	ENSG00000204897	not heteromer
1511	all	0.278	ENSG00000204983	not heteromer
1512	all	0.418	ENSG00000205029	not heteromer
1513	all	0.2541	ENSG00000205045	not heteromer
1514	all	0.0152	ENSG00000205076	not heteromer
1515	all	1.6847	ENSG00000205085	not heteromer
1516	all	0.0052	ENSG00000205097	not heteromer
1517	all	3.8478	ENSG00000205111	not heteromer
1518	all	1.4928	ENSG00000205279	not heteromer
1519	all	0.9386	ENSG00000205327	not heteromer
1520	all	1.2667	ENSG00000205330	not heteromer
1521	all	0.4191	ENSG00000205364	not heteromer
1522	all	0.3017	ENSG00000205409	not heteromer
1523	all	1.2689	ENSG00000205413	not heteromer
1524	all	0.8709	ENSG00000205439	not heteromer
1525	all	0.0221	ENSG00000205496	not heteromer
1526	all	0.0221	ENSG00000205497	not heteromer
1527	all	0.292	ENSG00000205502	not heteromer
1528	all	0.0051	ENSG00000205571	not heteromer
1529	all	0.0092	ENSG00000205642	not heteromer
1530	all	0.0062	ENSG00000205718	not heteromer
1531	all	0.0189	ENSG00000205863	not heteromer
1532	all	4.7601	ENSG00000205981	not heteromer
1533	all	3.0579	ENSG00000206052	not heteromer
1534	all	0.0822	ENSG00000206073	not heteromer
1535	all	0.0025	ENSG00000206127	not heteromer
1536	all	1.7629	ENSG00000206203	not heteromer
1537	all	0.0709	ENSG00000206260	not heteromer
1538	all	1.5814	ENSG00000206384	not heteromer
1539	all	0.209	ENSG00000206503	not heteromer
1540	all	0.4723	ENSG00000206536	not heteromer
1541	all	1.1385	ENSG00000211445	not heteromer
1542	all	1.7629	ENSG00000212122	not heteromer
1543	all	0.9131	ENSG00000212127	not heteromer
1544	all	0.9131	ENSG00000212128	not heteromer
1545	all	0.1089	ENSG00000212659	not heteromer
1546	all	0.1355	ENSG00000212710	not heteromer
1547	all	0.1556	ENSG00000212721	not heteromer
1548	all	0.0894	ENSG00000212899	not heteromer
1549	all	0.0894	ENSG00000212900	not heteromer
1550	all	0.5862	ENSG00000212935	not heteromer
1551	all	0.0369	ENSG00000212993	not heteromer
1552	all	0.1042	ENSG00000213020	not heteromer
1553	all	2.5376	ENSG00000213064	not heteromer
1554	all	0.3203	ENSG00000213096	not heteromer
1555	all	0.302	ENSG00000213185	not heteromer
1556	all	0.1616	ENSG00000213215	not heteromer
1557	all	0.0356	ENSG00000213218	not heteromer
1558	all	0.3564	ENSG00000213512	not heteromer
1559	all	0.0521	ENSG00000213516	not heteromer
1560	all	0.1148	ENSG00000213714	not heteromer
1561	all	0.0537	ENSG00000213759	not heteromer
1562	all	0.65	ENSG00000213762	not heteromer
1563	all	3.619	ENSG00000213923	heteromer
1564	all	0.0001	ENSG00000213934	not heteromer
1565	all	0.3203	ENSG00000213967	not heteromer
1566	all	0.186	ENSG00000213973	not heteromer
1567	all	1.1527	ENSG00000214029	not heteromer
1568	all	0.2709	ENSG00000214107	not heteromer
1569	all	0.7664	ENSG00000214491	not heteromer
1570	all	3.597	ENSG00000214595	not heteromer
1571	all	1.0444	ENSG00000214681	not heteromer
1572	all	0.0744	ENSG00000214891	not heteromer
1573	all	0.1203	ENSG00000214946	not heteromer
1574	all	0.0061	ENSG00000215343	not heteromer
1575	all	0.0061	ENSG00000215356	not heteromer
1576	all	0.133	ENSG00000215455	not heteromer
1577	all	0.5807	ENSG00000218823	not heteromer
1578	all	0.112	ENSG00000219073	not heteromer
1579	all	0.1931	ENSG00000221837	not heteromer
1580	all	0.3354	ENSG00000221840	not heteromer
1581	all	3.5983	ENSG00000221866	not heteromer
1582	all	0.02	ENSG00000221867	not heteromer
1583	all	0.1988	ENSG00000221880	not heteromer
1584	all	0.1772	ENSG00000221882	not heteromer
1585	all	0.8715	ENSG00000221909	not heteromer
1586	all	0.1616	ENSG00000221910	not heteromer
1587	all	4.3357	ENSG00000221914	not heteromer
1588	all	0.893	ENSG00000221937	not heteromer
1589	all	0.5188	ENSG00000221938	not heteromer
1590	all	0.5188	ENSG00000221989	not heteromer
1591	all	0.9667	ENSG00000221994	not heteromer
1592	all	1.97715	ENSG00000222014	not heteromer
1593	all	0.0067	ENSG00000222036	not heteromer
1594	all	0.005	ENSG00000222038	not heteromer
1595	all	1.44235	ENSG00000223572	not heteromer
1596	all	0.2417	ENSG00000223609	not heteromer
1597	all	0.0112	ENSG00000223638	not heteromer
1598	all	0.0027	ENSG00000224389	not heteromer
1599	all	0.0052	ENSG00000225899	not heteromer
1600	all	0.0023	ENSG00000225932	not heteromer
1601	all	0.0382	ENSG00000226288	not heteromer
1602	all	0.1699	ENSG00000226372	not heteromer
1603	all	0.1057	ENSG00000226650	not heteromer
1604	all	0.013	ENSG00000226784	not heteromer
1605	all	0.0009	ENSG00000227234	not heteromer
1606	all	0.1526	ENSG00000227471	not heteromer
1607	all	0.2757	ENSG00000228075	not heteromer
1608	all	0.1147	ENSG00000228198	not heteromer
1609	all	0.0999	ENSG00000228278	not heteromer
1610	all	1.3672	ENSG00000228567	not heteromer
1611	all	0.0014	ENSG00000228570	not heteromer
1612	all	0.0106	ENSG00000228696	not heteromer
1613	all	0.1123	ENSG00000228716	not heteromer
1614	all	4.0447	ENSG00000228836	not heteromer
1615	all	0.0058	ENSG00000229183	not heteromer
1616	all	0.0112	ENSG00000229292	not heteromer
1617	all	0.0999	ENSG00000229314	not heteromer
1618	all	0.0058	ENSG00000229859	not heteromer
1619	all	0.0542	ENSG00000229924	not heteromer
1620	all	1.0444	ENSG00000229972	not heteromer
1621	all	0.0459	ENSG00000230453	not heteromer
1622	all	0.1303	ENSG00000230657	not heteromer
1623	all	1.059	ENSG00000230797	not heteromer
1624	all	2.3453	ENSG00000231389	not heteromer
1625	all	0.0815	ENSG00000231861	not heteromer
1626	all	0.0332	ENSG00000231887	not heteromer
1627	all	0.0874	ENSG00000231924	not heteromer
1628	all	0.0382	ENSG00000232268	not heteromer
1629	all	0.0815	ENSG00000232382	not heteromer
1630	all	0.0061	ENSG00000232399	not heteromer
1631	all	0.1728	ENSG00000232629	not heteromer
1632	all	0.6803	ENSG00000233822	not heteromer
1633	all	1.4928	ENSG00000233932	not heteromer
1634	all	0.9837	ENSG00000234545	not heteromer
1635	all	0.161	ENSG00000234745	not heteromer
1636	all	1.9282	ENSG00000235109	not heteromer
1637	all	0.5461	ENSG00000235268	not heteromer
1638	all	2.1119	ENSG00000235631	not heteromer
1639	all	0.025	ENSG00000236334	not heteromer
1640	all	0.893	ENSG00000236398	not heteromer
1641	all	0.0062	ENSG00000237247	not heteromer
1642	all	1.49015	ENSG00000237289	not heteromer
1643	all	0.2036	ENSG00000237440	not heteromer
1644	all	0.1187	ENSG00000237541	not heteromer
1645	all	0.8715	ENSG00000237765	not heteromer
1646	all	0.004	ENSG00000238083	not heteromer
1647	all	0.0597	ENSG00000238269	not heteromer
1648	all	0.7763	ENSG00000239590	not heteromer
1649	all	2.7795	ENSG00000240065	not heteromer
1650	all	0.0189	ENSG00000240654	not heteromer
1651	all	0.133	ENSG00000241123	not heteromer
1652	all	1.3827	ENSG00000241128	not heteromer
1653	all	0.7802	ENSG00000241343	not heteromer
1654	all	0.0798	ENSG00000242221	not heteromer
1655	all	0.0798	ENSG00000243130	not heteromer
1656	all	0.1931	ENSG00000243489	not heteromer
1657	all	0.0722	ENSG00000243709	not heteromer
1658	all	0.0043	ENSG00000243716	not heteromer
1659	all	0.1252	ENSG00000243811	not heteromer
1660	all	0.0045	ENSG00000243896	not heteromer
1661	all	0.0746	ENSG00000243955	not heteromer
1662	all	0.0746	ENSG00000244067	not heteromer
1663	all	0.0023	ENSG00000244693	not heteromer
1664	all	0.0027	ENSG00000244731	not heteromer
1665	all	0.2417	ENSG00000244734	not heteromer
1666	all	0.0474	ENSG00000248333	not heteromer
1667	all	0.003	ENSG00000248920	not heteromer
1668	all	0.0001	ENSG00000248933	not heteromer
1669	all	0.0061	ENSG00000249104	not heteromer
1670	all	0.101	ENSG00000249222	not heteromer
1671	all	0.2358	ENSG00000249471	not heteromer
1672	all	0.0001	ENSG00000249811	not heteromer
1673	all	0.1573	ENSG00000249861	not heteromer
1674	all	0.19	ENSG00000250254	not heteromer
1675	all	4.1034	ENSG00000250349	not heteromer
1676	all	0.1595	ENSG00000250361	not heteromer
1677	all	1.4128	ENSG00000250565	not heteromer
1678	all	0.003	ENSG00000250844	not heteromer
1679	all	0.1303	ENSG00000251655	not heteromer
1680	all	3.56025	ENSG00000253293	not heteromer
1681	all	0.0209	ENSG00000253626	not heteromer
1682	all	0.1049	ENSG00000253797	not heteromer
1683	all	1.9942	ENSG00000254535	not heteromer
1684	all	0.3868	ENSG00000254709	not heteromer
1685	all	1.4603	ENSG00000255221	not heteromer
1686	all	0.0642	ENSG00000255374	not heteromer
1687	all	0.0542	ENSG00000255398	not heteromer
1688	all	1.4603	ENSG00000255501	not heteromer
1689	all	0.007	ENSG00000255524	not heteromer
1690	all	0.0961	ENSG00000255974	not heteromer
1691	all	0.0817	ENSG00000256060	not heteromer
1692	all	0.7756	ENSG00000256087	not heteromer
1693	all	1.1527	ENSG00000256223	not heteromer
1694	all	0.3051	ENSG00000256294	not heteromer
1695	all	0.025	ENSG00000256374	not heteromer
1696	all	0.0642	ENSG00000256436	not heteromer
1697	all	0.7222	ENSG00000256683	not heteromer
1698	all	1.5151	ENSG00000257335	not heteromer
1699	all	0.9559	ENSG00000257355	not heteromer
1700	all	1.5151	ENSG00000257743	not heteromer
1701	all	0.2974	ENSG00000258817	not heteromer
1702	all	1.2486	ENSG00000258947	not heteromer
1703	all	0.0001	ENSG00000261794	not heteromer
1704	all	0.2806	ENSG00000262628	not heteromer
1705	all	0.4204	ENSG00000263002	not heteromer
1706	all	3.2509	ENSG00000267618	not heteromer
1707	all	0.0399	ENSG00000268964	not heteromer
1708	all	0.2259	ENSG00000269067	not heteromer
1709	all	0.0399	ENSG00000269526	not heteromer
1710	all	0.9559	ENSG00000269755	not heteromer
1711	direct	3.48695	ENSG00000000003	not heteromer
1712	direct	3.754	ENSG00000000938	not heteromer
1713	direct	0.736	ENSG00000003096	not heteromer
1714	direct	3.8397	ENSG00000003987	not heteromer
1715	direct	3.2419	ENSG00000004059	not heteromer
1716	direct	2.5855	ENSG00000004799	not heteromer
1717	direct	4.1458	ENSG00000004864	not heteromer
1718	direct	3.5047	ENSG00000005059	not heteromer
1719	direct	4.7982	ENSG00000005073	not heteromer
1720	direct	1.7852	ENSG00000005381	not heteromer
1721	direct	1.0873	ENSG00000005471	not heteromer
1722	direct	0.2434	ENSG00000006059	not heteromer
1723	direct	4.7735	ENSG00000006740	not heteromer
1724	direct	2.2822	ENSG00000006756	not heteromer
1725	direct	0.6614	ENSG00000007350	not heteromer
1726	direct	0.0474	ENSG00000008128	not heteromer
1727	direct	3.6753	ENSG00000008196	not heteromer
1728	direct	2.3916	ENSG00000008197	not heteromer
1729	direct	3.4468	ENSG00000008441	not heteromer
1730	direct	3.8528	ENSG00000010017	not heteromer
1731	direct	2.8431	ENSG00000010379	not heteromer
1732	direct	0.278	ENSG00000010438	not heteromer
1733	direct	3.3169	ENSG00000010671	not heteromer
1734	direct	1.7622	ENSG00000010932	not heteromer
1735	direct	0.9819	ENSG00000012223	not heteromer
1736	direct	1.9229	ENSG00000013441	not heteromer
1737	direct	2.5345	ENSG00000014216	not heteromer
1738	direct	1.0738	ENSG00000016490	not heteromer
1739	direct	1.0738	ENSG00000016602	not heteromer
1740	direct	1.2119	ENSG00000018625	not heteromer
1741	direct	3.5531	ENSG00000020633	not heteromer
1742	direct	0.8229	ENSG00000023445	not heteromer
1743	direct	4.2916	ENSG00000025800	not heteromer
1744	direct	0.1424	ENSG00000026950	not heteromer
1745	direct	0.3754	ENSG00000037042	not heteromer
1746	direct	1.6466	ENSG00000037241	not heteromer
1747	direct	3.2028	ENSG00000037965	not heteromer
1748	direct	4.6006	ENSG00000038295	not heteromer
1749	direct	4.8556	ENSG00000039068	not heteromer
1750	direct	3.3938	ENSG00000044446	not heteromer
1751	direct	2.5267	ENSG00000048540	not heteromer
1752	direct	3.4895	ENSG00000048828	not heteromer
1753	direct	3.6362	ENSG00000048991	not heteromer
1754	direct	2.9162	ENSG00000050438	not heteromer
1755	direct	2.9676	ENSG00000050748	not heteromer
1756	direct	0.2961	ENSG00000053371	heteromer
1757	direct	4.2241	ENSG00000054116	not heteromer
1758	direct	4.832	ENSG00000055957	not heteromer
1759	direct	0.0822	ENSG00000057149	not heteromer
1760	direct	4.1718	ENSG00000058262	not heteromer
1761	direct	3.2552	ENSG00000058404	not heteromer
1762	direct	0.0659	ENSG00000059804	not heteromer
1763	direct	4.8556	ENSG00000062038	not heteromer
1764	direct	0.8239	ENSG00000065150	not heteromer
1765	direct	3.2199	ENSG00000065308	not heteromer
1766	direct	0.0589	ENSG00000065371	not heteromer
1767	direct	1.2291	ENSG00000065621	not heteromer
1768	direct	4.1718	ENSG00000065665	not heteromer
1769	direct	4.4333	ENSG00000065717	not heteromer
1770	direct	3.2462	ENSG00000065923	not heteromer
1771	direct	3.95545	ENSG00000066044	not heteromer
1772	direct	0.6827	ENSG00000066427	not heteromer
1773	direct	4.5598	ENSG00000066777	not heteromer
1774	direct	0.0128	ENSG00000066813	not heteromer
1775	direct	1.0114	ENSG00000067066	not heteromer
1776	direct	0.5331	ENSG00000067167	not heteromer
1777	direct	3.3938	ENSG00000067177	not heteromer
1778	direct	3.596	ENSG00000068305	not heteromer
1779	direct	3.5307	ENSG00000068971	not heteromer
1780	direct	2.1753	ENSG00000069011	not heteromer
1781	direct	4.899	ENSG00000069020	not heteromer
1782	direct	1.7353	ENSG00000069535	not heteromer
1783	direct	2.1093	ENSG00000069667	not heteromer
1784	direct	1.9386	ENSG00000070756	not heteromer
1785	direct	3.1351	ENSG00000070770	not heteromer
1786	direct	3.5132	ENSG00000070882	not heteromer
1787	direct	4.5245	ENSG00000071205	not heteromer
1788	direct	4.759	ENSG00000071991	not heteromer
1789	direct	2.1026	ENSG00000072042	not heteromer
1790	direct	0.8807	ENSG00000072062	not heteromer
1791	direct	3.623	ENSG00000072110	heteromer
1792	direct	2.5661	ENSG00000072401	not heteromer
1793	direct	0.3409	ENSG00000072694	not heteromer
1794	direct	2.6907	ENSG00000072803	not heteromer
1795	direct	3.9266	ENSG00000072832	not heteromer
1796	direct	4.4971	ENSG00000073417	not heteromer
1797	direct	3.7797	ENSG00000073737	not heteromer
1798	direct	4.8748	ENSG00000074590	not heteromer
1799	direct	4.076	ENSG00000075420	not heteromer
1800	direct	1.194	ENSG00000075624	heteromer
1801	direct	0.0401	ENSG00000075886	not heteromer
1802	direct	2.6085	ENSG00000076067	not heteromer
1803	direct	4.16565	ENSG00000076356	not heteromer
1804	direct	4.5689	ENSG00000076554	not heteromer
1805	direct	2.92485	ENSG00000076770	not heteromer
1806	direct	3.623	ENSG00000077522	heteromer
1807	direct	2.0566	ENSG00000077616	not heteromer
1808	direct	3.474	ENSG00000077943	not heteromer
1809	direct	2.806	ENSG00000078098	not heteromer
1810	direct	4.3441	ENSG00000078328	not heteromer
1811	direct	3.31115	ENSG00000078579	not heteromer
1812	direct	3.5012	ENSG00000078668	not heteromer
1813	direct	3.5132	ENSG00000079156	not heteromer
1814	direct	1.0114	ENSG00000079263	not heteromer
1815	direct	3.2575	ENSG00000079332	not heteromer
1816	direct	3.3249	ENSG00000079739	not heteromer
1817	direct	0.0157	ENSG00000079974	not heteromer
1818	direct	1.3445	ENSG00000080007	not heteromer
1819	direct	0.0624	ENSG00000081041	not heteromer
1820	direct	3.596	ENSG00000081189	not heteromer
1821	direct	0.6317	ENSG00000081818	not heteromer
1822	direct	3.4289	ENSG00000083720	not heteromer
1823	direct	1.7365	ENSG00000083750	not heteromer
1824	direct	0.2358	ENSG00000083812	not heteromer
1825	direct	0.266	ENSG00000083844	not heteromer
1826	direct	2.2264	ENSG00000084070	not heteromer
1827	direct	0.4106	ENSG00000085265	not heteromer
1828	direct	1.0873	ENSG00000085563	not heteromer
1829	direct	4.899	ENSG00000086015	not heteromer
1830	direct	1.9354	ENSG00000086159	not heteromer
1831	direct	2.0566	ENSG00000086205	not heteromer
1832	direct	0.207	ENSG00000086548	not heteromer
1833	direct	3.5082	ENSG00000087086	not heteromer
1834	direct	3.03345	ENSG00000087510	not heteromer
1835	direct	0.0341	ENSG00000087995	not heteromer
1836	direct	0.0139	ENSG00000088832	not heteromer
1837	direct	0.9774	ENSG00000088876	not heteromer
1838	direct	4.337	ENSG00000088881	not heteromer
1839	direct	1.7661	ENSG00000088926	not heteromer
1840	direct	0.2545	ENSG00000089012	not heteromer
1841	direct	0.5807	ENSG00000090060	not heteromer
1842	direct	3.47085	ENSG00000090238	not heteromer
1843	direct	1.0587	ENSG00000090621	not heteromer
1844	direct	0.2743	ENSG00000090659	not heteromer
1845	direct	0.1057	ENSG00000090889	not heteromer
1846	direct	4.8216	ENSG00000091010	not heteromer
1847	direct	0.9819	ENSG00000091513	not heteromer
1848	direct	4.9385	ENSG00000091656	not heteromer
1849	direct	3.0065	ENSG00000091704	not heteromer
1850	direct	4.9655	ENSG00000091844	not heteromer
1851	direct	0.6741	ENSG00000092054	not heteromer
1852	direct	3.7574	ENSG00000092068	not heteromer
1853	direct	0.1317	ENSG00000092199	not heteromer
1854	direct	2.00765	ENSG00000092841	not heteromer
1855	direct	2.507	ENSG00000092964	not heteromer
1856	direct	1.7622	ENSG00000094963	not heteromer
1857	direct	0.7276	ENSG00000095110	not heteromer
1858	direct	3.8093	ENSG00000095464	not heteromer
1859	direct	4.6006	ENSG00000095587	not heteromer
1860	direct	0.4955	ENSG00000096006	not heteromer
1861	direct	4.5409	ENSG00000096746	not heteromer
1862	direct	3.116	ENSG00000099385	not heteromer
1863	direct	0.2709	ENSG00000099399	not heteromer
1864	direct	3.11325	ENSG00000100027	not heteromer
1865	direct	0.0488	ENSG00000100031	not heteromer
1866	direct	3.3519	ENSG00000100078	not heteromer
1867	direct	0.0488	ENSG00000100121	not heteromer
1868	direct	1.467	ENSG00000100170	not heteromer
1869	direct	1.467	ENSG00000100191	not heteromer
1870	direct	3.0879	ENSG00000100243	not heteromer
1871	direct	3.6139	ENSG00000100266	not heteromer
1872	direct	2.4676	ENSG00000100288	not heteromer
1873	direct	4.3401	ENSG00000100307	not heteromer
1874	direct	0.2767	ENSG00000100336	not heteromer
1875	direct	0.2223	ENSG00000100342	not heteromer
1876	direct	0.5321	ENSG00000100450	not heteromer
1877	direct	0.5321	ENSG00000100453	not heteromer
1878	direct	3.8478	ENSG00000100490	not heteromer
1879	direct	3.5628	ENSG00000100596	not heteromer
1880	direct	3.3522	ENSG00000100731	not heteromer
1881	direct	3.5749	ENSG00000100804	not heteromer
1882	direct	1.059	ENSG00000100811	not heteromer
1883	direct	3.2933	ENSG00000100934	not heteromer
1884	direct	2.3279	ENSG00000100997	not heteromer
1885	direct	3.3306	ENSG00000101082	not heteromer
1886	direct	3.834	ENSG00000101109	not heteromer
1887	direct	3.0579	ENSG00000101134	not heteromer
1888	direct	4.5689	ENSG00000101150	not heteromer
1889	direct	4.7212	ENSG00000101210	not heteromer
1890	direct	3.1351	ENSG00000101266	not heteromer
1891	direct	1.777	ENSG00000101292	not heteromer
1892	direct	0.2545	ENSG00000101307	not heteromer
1893	direct	3.2933	ENSG00000101310	not heteromer
1894	direct	2.8446	ENSG00000101336	not heteromer
1895	direct	2.215	ENSG00000101413	not heteromer
1896	direct	0.1658	ENSG00000101441	not heteromer
1897	direct	0.2451	ENSG00000101608	not heteromer
1898	direct	0.7243	ENSG00000101811	not heteromer
1899	direct	1.1431	ENSG00000101882	not heteromer
1900	direct	2.479	ENSG00000101935	not heteromer
1901	direct	1.1698	ENSG00000102030	not heteromer
1902	direct	4.8486	ENSG00000102034	not heteromer
1903	direct	2.50195	ENSG00000102128	not heteromer
1904	direct	0.6597	ENSG00000102144	not heteromer
1905	direct	4.862	ENSG00000102158	not heteromer
1906	direct	3.0402	ENSG00000102230	not heteromer
1907	direct	1.4948	ENSG00000102387	not heteromer
1908	direct	1.3709	ENSG00000102401	not heteromer
1909	direct	2.9878	ENSG00000102466	not heteromer
1910	direct	4.8244	ENSG00000102471	not heteromer
1911	direct	4.076	ENSG00000102531	not heteromer
1912	direct	3.5293	ENSG00000102547	not heteromer
1913	direct	3.48815	ENSG00000102678	not heteromer
1914	direct	0.4252	ENSG00000102743	not heteromer
1915	direct	4.0447	ENSG00000102786	not heteromer
1916	direct	3.1427	ENSG00000102879	not heteromer
1917	direct	0.0085	ENSG00000103226	not heteromer
1918	direct	0.4383	ENSG00000103342	not heteromer
1919	direct	3.3939	ENSG00000104219	not heteromer
1920	direct	2.0078	ENSG00000104267	not heteromer
1921	direct	3.8786	ENSG00000104313	not heteromer
1922	direct	3.834	ENSG00000104375	not heteromer
1923	direct	0.5519	ENSG00000104689	not heteromer
1924	direct	4.862	ENSG00000104723	not heteromer
1925	direct	1.8385	ENSG00000104765	not heteromer
1926	direct	1.2486	ENSG00000104833	not heteromer
1927	direct	3.7242	ENSG00000104879	not heteromer
1928	direct	0.2743	ENSG00000104938	not heteromer
1929	direct	0.1502	ENSG00000104972	not heteromer
1930	direct	0.1133	ENSG00000105136	not heteromer
1931	direct	1.7825	ENSG00000105146	not heteromer
1932	direct	0.1573	ENSG00000105198	not heteromer
1933	direct	0.3243	ENSG00000105352	not heteromer
1934	direct	0.6261	ENSG00000105383	not heteromer
1935	direct	2.2921	ENSG00000105409	not heteromer
1936	direct	0.6261	ENSG00000105492	not heteromer
1937	direct	3.2652	ENSG00000105514	not heteromer
1938	direct	3.21075	ENSG00000105649	not heteromer
1939	direct	2.2921	ENSG00000105675	not heteromer
1940	direct	0.4319	ENSG00000105879	not heteromer
1941	direct	3.8412	ENSG00000105880	not heteromer
1942	direct	0.2482	ENSG00000105889	not heteromer
1943	direct	2.0114	ENSG00000105968	not heteromer
1944	direct	1.0471	ENSG00000105993	not heteromer
1945	direct	4.3379	ENSG00000106031	not heteromer
1946	direct	2.9935	ENSG00000106686	not heteromer
1947	direct	0.0236	ENSG00000106714	not heteromer
1948	direct	3.1899	ENSG00000106829	not heteromer
1949	direct	0.1254	ENSG00000107014	not heteromer
1950	direct	0.1254	ENSG00000107018	not heteromer
1951	direct	3.48955	ENSG00000107105	not heteromer
1952	direct	4.0336	ENSG00000107551	not heteromer
1953	direct	1.7425	ENSG00000107625	not heteromer
1954	direct	3.03995	ENSG00000107643	not heteromer
1955	direct	2.7647	ENSG00000107859	not heteromer
1956	direct	3.6445	ENSG00000107864	not heteromer
1957	direct	4.18635	ENSG00000108001	not heteromer
1958	direct	2.9632	ENSG00000108018	not heteromer
1959	direct	2.8476	ENSG00000108219	not heteromer
1960	direct	3.0745	ENSG00000108242	not heteromer
1961	direct	0.3246	ENSG00000108417	not heteromer
1962	direct	1.8346	ENSG00000108515	not heteromer
1963	direct	0.5862	ENSG00000108688	not heteromer
1964	direct	0.4998	ENSG00000108700	not heteromer
1965	direct	2.3276	ENSG00000108774	not heteromer
1966	direct	4.325	ENSG00000108813	not heteromer
1967	direct	2.6597	ENSG00000108839	not heteromer
1968	direct	0.4664	ENSG00000109061	not heteromer
1969	direct	4.3885	ENSG00000109079	not heteromer
1970	direct	3.9412	ENSG00000109107	not heteromer
1971	direct	2.9023	ENSG00000109220	not heteromer
1972	direct	0.1221	ENSG00000109272	not heteromer
1973	direct	3.05075	ENSG00000109339	not heteromer
1974	direct	4.8486	ENSG00000109381	not heteromer
1975	direct	1.0516	ENSG00000110203	not heteromer
1976	direct	0.8229	ENSG00000110330	not heteromer
1977	direct	2.1432	ENSG00000110660	not heteromer
1978	direct	3.2773	ENSG00000110693	not heteromer
1979	direct	2.4676	ENSG00000110721	not heteromer
1980	direct	4.3885	ENSG00000110906	not heteromer
1981	direct	3.116	ENSG00000110987	not heteromer
1982	direct	4.334	ENSG00000111110	not heteromer
1983	direct	2.8431	ENSG00000111181	not heteromer
1984	direct	3.6883	ENSG00000111186	not heteromer
1985	direct	1.1767	ENSG00000111196	not heteromer
1986	direct	2.9315	ENSG00000111275	not heteromer
1987	direct	2.3276	ENSG00000111540	not heteromer
1988	direct	2.5703	ENSG00000111664	not heteromer
1989	direct	4.42	ENSG00000111666	not heteromer
1990	direct	1.8346	ENSG00000111674	not heteromer
1991	direct	0.8646	ENSG00000111729	not heteromer
1992	direct	4.691	ENSG00000111885	not heteromer
1993	direct	2.3756	ENSG00000111886	not heteromer
1994	direct	4.9543	ENSG00000111897	not heteromer
1995	direct	1.2182	ENSG00000112299	not heteromer
1996	direct	1.2182	ENSG00000112303	not heteromer
1997	direct	2.2264	ENSG00000112305	not heteromer
1998	direct	4.41	ENSG00000112319	not heteromer
[truncated: 1,423 more rows]

## Sheet: E
	heteromer or not	Bilateria (P<1e-04)	Catarrhini (P<1e-04)	Chordata (P<1e-04)	Euteleostomi (P<1e-04)	Eutheria (P<1e-04)	Homininae (P<1e-04)	Homo sapiens (P<1e-04)	Opisthokonta (P<1e-04)	Simiiformes (P<1e-04)	Vertebrata (P<1e-04)
0	heteromer	0.211141	0.139831	-0.174429	0.0318596	0.490657	0.331845	-0.553021	-0.0225343	-0.17048	-0.0858786
1	not heteromer	0.270401	0.179461	0.287157	0.212091	0.175168	0.202605	-0.226588	0.134924	0.31608	0.188194
