# Supplementary material for: Paralog dependency indirectly affects the robustness of human cells
Source: Mol Syst Biol. 2019 Sep 24;15(9):e8871. doi: 10.15252/msb.20198871 (PMC6757259; doi:10.15252/msb.20198871)
Supplement: Supplementary file 15 — Source Data for Figure 3 [file MSB-15-e8871-s013.xlsx]

## Sheet: A
	Aspect	GO ID	DB Object Symbol	GO description	library	Genes (paralog)	Genes (heteromer)	Genes (not heteromer)	# of heteromers / # of paralogs	CS mean (not heteromer)	CS mean (heteromer)	CS mean p-value	CS mean (heteromer) - CS mean (not heteromer)
0	F	GO:0042826	['RFXANK', 'ZBTB7B', 'KLF4', 'TCF21', 'AKAP8', 'CAMTA2', 'SIX3', 'PARP1', 'GLI3', 'RARA', 'SRF', 'NR2C1', 'CEBPB', 'MAGEA1', 'MAGEA2', 'CBX5', 'NRIP1', 'RAC1', 'CDC20', 'HNRNPD', 'HIC1', 'PKN1', 'PKN2', 'CRY1', 'HIF1A', 'KCTD21', 'MYOCD', 'WDTC1', 'HDAC10', 'BHLHE41', 'ZMYND15', 'DHX36', 'SUDS3', 'ANKRA2', 'DNMT3B', 'DDX20', 'AKAP8L', 'NR2E1', 'SUDS3', 'NCOR2', 'MEF2C', 'PRDM1', 'NCOR1P1', 'BRMS1…	histone deacetylase binding (GO:0042826)	GO_Molecular_Function_2018	HDAC4;TOP2A;HDAC5;TOP2B;HSP90AB1;HDAC3;YWHAB;HDAC1;LEF1;RELA;HOXA10;C10ORF90;MAPK8;RBBP4;MIER1;HEY2;MAGEA1;MEF2D;NKX3-1;MEF2A;HSP90AA1;MEF2C;MEF2B;FOXP3;USF1;NCOR2;SFPQ;NCOR1;BRMS1;SP1;BRMS1L;PKN2;INSM1;PKN1;BCOR;TP53;HSPA1B;HSPA1A;RAD9A	NCOR2;HSP90AA1;NCOR1;HSP90AB1;RBBP4;FOXP3	HDAC4;TOP2A;HDAC5;TOP2B;HDAC3;YWHAB;HDAC1;LEF1;RELA;HOXA10;C10ORF90;MAPK8;MIER1;HEY2;MAGEA1;MEF2D;NKX3-1;MEF2A;MEF2C;MEF2B;USF1;SFPQ;BRMS1;SP1;BRMS1L;PKN2;INSM1;PKN1;BCOR;TP53;HSPA1B;HSPA1A;RAD9A	0.153846	-0.249078	-0.352977	0.79117	-0.103898
1	F	GO:0000980	['ARNTL', 'NR5A2', 'BHLHE40', 'BACH1', 'TBXT', 'CLOCK', 'MSC', 'PROP1', 'SIX3', 'NFATC1', 'ESRRB', 'ESRRB', 'TBX6', 'TP53', 'JUN', 'HNRNPC', 'HOXC4', 'H2AFZ', 'H2AFZ', 'NR2F6', 'ATF2', 'HIVEP1', 'GATA1', 'CREB1', 'TAL1', 'SPI1', 'ATF4', 'NFKB1', 'SFPQ', 'GATA2', 'PBX3', 'NKX2-1', 'CDX1', 'MEOX2', 'SOX10', 'H3F3A', 'RELB', 'FLI1', 'POU4F1', 'SPIB', 'KMT2A', 'RELA', 'REL', 'ZBTB16', 'MEF2C', 'NR5A1…	RNA polymerase II distal enhancer sequence-specific DNA binding (GO:0000980)	GO_Molecular_Function_2018	SMARCD2;ATF6B;HDAC1;BACH1;BACH2;ACTB;RELA;YY1;YY2;RBBP4;HOXC4;MBD3;JUN;CDX2;H2AFZ;CDX1;NONO;ESRRB;MBD2;NFATC1;POU4F1;GATAD2B;NR5A1;SFPQ;CREB1;NR5A2;REL;HNRNPC	CREB1;RBBP4;NONO;ACTB	MBD3;JUN;SMARCD2;CDX2;ATF6B;H2AFZ;HDAC1;CDX1;ESRRB;MBD2;NFATC1;POU4F1;BACH1;GATAD2B;BACH2;RELA;NR5A1;YY1;SFPQ;NR5A2;YY2;REL;HOXC4;HNRNPC	0.142857	-0.207679	-0.785561	0.221282	-0.577882
2	F	GO:0033613	['WFS1', 'PPARG', 'GATA4', 'HAND2', 'ATOH8', 'DHX33', 'HOXA4', 'ZNF516', 'HOXD4', 'HOXB4', 'V9GYH0', 'HOXD4', 'CIITA', 'HOXC4']	activating transcription factor binding (GO:0033613)	GO_Molecular_Function_2018	HDAC4;LDB1;HDAC1;GATA4;LDB2;RELA;NEUROD1;NHLH2;SIN3A;HNF4A;MYC;PRDM16;HEY2;PITX2;MEF2D;MEF2A;EOMES;JUN;EGR2;MEF2C;MEF2B;SMAD3;NEK6;TBX6;FOS;HIPK2;RBL2;CREB1;RBL1;NCOR1;IFI27;NFE2L2	CREB1;NCOR1;NEK6;MYC	HDAC4;LDB1;HDAC1;GATA4;LDB2;RELA;NEUROD1;NHLH2;SIN3A;HNF4A;PRDM16;HEY2;PITX2;MEF2D;MEF2A;EOMES;JUN;EGR2;MEF2C;MEF2B;SMAD3;TBX6;FOS;HIPK2;RBL2;RBL1;IFI27;NFE2L2	0.125	0.0472526	-0.999404	0.0296107	-1.04666
3	F	GO:0001158	['ZBTB7B', 'TBX19', 'ESRRB', 'ATF2', 'HMGA1', 'XBP1', 'GATA2', 'GATA3', 'YY1', 'HMGB2', 'HMGB2', 'HOXD13', 'SOX11', 'GATA4', 'SOX9', 'LHX1', 'ISL1', 'ISL1', 'LMO4', 'ZNF704', 'LDB1', 'TFAP2B', 'IRF7', 'FOXN4', 'FOXN4', 'GATA5', 'ZNF395']	enhancer sequence-specific DNA binding (GO:0001158)	GO_Molecular_Function_2018	SMARCD2;ZNF395;ATF6B;HDAC1;HMGB2;GATA2;BACH1;BACH2;ACTB;RELA;YY1;YY2;RBBP4;ZNF704;HOXC4;SOX9;MBD3;TFAP2B;JUN;CDX2;H2AFZ;CDX1;NONO;ESRRB;MBD2;NFATC1;SOX11;POU4F1;GATAD2B;NR5A1;SFPQ;CREB1;NR5A2;REL;HNRNPC;SLC2A4RG	CREB1;RBBP4;NONO;ACTB	SMARCD2;ZNF395;ATF6B;HDAC1;HMGB2;GATA2;BACH1;BACH2;RELA;YY1;YY2;ZNF704;HOXC4;SOX9;MBD3;TFAP2B;JUN;CDX2;H2AFZ;CDX1;ESRRB;MBD2;NFATC1;SOX11;POU4F1;GATAD2B;NR5A1;SFPQ;NR5A2;REL;HNRNPC;SLC2A4RG	0.111111	-0.0981992	-0.785561	0.104724	-0.687362
4	F	GO:0004725	['PGP', 'EYA2', 'PTPRT', 'PTPRT', 'PTPRT', 'CDC14B', 'RNGTT', 'DNAJC6', 'DUSP11', 'DUSP14', 'PTPRC', 'PTPRC', 'PTPRC', 'PTPRC', 'PTPRF', 'PTPRF', 'PTPN2', 'PTPN2', 'PTPN2', 'PTPN2', 'PTPN1', 'PTPN1', 'PTPN1', 'PTPN1', 'PTPN1', 'PTPN1', 'PTPN1', 'PTPRG', 'PTPRZ1', 'PTPRZ1', 'PTPRZ1', 'PTPN3', 'PTPN3', 'DUSP1', 'PTPRM', 'PTPRM', 'PTPRM', 'PTPN6', 'PTPN6', 'PTPN6', 'PTPN6', 'PTPN6', 'CDC25B', 'CDC25…	protein tyrosine phosphatase activity (GO:0004725)	GO_Molecular_Function_2018	PTPRT;PTPRS;MTMR3;PTPRM;DUSP18;DUSP15;PTPRF;MTMR6;PTPRG;PTPRZ1;UBASH3B;DUSP4;PTPN1;EYA1;EYA2;DUSP1;EYA3;EYA4;PTPN14;DUSP6;DUSP7;PTP4A1;PTPRD;PTP4A2;PTP4A3;DUSP21;PTPN2	PTP4A1;PTPN1;PTPN2	PTPRT;DUSP4;PTPRS;MTMR3;EYA1;EYA2;DUSP1;EYA3;EYA4;PTPRM;DUSP18;DUSP15;PTPN14;PTPRF;DUSP6;MTMR6;DUSP7;PTPRG;PTPRD;PTP4A2;PTP4A3;DUSP21;PTPRZ1;UBASH3B	0.111111	0.290501	0.145293	0.593489	-0.145207
5	F	GO:0001102	['BHLHE40', 'TBX3', 'EOMES', 'TBX6', 'EGR2', 'HNF4A', 'EXOSC9', 'SETD3', 'ZFPM1', 'CREBBP', 'BHLHE41', 'HIPK2', 'TBX20', 'TBX5', 'LDB2', 'RBL2', 'TBX18', 'RBL1', 'LDB1', 'TBX2', 'TBX19', 'TBX21', 'TBX15', 'TBX22', 'TBX3', 'TBX1', 'EOMES', 'TBX20', 'TBX10', 'TBXT', 'TBX4', 'TBX6', 'RB1', 'TBR1', 'MGA', 'HIPK2']	RNA polymerase II activating transcription factor binding (GO:0001102)	GO_Molecular_Function_2018	LDB1;LDB2;NEUROD1;NHLH2;SIN3A;HNF4A;HEY2;PITX2;MEF2D;MEF2A;EOMES;JUN;EGR2;MEF2C;MEF2B;SMAD3;TBX6;FOS;HIPK2;RBL2;CREB1;RBL1;NCOR1;IFI27;NFE2L2	CREB1;NCOR1	MEF2A;EOMES;JUN;EGR2;MEF2C;MEF2B;SMAD3;LDB1;LDB2;TBX6;FOS;HIPK2;NEUROD1;RBL2;NHLH2;RBL1;IFI27;SIN3A;HNF4A;HEY2;PITX2;MEF2D;NFE2L2	0.08	0.10499	-0.216039	0.496218	-0.321029
6	F	GO:0019900	['OPA1', 'KIF1B', 'LDHA', 'NTRK1', 'RB1', 'LDHB', 'SLC2A1', 'PFKFB1', 'CEBPB', 'TNFAIP3', 'PER3', 'BTG1', 'DLG4', 'HPCA', 'DLG2', 'MIDN', 'SGO1', 'JAKMIP3', 'TAX1BP1', 'RASGRP3', 'NIN', 'DLG3', 'JAKMIP2', 'JAKMIP1', 'CHP1', 'BARD1', 'PIP5K1A', 'ABI2', 'DUSP12', 'IGSF9B', 'PTPN22', 'SIT1', 'PARP16', 'LRRC14', 'MYOM1']	kinase binding (GO:0019900)	GO_Molecular_Function_2018	WWC1;WWC2;ACTB;PPP1CC;GNAT1;PRKACA;SLC12A7;PDE8A;TNS2;MAP2K3;PDGFRB;CHIA;PRKCD;ANK2;VRK1;VRK2;EEF1A1;TOM1L2;TIAM1;MYCN;EEF1A2;SIK1;TRIB3;EPHA1;UTRN;TP53;PFKFB2;GRB7;IQGAP1;FOXO3;HIF1A;RHOBTB1;RHOBTB2;CCNB1;PLCG1;MAP2K6;SMAD1;SMAD3;FZD5;CAV2;NEK6;MSN;PTK2;ARHGAP33;MOB1B;DLG1;NR4A3;DLG2;SPDYE2B;DLG3;DLG4;SNAI1;GRB2;CALM1;CALM2;RAD9A;TP73;ACVRL1;BTG1;HSP90AB1;CLTC;PRKAG1;PRKAG2;RND2;RND3;ELAVL1;PRKA…	MAP2K3;PTPN1;PPP1CC;MYCN;HSP90AB1;NEK6;PRKACA;MAPRE1;ACTB;PTPN2;MAP2K6	WWC1;WWC2;GNAT1;SLC12A7;PDE8A;TNS2;PDGFRB;CHIA;PRKCD;ANK2;VRK1;VRK2;EEF1A1;TOM1L2;TIAM1;EEF1A2;SIK1;TRIB3;EPHA1;UTRN;TP53;PFKFB2;GRB7;IQGAP1;FOXO3;HIF1A;RHOBTB1;RHOBTB2;CCNB1;PLCG1;SMAD1;SMAD3;FZD5;CAV2;MSN;PTK2;ARHGAP33;MOB1B;DLG1;NR4A3;DLG2;SPDYE2B;DLG3;DLG4;SNAI1;GRB2;CALM1;CALM2;RAD9A;TP73;ACVRL1;BTG1;CLTC;PRKAG1;PRKAG2;RND2;RND3;ELAVL1;PRKAG3;RND1;SPRED2;GYS1;SPRED1;TRIM6;TRIM5;SPDYE2;RAC2;R…	0.0797101	-0.0538294	0.0152568	0.767257	0.0690862
7	F	GO:0004721	['SSU72P7', 'SSU72P5', 'SSU72P4', 'SSU72P2', 'SSU72P3', 'SSU72P8', 'PLPP3', 'PLPP2', 'CDC25A', 'CDC25A', 'CDC25B', 'PPP1CC', 'PPP5C', 'PPP5C', 'PTEN', 'PPP1CA', 'PPP2CA', 'PTPN12', 'PTPN11', 'DLG1', 'PTPRS', 'MTM1', 'PPP2R5D', 'PPP2R5A', 'DLGAP5', 'TIMM50', 'TNS2', 'SSH2', 'SSH1', 'SSH1', 'PDXP', 'PDXP', 'DUSP9', 'CPPED1', 'DUSP26', 'DUSP16', 'PPM1H', 'CTDP1', 'CTDSPL', 'TIMM50', 'SSH2', 'SSH3', …	phosphoprotein phosphatase activity (GO:0004721)	GO_Molecular_Function_2018	PTPRT;PTPRS;PTPRM;PPP2R2A;DUSP18;DUSP15;DUSP16;PTPRF;PTPRG;PPP3CA;PPP1CC;PPP3CB;UBASH3B;DUSP4;DUSP5;DUSP2;DUSP1;CTDSPL;PPP2R5A;PPP2R5D;DUSP8;DUSP9;DUSP6;DUSP7;PTP4A1;DUSP22;PTP4A2;PPM1A;PTP4A3;PPM1B;DUSP21;PPP1R3C;CTDSP1;LCK;CTDSP2;PPP1R3D;PLPP3;PLPP2;MTMR2;MTMR3;PPM1H;MTMR4;PPM1E;MTMR6;PPM1F;MTM1;PTPRZ1;PTPN1;EYA1;EYA2;EYA3;EYA4;PPP2R3B;SSH2;PTPN14;SSH1;PPP1CA;PDP1;DLG1;PPP2R2C;PPP2R2B;PPP2R2D;P…	PTP4A1;PTPN1;PPP1CC;PTPN2;PPP1CA	PTPRT;PTPRS;PTPRM;PPP2R2A;DUSP18;DUSP15;DUSP16;PTPRF;PTPRG;PPP3CA;PPP3CB;UBASH3B;DUSP4;DUSP5;DUSP2;DUSP1;CTDSPL;PPP2R5A;PPP2R5D;DUSP8;DUSP9;DUSP6;DUSP7;DUSP22;PTP4A2;PPM1A;PTP4A3;PPM1B;DUSP21;PPP1R3C;CTDSP1;LCK;CTDSP2;PPP1R3D;PLPP3;PLPP2;MTMR2;MTMR3;PPM1H;MTMR4;PPM1E;MTMR6;PPM1F;MTM1;PTPRZ1;EYA1;EYA2;EYA3;EYA4;PPP2R3B;SSH2;PTPN14;SSH1;PDP1;DLG1;PPP2R2C;PPP2R2B;PPP2R2D	0.0793651	0.251202	-0.0809275	0.0650621	-0.33213
8	F	GO:0004722	['PPP6C', 'PPP6C', 'PPM1D', 'PPM1G', 'CDC14B', 'CDC14B', 'CDC14B', 'PPM1B', 'CTDNEP1', 'CTDNEP1', 'PPP1R3D', 'LCK', 'PPP3CB', 'DUSP1', 'PPM1A', 'PPM1A', 'PPM1A', 'PPM1A', 'PPM1A', 'PPP1CC', 'PPP1CC', 'PPM1F', 'PPM1F', 'PPM1F', 'PPM1F', 'PPM1F', 'PPP5C', 'PPP5C', 'PPP5C', 'PPP5C', 'PPP5C', 'PTEN', 'PPP4C', 'PPP4C', 'PPP1CA', 'PPP1CA', 'PPP2CB', 'PPP2CB', 'PPP2CB', 'PPP2R2A', 'PPP2CA', 'PPP2CA', 'P…	protein serine/threonine phosphatase activity (GO:0004722)	GO_Molecular_Function_2018	MTMR3;PPM1M;PPP2R2A;MTMR4;PPM1E;MTMR6;PPM1F;PPP3CA;PPP1CC;PPP3CB;CAMK2G;DUSP4;CTDSPL;PPP2R5D;PPP2R3B;PPP1CA;PDP1;PPM1A;PPM1B;PPP2R2C;PPP1R3C;CTDSP1;LCK;PPP2R2B;CTDSP2;PPP1R3D;PPP2R2D;MYH6	PPP1CC;PPP1CA	MTMR3;PPM1M;PPP2R2A;MTMR4;PPM1E;MTMR6;PPM1F;PPP3CA;PPP3CB;CAMK2G;DUSP4;CTDSPL;PPP2R5D;PPP2R3B;PDP1;PPM1A;PPM1B;PPP2R2C;PPP1R3C;CTDSP1;LCK;PPP2R2B;CTDSP2;PPP1R3D;PPP2R2D;MYH6	0.0714286	0.176924	-0.420259	0.03471	-0.597183
9	F	GO:0001047	['MYC', 'NR3C1', 'NPM1', 'TBP', 'ELK4', 'MMP12', 'GTF2B', 'GTF2B', 'ZBTB17', 'PRDM11', 'AGO2', 'AGO1', 'DR1']	core promoter binding (GO:0001047)	GO_Molecular_Function_2018	HDAC4;HDAC5;HDAC1;HNRNPU;RORA;CHD2;FOXO3;GATA1;NPAS2;RELB;ELK4;SOX1;MTA1;E2F1;NKX2-1;E2F2;SOX9;E2F7;E2F8;NKX3-1;KLF10;ZFHX3;MYOCD;TFAP2C;TBP;STAT1;NONO;ESRRB;PROX1;FOXP3;ST18;RUNX1;SFPQ;NR4A3;PSPC1;SP1;AGO2;INSM1;TOP1;CLOCK;RBMX;TP53;NFE2L1	NONO;AGO2;FOXP3	HDAC4;HDAC5;HDAC1;HNRNPU;RORA;CHD2;FOXO3;GATA1;NPAS2;RELB;ELK4;SOX1;MTA1;E2F1;NKX2-1;E2F2;SOX9;E2F7;E2F8;NKX3-1;KLF10;ZFHX3;MYOCD;TFAP2C;TBP;STAT1;ESRRB;PROX1;ST18;RUNX1;SFPQ;NR4A3;PSPC1;SP1;INSM1;TOP1;CLOCK;RBMX;TP53;NFE2L1	0.0697674	-0.0778883	-0.248988	0.729731	-0.171099
10	F	GO:0019901	['DVL2', 'ADAM10', 'ITGB1BP1', 'NRP1', 'AXIN1', 'PDPK1', 'MAP3K13', 'ADCY6', 'BCL2L11', 'RGS14', 'PPP1R12B', 'CCNT1', 'SNAP91', 'JAK2', 'CTNND1', 'PLA2G6', 'JTB', 'SASH1', 'AP2A2', 'AP2A1', 'BCL10', 'EGFR', 'CD8A', 'MT-ND2', 'ATP1A1', 'ATP1B1', 'CD3E', 'FGR', 'MAPT', 'MAPT', 'CD28', 'GHR', 'GNAT1', 'JUP', 'NPR1', 'SYN1', 'PAM', 'CDH2', 'MAG', 'ATP2B4', 'PAX6', 'MAPK4', 'SFN', 'CTNNB1', 'SREBF1', …	protein kinase binding (GO:0019901)	GO_Molecular_Function_2018	EPHB6;ACTB;IGF1R;PPP1CC;KDR;GNAT1;SOX9;PRKACA;EPHB2;SLC12A7;EPHB1;EPHB4;EPHB3;MAP2K3;PDGFRB;PDGFRA;PRKCB;EPHA8;PRKCD;ANK2;VRK1;VRK2;EEF1A1;TOM1L2;PRKAR1B;MAPKAPK3;PRKAR1A;MAPKAPK2;EEF1A2;SIK1;TRIB3;ROR1;PRKD2;ROR2;EPHA1;UTRN;TRIB1;TRIB2;TP53;PFKFB2;CSF1R;GRB7;TWF2;IQGAP1;MST1R;FOXO3;HIF1A;RHOBTB1;RHOBTB2;CCNB1;GRK5;STK38;PLCG1;MAP2K6;SMAD1;SMAD3;FZD5;CAV2;NEK6;MSN;PTK2;ARHGAP33;CCDC88A;DLG1;NR4A3…	MAP2K3;PTPN1;PPP1CC;HSP90AA1;NEK6;PRKACA;MAPRE1;ACTB;PTPN2;MAP2K6	EPHB6;IGF1R;KDR;GNAT1;SOX9;EPHB2;SLC12A7;EPHB1;EPHB4;EPHB3;PDGFRB;PDGFRA;PRKCB;EPHA8;PRKCD;ANK2;VRK1;VRK2;EEF1A1;TOM1L2;PRKAR1B;MAPKAPK3;PRKAR1A;MAPKAPK2;EEF1A2;SIK1;TRIB3;ROR1;PRKD2;ROR2;EPHA1;UTRN;TRIB1;TRIB2;TP53;PFKFB2;CSF1R;GRB7;TWF2;IQGAP1;MST1R;FOXO3;HIF1A;RHOBTB1;RHOBTB2;CCNB1;GRK5;STK38;PLCG1;SMAD1;SMAD3;FZD5;CAV2;MSN;PTK2;ARHGAP33;CCDC88A;DLG1;NR4A3;SPDYE2B;GRB2;TCF3;FGFR4;CALM1;FGFR3;C…	0.0588235	-0.00700057	0.0307578	0.861161	0.0377584
11	F	GO:0004674	['H7BZM6', 'NEK8', 'M0QYV0', 'SGK1', 'BMPR1B', 'PLK4', 'PLK4', 'PLK4', 'CIT', 'RIOK3', 'CHEK1', 'CHEK1', 'CHEK1', 'CHEK1', 'CHEK1', 'CHEK1', 'BCKDK', 'IKBKB', 'IKBKB', 'IKBKB', 'IKBKB', 'IKBKB', 'IKBKB', 'IKBKB', 'IKBKB', 'CASK', 'AURKA', 'AURKA', 'AURKA', 'AURKA', 'GAK', 'DCLK1', 'MAPK13', 'MAPK13', 'PPM1D', 'PDPK1', 'PDPK1', 'PDPK1', 'PDPK1', 'MAP3K13', 'DAPK3', 'DAPK3', 'DAPK3', 'MAP3K7', 'MAP…	protein serine/threonine kinase activity (GO:0004674)	GO_Molecular_Function_2018	CCNT2;CCNT1;NRK;RPS6KA4;RPS6KA3;STK10;RPS6KA6;RPS6KA5;SLK;RPS6KA2;PRKACG;RPS6KA1;AKT3;PIM1;AKT1;PIM3;MAP3K9;PRKACA;STK32A;PSKH2;PRKACB;STK32B;STK32C;PSKH1;MAP2K3;ACVR1;CDKL2;PRKCG;CDKL3;CSNK1G3;PRKCI;CDKL4;CSNK2A1;PRKCB;DAPK1;PRKCD;DAPK3;PRKCA;CSNK1D;VRK1;VRK2;CSNK1E;VRK3;ERN1;ERN2;MAPKAPK3;PRKD3;MAPKAPK2;ULK2;ULK1;SIK1;PRKCQ;PRKD2;TNIK;SIK2;PRKD1;TSSK2;CSNK1G2;CSNK1G1;CDKL1;BRSK1;BRSK2;STK4;PRKC…	MAP2K3;PRKCI;NEK6;NEK7;IRAK3;CSNK1D;PRKACA;PRKCZ;MAP2K6	CCNT2;CCNT1;NRK;RPS6KA4;RPS6KA3;STK10;RPS6KA6;RPS6KA5;SLK;RPS6KA2;PRKACG;RPS6KA1;AKT3;PIM1;AKT1;PIM3;MAP3K9;STK32A;PSKH2;PRKACB;STK32B;STK32C;PSKH1;ACVR1;CDKL2;PRKCG;CDKL3;CSNK1G3;CDKL4;CSNK2A1;PRKCB;DAPK1;PRKCD;DAPK3;PRKCA;VRK1;VRK2;CSNK1E;VRK3;ERN1;ERN2;MAPKAPK3;PRKD3;MAPKAPK2;ULK2;ULK1;SIK1;PRKCQ;PRKD2;TNIK;SIK2;PRKD1;TSSK2;CSNK1G2;CSNK1G1;CDKL1;BRSK1;BRSK2;STK4;STK3;CCNB2;NUAK1;CCNB1;NUAK2;IR…	0.0523256	0.125865	0.196517	0.670142	0.070652
12	F	GO:0005524	['LMTK3', 'VARS2', 'SIK1B', 'A0A0C4DFX4', 'VARS2', 'NLRP2', 'A0A0J9YVX5', 'VARS2', 'VARS2', 'A0A1B0GUL7', 'UBE2L5', 'TDRD12', 'UBA6', 'UBE2QL1', 'HFM1', 'TARSL2', 'VWA8', 'CARNS1', 'IQCA1L', 'PALM3', 'SMCHD1', 'CCT8L1P', 'FIGNL2', 'TTLL13P', 'TTLL8', 'MYH7B', 'DDX11L8', 'MYO1G', 'MYO9A', 'KIF28P', 'E7ENX8', 'H0YGX0', 'H0YJX3', 'H7BZM6', 'I3L4J1', 'NEK8', 'M0QX08', 'M0QYC6', 'M0QYV0', 'M0R2C6', 'K…	ATP binding (GO:0005524)	GO_Molecular_Function_2018	ACVRL1;DYRK3;DYRK2;HSP90AB1;MAST2;CHD8;MAST1;TSSK1B;PRKAG1;PRKAG2;HNRNPU;PYGL;RPS6KA4;RPS6KA5;AKT3;PDK4;MYO18A;TLK2;PAPOLA;PIM1;AKT1;TLK1;PRKACB;PDK2;ACVR1;MAP4K1;MAP4K2;PRKCI;HSP90AA1;DAPK1;DAPK3;MINK1;IRAK3;SYN3;RUNX3;SYN1;ERN1;ZAP70;ERN2;BTK;MYH9;SIK1;TOP1;SIK2;TSSK2;TP53;ABCG1;PI4K2A;BRSK1;BRSK2;HSPA4L;ATP10D;TWF2;ATP1A3;TWF1;AK3;ATP1A2;PDS5B;STK4;ACVR1B;STK3;NUAK2;HSPH1;STK38;PGK1;STK38L;PGK…	PRKCI;HSP90AA1;HSP90AB1;NEK6;IRAK3	ACVRL1;DYRK3;DYRK2;MAST2;CHD8;MAST1;TSSK1B;PRKAG1;PRKAG2;HNRNPU;PYGL;RPS6KA4;RPS6KA5;AKT3;PDK4;MYO18A;TLK2;PAPOLA;PIM1;AKT1;TLK1;PRKACB;PDK2;ACVR1;MAP4K1;MAP4K2;DAPK1;DAPK3;MINK1;SYN3;RUNX3;SYN1;ERN1;ZAP70;ERN2;BTK;MYH9;SIK1;TOP1;SIK2;TSSK2;TP53;ABCG1;PI4K2A;BRSK1;BRSK2;HSPA4L;ATP10D;TWF2;ATP1A3;TWF1;AK3;ATP1A2;PDS5B;STK4;ACVR1B;STK3;NUAK2;HSPH1;STK38;PGK1;STK38L;PGK2;MARK4;MAP4K5;MYH10;MAP4K3;MA…	0.0520833	0.020959	0.208391	0.48355	0.187432
13	F	GO:0045296	['ESYT2', 'SHTN1', 'CLIC1', 'LAD1', 'NOP56', 'DDX3X', 'TXNDC9', 'UBFD1', 'CCS', 'GIPC1', 'SPTBN2', 'YKT6', 'MYO1B', 'PPL', 'EXOC3', 'PLIN3', 'CTNND1', 'SNX2', 'USO1', 'FLNB', 'IDH1', 'RSL1D1', 'CCNB2', 'EPN2', 'VAPB', 'LYPLA2', 'AHSA1', 'BAG3', 'LDHA', 'EGFR', 'ALDOA', 'ITGB1', 'ENO1', 'PFN1', 'SLC3A2', 'HSP90AB1', 'HSPA1A', 'HSPA5', 'HSPA8', 'CDH1', 'SRC', 'EEF2', 'PKM', 'JUP', 'EZR', 'RPS2', 'N…	cadherin binding (GO:0045296)	GO_Molecular_Function_2018	TES;F11R;FNBP1L;CDH8;CDH7;CDH6;CDH5;CDH4;BAIAP2L1;CDH3;SLK;MPRIP;CDH2;CDH1;KIF5B;TBC1D10A;TMOD3;CSNK1D;SCRIB;ANK3;TAGLN2;MACF1;TWF2;TWF1;IQGAP1;PSEN1;NDRG1;RTN4;CORO1B;CNN3;CNN2;CCNB2;LDHA;KLC2;LARP1;EPB41L1;CDH20;BAG3;PRDX1;CDH22;STK38;PACSIN2;SFN;CDH26;SNX5;MARK2;SPTBN1;SPTBN2;VASP;RDX;EHD1;DLG1;EHD4;DIAPH3;EIF2S3;STK24;GIPC1;CC2D1A;EIF4G1;PTPRT;HSP90AB1;YWHAB;DOCK9;PTPRM;SEPT9;LASP1;ERC1;SPTAN…	PTPN1;LDHA;HSP90AB1;CSNK1D;MAPRE1;PPP1CA	TES;F11R;FNBP1L;CDH8;CDH7;CDH6;CDH5;CDH4;BAIAP2L1;CDH3;SLK;MPRIP;CDH2;CDH1;KIF5B;TBC1D10A;TMOD3;SCRIB;ANK3;TAGLN2;MACF1;TWF2;TWF1;IQGAP1;PSEN1;NDRG1;RTN4;CORO1B;CNN3;CNN2;CCNB2;KLC2;LARP1;EPB41L1;CDH20;BAG3;PRDX1;CDH22;STK38;PACSIN2;SFN;CDH26;SNX5;MARK2;SPTBN1;SPTBN2;VASP;RDX;EHD1;DLG1;EHD4;DIAPH3;EIF2S3;STK24;GIPC1;CC2D1A;EIF4G1;PTPRT;YWHAB;DOCK9;PTPRM;SEPT9;LASP1;ERC1;SPTAN1;UNC45A;LYPLA2;ARHGE…	0.0508475	-0.00735482	-0.231548	0.467327	-0.224193
14	F	GO:0044212	['MEN1', 'CBX4', 'NR5A2', 'KMT2D', 'IRF6', 'KLF11', 'SMAD7', 'TP73', 'ATMIN', 'KLF4', 'SMAD6', 'ZBTB14', 'AIRE', 'KDM1A', 'CCNT1', 'TBL1X', 'ZNF217', 'H2AFY', 'H2AFY', 'NCOR1', 'FOXH1', 'KAT7', 'WNT11', 'FOS', 'TNF', 'WNT1', 'TP53', 'TP53', 'JUN', 'JUN', 'JUN', 'JUN', 'TFAP2A', 'SP1', 'SP1', 'GLI1', 'HMGB1', 'ZBTB48', 'AR', 'AR', 'AR', 'THRA', 'EGR2', 'XRCC6', 'XRCC5', 'HNRNPL', 'JUND', 'TAL1', '…	transcription regulatory region DNA binding (GO:0044212)	GO_Molecular_Function_2018	FOXA1;GFI1;RORC;HNRNPU;JMJD1C;RORA;HR;IKZF1;RORB;IKZF2;IKZF3;ELK3;ELK4;SOX2;YY1;SALL1;SOX17;CREB3L3;SALL2;SOX18;SALL3;SALL4;MYC;MYB;SOX9;PITX2;SOX7;MEF2A;MEF2C;MEF2B;WNT5A;RFX3;MITF;SOX11;SOX12;FOXP3;RUNX1;PSPC1;ZNF831;ATF6;CLOCK;TP53;ATF3;DLX5;TXK;TCF7;GATA5;GATA4;FOXO3;GATA1;NPAS2;NEUROD1;NEUROD2;NKX2-1;HIVEP1;HIVEP3;NKX2-5;ZNF541;TFAP2A;NFE2;JUN;EGR2;TFAP2C;JUND;SMAD3;NONO;ESRRB;SMAD6;TRERF1;E…	FOXC2;FOXC1;CREB1;NCOR1;NONO;MYC;AGO2;FOXP3	FOXA1;GFI1;RORC;HNRNPU;JMJD1C;RORA;HR;IKZF1;RORB;IKZF2;IKZF3;ELK3;ELK4;SOX2;YY1;SALL1;SOX17;CREB3L3;SALL2;SOX18;SALL3;SALL4;MYB;SOX9;PITX2;SOX7;MEF2A;MEF2C;MEF2B;WNT5A;RFX3;MITF;SOX11;SOX12;RUNX1;PSPC1;ZNF831;ATF6;CLOCK;TP53;ATF3;DLX5;TXK;TCF7;GATA5;GATA4;FOXO3;GATA1;NPAS2;NEUROD1;NEUROD2;NKX2-1;HIVEP1;HIVEP3;NKX2-5;ZNF541;TFAP2A;NFE2;JUN;EGR2;TFAP2C;JUND;SMAD3;ESRRB;SMAD6;TRERF1;ELL3;ST18;SMAD7;…	0.0493827	0.024866	-0.570085	0.0181487	-0.594951
15	F	GO:0016791	['DUSP11', 'ATP1A1', 'CA3', 'ACPP', 'ACPP', 'EPHX2', 'EPHX2', 'PPP1CC', 'DUSP3', 'PPP5C', 'PPP1CA', 'PPP1CB', 'PTPRJ', 'PTPRJ', 'PTPRJ', 'PTPRJ', 'PTPRJ', 'DUSP4', 'DUSP8', 'DUSP5', 'PTPRO', 'DUSP28', 'PRUNE1', 'DUSP18', 'PXYLP1', 'PGAM5', 'DUSP23', 'DUSP16', 'DUSP15', 'SACM1L', 'DUSP13', 'DUSP12', 'DUSP12', 'PTPN22', 'DUSP10', 'DUSP10', 'LHPP', 'PLPP3', 'PLPPR1', 'ARMT1', 'PLPP2', 'PDXP', 'PLPPR…	phosphatase activity (GO:0016791)	GO_Molecular_Function_2018	PTPRS;PLPPR1;PLPPR2;PLPPR3;PLPPR4;PLPPR5;PPM1H;DUSP18;DUSP15;DUSP16;MTM1;NT5C;PPP1CC;UBASH3B;NT5M;UBASH3A;DUSP4;DUSP5;CTDSPL;PPP2R5A;PPP2R5D;PPP2R3B;DUSP8;SSH2;DUSP9;SSH1;PPP1CA;PDP1;DLG1;PLPP5;PDP2;PLPP4;CTDSP1;ALPP;CTDSP2;LPIN1;PLPP3;LPIN2;PLPP2;LPIN3;PLPP1	PPP1CC;PPP1CA	PTPRS;PLPPR1;PLPPR2;PLPPR3;PLPPR4;PLPPR5;PPM1H;DUSP18;DUSP15;DUSP16;MTM1;NT5C;UBASH3B;NT5M;UBASH3A;DUSP4;DUSP5;CTDSPL;PPP2R5A;PPP2R5D;PPP2R3B;DUSP8;SSH2;DUSP9;SSH1;PDP1;DLG1;PLPP5;PDP2;PLPP4;CTDSP1;ALPP;CTDSP2;LPIN1;PLPP3;LPIN2;PLPP2;LPIN3;PLPP1	0.0487805	0.3446	-0.420259	0.000146583	-0.764858
16	F	GO:0070491	['GMNN', 'EIF4E', 'SRI', 'CTNNB1', 'MAGEA2', 'CBX5', 'HHEX', 'RUNX2', 'TCP10L', 'ZNF703', 'PRDM5', 'HDAC9', 'HDAC9', 'ZMYND8', 'NOC2L', 'PRDM5', 'NOC2L', 'RBPJ', 'TLE1', 'TLE6', 'TLE4', 'TLE5', 'TLE2', 'TLE3']	repressing transcription factor binding (GO:0070491)	GO_Molecular_Function_2018	HDAC4;HDAC5;TCERG1;TCF7L2;CBX5;TBP;STAT1;HDAC1;STAT3;HMGB1;RELA;YY1;YY2;MTA1;TCERG1L;SP1;MYC;TCF3;PPARA;MTA2;EIF4E	MYC	HDAC4;HDAC5;TCERG1;TCF7L2;CBX5;TBP;STAT1;HDAC1;STAT3;HMGB1;RELA;YY1;YY2;MTA1;TCERG1L;SP1;TCF3;PPARA;MTA2;EIF4E	0.047619	-0.42511	-3.71494		-3.28983
17	F	GO:0000978	['E2F8', 'FEZF1', 'HELT', 'F8W8V4', 'ETV2', 'MEIS1', 'NR5A2', 'SOX1', 'NFIB', 'CUX2', 'CDX4', 'CHD2', 'OVOL1', 'MEIS2', 'TFEC', 'ZNF536', 'TBX3', 'TBXT', 'NKRF', 'TP73', 'FOXP2', 'CLOCK', 'NKX2-8', 'PER1', 'CRX', 'HOXC11', 'KLF4', 'FOXO3', 'SMAD6', 'FOXS1', 'ZBTB14', 'CREB3', 'ST18', 'ZIC3', 'TBX19', 'MITF', 'ZNF217', 'EED', 'PRDM1', 'KLF7', 'NFAT5', 'NFAT5', 'ZNF202', 'KLF8', 'ESRRB', 'ONECUT2',…	RNA polymerase II core promoter proximal region sequence-specific DNA binding (GO:0000978)	GO_Molecular_Function_2018	RORC;NRL;ACTB;ELK3;ELK4;HOXA10;YY1;YY2;SOX18;MYC;MYB;DPF2;JUNB;HOXA5;MEF2A;NKX2-8;MEF2C;MEF2B;RFX2;RFX3;MITF;RFX1;MYCN;RFX7;RFX5;HOXB3;HOXB1;ERG;ATF6;CLOCK;TP53;ATF3;ZNF395;DLX4;DLX5;TXK;ZKSCAN3;OTX2;OTX1;NKX2-5;TFAP2A;SMAD1;JUN;ZFHX3;EGR2;JUND;SMAD3;NFATC3;NR2F1;NFATC2;NFATC1;SMAD6;PHOX2B;NFATC4;FOSL2;NR4A2;FOSL1;NR4A1;NR4A3;FUBP3;SP1;TCF4;TCF3;HNRNPC;MXD1;NFE2L1;TP73;ONECUT2;HNF4G;CTCF;HOXC11;Z…	CREB1;MYCN;RBBP4;MYC;RFX1;ACTB	RORC;NRL;ELK3;ELK4;HOXA10;YY1;YY2;SOX18;MYB;DPF2;JUNB;HOXA5;MEF2A;NKX2-8;MEF2C;MEF2B;RFX2;RFX3;MITF;RFX7;RFX5;HOXB3;HOXB1;ERG;ATF6;CLOCK;TP53;ATF3;ZNF395;DLX4;DLX5;TXK;ZKSCAN3;OTX2;OTX1;NKX2-5;TFAP2A;SMAD1;JUN;ZFHX3;EGR2;JUND;SMAD3;NFATC3;NR2F1;NFATC2;NFATC1;SMAD6;PHOX2B;NFATC4;FOSL2;NR4A2;FOSL1;NR4A1;NR4A3;FUBP3;SP1;TCF4;TCF3;HNRNPC;MXD1;NFE2L1;TP73;ONECUT2;HNF4G;CTCF;HOXC11;ZIC3;MYBL1;KLF10;BAT…	0.0461538	0.113351	-0.992638	1.62701e-05	-1.10599
18	F	GO:0004672	['LMTK3', 'A0A0J9YVX5', 'A0A1B0GUL7', 'H0YGX0', 'M0QX08', 'M0QYC6', 'CDC7', 'CDC7', 'EEF2K', 'STK25', 'CHEK1', 'IKBKB', 'AURKA', 'AURKA', 'AURKA', 'DCLK1', 'CHUK', 'TRIM24', 'MAP3K7', 'DYRK3', 'BUB1B', 'JAK2', 'RPS6KA5', 'CDKL5', 'STK17B', 'PAK4', 'ABL1', 'ABL1', 'AVP', 'RAF1', 'RAF1', 'PRKCG', 'CDK1', 'CDK1', 'CCL3', 'ARAF', 'SRC', 'SRC', 'SRC', 'CCL2', 'CCL5', 'BRAF', 'NPR1', 'PDGFRA', 'PRKCA',…	protein kinase activity (GO:0004672)	GO_Molecular_Function_2018	EPHB6;RPS6KA4;RPS6KA3;RPS6KA6;RPS6KA5;RASSF2;RPS6KA2;PRKACG;RPS6KA1;AKT3;KDR;PDK4;AKT1;SOX9;PRKACA;EPHB2;PRKACB;EPHB1;EPHB4;PDK2;PDK1;EPHB3;ACVR1;PRKCG;PRKCI;CSNK2A1;PRKCB;DAPK1;EPHA8;PRKCD;DAPK3;MMD2;PRKCA;CSNK1D;CSNK1E;PRKD3;BTK;ULK2;ULK1;SIK1;PRKCQ;PRKD2;SIK2;PRKD1;EPHA1;MST1R;PRKCZ;NUAK1;NUAK2;STK38L;STAT5A;LYN;CDK18;PLK3;STAT5B;PLK2;ERLIN2;PTK2;CDK12;CDK13;CDK15;CDK16;ACVRL1;DDR1;PRKAG1;ZMYM…	MAP2K3;PRKCI;HSP90AA1;NEK6;NEK7;IRAK3;CSNK1D;ERLIN2;PRKACA;PRKCZ;MAP2K6	EPHB6;RPS6KA4;RPS6KA3;RPS6KA6;RPS6KA5;RASSF2;RPS6KA2;PRKACG;RPS6KA1;AKT3;KDR;PDK4;AKT1;SOX9;EPHB2;PRKACB;EPHB1;EPHB4;PDK2;PDK1;EPHB3;ACVR1;PRKCG;CSNK2A1;PRKCB;DAPK1;EPHA8;PRKCD;DAPK3;MMD2;PRKCA;CSNK1E;PRKD3;BTK;ULK2;ULK1;SIK1;PRKCQ;PRKD2;SIK2;PRKD1;EPHA1;MST1R;NUAK1;NUAK2;STK38L;STAT5A;LYN;CDK18;PLK3;STAT5B;PLK2;PTK2;CDK12;CDK13;CDK15;CDK16;ACVRL1;DDR1;PRKAG1;ZMYM2;RAC1;MAP4K1;MAP4K2;SYK;STRADA;M…	0.0458333	0.127916	0.220033	0.555493	0.0921168
19	F	GO:0016773	['FAM20B', 'G6PC', 'POMK', 'POMK', 'FAM20B', 'FAM20C']	phosphotransferase activity, alcohol group as acceptor (GO:0016773)	GO_Molecular_Function_2018	DYRK3;PRKAG1;PIK3CD;PIK3CB;RPS6KA3;HK3;RPS6KA6;RPS6KA5;RASSF2;NMRK2;NMRK1;AKT3;PDK4;AKT1;SOX9;PRKACA;PDK2;PDK1;ACVR1;CDKL2;MAP4K1;PRKCG;PDGFRA;CDKL3;CSNK1G3;PRKCI;SYK;DAPK1;MMD;PRKCD;MINK1;MMD2;PRKCA;CSNK1D;VRK1;CSNK1E;IRAK4;PKM;PEAK1;MAPKAPK2;SGK3;PRKCQ;PRKD2;TNIK;EPHA1;LTK;ROCK1;PKN3;SRC;STK4;NT5C2;PRKCZ;AURKC;PAPSS2;PAPSS1;STK3;CCL8;IRAK1;IP6K1;MAP4K5;PAK2;MAP4K3;IP6K3;MAP3K2;MAP3K3;CDK11A;CHK…	PRKCI;CSNK1D;PRKACA;PRKCZ	DYRK3;PRKAG1;PIK3CD;PIK3CB;RPS6KA3;HK3;RPS6KA6;RPS6KA5;RASSF2;NMRK2;NMRK1;AKT3;PDK4;AKT1;SOX9;PDK2;PDK1;ACVR1;CDKL2;MAP4K1;PRKCG;PDGFRA;CDKL3;CSNK1G3;SYK;DAPK1;MMD;PRKCD;MINK1;MMD2;PRKCA;VRK1;CSNK1E;IRAK4;PKM;PEAK1;MAPKAPK2;SGK3;PRKCQ;PRKD2;TNIK;EPHA1;LTK;ROCK1;PKN3;SRC;STK4;NT5C2;AURKC;PAPSS2;PAPSS1;STK3;CCL8;IRAK1;IP6K1;MAP4K5;PAK2;MAP4K3;IP6K3;MAP3K2;MAP3K3;CDK11A;CHKB;PKLR;CHKA;GK;CSNK1A1;CDC…	0.0449438	0.118973	0.0888822	0.903714	-0.0300912
20	F	GO:0001664	['ARHGEF11', 'TULP3', 'POMC', 'PSAP', 'SAA1', 'HSPA1A', 'HSPA1B', 'FPR1', 'ADORA1', 'GNA15', 'TUB', 'GNAI1', 'NMS', 'GPR15L', 'GPR15L', 'NPW', 'NPB', 'ARHGEF1', 'PROK2', 'PICK1', 'GPRC5B', 'ARHGEF12', 'GHRL', 'MARCO', 'NPY', 'GNA13', 'PYY', 'PPY', 'ARRB1', 'GNAT2', 'NPFF', 'MARCO', 'GNAT3', 'GNA14', 'INSL3', 'CORT', 'INSL5', 'GNAL', 'GNAI1', 'ARR3', 'GNAT1', 'UTS2B', 'GNAZ', 'GNA11', 'GNAS', 'GNA…	G-protein coupled receptor binding (GO:0001664)	GO_Molecular_Function_2018	FCN1;GNAZ;RTP2;WNT2B;RTP1;GRIK3;WNT8A;WNT8B;ARRB1;ARRB2;GNA13;GNA15;ZNRF3;GNA11;GNA12;FLNA;HOMER3;GNAT1;WNT2;WNT3;FZD1;RNF43;WNT10B;WNT10A;ARHGEF12;MYOC;WNT5B;HOMER1;HOMER2;USP4;WNT3A;WNT7B;FZD7;WNT5A;WNT9B;WNT7A;WNT9A;DNAJA1;REEP1;GNAL;GNAQ;GNAS;SAA1;XCL1;HSPA1B;HSPA1A	DNAJA1;ARRB2	FCN1;GNAZ;RTP2;WNT2B;RTP1;GRIK3;WNT8A;WNT8B;ARRB1;GNA13;GNA15;ZNRF3;GNA11;GNA12;FLNA;HOMER3;GNAT1;WNT2;WNT3;FZD1;RNF43;WNT10B;WNT10A;ARHGEF12;MYOC;WNT5B;HOMER1;HOMER2;USP4;WNT3A;WNT7B;FZD7;WNT5A;WNT9B;WNT7A;WNT9A;REEP1;GNAL;GNAQ;GNAS;SAA1;XCL1;HSPA1B;HSPA1A	0.0434783	0.26205	-0.0323126	0.198075	-0.294362
21	F	GO:0000987	['E2F8', 'E2F3', 'YY2', 'KLF4', 'NKX2-2', 'TFAP2A', 'RB1', 'SP1', 'TBP', 'GATA3', 'YY1', 'TEAD1', 'HNF1B', 'SMAD3', 'SMAD3', 'E2F1', 'SP3', 'PAX2', 'TFCP2', 'KLF1', 'SMAD4', 'E2F2', 'MTF1', 'NFE2', 'NFE4', 'ZNF516', 'CREBBP', 'E2F7', 'UHRF1', 'MIXL1', 'CXXC1', 'DMRT1', 'KLF1']	core promoter proximal region sequence-specific DNA binding (GO:0000987)	GO_Molecular_Function_2018	RORC;NRL;ACTB;ELK3;ELK4;HOXA10;YY1;YY2;SOX18;MYC;MYB;DPF2;JUNB;HOXA5;MEF2A;NKX2-8;MEF2C;MEF2B;RFX2;RFX3;MITF;RFX1;MYCN;RFX7;RFX5;HOXB3;HOXB1;ERG;ATF6;CLOCK;TP53;ATF3;ZNF395;DLX4;DLX5;TXK;ZKSCAN3;OTX2;OTX1;NKX2-5;NKX2-2;TFAP2A;SMAD1;NFE2;JUN;ZFHX3;EGR2;JUND;SMAD3;NFATC3;NR2F1;NFATC2;NFATC1;SMAD6;PHOX2B;NFATC4;FOSL2;NR4A2;FOSL1;NR4A1;NR4A3;TFCP2;FUBP3;SP1;SP3;TCF4;TCF3;HNRNPC;MXD1;NFE2L1;TP73;ONECU…	CREB1;MYCN;RBBP4;MYC;RFX1;ACTB	RORC;NRL;ELK3;ELK4;HOXA10;YY1;YY2;SOX18;MYB;DPF2;JUNB;HOXA5;MEF2A;NKX2-8;MEF2C;MEF2B;RFX2;RFX3;MITF;RFX7;RFX5;HOXB3;HOXB1;ERG;ATF6;CLOCK;TP53;ATF3;ZNF395;DLX4;DLX5;TXK;ZKSCAN3;OTX2;OTX1;NKX2-5;NKX2-2;TFAP2A;SMAD1;NFE2;JUN;ZFHX3;EGR2;JUND;SMAD3;NFATC3;NR2F1;NFATC2;NFATC1;SMAD6;PHOX2B;NFATC4;FOSL2;NR4A2;FOSL1;NR4A1;NR4A3;TFCP2;FUBP3;SP1;SP3;TCF4;TCF3;HNRNPC;MXD1;NFE2L1;TP73;ONECUT2;HNF4G;CTCF;HOXC1…	0.0431655	0.109019	-0.992638	1.48021e-05	-1.10166
22	F	GO:0000977	['POU6F1', 'NKX2-6', 'HMX3', 'CUX2', 'PHOX2A', 'ZBTB5', 'SNAI2', 'ACTN4', 'DUX1', 'CREB3', 'AIRE', 'ONECUT3', 'LMX1B', 'H2AFY', 'DEAF1', 'NR1I2', 'ZNF205', 'SNAI1', 'EOMES', 'ENO1', 'SP1', 'GLI1', 'HOXD4', 'PARP1', 'GLI3', 'HOXD8', 'IRF2', 'HOXB1', 'MYOD1', 'MYOG', 'MYOG', 'ATF2', 'FOSL2', 'NME1', 'GATA1', 'YBX3', 'HOXB9', 'CEBPB', 'EGR1', 'ATF1', 'ATF3', 'ATF6', 'RXRA', 'NFKB1', 'NR1D1', 'LMO2',…	RNA polymerase II regulatory region sequence-specific DNA binding (GO:0000977)	GO_Molecular_Function_2018	ATF1;BACH1;BACH2;ACTB;ELK3;ELK4;SOX3;CREB3L3;SOX18;CREB3L4;MYC;MYB;DPF2;SOX8;JUNB;HOXA5;MEF2A;NKX2-8;MEF2C;MEF2B;RFX2;RFX3;SOX11;ACTN4;RFX1;RUNX3;RUNX1;RFX7;RFX5;HOXB3;HOXB1;ATF6;CLOCK;TP53;ATF3;ZNF395;TXK;GATA5;GATA4;GATA2;GATA1;NHLH2;NHLH1;WBP2NL;NKX2-1;HOXC4;NKX2-5;JUN;EGR2;JUND;NFATC3;NR2F1;NFATC2;PBX2;NFATC1;PBX1;NFATC4;FOSL2;FOSL1;FUBP3;REL;HOXD4;HOXD3;HNRNPC;HOXD9;HOXD8;TP73;BARHL1;BARHL2;…	ATF1;FOXC1;CREB1;MYCN;RBBP4;NONO;MYC;RFX1;ACTB	BACH1;BACH2;ELK3;ELK4;SOX3;CREB3L3;SOX18;CREB3L4;MYB;DPF2;SOX8;JUNB;HOXA5;MEF2A;NKX2-8;MEF2C;MEF2B;RFX2;RFX3;SOX11;ACTN4;RUNX3;RUNX1;RFX7;RFX5;HOXB3;HOXB1;ATF6;CLOCK;TP53;ATF3;ZNF395;TXK;GATA5;GATA4;GATA2;GATA1;NHLH2;NHLH1;WBP2NL;NKX2-1;HOXC4;NKX2-5;JUN;EGR2;JUND;NFATC3;NR2F1;NFATC2;PBX2;NFATC1;PBX1;NFATC4;FOSL2;FOSL1;FUBP3;REL;HOXD4;HOXD3;HNRNPC;HOXD9;HOXD8;TP73;BARHL1;BARHL2;HNF4G;CTCF;HOXC11;H…	0.0430622	0.0827743	-0.677643	0.000168403	-0.760418
23	F	GO:0042803	['E2F8', 'CCDC66', 'TYW5', 'CRPPA', 'HELT', 'SMCHD1', 'SMIM1', 'KLRF2', 'HIP1', 'HIP1', 'UPK1A', 'DNM1L', 'DNM1L', 'STK25', 'PEX7', 'PDXK', 'PDXK', 'BHLHE40', 'HSPB6', 'ADAM10', 'IMPA2', 'TERT', 'MSTN', 'GIPC1', 'IKBKB', 'CASQ2', 'CHUK', 'ZBTB7B', 'AXIN1', 'SLC22A1', 'MID1', 'TOX3', 'FOXP2', 'SEPT4', 'MAP3K13', 'DAPK3', 'RIPK2', 'TBX1', 'DNPH1', 'ACTN4', 'VEGFD', 'BNIP3L', 'CUBN', 'CIDEA', 'UGT1A…	protein homodimerization activity (GO:0042803)	GO_Molecular_Function_2018	ROPN1B;FMR1;SLC4A1;PLOD1;IKZF3;CDH8;CDH7;CDH6;CDH5;STK10;CDH4;CDH3;SLK;GRB14;CREB3L3;CDH2;CDH1;AKT1;MAP3K9;PDK2;KCNH2;ACVR1;TPD52;PDGFRA;STARD3;BNIP3L;CASR;DGAT2;SLC30A8;MIGA2;MIGA1;ACTN2;TPM2;ACTN1;TPM1;DAPK3;ACSL6;ACTN4;FOXP3;HLA-G;TPST2;ERN1;TPST1;RRAGA;CLIP1;SLC9A7;CHMP4C;CHMP4A;PADI4;MASP1;IL6ST;ABCG4;ATF3;ABCG1;CSF1R;MTMR1;SHMT1;TARS;ADRB2;STK4;RASGRP1;CORO1A;RAP1GAP;DPP4;FXR1;FXR2;IRAK1;CD…	HSP90AA1;HSP90AB1;OXCT1;ACTN1;CHMP1A;TARS;IRAK3;FOXP3	ROPN1B;FMR1;SLC4A1;PLOD1;IKZF3;CDH8;CDH7;CDH6;CDH5;STK10;CDH4;CDH3;SLK;GRB14;CREB3L3;CDH2;CDH1;AKT1;MAP3K9;PDK2;KCNH2;ACVR1;TPD52;PDGFRA;STARD3;BNIP3L;CASR;DGAT2;SLC30A8;MIGA2;MIGA1;ACTN2;TPM2;TPM1;DAPK3;ACSL6;ACTN4;HLA-G;TPST2;ERN1;TPST1;RRAGA;CLIP1;SLC9A7;CHMP4C;CHMP4A;PADI4;MASP1;IL6ST;ABCG4;ATF3;ABCG1;CSF1R;MTMR1;SHMT1;ADRB2;STK4;RASGRP1;CORO1A;RAP1GAP;DPP4;FXR1;FXR2;IRAK1;CDH20;IRAK2;CDH22;M…	0.0421053	0.156377	-0.429095	0.00321671	-0.585472
24	F	GO:0001228	['NKX2-6', 'MSGN1', 'NKX6-3', 'F8W8V4', 'ETV2', 'ARNTL', 'MEIS1', 'NR5A2', 'SOX1', 'NFIB', 'E2F3', 'CDX4', 'CDX4', 'MEIS2', 'BACH1', 'IRF6', 'TFEC', 'ZBTB7B', 'PLSCR1', 'NKRF', 'SHOX', 'SHOX', 'TP73', 'FOXN1', 'SOX12', 'YY2', 'CLOCK', 'NKX2-8', 'MAFG', 'CRX', 'HOXC11', 'KLF4', 'FOXO3', 'TCF21', 'TLX2', 'DUX1', 'CREB3', 'AIRE', 'ZNF292', 'ZEB2', 'ONECUT3', 'DLX3', 'ZIC3', 'FOXD2', 'TBX19', 'MITF',…	transcriptional activator activity, RNA polymerase II transcription regulatory region sequence-specific binding (GO:0001228)	GO_Molecular_Function_2018	FOXA1;ATF1;NRL;RORA;ELK3;ELK4;HOXA10;YY2;CREB3L3;SALL2;SOX18;CREB3L4;MYC;MYB;HOXA1;SOX9;HOXA5;MEF2A;NKX2-8;NKX6-3;MEF2C;MEF2B;EBF1;MITF;EBF3;SOX11;EBF4;SOX12;RUNX1;MYCN;RFX5;HOXB3;HOXB2;HOXB1;ERG;ATF6;TP53;ATF3;DLX5;TXK;GATA5;GATA4;FOXO4;GATA2;ZNF24;GATA1;HIF1A;NHLH1;HOXC4;OTX2;OTX1;NKX2-5;ZNF300;TFAP2A;SMAD1;EGR2;TFAP2C;ESRRB;NFATC3;PBX2;NFATC1;PHOX2B;FOSL2;NR4A2;NR4A1;NR4A3;FUBP3;TLX2;SP1;MAFF;…	ATF1;FOXC2;FOXC1;CREB1;MYCN;MYC	FOXA1;NRL;RORA;ELK3;ELK4;HOXA10;YY2;CREB3L3;SALL2;SOX18;CREB3L4;MYB;HOXA1;SOX9;HOXA5;MEF2A;NKX2-8;NKX6-3;MEF2C;MEF2B;EBF1;MITF;EBF3;SOX11;EBF4;SOX12;RUNX1;RFX5;HOXB3;HOXB2;HOXB1;ERG;ATF6;TP53;ATF3;DLX5;TXK;GATA5;GATA4;FOXO4;GATA2;ZNF24;GATA1;HIF1A;NHLH1;HOXC4;OTX2;OTX1;NKX2-5;ZNF300;TFAP2A;SMAD1;EGR2;TFAP2C;ESRRB;NFATC3;PBX2;NFATC1;PHOX2B;FOSL2;NR4A2;NR4A1;NR4A3;FUBP3;TLX2;SP1;MAFF;REL;HOXD4;TCF4…	0.0416667	0.153869	-0.602914	0.00070054	-0.756783
25	F	GO:0016301	['PMS2P1', 'CDC7', 'PIK3CD', 'CHEK1', 'BCKDK', 'FAM20B', 'ULK1', 'CDKL5', 'PRKD3', 'CHEK2', 'ABL1', 'LYN', 'CCL3', 'BCR', 'PRPS2', 'SRC', 'SRC', 'PKM', 'PRPS1L1', 'TAF1', 'RPS6KB1', 'RPS6KB1', 'RPS6KB1', 'RPS6KB1', 'DGKA', 'MAPK1', 'MAPK1', 'WEE1', 'WEE1', 'WEE1', 'PKLR', 'AKT1', 'CIITA', 'PIK3CA', 'PIK3CA', 'PIK3CA', 'PIK3CA', 'PIK3CA', 'PIK3CA', 'PIK3CB', 'MTOR', 'MTOR', 'MTOR', 'MTOR', 'MTOR',…	kinase activity (GO:0016301)	GO_Molecular_Function_2018	RPS6KA3;RPS6KA6;RPS6KA5;RASSF2;RPS6KA2;RPS6KA1;AKT3;PDK4;AKT1;SOX9;PRKACA;PRKACB;PDK2;PDK1;ACVR1;CDKL2;PRKCG;PDGFRA;CDKL3;CSNK1G3;PRKCI;CSNK2A1;DAPK1;PRKCD;MMD2;PRKCA;CSNK1D;VRK1;CSNK1E;PRKD3;MAPKAPK2;ULK1;PRKCQ;PRKD2;TNIK;PRKD1;EPHA1;STK4;PRKCZ;STK3;IRAK1;PGK1;PGK2;IP6K1;IP6K3;FN3K;LYN;CHKB;CHKA;PTK2;CDK5;STK24;STK25;STK26;CDK2;MAP3K10;CDK12;CDK13;MAP3K11;DYRK3;PRKAG1;PIK3CD;PIK3CB;NMRK2;NMRK1;M…	PRKCI;CSNK1D;PRKACA;PRKCZ	RPS6KA3;RPS6KA6;RPS6KA5;RASSF2;RPS6KA2;RPS6KA1;AKT3;PDK4;AKT1;SOX9;PRKACB;PDK2;PDK1;ACVR1;CDKL2;PRKCG;PDGFRA;CDKL3;CSNK1G3;CSNK2A1;DAPK1;PRKCD;MMD2;PRKCA;VRK1;CSNK1E;PRKD3;MAPKAPK2;ULK1;PRKCQ;PRKD2;TNIK;PRKD1;EPHA1;STK4;STK3;IRAK1;PGK1;PGK2;IP6K1;IP6K3;FN3K;LYN;CHKB;CHKA;PTK2;CDK5;STK24;STK25;STK26;CDK2;MAP3K10;CDK12;CDK13;MAP3K11;DYRK3;PRKAG1;PIK3CD;PIK3CB;NMRK2;NMRK1;MAP4K1;SYK;MMD;MINK1;FN3KRP…	0.0373832	0.086251	0.0888822	0.99287	0.00263119
26	F	GO:0001085	['WWP2', 'TBX3', 'TBXT', 'KLF4', 'KDM1A', 'NFATC1', 'TBX6', 'FBP1', 'SPI1', 'CTNNB1', 'CTNNB1', 'CTNNB1', 'GBX2', 'GSC', 'EP300', 'SMAD4', 'MIXL1', 'TBX20', 'TEAD2', 'ZMIZ2', 'ID2', 'MIXL1', 'ZFPM2', 'TEAD3', 'RERE', 'TEAD4', 'ID4', 'PIAS2', 'PIAS4', 'PITX2', 'MAMSTR', 'ATN1', 'PIAS3', 'ZFPM1', 'ZMIZ1', 'PIAS1', 'ID2B', 'PITX1', 'PITX3', 'TEAD1', 'ID1', 'ID3', 'MTDH']	RNA polymerase II transcription factor binding (GO:0001085)	GO_Molecular_Function_2018	TCERG1;LDB1;LDB2;YY1;YY2;SIN3A;HNF4A;HEY2;PITX2;PITX1;TEAD2;TEAD4;MEF2A;EOMES;MEF2C;MEF2B;IFRD2;IFRD1;FOS;RBL2;CREB1;RBL1;NCOR1;TCERG1L;IFI27;PPARA;TP53;HDAC4;HDAC5;HDAC1;GATA5;GATA4;GATA2;GATA1;NEUROD1;NHLH2;MTA1;MTA2;MEF2D;TCF7L2;JUN;EGR2;SMAD3;STAT3;NFATC1;WWP2;TBX6;KLF4;HIPK2;GFI1B;SP1;ID2;ID1;NFE2L2	CREB1;NCOR1	TCERG1;LDB1;LDB2;YY1;YY2;SIN3A;HNF4A;HEY2;PITX2;PITX1;TEAD2;TEAD4;MEF2A;EOMES;MEF2C;MEF2B;IFRD2;IFRD1;FOS;RBL2;RBL1;TCERG1L;IFI27;PPARA;TP53;HDAC4;HDAC5;HDAC1;GATA5;GATA4;GATA2;GATA1;NEUROD1;NHLH2;MTA1;MTA2;MEF2D;TCF7L2;JUN;EGR2;SMAD3;STAT3;NFATC1;WWP2;TBX6;KLF4;HIPK2;GFI1B;SP1;ID2;ID1;NFE2L2	0.037037	0.0529988	-0.216039	0.515489	-0.269038
27	F	GO:0001012	['TXK', 'NKX2-1', 'NCOA1', 'ATXN3L', 'NCOR2', 'RB1', 'NCOR1P1', 'RBL1', 'NCOR1', 'RBL2']	RNA polymerase II regulatory region DNA binding (GO:0001012)	GO_Molecular_Function_2018	BARHL1;ATF1;BARHL2;RORC;RORA;RORB;HOXC10;CREB3L3;SALL2;CREB3L4;MEF2A;FOXD3;MEF2C;MEF2B;ACTN4;RUNX3;RUNX1;NR5A1;RBL2;CREB3;CREB1;RBL1;TFDP1;HOXB1;PPARA;ATF6;ATF3;PPARD;ASCL5;CEBPB;ASCL3;FOXC1;ASCL4;HLF;ATF6B;TXK;LEF1;GATA5;GATA4;AEBP1;GATA2;NR2C2;ASCL1;ASCL2;GATA1;RELA;RELB;PURB;RXRB;NHLH2;PURA;RXRA;CUX2;CUX1;NHLH1;MXI1;NKX2-1;E2F2;STAT6;MEF2D;E2F6;STOX1;MLXIP;TFAP2A;TFAP2B;CDX4;TFAP2C;TFAP2D;CDX2…	ATF1;FOXC1;CREB1	BARHL1;BARHL2;RORC;RORA;RORB;HOXC10;CREB3L3;SALL2;CREB3L4;MEF2A;FOXD3;MEF2C;MEF2B;ACTN4;RUNX3;RUNX1;NR5A1;RBL2;CREB3;RBL1;TFDP1;HOXB1;PPARA;ATF6;ATF3;PPARD;ASCL5;CEBPB;ASCL3;ASCL4;HLF;ATF6B;TXK;LEF1;GATA5;GATA4;AEBP1;GATA2;NR2C2;ASCL1;ASCL2;GATA1;RELA;RELB;PURB;RXRB;NHLH2;PURA;RXRA;CUX2;CUX1;NHLH1;MXI1;NKX2-1;E2F2;STAT6;MEF2D;E2F6;STOX1;MLXIP;TFAP2A;TFAP2B;CDX4;TFAP2C;TFAP2D;CDX2;TFAP2E;CDX1;PBX2…	0.0326087	0.0889228	-0.0690009	0.558729	-0.157924
28	F	GO:0035639	['PSMA6']	purine ribonucleoside triphosphate binding (GO:0035639)	GO_Molecular_Function_2018	HNRNPU;RPS6KA4;RPS6KA5;TUBB3;AKT3;PDK4;PAPOLA;PIM1;AKT1;GNAT1;PRKACB;PDK2;ACVR1;PRKCI;DAPK1;DAPK3;RUNX3;GEM;EEF1A1;RAB32;ERN1;ERN2;RRAGA;RAB31;RRAGB;BTK;SIK1;RAB38;SIK2;TSSK2;TP53;ARL8A;ABCG1;PI4K2A;ARL8B;BRSK1;GNAZ;BRSK2;HSPA4L;TWF2;TWF1;AK3;PDS5B;STK4;RHOBTB1;RHOBTB2;STK3;RHOT2;NUAK2;HSPH1;RHOT1;STK38;PGK1;STK38L;PGK2;MARK4;RAB6A;MYH10;MARK2;MARK1;ABCA1;ABCA2;RAB4A;HSPA4;NEK6;TNK1;GLUD1;GLUD2;R…	PRKCI;HSP90AA1;HSP90AB1;NEK6;IRAK3	HNRNPU;RPS6KA4;RPS6KA5;TUBB3;AKT3;PDK4;PAPOLA;PIM1;AKT1;GNAT1;PRKACB;PDK2;ACVR1;DAPK1;DAPK3;RUNX3;GEM;EEF1A1;RAB32;ERN1;ERN2;RRAGA;RAB31;RRAGB;BTK;SIK1;RAB38;SIK2;TSSK2;TP53;ARL8A;ABCG1;PI4K2A;ARL8B;BRSK1;GNAZ;BRSK2;HSPA4L;TWF2;TWF1;AK3;PDS5B;STK4;RHOBTB1;RHOBTB2;STK3;RHOT2;NUAK2;HSPH1;RHOT1;STK38;PGK1;STK38L;PGK2;MARK4;RAB6A;MYH10;MARK2;MARK1;ABCA1;ABCA2;RAB4A;HSPA4;TNK1;GLUD1;GLUD2;RHEB;STK26;B…	0.0308642	-0.0714522	0.208391	0.372684	0.279844
29	F	GO:0003677	['A0A0C4DFX4', 'A0A1B0GW55', 'A0A1W2PPK0', 'CPHXL', 'CPHXL', 'A0A2R8Y619', 'H3.Y', 'A0A3B3IU63', 'FAM170A', 'ZNF320', 'EME2', 'BDP1', 'MEIS3P1', 'MEIS3P1', 'ZNF840P', 'ZNF316', 'RBFOX3', 'ZNF860', 'SMCHD1', 'ZSCAN5B', 'ZNF233', 'ZNF98', 'DUXA', 'DUXA', 'ZFP92', 'ZNF729', 'ZNF726', 'ZNF716', 'MEIS3P2', 'MEIS3P2', 'ZNF785', 'DDX11L8', 'ZNF891', 'CENPX', 'NOTO', 'NOTO', 'ZNF724', 'ZNF727', 'ZNF705G'…	DNA binding (GO:0003677)	GO_Molecular_Function_2018	APP;HNRNPU;IKZF1;ZDHHC1;IKZF3;ELK4;SOX2;SOX3;SOX1;MYC;ZC3H12A;MYB;HOXA1;SOX8;SOX6;JUNB;HOXA5;TP63;MEF2A;NKX2-8;MEF2C;MEF2B;ZNF284;ZNF705D;ZNF705B;RFX2;RFX3;ZNF10;SOX12;RC3H2;RFX5;HOXB2;HOXB1;ZNF831;ATF6;CLOCK;TP53;ZNF395;HKR1;EPAS1;GATA4;ZNF24;GATA1;HIF1A;PRDM16;NKX2-1;HIVEP1;HIVEP3;NKX2-5;PPARGC1A;GTF2IRD2B;NFE2;JUN;GTF2IRD2;NR2F1;NFATC2;NR2F2;PBX4;TRERF1;PBX1;FLI1;NR2F6;RPS27;FUBP1;SNAI2;TP73;T…	FOXC2;FOXC1;MYCN;ZMYM4;MYC;MLLT1;FOXP3;TP63	APP;HNRNPU;IKZF1;ZDHHC1;IKZF3;ELK4;SOX2;SOX3;SOX1;ZC3H12A;MYB;HOXA1;SOX8;SOX6;JUNB;HOXA5;MEF2A;NKX2-8;MEF2C;MEF2B;ZNF284;ZNF705D;ZNF705B;RFX2;RFX3;ZNF10;SOX12;RC3H2;RFX5;HOXB2;HOXB1;ZNF831;ATF6;CLOCK;TP53;ZNF395;HKR1;EPAS1;GATA4;ZNF24;GATA1;HIF1A;PRDM16;NKX2-1;HIVEP1;HIVEP3;NKX2-5;PPARGC1A;GTF2IRD2B;NFE2;JUN;GTF2IRD2;NR2F1;NFATC2;NR2F2;PBX4;TRERF1;PBX1;FLI1;NR2F6;RPS27;FUBP1;SNAI2;TP73;TOP2A;ZNF1…	0.0305344	0.0587815	-0.267575	0.136339	-0.326356
30	F	GO:0019903	['PPP1R3G', 'MAP2K7', 'PPP6R2', 'REG1A', 'CSF1R', 'HSP90B1', 'CDH2', 'CD22', 'CD22', 'PPARG', 'CSK', 'GRB2', 'SIRPA', 'SIRPA', 'DLG4', 'IKBKE', 'MVP', 'VRK3', 'CADM4', 'PARD3', 'DLG3', 'KAT2A', 'TBK1', 'SHOC2', 'PPP1R3C', 'IRS2', 'PPME1', 'BAD', 'STYXL1', 'JUP', 'CTNNB1', 'CLEC12B']	protein phosphatase binding (GO:0019903)	GO_Molecular_Function_2018	MTMR3;FLT4;PIK3R2;IQGAP1;PIK3R1;MTMR4;ARPP19;STRN4;STRN3;SNX3;PPP3CB;ENSA;PPP6R3;STAT6;PDLIM4;PHACTR4;BOD1;STAT3;ATP2B4;DAB2IP;LILRB1;AP3B1;LILRB2;VRK3;SH3RF2;PPP1R3C;LCK;DLG4;TRAF3;STRN;MAPT;MET;TP53	STRN	MTMR3;FLT4;PIK3R2;IQGAP1;PIK3R1;MTMR4;ARPP19;STRN4;STRN3;SNX3;PPP3CB;ENSA;PPP6R3;STAT6;PDLIM4;PHACTR4;BOD1;STAT3;ATP2B4;DAB2IP;LILRB1;AP3B1;LILRB2;VRK3;SH3RF2;PPP1R3C;LCK;DLG4;TRAF3;MAPT;MET;TP53	0.030303	0.0749764	0.0748482		-0.00012824
31	F	GO:0000976	['ARNTL', 'PER2', 'SOX12', 'SUV39H1', 'PRKN', 'TBX18', 'JUN', 'TFAP2A', 'GATA1', 'EGR1', 'ATF3', 'ATF6', 'NFKB1', 'SFPQ', 'GATA3', 'DDIT3', 'SOX11', 'SOX11', 'ZNF93', 'SOX2', 'FOXK1', 'FOXK1', 'FOXK1', 'FOXK2', 'POU5F1', 'SOX4', 'HDAC1', 'NFE2L2', 'ZNF568', 'CRY2', 'ZNF658', 'CREB3L3', 'DUX4L9', 'ZNF605', 'ZNF709', 'FOXJ1', 'SIN3A', 'PITX2', 'NKX3-1', 'SUV39H2', 'DUX4', 'NR1I3', 'PER3', 'NR5A2', …	transcription regulatory region sequence-specific DNA binding (GO:0000976)	GO_Molecular_Function_2018	ATF1;RORC;JMJD1C;RORA;HR;RORB;YY1;SOX1;YY2;CREB3L3;SALL2;CREB3L4;SOX9;PITX2;MEF2A;MEF2C;MEF2B;SOX11;SOX12;ACTN4;RUNX3;RUNX1;PSPC1;HOXB1;ATF6;TP53;ATF3;ZNF395;GATA5;GATA4;AEBP1;GATA2;GATA1;NHLH2;NHLH1;ZNF704;NKX2-1;NKX2-2;TFAP2A;NFE2;TFAP2B;ZFHX3;TFAP2C;TFAP2D;SMAD3;TFAP2E;NONO;ESRRB;PBX2;PBX1;PHOX2B;FOSL2;PHOX2A;NR4A2;NR4A1;NR4A3;TFCP2;SP1;SP3;NFE2L3;REL;HOXD4;HOXD3;HOXD9;HOXD8;NFE2L1;SLC2A4RG;NF…	ATF1;FOXC1;CREB1;NONO	RORC;JMJD1C;RORA;HR;RORB;YY1;SOX1;YY2;CREB3L3;SALL2;CREB3L4;SOX9;PITX2;MEF2A;MEF2C;MEF2B;SOX11;SOX12;ACTN4;RUNX3;RUNX1;PSPC1;HOXB1;ATF6;TP53;ATF3;ZNF395;GATA5;GATA4;AEBP1;GATA2;GATA1;NHLH2;NHLH1;ZNF704;NKX2-1;NKX2-2;TFAP2A;NFE2;TFAP2B;ZFHX3;TFAP2C;TFAP2D;SMAD3;TFAP2E;ESRRB;PBX2;PBX1;PHOX2B;FOSL2;PHOX2A;NR4A2;NR4A1;NR4A3;TFCP2;SP1;SP3;NFE2L3;REL;HOXD4;HOXD3;HOXD9;HOXD8;NFE2L1;SLC2A4RG;NFE2L2;BARHL…	0.0291971	0.0551013	-0.162	0.452684	-0.217102
32	F	GO:0043565	['DUXB', 'LOC390937', 'A0A1W2PRP0', 'FOXO3B', 'HMX2', 'DPRX', 'NKX6-3', 'ARGFX', 'UNCX', 'DBX1', 'FOXI3', 'LEUTX', 'DLX3', 'NR1H2', 'M0R3H8', 'ARNTL', 'FOXE1', 'FOXE1', 'FOXE1', 'FOXE1', 'FOXE1', 'FOXE1', 'FOXE1', 'FOXN3', 'POLRMT', 'NR5A2', 'E2F3', 'CUX2', 'IRF6', 'ZNF263', 'TBX3', 'SHOX', 'SHOX', 'FOXN1', 'YY2', 'FOXP2', 'GSC2', 'CLOCK', 'NKX2-8', 'PAX4', 'TBX1', 'FOXO3', 'SNAI2', 'SNAI2', 'TLX…	sequence-specific DNA binding (GO:0043565)	GO_Molecular_Function_2018	HNRNPU;UBP1;NRL;RORA;MBD3L4;MBD3L5;HOXA13;IKZF3;SOX2;YY1;SALL1;YY2;SALL2;SALL3;SALL4;MYB;HOXA1;TP63;MEF2A;EOMES;ZNF440;NKX2-8;NKX6-3;MEF2C;MEF2B;ZNF705D;ZNF705B;ZFP69B;ZNF10;POU3F1;FOXP3;POU3F3;RFX5;ZNF558;HOXB2;ZNF557;ZNF831;ATF6;CLOCK;HKR1;DLX4;EPAS1;TCF7;GATA4;FOXO4;FOXO3;HOXB13;ZNF24;GATA1;HIF1A;NEUROD1;PRDM16;HIVEP1;ZKSCAN3;HIVEP3;NKX2-5;PPARGC1A;ZNF300;ESRRA;TFAP2A;NFE2;TFAP2B;SMAD3;ESRRB;N…	FOXC2;FOXC1;FOXP3;TP63	HNRNPU;UBP1;NRL;RORA;MBD3L4;MBD3L5;HOXA13;IKZF3;SOX2;YY1;SALL1;YY2;SALL2;SALL3;SALL4;MYB;HOXA1;MEF2A;EOMES;ZNF440;NKX2-8;NKX6-3;MEF2C;MEF2B;ZNF705D;ZNF705B;ZFP69B;ZNF10;POU3F1;POU3F3;RFX5;ZNF558;HOXB2;ZNF557;ZNF831;ATF6;CLOCK;HKR1;DLX4;EPAS1;TCF7;GATA4;FOXO4;FOXO3;HOXB13;ZNF24;GATA1;HIF1A;NEUROD1;PRDM16;HIVEP1;ZKSCAN3;HIVEP3;NKX2-5;PPARGC1A;ZNF300;ESRRA;TFAP2A;NFE2;TFAP2B;SMAD3;ESRRB;NR2F1;NR2F2;…	0.027972	0.101208	0.164197	0.820195	0.0629889
33	F	GO:0003714	['E2F8', 'HSBP1L1', 'CBX4', 'SAP18', 'BHLHE40', 'PRMT5', 'MEIS2', 'TCERG1', 'TFEC', 'HDAC3', 'HDAC3', 'HDAC3', 'RBFOX2', 'SIAH2', 'CBFA2T2', 'CBFA2T2', 'HR', 'MSC', 'TBL1X', 'CBFA2T3', 'CBFA2T3', 'NCOR1', 'NCOR1', 'NCOR1', 'NCOR1', 'PEX14', 'SAP30', 'E2F6', 'GMNN', 'HSBP1', 'CREG1', 'PIAS1', 'URI1', 'URI1', 'URI1', 'URI1', 'ZBTB7A', 'TDP2', 'ELANE', 'HOXC6', 'HSPA1A', 'RARA', 'THRB', 'SKI', 'SKI'…	transcription corepressor activity (GO:0003714)	GO_Molecular_Function_2018	TCERG1;LDB1;CDY1;NAB2;HNRNPU;UBP1;CTCF;TFCP2L1;ELK3;YY1;SOX3;SIN3B;SIN3A;JUNB;LMCD1;ZNF366;KLF12;BATF3;TLE2;TLE1;RBFOX2;PROX1;CBFA2T2;CBFA2T3;CDYL2;SAP30;PIAS1;AES;NCOR2;NCOR1;TCERG1L;TFEC;CDY2A;TRIB3;AJUBA;ATF3;SP100;HDAC3;HDAC1;TOB2;TOB1;RELB;DNAJB1;NEUROD2;MTA1;NSD1;MXI1;HSF4;BRD7;E2F6;ELANE;E2F7;RUNX1T1;E2F8;TFAP2B;SKOR2;CBX4;KCNIP3;NR2F2;WTIP;POU4F1;POU4F2;HIPK2;MAP3K10;HDGF;BCOR;RCOR3;MXD1;…	NCOR2;NCOR1	TCERG1;LDB1;CDY1;NAB2;HNRNPU;UBP1;CTCF;TFCP2L1;ELK3;YY1;SOX3;SIN3B;SIN3A;JUNB;LMCD1;ZNF366;KLF12;BATF3;TLE2;TLE1;RBFOX2;PROX1;CBFA2T2;CBFA2T3;CDYL2;SAP30;PIAS1;AES;TCERG1L;TFEC;CDY2A;TRIB3;AJUBA;ATF3;SP100;HDAC3;HDAC1;TOB2;TOB1;RELB;DNAJB1;NEUROD2;MTA1;NSD1;MXI1;HSF4;BRD7;E2F6;ELANE;E2F7;RUNX1T1;E2F8;TFAP2B;SKOR2;CBX4;KCNIP3;NR2F2;WTIP;POU4F1;POU4F2;HIPK2;MAP3K10;HDGF;BCOR;RCOR3;MXD1;RCOR2;RCOR1;…	0.0277778	0.063313	-0.409343	0.341544	-0.472656
34	F	GO:0004713	['MAP2K7', 'MUSK', 'DYRK3', 'JAK2', 'JAK2', 'JAK2', 'JAK2', 'JAK2', 'JAK2', 'JAK2', 'JAK2', 'JAK2', 'JAK2', 'JAK2', 'ABL1', 'ABL1', 'ABL1', 'ABL1', 'ABL1', 'ABL1', 'ABL1', 'ABL1', 'ABL1', 'ABL1', 'ABL1', 'ABL1', 'EGFR', 'EGFR', 'EGFR', 'EGFR', 'EGFR', 'EGFR', 'EGFR', 'EGFR', 'EGFR', 'EGFR', 'EGFR', 'ERBB2', 'ERBB2', 'NTRK1', 'NTRK1', 'INSR', 'INSR', 'LCK', 'LCK', 'LCK', 'LCK', 'LCK', 'LCK', 'LCK'…	protein tyrosine kinase activity (GO:0004713)	GO_Molecular_Function_2018	EPHB6;ALK;DDR1;ITK;FLT1;DYRK2;FLT3;FLT4;SLA;SLA2;FGF1;FGF2;IGF1R;FGF4;FGF5;FGF6;ZMYM2;FGF8;FGF9;KDR;EPHB2;EPHB1;EPHB4;EPHB3;PDGFRB;PDGFRA;HSP90AA1;SYK;EPHA8;INSRR;MATK;FGR;ZAP70;HCK;LCK;PEAK1;KIT;BTK;ROR1;ROR2;EPHA1;MET;DDR2;CSF1R;LTK;SRC;TXK;MST1R;CUX1;FGF20;PTK2B;CSK;STAT5A;LYN;STAT5B;TIE1;TNK2;TNK1;ERLIN2;PTK2;FGF17;CLK1;FGF16;WEE1;FER;TEC;FES;FGF18;GRB2;TEK;GRAP;FGFR4;FGFR3;FGFR2	HSP90AA1;ERLIN2	EPHB6;ALK;DDR1;ITK;FLT1;DYRK2;FLT3;FLT4;SLA;SLA2;FGF1;FGF2;IGF1R;FGF4;FGF5;FGF6;ZMYM2;FGF8;FGF9;KDR;EPHB2;EPHB1;EPHB4;EPHB3;PDGFRB;PDGFRA;SYK;EPHA8;INSRR;MATK;FGR;ZAP70;HCK;LCK;PEAK1;KIT;BTK;ROR1;ROR2;EPHA1;MET;DDR2;CSF1R;LTK;SRC;TXK;MST1R;CUX1;FGF20;PTK2B;CSK;STAT5A;LYN;STAT5B;TIE1;TNK2;TNK1;PTK2;FGF17;CLK1;FGF16;WEE1;FER;TEC;FES;FGF18;GRB2;TEK;GRAP;FGFR4;FGFR3;FGFR2	0.027027	0.125339	0.325855	0.622574	0.200516
35	F	GO:0051020	['CLTA', 'POU4F1', 'PTPRN', 'SH3GL1', 'PPP1R9A', 'PREB']	GTPase binding (GO:0051020)	GO_Molecular_Function_2018	ASAP3;AGAP2;AGAP1;ASAP1;AGAP4;AGAP3;ASAP2;FNBP1L;FGD5;FGD6;FLNA;RILP;PAK2;SPTBN1;ABCA1;HSP90AA1;BNIP3;APLP2;ARAP2;ARAP3;ACAP3;PEX5L;ACAP2;ACAP1;RILPL2;AGAP6;ATG16L1;RILPL1;RRAGB;AGAP5;GNB2;GNB1;PEX5;GNB3;ULK1;SMAP2;SMAP1	HSP90AA1	ASAP3;AGAP2;AGAP1;ASAP1;AGAP4;AGAP3;ASAP2;FNBP1L;FGD5;FGD6;FLNA;RILP;PAK2;SPTBN1;ABCA1;BNIP3;APLP2;ARAP2;ARAP3;ACAP3;PEX5L;ACAP2;ACAP1;RILPL2;AGAP6;ATG16L1;RILPL1;RRAGB;AGAP5;GNB2;GNB1;PEX5;GNB3;ULK1;SMAP2;SMAP1	0.027027	0.0402631	0.230296		0.190033
36	F	GO:1990837	['ABL1', 'LMNB1', 'ARNT', 'AHR', 'HCFC1', 'SUB1', 'HNRNPU', 'HNRNPU', 'TARDBP', 'NEUROG1', 'DUX4', 'KDM5B', 'HNRNPAB', 'HNRNPDL', 'HNRNPD']	sequence-specific double-stranded DNA binding (GO:1990837)	GO_Molecular_Function_2018	KDM3A;KDM3B;HDAC1;RORC;HNRNPU;JMJD1C;RORA;HR;RORB;GATA1;ELK3;PURB;PURA;CREB3L3;SIN3A;PITX2;MTA2;MEF2D;NKX3-1;MEF2A;TFAP2A;NFE2;MEF2C;MEF2B;NONO;MBD2;SOX11;SOX12;POU5F1;PER2;NR5A1;PER1;SFPQ;NR5A2;PER3;PSPC1;NFE2L3;MAPT;PPARA;ATF6;ATF3;NFE2L1;NFE2L2;PPARD	NONO	KDM3A;KDM3B;HDAC1;RORC;HNRNPU;JMJD1C;RORA;HR;RORB;GATA1;ELK3;PURB;PURA;CREB3L3;SIN3A;PITX2;MTA2;MEF2D;NKX3-1;MEF2A;TFAP2A;NFE2;MEF2C;MEF2B;MBD2;SOX11;SOX12;POU5F1;PER2;NR5A1;PER1;SFPQ;NR5A2;PER3;PSPC1;NFE2L3;MAPT;PPARA;ATF6;ATF3;NFE2L1;NFE2L2;PPARD	0.0227273	0.0343495	-0.440999		-0.475348
37	F	GO:0005096	['ARHGAP42', 'AGAP5', 'MYO9A', 'RASA4B', 'DNM1L', 'CDC42EP2', 'GNB5', 'NRP1', 'RGS12', 'ARHGEF11', 'RGS16', 'RGS5', 'SGSM2', 'SGSM2', 'PLXNB1', 'SIPA1L1', 'ARHGAP6', 'SRGAP3', 'RASA4', 'RASA4', 'RGS14', 'RGS10', 'RGS10', 'ADGRB3', 'SIPA1L3', 'EVI5', 'SRGAP2', 'SRGAP2', 'SRGAP2', 'ADAP1', 'ADAP1', 'RP2', 'RP2', 'RP2', 'RP2', 'RGS9', 'RGS20', 'RGS11', 'FAM13A', 'ARHGEF15', 'AGFG2', 'RASAL1', 'WNT11…	GTPase activator activity (GO:0005096)	GO_Molecular_Function_2018	PREX2;RGS4;SYDE2;ARHGAP44;RGS5;PREX1;SYDE1;ARHGAP42;RGS3;SYNGAP1;OPHN1;RGS8;TBC1D10A;RGS6;RGS7;TBC1D10B;USP6;RALGAPA1;RALGAPA2;APLP2;STARD8;ARHGAP45;ACAP3;ACAP2;ACAP1;ADGRB3;TBC1D28;TBC1D26;AGAP2;AGAP1;RASAL1;ARHGAP17;PIK3R2;AGAP4;RASAL2;AGAP3;IQGAP1;ARHGAP15;RASAL3;RAP1GAP;RASGRP3;ARHGAP22;RIC8A;RIC8B;SRGAP3;A2M;TBC1D17;SRGAP1;TBC1D15;RAP1GAP2;RABGAP1L;JUN;STARD13;ARHGAP29;ARHGAP26;ARHGAP24;ARHG…	RABGAP1L;RABGAP1	PREX2;RGS4;SYDE2;ARHGAP44;RGS5;PREX1;SYDE1;ARHGAP42;RGS3;SYNGAP1;OPHN1;RGS8;TBC1D10A;RGS6;RGS7;TBC1D10B;USP6;RALGAPA1;RALGAPA2;APLP2;STARD8;ARHGAP45;ACAP3;ACAP2;ACAP1;ADGRB3;TBC1D28;TBC1D26;AGAP2;AGAP1;RASAL1;ARHGAP17;PIK3R2;AGAP4;RASAL2;AGAP3;IQGAP1;ARHGAP15;RASAL3;RAP1GAP;RASGRP3;ARHGAP22;RIC8A;RIC8B;SRGAP3;A2M;TBC1D17;SRGAP1;TBC1D15;RAP1GAP2;JUN;STARD13;ARHGAP29;ARHGAP26;ARHGAP24;ARHGAP33;ARHG…	0.0188679	0.2443	0.180316	0.81949	-0.0639838
38	F	GO:0051015	['SHTN1', 'XIRP2', 'MYH7B', 'ESPN', 'MYO1C', 'HIP1', 'TULP1', 'BIN1', 'FSCN2', 'VILL', 'ZNF185', 'ACTN4', 'ACTN4', 'MYO1B', 'WDR1', 'HIP1R', 'AVIL', 'NEBL', 'MYO1D', 'SVIL', 'FMNL1', 'ABL1', 'EGFR', 'SPTA1', 'GSN', 'TPM2', 'VIL1', 'VIL1', 'VIL1', 'TPM1', 'MYH3', 'SPTB', 'ACTN1', 'MYL4', 'MYH1', 'MYH7', 'MYH6', 'MYH8', 'EEF2', 'LCP1', 'LCP1', 'ANXA8', 'EZR', 'FLNA', 'FLNA', 'FLNA', 'FLNA', 'CFL1',…	actin filament binding (GO:0051015)	GO_Molecular_Function_2018	HIP1;ESPN;MYPN;TRIOBP;MYBPHL;MYO18A;ACTR3;MYBPC3;MYBPC1;MYBPC2;TPM2;ACTN1;TNNC1;TNNC2;TPM1;MYO7A;ACTN4;SPTB;MYL4;CACNB2;MYH9;MACF1;TWF2;TWF1;TULP1;IQGAP2;CORO1A;AIF1;ADD1;CORO1B;CORO1C;ADD2;SPTA1;ABLIM1;ESPNL;ABLIM2;SCIN;ABLIM3;MICALL2;MYH14;FLNA;TNNI3;MYH10;NEBL;HIP1R;AIF1L;VIL1;MYO1D;CAMSAP3;MYO1E;FMNL1;MYO1B;CORO6	ACTN1	HIP1;ESPN;MYPN;TRIOBP;MYBPHL;MYO18A;ACTR3;MYBPC3;MYBPC1;MYBPC2;TPM2;TNNC1;TNNC2;TPM1;MYO7A;ACTN4;SPTB;MYL4;CACNB2;MYH9;MACF1;TWF2;TWF1;TULP1;IQGAP2;CORO1A;AIF1;ADD1;CORO1B;CORO1C;ADD2;SPTA1;ABLIM1;ESPNL;ABLIM2;SCIN;ABLIM3;MICALL2;MYH14;FLNA;TNNI3;MYH10;NEBL;HIP1R;AIF1L;VIL1;MYO1D;CAMSAP3;MYO1E;FMNL1;MYO1B;CORO6	0.0188679	0.0890607	0.215492		0.126431
39	F	GO:0030695	['WASL', 'KRIT1', 'RGS12', 'IPO7', 'WAS', 'SIRPA', 'RALGDS', 'RALGDS', 'RUNDC3A', 'RIMS1', 'PCP2', 'RIN2', 'DNAJA3', 'ARL2BP', 'GPSM3']	GTPase regulator activity (GO:0030695)	GO_Molecular_Function_2018	IPO5;PREX2;RGS4;SYDE2;ARHGAP44;RGS5;PREX1;SYDE1;ARHGAP42;RGS3;SYNGAP1;OPHN1;RGS8;TBC1D10A;RGS6;RGS7;TBC1D10B;USP6;RALGAPA1;RALGAPA2;APLP2;STARD8;ARHGAP45;ACAP3;ACAP2;ACAP1;ADGRB3;TBC1D28;RIN2;TBC1D26;AGAP2;AGAP1;RASAL1;ARHGAP17;PIK3R2;AGAP4;RASAL2;AGAP3;IQGAP1;IQGAP2;ARHGAP15;RASAL3;RAP1GAP;RASGRP3;ARHGAP22;RIC8A;RIC8B;SRGAP3;A2M;TBC1D17;RALGDS;SRGAP1;TBC1D15;RAP1GAP2;RABGAP1L;JUN;STARD13;TNK2;AR…	RABGAP1L;RABGAP1	IPO5;PREX2;RGS4;SYDE2;ARHGAP44;RGS5;PREX1;SYDE1;ARHGAP42;RGS3;SYNGAP1;OPHN1;RGS8;TBC1D10A;RGS6;RGS7;TBC1D10B;USP6;RALGAPA1;RALGAPA2;APLP2;STARD8;ARHGAP45;ACAP3;ACAP2;ACAP1;ADGRB3;TBC1D28;RIN2;TBC1D26;AGAP2;AGAP1;RASAL1;ARHGAP17;PIK3R2;AGAP4;RASAL2;AGAP3;IQGAP1;IQGAP2;ARHGAP15;RASAL3;RAP1GAP;RASGRP3;ARHGAP22;RIC8A;RIC8B;SRGAP3;A2M;TBC1D17;RALGDS;SRGAP1;TBC1D15;RAP1GAP2;JUN;STARD13;TNK2;ARHGAP29;AR…	0.0173913	0.24734	0.180316	0.807175	-0.067024
40	F	GO:0008017	['CCDC187', 'CCDC66', 'E7EWF7', 'DCDC1', 'KIF2A', 'EML1', 'EML1', 'KRIT1', 'DYNC1I1', 'MID1', 'BIRC5', 'OGG1', 'RGS14', 'DCX', 'DCX', 'PRC1', 'ZNF207', 'ZNF207', 'GAS2', 'CLASP2', 'PEX14', 'KATNA1', 'DYSF', 'TPPP', 'GABARAP', 'VAPB', 'MAP4K4', 'EML2', 'FTCD', 'FTCD', 'GAS8', 'APC2', 'CRYAB', 'PRNP', 'GAPDH', 'S100A8', 'S100A9', 'POLB', 'NEFM', 'FES', 'GLI1', 'MAPT', 'MAPT', 'MAPT', 'MAPT', 'MAPT'…	microtubule binding (GO:0008017)	GO_Molecular_Function_2018	MAST2;FMR1;MAP1LC3A;KIF5C;MAP1LC3C;KIF5B;KIF5A;KIF1C;KIF1B;NDEL1;SUN2;DST;SGIP1;EML1;DNM1;EML2;DNM2;EML3;DNM3;EML4;CLIP2;EML5;CLIP1;EML6;NAV3;KIFC2;MAPRE3;KIFC3;ARHGEF2;MAPT;MAPRE1;SAXO1;GAPDH;MAPRE2;SAXO2;HDGFL3;MACF1;RGS14;ABRAXAS2;NDRG1;CAMSAP1;CAMSAP2;MAP2;KATNA1;TPPP;MAP4;MARK4;MX2;NDE1;MX1;HOOK3;RAB11A;CCDC88B;REEP1;CAMSAP3;CCDC88A;HOOK2;APC;HOOK1;KIF4B;KIF4A;CCDC88C;FGF13	MAPRE1	MAST2;FMR1;MAP1LC3A;KIF5C;MAP1LC3C;KIF5B;KIF5A;KIF1C;KIF1B;NDEL1;SUN2;DST;SGIP1;EML1;DNM1;EML2;DNM2;EML3;DNM3;EML4;CLIP2;EML5;CLIP1;EML6;NAV3;KIFC2;MAPRE3;KIFC3;ARHGEF2;MAPT;SAXO1;GAPDH;MAPRE2;SAXO2;HDGFL3;MACF1;RGS14;ABRAXAS2;NDRG1;CAMSAP1;CAMSAP2;MAP2;KATNA1;TPPP;MAP4;MARK4;MX2;NDE1;MX1;HOOK3;RAB11A;CCDC88B;REEP1;CAMSAP3;CCDC88A;HOOK2;APC;HOOK1;KIF4B;KIF4A;CCDC88C;FGF13	0.015873	0.0659035	-0.321554		-0.387457
41	F	GO:0046872	['NUDT4B', 'ZNF724', 'A0A087WUV0', 'RNF213', 'A0A0B4J293', 'A0A0D9SFW1', 'TEX13C', 'TEX13D', 'KLF18', 'A0A0U1RQK1', 'CENPVL1', 'CENPVL3', 'CRYAA2', 'ZC3H11B', 'LMLN2', 'LITAFD', 'A0A1W2PQL4', 'TMEM129', 'FEZF1', 'FAM170A', 'PXDNL', 'MEX3A', 'ZBTB7C', 'ZC3H12D', 'ZNF320', 'ZNF804B', 'MBLAC1', 'CARNS1', 'RNF222', 'ZNF840P', 'ANTXRL', 'TRABD2B', 'ZNF316', 'ZSCAN5C', 'ZNF860', 'RNF227', 'AGAP5', 'WTI…	metal ion binding (GO:0046872)	GO_Molecular_Function_2018	SPARC;MT1M;IHH;PKD2L1;CDH8;SLC8A1;CDH7;RPH3A;COMP;CDH6;CDH5;CDH4;MT2A;CDH3;CDH2;CDH1;PAPOLG;PAPOLA;CHP2;CAPN1;PRSS3;PRKACB;TPD52;CASR;EML1;GEM;ERN1;ERN2;CLIP1;MTHFD2;SPARCL1;MT1G;SIK1;ADAM8;PADI4;SIK2;MASP1;ASTN2;MT1B;TSSK2;PI4K2A;S100A7;BRSK1;BRSK2;DHH;HPCA;ITPR1;ITPR2;C2CD4A;C2CD4B;FBLN1;IQGAP1;RASGRP2;STK4;RASGRP1;STK3;RASGRP3;NUAK2;SCIN;SCUBE1;CDH20;CDH22;STK38;STK38L;PCDHA4;CDH26;PCDHA7;MARK…	NEK6;IRAK3	SPARC;MT1M;IHH;PKD2L1;CDH8;SLC8A1;CDH7;RPH3A;COMP;CDH6;CDH5;CDH4;MT2A;CDH3;CDH2;CDH1;PAPOLG;PAPOLA;CHP2;CAPN1;PRSS3;PRKACB;TPD52;CASR;EML1;GEM;ERN1;ERN2;CLIP1;MTHFD2;SPARCL1;MT1G;SIK1;ADAM8;PADI4;SIK2;MASP1;ASTN2;MT1B;TSSK2;PI4K2A;S100A7;BRSK1;BRSK2;DHH;HPCA;ITPR1;ITPR2;C2CD4A;C2CD4B;FBLN1;IQGAP1;RASGRP2;STK4;RASGRP1;STK3;RASGRP3;NUAK2;SCIN;SCUBE1;CDH20;CDH22;STK38;STK38L;PCDHA4;CDH26;PCDHA7;MARK…	0.0126582	0.209846	0.348602	0.670968	0.138756
42	F	GO:0003779	['WASHC1', 'WASH4P', 'MYO1G', 'MYO9A', 'WASH3P', 'H0Y858', 'H7C5I2', 'MYO1F', 'ABLIM1', 'ENC1', 'GIPC1', 'FSCN2', 'SPTBN2', 'INPPL1', 'MEFV', 'EPB41L2', 'WIPF1', 'ACTN4', 'GMFG', 'DIAPH1', 'DIAPH2', 'OPHN1', 'PHACTR2', 'AVIL', 'FLNB', 'MICAL2', 'MICAL2', 'MICAL2', 'KLHL2', 'FAM107A', 'ANG', 'ANG', 'ALDOA', 'ITGB1', 'GSN', 'GSN', 'TPM2', 'TPM1', 'MAPT', 'MAPT', 'MAPT', 'EPB41', 'SPTB', 'DMD', 'DMD…	actin binding (GO:0003779)	GO_Molecular_Function_2018	HIP1;HNRNPU;FHL3;ESPN;MYPN;TRIOBP;MYBPHL;BCL7B;MYO18A;CCR5;PHACTR4;ACTR3;MYBPC3;MYBPC1;MYBPC2;TPM2;ACTN1;TNNC1;TNNC2;TPM1;MYO7A;ACTN4;SPTB;MYL4;CACNB2;SYNPO2L;MYL3;KCNMA1;MYH9;MAPT;ALDOA;UTRN;MACF1;SPTBN4;PLEKHH2;SYNPO2;HPCA;TWF2;TWF1;TULP1;IQGAP2;CORO1A;AIF1;ADD1;CORO1B;CORO1C;ADD2;SPTA1;ABLIM1;ESPNL;ABLIM2;SCIN;ABLIM3;MICALL2;TNNI2;MYH14;FLNA;TNNI3;DMD;FLNB;PDLIM5;GBP1;MYH10;NEBL;NOS3;RDX;HIP1R…	ACTN1	HIP1;HNRNPU;FHL3;ESPN;MYPN;TRIOBP;MYBPHL;BCL7B;MYO18A;CCR5;PHACTR4;ACTR3;MYBPC3;MYBPC1;MYBPC2;TPM2;TNNC1;TNNC2;TPM1;MYO7A;ACTN4;SPTB;MYL4;CACNB2;SYNPO2L;MYL3;KCNMA1;MYH9;MAPT;ALDOA;UTRN;MACF1;SPTBN4;PLEKHH2;SYNPO2;HPCA;TWF2;TWF1;TULP1;IQGAP2;CORO1A;AIF1;ADD1;CORO1B;CORO1C;ADD2;SPTA1;ABLIM1;ESPNL;ABLIM2;SCIN;ABLIM3;MICALL2;TNNI2;MYH14;FLNA;TNNI3;DMD;FLNB;PDLIM5;GBP1;MYH10;NEBL;NOS3;RDX;HIP1R;KLHL1…	0.0119048	0.0812338	0.215492		0.134258
43	F	GO:0046982	['TAF11L7', 'TAF11L4', 'TAF11L13', 'TAF11L14', 'TAF11L12', 'TAF11L11', 'TAF11L9', 'LINC02218', 'TAF11L3', 'A0A2R8Y619', 'H3.Y', 'A0A3B3IU63', 'A6NLC8', 'BTBD11', 'TAF4', 'ARNTL', 'SYT5', 'PIK3R2', 'MEIS1', 'PRMT5', 'IKBKB', 'CHUK', 'MID1', 'FOXP2', 'CFLAR', 'MAFG', 'BCL2L11', 'BUD23', 'CXCL13', 'BNIP3L', 'SOX15', 'TLR2', 'UGT1A9', 'SNX2', 'HIST1H2BK', 'HIP1R', 'H2AFY', 'HYPM', 'CRLF1', 'SUPT3H', …	protein heterodimerization activity (GO:0046982)	GO_Molecular_Function_2018	TOP2A;ROPN1B;PGLYRP4;TOP2B;TENM1;ARF1;PGLYRP3;TENM2;HIP1;TENM3;TENM4;FMR1;HEXB;HEXA;ADRA1B;IKZF3;ADRA1A;CREB3L3;KRT25;TEAD2;TPD52;MEF2A;BNIP3L;PRMT8;MEF2C;MIGA2;MIGA1;ITGA3;RALGAPA1;RALGAPA2;NCOA3;TPM2;TCF12;TPM1;IRAK3;FOS;RRAGA;TUBB2B;RRAGB;TFDP3;ATF6;ABCG4;TP53;ATF3;ABCG1;CEBPB;EPAS1;TXLNG;PIK3R2;ADRB1;NR2C2;CLCN3;HIF1A;ADD1;RELA;ADD2;ADCY5;NEUROD1;FXR1;NEUROD2;SCGB1D1;RXRA;FXR2;SCUBE1;IRAK1;IR…	IRAK3	TOP2A;ROPN1B;PGLYRP4;TOP2B;TENM1;ARF1;PGLYRP3;TENM2;HIP1;TENM3;TENM4;FMR1;HEXB;HEXA;ADRA1B;IKZF3;ADRA1A;CREB3L3;KRT25;TEAD2;TPD52;MEF2A;BNIP3L;PRMT8;MEF2C;MIGA2;MIGA1;ITGA3;RALGAPA1;RALGAPA2;NCOA3;TPM2;TCF12;TPM1;FOS;RRAGA;TUBB2B;RRAGB;TFDP3;ATF6;ABCG4;TP53;ATF3;ABCG1;CEBPB;EPAS1;TXLNG;PIK3R2;ADRB1;NR2C2;CLCN3;HIF1A;ADD1;RELA;ADD2;ADCY5;NEUROD1;FXR1;NEUROD2;SCGB1D1;RXRA;FXR2;SCUBE1;IRAK1;IRAK2;KA…	0.0108696	0.0589229	0.547797		0.488874
44	F	GO:0017111	['DDX3X', 'ENTPD6', 'ENTPD3', 'DHX9', 'ENTPD8', 'NTPCR', 'ENTPD2']	nucleoside-triphosphatase activity (GO:0017111)	GO_Molecular_Function_2018	RAB3B;EIF4A2;EIF4A1;RAB3C;RAB3A;RAB3D;RAB43;RAB41;KIF5C;KIF5B;ARHGDIB;KIF5A;GNAT1;GEM;EEF1A1;RAB32;RRAGA;MYL6;RAB31;DDX39A;KATNAL1;RAB36;DDX39B;RRAGB;RAB34;EEF1A2;RAB38;ARL8A;ARL8B;MACF1;GNAZ;RAB5B;RAB5C;SAR1B;HSPA4L;KLC1;GSPT2;RAP1GAP;RHOBTB1;GSPT1;RHOBTB2;RHOT2;HSPH1;RHOT1;RRAS;MYH14;RAB6A;RAB6B;MYH10;ABCA1;ABCA2;RAB4A;TOR1A;RAB4B;HSPA4;ABCA4;RABL2A;RABL2B;ABCA7;TOR1B;GNL3L;GNAL;RHEB;KIF4B;GNB2…	HSP90AA1	RAB3B;EIF4A2;EIF4A1;RAB3C;RAB3A;RAB3D;RAB43;RAB41;KIF5C;KIF5B;ARHGDIB;KIF5A;GNAT1;GEM;EEF1A1;RAB32;RRAGA;MYL6;RAB31;DDX39A;KATNAL1;RAB36;DDX39B;RRAGB;RAB34;EEF1A2;RAB38;ARL8A;ARL8B;MACF1;GNAZ;RAB5B;RAB5C;SAR1B;HSPA4L;KLC1;GSPT2;RAP1GAP;RHOBTB1;GSPT1;RHOBTB2;RHOT2;HSPH1;RHOT1;RRAS;MYH14;RAB6A;RAB6B;MYH10;ABCA1;ABCA2;RAB4A;TOR1A;RAB4B;HSPA4;ABCA4;RABL2A;RABL2B;ABCA7;TOR1B;GNL3L;GNAL;RHEB;KIF4B;GNB2…	0.00649351	-0.0065005	0.230296		0.236796
