# Supplementary material for: Paralog dependency indirectly affects the robustness of human cells
Source: Mol Syst Biol. 2019 Sep 24;15(9):e8871. doi: 10.15252/msb.20198871 (PMC6757259; doi:10.15252/msb.20198871)
Supplement: Supplementary file 17 — Source Data for Figure 5 [file MSB-15-e8871-s015.xlsx]

## Sheet: A
	# of interactions (log2 scale)	CS mean	FPKM (log2 scale)	gene id	gene name
0	3.16096	0.570297	8.77351	ENSG00000000003	TSPAN6
1	1.58496	0.504302	0.056651	ENSG00000000005	TNMD
2	5.03841	-0.591306	6.24818	ENSG00000000419	DPM1
3	3.13339	0.465991	3.98395	ENSG00000000457	SCYL3
4	2.76178	0.314633	8.11517	ENSG00000000460	C1orf112
5	3.90689	0.311868	0.603929	ENSG00000000938	FGR
6	3.61441	0.459014	4.67987	ENSG00000000971	CFH
7	3.01118	0.346272	13.0765	ENSG00000001036	FUCA2
8	4.78966	-0.667005	9.26673	ENSG00000001167	NFYA
9	1.79248	0.626597	10.5139	ENSG00000001461	NIPAL3
10	5.029	-3.09985	14.2081	ENSG00000001497	LAS1L
11	1.58496	0.234287	4.63661	ENSG00000001561	ENPP4
12	1.79248	0.0145083	7.58547	ENSG00000001617	SEMA3F
13	8.29338	0.612567	1.23194	ENSG00000001626	CFTR
14	2.08496	0.280638	15.6651	ENSG00000001629	ANKIB1
15	5.1496	0.265409	15.5589	ENSG00000002330	BAD
16	3.52764	0.0593132	12.7719	ENSG00000002549	LAP3
17	3.35022	0.69396	12.8813	ENSG00000002586	CD99
18	0.792481	0.51333	1.432	ENSG00000002587	HS3ST1
19	0.5	0.198915	1.48573	ENSG00000002726	AOC1
20	2.29248	0.630109	0.5529	ENSG00000002745	WNT16
21	3.42275	0.515365	1.75204	ENSG00000002746	HECW1
22	5.49363	0.0276804	21.5503	ENSG00000002822	MAD1L1
23	5.61441	0.453466	11.0561	ENSG00000002834	LASP1
24	3.08496	0.561839	10.5247	ENSG00000002919	SNX11
25	2.16096	0.412305	1.22771	ENSG00000002933	TMEM176A
26	2.6427	0.4345	15.4507	ENSG00000003056	M6PR
27	0.5	0.489505	3.0786	ENSG00000003137	CYP26B1
28	3.5222	0.43244	5.05203	ENSG00000003147	ICA1
29	2.74593	0.559638	13.5981	ENSG00000003393	ALS2
30	4.75686	0.460999	3.65546	ENSG00000003400	CASP10
31	1.29248	0.439387	10.1391	ENSG00000003436	TFPI
32	3.51118	-0.338476	0.377186	ENSG00000003509	NDUFAF7
33	3.16096	0.44533	1.4108	ENSG00000003987	MTMR7
34	3.0222	0.335087	4.02082	ENSG00000003989	SLC7A2
35	1.95345	0.405898	9.00879	ENSG00000004399	PLXND1
36	4.51809	-1.67176	14.112	ENSG00000004455	AK2
37	1.29248	0.497873	1.3077	ENSG00000004468	CD38
38	5.88657	0.226755	20.6022	ENSG00000004478	FKBP4
39	8.08445	-0.30611	13.888	ENSG00000004487	KDM1A
40	3.32193	0.354175	6.55701	ENSG00000004660	CAMKK1
41	4.74593	0.599453	12.1125	ENSG00000004700	RECQL
42	2.45345	0.439393	1.01457	ENSG00000004776	HSPB6
43	1.58496	-0.16881	7.17238	ENSG00000004777	ARHGAP33
44	4.50141	-1.56876	12.9634	ENSG00000004779	NDUFAB1
45	2.08496	0.600764	2.17238	ENSG00000004799	PDK4
46	2.45345	0.5828	0.414559	ENSG00000004809	SLC22A16
47	3.29248	0.105583	1.6913	ENSG00000004838	ZMYND10
48	1.58496	-0.176476	0.474807	ENSG00000004846	ABCB5
49	2.08496	0.48122	0.350094	ENSG00000004848	ARX
50	5.78445	0.0680477	13.3485	ENSG00000004864	SLC25A13
51	6.13981	-3.10843	10.3044	ENSG00000004897	CDC27
52	2.08496	0.504772	0.407468	ENSG00000004948	CALCR
53	5.15814	0.245248	13.1643	ENSG00000004961	HCCS
54	6.94309	0.344051	14.3561	ENSG00000004975	DVL2
55	0.792481	0.46474	5.28375	ENSG00000005001	PRSS22
56	6.7526	-2.45915	12.5278	ENSG00000005007	UPF1
57	3	0.636659	11.7562	ENSG00000005020	SKAP2
58	6.67823	-0.3299	10.1625	ENSG00000005022	SLC25A5
59	1.29248	0.137884	1.43866	ENSG00000005073	HOXA11
60	4.56464	-2.44325	4.77315	ENSG00000005075	POLR2J
61	4.86651	-0.0437641	0.705799	ENSG00000005102	MEOX1
62	2	0.6387	1.30343	ENSG00000005108	THSD7A
63	5.34281	-0.402509	13.0709	ENSG00000005156	LIG3
64	5.96241	-1.46699	13.1469	ENSG00000005175	RPAP3
65	1.29248	0.369927	0.47882	ENSG00000005187	ACSM3
66	3.19616	-1.12034	11.8571	ENSG00000005194	CIAPIN1
67	3.31468	-0.0522266	7.90089	ENSG00000005238	FAM214B
68	0.5	0.278587	8.35126	ENSG00000005243	COPZ2
69	2.9771	0.405556	4.48501	ENSG00000005249	PRKAR2B
70	2.54373	-0.394925	12.1664	ENSG00000005302	MSL3
71	7.15157	-1.26701	10.6641	ENSG00000005339	CREBBP
72	2.29248	-0.138542	0.974718	ENSG00000005381	MPO
73	3.92275	0.247453	2.86094	ENSG00000005436	GCFC2
74	2.32193	-0.443012	16.7271	ENSG00000005448	WDR54
75	2.45345	0.39337	9.8035	ENSG00000005469	CROT
76	1.58496	0.300795	1.24902	ENSG00000005471	ABCB4
77	3.58496	0.187451	10.1517	ENSG00000005483	KMT2E
78	3.1427	0.522957	7.67243	ENSG00000005486	RHBDD2
79	2.56464	0.400334	0.898862	ENSG00000005513	SOX8
80	2.96537	0.330585	10.4614	ENSG00000005700	IBTK
81	2.40368	0.428367	11.3566	ENSG00000005812	FBXL3
82	2.58496	-0.394878	1.55869	ENSG00000005844	ITGAL
83	3.40368	-0.304926	9.62043	ENSG00000005882	PDK2
84	3.45345	0.110823	15.2488	ENSG00000005884	ITGA3
85	1.5	0.124066	7.45627	ENSG00000005889	ZFX
86	4.56206	0.105353	15.2008	ENSG00000005893	LAMP2
87	2.54373	0.0919942	1.42931	ENSG00000005961	ITGA2B
88	2.87744	0.528696	0.442401	ENSG00000005981	ASB4
89	2.95345	-0.552597	11.4222	ENSG00000006007	GDE1
90	1.29248	0.230735	5.73917	ENSG00000006016	CRLF1
91	0.5	-0.0881602	7.0382	ENSG00000006025	OSBPL7
92	1.79248	0.40116	7.35027	ENSG00000006042	TMEM98
93	2.90368	0.140532	2.93403	ENSG00000006047	YBX2
94	1.29248	0.166154	0.0660373	ENSG00000006059	KRT33A
95	1.58496	0.162929	0.586574	ENSG00000006071	ABCC8
96	1	0.39567	0.0653586	ENSG00000006116	CACNG3
97	3.51118	0.101405	14.5067	ENSG00000006118	TMEM132A
98	2.90368	0.469766	0.285999	ENSG00000006128	TAC1
99	4.85712	0.334032	13.1829	ENSG00000006194	ZNF263
100	2.22972	0.455698	2.73688	ENSG00000006210	CX3CL1
101	1.58496	-0.318527	0.960347	ENSG00000006283	CACNA1G
102	2.32193	-0.223039	13.1415	ENSG00000006327	TNFRSF12A
103	1	0.475729	1.72144	ENSG00000006377	DLX6
104	1.79248	0.470506	5.76946	ENSG00000006432	MAP3K9
105	4.4915	0.0881196	13.4192	ENSG00000006451	RALA
106	4.50141	0.406914	13.1166	ENSG00000006453	BAIAP2L1
107	2.12396	0.635909	4.80005	ENSG00000006468	ETV1
108	2.42899	-0.347709	5.13718	ENSG00000006530	AGK
109	4.09984	0.0777439	9.8959	ENSG00000006534	ALDH3B1
110	1.29248	0.440554	11.7375	ENSG00000006576	PHTF2
111	1.5	0.118137	1.32195	ENSG00000006606	CCL26
112	3.39068	0.414942	15.8408	ENSG00000006607	FARP2
113	4.12396	0.618303	2.79247	ENSG00000006611	USH1C
114	3.22972	-1.00646	11.4862	ENSG00000006634	DBF4
115	3.56464	0.182004	1.19111	ENSG00000006638	TBXA2R
116	3.93518	0.170666	0.193752	ENSG00000006659	LGALS14
117	1	-0.860781	9.40788	ENSG00000006695	COX10
118	4.90689	0.342376	6.74353	ENSG00000006704	GTF2IRD1
119	5.11441	-2.11468	16.0846	ENSG00000006712	PAF1
120	4.06464	-1.57458	12.3307	ENSG00000006715	VPS41
121	2.74593	0.740614	2.41128	ENSG00000006740	ARHGAP44
122	3.95345	-2.37831	15.2312	ENSG00000006744	ELAC2
123	2.85022	0.349707	1.08642	ENSG00000006747	SCIN
124	1	0.364966	7.24889	ENSG00000006757	PNPLA4
125	3.69616	0.120873	0.263331	ENSG00000006788	MYH13
126	1	0.357083	12.9663	ENSG00000006831	ADIPOR2
127	1.5	0.200519	0.0417368	ENSG00000007001	UPP2
128	1.5	0.444173	2.00812	ENSG00000007038	PRSS21
129	3.95345	0.0706201	14.3143	ENSG00000007080	CCDC124
130	1.29248	0.269594	0.501943	ENSG00000007174	DNAH9
131	1.90368	-0.408896	17.0486	ENSG00000007202	KIAA0100
132	1.79248	0.0851212	0.0559955	ENSG00000007216	SLC13A2
133	4.4915	0.332092	2.40719	ENSG00000007237	GAS7
134	3.66993	-0.0923421	10.5389	ENSG00000007255	TRAPPC6A
135	3.68316	-0.115175	2.10186	ENSG00000007264	MATK
136	1.58496	0.20057	0.150809	ENSG00000007306	CEACAM7
137	3.82193	0.235259	1.20914	ENSG00000007312	CD79B
138	2.45345	0.153696	0.321533	ENSG00000007314	SCN4A
139	2.16096	0.200525	0.846695	ENSG00000007341	ST7L
140	1.40368	0.508396	0.230387	ENSG00000007350	TKTL1
141	1	0.355678	11.3776	ENSG00000007376	RPUSD1
142	1.16096	-0.172186	11.9902	ENSG00000007384	RHBDF1
143	5.53237	0.315344	12.772	ENSG00000007392	LUC7L
144	2.74593	0.273174	1.26851	ENSG00000007402	CACNA2D2
145	1.5	0.181742	1.81226	ENSG00000007516	BAIAP3
146	2.26178	0.24659	17.4337	ENSG00000007520	TSR3
147	4.2047	-0.416499	9.63742	ENSG00000007866	TEAD3
148	4.85109	-1.5202	14.6972	ENSG00000007923	DNAJC11
149	0.5	0.446548	0.526797	ENSG00000007933	FMO3
150	3.82193	0.418286	7.73517	ENSG00000007944	MYLIP
151	1.5	0.641063	0.565688	ENSG00000007952	NOX1
152	2.16096	0.16919	6.04645	ENSG00000007968	E2F2
153	5.89191	-1.41659	12.0502	ENSG00000008018	PSMB1
154	3.83621	0.501658	0.618779	ENSG00000008056	SYN1
155	4.24593	0.399994	10.5739	ENSG00000008083	JARID2
156	3.16096	0.271673	2.3606	ENSG00000008086	CDKL5
157	2.19616	0.417001	0.578087	ENSG00000008118	CAMK1G
158	5.90508	-0.135738	14.1161	ENSG00000008130	NADK
159	2.85022	0.30734	0.423479	ENSG00000008196	TFAP2B
160	0.5	0.21245	0.0562744	ENSG00000008197	TFAP2D
161	0.792481	0.341259	0.137964	ENSG00000008226	DLEC1
162	3.24593	0.286568	10.5066	ENSG00000008256	CYTH3
163	2.79248	0.377464	2.90827	ENSG00000008277	ADAM22
164	2	0.557509	11.7905	ENSG00000008282	SYPL1
165	2.08496	0.20652	9.87392	ENSG00000008283	CYB561
166	5.65559	0.0275327	12.8625	ENSG00000008294	SPAG9
167	2.90368	0.687379	5.35629	ENSG00000008311	AASS
168	2.66096	0.219934	3.02135	ENSG00000008323	PLEKHG6
169	1.85022	-2.90486	0.0538655	ENSG00000008324	SS18L2
170	1.58496	0.0979421	6.44698	ENSG00000008382	MPND
171	2.69616	0.715411	11.3998	ENSG00000008394	MGST1
172	5.22561	0.484858	9.27639	ENSG00000008405	CRY1
173	1.5	0.0509233	0.642339	ENSG00000008438	PGLYRP1
174	3.91645	0.40635	8.01485	ENSG00000008441	NFIX
175	2.5	0.0747433	8.29444	ENSG00000008513	ST3GAL1
176	0.5	-0.0572609	0.959581	ENSG00000008516	MMP25
177	3.24593	0.0824367	10.9771	ENSG00000008710	PKD1
178	6.14458	0.66517	3.3443	ENSG00000008735	MAPK8IP2
179	5.18316	-0.732501	15.1508	ENSG00000008838	MED24
180	3.81468	0.437141	9.00278	ENSG00000008853	RHOBTB2
181	2.22972	0.130431	7.54442	ENSG00000008869	HEATR5B
182	3.74593	-1.14763	8.98883	ENSG00000008952	SEC62
183	4.6496	-0.89055	25.6459	ENSG00000009307	CSDE1
184	4.41486	0.192748	13.6325	ENSG00000009335	UBE3C
185	3.19616	-1.24576	8.93364	ENSG00000009413	REV3L
186	1.29248	0.282596	0.813056	ENSG00000009694	TENM1
187	2.69616	0.201564	0.524044	ENSG00000009709	PAX7
188	1.16096	0.164	2.8689	ENSG00000009724	MASP2
189	1.58496	-0.11875	0.205191	ENSG00000009765	IYD
190	0.5	0.416267	5.29655	ENSG00000009780	FAM76A
191	5.12692	0.0209969	1.33111	ENSG00000009790	TRAF3IP3
192	2.26178	0.460926	10.5264	ENSG00000009830	POMT2
193	4.67326	-0.106571	11.8597	ENSG00000009844	VTA1
194	2.08496	0.30477	1.67471	ENSG00000009950	MLXIPL
195	4.46832	-0.548824	7.04464	ENSG00000009954	BAZ1B
196	6.21718	0.227876	8.52632	ENSG00000010017	RANBP9
197	2.66096	0.124464	1.78844	ENSG00000010030	ETV7
198	3.29996	-1.76887	6.97331	ENSG00000010072	SPRTN
199	5.03372	-1.59923	12.9819	ENSG00000010256	UQCRC1
200	1.95345	0.413512	12.6363	ENSG00000010270	STARD3NL
201	4.612	0.493475	12.0382	ENSG00000010278	CD9
202	4.95943	-2.18976	16.3217	ENSG00000010292	NCAPD2
203	4.30367	0.370044	3.5572	ENSG00000010295	IFFO1
204	1.29248	-0.351801	2.60854	ENSG00000010310	GIPR
205	3.92275	0.361655	7.60344	ENSG00000010318	PHF7
206	0.5	0.287555	1.12695	ENSG00000010319	SEMA3G
207	4.92118	-1.04974	13.2823	ENSG00000010322	NISCH
208	2.56464	-0.41326	0.0747825	ENSG00000010327	STAB1
209	2.95345	-0.0171558	1.5617	ENSG00000010361	FUZ
210	0.5	0.529459	0.639879	ENSG00000010379	SLC6A13
211	3.31468	0.0986164	4.39508	ENSG00000010438	PRSS3
212	1.5	0.0191052	7.82487	ENSG00000010539	ZNF200
213	4.95119	0.437927	0.654079	ENSG00000010610	CD4
214	5.80367	-0.237821	0.176821	ENSG00000010671	BTK
215	1.5	0.592925	5.83875	ENSG00000010704	HFE
216	4.05164	0.0902153	10.671	ENSG00000010803	SCMH1
217	7.51309	0.52339	11.5793	ENSG00000010810	FYN
218	3	0.606671	5.85357	ENSG00000010818	HIVEP2
219	0.5	-0.194694	0.209291	ENSG00000010932	FMO1
220	3.29248	0.140729	13.7682	ENSG00000011009	LYPLA2
221	4.37744	0.318107	7.78885	ENSG00000011028	MRC2
222	1	0.499127	9.44173	ENSG00000011105	TSPAN9
223	0.792481	0.0424724	10.8797	ENSG00000011114	BTBD7
224	5.38244	0.20698	11.0579	ENSG00000011143	MKS1
225	1.79248	0.0040043	9.67526	ENSG00000011198	ABHD5
226	5.07994	0.171945	15.3307	ENSG00000011243	AKAP8L
227	3.45345	-0.188377	8.14507	ENSG00000011258	MBTD1
228	4.19616	-1.97996	15.245	ENSG00000011260	UTP18
229	2.72972	0.162148	13.0362	ENSG00000011275	RNF216
230	3.29248	-0.0137462	2.43977	ENSG00000011332	DPF1
231	3.63339	-1.17792	9.84676	ENSG00000011376	LARS2
232	4.6496	0.265256	14.4528	ENSG00000011422	PLAUR
233	4.96315	-0.576654	13.8292	ENSG00000011426	ANLN
234	5.33886	0.382911	14.1952	ENSG00000011451	WIZ
235	3.66096	0.368237	2.15277	ENSG00000011465	DCN
236	3.9915	0.0539735	10.0549	ENSG00000011478	QPCTL
237	6.00945	-0.521384	13.494	ENSG00000011485	PPP5C
238	3.22972	-0.523753	6.54104	ENSG00000011523	CEP68
239	3.45345	0.0701959	11.1893	ENSG00000011566	MAP4K3
240	3.63339	0.407091	0.913983	ENSG00000011590	ZBTB32
241	3	0.365168	0.339786	ENSG00000011600	TYROBP
242	1.58496	0.379547	9.25957	ENSG00000011638	TMEM159
243	3.22972	0.51143	3.23231	ENSG00000011677	GABRA3
244	8.76583	-0.99684	9.85508	ENSG00000012048	BRCA1
245	4.49718	-0.304618	11.5843	ENSG00000012061	ERCC1
246	4.63806	0.592493	3.06057	ENSG00000012211	PRICKLE3
247	4.30367	0.222008	0.581889	ENSG00000012223	LTF
248	3.84674	0.259131	10.0748	ENSG00000012232	EXTL3
249	3.85022	0.125831	0.772672	ENSG00000012504	NR1H4
250	2.89068	0.544811	17.1596	ENSG00000012660	ELOVL5
251	2.92899	0.252441	1.8256	ENSG00000012779	ALOX5
252	1.29248	0.440991	2.76507	ENSG00000012817	KDM5D
253	4.54373	0.13892	12.9321	ENSG00000012822	CALCOCO1
254	3.69616	-0.105808	13.7294	ENSG00000012983	MAP4K5
255	2.80735	0.223677	4.95701	ENSG00000013016	EHD3
256	3.39721	-2.28329	12.2658	ENSG00000013275	PSMC4
257	1.40368	0.0577702	8.69115	ENSG00000013288	MAN2B2
258	0.5	0.439688	0.347045	ENSG00000013293	SLC7A14
259	1	0.0583366	14.2931	ENSG00000013306	SLC25A39
260	3.72561	0.444505	17.2506	ENSG00000013374	NUB1
261	3.01118	-0.480951	10.1096	ENSG00000013375	PGM3
262	0.792481	0.524969	2.63802	ENSG00000013392	RWDD2A
263	5.47564	0.102998	13.4495	ENSG00000013441	CLK1
264	3.69616	-2.89073	8.49118	ENSG00000013503	POLR3B
265	2.58496	0.074906	6.41707	ENSG00000013523	ANGEL1
266	2.42899	-0.394474	10.8824	ENSG00000013561	RNF14
267	1.79248	0.434976	11.0538	ENSG00000013563	DNASE1L1
268	3.4771	-1.46641	17.9388	ENSG00000013573	DDX11
269	1.79248	0.62525	17.3247	ENSG00000013583	HEBP1
270	0.5	0.414759	2.00859	ENSG00000013619	MAMLD1
271	2.90368	-0.182469	0.679868	ENSG00000013725	CD6
272	4.39068	-0.390947	10.6615	ENSG00000014123	UFL1
273	5.31331	-1.88783	13.0209	ENSG00000014138	POLA2
274	3.45345	-0.464249	8.71193	ENSG00000014164	ZC3H3
275	5.06785	0.262092	16.6921	ENSG00000014216	CAPN1
276	2.76178	0.306019	2.26144	ENSG00000014257	ACPP
277	4.19616	0.65452	17.5319	ENSG00000014641	MDH1
278	2.90368	-0.0372073	12.8089	ENSG00000014824	SLC30A9
279	2.54373	0.273921	1.40727	ENSG00000014914	MTMR11
280	7.44537	-1.30705	11.7855	ENSG00000014919	COX15
281	2.40368	0.505568	6.5515	ENSG00000015133	CCDC88C
282	6.09769	0.0661698	10.4878	ENSG00000015153	YAF2
283	4.72561	0.374514	7.04556	ENSG00000015171	ZMYND11
284	5.73888	-1.39942	1.35599	ENSG00000015285	WAS
285	3.68316	0.368613	1.40399	ENSG00000015413	DPEP1
286	5.2608	0.372537	10.912	ENSG00000015475	BID
287	6.78807	-0.324592	14.2254	ENSG00000015479	MATR3
288	1	-0.506349	0.733985	ENSG00000015520	NPC1L1
289	4.11441	-0.444178	11.423	ENSG00000015532	XYLT2
290	2.62396	-0.471436	1.08754	ENSG00000015568	RGPD5
291	3.08496	0.414269	0.207485	ENSG00000015592	STMN4
292	6.02967	-2.0047	12.5177	ENSG00000015676	NUDCD3
293	4.06464	0.416565	1.60503	ENSG00000016082	ISL1
294	3.1427	0.397593	2.91137	ENSG00000016391	CHDH
295	3.26958	0.58315	2.59025	ENSG00000016402	IL20RA
296	1.29248	0.486416	0.132978	ENSG00000016490	CLCA1
297	1	-0.259523	0.27323	ENSG00000016602	CLCA4
298	2	0.167078	0.507009	ENSG00000016864	GLT8D1
299	3.1427	0.112714	16.0077	ENSG00000017260	ATP2C1
300	3.30735	0.403526	1.21414	ENSG00000017427	IGF1
301	1.29248	-0.0519606	2.72941	ENSG00000017483	SLC38A5
302	5.41645	0.426121	10.6	ENSG00000017797	RALBP1
303	3.01118	0.461736	7.81734	ENSG00000018189	RUFY3
304	3.79248	0.525446	3.06763	ENSG00000018236	CNTN1
305	4.85022	-0.27193	12.2145	ENSG00000018408	WWTR1
306	3.66096	0.367463	10.4026	ENSG00000018510	AGPS
307	3.0222	0.293942	7.75718	ENSG00000018610	CXorf56
308	3.08496	0.0568853	0.372278	ENSG00000018625	ATP1A2
309	4.10716	-3.41705	10.0568	ENSG00000018699	TTC27
310	0.5	0.648885	0.466668	ENSG00000018869	ZNF582
311	2.58496	-0.0286263	7.33057	ENSG00000019144	PHLDB1
312	0.792481	0.345013	0.493471	ENSG00000019169	MARCO
313	1.66096	0.382104	5.01847	ENSG00000019186	CYP24A1
314	1	0.306401	1.82582	ENSG00000019505	SYT13
315	2.26178	0.297831	6.15196	ENSG00000019549	SNAI2
316	5.07297	0.392535	7.52949	ENSG00000019582	CD74
317	3.74593	0.397775	1.79251	ENSG00000019991	HGF
318	4.1496	-0.44699	11.8887	ENSG00000020129	NCDN
319	4.57741	0.327198	12.006	ENSG00000020256	ZFP64
320	3.90368	-0.0108996	7.63154	ENSG00000020577	SAMD4A
321	4.16096	0.26997	4.31586	ENSG00000020633	RUNX3
322	2.19616	0.151129	3.88662	ENSG00000021300	PLEKHB1
323	2.69616	0.5376	9.66296	ENSG00000021355	SERPINB1
324	0.5	0.241037	0.0845792	ENSG00000021461	CYP3A43
325	1.95345	0.390362	0.52293	ENSG00000021488	SLC7A9
326	2.91645	0.260911	6.6659	ENSG00000021574	SPAST
327	2.85022	0.636826	2.46055	ENSG00000021645	NRXN3
328	2.91645	0.504996	7.70559	ENSG00000021762	OSBPL5
329	5.00701	-2.9377	9.70491	ENSG00000021776	AQR
330	4.5222	0.513805	4.37708	ENSG00000021826	CPS1
331	0.792481	0.683238	0.0415369	ENSG00000021852	C8B
332	5.10473	0.623099	7.91763	ENSG00000022267	FHL1
333	1.58496	0.569872	0.120012	ENSG00000022355	GABRA1
334	1	0.0193519	5.63046	ENSG00000022567	SLC45A4
335	4.95119	0.407122	13.0541	ENSG00000022840	RNF10
336	1.66096	0.13828	4.84766	ENSG00000022976	ZNF839
337	2.45345	-0.312628	13.9348	ENSG00000023041	ZDHHC6
338	2.62396	0.328155	1.53448	ENSG00000023171	GRAMD1B
339	2.54373	-0.196959	14.1038	ENSG00000023191	RNH1
340	6.17616	-0.121219	10.3762	ENSG00000023287	RB1CC1
341	4.85712	0.264672	6.99643	ENSG00000023318	ERP44
342	5.56946	-0.0326938	12.2802	ENSG00000023330	ALAS1
343	5.73685	0.587869	6.31461	ENSG00000023445	BIRC3
344	4.31468	0.625237	7.89224	ENSG00000023516	AKAP11
345	1.5	0.355519	8.99651	ENSG00000023572	GLRX2
346	2	0.373999	21.3549	ENSG00000023697	DERA
347	5.68643	-1.86503	13.9341	ENSG00000023734	STRAP
348	2.95345	0.221028	5.25593	ENSG00000023839	ABCC2
349	3.94741	-0.471678	7.53788	ENSG00000023892	DEF6
350	4.39232	0.0937303	4.10099	ENSG00000023902	PLEKHO1
351	3.74593	-0.538304	7.99682	ENSG00000023909	GCLM
352	4.5	0.248334	8.516	ENSG00000024048	UBR2
353	3.74593	0.371945	8.46883	ENSG00000024422	EHD2
354	2.40368	-0.0359798	9.92769	ENSG00000024526	DEPDC1
355	3.1427	0.513236	8.3362	ENSG00000024862	CCDC28A
356	3.72972	-0.101092	3.31353	ENSG00000025039	RRAGD
357	5.10777	0.463724	9.12215	ENSG00000025156	HSF2
358	2.79248	0.238336	10.8477	ENSG00000025293	PHF20
359	1.90368	0.265425	0.365835	ENSG00000025423	HSD17B6
360	4.75686	0.666897	1.92933	ENSG00000025434	NR1H3
361	5.11441	-1.4107	16.1317	ENSG00000025770	NCAPH2
362	4.08496	0.561976	16.6047	ENSG00000025772	TOMM34
363	4.42587	-1.75941	9.66345	ENSG00000025796	SEC63
364	7.80928	0.518637	8.29462	ENSG00000026025	VIM
365	5.89964	0.305836	4.48236	ENSG00000026103	FAS
366	5.58025	0.552448	12.9348	ENSG00000026508	CD44
367	1.66096	0.0647169	5.25319	ENSG00000026559	KCNG1
368	2.66096	0.424857	5.1223	ENSG00000026652	AGPAT4
369	3.29248	0.365381	1.36927	ENSG00000026751	SLAMF7
370	1.79248	0.587721	8.03897	ENSG00000026950	BTN3A1
371	4.01118	-0.709208	10.3151	ENSG00000027001	MIPEP
372	1.66096	0.300893	0.324886	ENSG00000027644	INSRR
373	3.08496	0.362029	12.0819	ENSG00000027697	IFNGR1
374	3.11441	0.130341	14.054	ENSG00000027847	B4GALT7
375	4.98217	0.498425	4.14563	ENSG00000027869	SH2D2A
376	4.31468	0.425496	11.4649	ENSG00000028116	VRK2
377	5.60412	0.181892	3.32048	ENSG00000028137	TNFRSF1B
378	3.56464	-0.664632	11.3646	ENSG00000028203	VEZT
379	3.28493	-0.156761	1.7903	ENSG00000028277	POU2F2
380	5.06914	-0.226382	16.5098	ENSG00000028528	SNX1
381	4.19616	0.76259	12.552	ENSG00000028839	TBPL1
382	3.26178	0.137651	7.27676	ENSG00000029153	ARNTL2
383	5.82911	-0.903604	12.5736	ENSG00000029363	BCLAF1
384	2.71313	-0.626868	12.6641	ENSG00000029364	SLC39A9
385	2.29248	0.492067	2.43299	ENSG00000029534	ANK1
386	3.16096	-0.289621	8.52393	ENSG00000029639	TFB1M
387	5.44741	0.0486889	13.4407	ENSG00000029725	RABEP1
388	3.08496	-0.102449	5.13303	ENSG00000029993	HMGB3
389	4.63922	-0.0880477	11.6412	ENSG00000030110	BAK1
390	2.74593	0.445473	0.4045	ENSG00000030304	MUSK
391	3.48864	0.44882	2.74306	ENSG00000030419	IKZF2
392	5.95345	0.260594	13.4225	ENSG00000030582	GRN
393	2.16096	0.453567	11.06	ENSG00000031003	FAM13B
394	1.79248	0.332876	3.12508	ENSG00000031081	ARHGAP31
395	3.54373	0.462374	8.7825	ENSG00000031691	CENPQ
396	4.0222	-3.52644	20.7987	ENSG00000031698	SARS
397	3.62869	-0.531721	12.8713	ENSG00000031823	RANBP3
398	3.80735	0.20207	7.24248	ENSG00000032219	ARID4A
399	5.10777	0.501537	7.10526	ENSG00000032742	IFT88
400	4.6496	-3.32937	12.0912	ENSG00000033030	ZCCHC8
401	4.54638	0.16677	12.15	ENSG00000033050	ABCF2
402	2.66096	0.546966	0.755552	ENSG00000033122	LRRC7
403	2.37744	-0.0320507	14.2914	ENSG00000033170	FUT8
404	3.37744	-0.102361	8.40582	ENSG00000033178	UBA6
405	5.93112	-0.880902	7.34196	ENSG00000033327	GAB2
406	5.95738	-0.302468	12.0463	ENSG00000033800	PIAS1
407	4.06464	-0.629999	9.0002	ENSG00000033867	SLC4A7
408	2.40368	0.226206	7.11021	ENSG00000034053	APBA2
409	5.42275	0.267612	12.7929	ENSG00000034152	MAP2K3
410	3.06464	-0.468284	4.08468	ENSG00000034510	TMSB10
411	2.45345	0.513586	8.18278	ENSG00000034533	ASTE1
412	3.40368	-0.331828	12.2677	ENSG00000034677	RNF19A
413	7.67761	0.086163	13.3041	ENSG00000034713	GABARAPL2
414	3.71313	-0.122316	0.102799	ENSG00000034971	MYOC
415	3.08496	0.339237	3.40757	ENSG00000035115	SH3YL1
416	4.78112	-0.728355	12.9421	ENSG00000035141	FAM136A
417	5.02764	-0.000601647	14.9523	ENSG00000035403	VCL
418	5.20734	0.444424	10.2085	ENSG00000035499	DEPDC1B
419	1.90368	0.122351	3.06541	ENSG00000035664	DAPK2
420	4.51809	0.248006	12.3189	ENSG00000035681	NSMAF
421	2.5	0.539093	0.471954	ENSG00000035720	STAP1
422	5.05033	-1.40606	11.0151	ENSG00000035928	RFC1
423	3.74593	0.17877	10.207	ENSG00000036054	TBC1D23
424	7.95899	-1.1768	11.9111	ENSG00000036257	CUL3
425	0.792481	0.576943	1.61179	ENSG00000036448	MYOM2
426	1.85022	0.8203	0.100271	ENSG00000036473	OTC
427	1.29248	0.27566	0.411233	ENSG00000036530	CYP46A1
428	2.91645	0.541076	0.473461	ENSG00000036565	SLC18A1
429	5.63573	0.200572	3.04514	ENSG00000036672	USP2
430	2.29248	0.312075	0.0856459	ENSG00000036828	CASR
431	3.63339	0.0528442	11.1374	ENSG00000037042	TUBG2
432	5.67905	-1.144	15.1956	ENSG00000037241	RPL26L1
433	3.69616	0.4364	1.40475	ENSG00000037280	FLT4
434	5.05426	-0.134521	14.6755	ENSG00000037474	NSUN2
435	2.90368	-0.490546	6.40371	ENSG00000037637	FBXO42
436	3.22972	0.266375	1.27176	ENSG00000037965	HOXC8
437	2	0.566995	8.7139	ENSG00000038002	AGA
438	3.77345	0.606954	10.791	ENSG00000038210	PI4K2B
439	3.88078	0.0490775	9.06093	ENSG00000038219	BOD1L1
440	3.08496	0.441039	11.7668	ENSG00000038274	MAT2B
441	0.792481	0.584049	1.09316	ENSG00000038295	TLL1
442	3.59984	0.289518	13.6746	ENSG00000038382	TRIO
443	2.62396	0.405447	4.63577	ENSG00000038427	VCAN
444	1.16096	0.280239	10.5425	ENSG00000038532	CLEC16A
445	3.29248	0.579069	1.96366	ENSG00000038945	MSR1
446	6.29436	0.159913	7.02565	ENSG00000039068	CDH1
447	1.5	0.158283	2.61202	ENSG00000039139	DNAH5
448	3.22972	0.518147	9.55745	ENSG00000039319	ZFYVE16
449	2.79248	0.451064	0.155281	ENSG00000039537	C6
450	4.94892	0.535349	12.5786	ENSG00000039560	RAI14
451	4.03841	0.491147	0.501915	ENSG00000039600	SOX30
452	5.35454	-1.54175	11.453	ENSG00000039650	PNKP
453	4.51118	0.415085	5.55797	ENSG00000040199	PHLPP2
454	5.59058	-1.18695	14.0191	ENSG00000040275	SPDL1
455	1.79248	0.141006	4.92913	ENSG00000040608	RTN4R
456	3.19616	-0.221913	11.7412	ENSG00000040633	PHF23
457	2.08496	0.663985	1.08318	ENSG00000040731	CDH10
458	1.79248	0.28619	10.9226	ENSG00000040933	INPP4A
459	2.90368	0.24591	3.46303	ENSG00000041353	RAB27B
460	5.51084	-2.02665	12.0701	ENSG00000041357	PSMA4
461	1.5	0.580114	0.75524	ENSG00000041515	MYO16
462	3.5	-1.5297	21.8353	ENSG00000041802	LSG1
463	1.5	-0.222029	9.33951	ENSG00000041880	PARP3
464	1.79248	0.374661	7.14674	ENSG00000041982	TNC
465	1.29248	0.311017	6.66405	ENSG00000041988	THAP3
466	2.5	0.201294	10.242	ENSG00000042088	TDP1
467	1.79248	0.12782	9.98151	ENSG00000042286	AIFM2
468	3.06464	0.44818	2.87982	ENSG00000042317	SPATA7
469	2.87744	0.147105	17.8811	ENSG00000042445	RETSAT
470	3.11441	0.268504	12.4816	ENSG00000042493	CAPG
471	4.77345	-1.47366	12.6796	ENSG00000042753	AP2S1
472	1.29248	0.470264	0.13928	ENSG00000042781	USH2A
473	1.29248	0.354067	0.0138301	ENSG00000042813	ZPBP
474	0.792481	0.418014	0.825849	ENSG00000042832	TG
475	6.13981	-0.27729	5.88646	ENSG00000043093	DCUN1D1
476	3.08496	-0.669064	9.43332	ENSG00000043143	JADE2
477	2.58496	0.372658	4.00167	ENSG00000043355	ZIC2
478	5.12869	-0.866371	1.30224	ENSG00000043462	LCP2
479	1.95345	-0.70322	12.6857	ENSG00000043514	TRIT1
480	3.16993	0.273381	0.639182	ENSG00000043591	ADRB1
481	6.26374	-0.62203	17.4215	ENSG00000044090	CUL7
482	5.99363	0.376267	20.5062	ENSG00000044115	CTNNA1
483	3.48864	0.575511	10.0114	ENSG00000044446	PHKA2
484	2.08496	0.492992	7.19453	ENSG00000044459	CNTLN
485	3.74593	0.424707	2.15683	ENSG00000044524	EPHA3
486	8.03761	-2.93746	8.44145	ENSG00000044574	HSPA5
487	4.6677	0.404053	9.45431	ENSG00000046604	DSG2
488	3.08496	-2.51497	10.769	ENSG00000046647	GEMIN8
489	7.27744	0.515048	11.686	ENSG00000046651	OFD1
490	2.79248	0.686793	2.89	ENSG00000046653	GPM6B
491	3.82193	0.292479	1.90363	ENSG00000046774	MAGEC2
492	2	0.446878	1.12413	ENSG00000046889	PREX2
493	3.37744	0.296231	11.058	ENSG00000047056	WDR37
494	4.58496	0.532782	9.03572	ENSG00000047188	YTHDC2
495	3.69616	0.780261	8.49504	ENSG00000047230	CTPS2
496	4.01118	-1.84709	12.8968	ENSG00000047249	ATP6V1H
497	5.66993	-3.11794	14.4582	ENSG00000047315	POLR2B
498	2.74593	0.311388	6.8964	ENSG00000047346	FAM214A
499	0.5	0.58947	4.16646	ENSG00000047365	ARAP2
500	2.66096	0.553348	3.4409	ENSG00000047457	CP
501	2.29248	0.405851	8.60615	ENSG00000047578	KIAA0556
502	6.29949	0.375319	13.6303	ENSG00000047579	DTNBP1
503	1.90368	0.292634	0.842165	ENSG00000047597	XK
504	1	-0.110773	8.45096	ENSG00000047621	C12orf4
505	4.46241	0.560824	8.41586	ENSG00000047634	SCML1
506	2.87744	0.321447	8.82098	ENSG00000047644	WWC3
507	0.5	0.368957	1.62186	ENSG00000047648	ARHGAP6
508	0.792481	0.616298	0.539379	ENSG00000047662	FAM184B
509	5.03841	0.246012	16.5616	ENSG00000047849	MAP4
510	4.43518	0.393701	9.05918	ENSG00000048028	USP28
511	5.16546	0.455033	10.6607	ENSG00000048052	HDAC9
512	3.89068	0.302898	10.9972	ENSG00000048140	TSPAN17
513	4.38244	-3.02403	7.56666	ENSG00000048162	NOP16
514	3.54373	0.403285	6.16574	ENSG00000048342	CC2D2A
515	3.62869	0.416959	8.36306	ENSG00000048392	RRM2B
516	2.54373	0.573068	7.73111	ENSG00000048405	ZNF800
517	2.83621	0.350656	0.522244	ENSG00000048462	TNFRSF17
518	1.79248	0.36844	6.3686	ENSG00000048471	SNX29
519	2.62396	0.594568	0.974194	ENSG00000048540	LMO3
520	4.24593	-0.756074	10.8366	ENSG00000048544	MRPS10
521	2.58496	-1.77264	7.37239	ENSG00000048707	VPS13D
522	2.56464	0.209479	3.4109	ENSG00000048740	CELF2
523	4.86396	-0.517102	19.3707	ENSG00000048828	FAM120A
524	2.79248	0.504	12.0418	ENSG00000048991	R3HDM1
525	2.45345	0.358087	4.11761	ENSG00000049089	COL9A2
526	2.29248	0.503285	8.63736	ENSG00000049130	KITLG
527	1.29248	0.467949	2.83854	ENSG00000049192	ADAMTS6
528	1	-0.143636	7.46262	ENSG00000049239	H6PD
529	5.23837	0.514502	14.513	ENSG00000049245	VAMP3
530	2.79248	0.426557	6.20551	ENSG00000049246	PER3
531	1.29248	0.373667	0.445329	ENSG00000049247	UTS2
532	1.85022	0.183032	1.69146	ENSG00000049249	TNFRSF9
533	3.60473	0.508404	7.29887	ENSG00000049323	LTBP1
534	5.52628	0.158793	9.06505	ENSG00000049449	RCN1
535	3.45345	0.248516	0.74368	ENSG00000049540	ELN
536	5.07994	-2.53703	8.35434	ENSG00000049541	RFC2
537	4.54373	-0.0376303	10.7178	ENSG00000049618	ARID1B
538	1.85022	0.496225	15.3618	ENSG00000049656	CLPTM1L
539	5.88863	0.497881	11.7058	ENSG00000049759	NEDD4L
540	5.97071	0.00813479	0.0273753	ENSG00000049768	FOXP3
541	2.56464	0.288882	2.02442	ENSG00000049769	PPP1R3F
542	2.08496	0.305732	15.6386	ENSG00000049860	HEXB
543	1.95345	0.393687	2.74393	ENSG00000049883	PTCD2
544	2.58496	0.0326087	9.56929	ENSG00000050130	JKAMP
545	4.51395	0.570212	8.3171	ENSG00000050165	DKK3
546	4.31468	-0.17097	4.23664	ENSG00000050327	ARHGEF5
547	2.90368	-0.130017	8.48525	ENSG00000050344	NFE2L3
548	1	0.403755	7.32098	ENSG00000050393	MCUR1
549	7.2431	0.305007	12.0033	ENSG00000050405	LIMA1
550	3.45345	0.368364	11.2047	ENSG00000050426	LETMD1
551	3.26958	0.284824	1.99536	ENSG00000050438	SLC4A8
552	4.35712	0.0177259	1.84307	ENSG00000050555	LAMC3
553	3.41009	0.0836755	0.502612	ENSG00000050628	PTGER3
554	4.112	0.387385	1.13257	ENSG00000050730	TNIP3
555	6.06785	0.578457	12.03	ENSG00000050748	MAPK9
556	2.19616	0.386276	1.2807	ENSG00000050767	COL23A1
557	6.87864	-0.312107	13.8319	ENSG00000050820	BCAR1
558	2.95345	0.443936	9.30273	ENSG00000051009	FAM160A2
559	4.54373	0.20797	13.9148	ENSG00000051108	HERPUD1
560	6.2238	-2.30916	8.15175	ENSG00000051180	RAD51
561	1	-0.423367	7.49844	ENSG00000051341	POLQ
562	4.6427	0.292139	9.24675	ENSG00000051382	PIK3CB
563	3.31468	0.215435	12.6997	ENSG00000051523	CYBA
564	3.80735	-2.58059	10.0862	ENSG00000051596	THOC3
565	1.79248	0.555599	4.6005	ENSG00000051620	HEBP2
566	3.78112	-0.190585	11.4898	ENSG00000051825	MPHOSPH9
567	6.03372	0.326207	11.7293	ENSG00000052126	PLEKHA5
568	0.792481	-0.0250691	7.3847	ENSG00000052344	PRSS8
569	4.66993	0.26293	8.62304	ENSG00000052723	SIKE1
570	5.33621	-3.13449	13.737	ENSG00000052749	RRP12
571	2.29248	0.445715	5.76628	ENSG00000052795	FNIP2
572	2.79248	0.570074	11.8721	ENSG00000052802	MSMO1
573	2.90368	0.192004	16.8322	ENSG00000052841	TTC17
574	2.85022	-0.0588966	0.815287	ENSG00000052850	ALX4
575	1.5	0.219252	1.58632	ENSG00000053108	FSTL4
576	3.95345	0.411678	12.8891	ENSG00000053371	AKR7A2
577	4.72251	-2.0723	8.84381	ENSG00000053372	MRTO4
578	0.792481	0.270356	2.05651	ENSG00000053438	NNAT
579	5.14386	-0.308696	13.8385	ENSG00000053501	USE1
580	2.16096	0.211488	1.03383	ENSG00000053524	MCF2L2
581	2.32193	0.19637	0.0148954	ENSG00000053702	NRIP2
582	3.2047	0.563315	7.64686	ENSG00000053747	LAMA3
583	1.79248	0.662958	12.007	ENSG00000053770	AP5M1
584	5.08684	-2.23152	12.9504	ENSG00000053900	ANAPC4
585	3.2047	0.371423	2.23592	ENSG00000053918	KCNQ1
586	4.78112	-2.67038	13.8571	ENSG00000054116	TRAPPC3
587	6.45859	0.218142	13.422	ENSG00000054118	THRAP3
588	1	0.189388	2.78544	ENSG00000054179	ENTPD2
589	1.16096	0.543723	7.93871	ENSG00000054277	OPN3
590	1.72972	0.0558491	6.38809	ENSG00000054282	SDCCAG8
591	4.67215	0.389942	1.6027	ENSG00000054356	PTPRN
592	5.36651	0.297968	4.39601	ENSG00000054598	FOXC1
593	3.29248	0.590763	16.3565	ENSG00000054611	TBC1D22A
594	4.83886	0.429057	4.1019	ENSG00000054654	SYNE2
595	1.29248	0.499552	4.78715	ENSG00000054690	PLEKHH1
596	3.19616	0.248564	8.32073	ENSG00000054793	ATP9A
597	2.45345	0.267292	0.0496142	ENSG00000054803	CBLN4
598	0.5	-0.058711	0.473595	ENSG00000054938	CHRDL2
599	4.61441	0.0868136	9.99454	ENSG00000054965	FAM168A
600	2	0.228637	8.35113	ENSG00000054967	RELT
601	2.95345	0.288489	5.70436	ENSG00000054983	GALC
602	1.29248	-0.0397118	11.0373	ENSG00000055070	SZRD1
603	3.69616	0.455482	2.57665	ENSG00000055118	KCNH2
604	7.85675	-2.45271	15.3331	ENSG00000055130	CUL1
605	1.85022	0.560807	0.824957	ENSG00000055147	FAM114A2
606	5.09922	0.302907	5.81073	ENSG00000055163	CYFIP2
607	2.98864	0.544287	10.835	ENSG00000055211	GINM1
608	6.23393	0.373908	8.20556	ENSG00000055332	EIF2AK2
609	5.08245	-2.55617	19.5218	ENSG00000055483	USP36
610	4.46241	-0.00862788	8.5032	ENSG00000055609	KMT2C
611	3.42899	0.669289	4.01026	ENSG00000055732	MCOLN3
612	3.48864	-0.284972	12.4927	ENSG00000055917	PUM2
613	4.5222	-1.62293	16.2205	ENSG00000055950	MRPL43
614	2.08496	0.529154	0.0917526	ENSG00000055957	ITIH1
615	2.45345	0.250104	4.80499	ENSG00000056277	ZNF280C
616	1.16096	0.134412	1.21372	ENSG00000056487	PHF21B
617	7.51628	0.0678096	3.22292	ENSG00000056558	TRAF1
618	3.35712	0.317789	10.084	ENSG00000056586	RC3H2
619	2.90368	0.355734	2.75549	ENSG00000056736	IL17RB
620	4.31468	0.548431	6.35436	ENSG00000056972	TRAF3IP2
621	3	-0.0704946	3.69954	ENSG00000056998	GYG2
622	2.85022	0.157445	13.514	ENSG00000057019	DCBLD2
623	4.24593	0.716256	1.00993	ENSG00000057149	SERPINB3
624	7.11569	0.278373	8.95745	ENSG00000057252	SOAT1
625	5.22715	0.108199	8.06663	ENSG00000057294	PKP2
626	2.08496	0.428595	0.417785	ENSG00000057468	MSH4
627	3.66096	0.450751	0.509557	ENSG00000057593	F7
628	4.91486	-0.333385	12.0744	ENSG00000057608	GDI2
629	3.66993	0.272894	2.32771	ENSG00000057657	PRDM1
630	5.62396	0.628374	11.6923	ENSG00000057663	ATG5
631	1.16096	0.325675	3.89853	ENSG00000057704	TMCC3
632	2.35022	0.422685	12.3454	ENSG00000057757	PITHD1
633	5.60777	0.443511	14.0041	ENSG00000057935	MTA3
634	5.05164	0.348305	8.02094	ENSG00000058056	USP13
635	1.29248	0.48889	9.02967	ENSG00000058063	ATP11B
636	1.79248	0.134084	7.99404	ENSG00000058085	LAMC2
637	5.12574	-1.72188	13.2059	ENSG00000058262	SEC61A1
638	5.58496	-1.0261	14.9591	ENSG00000058272	PPP1R12A
639	3.31468	0.391094	2.64669	ENSG00000058335	RASGRF1
640	4.97564	0.452014	1.14644	ENSG00000058404	CAMK2B
641	3.52764	-0.188724	8.25393	ENSG00000058453	CROCC
642	2.82193	-2.48619	15.3453	ENSG00000058600	POLR3E
643	4.59984	-0.0234915	9.40787	ENSG00000058668	ATP2B4
644	4.53841	-2.39442	10.5606	ENSG00000058729	RIOK2
645	2	0.554075	11.812	ENSG00000058799	YIPF1
646	4.27345	-1.5357	11.2265	ENSG00000058804	NDC1
647	2.69616	-0.0524133	12.6265	ENSG00000059122	FLYWCH1
648	2.5	0.0150161	6.88103	ENSG00000059145	UNKL
649	0.792481	0.488282	6.40215	ENSG00000059377	TBXAS1
650	3.5	0.543475	12.3047	ENSG00000059378	PARP12
651	4.60716	-0.672707	12.3159	ENSG00000059573	ALDH18A1
652	3.74593	-0.306778	9.81551	ENSG00000059588	TARBP1
653	1.66096	-0.564348	8.96813	ENSG00000059691	PET112
654	4.42587	0.567066	9.4526	ENSG00000059758	CDK17
655	2.58496	0.329783	6.09662	ENSG00000059804	SLC2A3
656	2.5	0.156353	2.23762	ENSG00000059915	PSD
657	4.28112	-2.47112	9.50338	ENSG00000060069	CTDP1
658	5.65189	-0.0807891	12.1596	ENSG00000060138	YBX3
659	1.29248	0.54591	3.33426	ENSG00000060140	STYK1
660	5.84106	-2.16738	15.2505	ENSG00000060237	WNK1
661	2.89068	-0.425469	12.3598	ENSG00000060491	OGFR
662	2.58496	0.472128	5.02999	ENSG00000060558	GNA15
663	3.72972	0.183079	1.05129	ENSG00000060566	CREB3L3
664	0.5	0.176845	9.0817	ENSG00000060642	PIGV
665	2.54373	0.160318	7.7775	ENSG00000060656	PTPRU
666	5.39436	-1.87684	13.8757	ENSG00000060688	SNRNP40
667	0.5	0.455945	1.9545	ENSG00000060718	COL11A1
668	4.1427	0.473705	8.91056	ENSG00000060749	QSER1
669	1.5	0.677881	11.4195	ENSG00000060762	MPC1
670	3.4771	0.201781	6.44097	ENSG00000060982	BCAT1
671	5.88863	-0.665107	14.6326	ENSG00000061273	HDAC7
672	1.95345	0.499245	2.24765	ENSG00000061337	LZTS1
673	2.29248	0.343612	0.503313	ENSG00000061455	PRDM6
674	0.5	0.547091	0.0510861	ENSG00000061492	WNT8A
675	1.29248	0.15827	5.05256	ENSG00000061656	SPAG4
676	4.97564	-0.488687	9.96967	ENSG00000061676	NCKAP1
677	5.19401	-1.27372	15.2681	ENSG00000061794	MRPS35
678	3.19616	-1.1312	15.5783	ENSG00000061936	SFSWAP
679	5.43518	0.374173	15.4	ENSG00000061938	TNK2
680	3.83621	-0.706084	10.8457	ENSG00000061987	MON2
681	2.66096	0.325606	6.66837	ENSG00000062038	CDH3
682	1.29248	0.533078	0.0692968	ENSG00000062096	ARSF
683	3.42275	-0.628444	14.929	ENSG00000062194	GPBP1
684	1.58496	0.404762	7.23124	ENSG00000062282	DGAT2
685	2.85022	0.490992	1.43217	ENSG00000062524	LTK
686	2.54373	-0.0526786	12.4239	ENSG00000062598	ELMO2
687	6.47891	0.654338	7.95305	ENSG00000062725	APPBP2
688	1	0.0819033	0.95205	ENSG00000063015	SEZ6
689	5.13922	-1.62734	13.3243	ENSG00000063046	EIF4B
690	2	0.034351	9.0167	ENSG00000063176	SPHK2
691	1.40368	0.384937	6.4634	ENSG00000063180	CA11
692	3.48289	0.262834	13.2272	ENSG00000063241	ISOC2
693	7.10171	-2.40699	15.1172	ENSG00000063244	U2AF2
694	5.12633	0.251104	19.4962	ENSG00000063245	EPN1
695	5.99735	-0.956557	12.0625	ENSG00000063322	MED29
696	3.1427	0.556611	5.20701	ENSG00000063601	MTMR1
697	3.63339	0.472968	12.8541	ENSG00000063660	GPC1
698	4.27345	0.675474	6.688	ENSG00000063761	ADCK1
699	4.05164	0.343399	12.0567	ENSG00000063854	HAGH
700	6.78611	-0.121195	13.8483	ENSG00000064012	CASP8
701	3.72561	0.350508	9.18482	ENSG00000064042	LIMCH1
702	0.5	0.30509	13.0229	ENSG00000064115	TM7SF3
703	2	-0.0338035	1.75348	ENSG00000064195	DLX3
704	2.95345	0.392747	1.78095	ENSG00000064199	SPA17
705	2.08496	0.542789	2.44045	ENSG00000064205	WISP2
706	4.5736	0.440815	0.255625	ENSG00000064218	DMRT3
707	0.5	0.0590275	4.02952	ENSG00000064270	ATP2C2
708	4.68969	0.225444	2.90792	ENSG00000064300	NGFR
709	2.58496	0.386013	3.66561	ENSG00000064309	CDON
710	3.85022	-2.4851	10.6476	ENSG00000064313	TAF2
711	5.1126	0.730759	7.97542	ENSG00000064393	HIPK2
712	5.02764	-2.70622	13.2451	ENSG00000064419	TNPO3
713	4.2047	-0.105051	4.38751	ENSG00000064490	RFXANK
714	3.58496	0.335594	12.2831	ENSG00000064545	TMEM161A
715	2.58496	-0.148809	7.06184	ENSG00000064547	LPAR2
716	3.74593	0.32552	14.3859	ENSG00000064601	CTSA
717	4.33267	0.0924295	13.3109	ENSG00000064607	SUGP2
718	4.05426	0.303389	8.17544	ENSG00000064651	SLC12A2
719	3.45345	0.0803185	21.4917	ENSG00000064652	SNX24
720	3.35712	-0.617331	12.0735	ENSG00000064666	CNN2
721	2.29248	0.440194	5.96328	ENSG00000064687	ABCA7
722	2.29248	0.46206	1.61531	ENSG00000064692	SNCAIP
723	5.86566	-2.6094	7.5577	ENSG00000064703	DDX20
724	3.83621	0.289584	11.7484	ENSG00000064726	BTBD1
725	1.90368	0.188994	5.61963	ENSG00000064763	FAR2
726	1.58496	0.536339	2.46568	ENSG00000064787	BCAS1
727	2.79248	0.443245	0.0837243	ENSG00000064835	POU1F1
728	1.29248	-0.18737	1.37548	ENSG00000064886	CHI3L2
729	3.78112	-0.10948	14.3086	ENSG00000064933	PMS1
730	4.47564	0.542675	11.0279	ENSG00000064961	HMG20B
731	1.95345	0.448704	1.1391	ENSG00000064989	CALCRL
732	3.82193	-0.652126	10.4688	ENSG00000064995	TAF11
733	4.16546	0.159393	9.64581	ENSG00000064999	ANKS1A
734	4.91645	0.186121	15.6838	ENSG00000065000	AP3D1
735	2.08496	0.38789	13.0727	ENSG00000065029	ZNF76
736	5.32193	0.543972	12.1579	ENSG00000065054	SLC9A3R2
737	3.37744	0.228426	0.422277	ENSG00000065057	NTHL1
738	4.2539	0.210003	8.57367	ENSG00000065060	UHRF1BP1
739	5.35368	0.204759	10.5584	ENSG00000065135	GNAI3
740	5.83886	-0.283948	12.6801	ENSG00000065150	IPO5
741	4.97564	0.0332039	12.9536	ENSG00000065154	OAT
742	4.20044	-2.71839	8.25226	ENSG00000065183	WDR3
743	4.82642	-3.13875	13.9245	ENSG00000065268	WDR18
744	0.5	-0.140539	10.6266	ENSG00000065308	TRAM2
745	2.29248	0.483068	2.81724	ENSG00000065320	NTN1
746	5.42118	-0.224825	9.50424	ENSG00000065328	MCM10
747	0.792481	0.0300299	7.93286	ENSG00000065357	DGKA
748	4.47272	-0.0197812	0.401904	ENSG00000065371	ROPN1
749	3.85712	0.321031	4.41857	ENSG00000065413	ANKRD44
750	5.55622	-3.38366	13.3811	ENSG00000065427	KARS
751	5.67933	-0.492405	9.01452	ENSG00000065491	TBC1D22B
752	4.32193	-0.835569	8.35867	ENSG00000065518	NDUFB4
753	4.70893	-0.16861	10.7808	ENSG00000065526	SPEN
754	3.45345	0.582376	6.9905	ENSG00000065534	MYLK
755	4.16096	0.246797	12.8657	ENSG00000065548	ZC3H15
756	4.60473	0.525695	9.46861	ENSG00000065559	MAP2K4
757	3.29248	0.468037	8.87246	ENSG00000065600	TMEM206
758	2.72972	0.265886	0.625012	ENSG00000065609	SNAP91
759	3.06464	0.210537	9.56952	ENSG00000065613	SLK
760	0.5	-0.324753	6.39807	ENSG00000065615	CYB5R4
761	2.19616	0.439852	6.18184	ENSG00000065621	GSTO2
762	2.98864	0.323165	6.46297	ENSG00000065665	SEC61A2
763	4.45345	-0.402622	2.11958	ENSG00000065675	PRKCQ
764	3.19616	0.485028	4.96777	ENSG00000065717	TLE2
765	3.0222	0.534528	8.18504	ENSG00000065802	ASB1
766	0.792481	0.648502	10.9343	ENSG00000065809	FAM107B
767	2.40368	0.186845	11.212	ENSG00000065833	ME1
768	3.98864	0.395976	12.2907	ENSG00000065882	TBC1D1
769	4.79436	-1.06034	10.4241	ENSG00000065883	CDK13
770	4.04638	-0.407998	12.2475	ENSG00000065911	MTHFD2
771	1	0.698455	0.945014	ENSG00000065923	SLC9A7
772	6.19884	0.291314	7.56961	ENSG00000065970	FOXJ2
773	7.6387	-2.05272	10.4027	ENSG00000065978	YBX1
774	1.5	-0.0165619	4.79121	ENSG00000065989	PDE4A
775	4.43518	0.102297	10.9072	ENSG00000066027	PPP2R5A
776	6.09197	0.0328433	10.9695	ENSG00000066044	ELAVL1
777	3.24593	0.0478419	1.43975	ENSG00000066056	TIE1
778	2.72972	0.179789	9.39094	ENSG00000066084	DIP2B
779	6.16518	-0.28438	15.2244	ENSG00000066117	SMARCD1
780	4.5222	-0.404004	14.2264	ENSG00000066135	KDM4A
781	4.90929	-1.50902	12.7355	ENSG00000066136	NFYC
782	2.08496	-0.148733	5.43415	ENSG00000066230	SLC9A3
783	3.98864	0.441259	2.23917	ENSG00000066248	NGEF
784	5.57487	-0.853906	10.4495	ENSG00000066279	ASPM
785	2.5	-0.680887	14.6263	ENSG00000066322	ELOVL1
786	4.32193	-0.218037	0.765204	ENSG00000066336	SPI1
787	2.19616	-2.37533	0.290281	ENSG00000066379	ZNRD1
788	3.13339	0.464766	1.53997	ENSG00000066382	MPPED2
789	0.792481	0.423904	1.05321	ENSG00000066405	CLDN18
790	2.95345	-2.23202	10.5359	ENSG00000066422	ZBTB11
791	5.70945	0.305783	10.7467	ENSG00000066455	GOLGA5
792	5.55164	0.543279	4.86366	ENSG00000066468	FGFR2
793	3.90368	0.641039	12.4566	ENSG00000066557	LRRC40
794	3.16993	0.421952	10.067	ENSG00000066583	ISOC1
795	2.72972	0.578999	5.35348	ENSG00000066629	EML1
796	3.22972	0.370402	9.71543	ENSG00000066651	TRMT11
797	2.6427	-0.0798503	9.82006	ENSG00000066654	THUMPD1
798	1.58496	0.26906	2.00691	ENSG00000066735	KIF26A
799	4.2539	0.602989	6.65026	ENSG00000066739	ATG2B
800	4.27537	0.302725	12.9045	ENSG00000066777	ARFGEF1
801	0.5	0.796814	0.154287	ENSG00000066813	ACSM2B
802	1.58496	-0.132078	5.44873	ENSG00000066827	ZFAT
803	3.44741	0.158564	14.8112	ENSG00000066855	MTFR1
804	4.59984	-0.108242	9.14645	ENSG00000066926	FECH
805	3.66096	0.497973	6.6309	ENSG00000066933	MYO9A
806	3.52764	-0.443789	3.56272	ENSG00000067048	DDX3Y
807	5.38657	0.234658	17.1557	ENSG00000067057	PFKP
808	2.16096	-0.219399	16.3134	ENSG00000067064	IDI1
809	3.37744	-0.255689	11.8258	ENSG00000067082	KLF6
810	2.19616	0.136066	8.88778	ENSG00000067141	NEO1
811	3.35712	0.611086	11.5568	ENSG00000067167	TRAM1
812	2.58496	0.620395	3.61891	ENSG00000067177	PHKA1
813	6.88161	0.529178	13.8798	ENSG00000067182	TNFRSF1A
814	2.45345	-0.183893	5.49133	ENSG00000067191	CACNB1
815	3.48864	0.290961	6.28133	ENSG00000067208	EVI5
816	2.40368	0.480068	7.38766	ENSG00000067221	STOML1
817	6.37786	-2.38494	12.8397	ENSG00000067225	PKM
818	3.22972	-0.999751	11.5338	ENSG00000067248	DHX29
819	3.96241	-1.24342	10.9034	ENSG00000067334	DNTTIP2
820	2.16096	0.461945	13.002	ENSG00000067365	METTL22
821	7.5507	-0.0401493	12.9713	ENSG00000067369	TP53BP1
822	4.112	-1.75514	5.09167	ENSG00000067533	RRP15
823	6.26593	-0.824093	11.6606	ENSG00000067560	RHOA
824	5.3614	-3.13699	11.8859	ENSG00000067596	DHX8
825	5.58995	-0.0271083	13.3311	ENSG00000067606	PRKCZ
826	1.90368	0.302265	1.94029	ENSG00000067646	ZFY
827	5.0007	-2.91356	13.2039	ENSG00000067704	IARS2
828	4.45345	0.397306	5.03106	ENSG00000067715	SYT1
829	2.32193	0.337216	4.22125	ENSG00000067798	NAV3
830	2.58496	0.51067	5.76913	ENSG00000067829	IDH3G
831	2.85022	0.437251	9.69198	ENSG00000067836	ROGDI
832	1.79248	0.661285	1.34207	ENSG00000067840	PDZD4
833	3.24593	-0.123854	0.196432	ENSG00000067842	ATP2B3
834	4.70893	0.187296	13.1556	ENSG00000067900	ROCK1
835	4.61441	-0.486153	11.3563	ENSG00000067955	CBFB
836	4.33444	-0.994767	4.94684	ENSG00000067992	PDK3
837	7.44423	-0.438423	5.90728	ENSG00000068024	HDAC4
838	5.58809	0.430471	7.58661	ENSG00000068028	RASSF1
839	4.9915	0.312653	5.3065	ENSG00000068078	FGFR3
840	2.66096	-0.19251	9.86757	ENSG00000068079	IFI35
841	2.83621	0.0765297	6.18167	ENSG00000068097	HEATR6
842	1.85022	0.384023	8.83144	ENSG00000068137	PLEKHH3
843	5.12574	0.17596	11.3346	ENSG00000068305	MEF2A
844	4.21523	0.147979	2.84229	ENSG00000068308	OTUD5
845	4.86651	0.141063	6.45084	ENSG00000068323	TFE3
846	5.23533	0.205309	3.95128	ENSG00000068354	TBC1D25
847	3.1427	0.340131	9.54105	ENSG00000068383	INPP5A
848	4.66096	-1.34684	5.90557	ENSG00000068394	GPKOW
849	5.41645	0.238519	14.9025	ENSG00000068400	GRIPAP1
850	5.20734	0.298182	7.33256	ENSG00000068438	FTSJ1
851	2.22972	-0.326063	1.72299	ENSG00000068615	REEP1
852	1	-0.332694	0.164238	ENSG00000068650	ATP11A
853	5.45232	-2.78011	10.4717	ENSG00000068654	POLR1A
854	2.08496	0.480294	8.84478	ENSG00000068697	LAPTM4A
855	1.29248	-0.484466	9.90748	ENSG00000068724	TTC7A
856	3.29248	0.227808	20.6225	ENSG00000068745	IP6K2
857	3.7539	-2.30272	8.90995	ENSG00000068784	SRBD1
858	1.58496	-0.13446	2.48965	ENSG00000068831	RASGRP2
859	3.79248	0.346936	13.0992	ENSG00000068878	PSME4
860	2.91645	0.00093218	11.3892	ENSG00000068903	SIRT2
861	3.87744	-0.163553	15.983	ENSG00000068912	ERLEC1
862	3.13339	-0.0242804	8.18781	ENSG00000068971	PPP2R5B
863	4.07994	-0.258911	0.844709	ENSG00000068976	PYGM
864	1	0.555087	0.361446	ENSG00000068985	PAGE1
865	3.74593	0.38126	3.1788	ENSG00000069011	PITX1
866	1.5	0.317	0.0611934	ENSG00000069018	TRPC7
867	1.66096	0.254145	3.63118	ENSG00000069020	MAST4
868	2.79248	0.224802	0.918941	ENSG00000069188	SDK2
869	5.03372	-2.07743	10.6704	ENSG00000069248	NUP133
870	2.40368	0.340312	8.24866	ENSG00000069275	NUCKS1
871	5.08245	-1.98613	10.9322	ENSG00000069329	VPS35
872	6.07693	0.189061	11.0283	ENSG00000069345	DNAJA2
873	4.42587	0.162442	9.515	ENSG00000069399	BCL3
874	3.1427	0.409317	8.31442	ENSG00000069424	KCNAB2
875	2	0.536808	1.23181	ENSG00000069431	ABCC9
876	1.90368	0.0905648	4.83899	ENSG00000069482	GAL
877	3.94741	0.26626	9.35799	ENSG00000069509	FUNDC1
878	2.16096	0.47148	1.59895	ENSG00000069535	MAOB
879	3.45345	0.421228	2.23295	ENSG00000069667	RORA
880	2.58496	0.26844	1.55865	ENSG00000069696	DRD4
881	3.19616	0.586652	4.09648	ENSG00000069702	TGFBR3
882	2.86396	-0.694371	1.1184	ENSG00000069764	PLA2G10
883	4.78112	-1.66925	13.8026	ENSG00000069849	ATP1B3
884	6.62396	0.383691	8.90058	ENSG00000069869	NEDD4
885	1.90368	-0.482136	12.2803	ENSG00000069943	PIGB
886	8.61506	0.187459	11.9125	ENSG00000069956	MAPK6
887	4.80089	0.301036	12.0553	ENSG00000069966	GNB5
888	2.71313	0.314488	7.9859	ENSG00000070018	LRP6
889	1	0.548662	0.826087	ENSG00000070019	GUCY2C
890	0.792481	0.420283	0.101477	ENSG00000070031	SCT
891	2	0.11956	12.7347	ENSG00000070047	PHRF1
892	3.85022	0.558302	10.8619	ENSG00000070081	NUCB2
893	5.24793	0.426406	8.54551	ENSG00000070159	PTPN3
894	3.89068	-0.00672747	2.3566	ENSG00000070182	SPTB
895	4.12869	0.465735	4.03527	ENSG00000070190	DAPP1
896	2.37744	0.213079	0.211394	ENSG00000070193	FGF10
897	2.89068	0.528576	8.75244	ENSG00000070214	SLC44A1
898	1.5	0.468793	8.27723	ENSG00000070269	TMEM260
899	3.08496	-2.29187	11.3113	ENSG00000070366	SMG6
900	5.70734	-0.400675	9.08656	ENSG00000070367	EXOC5
901	4.94132	0.293429	2.50665	ENSG00000070371	CLTCL1
902	0.5	0.419021	9.6521	ENSG00000070404	FSTL3
903	2.45345	-0.0320332	14.1601	ENSG00000070413	DGCR2
904	3.28493	0.194186	13.5451	ENSG00000070423	RNF126
905	3.19616	-0.0350404	8.08972	ENSG00000070444	MNT
906	3.19616	0.553927	9.37029	ENSG00000070476	ZXDC
907	6.26666	-0.955975	20.1745	ENSG00000070495	JMJD6
908	4.18969	0.646944	11.3773	ENSG00000070501	POLB
909	0.792481	0.0688014	2.237	ENSG00000070526	ST6GALNAC1
910	3.1427	0.572527	9.01108	ENSG00000070540	WIPI1
911	1.58496	0.268536	0.248116	ENSG00000070601	FRMPD1
912	2.5222	0.454547	4.29737	ENSG00000070610	GBA2
913	1.66096	0.13586	10.9706	ENSG00000070614	NDST1
914	4.22561	-0.163385	15.1272	ENSG00000070669	ASNS
915	1.79248	0.132782	9.99895	ENSG00000070718	AP3M2
916	0.792481	0.226498	0.762085	ENSG00000070729	CNGB1
917	1	0.403227	4.17884	ENSG00000070731	ST6GALNAC2
918	7.03615	-1.46958	14.9291	ENSG00000070756	PABPC1
919	6.05426	0.275866	5.41118	ENSG00000070759	TESK2
920	2.62396	-1.75286	11.887	ENSG00000070761	C16orf80
921	7.2032	0.423074	17.1368	ENSG00000070770	CSNK2A2
922	3.24593	0.379439	6.11497	ENSG00000070778	PTPN21
923	4.5084	-3.37016	14.123	ENSG00000070785	EIF2B3
924	4.95345	0.476752	0.257227	ENSG00000070808	CAMK2A
925	5.63952	-1.3182	13.6999	ENSG00000070814	TCOF1
926	7.0646	-0.686231	9.11751	ENSG00000070831	CDC42
927	4.03841	0.448464	10.9792	ENSG00000070882	OSBPL3
928	3.40368	0.438277	0.53021	ENSG00000070886	EPHA8
929	1.79248	0.193853	0.251552	ENSG00000070915	SLC12A3
930	5.90889	0.480389	7.0944	ENSG00000070950	RAD18
931	4.42118	0.138653	10.9043	ENSG00000070961	ATP2B1
932	0.5	0.34609	0.263262	ENSG00000070985	TRPM5
933	6.47655	0.316967	11.0813	ENSG00000071051	NCK2
934	0.5	0.193386	3.54103	ENSG00000071073	MGAT4A
935	5.74743	-3.00653	1.56706	ENSG00000071082	RPL31
936	4.33444	-1.49333	13.4286	ENSG00000071127	WDR1
937	2.74593	0.599765	8.98611	ENSG00000071189	SNX13
938	2	0.392732	0.0551856	ENSG00000071203	MS4A12
939	3.37744	0.632887	8.13063	ENSG00000071205	ARHGAP10
940	4.30735	-0.653104	12.2679	ENSG00000071243	ING3
941	2.90368	0.518702	6.31326	ENSG00000071282	LMCD1
942	4.68316	-0.431063	12.3112	ENSG00000071537	SEL1L
943	6.64702	-0.307726	22.8888	ENSG00000071539	TRIP13
944	3.95345	-2.44978	6.72464	ENSG00000071553	ATP6AP1
945	5.39721	-0.215068	12.8963	ENSG00000071564	TCF3
946	3.66546	0.513048	5.95978	ENSG00000071575	TRIB2
947	4.42587	-0.17931	19.0958	ENSG00000071626	DAZAP1
948	5.09799	0.610263	11.0966	ENSG00000071794	HLTF
949	2.19616	-1.83967	7.3584	ENSG00000071859	FAM50A
950	3.13339	0.450709	6.61867	ENSG00000071889	FAM3A
951	2.16096	0.144786	0.758562	ENSG00000071909	MYO3B
952	2.76178	0.207436	6.73103	ENSG00000071967	CYBRD1
953	2.79248	0.434171	1.12325	ENSG00000071991	CDH19
954	3.43518	-2.8412	14.1968	ENSG00000071994	PDCD2
955	4.01118	0.488449	4.56096	ENSG00000072041	SLC6A15
956	6.37588	0.222426	11.4025	ENSG00000072062	PRKACA
957	0.5	0.693962	0.0512042	ENSG00000072080	SPP2
958	2.69616	0.397112	7.07352	ENSG00000072121	ZFYVE26
959	4.92899	0.256404	1.84433	ENSG00000072133	RPS6KA6
960	4.10473	0.398902	11.5591	ENSG00000072135	PTPN18
961	3.11441	0.586249	3.148	ENSG00000072163	LIMS2
962	2.67878	0.314758	0.223709	ENSG00000072182	ASIC4
963	2.08496	0.585475	6.2582	ENSG00000072195	SPEG
964	7.71297	0.397388	3.27626	ENSG00000072201	LNX1
965	5.42118	0.527178	11.8586	ENSG00000072210	ALDH3A2
966	5.83621	-2.60089	12.0357	ENSG00000072274	TFRC
967	4.25785	-0.474817	11.421	ENSG00000072310	SREBF1
968	2.62396	0.712379	0.0188949	ENSG00000072315	TRPC5
969	4.92275	0.255748	11.2777	ENSG00000072364	AFF4
970	7.16399	0.488137	7.01276	ENSG00000072401	UBE2D1
971	4.54638	0.131088	11.3371	ENSG00000072415	MPP5
972	2.62396	0.381253	4.79255	ENSG00000072422	RHOBTB1
973	6.70091	-2.83784	5.55987	ENSG00000072501	SMC1A
974	7.52942	-1.02507	5.50762	ENSG00000072506	HSD17B10
975	5.95307	-0.183034	12.0884	ENSG00000072518	MARK2
976	5.05622	0.409214	11.4258	ENSG00000072571	HMMR
977	5.16993	0.563594	10.4417	ENSG00000072682	P4HA2
978	0.792481	-2.59105	9.86996	ENSG00000072756	TRNT1
979	4.78493	0.104037	10.3132	ENSG00000072778	ACADVL
980	1.79248	0.613821	8.84698	ENSG00000072786	STK10
981	7.10716	-1.59263	13.0873	ENSG00000072803	FBXW11
982	2.87744	-0.550098	3.43674	ENSG00000072818	ACAP1
983	6.24843	0.295726	3.94178	ENSG00000072832	CRMP1
984	0.5	0.469991	5.04225	ENSG00000072840	EVC
985	4.22972	-0.38887	6.26205	ENSG00000072849	DERL2
986	1	0.652951	0.605614	ENSG00000072952	MRVI1
987	1.5	0.0455554	6.13437	ENSG00000072954	TMEM38A
988	5.39477	-0.0900941	12.2383	ENSG00000072958	AP1M1
989	3.96241	0.0441944	12.9469	ENSG00000073060	SCARB1
990	1.95345	0.189431	1.08007	ENSG00000073067	CYP2W1
991	8.06549	-2.39247	16.041	ENSG00000073111	MCM2
992	1	0.281043	4.37096	ENSG00000073150	PANX2
993	5.89232	0.315348	3.9648	ENSG00000073282	TP63
994	1.66096	0.34371	5.32257	ENSG00000073331	ALPK1
995	4.56206	0.397991	7.55931	ENSG00000073350	LLGL2
996	1.5	-0.166526	12.1941	ENSG00000073417	PDE8A
997	3.58995	-2.79576	10.6033	ENSG00000073536	NLE1
998	7.30089	-1.86892	13.5723	ENSG00000073578	SDHA
999	2.98864	0.038479	4.48205	ENSG00000073605	GSDMB
1000	3.56464	0.134694	8.78786	ENSG00000073614	KDM5A
1001	1.5	-0.317518	2.17329	ENSG00000073670	ADAM11
1002	3.61441	0.374482	5.0126	ENSG00000073711	PPP2R3A
1003	4.03841	-0.526973	10.1745	ENSG00000073712	FERMT2
1004	1.79248	0.450265	0.119001	ENSG00000073734	ABCB11
1005	2.22972	0.469967	1.95074	ENSG00000073737	DHRS9
1006	3.19616	0.581665	3.55942	ENSG00000073756	PTGS2
1007	5.04174	-0.138872	13.4356	ENSG00000073792	IGF2BP2
1008	2.72972	0.331913	11.9965	ENSG00000073803	MAP3K13
1009	2.04373	0.464608	5.86112	ENSG00000073849	ST6GAL1
1010	2.95345	-0.327854	0.10669	ENSG00000073861	TBX21
1011	2.16096	0.482345	1.2843	ENSG00000073910	FRY
1012	4.9771	0.163608	13.5017	ENSG00000073921	PICALM
1013	2.95345	-2.4703	9.42722	ENSG00000073969	NSF
1014	3.30735	0.5362	3.39156	ENSG00000074047	GLI2
1015	5.17878	-1.62641	10.5041	ENSG00000074071	MRPS34
1016	4.82732	-0.306715	4.93365	ENSG00000074181	NOTCH3
1017	5.15814	-3.07053	12.6174	ENSG00000074201	CLNS1A
1018	4.85109	0.505008	4.9452	ENSG00000074211	PPP2R2C
1019	7.21972	-0.572672	12.0177	ENSG00000074266	EED
1020	1.29248	0.141669	1.57337	ENSG00000074276	CDHR2
1021	2.74593	0.462792	0.655127	ENSG00000074317	SNCB
1022	4.49718	0.326908	4.83619	ENSG00000074370	ATP2A3
1023	3.08496	0.427237	6.04516	ENSG00000074410	CA12
1024	2.29248	0.125284	9.64566	ENSG00000074416	MGLL
1025	2.45345	0.399675	9.03923	ENSG00000074527	NTN4
1026	3.48864	-1.64932	1.03495	ENSG00000074582	BCS1L
1027	3.9915	0.434259	5.93152	ENSG00000074590	NUAK1
1028	3.11441	0.43394	8.9106	ENSG00000074603	DPP8
1029	1.79248	0.267974	3.00573	ENSG00000074621	SLC24A1
1030	1.5	0.201701	9.27441	ENSG00000074657	ZNF532
1031	4.42118	0.756925	11.3569	ENSG00000074695	LMAN1
1032	1.40368	0.560101	0.649768	ENSG00000074706	IPCEF1
1033	3.99718	0.340289	9.14383	ENSG00000074755	ZZEF1
1034	6.28493	-2.01174	12.9802	ENSG00000074800	ENO1
1035	0.792481	0.332776	6.25597	ENSG00000074855	ANO8
1036	1.58496	-0.49916	5.88755	ENSG00000074935	TUBE1
1037	1.16096	0.356879	7.67551	ENSG00000074964	ARHGEF10L
1038	2	0.266706	1.35124	ENSG00000074966	TXK
1039	1.90368	0.390323	1.40756	ENSG00000075043	KCNQ2
1040	1	0.334603	0.7792	ENSG00000075073	TACR2
1041	4.07741	-1.80258	6.45524	ENSG00000075089	ACTR6
1042	4.40689	0.143233	10.8721	ENSG00000075142	SRI
1043	4.42587	0.0410198	12.2575	ENSG00000075151	EIF4G3
1044	3.62396	0.119962	17.6707	ENSG00000075188	NUP37
1045	0.5	0.516753	8.07569	ENSG00000075213	SEMA3A
1046	1.29248	0.259876	13.8442	ENSG00000075223	SEMA3C
1047	1.95345	-0.336382	10.5291	ENSG00000075234	TTC38
1048	4.67215	-0.3248	11.9479	ENSG00000075239	ACAT1
1049	1	0.287514	8.11404	ENSG00000075240	GRAMD4
1050	2.83621	0.623137	10.5592	ENSG00000075275	CELSR1
1051	0.5	0.368101	0.297598	ENSG00000075290	WNT8B
1052	6.6496	0.0117011	15.3247	ENSG00000075292	ZNF638
1053	0.5	-0.155091	9.20001	ENSG00000075303	SLC25A40
1054	3.95345	0.533325	10.6192	ENSG00000075336	TIMM21
1055	2.5	0.192077	2.95912	ENSG00000075340	ADD2
1056	0.5	0.366363	0.0411037	ENSG00000075388	FGF4
1057	5.82012	0.680434	9.34981	ENSG00000075391	RASAL2
1058	0.5	-0.249127	5.52171	ENSG00000075399	VPS9D1
1059	0.5	0.217514	5.97968	ENSG00000075407	ZNF37A
1060	5.51395	0.427169	13.2564	ENSG00000075413	MARK3
1061	2.85022	0.530258	13.6309	ENSG00000075420	FNDC3B
1062	4.92899	0.188084	8.84894	ENSG00000075426	FOSL2
1063	2.66096	0.547083	0.129077	ENSG00000075429	CACNG5
1064	3.92275	0.470623	8.56808	ENSG00000075539	FRYL
1065	3.22972	-0.136345	10.3955	ENSG00000075568	TMEM131
1066	5.21523	0.421297	10.7695	ENSG00000075618	FSCN1
1067	3.42275	0.514568	6.53577	ENSG00000075643	MOCOS
1068	4.0084	0.400595	6.07535	ENSG00000075651	PLD1
1069	3.92899	0.140314	0.220215	ENSG00000075673	ATP12A
1070	5.0007	-0.623771	10.3829	ENSG00000075702	WDR62
1071	5.32012	0.143826	15.6933	ENSG00000075711	DLG1
1072	6.07121	-1.01418	23.3469	ENSG00000075785	RAB7A
1073	6.22264	-2.62731	13.8267	ENSG00000075856	SART3
1074	2.5	0.386843	1.90884	ENSG00000075884	ARHGAP15
1075	1.66096	-0.0917017	1.48958	ENSG00000075886	TUBA3D
1076	4.34674	0.282236	0.850806	ENSG00000075891	PAX2
1077	5.23685	0.238236	9.03459	ENSG00000075945	KIFAP3
1078	4.08496	0.516289	10.164	ENSG00000075975	MKRN2
1079	6.34281	-1.80417	10.6943	ENSG00000076003	MCM6
1080	2.74593	0.503489	4.05691	ENSG00000076067	RBMS2
1081	3.74593	0.033531	12.8836	ENSG00000076108	BAZ2A
1082	5.18097	-1.82172	11.5234	ENSG00000076201	PTPN23
1083	6.9332	0.113043	12.0791	ENSG00000076242	MLH1
1084	3.16096	-0.148934	14.1807	ENSG00000076248	UNG
1085	5.10473	0.325977	8.04417	ENSG00000076321	KLHL20
1086	2.16096	0.244406	0.856353	ENSG00000076344	RGS11
1087	0.792481	-0.258463	2.96407	ENSG00000076351	SLC46A1
1088	3.88078	0.248879	5.24647	ENSG00000076356	PLXNA2
1089	4.44741	0.357257	13.9639	ENSG00000076513	ANKRD13A
1090	3.35022	0.417305	2.67465	ENSG00000076555	ACACB
1091	5.86226	-0.273899	7.61246	ENSG00000076604	TRAF4
1092	4.43518	0.0900966	3.08249	ENSG00000076641	PAG1
1093	4.56206	-0.849493	7.59081	ENSG00000076650	GPATCH1
1094	2.08496	0.270808	4.70217	ENSG00000076662	ICAM3
1095	3.83621	0.358183	14.5478	ENSG00000076685	NT5C2
1096	3.39068	0.557972	7.217	ENSG00000076706	MCAM
1097	4.0222	0.510732	4.72584	ENSG00000076716	GPC4
1098	1.95345	0.600022	3.11917	ENSG00000076770	MBNL3
1099	4.01118	0.408479	4.94708	ENSG00000076826	CAMSAP3
1100	3.66993	0.360986	5.76324	ENSG00000076864	RAP1GAP
1101	5.1204	-2.64727	12.7698	ENSG00000076924	XAB2
1102	4.2539	0.117909	9.45239	ENSG00000076928	ARHGEF1
1103	4.90689	-0.134297	11.0968	ENSG00000076984	MAP2K7
1104	2.32193	0.240031	0.29759	ENSG00000077009	NMRK2
1105	4.69937	0.507647	2.0547	ENSG00000077063	CTTNBP2
1106	3.98864	0.29136	0.338499	ENSG00000077080	ACTL6B
1107	3.84674	0.513367	1.9629	ENSG00000077092	RARB
1108	3.5222	0.0947662	9.39825	ENSG00000077147	TM9SF3
1109	6.18316	-0.30168	12.2321	ENSG00000077150	NFKB2
1110	4.22561	-0.294189	13.0966	ENSG00000077152	UBE2T
1111	5.58496	-2.49043	11.8792	ENSG00000077235	GTF3C1
1112	4.26374	0.376807	10.6623	ENSG00000077238	IL4R
1113	4.50701	0.220511	11.8668	ENSG00000077254	USP33
1114	2.74593	-0.298097	2.24687	ENSG00000077264	PAK3
1115	3.1427	0.602771	0.612426	ENSG00000077274	CAPN6
1116	4.42587	0.748857	0.151142	ENSG00000077279	DCX
1117	5.80459	-0.392954	20.3615	ENSG00000077312	SNRPA
1118	1	0.349287	0.429574	ENSG00000077327	SPAG6
1119	5.53338	-2.6685	12.9799	ENSG00000077348	EXOSC5
1120	4.33621	-1.86423	11.6762	ENSG00000077380	DYNC1I2
1121	2.5222	0.560631	2.87287	ENSG00000077420	APBB1IP
1122	3.89068	0.393257	5.28363	ENSG00000077458	FAM76B
1123	5.56335	0.505245	9.76351	ENSG00000077463	SIRT6
1124	0.5	0.693774	0.926286	ENSG00000077498	TYR
1125	6.01809	0.307948	0.975969	ENSG00000077522	ACTN2
1126	5.90468	-2.91314	12.5541	ENSG00000077549	CAPZB
1127	1.40368	0.256875	5.91602	ENSG00000077585	GPR137B
1128	1.16096	0.540266	2.34652	ENSG00000077616	NAALAD2
1129	3.87744	0.109481	13.2524	ENSG00000077684	JADE1
1130	1.29248	0.526372	8.08798	ENSG00000077713	SLC25A43
1131	5.84128	0.464973	13.9623	ENSG00000077721	UBE2A
1132	6.05622	0.272824	7.3271	ENSG00000077782	FGFR1
1133	4.92275	0.341998	0.342533	ENSG00000077800	FKBP6
1134	1.95345	0.390693	1.18326	ENSG00000077935	SMC1B
1135	5.27921	0.403937	10.0488	ENSG00000077942	FBLN1
1136	2.58496	0.286915	0.725085	ENSG00000077943	ITGA8
1137	2.08496	0.335823	2.03942	ENSG00000077984	CST7
1138	4.05164	0.592621	5.9217	ENSG00000078018	MAP2
1139	5.59491	0.532139	3.86152	ENSG00000078043	PIAS2
1140	4.50701	0.392545	2.27235	ENSG00000078053	AMPH
1141	6.57741	0.131174	15.7054	ENSG00000078061	ARAF
1142	4.2539	0.361176	12.6794	ENSG00000078070	MCCC1
1143	3.51118	0.391118	3.19387	ENSG00000078081	LAMP3
1144	3.56464	0.637176	3.86547	ENSG00000078098	FAP
1145	4.55295	0.306458	5.51509	ENSG00000078114	NEBL
1146	1	0.60526	4.50167	ENSG00000078124	ACER3
1147	5.51395	-0.697358	9.82704	ENSG00000078140	UBE2K
1148	4.68969	-1.51541	7.54043	ENSG00000078142	PIK3C3
1149	2.79248	0.0941817	4.29389	ENSG00000078177	N4BP2
1150	3.29248	0.345939	9.10975	ENSG00000078269	SYNJ2
1151	0.792481	0.680743	0.911086	ENSG00000078295	ADCY2
1152	4.40368	0.113191	26.3898	ENSG00000078304	PPP2R5C
1153	5.86989	0.0531096	12.4799	ENSG00000078369	GNB1
1154	2.32193	0.469002	5.71637	ENSG00000078401	EDN1
1155	3.66096	0.547448	10.6273	ENSG00000078403	MLLT10
1156	2.08496	0.509987	1.94065	ENSG00000078487	ZCWPW1
1157	0.5	0.310251	0.272363	ENSG00000078549	ADCYAP1R1
1158	0.5	0.419094	0.396469	ENSG00000078579	FGF20
1159	2.45345	0.559885	1.49383	ENSG00000078596	ITM2A
1160	4.89721	-0.132249	13.8815	ENSG00000078668	VDAC3
1161	7.46069	-0.259653	12.765	ENSG00000078674	PCM1
1162	4.5736	0.486334	8.26508	ENSG00000078699	CBFA2T2
1163	3.72561	0.480715	0.674407	ENSG00000078725	BRINP1
1164	6.22302	0.36701	10.0695	ENSG00000078747	ITCH
1165	1.16096	0.451135	0.0490725	ENSG00000078795	PKD2L2
1166	1.29248	0.303031	6.47467	ENSG00000078804	TP53INP2
1167	5.55164	0.154047	13.908	ENSG00000078808	SDF4
1168	3.32193	-0.398574	1.95289	ENSG00000078814	MYH7B
1169	1.29248	0.275306	0.097828	ENSG00000078898	BPIFB2
1170	5.66742	0.466488	2.51077	ENSG00000078900	TP73
1171	5.90689	0.449289	10.2872	ENSG00000078902	TOLLIP
1172	6.43518	0.53874	9.05294	ENSG00000078967	UBE2D4
1173	5.12633	0.431911	0.598915	ENSG00000079102	RUNX1T1
1174	5.41684	-1.67947	11.2974	ENSG00000079134	THOC1
1175	3.06464	0.551745	6.61679	ENSG00000079150	FKBP7
1176	5.23888	0.382799	4.04372	ENSG00000079156	OSBPL6
1177	2.58496	0.430671	5.97956	ENSG00000079215	SLC1A3
1178	7.01925	-2.39697	13.5099	ENSG00000079246	XRCC5
1179	3.85712	0.532866	5.48877	ENSG00000079257	LXN
1180	3.45943	0.370625	12.5741	ENSG00000079332	SAR1A
1181	2.66096	0.61702	3.53061	ENSG00000079337	RAPGEF3
1182	3.37744	0.465974	3.62497	ENSG00000079385	CEACAM1
1183	4.1496	-0.619187	9.04825	ENSG00000079387	SENP1
1184	3.11441	0.284728	0.3065	ENSG00000079393	DUSP13
1185	4.04373	0.17993	11.5371	ENSG00000079432	CIC
1186	2.37744	0.0216677	2.89142	ENSG00000079435	LIPE
1187	4.60837	0.11241	13.0183	ENSG00000079459	FDFT1
1188	5.09615	0.19694	14.3658	ENSG00000079462	PAFAH1B3
1189	1.66096	0.0613556	4.28308	ENSG00000079482	OPHN1
1190	2.08496	0.573824	0.0432835	ENSG00000079557	AFM
1191	4.79436	-0.312125	18.6885	ENSG00000079616	KIF22
1192	2.76178	0.592442	0.599655	ENSG00000079689	SCGN
1193	3.40368	0.517769	20.8017	ENSG00000079739	PGM1
1194	5.75489	-1.0703	11.1617	ENSG00000079785	DDX1
1195	6.3598	-2.58739	18.0246	ENSG00000079805	DNM2
1196	4.84674	0.377667	14.6641	ENSG00000079819	EPB41L2
1197	3.08496	0.470877	0.692507	ENSG00000079841	RIMS1
1198	3.82193	0.533619	4.12413	ENSG00000079931	MOXD1
1199	5.1496	0.439173	8.99556	ENSG00000079950	STX7
1200	1.79248	-0.202671	4.82417	ENSG00000079974	RABL2B
1201	6.51118	-0.186829	12.4351	ENSG00000079999	KEAP1
1202	1.16096	0.259464	1.72448	ENSG00000080007	DDX43
1203	3.7047	0.0433424	4.43187	ENSG00000080031	PTPRH
1204	1.5	0.547203	1.18353	ENSG00000080166	DCT
1205	1	0.427699	14.1781	ENSG00000080189	SLC35C2
1206	2.56464	0.625355	6.14078	ENSG00000080200	CRYBG3
1207	1	0.586633	1.70274	ENSG00000080224	EPHA6
1208	1.90368	0.196239	0.562388	ENSG00000080293	SCTR
1209	4.95495	0.611329	3.09422	ENSG00000080298	RFX3
1210	6.20747	-0.513743	10.347	ENSG00000080345	RIF1
1211	4.16546	0.0566118	7.22208	ENSG00000080371	RAB21
1212	1.29248	0.475355	1.90111	ENSG00000080493	SLC4A4
1213	5.75439	0.56026	9.02146	ENSG00000080503	SMARCA2
1214	2.69616	0.493689	7.69556	ENSG00000080546	SESN1
1215	5.22561	0.110268	4.04805	ENSG00000080561	MID2
1216	2.79248	0.564791	0.0156476	ENSG00000080572	PIH1D3
1217	1.90368	0.303338	0.297103	ENSG00000080618	CPB2
1218	3.40368	0.60225	0.635621	ENSG00000080644	CHRNA3
1219	2.16096	0.559595	1.09957	ENSG00000080709	KCNN2
1220	3.53841	-0.13619	9.73429	ENSG00000080802	CNOT4
1221	5.82193	-0.0314555	11.3929	ENSG00000080815	PSEN1
1222	3.37744	-0.145042	4.70918	ENSG00000080823	MOK
1223	8.56244	0.230296	12.546	ENSG00000080824	HSP90AA1
1224	5.69964	0.435888	3.91299	ENSG00000080839	RBL1
1225	3.66096	0.201378	7.63467	ENSG00000080845	DLGAP4
1226	5.82553	-3.07017	16.0414	ENSG00000080986	NDC80
1227	3.29248	0.39333	6.53597	ENSG00000081014	AP4E1
1228	3.77729	0.46224	5.69857	ENSG00000081019	RSBN1
1229	3.91645	0.475842	5.7153	ENSG00000081026	MAGI3
1230	2.29248	0.262431	4.65477	ENSG00000081041	CXCL2
1231	3.5222	0.561814	1.77518	ENSG00000081051	AFP
1232	0.792481	0.513217	2.11734	ENSG00000081052	COL4A4
1233	2.45345	-0.145963	3.81432	ENSG00000081059	TCF7
1234	1.85022	0.438419	7.72411	ENSG00000081087	OSTM1
1235	1.29248	0.235747	0.525984	ENSG00000081138	CDH7
1236	2.85022	-0.336518	11.4628	ENSG00000081154	PCNP
1237	3.66096	0.400998	8.48269	ENSG00000081177	EXD2
1238	2.16096	0.50017	4.42042	ENSG00000081181	ARG2
1239	4.46241	0.238852	5.44312	ENSG00000081189	MEF2C
1240	2.26178	0.0942741	1.07968	ENSG00000081237	PTPRC
1241	1.79248	-0.0790385	0.144275	ENSG00000081248	CACNA1S
1242	4.28493	0.341136	2.77021	ENSG00000081277	PKP1
1243	5.71888	-0.577794	6.31179	ENSG00000081307	UBA5
1244	2.76178	0.342138	6.50845	ENSG00000081320	STK17B
1245	4.44285	0.0795743	7.83273	ENSG00000081377	CDC14B
1246	3.05426	-0.333971	4.11296	ENSG00000081386	ZNF510
1247	4.53841	0.0823515	0.808448	ENSG00000081479	LRP2
1248	2.62396	-0.140041	9.92515	ENSG00000081692	JMJD4
1249	4.57994	0.0975342	13.8112	ENSG00000081721	DUSP12
1250	1	0.576545	12.1415	ENSG00000081760	AACS
1251	3.68316	0.416552	2.98739	ENSG00000081803	CADPS2
1252	4.28493	0.476636	9.46558	ENSG00000081870	HSPB11
1253	4.83886	0.37692	6.26736	ENSG00000081913	PHLPP1
1254	1.58496	0.527758	7.58035	ENSG00000081923	ATP8B1
1255	2	-0.0305083	1.69067	ENSG00000081985	IL12RB2
1256	4.37744	0.25335	3.41888	ENSG00000082014	SMARCD3
1257	3.1427	-1.73193	26.2442	ENSG00000082068	WDR70
1258	0.5	0.265272	1.86084	ENSG00000082126	MPP4
1259	3.11441	0.389112	8.60841	ENSG00000082146	STRADB
1260	4.42899	0.528963	9.65288	ENSG00000082153	BZW1
1261	4.66096	0.523216	0.218757	ENSG00000082175	PGR
1262	3.29248	0.183839	10.1527	ENSG00000082212	ME2
1263	2.08496	0.432629	9.28375	ENSG00000082213	C5orf22
1264	3.52764	-0.0555621	10.7896	ENSG00000082258	CCNT2
1265	2.45345	0.520665	6.37985	ENSG00000082269	FAM135A
1266	0.5	0.528692	1.09101	ENSG00000082293	COL19A1
1267	6.47564	0.262428	3.46904	ENSG00000082397	EPB41L3
1268	4.05426	0.452424	6.90061	ENSG00000082438	COBLL1
1269	4.85712	0.734086	7.9661	ENSG00000082458	DLG3
1270	1.90368	0.335032	3.87483	ENSG00000082497	SERTAD4
1271	5.46574	0.3203	6.77896	ENSG00000082512	TRAF5
1272	4.03841	-0.852276	9.87727	ENSG00000082515	MRPL22
1273	5.12396	-2.85825	9.45996	ENSG00000082516	GEMIN5
1274	3.45943	0.444954	0.221335	ENSG00000082556	OPRK1
1275	4.05426	0.315965	12.1286	ENSG00000082641	NFE2L1
1276	3.16096	0.169443	0.526368	ENSG00000082684	SEMA5B
1277	7.99863	0.446641	18.224	ENSG00000082701	GSK3B
1278	4.83886	-0.27269	10.4714	ENSG00000082781	ITGB5
1279	2.74593	0.330423	9.95643	ENSG00000082805	ERC1
1280	7.97564	-3.46619	14.1207	ENSG00000082898	XPO1
1281	4.2047	0.536097	10.4567	ENSG00000082996	RNF13
1282	1.40368	0.64597	0.501351	ENSG00000083067	TRPM3
1283	5.25191	-0.707021	8.98439	ENSG00000083093	PALB2
1284	3.0222	-0.0301838	8.42708	ENSG00000083099	LYRM2
1285	3.30735	0.0548626	11.3933	ENSG00000083123	BCKDHB
1286	4.0084	0.164344	8.50826	ENSG00000083168	KAT6A
1287	4.72561	0.370973	4.28634	ENSG00000083290	ULK2
1288	2.08496	0.0859972	5.98439	ENSG00000083307	GRHL2
1289	5.1204	-0.319784	13.8219	ENSG00000083312	TNPO1
1290	5.06529	0.319962	12.5377	ENSG00000083444	PLOD1
1291	1.29248	0.434482	8.92667	ENSG00000083457	ITGAE
1292	5.39354	-2.61227	8.18766	ENSG00000083520	DIS3
1293	5.0222	0.296221	9.97471	ENSG00000083535	PIBF1
1294	3.87744	0.367446	7.05289	ENSG00000083544	TDRD3
1295	4.8741	0.228327	8.55716	ENSG00000083642	PDS5B
1296	4.39395	0.193428	10.7881	ENSG00000083720	OXCT1
1297	4.22147	-0.355084	8.4404	ENSG00000083750	RRAGB
1298	1.58496	0.363137	0.115614	ENSG00000083782	EPYC
1299	7.03001	0.202436	7.82209	ENSG00000083799	CYLD
1300	0.5	-0.0546793	3.97571	ENSG00000083807	SLC27A5
1301	2.72972	0.210169	2.97106	ENSG00000083812	ZNF324
1302	1.29248	-0.155981	2.0083	ENSG00000083814	ZNF671
1303	1.5	0.265023	4.58788	ENSG00000083817	ZNF416
1304	3.39721	0.191268	4.97797	ENSG00000083838	ZNF446
1305	2.79248	0.596469	3.53596	ENSG00000083844	ZNF264
1306	5.44209	-2.52414	9.3489	ENSG00000083845	RPS5
1307	4.21313	0.54342	10.8554	ENSG00000083857	FAT1
1308	2.98864	-1.14173	9.22863	ENSG00000083896	YTHDC1
1309	4.36566	0.588088	10.1117	ENSG00000083937	CHMP2B
1310	4.22561	0.474738	10.4916	ENSG00000084070	SMAP2
1311	5.41407	-1.43897	11.5977	ENSG00000084072	PPIE
1312	3.59984	0.407401	11.1461	ENSG00000084073	ZMPSTE24
1313	3.79248	-1.20739	13.4484	ENSG00000084090	STARD7
1314	4.39068	-0.310299	8.76556	ENSG00000084092	NOA1
1315	4.58245	-0.0877731	7.72576	ENSG00000084093	REST
1316	2.60473	0.411366	1.18882	ENSG00000084110	HAL
1317	4.05164	0.22707	10.2409	ENSG00000084112	SSH1
1318	5.41486	0.0931907	10.6536	ENSG00000084207	GSTP1
1319	4.53841	0.516803	13.2741	ENSG00000084234	APLP2
1320	5.12515	-1.55868	13.6	ENSG00000084463	WBP11
1321	5.87493	-2.90653	17.4341	ENSG00000084623	EIF3I
1322	0.792481	0.651458	5.8995	ENSG00000084636	COL16A1
1323	6.14097	0.376654	12.7319	ENSG00000084652	TXLNA
1324	4.7338	0.51926	0.28282	ENSG00000084674	APOB
1325	5.35712	0.278053	7.18378	ENSG00000084676	NCOA1
1326	1.29248	-0.568152	12.8051	ENSG00000084693	AGBL5
1327	2	0.239215	0.650968	ENSG00000084710	EFR3B
1328	3.43518	0.145499	6.6726	ENSG00000084731	KIF3C
1329	5.22766	-0.556781	14.0029	ENSG00000084733	RAB10
1330	2.08496	0.419114	1.07079	ENSG00000084734	GCKR
1331	6.26239	0.153863	14.68	ENSG00000084754	HADHA
1332	4.59984	-0.288021	9.48392	ENSG00000084764	MAPRE3
1333	6.09984	-1.24957	11.934	ENSG00000084774	CAD
1334	4.05426	0.142848	9.43529	ENSG00000085117	CD82
1335	3.62396	-0.390306	4.7134	ENSG00000085185	BCORL1
1336	5.47272	0.262368	5.25847	ENSG00000085224	ATRX
1337	1.29248	0.123835	13.2083	ENSG00000085231	TAF9
1338	2.83621	0.306103	0.0469727	ENSG00000085265	FCN1
1339	1.95345	0.256511	8.97711	ENSG00000085274	MYNN
1340	4.1427	0.440261	5.37673	ENSG00000085276	MECOM
1341	4.03841	0.424231	10.0256	ENSG00000085365	SCAMP1
1342	3.22972	0.174084	13.2786	ENSG00000085377	PREP
1343	3.40368	0.35674	6.23553	ENSG00000085382	HACE1
1344	4.99718	-2.58539	10.7172	ENSG00000085415	SEH1L
1345	3.16096	0.107299	6.9984	ENSG00000085433	WDR47
1346	2.91645	-0.0624252	11.0313	ENSG00000085449	WDFY1
1347	1.29248	-0.344847	1.80932	ENSG00000085465	OVGP1
1348	2.29248	0.303574	10.7279	ENSG00000085491	SLC25A24
1349	4.86989	0.32816	10.4291	ENSG00000085511	MAP3K4
1350	1	0.440864	4.67982	ENSG00000085552	IGSF9
1351	3.58496	0.358608	2.07787	ENSG00000085563	ABCB1
1352	1.58496	0.310933	8.78511	ENSG00000085644	ZNF213
1353	3.61441	0.043637	12.686	ENSG00000085662	AKR1B1
1354	4.59984	0.0700471	12.9724	ENSG00000085719	CPNE3
1355	2.16096	-1.77326	12.1668	ENSG00000085721	RRN3
1356	5.80274	-0.21081	30.6885	ENSG00000085733	CTTN
1357	2.66096	0.16709	1.86524	ENSG00000085741	WNT11
1358	4.20893	-0.337593	22.7907	ENSG00000085760	MTIF2
1359	2.79248	0.370024	10.6763	ENSG00000085788	DDHD2
1360	0.5	0.25284	5.01228	ENSG00000085831	TTC39A
1361	6.18343	0.357722	9.87336	ENSG00000085832	EPS15
1362	4.91645	-1.61257	10.8052	ENSG00000085840	ORC1
1363	1.29248	0.109017	9.81562	ENSG00000085871	MGST2
1364	2.82193	0.39837	11.198	ENSG00000085978	ATG16L1
1365	1	0.20894	11.4683	ENSG00000085982	USP40
1366	3.72561	0.282238	14.8242	ENSG00000085998	POMGNT1
1367	2.40368	-0.449589	16.0463	ENSG00000085999	RAD54L
1368	4.28112	0.0367505	14.9612	ENSG00000086015	MAST2
1369	6.85373	-0.600562	15.559	ENSG00000086061	DNAJA1
1370	2.76178	0.274629	11.5602	ENSG00000086062	B4GALT1
1371	4.85022	-1.43496	13.2599	ENSG00000086065	CHMP5
1372	3.67878	-0.288678	13.6216	ENSG00000086102	NFX1
1373	4.99859	-1.96555	9.69096	ENSG00000086189	DIMT1
1374	1.79248	0.000911351	0.790338	ENSG00000086205	FOLH1
1375	3.85022	0.273472	11.5532	ENSG00000086232	EIF2AK1
1376	1.29248	0.455416	8.7778	ENSG00000086300	SNX10
1377	4.03841	-0.522413	11.7808	ENSG00000086475	SEPHS1
1378	5.21836	-1.6872	13.6854	ENSG00000086504	MRPL28
1379	1.58496	0.381798	1.3783	ENSG00000086506	HBQ1
1380	1.79248	0.260719	12.2824	ENSG00000086544	ITPKC
1381	4.49292	-2.92543	12.575	ENSG00000086589	RBM22
1382	4.69616	-1.9642	9.38251	ENSG00000086598	TMED2
1383	2.40368	0.00874608	24.1695	ENSG00000086666	ZFAND6
1384	0.792481	0.693285	2.82717	ENSG00000086696	HSD17B2
1385	4.20893	0.639551	11.6284	ENSG00000086712	TXLNG
1386	5.55328	0.917439	0.537896	ENSG00000086717	PPEF1
1387	1.16096	-0.246304	2.54597	ENSG00000086730	LAT2
1388	7.18419	-2.92247	6.25615	ENSG00000086758	HUWE1
1389	4.77345	-0.580465	9.78066	ENSG00000086827	ZW10
1390	2.95345	0.385663	0.560414	ENSG00000086967	MYBPC2
1391	2.45345	0.3125	10.4666	ENSG00000087008	ACOX3
1392	2.76178	0.624484	11.3827	ENSG00000087053	MTMR2
1393	5.8262	-0.109752	13.4675	ENSG00000087074	PPP1R15A
1394	3.83621	0.399744	2.62008	ENSG00000087076	HSD17B14
1395	6.89196	-0.70617	15.927	ENSG00000087077	TRIP6
1396	0.792481	-0.00178765	1.71735	ENSG00000087085	ACHE
1397	4.95794	-0.449278	9.37688	ENSG00000087086	FTL
1398	5.43672	-1.49509	14.9927	ENSG00000087087	SRRT
1399	5.5222	0.577913	12.276	ENSG00000087088	BAX
1400	5.45532	0.58698	9.689	ENSG00000087095	NLK
1401	4.35712	-0.225154	12.6636	ENSG00000087111	PIGS
1402	2.12396	0.421581	3.05722	ENSG00000087116	ADAMTS2
1403	3.92587	-0.457806	17.3668	ENSG00000087152	ATXN7L3
1404	0.792481	-1.67919	12.505	ENSG00000087157	PGS1
1405	6.82592	-3.09714	1.3281	ENSG00000087191	PSMC5
1406	5.7292	-0.219093	12.6893	ENSG00000087206	UIMC1
1407	2	0.158549	0.394469	ENSG00000087237	CETP
1408	4.52764	0.330584	4.69957	ENSG00000087245	MMP2
1409	1.58496	0.332896	0.608741	ENSG00000087250	MT3
1410	3.98864	0.38364	1.99906	ENSG00000087258	GNAO1
1411	0.792481	-0.0803633	11.2036	ENSG00000087263	OGFOD1
1412	4.35368	0.193007	7.48967	ENSG00000087266	SH3BP2
1413	3.72561	-2.84976	15.8143	ENSG00000087269	NOP14
1414	4.48289	0.358913	17.2714	ENSG00000087274	ADD1
1415	3.24593	0.546951	9.29642	ENSG00000087299	L2HGDH
1416	3.32193	0.386874	4.83785	ENSG00000087301	TXNDC16
1417	3.39068	0.427965	3.94772	ENSG00000087303	NID2
1418	4.99718	0.231424	8.19062	ENSG00000087338	GMCL1
1419	4.66658	0.370427	5.95976	ENSG00000087448	KLHL42
1420	5.47855	0.280396	10.0107	ENSG00000087460	GNAS
1421	7.35149	-1.78328	12.4038	ENSG00000087470	DNM1L
1422	1.95345	0.435752	5.85275	ENSG00000087494	PTHLH
1423	4.77921	0.0777955	1.96386	ENSG00000087495	PHACTR3
1424	3.11441	0.424659	8.25366	ENSG00000087502	ERGIC2
1425	5.0222	-0.0355775	5.91633	ENSG00000087510	TFAP2C
1426	7.35967	-2.31383	10.6099	ENSG00000087586	AURKA
1427	1.58496	0.113076	0.446511	ENSG00000087589	CASS4
1428	2.5	0.539451	11.175	ENSG00000087842	PIR
1429	2.19616	0.346311	1.78794	ENSG00000087884	AAMDC
1430	2.69616	0.147648	9.44031	ENSG00000087995	METTL2A
1431	3.19616	-0.063629	3.04595	ENSG00000088002	SULT2B1
1432	2.16096	0.0597051	10.4897	ENSG00000088035	ALG6
1433	2.5222	-1.84195	1.76442	ENSG00000088038	CNOT3
1434	2.6427	0.532602	6.18999	ENSG00000088179	PTPN4
1435	5.02356	-2.30909	13.4645	ENSG00000088205	DDX18
1436	3.42899	-0.125191	10.8556	ENSG00000088256	GNA11
1437	2.08496	-0.396763	5.77982	ENSG00000088280	ASAP3
1438	5.38739	0.305399	8.21912	ENSG00000088305	DNMT3B
1439	1.16096	0.179646	0.237389	ENSG00000088320	REM1
1440	4.52764	-2.04842	12.2344	ENSG00000088325	TPX2
1441	4.35022	-3.11338	12.8278	ENSG00000088356	PDRG1
1442	4.13339	0.332015	10.2236	ENSG00000088367	EPB41L1
1443	3.01118	0.49576	1.08454	ENSG00000088386	SLC15A1
1444	3.40368	0.452655	8.95023	ENSG00000088387	DOCK9
1445	1.5	0.384512	23.3047	ENSG00000088448	ANKRD10
1446	2.08496	0.333674	9.28798	ENSG00000088451	TGDS
1447	3.13339	0.362481	0.958141	ENSG00000088538	DOCK3
1448	0.792481	0.328136	3.95529	ENSG00000088726	TMEM40
1449	3.04373	0.35689	0.334785	ENSG00000088727	KIF9
1450	2	0.462729	1.80561	ENSG00000088756	ARHGAP28
1451	1.29248	-1.18149	9.40929	ENSG00000088766	CRLS1
1452	2.45345	0.63622	0.00228215	ENSG00000088782	DEFB127
1453	4.99363	0.541448	8.10068	ENSG00000088808	PPP1R13B
1454	2.16096	-0.0776518	11.398	ENSG00000088812	ATRN
1455	2	0.329941	9.4958	ENSG00000088826	SMOX
1456	4.27921	-0.0480038	11.9081	ENSG00000088832	FKBP1A
1457	1.29248	0.182343	5.37817	ENSG00000088854	C20orf194
1458	1.5	0.346995	3.65597	ENSG00000088881	EBF4
1459	1	0.424471	1.58227	ENSG00000088882	CPXM1
1460	5.93518	0.510742	9.22452	ENSG00000088888	MAVS
1461	2.45345	0.214343	4.88297	ENSG00000088899	LZTS3
1462	2.19616	0.478097	0.0777957	ENSG00000088926	F11
1463	5.70945	-2.39528	14.0004	ENSG00000088930	XRN2
1464	6.98739	-0.763025	4.08321	ENSG00000088986	DYNLL1
1465	2.98864	0.533918	4.72012	ENSG00000088992	TESC
1466	6.42176	-3.08374	1.56429	ENSG00000089009	RPL6
1467	1.5	0.468782	0.364045	ENSG00000089012	SIRPG
1468	4.16993	0.148722	16.9975	ENSG00000089022	MAPKAPK5
1469	2.58496	0.223395	1.40994	ENSG00000089041	P2RX7
1470	3.77345	-2.50913	14.5384	ENSG00000089048	ESF1
1471	1.66096	0.424726	6.81338	ENSG00000089050	RBBP9
1472	5.15246	-1.64058	8.96973	ENSG00000089053	ANAPC5
1473	1.5	0.289089	9.58658	ENSG00000089057	SLC23A2
1474	3.24593	-0.119729	14.0128	ENSG00000089063	TMEM230
1475	2.16096	0.614436	2.69593	ENSG00000089091	DZANK1
1476	3.95345	-0.0266173	7.38383	ENSG00000089094	KDM2B
1477	0.792481	0.074525	9.25252	ENSG00000089123	TASP1
1478	2.69616	0.397716	7.04491	ENSG00000089127	OAS1
1479	6.13748	-3.17375	3.85811	ENSG00000089157	RPLP0
1480	5.72766	-0.212137	14.96	ENSG00000089159	PXN
1481	5.01809	0.211698	2.25551	ENSG00000089163	SIRT4
1482	2.79248	0.255953	0.260079	ENSG00000089169	RPH3A
1483	1.79248	0.114087	7.688	ENSG00000089177	KIF16B
1484	3.63339	-0.880238	11.0671	ENSG00000089195	TRMT6
1485	4.95345	0.304549	1.67798	ENSG00000089199	CHGB
1486	4.38574	0.252695	13.2198	ENSG00000089220	PEBP1
1487	2.19616	-0.105775	0.191949	ENSG00000089225	TBX5
1488	5.44741	-0.236196	8.78362	ENSG00000089234	BRAP
1489	4.37744	0.398352	11.1648	ENSG00000089248	ERP29
1490	2.85022	0.299519	0.500011	ENSG00000089250	NOS1
1491	7.1427	-0.0404025	10.0986	ENSG00000089280	FUS
1492	4.70893	-1.05644	11.7992	ENSG00000089289	IGBP1
1493	3.01118	0.409724	8.62905	ENSG00000089335	ZNF302
1494	4.06464	0.187709	16.3809	ENSG00000089351	GRAMD1A
1495	2.98864	0.35323	8.4885	ENSG00000089356	FXYD3
1496	0.5	0.68303	1.15266	ENSG00000089472	HEPH
1497	0.792481	0.489002	9.56189	ENSG00000089486	CDIP1
1498	5.8663	-0.229216	12.0218	ENSG00000089597	GANAB
1499	0.792481	0.252748	5.95185	ENSG00000089639	GMIP
1500	4.1677	0.0971944	6.44915	ENSG00000089682	RBM41
1501	4.80735	-2.15257	9.8666	ENSG00000089685	BIRC5
1502	5.1649	0.294305	13.2199	ENSG00000089693	MLF2
1503	2.69616	0.288639	3.09244	ENSG00000089723	OTUB2
1504	3.33621	-1.74321	14.1389	ENSG00000089737	DDX24
1505	4.43518	0.387691	2.80216	ENSG00000089775	ZBTB25
1506	2.95345	0.18943	10.1718	ENSG00000089818	NECAP1
1507	2.45345	-0.00657238	1.30889	ENSG00000089847	ANKRD24
1508	2.58496	0.50493	15.3686	ENSG00000089876	DHX32
1509	6.03506	-0.715001	9.33583	ENSG00000089902	RCOR1
1510	4.10716	0.938603	10.4917	ENSG00000090006	LTBP4
1511	2.79248	0.521575	12.8743	ENSG00000090013	BLVRB
1512	4.29436	0.165204	9.93259	ENSG00000090020	SLC9A1
1513	4.70044	-0.799235	13.1836	ENSG00000090054	SPTLC1
1514	3.72972	0.0170705	15.3497	ENSG00000090060	PAPOLA
1515	4.97272	-1.16877	6.24221	ENSG00000090061	CCNK
1516	2.87744	0.609492	0.956687	ENSG00000090104	RGS1
1517	2.5222	0.0656387	9.6149	ENSG00000090238	YPEL3
1518	4.22147	0.217168	14.0921	ENSG00000090263	MRPS33
1519	6.30735	-1.53657	12.1048	ENSG00000090273	NUDC
1520	4.97345	-0.302168	13.7829	ENSG00000090316	MAEA
1521	5.00561	0.50196	7.89517	ENSG00000090339	ICAM1
1522	5.90609	0.121452	13.5439	ENSG00000090372	STRN4
1523	4.32012	0.547797	1.50544	ENSG00000090376	IRAK3
1524	4.78493	0.52698	2.4901	ENSG00000090382	LYZ
1525	0.792481	0.0223819	0.0878698	ENSG00000090402	SI
1526	5.00141	0.29076	11.1471	ENSG00000090432	MUL1
1527	5.19347	-0.235906	7.80206	ENSG00000090447	TFAP4
1528	3.69616	-0.77904	8.41091	ENSG00000090470	PDCD7
1529	5.22766	-0.0487305	13.4414	ENSG00000090487	SPG21
1530	0.792481	-0.00596619	0.164354	ENSG00000090512	FETUB
1531	5.83089	-0.197086	16.1295	ENSG00000090520	DNAJB11
1532	1.85022	0.45684	8.11161	ENSG00000090530	LEPREL1
1533	2	0.401147	0.500733	ENSG00000090534	THPO
1534	4.61441	0.280968	1.34086	ENSG00000090539	CHRD
1535	1.90368	0.0579144	11.786	ENSG00000090565	RAB11FIP3
1536	2.95345	0.255995	13.8079	ENSG00000090581	GNPTG
1537	6.00666	0.0188018	15.0972	ENSG00000090621	PABPC4
1538	1.90368	-0.435831	0.0967982	ENSG00000090659	CD209
1539	0.792481	-0.0478115	6.94776	ENSG00000090661	CERS4
1540	3.45345	0.119052	13.4395	ENSG00000090686	USP48
1541	4.27345	0.504324	7.66714	ENSG00000090776	EFNB1
1542	3.66993	0.0467246	11.2655	ENSG00000090857	PDPR
1543	4.01118	-3.30561	20.5857	ENSG00000090861	AARS
1544	3.83267	0.242563	15.5087	ENSG00000090863	GLG1
1545	3.89068	-0.324426	12.6703	ENSG00000090889	KIF4A
1546	5.04439	0.357167	10.8872	ENSG00000090905	TNRC6A
1547	3.92275	0.0517013	11.0094	ENSG00000090971	NAT14
1548	1.16096	0.162641	6.59368	ENSG00000090975	PITPNM2
1549	5.93383	-0.943426	11.6194	ENSG00000090989	EXOC1
1550	4.60473	-0.209619	9.78358	ENSG00000091039	OSBPL8
1551	5.29436	-0.0407215	11.3021	ENSG00000091073	DTX2
1552	2.69616	0.347379	0.299024	ENSG00000091106	NLRC4
1553	1.90368	0.271887	12.0131	ENSG00000091127	PUS7
1554	1	0.380012	0.570973	ENSG00000091128	LAMB4
1555	2.58496	0.427157	5.25641	ENSG00000091129	NRCAM
1556	4.46832	0.508778	13.3948	ENSG00000091136	LAMB1
1557	1	0.531675	0.245681	ENSG00000091138	SLC26A3
1558	8.29039	-1.10488	8.46631	ENSG00000091140	DLD
1559	3.45345	0.140328	10.3665	ENSG00000091164	TXNL1
1560	2.69616	0.157423	0.122596	ENSG00000091181	IL5RA
1561	1.29248	0.329832	2.52834	ENSG00000091262	ABCC6
1562	3.87744	0.152424	8.38618	ENSG00000091317	CMTM6
1563	4.11441	0.322187	11.4697	ENSG00000091409	ITGA6
1564	2.95345	0.511938	1.92764	ENSG00000091428	RAPGEF4
1565	1	0.169542	0.567577	ENSG00000091482	SMPX
1566	3.39068	-0.617567	11.2713	ENSG00000091483	FH
1567	1.90368	0.445263	10.1128	ENSG00000091490	SEL1L3
1568	1.5	-0.0929893	10.9309	ENSG00000091527	CDV3
1569	2.16096	-0.095898	0.460361	ENSG00000091536	MYO15A
1570	2.32193	0.17972	11.7733	ENSG00000091542	ALKBH5
1571	3.7539	0.442379	0.780337	ENSG00000091583	APOH
1572	1.79248	0.10495	3.39143	ENSG00000091622	PITPNM3
1573	1.95345	0.354319	13.7293	ENSG00000091640	SPAG7
1574	4.40368	-2.24721	11.7214	ENSG00000091651	ORC6
1575	3.19616	0.311807	2.54228	ENSG00000091656	ZFHX4
1576	0.5	0.509124	0.0750199	ENSG00000091664	SLC17A6
1577	1	0.33928	0.0811602	ENSG00000091704	CPA1
1578	3.66993	-0.0970407	12.2281	ENSG00000091732	ZC3HC1
1579	9.10484	0.470351	1.33308	ENSG00000091831	ESR1
1580	4.02764	0.653156	2.4658	ENSG00000091844	RGS17
1581	3.1427	0.321641	0.528843	ENSG00000091879	ANGPT2
1582	1.66096	0.267571	13.8476	ENSG00000091947	TMEM101
1583	1.79248	0.557422	5.78542	ENSG00000091986	CCDC80
1584	0.792481	0.513125	0.0187639	ENSG00000092009	CMA1
1585	2.96537	-0.659616	21.9638	ENSG00000092010	PSME1
1586	3.93518	-1.92115	2.91563	ENSG00000092020	PPP2R3C
1587	4.33621	0.157875	0.0240168	ENSG00000092054	MYH7
1588	4.1496	0.19433	0.28852	ENSG00000092067	CEBPE
1589	0.5	0.296	3.85386	ENSG00000092068	SLC7A8
1590	4.98289	-2.34101	8.82542	ENSG00000092094	OSGEP
1591	1	-0.0174417	3.18822	ENSG00000092096	SLC22A17
1592	4.80643	-1.46719	13.4143	ENSG00000092108	SCFD1
1593	2.32193	0.238982	10.188	ENSG00000092140	G2E3
1594	4.82193	-0.764688	12.761	ENSG00000092148	HECTD1
1595	7.03937	-1.66661	21.4713	ENSG00000092199	HNRNPC
1596	5.27537	0.0873738	0.110914	ENSG00000092200	RPGRIP1
1597	6.06593	-1.93336	13.2967	ENSG00000092201	SUPT16H
1598	4.66096	-0.44307	10.8661	ENSG00000092203	TOX4
1599	4.83089	-1.36996	9.81197	ENSG00000092208	GEMIN2
1600	2.5	0.0384198	3.20221	ENSG00000092295	TGM1
1601	3.41645	-2.57678	21.6837	ENSG00000092330	TINF2
1602	1.79248	0.308641	0.0263396	ENSG00000092345	DAZL
1603	3.22147	0.822572	0.270921	ENSG00000092377	TBL1Y
1604	3.35712	-1.9368	10.0621	ENSG00000092439	TRPM7
1605	4.10716	0.0726595	8.77541	ENSG00000092445	TYRO3
1606	3.6427	0.11522	9.15822	ENSG00000092470	WDR76
1607	5.25439	-0.625834	8.6636	ENSG00000092531	SNAP23
1608	2	0.298601	1.64366	ENSG00000092607	TBX15
1609	5.70972	0.0945243	14.8505	ENSG00000092621	PHGDH
1610	1	-0.112221	4.07455	ENSG00000092758	COL9A3
1611	7.06121	0.246847	12.1547	ENSG00000092820	EZR
1612	6.40929	-0.155643	6.99073	ENSG00000092847	AGO1
1613	2.95345	-0.176175	0.504781	ENSG00000092850	TEKT2
1614	4.16096	-1.23001	9.46331	ENSG00000092853	CLSPN
1615	0.792481	0.0625239	6.95051	ENSG00000092929	UNC13D
1616	4.27345	0.570192	8.49369	ENSG00000092964	DPYSL2
1617	2.29248	0.542716	7.36594	ENSG00000092969	TGFB2
1618	2.45345	0.365476	8.5377	ENSG00000092978	GPATCH2
1619	5.2539	-0.338908	12.6749	ENSG00000093000	NUP50
1620	4.77345	-2.80225	14.7065	ENSG00000093009	CDC45
1621	3.08496	0.510421	11.4662	ENSG00000093144	ECHDC1
1622	4.29248	0.653513	13.7867	ENSG00000093167	LRRFIP2
1623	2	0.433946	10.4017	ENSG00000093183	SEC22C
1624	7.15089	-0.454604	5.59249	ENSG00000094631	HDAC6
1625	3.83974	0.163667	0.107939	ENSG00000094796	KRT31
1626	5.32553	-2.63606	11.9786	ENSG00000094804	CDC6
1627	2.08496	0.523796	6.8488	ENSG00000094841	UPRT
1628	6.33754	-3.23367	16.0877	ENSG00000094880	CDC23
1629	3.92275	-0.673901	13.9556	ENSG00000094914	AAAS
1630	0.5	0.59312	0.0718091	ENSG00000094963	FMO2
1631	2.72972	-0.145603	10.1853	ENSG00000094975	SUCO
1632	6.05426	0.126367	11.801	ENSG00000095002	MSH2
1633	6.92485	0.204756	6.58496	ENSG00000095015	MAP3K1
1634	4.7047	-1.91512	24.6871	ENSG00000095059	DHPS
1635	4.98864	-2.06134	6.84292	ENSG00000095139	ARCN1
1636	2.58496	0.455929	5.33197	ENSG00000095203	EPB41L4B
1637	2.08496	0.167904	8.14845	ENSG00000095209	TMEM38B
1638	5.01809	0.42637	14.2421	ENSG00000095261	PSMD5
1639	1.79248	0.634921	2.61512	ENSG00000095303	PTGS1
1640	2	0.223433	11.082	ENSG00000095321	CRAT
1641	2.40368	0.439197	1.794	ENSG00000095370	SH2D3C
1642	4.4771	0.14072	12.7203	ENSG00000095380	NANS
1643	2.19616	0.375531	9.17924	ENSG00000095383	TBC1D2
1644	3.30735	-0.51127	10.8681	ENSG00000095485	CWF19L1
1645	2.74593	0.159834	2.1692	ENSG00000095539	SEMA4G
1646	4.83089	-0.420425	9.81381	ENSG00000095564	BTAF1
1647	3.89068	0.511864	7.91171	ENSG00000095574	IKZF5
1648	4.27345	-0.0667078	0.230627	ENSG00000095585	BLNK
1649	0.5	0.522654	2.32906	ENSG00000095587	TLL2
1650	0.5	0.0197356	0.920629	ENSG00000095596	CYP26A1
1651	2.08496	0.547921	0.270708	ENSG00000095627	TDRD1
1652	4.6496	0.249806	3.17047	ENSG00000095637	SORBS1
1653	3.16096	-0.247013	0.886508	ENSG00000095713	CRTAC1
1654	2.89068	0.33702	6.8659	ENSG00000095739	BAMBI
1655	1.5	0.292007	5.01382	ENSG00000095752	IL11
1656	1.5	0.527947	0.512515	ENSG00000095777	MYO3A
1657	4.5	-0.89096	15.2857	ENSG00000095787	WAC
1658	3.87744	-0.101873	18.1923	ENSG00000095794	CREM
1659	3.32193	-1.29074	8.03726	ENSG00000095906	NUBP2
1660	0.792481	0.425849	0.18726	ENSG00000095970	TREM2
1661	3.48289	0.231227	0.00662325	ENSG00000095981	KCNK16
1662	0.792481	0.531739	0.591052	ENSG00000096006	CRISP3
1663	6.62751	0.504669	9.16248	ENSG00000096060	FKBP5
1664	7.79684	0.237996	10.8645	ENSG00000096063	SRPK1
1665	2.56464	0.0680978	10.0303	ENSG00000096070	BRPF3
1666	3.90368	-1.02104	13.8262	ENSG00000096080	MRPS18A
1667	1.16096	0.526744	0.508317	ENSG00000096088	PGC
1668	2.90368	0.0814348	11.5398	ENSG00000096092	TMEM14A
1669	4.55164	0.23567	7.89213	ENSG00000096093	EFHC1
1670	1.29248	-0.11755	0.0327133	ENSG00000096264	NCR2
1671	8.59296	-0.178583	8.14363	ENSG00000096384	HSP90AB1
1672	9.1026	-2.42452	9.22724	ENSG00000096401	CDC5L
1673	4.6496	0.359555	15.241	ENSG00000096433	ITPR3
1674	2.87744	0.619484	5.68075	ENSG00000096654	ZNF184
1675	6.2113	0.370106	8.14712	ENSG00000096696	DSP
1676	7.23989	-0.0868212	7.71369	ENSG00000096717	SIRT1
1677	5.98613	-0.254319	12.6019	ENSG00000096746	HNRNPH3
1678	5.1649	0.535405	7.39061	ENSG00000096872	IFT74
1679	3.37744	0.260907	1.50378	ENSG00000096996	IL12RB1
1680	7.53924	-0.456887	13.5924	ENSG00000097007	ABL1
1681	4.2539	0.0585254	16.401	ENSG00000097021	ACOT7
1682	5.529	0.367621	9.76891	ENSG00000097033	SH3GLB1
1683	4.60716	-2.18997	10.2406	ENSG00000097046	CDC7
1684	1	0.172077	4.74471	ENSG00000097096	SYDE2
1685	4.42118	0.400279	3.51197	ENSG00000099139	PCSK5
1686	3.78493	0.0728517	15.8172	ENSG00000099203	TMED1
1687	5.40609	0.508967	9.45145	ENSG00000099204	ABLIM1
1688	2.22972	0.234951	10.2501	ENSG00000099219	ERMP1
1689	4.35712	-0.595028	10.5028	ENSG00000099246	RAB18
1690	4.39068	0.500057	10.9131	ENSG00000099250	NRP1
1691	2.40368	0.315573	2.68831	ENSG00000099260	PALMD
1692	3.16096	0.434487	10.647	ENSG00000099282	TSPAN15
1693	5.09244	-0.0462366	7.02081	ENSG00000099284	H2AFY2
1694	6.70695	-0.211452	4.0829	ENSG00000099308	MAST3
1695	2.58496	-0.383965	13.8467	ENSG00000099326	MZF1
1696	1.79248	0.280474	9.33045	ENSG00000099330	OCEL1
1697	4.18316	-0.205583	11.7309	ENSG00000099331	MYO9B
1698	0.5	-0.128817	2.55316	ENSG00000099338	CATSPERG
1699	5.25092	-1.13204	14.6832	ENSG00000099341	PSMD8
1700	2.58496	0.225292	1.22996	ENSG00000099365	STX1B
1701	3.45345	0.106527	6.17005	ENSG00000099377	HSD3B7
1702	4.68969	-1.43899	7.26078	ENSG00000099381	SETD1A
1703	5.06206	0.488128	1.38079	ENSG00000099399	MAGEB2
1704	1.66096	-0.214397	1.2679	ENSG00000099617	EFNA2
1705	5.2338	0.297494	17.5485	ENSG00000099622	CIRBP
1706	6.80019	-1.66441	13.2292	ENSG00000099783	HNRNPM
1707	3.01118	0.394857	9.52529	ENSG00000099785	MARCH2
1708	3.78493	-1.12224	12.5812	ENSG00000099795	NDUFB7
1709	5.87242	0.405762	15.1107	ENSG00000099804	CDC34
1710	3.37744	0.313106	6.86437	ENSG00000099812	MISP
1711	3.7539	0.139189	12.9176	ENSG00000099814	CEP170B
1712	6.1189	-3.1548	8.9697	ENSG00000099817	POLR2E
1713	4.58746	-1.17098	12.1615	ENSG00000099821	POLRMT
1714	2.08496	0.0292866	2.85293	ENSG00000099822	HCN2
1715	2.22972	0.374427	1.07734	ENSG00000099834	CDHR5
1716	2.5222	0.0792755	12.2034	ENSG00000099849	RASSF7
1717	3.42275	0.218707	10.6205	ENSG00000099860	GADD45B
1718	3.1427	-0.1986	4.213	ENSG00000099864	PALM
1719	1.16096	0.180384	0.444928	ENSG00000099866	MADCAM1
1720	3.78493	-0.0268457	13.0983	ENSG00000099875	MKNK2
1721	2.04373	0.0147537	9.11877	ENSG00000099889	ARVCF
1722	0.5	-0.0741138	10.4391	ENSG00000099904	ZDHHC8
1723	5.29295	-0.503812	14.4576	ENSG00000099917	MED15
1724	1.5	0.064083	0.875377	ENSG00000099937	SERPIND1
1725	5.5222	-0.463056	9.5704	ENSG00000099940	SNAP29
1726	6.36831	-0.87771	11.5095	ENSG00000099942	CRKL
1727	3.6427	-2.517	15.0896	ENSG00000099956	SMARCB1
1728	1.5	0.429429	0.908138	ENSG00000099958	DERL3
1729	3.99718	0.160383	13.7039	ENSG00000099968	BCL2L13
1730	2.95345	0.337427	0.589356	ENSG00000099985	OSM
1731	3.95345	-0.633596	12.1037	ENSG00000099991	CABIN1
1732	1.58496	0.424183	2.56256	ENSG00000099994	SUSD2
1733	6.27043	-2.70391	19.6759	ENSG00000099995	SF3A1
1734	1.16096	0.218639	1.67678	ENSG00000099998	GGT5
1735	0.792481	0.428648	0.0597505	ENSG00000100012	SEC14L3
1736	1.5	-0.507784	2.62631	ENSG00000100027	YPEL1
1737	5.4493	-2.78096	14.8599	ENSG00000100029	PES1
1738	7.02262	-0.807765	16.9218	ENSG00000100030	MAPK1
1739	1.40368	-0.934248	4.17807	ENSG00000100033	PRODH
1740	3.92275	0.112965	10.4875	ENSG00000100034	PPM1F
1741	4	0.0315646	11.1336	ENSG00000100038	TOP3B
1742	2.16096	0.0407129	1.16844	ENSG00000100053	CRYBB3
1743	1.66096	0.276595	1.85384	ENSG00000100055	CYTH4
1744	3	-0.167967	7.39415	ENSG00000100065	CARD10
1745	1.29248	0.299019	4.3556	ENSG00000100068	LRP5L
1746	6.03405	-0.413235	6.42823	ENSG00000100075	SLC25A1
1747	1.58496	0.340442	0.603961	ENSG00000100078	PLA2G3
1748	2.58496	0.14126	1.42593	ENSG00000100079	LGALS2
1749	5.2031	0.520027	17.7843	ENSG00000100083	GGA1
1750	5.00771	-0.113323	8.67887	ENSG00000100097	LGALS1
1751	1.29248	0.465925	9.66515	ENSG00000100099	HPS4
1752	1	0.348716	4.57211	ENSG00000100100	PIK3IP1
1753	0.5	-0.0686598	9.91128	ENSG00000100104	SRRD
1754	3.94741	-0.0885711	14.3154	ENSG00000100105	PATZ1
1755	7.0451	-1.76662	9.83994	ENSG00000100109	TFIP11
1756	3.11441	0.201969	10.2826	ENSG00000100116	GCAT
1757	2.32193	0.471016	0.373192	ENSG00000100122	CRYBB1
1758	5.5222	-1.35573	17.8255	ENSG00000100129	EIF3L
1759	4.5736	-0.148532	11.2437	ENSG00000100139	MICALL1
1760	4.53304	-2.10846	2.59314	ENSG00000100142	POLR2F
1761	3.08496	-0.29638	0.590614	ENSG00000100146	SOX10
1762	2	0.469603	7.4172	ENSG00000100147	CCDC134
1763	5.29436	0.293337	10.9313	ENSG00000100151	PICK1
1764	3.85368	0.329049	4.36653	ENSG00000100154	TTC28
1765	1.58496	0.380292	0.53723	ENSG00000100156	SLC16A8
1766	2.58496	-1.32995	15.0408	ENSG00000100162	CENPM
1767	4.24593	0.49557	2.49663	ENSG00000100167	SEPT3
1768	1.29248	-0.387345	0.52706	ENSG00000100170	SLC5A1
1769	2.12396	0.331914	6.13785	ENSG00000100196	KDELR3
1770	1	0.251622	0.262214	ENSG00000100197	CYP2D6
1771	6.51438	-0.0549783	14.5821	ENSG00000100201	DDX17
1772	3.45345	0.364948	2.50953	ENSG00000100206	DMC1
1773	2.58496	0.481448	5.70087	ENSG00000100207	TCF20
1774	6.02117	-2.17436	12.3662	ENSG00000100209	HSCB
1775	7.16293	0.151079	13.5858	ENSG00000100211	CBY1
1776	6.1496	-2.76264	8.06828	ENSG00000100216	TOMM22
1777	2.08496	0.131917	0.231966	ENSG00000100218	RTDR1
1778	3.79248	0.223668	13.4718	ENSG00000100219	XBP1
1779	5.46352	-2.24135	13.5432	ENSG00000100220	RTCB
1780	3.85022	-0.0207012	12.2293	ENSG00000100221	JOSD1
1781	6.30228	0.210923	12.8594	ENSG00000100225	FBXO7
1782	5.1204	0.397248	13.3274	ENSG00000100227	POLDIP3
1783	0.5	-0.204124	3.671	ENSG00000100228	RAB36
1784	3.39068	0.35413	5.91141	ENSG00000100234	TIMP3
1785	5.17215	0.0823692	8.36847	ENSG00000100239	PPP6R2
1786	3.93826	0.351672	16.1522	ENSG00000100241	SBF1
1787	4.69616	0.315048	13.0892	ENSG00000100243	CYB5R3
1788	1.16096	0.297406	0.0508728	ENSG00000100249	C22orf31
1789	0	0.596101	0.681026	ENSG00000100253	MIOX
1790	3.66993	0.459486	13.3339	ENSG00000100258	LMF2
1791	2.54373	0.205706	6.32215	ENSG00000100263	RHBDD3
1792	3.35712	0.343467	4.76296	ENSG00000100271	TTLL1
1793	1.29248	0.0637241	0.530225	ENSG00000100276	RASL10A
1794	3.90689	0.371413	10.1976	ENSG00000100281	HMGXB4
1795	4.28112	0.185726	11.4034	ENSG00000100284	TOM1
1796	3.45345	0.255924	1.29303	ENSG00000100285	NEFH
1797	3.80367	0.662074	5.82459	ENSG00000100290	BIK
1798	3.74593	0.424098	8.31085	ENSG00000100292	HMOX1
1799	3.19616	-0.0797358	10.5617	ENSG00000100294	MCAT
1800	6.78356	-3.01292	14.1618	ENSG00000100297	MCM5
1801	0.5	0.517958	0.86639	ENSG00000100298	APOBEC3H
1802	3.48864	-0.134326	10.8469	ENSG00000100299	ARSA
1803	2.19616	0.455499	14.8649	ENSG00000100300	TSPO
1804	2.35022	-0.201029	1.772	ENSG00000100302	RASD2
1805	3.93518	0.457042	12.7668	ENSG00000100304	TTLL12
1806	4.13339	0.312005	6.20805	ENSG00000100311	PDGFB
1807	0.792481	0.121584	0.104464	ENSG00000100312	ACR
1808	2.69616	-2.07735	12.5227	ENSG00000100319	ZMAT5
1809	3.32193	0.00396807	12.3257	ENSG00000100320	RBFOX2
1810	2.19616	0.198544	8.45811	ENSG00000100321	SYNGR1
1811	6.76812	0.232953	10.2945	ENSG00000100324	TAB1
1812	5.48792	0.340166	14.0094	ENSG00000100325	ASCC2
1813	4.13339	-0.263738	10.2381	ENSG00000100330	MTMR3
1814	3.29248	0.0756342	11.4825	ENSG00000100335	MIEF1
1815	1.58496	0.303515	0.220175	ENSG00000100341	PNPLA5
1816	1.58496	0.333476	7.29208	ENSG00000100342	APOL1
1817	7.2967	-0.962565	12.8711	ENSG00000100345	MYH9
1818	1.5	-0.222027	0.332292	ENSG00000100346	CACNA1I
1819	5.16096	-0.508728	13.9738	ENSG00000100348	TXN2
1820	3.85712	0.208478	8.07632	ENSG00000100350	FOXRED2
1821	5.86502	-0.935807	0.449178	ENSG00000100351	GRAP2
1822	5.71313	-3.07585	14.5231	ENSG00000100353	EIF3D
1823	5.70017	0.283419	5.0336	ENSG00000100354	TNRC6B
1824	2.6427	0.21043	12.0028	ENSG00000100359	SGSM3
1825	4.93132	0.459501	9.52611	ENSG00000100360	IFT27
1826	0.5	0.458367	0.306197	ENSG00000100362	PVALB
1827	3.78493	0.485023	10.4873	ENSG00000100364	KIAA0930
1828	2.19616	0.442066	1.43499	ENSG00000100365	NCF4
1829	3.85022	0.0923186	0.769976	ENSG00000100368	CSF2RB
1830	2.95345	0.279642	10.3393	ENSG00000100372	SLC25A17
1831	1.29248	0.44466	0.642629	ENSG00000100373	UPK3A
1832	3.57994	0.478633	11.6306	ENSG00000100376	FAM118A
1833	5.01809	-0.0692927	8.19551	ENSG00000100379	KCTD17
1834	4.79903	-0.506059	14.0122	ENSG00000100380	ST13
1835	3.52764	0.0641201	0.834115	ENSG00000100385	IL2RB
1836	5.86034	-0.487634	10.8631	ENSG00000100395	L3MBTL2
1837	5.75191	-2.79298	16.9822	ENSG00000100401	RANGAP1
1838	2.87744	-0.000735726	13.7639	ENSG00000100403	ZC3H7B
1839	4.19616	-3.26184	13.1862	ENSG00000100410	PHF5A
1840	4.94589	-1.36987	15.3386	ENSG00000100412	ACO2
1841	2.69616	-3.51566	9.2889	ENSG00000100413	POLR3H
1842	3.06464	0.30552	14.1767	ENSG00000100417	PMM1
1843	1.5	-0.199056	11.1831	ENSG00000100418	DESI1
1844	4.05426	0.194142	10.5016	ENSG00000100422	CERK
1845	3.99718	-0.208009	10.4779	ENSG00000100425	BRD1
1846	2.66096	0.161179	7.84317	ENSG00000100426	ZBED4
1847	2.58496	0.0569254	0.942556	ENSG00000100427	MLC1
1848	0.5	0.408885	0.343891	ENSG00000100433	KCNK10
1849	1.29248	-0.0893651	10.9977	ENSG00000100439	ABHD4
1850	1.66096	0.305405	13.3666	ENSG00000100441	KHNYN
1851	3.72972	0.345682	13.9977	ENSG00000100442	FKBP3
1852	1.79248	-0.330643	0.547761	ENSG00000100445	SDR39U1
1853	2.79248	0.0626494	0.548681	ENSG00000100448	CTSG
1854	0.5	-0.578346	0.0523053	ENSG00000100450	GZMH
1855	3.04373	0.0584533	0.73721	ENSG00000100453	GZMB
1856	4.72561	-0.501101	11.8419	ENSG00000100461	RBM23
1857	6.859	-3.10243	15.2388	ENSG00000100462	PRMT5
1858	3.06464	0.0652666	5.93869	ENSG00000100473	COCH
1859	3.78112	-0.838628	5.05776	ENSG00000100478	AP4S1
1860	4.33621	-2.82226	9.21839	ENSG00000100479	POLE2
1861	2	0.0396807	6.9514	ENSG00000100483	VCPKMT
1862	3.74593	0.159669	7.0031	ENSG00000100485	SOS2
1863	3.06464	0.409184	1.85042	ENSG00000100490	CDKL1
1864	5.57741	0.49052	9.76424	ENSG00000100503	NIN
1865	4.70681	0.228326	14.9168	ENSG00000100504	PYGL
1866	5.08995	0.103087	3.03753	ENSG00000100505	TRIM9
1867	6.10381	-2.7109	16.347	ENSG00000100519	PSMC6
1868	2.5222	-0.631501	10.1281	ENSG00000100522	GNPNAT1
1869	3.40368	0.372597	12.6769	ENSG00000100526	CDKN3
1870	3.58496	0.167135	7.97059	ENSG00000100532	CGRRF1
1871	3.82193	-2.22008	6.31115	ENSG00000100554	ATP6V1D
1872	1.40368	-0.435713	10.5495	ENSG00000100564	PIGH
1873	7.21581	-3.31076	27.5473	ENSG00000100567	PSMA3
1874	2.79248	-1.00508	8.23798	ENSG00000100575	TIMM9
1875	2.56464	0.597819	4.97385	ENSG00000100577	GSTZ1
1876	2.37744	0.374206	6.57261	ENSG00000100578	KIAA0586
1877	1.5	0.264225	7.56044	ENSG00000100580	TMED8
1878	6.13952	0.215743	13.3496	ENSG00000100591	AHSA1
1879	4.19616	0.321739	8.25377	ENSG00000100592	DAAM1
1880	3.61441	-0.158042	8.42161	ENSG00000100596	SPTLC2
1881	5.37493	-0.251574	7.02305	ENSG00000100599	RIN3
1882	3.11441	0.632053	11.7334	ENSG00000100600	LGMN
1883	0.5	-0.176832	9.4881	ENSG00000100601	ALKBH1
1884	9.07283	-1.70607	15.4547	ENSG00000100603	SNW1
1885	1.72972	-0.140168	1.35224	ENSG00000100604	CHGA
1886	1.66096	-0.321016	20.1519	ENSG00000100605	ITPK1
1887	4.18316	0.179898	10.796	ENSG00000100612	DHRS7
1888	5.48	0.523466	10.0804	ENSG00000100614	PPM1A
1889	2.19616	0.0326929	6.27328	ENSG00000100625	SIX4
1890	2.08496	0.401669	1.43606	ENSG00000100626	GALNT16
1891	2.6427	0.515295	1.59959	ENSG00000100628	ASB2
1892	5.74367	0.682147	6.68711	ENSG00000100629	CEP128
1893	5.59615	-1.96974	2.51274	ENSG00000100632	ERH
1894	1.29248	0.538117	7.62277	ENSG00000100647	KIAA0247
1895	5.31967	0.160626	12.6436	ENSG00000100650	SRSF5
1896	1	0.303253	0.256713	ENSG00000100652	SLC10A1
1897	3.58496	-2.94904	11.9512	ENSG00000100664	EIF5
1898	1.58496	0.54211	0.153414	ENSG00000100678	SLC8A3
1899	6.38202	-1.42041	10.1167	ENSG00000100697	DICER1
1900	4.24593	0.084481	12.9675	ENSG00000100711	ZFYVE21
1901	5.41645	-1.27751	18.1628	ENSG00000100714	MTHFD1
1902	4.63339	0.339749	0.543885	ENSG00000100721	TCL1A
1903	4.34674	0.71345	12.6779	ENSG00000100722	ZC3H14
1904	5.11681	-2.56903	15.1602	ENSG00000100726	TELO2
1905	2.58496	0.596399	8.77011	ENSG00000100744	GSKIP
1906	6.34281	-1.46199	6.81737	ENSG00000100764	PSMC1
1907	1.58496	0.339233	5.04247	ENSG00000100767	PAPLN
1908	5.30735	0.223835	6.59142	ENSG00000100784	RPS6KA5
1909	1.5	0.104901	6.37439	ENSG00000100802	C14orf93
1910	6.32485	-1.87522	10.7049	ENSG00000100811	YY1
1911	5.6677	-1.35848	16.3841	ENSG00000100813	ACIN1
1912	3.19616	-0.000978305	15.6601	ENSG00000100814	CCNB1IP1
1913	4.32012	0.380095	9.30759	ENSG00000100815	TRIP11
1914	5.73533	0.322554	9.99711	ENSG00000100823	APEX1
1915	4.45794	-0.102896	1.20855	ENSG00000100842	EFS
1916	2.58496	0.213805	13.1607	ENSG00000100852	ARHGAP5
1917	3.74593	-2.37477	8.13793	ENSG00000100865	CINP
1918	4.75489	0.439357	5.63114	ENSG00000100867	DHRS2
1919	3.83267	-2.38908	13.5896	ENSG00000100883	SRP54
1920	1.95345	-0.0942953	0.138173	ENSG00000100884	CPNE6
1921	4.87744	-1.04673	11.1685	ENSG00000100888	CHD8
1922	2.58496	0.15032	14.0125	ENSG00000100889	PCK2
1923	6.52126	0.184135	12.4147	ENSG00000100906	NFKBIA
1924	1.66096	0.229551	14.4515	ENSG00000100908	EMC9
1925	2.79248	-0.500228	3.55348	ENSG00000100911	PSME2
1926	3.96241	-0.111701	7.69979	ENSG00000100916	BRMS1L
1927	1.16096	-0.213235	0.193673	ENSG00000100918	REC8
1928	5.14846	0.505444	11.1721	ENSG00000100934	SEC23A
1929	1.29248	0.399352	0.198355	ENSG00000100938	GMPR2
1930	6.07105	-1.46986	9.84757	ENSG00000100941	PNN
1931	2.22972	-3.24768	1.10666	ENSG00000100949	RABGGTA
1932	1.95345	0.172435	5.55419	ENSG00000100968	NFATC4
1933	2.54373	0.137282	8.29335	ENSG00000100979	PLTP
1934	2.58496	0.0598843	12.924	ENSG00000100982	PCIF1
1935	1.5	0.160886	17.6212	ENSG00000100983	GSS
1936	3.52764	0.487787	1.42641	ENSG00000100985	MMP9
1937	1.79248	0.608068	0.388243	ENSG00000100987	VSX1
1938	4.56978	-0.362148	17.2816	ENSG00000100991	TRPC4AP
1939	3.66096	0.078991	15.3035	ENSG00000100994	PYGB
1940	2.69616	0.28504	14.971	ENSG00000100997	ABHD12
1941	3.81468	0.32356	10.2371	ENSG00000101000	PROCR
1942	2.58496	-2.22002	10.1686	ENSG00000101003	GINS1
1943	6.80712	0.219278	6.92518	ENSG00000101004	NINL
1944	4.86989	0.445696	6.27997	ENSG00000101017	CD40
1945	3.66993	-0.180867	17.039	ENSG00000101019	UQCC1
1946	4.86989	-0.705527	14.3295	ENSG00000101040	ZMYND8
1947	3.90368	0.460595	3.35732	ENSG00000101049	SGK2
1948	4.36566	0.658972	11.7308	ENSG00000101052	IFT52
1949	4.81468	-0.903397	15.2262	ENSG00000101057	MYBL2
1950	1	0.201864	0.126687	ENSG00000101074	R3HDML
1951	5.06785	0.509808	1.81911	ENSG00000101076	HNF4A
1952	1.16096	-0.136393	11.309	ENSG00000101079	NDRG3
1953	2.58496	0.545718	0.59167	ENSG00000101082	SLA2
1954	5.60807	0.404205	2.80968	ENSG00000101096	NFATC2
1955	1.66096	0.436581	1.19036	ENSG00000101098	RIMS4
1956	2.08496	0.341311	22.0348	ENSG00000101104	PABPC1L
1957	6.58214	0.584435	10.5381	ENSG00000101109	STK4
1958	0.792481	0.188508	1.89596	ENSG00000101115	SALL4
1959	5.09922	-0.272457	13.2925	ENSG00000101126	ADNP
1960	4.90689	-0.60752	7.90589	ENSG00000101132	PFDN4
1961	3.16096	0.00813861	1.32148	ENSG00000101134	DOK5
1962	3.76958	-1.85956	15.7135	ENSG00000101138	CSTF1
1963	3.19616	0.380453	4.15489	ENSG00000101144	BMP7
1964	5.83621	-2.64133	10.6324	ENSG00000101146	RAE1
1965	3.11441	0.288983	19.5449	ENSG00000101150	TPD52L2
1966	4.2338	0.367017	13.3565	ENSG00000101152	DNAJC5
1967	5.01809	-1.87029	14.4965	ENSG00000101158	NELFCD
1968	3.08496	0.551254	12.7951	ENSG00000101160	CTSZ
1969	5.79389	-2.32946	15.878	ENSG00000101161	PRPF6
1970	5.44513	-0.0122476	0.544059	ENSG00000101162	TUBB1
1971	0.5	0.384851	0.149008	ENSG00000101180	HRH3
1972	2.95345	-1.1523	13.0528	ENSG00000101181	MTG2
1973	6.03085	-2.85468	13.0544	ENSG00000101182	PSMA7
1974	1.29248	0.234917	10.3138	ENSG00000101187	SLCO4A1
1975	1	0.636037	2.49652	ENSG00000101188	NTSR1
1976	5.35712	-1.18589	12.8706	ENSG00000101189	MRGBP
1977	0.5	0.139332	11.8449	ENSG00000101190	TCFL5
1978	4.40689	-0.339994	17.9226	ENSG00000101191	DIDO1
1979	5.17215	-0.544158	10.7698	ENSG00000101193	GID8
1980	1	0.181324	5.19429	ENSG00000101194	SLC17A9
1981	4.29248	0.48421	1.44453	ENSG00000101197	BIRC7
1982	5.25092	0.437907	15.1198	ENSG00000101199	ARFGAP1
1983	2.29248	0.462335	0.0420503	ENSG00000101200	AVP
1984	2.22972	0.507385	0.244654	ENSG00000101203	COL20A1
1985	2	0.177022	0.167591	ENSG00000101204	CHRNA4
1986	5.84544	0.467342	7.86429	ENSG00000101210	EEF1A2
1987	4.37744	0.0921407	5.37146	ENSG00000101213	PTK6
1988	2.29248	-0.00357418	9.57392	ENSG00000101216	GMEB2
1989	3.06464	0.401991	11.1819	ENSG00000101220	C20orf27
1990	1.79248	0.216738	0.789591	ENSG00000101222	SPEF1
1991	6.31057	-0.140154	13.8948	ENSG00000101224	CDC25B
1992	1.29248	0.497526	6.90198	ENSG00000101236	RNF24
1993	0.792481	-1.34636	1.81453	ENSG00000101246	ARFRP1
1994	4.96241	-0.0388886	2.34678	ENSG00000101247	NDUFAF5
1995	0.792481	0.722617	0.0555392	ENSG00000101251	SEL1L2
1996	4.67878	0.444469	11.6371	ENSG00000101255	TRIB3
1997	4.6427	0.383704	2.86918	ENSG00000101265	RASSF2
1998	8.07527	0.166378	12.9486	ENSG00000101266	CSNK2A1
[truncated: 11,590 more rows]

## Sheet: B
	# of interactions (log2 scale)	CS mean	FPKM (log2 scale)	gene id	gene name	paralog or singleton
0	3.16096	0.570297	8.77351	ENSG00000000003	TSPAN6	paralog
1	1.58496	0.504302	0.056651	ENSG00000000005	TNMD	unclassified
2	5.03841	-0.591306	6.24818	ENSG00000000419	DPM1	unclassified
3	3.13339	0.465991	3.98395	ENSG00000000457	SCYL3	unclassified
4	2.76178	0.314633	8.11517	ENSG00000000460	C1orf112	singleton
5	3.90689	0.311868	0.603929	ENSG00000000938	FGR	paralog
6	3.61441	0.459014	4.67987	ENSG00000000971	CFH	unclassified
7	3.01118	0.346272	13.0765	ENSG00000001036	FUCA2	paralog
8	4.78966	-0.667005	9.26673	ENSG00000001167	NFYA	singleton
9	1.79248	0.626597	10.5139	ENSG00000001461	NIPAL3	unclassified
10	5.029	-3.09985	14.2081	ENSG00000001497	LAS1L	singleton
11	1.58496	0.234287	4.63661	ENSG00000001561	ENPP4	unclassified
12	1.79248	0.0145083	7.58547	ENSG00000001617	SEMA3F	unclassified
13	8.29338	0.612567	1.23194	ENSG00000001626	CFTR	unclassified
14	2.08496	0.280638	15.6651	ENSG00000001629	ANKIB1	unclassified
15	5.1496	0.265409	15.5589	ENSG00000002330	BAD	singleton
16	3.52764	0.0593132	12.7719	ENSG00000002549	LAP3	unclassified
17	3.35022	0.69396	12.8813	ENSG00000002586	CD99	unclassified
18	0.792481	0.51333	1.432	ENSG00000002587	HS3ST1	unclassified
19	0.5	0.198915	1.48573	ENSG00000002726	AOC1	unclassified
20	2.29248	0.630109	0.5529	ENSG00000002745	WNT16	unclassified
21	3.42275	0.515365	1.75204	ENSG00000002746	HECW1	unclassified
22	5.49363	0.0276804	21.5503	ENSG00000002822	MAD1L1	singleton
23	5.61441	0.453466	11.0561	ENSG00000002834	LASP1	paralog
24	3.08496	0.561839	10.5247	ENSG00000002919	SNX11	unclassified
25	2.16096	0.412305	1.22771	ENSG00000002933	TMEM176A	unclassified
26	2.6427	0.4345	15.4507	ENSG00000003056	M6PR	unclassified
27	0.5	0.489505	3.0786	ENSG00000003137	CYP26B1	paralog
28	3.5222	0.43244	5.05203	ENSG00000003147	ICA1	paralog
29	2.74593	0.559638	13.5981	ENSG00000003393	ALS2	unclassified
30	4.75686	0.460999	3.65546	ENSG00000003400	CASP10	unclassified
31	1.29248	0.439387	10.1391	ENSG00000003436	TFPI	unclassified
32	3.51118	-0.338476	0.377186	ENSG00000003509	NDUFAF7	singleton
33	3.16096	0.44533	1.4108	ENSG00000003987	MTMR7	paralog
34	3.0222	0.335087	4.02082	ENSG00000003989	SLC7A2	unclassified
35	1.95345	0.405898	9.00879	ENSG00000004399	PLXND1	paralog
36	4.51809	-1.67176	14.112	ENSG00000004455	AK2	unclassified
37	1.29248	0.497873	1.3077	ENSG00000004468	CD38	unclassified
38	5.88657	0.226755	20.6022	ENSG00000004478	FKBP4	unclassified
39	8.08445	-0.30611	13.888	ENSG00000004487	KDM1A	unclassified
40	3.32193	0.354175	6.55701	ENSG00000004660	CAMKK1	unclassified
41	4.74593	0.599453	12.1125	ENSG00000004700	RECQL	unclassified
42	2.45345	0.439393	1.01457	ENSG00000004776	HSPB6	unclassified
43	1.58496	-0.16881	7.17238	ENSG00000004777	ARHGAP33	paralog
44	4.50141	-1.56876	12.9634	ENSG00000004779	NDUFAB1	singleton
45	2.08496	0.600764	2.17238	ENSG00000004799	PDK4	paralog
46	2.45345	0.5828	0.414559	ENSG00000004809	SLC22A16	unclassified
47	3.29248	0.105583	1.6913	ENSG00000004838	ZMYND10	unclassified
48	1.58496	-0.176476	0.474807	ENSG00000004846	ABCB5	unclassified
49	2.08496	0.48122	0.350094	ENSG00000004848	ARX	unclassified
50	5.78445	0.0680477	13.3485	ENSG00000004864	SLC25A13	paralog
51	6.13981	-3.10843	10.3044	ENSG00000004897	CDC27	unclassified
52	2.08496	0.504772	0.407468	ENSG00000004948	CALCR	unclassified
53	5.15814	0.245248	13.1643	ENSG00000004961	HCCS	singleton
54	6.94309	0.344051	14.3561	ENSG00000004975	DVL2	unclassified
55	0.792481	0.46474	5.28375	ENSG00000005001	PRSS22	unclassified
56	6.7526	-2.45915	12.5278	ENSG00000005007	UPF1	unclassified
57	3	0.636659	11.7562	ENSG00000005020	SKAP2	unclassified
58	6.67823	-0.3299	10.1625	ENSG00000005022	SLC25A5	unclassified
59	1.29248	0.137884	1.43866	ENSG00000005073	HOXA11	paralog
60	4.56464	-2.44325	4.77315	ENSG00000005075	POLR2J	unclassified
61	4.86651	-0.0437641	0.705799	ENSG00000005102	MEOX1	unclassified
62	2	0.6387	1.30343	ENSG00000005108	THSD7A	unclassified
63	5.34281	-0.402509	13.0709	ENSG00000005156	LIG3	unclassified
64	5.96241	-1.46699	13.1469	ENSG00000005175	RPAP3	unclassified
65	1.29248	0.369927	0.47882	ENSG00000005187	ACSM3	unclassified
66	3.19616	-1.12034	11.8571	ENSG00000005194	CIAPIN1	singleton
67	3.31468	-0.0522266	7.90089	ENSG00000005238	FAM214B	unclassified
68	0.5	0.278587	8.35126	ENSG00000005243	COPZ2	paralog
69	2.9771	0.405556	4.48501	ENSG00000005249	PRKAR2B	unclassified
70	2.54373	-0.394925	12.1664	ENSG00000005302	MSL3	unclassified
71	7.15157	-1.26701	10.6641	ENSG00000005339	CREBBP	unclassified
72	2.29248	-0.138542	0.974718	ENSG00000005381	MPO	paralog
73	3.92275	0.247453	2.86094	ENSG00000005436	GCFC2	unclassified
74	2.32193	-0.443012	16.7271	ENSG00000005448	WDR54	unclassified
75	2.45345	0.39337	9.8035	ENSG00000005469	CROT	unclassified
76	1.58496	0.300795	1.24902	ENSG00000005471	ABCB4	paralog
77	3.58496	0.187451	10.1517	ENSG00000005483	KMT2E	unclassified
78	3.1427	0.522957	7.67243	ENSG00000005486	RHBDD2	singleton
79	2.56464	0.400334	0.898862	ENSG00000005513	SOX8	paralog
80	2.96537	0.330585	10.4614	ENSG00000005700	IBTK	unclassified
81	2.40368	0.428367	11.3566	ENSG00000005812	FBXL3	unclassified
82	2.58496	-0.394878	1.55869	ENSG00000005844	ITGAL	unclassified
83	3.40368	-0.304926	9.62043	ENSG00000005882	PDK2	paralog
84	3.45345	0.110823	15.2488	ENSG00000005884	ITGA3	paralog
85	1.5	0.124066	7.45627	ENSG00000005889	ZFX	unclassified
86	4.56206	0.105353	15.2008	ENSG00000005893	LAMP2	unclassified
87	2.54373	0.0919942	1.42931	ENSG00000005961	ITGA2B	paralog
88	2.87744	0.528696	0.442401	ENSG00000005981	ASB4	unclassified
89	2.95345	-0.552597	11.4222	ENSG00000006007	GDE1	unclassified
90	1.29248	0.230735	5.73917	ENSG00000006016	CRLF1	unclassified
91	0.5	-0.0881602	7.0382	ENSG00000006025	OSBPL7	paralog
92	1.79248	0.40116	7.35027	ENSG00000006042	TMEM98	unclassified
93	2.90368	0.140532	2.93403	ENSG00000006047	YBX2	unclassified
94	1.29248	0.166154	0.0660373	ENSG00000006059	KRT33A	paralog
95	1.58496	0.162929	0.586574	ENSG00000006071	ABCC8	unclassified
96	1	0.39567	0.0653586	ENSG00000006116	CACNG3	paralog
97	3.51118	0.101405	14.5067	ENSG00000006118	TMEM132A	unclassified
98	2.90368	0.469766	0.285999	ENSG00000006128	TAC1	singleton
99	4.85712	0.334032	13.1829	ENSG00000006194	ZNF263	unclassified
100	2.22972	0.455698	2.73688	ENSG00000006210	CX3CL1	unclassified
101	1.58496	-0.318527	0.960347	ENSG00000006283	CACNA1G	paralog
102	2.32193	-0.223039	13.1415	ENSG00000006327	TNFRSF12A	singleton
103	1	0.475729	1.72144	ENSG00000006377	DLX6	paralog
104	1.79248	0.470506	5.76946	ENSG00000006432	MAP3K9	paralog
105	4.4915	0.0881196	13.4192	ENSG00000006451	RALA	unclassified
106	4.50141	0.406914	13.1166	ENSG00000006453	BAIAP2L1	paralog
107	2.12396	0.635909	4.80005	ENSG00000006468	ETV1	paralog
108	2.42899	-0.347709	5.13718	ENSG00000006530	AGK	unclassified
109	4.09984	0.0777439	9.8959	ENSG00000006534	ALDH3B1	unclassified
110	1.29248	0.440554	11.7375	ENSG00000006576	PHTF2	unclassified
111	1.5	0.118137	1.32195	ENSG00000006606	CCL26	unclassified
112	3.39068	0.414942	15.8408	ENSG00000006607	FARP2	paralog
113	4.12396	0.618303	2.79247	ENSG00000006611	USH1C	unclassified
114	3.22972	-1.00646	11.4862	ENSG00000006634	DBF4	unclassified
115	3.56464	0.182004	1.19111	ENSG00000006638	TBXA2R	unclassified
116	3.93518	0.170666	0.193752	ENSG00000006659	LGALS14	unclassified
117	1	-0.860781	9.40788	ENSG00000006695	COX10	unclassified
118	4.90689	0.342376	6.74353	ENSG00000006704	GTF2IRD1	unclassified
119	5.11441	-2.11468	16.0846	ENSG00000006712	PAF1	singleton
120	4.06464	-1.57458	12.3307	ENSG00000006715	VPS41	singleton
121	2.74593	0.740614	2.41128	ENSG00000006740	ARHGAP44	paralog
122	3.95345	-2.37831	15.2312	ENSG00000006744	ELAC2	unclassified
123	2.85022	0.349707	1.08642	ENSG00000006747	SCIN	paralog
124	1	0.364966	7.24889	ENSG00000006757	PNPLA4	unclassified
125	3.69616	0.120873	0.263331	ENSG00000006788	MYH13	unclassified
126	1	0.357083	12.9663	ENSG00000006831	ADIPOR2	unclassified
127	1.5	0.200519	0.0417368	ENSG00000007001	UPP2	paralog
128	1.5	0.444173	2.00812	ENSG00000007038	PRSS21	unclassified
129	3.95345	0.0706201	14.3143	ENSG00000007080	CCDC124	singleton
130	1.29248	0.269594	0.501943	ENSG00000007174	DNAH9	unclassified
131	1.90368	-0.408896	17.0486	ENSG00000007202	KIAA0100	singleton
132	1.79248	0.0851212	0.0559955	ENSG00000007216	SLC13A2	paralog
133	4.4915	0.332092	2.40719	ENSG00000007237	GAS7	unclassified
134	3.66993	-0.0923421	10.5389	ENSG00000007255	TRAPPC6A	unclassified
135	3.68316	-0.115175	2.10186	ENSG00000007264	MATK	paralog
136	1.58496	0.20057	0.150809	ENSG00000007306	CEACAM7	unclassified
137	3.82193	0.235259	1.20914	ENSG00000007312	CD79B	unclassified
138	2.45345	0.153696	0.321533	ENSG00000007314	SCN4A	paralog
139	2.16096	0.200525	0.846695	ENSG00000007341	ST7L	unclassified
140	1.40368	0.508396	0.230387	ENSG00000007350	TKTL1	paralog
141	1	0.355678	11.3776	ENSG00000007376	RPUSD1	unclassified
142	1.16096	-0.172186	11.9902	ENSG00000007384	RHBDF1	unclassified
143	5.53237	0.315344	12.772	ENSG00000007392	LUC7L	unclassified
144	2.74593	0.273174	1.26851	ENSG00000007402	CACNA2D2	unclassified
145	1.5	0.181742	1.81226	ENSG00000007516	BAIAP3	paralog
146	2.26178	0.24659	17.4337	ENSG00000007520	TSR3	singleton
147	4.2047	-0.416499	9.63742	ENSG00000007866	TEAD3	unclassified
148	4.85109	-1.5202	14.6972	ENSG00000007923	DNAJC11	unclassified
149	0.5	0.446548	0.526797	ENSG00000007933	FMO3	unclassified
150	3.82193	0.418286	7.73517	ENSG00000007944	MYLIP	unclassified
151	1.5	0.641063	0.565688	ENSG00000007952	NOX1	unclassified
152	2.16096	0.16919	6.04645	ENSG00000007968	E2F2	paralog
153	5.89191	-1.41659	12.0502	ENSG00000008018	PSMB1	unclassified
154	3.83621	0.501658	0.618779	ENSG00000008056	SYN1	paralog
155	4.24593	0.399994	10.5739	ENSG00000008083	JARID2	unclassified
156	3.16096	0.271673	2.3606	ENSG00000008086	CDKL5	unclassified
157	2.19616	0.417001	0.578087	ENSG00000008118	CAMK1G	paralog
158	5.90508	-0.135738	14.1161	ENSG00000008130	NADK	singleton
159	2.85022	0.30734	0.423479	ENSG00000008196	TFAP2B	paralog
160	0.5	0.21245	0.0562744	ENSG00000008197	TFAP2D	paralog
161	0.792481	0.341259	0.137964	ENSG00000008226	DLEC1	unclassified
162	3.24593	0.286568	10.5066	ENSG00000008256	CYTH3	paralog
163	2.79248	0.377464	2.90827	ENSG00000008277	ADAM22	unclassified
164	2	0.557509	11.7905	ENSG00000008282	SYPL1	unclassified
165	2.08496	0.20652	9.87392	ENSG00000008283	CYB561	unclassified
166	5.65559	0.0275327	12.8625	ENSG00000008294	SPAG9	unclassified
167	2.90368	0.687379	5.35629	ENSG00000008311	AASS	singleton
168	2.66096	0.219934	3.02135	ENSG00000008323	PLEKHG6	unclassified
169	1.85022	-2.90486	0.0538655	ENSG00000008324	SS18L2	unclassified
170	1.58496	0.0979421	6.44698	ENSG00000008382	MPND	unclassified
171	2.69616	0.715411	11.3998	ENSG00000008394	MGST1	unclassified
172	5.22561	0.484858	9.27639	ENSG00000008405	CRY1	unclassified
173	1.5	0.0509233	0.642339	ENSG00000008438	PGLYRP1	unclassified
174	3.91645	0.40635	8.01485	ENSG00000008441	NFIX	paralog
175	2.5	0.0747433	8.29444	ENSG00000008513	ST3GAL1	paralog
176	0.5	-0.0572609	0.959581	ENSG00000008516	MMP25	unclassified
177	3.24593	0.0824367	10.9771	ENSG00000008710	PKD1	unclassified
178	6.14458	0.66517	3.3443	ENSG00000008735	MAPK8IP2	unclassified
179	5.18316	-0.732501	15.1508	ENSG00000008838	MED24	singleton
180	3.81468	0.437141	9.00278	ENSG00000008853	RHOBTB2	paralog
181	2.22972	0.130431	7.54442	ENSG00000008869	HEATR5B	paralog
182	3.74593	-1.14763	8.98883	ENSG00000008952	SEC62	singleton
183	4.6496	-0.89055	25.6459	ENSG00000009307	CSDE1	singleton
184	4.41486	0.192748	13.6325	ENSG00000009335	UBE3C	unclassified
185	3.19616	-1.24576	8.93364	ENSG00000009413	REV3L	unclassified
186	1.29248	0.282596	0.813056	ENSG00000009694	TENM1	paralog
187	2.69616	0.201564	0.524044	ENSG00000009709	PAX7	paralog
188	1.16096	0.164	2.8689	ENSG00000009724	MASP2	paralog
189	1.58496	-0.11875	0.205191	ENSG00000009765	IYD	singleton
190	0.5	0.416267	5.29655	ENSG00000009780	FAM76A	unclassified
191	5.12692	0.0209969	1.33111	ENSG00000009790	TRAF3IP3	unclassified
192	2.26178	0.460926	10.5264	ENSG00000009830	POMT2	unclassified
193	4.67326	-0.106571	11.8597	ENSG00000009844	VTA1	singleton
194	2.08496	0.30477	1.67471	ENSG00000009950	MLXIPL	paralog
195	4.46832	-0.548824	7.04464	ENSG00000009954	BAZ1B	unclassified
196	6.21718	0.227876	8.52632	ENSG00000010017	RANBP9	paralog
197	2.66096	0.124464	1.78844	ENSG00000010030	ETV7	unclassified
198	3.29996	-1.76887	6.97331	ENSG00000010072	SPRTN	singleton
199	5.03372	-1.59923	12.9819	ENSG00000010256	UQCRC1	unclassified
200	1.95345	0.413512	12.6363	ENSG00000010270	STARD3NL	unclassified
201	4.612	0.493475	12.0382	ENSG00000010278	CD9	unclassified
202	4.95943	-2.18976	16.3217	ENSG00000010292	NCAPD2	unclassified
203	4.30367	0.370044	3.5572	ENSG00000010295	IFFO1	paralog
204	1.29248	-0.351801	2.60854	ENSG00000010310	GIPR	unclassified
205	3.92275	0.361655	7.60344	ENSG00000010318	PHF7	unclassified
206	0.5	0.287555	1.12695	ENSG00000010319	SEMA3G	unclassified
207	4.92118	-1.04974	13.2823	ENSG00000010322	NISCH	unclassified
208	2.56464	-0.41326	0.0747825	ENSG00000010327	STAB1	unclassified
209	2.95345	-0.0171558	1.5617	ENSG00000010361	FUZ	singleton
210	0.5	0.529459	0.639879	ENSG00000010379	SLC6A13	paralog
211	3.31468	0.0986164	4.39508	ENSG00000010438	PRSS3	paralog
212	1.5	0.0191052	7.82487	ENSG00000010539	ZNF200	unclassified
213	4.95119	0.437927	0.654079	ENSG00000010610	CD4	unclassified
214	5.80367	-0.237821	0.176821	ENSG00000010671	BTK	paralog
215	1.5	0.592925	5.83875	ENSG00000010704	HFE	unclassified
216	4.05164	0.0902153	10.671	ENSG00000010803	SCMH1	unclassified
217	7.51309	0.52339	11.5793	ENSG00000010810	FYN	unclassified
218	3	0.606671	5.85357	ENSG00000010818	HIVEP2	unclassified
219	0.5	-0.194694	0.209291	ENSG00000010932	FMO1	paralog
220	3.29248	0.140729	13.7682	ENSG00000011009	LYPLA2	paralog
221	4.37744	0.318107	7.78885	ENSG00000011028	MRC2	unclassified
222	1	0.499127	9.44173	ENSG00000011105	TSPAN9	unclassified
223	0.792481	0.0424724	10.8797	ENSG00000011114	BTBD7	unclassified
224	5.38244	0.20698	11.0579	ENSG00000011143	MKS1	unclassified
225	1.79248	0.0040043	9.67526	ENSG00000011198	ABHD5	unclassified
226	5.07994	0.171945	15.3307	ENSG00000011243	AKAP8L	unclassified
227	3.45345	-0.188377	8.14507	ENSG00000011258	MBTD1	unclassified
228	4.19616	-1.97996	15.245	ENSG00000011260	UTP18	unclassified
229	2.72972	0.162148	13.0362	ENSG00000011275	RNF216	unclassified
230	3.29248	-0.0137462	2.43977	ENSG00000011332	DPF1	paralog
231	3.63339	-1.17792	9.84676	ENSG00000011376	LARS2	unclassified
232	4.6496	0.265256	14.4528	ENSG00000011422	PLAUR	unclassified
233	4.96315	-0.576654	13.8292	ENSG00000011426	ANLN	unclassified
234	5.33886	0.382911	14.1952	ENSG00000011451	WIZ	unclassified
235	3.66096	0.368237	2.15277	ENSG00000011465	DCN	unclassified
236	3.9915	0.0539735	10.0549	ENSG00000011478	QPCTL	paralog
237	6.00945	-0.521384	13.494	ENSG00000011485	PPP5C	unclassified
238	3.22972	-0.523753	6.54104	ENSG00000011523	CEP68	unclassified
239	3.45345	0.0701959	11.1893	ENSG00000011566	MAP4K3	paralog
240	3.63339	0.407091	0.913983	ENSG00000011590	ZBTB32	unclassified
241	3	0.365168	0.339786	ENSG00000011600	TYROBP	singleton
242	1.58496	0.379547	9.25957	ENSG00000011638	TMEM159	singleton
243	3.22972	0.51143	3.23231	ENSG00000011677	GABRA3	paralog
244	8.76583	-0.99684	9.85508	ENSG00000012048	BRCA1	unclassified
245	4.49718	-0.304618	11.5843	ENSG00000012061	ERCC1	singleton
246	4.63806	0.592493	3.06057	ENSG00000012211	PRICKLE3	paralog
247	4.30367	0.222008	0.581889	ENSG00000012223	LTF	paralog
248	3.84674	0.259131	10.0748	ENSG00000012232	EXTL3	unclassified
249	3.85022	0.125831	0.772672	ENSG00000012504	NR1H4	unclassified
250	2.89068	0.544811	17.1596	ENSG00000012660	ELOVL5	unclassified
251	2.92899	0.252441	1.8256	ENSG00000012779	ALOX5	unclassified
252	1.29248	0.440991	2.76507	ENSG00000012817	KDM5D	unclassified
253	4.54373	0.13892	12.9321	ENSG00000012822	CALCOCO1	unclassified
254	3.69616	-0.105808	13.7294	ENSG00000012983	MAP4K5	paralog
255	2.80735	0.223677	4.95701	ENSG00000013016	EHD3	paralog
256	3.39721	-2.28329	12.2658	ENSG00000013275	PSMC4	unclassified
257	1.40368	0.0577702	8.69115	ENSG00000013288	MAN2B2	unclassified
258	0.5	0.439688	0.347045	ENSG00000013293	SLC7A14	unclassified
259	1	0.0583366	14.2931	ENSG00000013306	SLC25A39	unclassified
260	3.72561	0.444505	17.2506	ENSG00000013374	NUB1	singleton
261	3.01118	-0.480951	10.1096	ENSG00000013375	PGM3	singleton
262	0.792481	0.524969	2.63802	ENSG00000013392	RWDD2A	unclassified
263	5.47564	0.102998	13.4495	ENSG00000013441	CLK1	paralog
264	3.69616	-2.89073	8.49118	ENSG00000013503	POLR3B	unclassified
265	2.58496	0.074906	6.41707	ENSG00000013523	ANGEL1	unclassified
266	2.42899	-0.394474	10.8824	ENSG00000013561	RNF14	unclassified
267	1.79248	0.434976	11.0538	ENSG00000013563	DNASE1L1	unclassified
268	3.4771	-1.46641	17.9388	ENSG00000013573	DDX11	unclassified
269	1.79248	0.62525	17.3247	ENSG00000013583	HEBP1	unclassified
270	0.5	0.414759	2.00859	ENSG00000013619	MAMLD1	unclassified
271	2.90368	-0.182469	0.679868	ENSG00000013725	CD6	unclassified
272	4.39068	-0.390947	10.6615	ENSG00000014123	UFL1	singleton
273	5.31331	-1.88783	13.0209	ENSG00000014138	POLA2	unclassified
274	3.45345	-0.464249	8.71193	ENSG00000014164	ZC3H3	unclassified
275	5.06785	0.262092	16.6921	ENSG00000014216	CAPN1	paralog
276	2.76178	0.306019	2.26144	ENSG00000014257	ACPP	unclassified
277	4.19616	0.65452	17.5319	ENSG00000014641	MDH1	unclassified
278	2.90368	-0.0372073	12.8089	ENSG00000014824	SLC30A9	unclassified
279	2.54373	0.273921	1.40727	ENSG00000014914	MTMR11	unclassified
280	7.44537	-1.30705	11.7855	ENSG00000014919	COX15	singleton
281	2.40368	0.505568	6.5515	ENSG00000015133	CCDC88C	paralog
282	6.09769	0.0661698	10.4878	ENSG00000015153	YAF2	unclassified
283	4.72561	0.374514	7.04556	ENSG00000015171	ZMYND11	unclassified
284	5.73888	-1.39942	1.35599	ENSG00000015285	WAS	unclassified
285	3.68316	0.368613	1.40399	ENSG00000015413	DPEP1	unclassified
286	5.2608	0.372537	10.912	ENSG00000015475	BID	singleton
287	6.78807	-0.324592	14.2254	ENSG00000015479	MATR3	unclassified
288	1	-0.506349	0.733985	ENSG00000015520	NPC1L1	unclassified
289	4.11441	-0.444178	11.423	ENSG00000015532	XYLT2	unclassified
290	2.62396	-0.471436	1.08754	ENSG00000015568	RGPD5	paralog
291	3.08496	0.414269	0.207485	ENSG00000015592	STMN4	unclassified
292	6.02967	-2.0047	12.5177	ENSG00000015676	NUDCD3	unclassified
293	4.06464	0.416565	1.60503	ENSG00000016082	ISL1	unclassified
294	3.1427	0.397593	2.91137	ENSG00000016391	CHDH	singleton
295	3.26958	0.58315	2.59025	ENSG00000016402	IL20RA	unclassified
296	1.29248	0.486416	0.132978	ENSG00000016490	CLCA1	paralog
297	1	-0.259523	0.27323	ENSG00000016602	CLCA4	paralog
298	2	0.167078	0.507009	ENSG00000016864	GLT8D1	unclassified
299	3.1427	0.112714	16.0077	ENSG00000017260	ATP2C1	unclassified
300	3.30735	0.403526	1.21414	ENSG00000017427	IGF1	unclassified
301	1.29248	-0.0519606	2.72941	ENSG00000017483	SLC38A5	unclassified
302	5.41645	0.426121	10.6	ENSG00000017797	RALBP1	unclassified
303	3.01118	0.461736	7.81734	ENSG00000018189	RUFY3	paralog
304	3.79248	0.525446	3.06763	ENSG00000018236	CNTN1	paralog
305	4.85022	-0.27193	12.2145	ENSG00000018408	WWTR1	unclassified
306	3.66096	0.367463	10.4026	ENSG00000018510	AGPS	unclassified
307	3.0222	0.293942	7.75718	ENSG00000018610	CXorf56	singleton
308	3.08496	0.0568853	0.372278	ENSG00000018625	ATP1A2	paralog
309	4.10716	-3.41705	10.0568	ENSG00000018699	TTC27	unclassified
310	0.5	0.648885	0.466668	ENSG00000018869	ZNF582	unclassified
311	2.58496	-0.0286263	7.33057	ENSG00000019144	PHLDB1	paralog
312	0.792481	0.345013	0.493471	ENSG00000019169	MARCO	unclassified
313	1.66096	0.382104	5.01847	ENSG00000019186	CYP24A1	unclassified
314	1	0.306401	1.82582	ENSG00000019505	SYT13	unclassified
315	2.26178	0.297831	6.15196	ENSG00000019549	SNAI2	paralog
316	5.07297	0.392535	7.52949	ENSG00000019582	CD74	unclassified
317	3.74593	0.397775	1.79251	ENSG00000019991	HGF	unclassified
318	4.1496	-0.44699	11.8887	ENSG00000020129	NCDN	singleton
319	4.57741	0.327198	12.006	ENSG00000020256	ZFP64	unclassified
320	3.90368	-0.0108996	7.63154	ENSG00000020577	SAMD4A	paralog
321	4.16096	0.26997	4.31586	ENSG00000020633	RUNX3	paralog
322	2.19616	0.151129	3.88662	ENSG00000021300	PLEKHB1	paralog
323	2.69616	0.5376	9.66296	ENSG00000021355	SERPINB1	unclassified
324	0.5	0.241037	0.0845792	ENSG00000021461	CYP3A43	unclassified
325	1.95345	0.390362	0.52293	ENSG00000021488	SLC7A9	unclassified
326	2.91645	0.260911	6.6659	ENSG00000021574	SPAST	unclassified
327	2.85022	0.636826	2.46055	ENSG00000021645	NRXN3	paralog
328	2.91645	0.504996	7.70559	ENSG00000021762	OSBPL5	paralog
329	5.00701	-2.9377	9.70491	ENSG00000021776	AQR	unclassified
330	4.5222	0.513805	4.37708	ENSG00000021826	CPS1	unclassified
331	0.792481	0.683238	0.0415369	ENSG00000021852	C8B	unclassified
332	5.10473	0.623099	7.91763	ENSG00000022267	FHL1	unclassified
333	1.58496	0.569872	0.120012	ENSG00000022355	GABRA1	paralog
334	1	0.0193519	5.63046	ENSG00000022567	SLC45A4	unclassified
335	4.95119	0.407122	13.0541	ENSG00000022840	RNF10	unclassified
336	1.66096	0.13828	4.84766	ENSG00000022976	ZNF839	singleton
337	2.45345	-0.312628	13.9348	ENSG00000023041	ZDHHC6	unclassified
338	2.62396	0.328155	1.53448	ENSG00000023171	GRAMD1B	unclassified
339	2.54373	-0.196959	14.1038	ENSG00000023191	RNH1	unclassified
340	6.17616	-0.121219	10.3762	ENSG00000023287	RB1CC1	singleton
341	4.85712	0.264672	6.99643	ENSG00000023318	ERP44	unclassified
342	5.56946	-0.0326938	12.2802	ENSG00000023330	ALAS1	unclassified
343	5.73685	0.587869	6.31461	ENSG00000023445	BIRC3	paralog
344	4.31468	0.625237	7.89224	ENSG00000023516	AKAP11	unclassified
345	1.5	0.355519	8.99651	ENSG00000023572	GLRX2	unclassified
346	2	0.373999	21.3549	ENSG00000023697	DERA	singleton
347	5.68643	-1.86503	13.9341	ENSG00000023734	STRAP	unclassified
348	2.95345	0.221028	5.25593	ENSG00000023839	ABCC2	unclassified
349	3.94741	-0.471678	7.53788	ENSG00000023892	DEF6	unclassified
350	4.39232	0.0937303	4.10099	ENSG00000023902	PLEKHO1	unclassified
351	3.74593	-0.538304	7.99682	ENSG00000023909	GCLM	singleton
352	4.5	0.248334	8.516	ENSG00000024048	UBR2	paralog
353	3.74593	0.371945	8.46883	ENSG00000024422	EHD2	paralog
354	2.40368	-0.0359798	9.92769	ENSG00000024526	DEPDC1	unclassified
355	3.1427	0.513236	8.3362	ENSG00000024862	CCDC28A	unclassified
356	3.72972	-0.101092	3.31353	ENSG00000025039	RRAGD	unclassified
357	5.10777	0.463724	9.12215	ENSG00000025156	HSF2	unclassified
358	2.79248	0.238336	10.8477	ENSG00000025293	PHF20	paralog
359	1.90368	0.265425	0.365835	ENSG00000025423	HSD17B6	paralog
360	4.75686	0.666897	1.92933	ENSG00000025434	NR1H3	unclassified
361	5.11441	-1.4107	16.1317	ENSG00000025770	NCAPH2	singleton
362	4.08496	0.561976	16.6047	ENSG00000025772	TOMM34	unclassified
363	4.42587	-1.75941	9.66345	ENSG00000025796	SEC63	unclassified
364	7.80928	0.518637	8.29462	ENSG00000026025	VIM	paralog
365	5.89964	0.305836	4.48236	ENSG00000026103	FAS	unclassified
366	5.58025	0.552448	12.9348	ENSG00000026508	CD44	unclassified
367	1.66096	0.0647169	5.25319	ENSG00000026559	KCNG1	paralog
368	2.66096	0.424857	5.1223	ENSG00000026652	AGPAT4	unclassified
369	3.29248	0.365381	1.36927	ENSG00000026751	SLAMF7	unclassified
370	1.79248	0.587721	8.03897	ENSG00000026950	BTN3A1	paralog
371	4.01118	-0.709208	10.3151	ENSG00000027001	MIPEP	unclassified
372	1.66096	0.300893	0.324886	ENSG00000027644	INSRR	paralog
373	3.08496	0.362029	12.0819	ENSG00000027697	IFNGR1	unclassified
374	3.11441	0.130341	14.054	ENSG00000027847	B4GALT7	unclassified
375	4.98217	0.498425	4.14563	ENSG00000027869	SH2D2A	unclassified
376	4.31468	0.425496	11.4649	ENSG00000028116	VRK2	paralog
377	5.60412	0.181892	3.32048	ENSG00000028137	TNFRSF1B	unclassified
378	3.56464	-0.664632	11.3646	ENSG00000028203	VEZT	singleton
379	3.28493	-0.156761	1.7903	ENSG00000028277	POU2F2	unclassified
380	5.06914	-0.226382	16.5098	ENSG00000028528	SNX1	unclassified
381	4.19616	0.76259	12.552	ENSG00000028839	TBPL1	unclassified
382	3.26178	0.137651	7.27676	ENSG00000029153	ARNTL2	unclassified
383	5.82911	-0.903604	12.5736	ENSG00000029363	BCLAF1	unclassified
384	2.71313	-0.626868	12.6641	ENSG00000029364	SLC39A9	unclassified
385	2.29248	0.492067	2.43299	ENSG00000029534	ANK1	unclassified
386	3.16096	-0.289621	8.52393	ENSG00000029639	TFB1M	unclassified
387	5.44741	0.0486889	13.4407	ENSG00000029725	RABEP1	paralog
388	3.08496	-0.102449	5.13303	ENSG00000029993	HMGB3	paralog
389	4.63922	-0.0880477	11.6412	ENSG00000030110	BAK1	unclassified
390	2.74593	0.445473	0.4045	ENSG00000030304	MUSK	unclassified
391	3.48864	0.44882	2.74306	ENSG00000030419	IKZF2	paralog
392	5.95345	0.260594	13.4225	ENSG00000030582	GRN	singleton
393	2.16096	0.453567	11.06	ENSG00000031003	FAM13B	unclassified
394	1.79248	0.332876	3.12508	ENSG00000031081	ARHGAP31	paralog
395	3.54373	0.462374	8.7825	ENSG00000031691	CENPQ	singleton
396	4.0222	-3.52644	20.7987	ENSG00000031698	SARS	unclassified
397	3.62869	-0.531721	12.8713	ENSG00000031823	RANBP3	paralog
398	3.80735	0.20207	7.24248	ENSG00000032219	ARID4A	unclassified
399	5.10777	0.501537	7.10526	ENSG00000032742	IFT88	unclassified
400	4.6496	-3.32937	12.0912	ENSG00000033030	ZCCHC8	singleton
401	4.54638	0.16677	12.15	ENSG00000033050	ABCF2	unclassified
402	2.66096	0.546966	0.755552	ENSG00000033122	LRRC7	unclassified
403	2.37744	-0.0320507	14.2914	ENSG00000033170	FUT8	unclassified
404	3.37744	-0.102361	8.40582	ENSG00000033178	UBA6	unclassified
405	5.93112	-0.880902	7.34196	ENSG00000033327	GAB2	unclassified
406	5.95738	-0.302468	12.0463	ENSG00000033800	PIAS1	paralog
407	4.06464	-0.629999	9.0002	ENSG00000033867	SLC4A7	unclassified
408	2.40368	0.226206	7.11021	ENSG00000034053	APBA2	paralog
409	5.42275	0.267612	12.7929	ENSG00000034152	MAP2K3	paralog
410	3.06464	-0.468284	4.08468	ENSG00000034510	TMSB10	unclassified
411	2.45345	0.513586	8.18278	ENSG00000034533	ASTE1	singleton
412	3.40368	-0.331828	12.2677	ENSG00000034677	RNF19A	unclassified
413	7.67761	0.086163	13.3041	ENSG00000034713	GABARAPL2	unclassified
414	3.71313	-0.122316	0.102799	ENSG00000034971	MYOC	paralog
415	3.08496	0.339237	3.40757	ENSG00000035115	SH3YL1	unclassified
416	4.78112	-0.728355	12.9421	ENSG00000035141	FAM136A	singleton
417	5.02764	-0.000601647	14.9523	ENSG00000035403	VCL	unclassified
418	5.20734	0.444424	10.2085	ENSG00000035499	DEPDC1B	unclassified
419	1.90368	0.122351	3.06541	ENSG00000035664	DAPK2	unclassified
420	4.51809	0.248006	12.3189	ENSG00000035681	NSMAF	unclassified
421	2.5	0.539093	0.471954	ENSG00000035720	STAP1	unclassified
422	5.05033	-1.40606	11.0151	ENSG00000035928	RFC1	unclassified
423	3.74593	0.17877	10.207	ENSG00000036054	TBC1D23	unclassified
424	7.95899	-1.1768	11.9111	ENSG00000036257	CUL3	unclassified
425	0.792481	0.576943	1.61179	ENSG00000036448	MYOM2	unclassified
426	1.85022	0.8203	0.100271	ENSG00000036473	OTC	unclassified
427	1.29248	0.27566	0.411233	ENSG00000036530	CYP46A1	unclassified
428	2.91645	0.541076	0.473461	ENSG00000036565	SLC18A1	paralog
429	5.63573	0.200572	3.04514	ENSG00000036672	USP2	paralog
430	2.29248	0.312075	0.0856459	ENSG00000036828	CASR	paralog
431	3.63339	0.0528442	11.1374	ENSG00000037042	TUBG2	paralog
432	5.67905	-1.144	15.1956	ENSG00000037241	RPL26L1	paralog
433	3.69616	0.4364	1.40475	ENSG00000037280	FLT4	paralog
434	5.05426	-0.134521	14.6755	ENSG00000037474	NSUN2	unclassified
435	2.90368	-0.490546	6.40371	ENSG00000037637	FBXO42	unclassified
436	3.22972	0.266375	1.27176	ENSG00000037965	HOXC8	paralog
437	2	0.566995	8.7139	ENSG00000038002	AGA	unclassified
438	3.77345	0.606954	10.791	ENSG00000038210	PI4K2B	paralog
439	3.88078	0.0490775	9.06093	ENSG00000038219	BOD1L1	unclassified
440	3.08496	0.441039	11.7668	ENSG00000038274	MAT2B	singleton
441	0.792481	0.584049	1.09316	ENSG00000038295	TLL1	paralog
442	3.59984	0.289518	13.6746	ENSG00000038382	TRIO	unclassified
443	2.62396	0.405447	4.63577	ENSG00000038427	VCAN	unclassified
444	1.16096	0.280239	10.5425	ENSG00000038532	CLEC16A	singleton
445	3.29248	0.579069	1.96366	ENSG00000038945	MSR1	unclassified
446	6.29436	0.159913	7.02565	ENSG00000039068	CDH1	paralog
447	1.5	0.158283	2.61202	ENSG00000039139	DNAH5	unclassified
448	3.22972	0.518147	9.55745	ENSG00000039319	ZFYVE16	unclassified
449	2.79248	0.451064	0.155281	ENSG00000039537	C6	unclassified
450	4.94892	0.535349	12.5786	ENSG00000039560	RAI14	unclassified
451	4.03841	0.491147	0.501915	ENSG00000039600	SOX30	unclassified
452	5.35454	-1.54175	11.453	ENSG00000039650	PNKP	unclassified
453	4.51118	0.415085	5.55797	ENSG00000040199	PHLPP2	unclassified
454	5.59058	-1.18695	14.0191	ENSG00000040275	SPDL1	singleton
455	1.79248	0.141006	4.92913	ENSG00000040608	RTN4R	unclassified
456	3.19616	-0.221913	11.7412	ENSG00000040633	PHF23	unclassified
457	2.08496	0.663985	1.08318	ENSG00000040731	CDH10	unclassified
458	1.79248	0.28619	10.9226	ENSG00000040933	INPP4A	paralog
459	2.90368	0.24591	3.46303	ENSG00000041353	RAB27B	unclassified
460	5.51084	-2.02665	12.0701	ENSG00000041357	PSMA4	unclassified
461	1.5	0.580114	0.75524	ENSG00000041515	MYO16	unclassified
462	3.5	-1.5297	21.8353	ENSG00000041802	LSG1	unclassified
463	1.5	-0.222029	9.33951	ENSG00000041880	PARP3	unclassified
464	1.79248	0.374661	7.14674	ENSG00000041982	TNC	paralog
465	1.29248	0.311017	6.66405	ENSG00000041988	THAP3	unclassified
466	2.5	0.201294	10.242	ENSG00000042088	TDP1	singleton
467	1.79248	0.12782	9.98151	ENSG00000042286	AIFM2	unclassified
468	3.06464	0.44818	2.87982	ENSG00000042317	SPATA7	singleton
469	2.87744	0.147105	17.8811	ENSG00000042445	RETSAT	unclassified
470	3.11441	0.268504	12.4816	ENSG00000042493	CAPG	unclassified
471	4.77345	-1.47366	12.6796	ENSG00000042753	AP2S1	unclassified
472	1.29248	0.470264	0.13928	ENSG00000042781	USH2A	unclassified
473	1.29248	0.354067	0.0138301	ENSG00000042813	ZPBP	unclassified
474	0.792481	0.418014	0.825849	ENSG00000042832	TG	unclassified
475	6.13981	-0.27729	5.88646	ENSG00000043093	DCUN1D1	paralog
476	3.08496	-0.669064	9.43332	ENSG00000043143	JADE2	paralog
477	2.58496	0.372658	4.00167	ENSG00000043355	ZIC2	paralog
478	5.12869	-0.866371	1.30224	ENSG00000043462	LCP2	paralog
479	1.95345	-0.70322	12.6857	ENSG00000043514	TRIT1	singleton
480	3.16993	0.273381	0.639182	ENSG00000043591	ADRB1	paralog
481	6.26374	-0.62203	17.4215	ENSG00000044090	CUL7	unclassified
482	5.99363	0.376267	20.5062	ENSG00000044115	CTNNA1	unclassified
483	3.48864	0.575511	10.0114	ENSG00000044446	PHKA2	paralog
484	2.08496	0.492992	7.19453	ENSG00000044459	CNTLN	singleton
485	3.74593	0.424707	2.15683	ENSG00000044524	EPHA3	unclassified
486	8.03761	-2.93746	8.44145	ENSG00000044574	HSPA5	unclassified
487	4.6677	0.404053	9.45431	ENSG00000046604	DSG2	unclassified
488	3.08496	-2.51497	10.769	ENSG00000046647	GEMIN8	singleton
489	7.27744	0.515048	11.686	ENSG00000046651	OFD1	singleton
490	2.79248	0.686793	2.89	ENSG00000046653	GPM6B	paralog
491	3.82193	0.292479	1.90363	ENSG00000046774	MAGEC2	unclassified
492	2	0.446878	1.12413	ENSG00000046889	PREX2	paralog
493	3.37744	0.296231	11.058	ENSG00000047056	WDR37	unclassified
494	4.58496	0.532782	9.03572	ENSG00000047188	YTHDC2	unclassified
495	3.69616	0.780261	8.49504	ENSG00000047230	CTPS2	paralog
496	4.01118	-1.84709	12.8968	ENSG00000047249	ATP6V1H	singleton
497	5.66993	-3.11794	14.4582	ENSG00000047315	POLR2B	unclassified
498	2.74593	0.311388	6.8964	ENSG00000047346	FAM214A	unclassified
499	0.5	0.58947	4.16646	ENSG00000047365	ARAP2	paralog
500	2.66096	0.553348	3.4409	ENSG00000047457	CP	unclassified
501	2.29248	0.405851	8.60615	ENSG00000047578	KIAA0556	singleton
502	6.29949	0.375319	13.6303	ENSG00000047579	DTNBP1	unclassified
503	1.90368	0.292634	0.842165	ENSG00000047597	XK	unclassified
504	1	-0.110773	8.45096	ENSG00000047621	C12orf4	singleton
505	4.46241	0.560824	8.41586	ENSG00000047634	SCML1	unclassified
506	2.87744	0.321447	8.82098	ENSG00000047644	WWC3	unclassified
507	0.5	0.368957	1.62186	ENSG00000047648	ARHGAP6	unclassified
508	0.792481	0.616298	0.539379	ENSG00000047662	FAM184B	unclassified
509	5.03841	0.246012	16.5616	ENSG00000047849	MAP4	paralog
510	4.43518	0.393701	9.05918	ENSG00000048028	USP28	unclassified
511	5.16546	0.455033	10.6607	ENSG00000048052	HDAC9	unclassified
512	3.89068	0.302898	10.9972	ENSG00000048140	TSPAN17	paralog
513	4.38244	-3.02403	7.56666	ENSG00000048162	NOP16	singleton
514	3.54373	0.403285	6.16574	ENSG00000048342	CC2D2A	unclassified
515	3.62869	0.416959	8.36306	ENSG00000048392	RRM2B	unclassified
516	2.54373	0.573068	7.73111	ENSG00000048405	ZNF800	unclassified
517	2.83621	0.350656	0.522244	ENSG00000048462	TNFRSF17	singleton
518	1.79248	0.36844	6.3686	ENSG00000048471	SNX29	unclassified
519	2.62396	0.594568	0.974194	ENSG00000048540	LMO3	paralog
520	4.24593	-0.756074	10.8366	ENSG00000048544	MRPS10	singleton
521	2.58496	-1.77264	7.37239	ENSG00000048707	VPS13D	unclassified
522	2.56464	0.209479	3.4109	ENSG00000048740	CELF2	unclassified
523	4.86396	-0.517102	19.3707	ENSG00000048828	FAM120A	paralog
524	2.79248	0.504	12.0418	ENSG00000048991	R3HDM1	paralog
525	2.45345	0.358087	4.11761	ENSG00000049089	COL9A2	unclassified
526	2.29248	0.503285	8.63736	ENSG00000049130	KITLG	singleton
527	1.29248	0.467949	2.83854	ENSG00000049192	ADAMTS6	paralog
528	1	-0.143636	7.46262	ENSG00000049239	H6PD	unclassified
529	5.23837	0.514502	14.513	ENSG00000049245	VAMP3	paralog
530	2.79248	0.426557	6.20551	ENSG00000049246	PER3	paralog
531	1.29248	0.373667	0.445329	ENSG00000049247	UTS2	singleton
532	1.85022	0.183032	1.69146	ENSG00000049249	TNFRSF9	unclassified
533	3.60473	0.508404	7.29887	ENSG00000049323	LTBP1	unclassified
534	5.52628	0.158793	9.06505	ENSG00000049449	RCN1	unclassified
535	3.45345	0.248516	0.74368	ENSG00000049540	ELN	singleton
536	5.07994	-2.53703	8.35434	ENSG00000049541	RFC2	unclassified
537	4.54373	-0.0376303	10.7178	ENSG00000049618	ARID1B	unclassified
538	1.85022	0.496225	15.3618	ENSG00000049656	CLPTM1L	unclassified
539	5.88863	0.497881	11.7058	ENSG00000049759	NEDD4L	paralog
540	5.97071	0.00813479	0.0273753	ENSG00000049768	FOXP3	paralog
541	2.56464	0.288882	2.02442	ENSG00000049769	PPP1R3F	unclassified
542	2.08496	0.305732	15.6386	ENSG00000049860	HEXB	paralog
543	1.95345	0.393687	2.74393	ENSG00000049883	PTCD2	unclassified
544	2.58496	0.0326087	9.56929	ENSG00000050130	JKAMP	singleton
545	4.51395	0.570212	8.3171	ENSG00000050165	DKK3	unclassified
546	4.31468	-0.17097	4.23664	ENSG00000050327	ARHGEF5	paralog
547	2.90368	-0.130017	8.48525	ENSG00000050344	NFE2L3	paralog
548	1	0.403755	7.32098	ENSG00000050393	MCUR1	unclassified
549	7.2431	0.305007	12.0033	ENSG00000050405	LIMA1	unclassified
550	3.45345	0.368364	11.2047	ENSG00000050426	LETMD1	unclassified
551	3.26958	0.284824	1.99536	ENSG00000050438	SLC4A8	paralog
552	4.35712	0.0177259	1.84307	ENSG00000050555	LAMC3	paralog
553	3.41009	0.0836755	0.502612	ENSG00000050628	PTGER3	paralog
554	4.112	0.387385	1.13257	ENSG00000050730	TNIP3	unclassified
555	6.06785	0.578457	12.03	ENSG00000050748	MAPK9	paralog
556	2.19616	0.386276	1.2807	ENSG00000050767	COL23A1	unclassified
557	6.87864	-0.312107	13.8319	ENSG00000050820	BCAR1	paralog
558	2.95345	0.443936	9.30273	ENSG00000051009	FAM160A2	paralog
559	4.54373	0.20797	13.9148	ENSG00000051108	HERPUD1	unclassified
560	6.2238	-2.30916	8.15175	ENSG00000051180	RAD51	unclassified
561	1	-0.423367	7.49844	ENSG00000051341	POLQ	unclassified
562	4.6427	0.292139	9.24675	ENSG00000051382	PIK3CB	paralog
563	3.31468	0.215435	12.6997	ENSG00000051523	CYBA	singleton
564	3.80735	-2.58059	10.0862	ENSG00000051596	THOC3	unclassified
565	1.79248	0.555599	4.6005	ENSG00000051620	HEBP2	unclassified
566	3.78112	-0.190585	11.4898	ENSG00000051825	MPHOSPH9	singleton
567	6.03372	0.326207	11.7293	ENSG00000052126	PLEKHA5	unclassified
568	0.792481	-0.0250691	7.3847	ENSG00000052344	PRSS8	unclassified
569	4.66993	0.26293	8.62304	ENSG00000052723	SIKE1	unclassified
570	5.33621	-3.13449	13.737	ENSG00000052749	RRP12	singleton
571	2.29248	0.445715	5.76628	ENSG00000052795	FNIP2	unclassified
572	2.79248	0.570074	11.8721	ENSG00000052802	MSMO1	unclassified
573	2.90368	0.192004	16.8322	ENSG00000052841	TTC17	unclassified
574	2.85022	-0.0588966	0.815287	ENSG00000052850	ALX4	unclassified
575	1.5	0.219252	1.58632	ENSG00000053108	FSTL4	unclassified
576	3.95345	0.411678	12.8891	ENSG00000053371	AKR7A2	paralog
577	4.72251	-2.0723	8.84381	ENSG00000053372	MRTO4	unclassified
578	0.792481	0.270356	2.05651	ENSG00000053438	NNAT	singleton
579	5.14386	-0.308696	13.8385	ENSG00000053501	USE1	singleton
580	2.16096	0.211488	1.03383	ENSG00000053524	MCF2L2	unclassified
581	2.32193	0.19637	0.0148954	ENSG00000053702	NRIP2	unclassified
582	3.2047	0.563315	7.64686	ENSG00000053747	LAMA3	unclassified
583	1.79248	0.662958	12.007	ENSG00000053770	AP5M1	unclassified
584	5.08684	-2.23152	12.9504	ENSG00000053900	ANAPC4	singleton
585	3.2047	0.371423	2.23592	ENSG00000053918	KCNQ1	unclassified
586	4.78112	-2.67038	13.8571	ENSG00000054116	TRAPPC3	paralog
587	6.45859	0.218142	13.422	ENSG00000054118	THRAP3	unclassified
588	1	0.189388	2.78544	ENSG00000054179	ENTPD2	unclassified
589	1.16096	0.543723	7.93871	ENSG00000054277	OPN3	unclassified
590	1.72972	0.0558491	6.38809	ENSG00000054282	SDCCAG8	singleton
591	4.67215	0.389942	1.6027	ENSG00000054356	PTPRN	unclassified
592	5.36651	0.297968	4.39601	ENSG00000054598	FOXC1	paralog
593	3.29248	0.590763	16.3565	ENSG00000054611	TBC1D22A	unclassified
594	4.83886	0.429057	4.1019	ENSG00000054654	SYNE2	unclassified
595	1.29248	0.499552	4.78715	ENSG00000054690	PLEKHH1	paralog
596	3.19616	0.248564	8.32073	ENSG00000054793	ATP9A	unclassified
597	2.45345	0.267292	0.0496142	ENSG00000054803	CBLN4	unclassified
598	0.5	-0.058711	0.473595	ENSG00000054938	CHRDL2	unclassified
599	4.61441	0.0868136	9.99454	ENSG00000054965	FAM168A	unclassified
600	2	0.228637	8.35113	ENSG00000054967	RELT	unclassified
601	2.95345	0.288489	5.70436	ENSG00000054983	GALC	singleton
602	1.29248	-0.0397118	11.0373	ENSG00000055070	SZRD1	singleton
603	3.69616	0.455482	2.57665	ENSG00000055118	KCNH2	paralog
604	7.85675	-2.45271	15.3331	ENSG00000055130	CUL1	unclassified
605	1.85022	0.560807	0.824957	ENSG00000055147	FAM114A2	unclassified
606	5.09922	0.302907	5.81073	ENSG00000055163	CYFIP2	unclassified
607	2.98864	0.544287	10.835	ENSG00000055211	GINM1	singleton
608	6.23393	0.373908	8.20556	ENSG00000055332	EIF2AK2	unclassified
609	5.08245	-2.55617	19.5218	ENSG00000055483	USP36	unclassified
610	4.46241	-0.00862788	8.5032	ENSG00000055609	KMT2C	unclassified
611	3.42899	0.669289	4.01026	ENSG00000055732	MCOLN3	paralog
612	3.48864	-0.284972	12.4927	ENSG00000055917	PUM2	paralog
613	4.5222	-1.62293	16.2205	ENSG00000055950	MRPL43	singleton
614	2.08496	0.529154	0.0917526	ENSG00000055957	ITIH1	paralog
615	2.45345	0.250104	4.80499	ENSG00000056277	ZNF280C	unclassified
616	1.16096	0.134412	1.21372	ENSG00000056487	PHF21B	unclassified
617	7.51628	0.0678096	3.22292	ENSG00000056558	TRAF1	unclassified
618	3.35712	0.317789	10.084	ENSG00000056586	RC3H2	paralog
619	2.90368	0.355734	2.75549	ENSG00000056736	IL17RB	unclassified
620	4.31468	0.548431	6.35436	ENSG00000056972	TRAF3IP2	singleton
621	3	-0.0704946	3.69954	ENSG00000056998	GYG2	unclassified
622	2.85022	0.157445	13.514	ENSG00000057019	DCBLD2	unclassified
623	4.24593	0.716256	1.00993	ENSG00000057149	SERPINB3	paralog
624	7.11569	0.278373	8.95745	ENSG00000057252	SOAT1	unclassified
625	5.22715	0.108199	8.06663	ENSG00000057294	PKP2	unclassified
626	2.08496	0.428595	0.417785	ENSG00000057468	MSH4	unclassified
627	3.66096	0.450751	0.509557	ENSG00000057593	F7	unclassified
628	4.91486	-0.333385	12.0744	ENSG00000057608	GDI2	unclassified
629	3.66993	0.272894	2.32771	ENSG00000057657	PRDM1	unclassified
630	5.62396	0.628374	11.6923	ENSG00000057663	ATG5	singleton
631	1.16096	0.325675	3.89853	ENSG00000057704	TMCC3	unclassified
632	2.35022	0.422685	12.3454	ENSG00000057757	PITHD1	unclassified
633	5.60777	0.443511	14.0041	ENSG00000057935	MTA3	paralog
634	5.05164	0.348305	8.02094	ENSG00000058056	USP13	unclassified
635	1.29248	0.48889	9.02967	ENSG00000058063	ATP11B	unclassified
636	1.79248	0.134084	7.99404	ENSG00000058085	LAMC2	paralog
637	5.12574	-1.72188	13.2059	ENSG00000058262	SEC61A1	paralog
638	5.58496	-1.0261	14.9591	ENSG00000058272	PPP1R12A	unclassified
639	3.31468	0.391094	2.64669	ENSG00000058335	RASGRF1	unclassified
640	4.97564	0.452014	1.14644	ENSG00000058404	CAMK2B	paralog
641	3.52764	-0.188724	8.25393	ENSG00000058453	CROCC	unclassified
642	2.82193	-2.48619	15.3453	ENSG00000058600	POLR3E	singleton
643	4.59984	-0.0234915	9.40787	ENSG00000058668	ATP2B4	paralog
644	4.53841	-2.39442	10.5606	ENSG00000058729	RIOK2	unclassified
645	2	0.554075	11.812	ENSG00000058799	YIPF1	paralog
646	4.27345	-1.5357	11.2265	ENSG00000058804	NDC1	singleton
647	2.69616	-0.0524133	12.6265	ENSG00000059122	FLYWCH1	unclassified
648	2.5	0.0150161	6.88103	ENSG00000059145	UNKL	paralog
649	0.792481	0.488282	6.40215	ENSG00000059377	TBXAS1	unclassified
650	3.5	0.543475	12.3047	ENSG00000059378	PARP12	unclassified
651	4.60716	-0.672707	12.3159	ENSG00000059573	ALDH18A1	singleton
652	3.74593	-0.306778	9.81551	ENSG00000059588	TARBP1	singleton
653	1.66096	-0.564348	8.96813	ENSG00000059691	PET112	singleton
654	4.42587	0.567066	9.4526	ENSG00000059758	CDK17	unclassified
655	2.58496	0.329783	6.09662	ENSG00000059804	SLC2A3	paralog
656	2.5	0.156353	2.23762	ENSG00000059915	PSD	paralog
657	4.28112	-2.47112	9.50338	ENSG00000060069	CTDP1	unclassified
658	5.65189	-0.0807891	12.1596	ENSG00000060138	YBX3	unclassified
659	1.29248	0.54591	3.33426	ENSG00000060140	STYK1	unclassified
660	5.84106	-2.16738	15.2505	ENSG00000060237	WNK1	unclassified
661	2.89068	-0.425469	12.3598	ENSG00000060491	OGFR	unclassified
662	2.58496	0.472128	5.02999	ENSG00000060558	GNA15	paralog
663	3.72972	0.183079	1.05129	ENSG00000060566	CREB3L3	paralog
664	0.5	0.176845	9.0817	ENSG00000060642	PIGV	singleton
665	2.54373	0.160318	7.7775	ENSG00000060656	PTPRU	unclassified
666	5.39436	-1.87684	13.8757	ENSG00000060688	SNRNP40	unclassified
667	0.5	0.455945	1.9545	ENSG00000060718	COL11A1	paralog
668	4.1427	0.473705	8.91056	ENSG00000060749	QSER1	unclassified
669	1.5	0.677881	11.4195	ENSG00000060762	MPC1	unclassified
670	3.4771	0.201781	6.44097	ENSG00000060982	BCAT1	unclassified
671	5.88863	-0.665107	14.6326	ENSG00000061273	HDAC7	unclassified
672	1.95345	0.499245	2.24765	ENSG00000061337	LZTS1	paralog
673	2.29248	0.343612	0.503313	ENSG00000061455	PRDM6	unclassified
674	0.5	0.547091	0.0510861	ENSG00000061492	WNT8A	paralog
675	1.29248	0.15827	5.05256	ENSG00000061656	SPAG4	unclassified
676	4.97564	-0.488687	9.96967	ENSG00000061676	NCKAP1	unclassified
677	5.19401	-1.27372	15.2681	ENSG00000061794	MRPS35	singleton
678	3.19616	-1.1312	15.5783	ENSG00000061936	SFSWAP	unclassified
679	5.43518	0.374173	15.4	ENSG00000061938	TNK2	paralog
680	3.83621	-0.706084	10.8457	ENSG00000061987	MON2	unclassified
681	2.66096	0.325606	6.66837	ENSG00000062038	CDH3	paralog
682	1.29248	0.533078	0.0692968	ENSG00000062096	ARSF	unclassified
683	3.42275	-0.628444	14.929	ENSG00000062194	GPBP1	unclassified
684	1.58496	0.404762	7.23124	ENSG00000062282	DGAT2	paralog
685	2.85022	0.490992	1.43217	ENSG00000062524	LTK	paralog
686	2.54373	-0.0526786	12.4239	ENSG00000062598	ELMO2	paralog
687	6.47891	0.654338	7.95305	ENSG00000062725	APPBP2	unclassified
688	1	0.0819033	0.95205	ENSG00000063015	SEZ6	paralog
689	5.13922	-1.62734	13.3243	ENSG00000063046	EIF4B	unclassified
690	2	0.034351	9.0167	ENSG00000063176	SPHK2	unclassified
691	1.40368	0.384937	6.4634	ENSG00000063180	CA11	unclassified
692	3.48289	0.262834	13.2272	ENSG00000063241	ISOC2	unclassified
693	7.10171	-2.40699	15.1172	ENSG00000063244	U2AF2	unclassified
694	5.12633	0.251104	19.4962	ENSG00000063245	EPN1	paralog
695	5.99735	-0.956557	12.0625	ENSG00000063322	MED29	singleton
696	3.1427	0.556611	5.20701	ENSG00000063601	MTMR1	paralog
697	3.63339	0.472968	12.8541	ENSG00000063660	GPC1	paralog
698	4.27345	0.675474	6.688	ENSG00000063761	ADCK1	unclassified
699	4.05164	0.343399	12.0567	ENSG00000063854	HAGH	unclassified
700	6.78611	-0.121195	13.8483	ENSG00000064012	CASP8	unclassified
701	3.72561	0.350508	9.18482	ENSG00000064042	LIMCH1	paralog
702	0.5	0.30509	13.0229	ENSG00000064115	TM7SF3	singleton
703	2	-0.0338035	1.75348	ENSG00000064195	DLX3	paralog
704	2.95345	0.392747	1.78095	ENSG00000064199	SPA17	unclassified
705	2.08496	0.542789	2.44045	ENSG00000064205	WISP2	unclassified
706	4.5736	0.440815	0.255625	ENSG00000064218	DMRT3	unclassified
707	0.5	0.0590275	4.02952	ENSG00000064270	ATP2C2	unclassified
708	4.68969	0.225444	2.90792	ENSG00000064300	NGFR	unclassified
709	2.58496	0.386013	3.66561	ENSG00000064309	CDON	unclassified
710	3.85022	-2.4851	10.6476	ENSG00000064313	TAF2	unclassified
711	5.1126	0.730759	7.97542	ENSG00000064393	HIPK2	paralog
712	5.02764	-2.70622	13.2451	ENSG00000064419	TNPO3	unclassified
713	4.2047	-0.105051	4.38751	ENSG00000064490	RFXANK	unclassified
714	3.58496	0.335594	12.2831	ENSG00000064545	TMEM161A	unclassified
715	2.58496	-0.148809	7.06184	ENSG00000064547	LPAR2	unclassified
716	3.74593	0.32552	14.3859	ENSG00000064601	CTSA	unclassified
717	4.33267	0.0924295	13.3109	ENSG00000064607	SUGP2	unclassified
718	4.05426	0.303389	8.17544	ENSG00000064651	SLC12A2	paralog
719	3.45345	0.0803185	21.4917	ENSG00000064652	SNX24	unclassified
720	3.35712	-0.617331	12.0735	ENSG00000064666	CNN2	paralog
721	2.29248	0.440194	5.96328	ENSG00000064687	ABCA7	paralog
722	2.29248	0.46206	1.61531	ENSG00000064692	SNCAIP	unclassified
723	5.86566	-2.6094	7.5577	ENSG00000064703	DDX20	unclassified
724	3.83621	0.289584	11.7484	ENSG00000064726	BTBD1	paralog
725	1.90368	0.188994	5.61963	ENSG00000064763	FAR2	unclassified
726	1.58496	0.536339	2.46568	ENSG00000064787	BCAS1	singleton
727	2.79248	0.443245	0.0837243	ENSG00000064835	POU1F1	unclassified
728	1.29248	-0.18737	1.37548	ENSG00000064886	CHI3L2	unclassified
729	3.78112	-0.10948	14.3086	ENSG00000064933	PMS1	unclassified
730	4.47564	0.542675	11.0279	ENSG00000064961	HMG20B	unclassified
731	1.95345	0.448704	1.1391	ENSG00000064989	CALCRL	unclassified
732	3.82193	-0.652126	10.4688	ENSG00000064995	TAF11	unclassified
733	4.16546	0.159393	9.64581	ENSG00000064999	ANKS1A	unclassified
734	4.91645	0.186121	15.6838	ENSG00000065000	AP3D1	unclassified
735	2.08496	0.38789	13.0727	ENSG00000065029	ZNF76	unclassified
736	5.32193	0.543972	12.1579	ENSG00000065054	SLC9A3R2	unclassified
737	3.37744	0.228426	0.422277	ENSG00000065057	NTHL1	unclassified
738	4.2539	0.210003	8.57367	ENSG00000065060	UHRF1BP1	unclassified
739	5.35368	0.204759	10.5584	ENSG00000065135	GNAI3	unclassified
740	5.83886	-0.283948	12.6801	ENSG00000065150	IPO5	paralog
741	4.97564	0.0332039	12.9536	ENSG00000065154	OAT	unclassified
742	4.20044	-2.71839	8.25226	ENSG00000065183	WDR3	unclassified
743	4.82642	-3.13875	13.9245	ENSG00000065268	WDR18	unclassified
744	0.5	-0.140539	10.6266	ENSG00000065308	TRAM2	paralog
745	2.29248	0.483068	2.81724	ENSG00000065320	NTN1	unclassified
746	5.42118	-0.224825	9.50424	ENSG00000065328	MCM10	singleton
747	0.792481	0.0300299	7.93286	ENSG00000065357	DGKA	unclassified
748	4.47272	-0.0197812	0.401904	ENSG00000065371	ROPN1	paralog
749	3.85712	0.321031	4.41857	ENSG00000065413	ANKRD44	unclassified
750	5.55622	-3.38366	13.3811	ENSG00000065427	KARS	unclassified
751	5.67933	-0.492405	9.01452	ENSG00000065491	TBC1D22B	unclassified
752	4.32193	-0.835569	8.35867	ENSG00000065518	NDUFB4	singleton
753	4.70893	-0.16861	10.7808	ENSG00000065526	SPEN	unclassified
754	3.45345	0.582376	6.9905	ENSG00000065534	MYLK	unclassified
755	4.16096	0.246797	12.8657	ENSG00000065548	ZC3H15	unclassified
756	4.60473	0.525695	9.46861	ENSG00000065559	MAP2K4	unclassified
757	3.29248	0.468037	8.87246	ENSG00000065600	TMEM206	singleton
758	2.72972	0.265886	0.625012	ENSG00000065609	SNAP91	unclassified
759	3.06464	0.210537	9.56952	ENSG00000065613	SLK	paralog
760	0.5	-0.324753	6.39807	ENSG00000065615	CYB5R4	unclassified
761	2.19616	0.439852	6.18184	ENSG00000065621	GSTO2	paralog
762	2.98864	0.323165	6.46297	ENSG00000065665	SEC61A2	paralog
763	4.45345	-0.402622	2.11958	ENSG00000065675	PRKCQ	paralog
764	3.19616	0.485028	4.96777	ENSG00000065717	TLE2	paralog
765	3.0222	0.534528	8.18504	ENSG00000065802	ASB1	unclassified
766	0.792481	0.648502	10.9343	ENSG00000065809	FAM107B	unclassified
767	2.40368	0.186845	11.212	ENSG00000065833	ME1	unclassified
768	3.98864	0.395976	12.2907	ENSG00000065882	TBC1D1	paralog
769	4.79436	-1.06034	10.4241	ENSG00000065883	CDK13	paralog
770	4.04638	-0.407998	12.2475	ENSG00000065911	MTHFD2	paralog
771	1	0.698455	0.945014	ENSG00000065923	SLC9A7	paralog
772	6.19884	0.291314	7.56961	ENSG00000065970	FOXJ2	unclassified
773	7.6387	-2.05272	10.4027	ENSG00000065978	YBX1	unclassified
774	1.5	-0.0165619	4.79121	ENSG00000065989	PDE4A	paralog
775	4.43518	0.102297	10.9072	ENSG00000066027	PPP2R5A	paralog
776	6.09197	0.0328433	10.9695	ENSG00000066044	ELAVL1	paralog
777	3.24593	0.0478419	1.43975	ENSG00000066056	TIE1	paralog
778	2.72972	0.179789	9.39094	ENSG00000066084	DIP2B	unclassified
779	6.16518	-0.28438	15.2244	ENSG00000066117	SMARCD1	paralog
780	4.5222	-0.404004	14.2264	ENSG00000066135	KDM4A	paralog
781	4.90929	-1.50902	12.7355	ENSG00000066136	NFYC	unclassified
782	2.08496	-0.148733	5.43415	ENSG00000066230	SLC9A3	unclassified
783	3.98864	0.441259	2.23917	ENSG00000066248	NGEF	paralog
784	5.57487	-0.853906	10.4495	ENSG00000066279	ASPM	unclassified
785	2.5	-0.680887	14.6263	ENSG00000066322	ELOVL1	paralog
786	4.32193	-0.218037	0.765204	ENSG00000066336	SPI1	unclassified
787	2.19616	-2.37533	0.290281	ENSG00000066379	ZNRD1	singleton
788	3.13339	0.464766	1.53997	ENSG00000066382	MPPED2	unclassified
789	0.792481	0.423904	1.05321	ENSG00000066405	CLDN18	unclassified
790	2.95345	-2.23202	10.5359	ENSG00000066422	ZBTB11	unclassified
791	5.70945	0.305783	10.7467	ENSG00000066455	GOLGA5	unclassified
792	5.55164	0.543279	4.86366	ENSG00000066468	FGFR2	paralog
793	3.90368	0.641039	12.4566	ENSG00000066557	LRRC40	unclassified
794	3.16993	0.421952	10.067	ENSG00000066583	ISOC1	unclassified
795	2.72972	0.578999	5.35348	ENSG00000066629	EML1	paralog
796	3.22972	0.370402	9.71543	ENSG00000066651	TRMT11	singleton
797	2.6427	-0.0798503	9.82006	ENSG00000066654	THUMPD1	singleton
798	1.58496	0.26906	2.00691	ENSG00000066735	KIF26A	unclassified
799	4.2539	0.602989	6.65026	ENSG00000066739	ATG2B	unclassified
800	4.27537	0.302725	12.9045	ENSG00000066777	ARFGEF1	paralog
801	0.5	0.796814	0.154287	ENSG00000066813	ACSM2B	paralog
802	1.58496	-0.132078	5.44873	ENSG00000066827	ZFAT	unclassified
803	3.44741	0.158564	14.8112	ENSG00000066855	MTFR1	unclassified
804	4.59984	-0.108242	9.14645	ENSG00000066926	FECH	singleton
805	3.66096	0.497973	6.6309	ENSG00000066933	MYO9A	unclassified
806	3.52764	-0.443789	3.56272	ENSG00000067048	DDX3Y	unclassified
807	5.38657	0.234658	17.1557	ENSG00000067057	PFKP	paralog
808	2.16096	-0.219399	16.3134	ENSG00000067064	IDI1	unclassified
809	3.37744	-0.255689	11.8258	ENSG00000067082	KLF6	paralog
810	2.19616	0.136066	8.88778	ENSG00000067141	NEO1	unclassified
811	3.35712	0.611086	11.5568	ENSG00000067167	TRAM1	paralog
812	2.58496	0.620395	3.61891	ENSG00000067177	PHKA1	paralog
813	6.88161	0.529178	13.8798	ENSG00000067182	TNFRSF1A	unclassified
814	2.45345	-0.183893	5.49133	ENSG00000067191	CACNB1	paralog
815	3.48864	0.290961	6.28133	ENSG00000067208	EVI5	unclassified
816	2.40368	0.480068	7.38766	ENSG00000067221	STOML1	unclassified
817	6.37786	-2.38494	12.8397	ENSG00000067225	PKM	paralog
818	3.22972	-0.999751	11.5338	ENSG00000067248	DHX29	unclassified
819	3.96241	-1.24342	10.9034	ENSG00000067334	DNTTIP2	singleton
820	2.16096	0.461945	13.002	ENSG00000067365	METTL22	unclassified
821	7.5507	-0.0401493	12.9713	ENSG00000067369	TP53BP1	unclassified
822	4.112	-1.75514	5.09167	ENSG00000067533	RRP15	singleton
823	6.26593	-0.824093	11.6606	ENSG00000067560	RHOA	unclassified
824	5.3614	-3.13699	11.8859	ENSG00000067596	DHX8	unclassified
825	5.58995	-0.0271083	13.3311	ENSG00000067606	PRKCZ	paralog
826	1.90368	0.302265	1.94029	ENSG00000067646	ZFY	unclassified
827	5.0007	-2.91356	13.2039	ENSG00000067704	IARS2	unclassified
828	4.45345	0.397306	5.03106	ENSG00000067715	SYT1	paralog
829	2.32193	0.337216	4.22125	ENSG00000067798	NAV3	paralog
830	2.58496	0.51067	5.76913	ENSG00000067829	IDH3G	unclassified
831	2.85022	0.437251	9.69198	ENSG00000067836	ROGDI	singleton
832	1.79248	0.661285	1.34207	ENSG00000067840	PDZD4	unclassified
833	3.24593	-0.123854	0.196432	ENSG00000067842	ATP2B3	paralog
834	4.70893	0.187296	13.1556	ENSG00000067900	ROCK1	paralog
835	4.61441	-0.486153	11.3563	ENSG00000067955	CBFB	singleton
836	4.33444	-0.994767	4.94684	ENSG00000067992	PDK3	unclassified
837	7.44423	-0.438423	5.90728	ENSG00000068024	HDAC4	paralog
838	5.58809	0.430471	7.58661	ENSG00000068028	RASSF1	unclassified
839	4.9915	0.312653	5.3065	ENSG00000068078	FGFR3	paralog
840	2.66096	-0.19251	9.86757	ENSG00000068079	IFI35	unclassified
841	2.83621	0.0765297	6.18167	ENSG00000068097	HEATR6	singleton
842	1.85022	0.384023	8.83144	ENSG00000068137	PLEKHH3	unclassified
843	5.12574	0.17596	11.3346	ENSG00000068305	MEF2A	paralog
844	4.21523	0.147979	2.84229	ENSG00000068308	OTUD5	unclassified
845	4.86651	0.141063	6.45084	ENSG00000068323	TFE3	paralog
846	5.23533	0.205309	3.95128	ENSG00000068354	TBC1D25	unclassified
847	3.1427	0.340131	9.54105	ENSG00000068383	INPP5A	unclassified
848	4.66096	-1.34684	5.90557	ENSG00000068394	GPKOW	unclassified
849	5.41645	0.238519	14.9025	ENSG00000068400	GRIPAP1	unclassified
850	5.20734	0.298182	7.33256	ENSG00000068438	FTSJ1	unclassified
851	2.22972	-0.326063	1.72299	ENSG00000068615	REEP1	paralog
852	1	-0.332694	0.164238	ENSG00000068650	ATP11A	unclassified
853	5.45232	-2.78011	10.4717	ENSG00000068654	POLR1A	unclassified
854	2.08496	0.480294	8.84478	ENSG00000068697	LAPTM4A	unclassified
855	1.29248	-0.484466	9.90748	ENSG00000068724	TTC7A	paralog
856	3.29248	0.227808	20.6225	ENSG00000068745	IP6K2	unclassified
857	3.7539	-2.30272	8.90995	ENSG00000068784	SRBD1	unclassified
858	1.58496	-0.13446	2.48965	ENSG00000068831	RASGRP2	paralog
859	3.79248	0.346936	13.0992	ENSG00000068878	PSME4	singleton
860	2.91645	0.00093218	11.3892	ENSG00000068903	SIRT2	unclassified
861	3.87744	-0.163553	15.983	ENSG00000068912	ERLEC1	unclassified
862	3.13339	-0.0242804	8.18781	ENSG00000068971	PPP2R5B	paralog
863	4.07994	-0.258911	0.844709	ENSG00000068976	PYGM	paralog
864	1	0.555087	0.361446	ENSG00000068985	PAGE1	unclassified
865	3.74593	0.38126	3.1788	ENSG00000069011	PITX1	paralog
866	1.5	0.317	0.0611934	ENSG00000069018	TRPC7	unclassified
867	1.66096	0.254145	3.63118	ENSG00000069020	MAST4	paralog
868	2.79248	0.224802	0.918941	ENSG00000069188	SDK2	unclassified
869	5.03372	-2.07743	10.6704	ENSG00000069248	NUP133	singleton
870	2.40368	0.340312	8.24866	ENSG00000069275	NUCKS1	singleton
871	5.08245	-1.98613	10.9322	ENSG00000069329	VPS35	singleton
872	6.07693	0.189061	11.0283	ENSG00000069345	DNAJA2	unclassified
873	4.42587	0.162442	9.515	ENSG00000069399	BCL3	unclassified
874	3.1427	0.409317	8.31442	ENSG00000069424	KCNAB2	paralog
875	2	0.536808	1.23181	ENSG00000069431	ABCC9	unclassified
876	1.90368	0.0905648	4.83899	ENSG00000069482	GAL	singleton
877	3.94741	0.26626	9.35799	ENSG00000069509	FUNDC1	paralog
878	2.16096	0.47148	1.59895	ENSG00000069535	MAOB	paralog
879	3.45345	0.421228	2.23295	ENSG00000069667	RORA	paralog
880	2.58496	0.26844	1.55865	ENSG00000069696	DRD4	unclassified
881	3.19616	0.586652	4.09648	ENSG00000069702	TGFBR3	unclassified
882	2.86396	-0.694371	1.1184	ENSG00000069764	PLA2G10	unclassified
883	4.78112	-1.66925	13.8026	ENSG00000069849	ATP1B3	paralog
884	6.62396	0.383691	8.90058	ENSG00000069869	NEDD4	paralog
885	1.90368	-0.482136	12.2803	ENSG00000069943	PIGB	unclassified
886	8.61506	0.187459	11.9125	ENSG00000069956	MAPK6	unclassified
887	4.80089	0.301036	12.0553	ENSG00000069966	GNB5	unclassified
888	2.71313	0.314488	7.9859	ENSG00000070018	LRP6	unclassified
889	1	0.548662	0.826087	ENSG00000070019	GUCY2C	unclassified
890	0.792481	0.420283	0.101477	ENSG00000070031	SCT	unclassified
891	2	0.11956	12.7347	ENSG00000070047	PHRF1	paralog
892	3.85022	0.558302	10.8619	ENSG00000070081	NUCB2	paralog
893	5.24793	0.426406	8.54551	ENSG00000070159	PTPN3	unclassified
894	3.89068	-0.00672747	2.3566	ENSG00000070182	SPTB	paralog
895	4.12869	0.465735	4.03527	ENSG00000070190	DAPP1	unclassified
896	2.37744	0.213079	0.211394	ENSG00000070193	FGF10	unclassified
897	2.89068	0.528576	8.75244	ENSG00000070214	SLC44A1	paralog
898	1.5	0.468793	8.27723	ENSG00000070269	TMEM260	singleton
899	3.08496	-2.29187	11.3113	ENSG00000070366	SMG6	unclassified
900	5.70734	-0.400675	9.08656	ENSG00000070367	EXOC5	singleton
901	4.94132	0.293429	2.50665	ENSG00000070371	CLTCL1	paralog
902	0.5	0.419021	9.6521	ENSG00000070404	FSTL3	paralog
903	2.45345	-0.0320332	14.1601	ENSG00000070413	DGCR2	unclassified
904	3.28493	0.194186	13.5451	ENSG00000070423	RNF126	unclassified
905	3.19616	-0.0350404	8.08972	ENSG00000070444	MNT	unclassified
906	3.19616	0.553927	9.37029	ENSG00000070476	ZXDC	unclassified
907	6.26666	-0.955975	20.1745	ENSG00000070495	JMJD6	unclassified
908	4.18969	0.646944	11.3773	ENSG00000070501	POLB	unclassified
909	0.792481	0.0688014	2.237	ENSG00000070526	ST6GALNAC1	unclassified
910	3.1427	0.572527	9.01108	ENSG00000070540	WIPI1	paralog
911	1.58496	0.268536	0.248116	ENSG00000070601	FRMPD1	unclassified
912	2.5222	0.454547	4.29737	ENSG00000070610	GBA2	singleton
913	1.66096	0.13586	10.9706	ENSG00000070614	NDST1	paralog
914	4.22561	-0.163385	15.1272	ENSG00000070669	ASNS	unclassified
915	1.79248	0.132782	9.99895	ENSG00000070718	AP3M2	unclassified
916	0.792481	0.226498	0.762085	ENSG00000070729	CNGB1	paralog
917	1	0.403227	4.17884	ENSG00000070731	ST6GALNAC2	unclassified
918	7.03615	-1.46958	14.9291	ENSG00000070756	PABPC1	paralog
919	6.05426	0.275866	5.41118	ENSG00000070759	TESK2	unclassified
920	2.62396	-1.75286	11.887	ENSG00000070761	C16orf80	singleton
921	7.2032	0.423074	17.1368	ENSG00000070770	CSNK2A2	paralog
922	3.24593	0.379439	6.11497	ENSG00000070778	PTPN21	paralog
923	4.5084	-3.37016	14.123	ENSG00000070785	EIF2B3	unclassified
924	4.95345	0.476752	0.257227	ENSG00000070808	CAMK2A	paralog
925	5.63952	-1.3182	13.6999	ENSG00000070814	TCOF1	singleton
926	7.0646	-0.686231	9.11751	ENSG00000070831	CDC42	paralog
927	4.03841	0.448464	10.9792	ENSG00000070882	OSBPL3	paralog
928	3.40368	0.438277	0.53021	ENSG00000070886	EPHA8	paralog
929	1.79248	0.193853	0.251552	ENSG00000070915	SLC12A3	unclassified
930	5.90889	0.480389	7.0944	ENSG00000070950	RAD18	unclassified
931	4.42118	0.138653	10.9043	ENSG00000070961	ATP2B1	paralog
932	0.5	0.34609	0.263262	ENSG00000070985	TRPM5	unclassified
933	6.47655	0.316967	11.0813	ENSG00000071051	NCK2	unclassified
934	0.5	0.193386	3.54103	ENSG00000071073	MGAT4A	unclassified
935	5.74743	-3.00653	1.56706	ENSG00000071082	RPL31	singleton
936	4.33444	-1.49333	13.4286	ENSG00000071127	WDR1	unclassified
937	2.74593	0.599765	8.98611	ENSG00000071189	SNX13	unclassified
938	2	0.392732	0.0551856	ENSG00000071203	MS4A12	unclassified
939	3.37744	0.632887	8.13063	ENSG00000071205	ARHGAP10	paralog
940	4.30735	-0.653104	12.2679	ENSG00000071243	ING3	unclassified
941	2.90368	0.518702	6.31326	ENSG00000071282	LMCD1	paralog
942	4.68316	-0.431063	12.3112	ENSG00000071537	SEL1L	paralog
943	6.64702	-0.307726	22.8888	ENSG00000071539	TRIP13	unclassified
944	3.95345	-2.44978	6.72464	ENSG00000071553	ATP6AP1	unclassified
945	5.39721	-0.215068	12.8963	ENSG00000071564	TCF3	paralog
946	3.66546	0.513048	5.95978	ENSG00000071575	TRIB2	paralog
947	4.42587	-0.17931	19.0958	ENSG00000071626	DAZAP1	unclassified
948	5.09799	0.610263	11.0966	ENSG00000071794	HLTF	unclassified
949	2.19616	-1.83967	7.3584	ENSG00000071859	FAM50A	paralog
950	3.13339	0.450709	6.61867	ENSG00000071889	FAM3A	unclassified
951	2.16096	0.144786	0.758562	ENSG00000071909	MYO3B	unclassified
952	2.76178	0.207436	6.73103	ENSG00000071967	CYBRD1	unclassified
953	2.79248	0.434171	1.12325	ENSG00000071991	CDH19	paralog
954	3.43518	-2.8412	14.1968	ENSG00000071994	PDCD2	unclassified
955	4.01118	0.488449	4.56096	ENSG00000072041	SLC6A15	unclassified
956	6.37588	0.222426	11.4025	ENSG00000072062	PRKACA	paralog
957	0.5	0.693962	0.0512042	ENSG00000072080	SPP2	singleton
958	2.69616	0.397112	7.07352	ENSG00000072121	ZFYVE26	unclassified
959	4.92899	0.256404	1.84433	ENSG00000072133	RPS6KA6	paralog
960	4.10473	0.398902	11.5591	ENSG00000072135	PTPN18	unclassified
961	3.11441	0.586249	3.148	ENSG00000072163	LIMS2	paralog
962	2.67878	0.314758	0.223709	ENSG00000072182	ASIC4	unclassified
963	2.08496	0.585475	6.2582	ENSG00000072195	SPEG	unclassified
964	7.71297	0.397388	3.27626	ENSG00000072201	LNX1	unclassified
965	5.42118	0.527178	11.8586	ENSG00000072210	ALDH3A2	unclassified
966	5.83621	-2.60089	12.0357	ENSG00000072274	TFRC	unclassified
967	4.25785	-0.474817	11.421	ENSG00000072310	SREBF1	unclassified
968	2.62396	0.712379	0.0188949	ENSG00000072315	TRPC5	unclassified
969	4.92275	0.255748	11.2777	ENSG00000072364	AFF4	paralog
970	7.16399	0.488137	7.01276	ENSG00000072401	UBE2D1	paralog
971	4.54638	0.131088	11.3371	ENSG00000072415	MPP5	unclassified
972	2.62396	0.381253	4.79255	ENSG00000072422	RHOBTB1	paralog
973	6.70091	-2.83784	5.55987	ENSG00000072501	SMC1A	unclassified
974	7.52942	-1.02507	5.50762	ENSG00000072506	HSD17B10	unclassified
975	5.95307	-0.183034	12.0884	ENSG00000072518	MARK2	paralog
976	5.05622	0.409214	11.4258	ENSG00000072571	HMMR	unclassified
977	5.16993	0.563594	10.4417	ENSG00000072682	P4HA2	paralog
978	0.792481	-2.59105	9.86996	ENSG00000072756	TRNT1	singleton
979	4.78493	0.104037	10.3132	ENSG00000072778	ACADVL	unclassified
980	1.79248	0.613821	8.84698	ENSG00000072786	STK10	paralog
981	7.10716	-1.59263	13.0873	ENSG00000072803	FBXW11	paralog
982	2.87744	-0.550098	3.43674	ENSG00000072818	ACAP1	paralog
983	6.24843	0.295726	3.94178	ENSG00000072832	CRMP1	paralog
984	0.5	0.469991	5.04225	ENSG00000072840	EVC	singleton
985	4.22972	-0.38887	6.26205	ENSG00000072849	DERL2	paralog
986	1	0.652951	0.605614	ENSG00000072952	MRVI1	unclassified
987	1.5	0.0455554	6.13437	ENSG00000072954	TMEM38A	unclassified
988	5.39477	-0.0900941	12.2383	ENSG00000072958	AP1M1	paralog
989	3.96241	0.0441944	12.9469	ENSG00000073060	SCARB1	unclassified
990	1.95345	0.189431	1.08007	ENSG00000073067	CYP2W1	unclassified
991	8.06549	-2.39247	16.041	ENSG00000073111	MCM2	unclassified
992	1	0.281043	4.37096	ENSG00000073150	PANX2	unclassified
993	5.89232	0.315348	3.9648	ENSG00000073282	TP63	paralog
994	1.66096	0.34371	5.32257	ENSG00000073331	ALPK1	unclassified
995	4.56206	0.397991	7.55931	ENSG00000073350	LLGL2	unclassified
996	1.5	-0.166526	12.1941	ENSG00000073417	PDE8A	paralog
997	3.58995	-2.79576	10.6033	ENSG00000073536	NLE1	unclassified
998	7.30089	-1.86892	13.5723	ENSG00000073578	SDHA	singleton
999	2.98864	0.038479	4.48205	ENSG00000073605	GSDMB	unclassified
1000	3.56464	0.134694	8.78786	ENSG00000073614	KDM5A	unclassified
1001	1.5	-0.317518	2.17329	ENSG00000073670	ADAM11	unclassified
1002	3.61441	0.374482	5.0126	ENSG00000073711	PPP2R3A	paralog
1003	4.03841	-0.526973	10.1745	ENSG00000073712	FERMT2	paralog
1004	1.79248	0.450265	0.119001	ENSG00000073734	ABCB11	unclassified
1005	2.22972	0.469967	1.95074	ENSG00000073737	DHRS9	paralog
1006	3.19616	0.581665	3.55942	ENSG00000073756	PTGS2	paralog
1007	5.04174	-0.138872	13.4356	ENSG00000073792	IGF2BP2	paralog
1008	2.72972	0.331913	11.9965	ENSG00000073803	MAP3K13	unclassified
1009	2.04373	0.464608	5.86112	ENSG00000073849	ST6GAL1	unclassified
1010	2.95345	-0.327854	0.10669	ENSG00000073861	TBX21	paralog
1011	2.16096	0.482345	1.2843	ENSG00000073910	FRY	unclassified
1012	4.9771	0.163608	13.5017	ENSG00000073921	PICALM	unclassified
1013	2.95345	-2.4703	9.42722	ENSG00000073969	NSF	unclassified
1014	3.30735	0.5362	3.39156	ENSG00000074047	GLI2	unclassified
1015	5.17878	-1.62641	10.5041	ENSG00000074071	MRPS34	singleton
1016	4.82732	-0.306715	4.93365	ENSG00000074181	NOTCH3	unclassified
1017	5.15814	-3.07053	12.6174	ENSG00000074201	CLNS1A	singleton
1018	4.85109	0.505008	4.9452	ENSG00000074211	PPP2R2C	paralog
1019	7.21972	-0.572672	12.0177	ENSG00000074266	EED	unclassified
1020	1.29248	0.141669	1.57337	ENSG00000074276	CDHR2	unclassified
1021	2.74593	0.462792	0.655127	ENSG00000074317	SNCB	unclassified
1022	4.49718	0.326908	4.83619	ENSG00000074370	ATP2A3	unclassified
1023	3.08496	0.427237	6.04516	ENSG00000074410	CA12	unclassified
1024	2.29248	0.125284	9.64566	ENSG00000074416	MGLL	unclassified
1025	2.45345	0.399675	9.03923	ENSG00000074527	NTN4	unclassified
1026	3.48864	-1.64932	1.03495	ENSG00000074582	BCS1L	unclassified
1027	3.9915	0.434259	5.93152	ENSG00000074590	NUAK1	paralog
1028	3.11441	0.43394	8.9106	ENSG00000074603	DPP8	unclassified
1029	1.79248	0.267974	3.00573	ENSG00000074621	SLC24A1	paralog
1030	1.5	0.201701	9.27441	ENSG00000074657	ZNF532	unclassified
1031	4.42118	0.756925	11.3569	ENSG00000074695	LMAN1	paralog
1032	1.40368	0.560101	0.649768	ENSG00000074706	IPCEF1	unclassified
1033	3.99718	0.340289	9.14383	ENSG00000074755	ZZEF1	unclassified
1034	6.28493	-2.01174	12.9802	ENSG00000074800	ENO1	unclassified
1035	0.792481	0.332776	6.25597	ENSG00000074855	ANO8	unclassified
1036	1.58496	-0.49916	5.88755	ENSG00000074935	TUBE1	unclassified
1037	1.16096	0.356879	7.67551	ENSG00000074964	ARHGEF10L	unclassified
1038	2	0.266706	1.35124	ENSG00000074966	TXK	paralog
1039	1.90368	0.390323	1.40756	ENSG00000075043	KCNQ2	paralog
1040	1	0.334603	0.7792	ENSG00000075073	TACR2	paralog
1041	4.07741	-1.80258	6.45524	ENSG00000075089	ACTR6	unclassified
1042	4.40689	0.143233	10.8721	ENSG00000075142	SRI	unclassified
1043	4.42587	0.0410198	12.2575	ENSG00000075151	EIF4G3	paralog
1044	3.62396	0.119962	17.6707	ENSG00000075188	NUP37	unclassified
1045	0.5	0.516753	8.07569	ENSG00000075213	SEMA3A	unclassified
1046	1.29248	0.259876	13.8442	ENSG00000075223	SEMA3C	unclassified
1047	1.95345	-0.336382	10.5291	ENSG00000075234	TTC38	singleton
1048	4.67215	-0.3248	11.9479	ENSG00000075239	ACAT1	unclassified
1049	1	0.287514	8.11404	ENSG00000075240	GRAMD4	unclassified
1050	2.83621	0.623137	10.5592	ENSG00000075275	CELSR1	paralog
1051	0.5	0.368101	0.297598	ENSG00000075290	WNT8B	paralog
1052	6.6496	0.0117011	15.3247	ENSG00000075292	ZNF638	unclassified
1053	0.5	-0.155091	9.20001	ENSG00000075303	SLC25A40	unclassified
1054	3.95345	0.533325	10.6192	ENSG00000075336	TIMM21	singleton
1055	2.5	0.192077	2.95912	ENSG00000075340	ADD2	paralog
1056	0.5	0.366363	0.0411037	ENSG00000075388	FGF4	paralog
1057	5.82012	0.680434	9.34981	ENSG00000075391	RASAL2	paralog
1058	0.5	-0.249127	5.52171	ENSG00000075399	VPS9D1	unclassified
1059	0.5	0.217514	5.97968	ENSG00000075407	ZNF37A	unclassified
1060	5.51395	0.427169	13.2564	ENSG00000075413	MARK3	paralog
1061	2.85022	0.530258	13.6309	ENSG00000075420	FNDC3B	paralog
1062	4.92899	0.188084	8.84894	ENSG00000075426	FOSL2	paralog
1063	2.66096	0.547083	0.129077	ENSG00000075429	CACNG5	paralog
1064	3.92275	0.470623	8.56808	ENSG00000075539	FRYL	unclassified
1065	3.22972	-0.136345	10.3955	ENSG00000075568	TMEM131	paralog
1066	5.21523	0.421297	10.7695	ENSG00000075618	FSCN1	unclassified
1067	3.42275	0.514568	6.53577	ENSG00000075643	MOCOS	unclassified
1068	4.0084	0.400595	6.07535	ENSG00000075651	PLD1	unclassified
1069	3.92899	0.140314	0.220215	ENSG00000075673	ATP12A	unclassified
1070	5.0007	-0.623771	10.3829	ENSG00000075702	WDR62	paralog
1071	5.32012	0.143826	15.6933	ENSG00000075711	DLG1	paralog
1072	6.07121	-1.01418	23.3469	ENSG00000075785	RAB7A	unclassified
1073	6.22264	-2.62731	13.8267	ENSG00000075856	SART3	unclassified
1074	2.5	0.386843	1.90884	ENSG00000075884	ARHGAP15	paralog
1075	1.66096	-0.0917017	1.48958	ENSG00000075886	TUBA3D	paralog
1076	4.34674	0.282236	0.850806	ENSG00000075891	PAX2	paralog
1077	5.23685	0.238236	9.03459	ENSG00000075945	KIFAP3	singleton
1078	4.08496	0.516289	10.164	ENSG00000075975	MKRN2	paralog
1079	6.34281	-1.80417	10.6943	ENSG00000076003	MCM6	unclassified
1080	2.74593	0.503489	4.05691	ENSG00000076067	RBMS2	paralog
1081	3.74593	0.033531	12.8836	ENSG00000076108	BAZ2A	unclassified
1082	5.18097	-1.82172	11.5234	ENSG00000076201	PTPN23	unclassified
1083	6.9332	0.113043	12.0791	ENSG00000076242	MLH1	unclassified
1084	3.16096	-0.148934	14.1807	ENSG00000076248	UNG	singleton
1085	5.10473	0.325977	8.04417	ENSG00000076321	KLHL20	unclassified
1086	2.16096	0.244406	0.856353	ENSG00000076344	RGS11	unclassified
1087	0.792481	-0.258463	2.96407	ENSG00000076351	SLC46A1	unclassified
1088	3.88078	0.248879	5.24647	ENSG00000076356	PLXNA2	paralog
1089	4.44741	0.357257	13.9639	ENSG00000076513	ANKRD13A	paralog
1090	3.35022	0.417305	2.67465	ENSG00000076555	ACACB	unclassified
1091	5.86226	-0.273899	7.61246	ENSG00000076604	TRAF4	unclassified
1092	4.43518	0.0900966	3.08249	ENSG00000076641	PAG1	singleton
1093	4.56206	-0.849493	7.59081	ENSG00000076650	GPATCH1	singleton
1094	2.08496	0.270808	4.70217	ENSG00000076662	ICAM3	unclassified
1095	3.83621	0.358183	14.5478	ENSG00000076685	NT5C2	paralog
1096	3.39068	0.557972	7.217	ENSG00000076706	MCAM	unclassified
1097	4.0222	0.510732	4.72584	ENSG00000076716	GPC4	unclassified
1098	1.95345	0.600022	3.11917	ENSG00000076770	MBNL3	paralog
1099	4.01118	0.408479	4.94708	ENSG00000076826	CAMSAP3	paralog
1100	3.66993	0.360986	5.76324	ENSG00000076864	RAP1GAP	paralog
1101	5.1204	-2.64727	12.7698	ENSG00000076924	XAB2	unclassified
1102	4.2539	0.117909	9.45239	ENSG00000076928	ARHGEF1	paralog
1103	4.90689	-0.134297	11.0968	ENSG00000076984	MAP2K7	unclassified
1104	2.32193	0.240031	0.29759	ENSG00000077009	NMRK2	paralog
1105	4.69937	0.507647	2.0547	ENSG00000077063	CTTNBP2	unclassified
1106	3.98864	0.29136	0.338499	ENSG00000077080	ACTL6B	unclassified
1107	3.84674	0.513367	1.9629	ENSG00000077092	RARB	unclassified
1108	3.5222	0.0947662	9.39825	ENSG00000077147	TM9SF3	unclassified
1109	6.18316	-0.30168	12.2321	ENSG00000077150	NFKB2	unclassified
1110	4.22561	-0.294189	13.0966	ENSG00000077152	UBE2T	unclassified
1111	5.58496	-2.49043	11.8792	ENSG00000077235	GTF3C1	singleton
1112	4.26374	0.376807	10.6623	ENSG00000077238	IL4R	unclassified
1113	4.50701	0.220511	11.8668	ENSG00000077254	USP33	unclassified
1114	2.74593	-0.298097	2.24687	ENSG00000077264	PAK3	paralog
1115	3.1427	0.602771	0.612426	ENSG00000077274	CAPN6	unclassified
1116	4.42587	0.748857	0.151142	ENSG00000077279	DCX	unclassified
1117	5.80459	-0.392954	20.3615	ENSG00000077312	SNRPA	unclassified
1118	1	0.349287	0.429574	ENSG00000077327	SPAG6	unclassified
1119	5.53338	-2.6685	12.9799	ENSG00000077348	EXOSC5	unclassified
1120	4.33621	-1.86423	11.6762	ENSG00000077380	DYNC1I2	unclassified
1121	2.5222	0.560631	2.87287	ENSG00000077420	APBB1IP	paralog
1122	3.89068	0.393257	5.28363	ENSG00000077458	FAM76B	unclassified
1123	5.56335	0.505245	9.76351	ENSG00000077463	SIRT6	unclassified
1124	0.5	0.693774	0.926286	ENSG00000077498	TYR	unclassified
1125	6.01809	0.307948	0.975969	ENSG00000077522	ACTN2	paralog
1126	5.90468	-2.91314	12.5541	ENSG00000077549	CAPZB	singleton
1127	1.40368	0.256875	5.91602	ENSG00000077585	GPR137B	unclassified
1128	1.16096	0.540266	2.34652	ENSG00000077616	NAALAD2	paralog
1129	3.87744	0.109481	13.2524	ENSG00000077684	JADE1	paralog
1130	1.29248	0.526372	8.08798	ENSG00000077713	SLC25A43	unclassified
1131	5.84128	0.464973	13.9623	ENSG00000077721	UBE2A	unclassified
1132	6.05622	0.272824	7.3271	ENSG00000077782	FGFR1	unclassified
1133	4.92275	0.341998	0.342533	ENSG00000077800	FKBP6	unclassified
1134	1.95345	0.390693	1.18326	ENSG00000077935	SMC1B	unclassified
1135	5.27921	0.403937	10.0488	ENSG00000077942	FBLN1	paralog
1136	2.58496	0.286915	0.725085	ENSG00000077943	ITGA8	paralog
1137	2.08496	0.335823	2.03942	ENSG00000077984	CST7	unclassified
1138	4.05164	0.592621	5.9217	ENSG00000078018	MAP2	paralog
1139	5.59491	0.532139	3.86152	ENSG00000078043	PIAS2	paralog
1140	4.50701	0.392545	2.27235	ENSG00000078053	AMPH	unclassified
1141	6.57741	0.131174	15.7054	ENSG00000078061	ARAF	unclassified
1142	4.2539	0.361176	12.6794	ENSG00000078070	MCCC1	unclassified
1143	3.51118	0.391118	3.19387	ENSG00000078081	LAMP3	unclassified
1144	3.56464	0.637176	3.86547	ENSG00000078098	FAP	paralog
1145	4.55295	0.306458	5.51509	ENSG00000078114	NEBL	paralog
1146	1	0.60526	4.50167	ENSG00000078124	ACER3	unclassified
1147	5.51395	-0.697358	9.82704	ENSG00000078140	UBE2K	unclassified
1148	4.68969	-1.51541	7.54043	ENSG00000078142	PIK3C3	unclassified
1149	2.79248	0.0941817	4.29389	ENSG00000078177	N4BP2	unclassified
1150	3.29248	0.345939	9.10975	ENSG00000078269	SYNJ2	unclassified
1151	0.792481	0.680743	0.911086	ENSG00000078295	ADCY2	unclassified
1152	4.40368	0.113191	26.3898	ENSG00000078304	PPP2R5C	paralog
1153	5.86989	0.0531096	12.4799	ENSG00000078369	GNB1	paralog
1154	2.32193	0.469002	5.71637	ENSG00000078401	EDN1	unclassified
1155	3.66096	0.547448	10.6273	ENSG00000078403	MLLT10	unclassified
1156	2.08496	0.509987	1.94065	ENSG00000078487	ZCWPW1	unclassified
1157	0.5	0.310251	0.272363	ENSG00000078549	ADCYAP1R1	unclassified
1158	0.5	0.419094	0.396469	ENSG00000078579	FGF20	paralog
1159	2.45345	0.559885	1.49383	ENSG00000078596	ITM2A	unclassified
1160	4.89721	-0.132249	13.8815	ENSG00000078668	VDAC3	paralog
1161	7.46069	-0.259653	12.765	ENSG00000078674	PCM1	singleton
1162	4.5736	0.486334	8.26508	ENSG00000078699	CBFA2T2	paralog
1163	3.72561	0.480715	0.674407	ENSG00000078725	BRINP1	unclassified
1164	6.22302	0.36701	10.0695	ENSG00000078747	ITCH	paralog
1165	1.16096	0.451135	0.0490725	ENSG00000078795	PKD2L2	paralog
1166	1.29248	0.303031	6.47467	ENSG00000078804	TP53INP2	paralog
1167	5.55164	0.154047	13.908	ENSG00000078808	SDF4	unclassified
1168	3.32193	-0.398574	1.95289	ENSG00000078814	MYH7B	unclassified
1169	1.29248	0.275306	0.097828	ENSG00000078898	BPIFB2	unclassified
1170	5.66742	0.466488	2.51077	ENSG00000078900	TP73	paralog
1171	5.90689	0.449289	10.2872	ENSG00000078902	TOLLIP	singleton
1172	6.43518	0.53874	9.05294	ENSG00000078967	UBE2D4	unclassified
1173	5.12633	0.431911	0.598915	ENSG00000079102	RUNX1T1	paralog
1174	5.41684	-1.67947	11.2974	ENSG00000079134	THOC1	singleton
1175	3.06464	0.551745	6.61679	ENSG00000079150	FKBP7	unclassified
1176	5.23888	0.382799	4.04372	ENSG00000079156	OSBPL6	paralog
1177	2.58496	0.430671	5.97956	ENSG00000079215	SLC1A3	paralog
1178	7.01925	-2.39697	13.5099	ENSG00000079246	XRCC5	singleton
1179	3.85712	0.532866	5.48877	ENSG00000079257	LXN	unclassified
1180	3.45943	0.370625	12.5741	ENSG00000079332	SAR1A	paralog
1181	2.66096	0.61702	3.53061	ENSG00000079337	RAPGEF3	unclassified
1182	3.37744	0.465974	3.62497	ENSG00000079385	CEACAM1	unclassified
1183	4.1496	-0.619187	9.04825	ENSG00000079387	SENP1	unclassified
1184	3.11441	0.284728	0.3065	ENSG00000079393	DUSP13	unclassified
1185	4.04373	0.17993	11.5371	ENSG00000079432	CIC	unclassified
1186	2.37744	0.0216677	2.89142	ENSG00000079435	LIPE	unclassified
1187	4.60837	0.11241	13.0183	ENSG00000079459	FDFT1	singleton
1188	5.09615	0.19694	14.3658	ENSG00000079462	PAFAH1B3	paralog
1189	1.66096	0.0613556	4.28308	ENSG00000079482	OPHN1	paralog
1190	2.08496	0.573824	0.0432835	ENSG00000079557	AFM	unclassified
1191	4.79436	-0.312125	18.6885	ENSG00000079616	KIF22	unclassified
1192	2.76178	0.592442	0.599655	ENSG00000079689	SCGN	unclassified
1193	3.40368	0.517769	20.8017	ENSG00000079739	PGM1	paralog
1194	5.75489	-1.0703	11.1617	ENSG00000079785	DDX1	unclassified
1195	6.3598	-2.58739	18.0246	ENSG00000079805	DNM2	paralog
1196	4.84674	0.377667	14.6641	ENSG00000079819	EPB41L2	paralog
1197	3.08496	0.470877	0.692507	ENSG00000079841	RIMS1	unclassified
1198	3.82193	0.533619	4.12413	ENSG00000079931	MOXD1	unclassified
1199	5.1496	0.439173	8.99556	ENSG00000079950	STX7	paralog
1200	1.79248	-0.202671	4.82417	ENSG00000079974	RABL2B	paralog
1201	6.51118	-0.186829	12.4351	ENSG00000079999	KEAP1	unclassified
1202	1.16096	0.259464	1.72448	ENSG00000080007	DDX43	paralog
1203	3.7047	0.0433424	4.43187	ENSG00000080031	PTPRH	unclassified
1204	1.5	0.547203	1.18353	ENSG00000080166	DCT	unclassified
1205	1	0.427699	14.1781	ENSG00000080189	SLC35C2	unclassified
1206	2.56464	0.625355	6.14078	ENSG00000080200	CRYBG3	unclassified
1207	1	0.586633	1.70274	ENSG00000080224	EPHA6	unclassified
1208	1.90368	0.196239	0.562388	ENSG00000080293	SCTR	unclassified
1209	4.95495	0.611329	3.09422	ENSG00000080298	RFX3	paralog
1210	6.20747	-0.513743	10.347	ENSG00000080345	RIF1	singleton
1211	4.16546	0.0566118	7.22208	ENSG00000080371	RAB21	unclassified
1212	1.29248	0.475355	1.90111	ENSG00000080493	SLC4A4	unclassified
1213	5.75439	0.56026	9.02146	ENSG00000080503	SMARCA2	unclassified
1214	2.69616	0.493689	7.69556	ENSG00000080546	SESN1	paralog
1215	5.22561	0.110268	4.04805	ENSG00000080561	MID2	unclassified
1216	2.79248	0.564791	0.0156476	ENSG00000080572	PIH1D3	singleton
1217	1.90368	0.303338	0.297103	ENSG00000080618	CPB2	unclassified
1218	3.40368	0.60225	0.635621	ENSG00000080644	CHRNA3	unclassified
1219	2.16096	0.559595	1.09957	ENSG00000080709	KCNN2	paralog
1220	3.53841	-0.13619	9.73429	ENSG00000080802	CNOT4	singleton
1221	5.82193	-0.0314555	11.3929	ENSG00000080815	PSEN1	paralog
1222	3.37744	-0.145042	4.70918	ENSG00000080823	MOK	unclassified
1223	8.56244	0.230296	12.546	ENSG00000080824	HSP90AA1	paralog
1224	5.69964	0.435888	3.91299	ENSG00000080839	RBL1	paralog
1225	3.66096	0.201378	7.63467	ENSG00000080845	DLGAP4	unclassified
1226	5.82553	-3.07017	16.0414	ENSG00000080986	NDC80	singleton
1227	3.29248	0.39333	6.53597	ENSG00000081014	AP4E1	unclassified
1228	3.77729	0.46224	5.69857	ENSG00000081019	RSBN1	unclassified
1229	3.91645	0.475842	5.7153	ENSG00000081026	MAGI3	paralog
1230	2.29248	0.262431	4.65477	ENSG00000081041	CXCL2	paralog
1231	3.5222	0.561814	1.77518	ENSG00000081051	AFP	unclassified
1232	0.792481	0.513217	2.11734	ENSG00000081052	COL4A4	paralog
1233	2.45345	-0.145963	3.81432	ENSG00000081059	TCF7	paralog
1234	1.85022	0.438419	7.72411	ENSG00000081087	OSTM1	singleton
1235	1.29248	0.235747	0.525984	ENSG00000081138	CDH7	paralog
1236	2.85022	-0.336518	11.4628	ENSG00000081154	PCNP	singleton
1237	3.66096	0.400998	8.48269	ENSG00000081177	EXD2	unclassified
1238	2.16096	0.50017	4.42042	ENSG00000081181	ARG2	unclassified
1239	4.46241	0.238852	5.44312	ENSG00000081189	MEF2C	paralog
1240	2.26178	0.0942741	1.07968	ENSG00000081237	PTPRC	unclassified
1241	1.79248	-0.0790385	0.144275	ENSG00000081248	CACNA1S	paralog
1242	4.28493	0.341136	2.77021	ENSG00000081277	PKP1	unclassified
1243	5.71888	-0.577794	6.31179	ENSG00000081307	UBA5	unclassified
1244	2.76178	0.342138	6.50845	ENSG00000081320	STK17B	unclassified
1245	4.44285	0.0795743	7.83273	ENSG00000081377	CDC14B	unclassified
1246	3.05426	-0.333971	4.11296	ENSG00000081386	ZNF510	unclassified
1247	4.53841	0.0823515	0.808448	ENSG00000081479	LRP2	unclassified
1248	2.62396	-0.140041	9.92515	ENSG00000081692	JMJD4	unclassified
1249	4.57994	0.0975342	13.8112	ENSG00000081721	DUSP12	unclassified
1250	1	0.576545	12.1415	ENSG00000081760	AACS	unclassified
1251	3.68316	0.416552	2.98739	ENSG00000081803	CADPS2	unclassified
1252	4.28493	0.476636	9.46558	ENSG00000081870	HSPB11	unclassified
1253	4.83886	0.37692	6.26736	ENSG00000081913	PHLPP1	unclassified
1254	1.58496	0.527758	7.58035	ENSG00000081923	ATP8B1	unclassified
1255	2	-0.0305083	1.69067	ENSG00000081985	IL12RB2	unclassified
1256	4.37744	0.25335	3.41888	ENSG00000082014	SMARCD3	paralog
1257	3.1427	-1.73193	26.2442	ENSG00000082068	WDR70	unclassified
1258	0.5	0.265272	1.86084	ENSG00000082126	MPP4	unclassified
1259	3.11441	0.389112	8.60841	ENSG00000082146	STRADB	paralog
1260	4.42899	0.528963	9.65288	ENSG00000082153	BZW1	unclassified
1261	4.66096	0.523216	0.218757	ENSG00000082175	PGR	unclassified
1262	3.29248	0.183839	10.1527	ENSG00000082212	ME2	unclassified
1263	2.08496	0.432629	9.28375	ENSG00000082213	C5orf22	singleton
1264	3.52764	-0.0555621	10.7896	ENSG00000082258	CCNT2	paralog
1265	2.45345	0.520665	6.37985	ENSG00000082269	FAM135A	paralog
1266	0.5	0.528692	1.09101	ENSG00000082293	COL19A1	unclassified
1267	6.47564	0.262428	3.46904	ENSG00000082397	EPB41L3	paralog
1268	4.05426	0.452424	6.90061	ENSG00000082438	COBLL1	unclassified
1269	4.85712	0.734086	7.9661	ENSG00000082458	DLG3	paralog
1270	1.90368	0.335032	3.87483	ENSG00000082497	SERTAD4	singleton
1271	5.46574	0.3203	6.77896	ENSG00000082512	TRAF5	paralog
1272	4.03841	-0.852276	9.87727	ENSG00000082515	MRPL22	singleton
1273	5.12396	-2.85825	9.45996	ENSG00000082516	GEMIN5	unclassified
1274	3.45943	0.444954	0.221335	ENSG00000082556	OPRK1	unclassified
1275	4.05426	0.315965	12.1286	ENSG00000082641	NFE2L1	paralog
1276	3.16096	0.169443	0.526368	ENSG00000082684	SEMA5B	paralog
1277	7.99863	0.446641	18.224	ENSG00000082701	GSK3B	unclassified
1278	4.83886	-0.27269	10.4714	ENSG00000082781	ITGB5	unclassified
1279	2.74593	0.330423	9.95643	ENSG00000082805	ERC1	paralog
1280	7.97564	-3.46619	14.1207	ENSG00000082898	XPO1	unclassified
1281	4.2047	0.536097	10.4567	ENSG00000082996	RNF13	paralog
1282	1.40368	0.64597	0.501351	ENSG00000083067	TRPM3	unclassified
1283	5.25191	-0.707021	8.98439	ENSG00000083093	PALB2	singleton
1284	3.0222	-0.0301838	8.42708	ENSG00000083099	LYRM2	singleton
1285	3.30735	0.0548626	11.3933	ENSG00000083123	BCKDHB	unclassified
1286	4.0084	0.164344	8.50826	ENSG00000083168	KAT6A	unclassified
1287	4.72561	0.370973	4.28634	ENSG00000083290	ULK2	paralog
1288	2.08496	0.0859972	5.98439	ENSG00000083307	GRHL2	paralog
1289	5.1204	-0.319784	13.8219	ENSG00000083312	TNPO1	paralog
1290	5.06529	0.319962	12.5377	ENSG00000083444	PLOD1	paralog
1291	1.29248	0.434482	8.92667	ENSG00000083457	ITGAE	unclassified
1292	5.39354	-2.61227	8.18766	ENSG00000083520	DIS3	unclassified
1293	5.0222	0.296221	9.97471	ENSG00000083535	PIBF1	singleton
1294	3.87744	0.367446	7.05289	ENSG00000083544	TDRD3	unclassified
1295	4.8741	0.228327	8.55716	ENSG00000083642	PDS5B	paralog
1296	4.39395	0.193428	10.7881	ENSG00000083720	OXCT1	paralog
1297	4.22147	-0.355084	8.4404	ENSG00000083750	RRAGB	paralog
1298	1.58496	0.363137	0.115614	ENSG00000083782	EPYC	unclassified
1299	7.03001	0.202436	7.82209	ENSG00000083799	CYLD	unclassified
1300	0.5	-0.0546793	3.97571	ENSG00000083807	SLC27A5	unclassified
1301	2.72972	0.210169	2.97106	ENSG00000083812	ZNF324	paralog
1302	1.29248	-0.155981	2.0083	ENSG00000083814	ZNF671	unclassified
1303	1.5	0.265023	4.58788	ENSG00000083817	ZNF416	unclassified
1304	3.39721	0.191268	4.97797	ENSG00000083838	ZNF446	unclassified
1305	2.79248	0.596469	3.53596	ENSG00000083844	ZNF264	paralog
1306	5.44209	-2.52414	9.3489	ENSG00000083845	RPS5	singleton
1307	4.21313	0.54342	10.8554	ENSG00000083857	FAT1	paralog
1308	2.98864	-1.14173	9.22863	ENSG00000083896	YTHDC1	unclassified
1309	4.36566	0.588088	10.1117	ENSG00000083937	CHMP2B	unclassified
1310	4.22561	0.474738	10.4916	ENSG00000084070	SMAP2	paralog
1311	5.41407	-1.43897	11.5977	ENSG00000084072	PPIE	unclassified
1312	3.59984	0.407401	11.1461	ENSG00000084073	ZMPSTE24	singleton
1313	3.79248	-1.20739	13.4484	ENSG00000084090	STARD7	unclassified
1314	4.39068	-0.310299	8.76556	ENSG00000084092	NOA1	singleton
1315	4.58245	-0.0877731	7.72576	ENSG00000084093	REST	unclassified
1316	2.60473	0.411366	1.18882	ENSG00000084110	HAL	singleton
1317	4.05164	0.22707	10.2409	ENSG00000084112	SSH1	paralog
1318	5.41486	0.0931907	10.6536	ENSG00000084207	GSTP1	unclassified
1319	4.53841	0.516803	13.2741	ENSG00000084234	APLP2	paralog
1320	5.12515	-1.55868	13.6	ENSG00000084463	WBP11	singleton
1321	5.87493	-2.90653	17.4341	ENSG00000084623	EIF3I	unclassified
1322	0.792481	0.651458	5.8995	ENSG00000084636	COL16A1	unclassified
1323	6.14097	0.376654	12.7319	ENSG00000084652	TXLNA	paralog
1324	4.7338	0.51926	0.28282	ENSG00000084674	APOB	unclassified
1325	5.35712	0.278053	7.18378	ENSG00000084676	NCOA1	paralog
1326	1.29248	-0.568152	12.8051	ENSG00000084693	AGBL5	unclassified
1327	2	0.239215	0.650968	ENSG00000084710	EFR3B	unclassified
1328	3.43518	0.145499	6.6726	ENSG00000084731	KIF3C	unclassified
1329	5.22766	-0.556781	14.0029	ENSG00000084733	RAB10	unclassified
1330	2.08496	0.419114	1.07079	ENSG00000084734	GCKR	singleton
1331	6.26239	0.153863	14.68	ENSG00000084754	HADHA	unclassified
1332	4.59984	-0.288021	9.48392	ENSG00000084764	MAPRE3	paralog
1333	6.09984	-1.24957	11.934	ENSG00000084774	CAD	unclassified
1334	4.05426	0.142848	9.43529	ENSG00000085117	CD82	unclassified
1335	3.62396	-0.390306	4.7134	ENSG00000085185	BCORL1	paralog
1336	5.47272	0.262368	5.25847	ENSG00000085224	ATRX	unclassified
1337	1.29248	0.123835	13.2083	ENSG00000085231	TAF9	singleton
1338	2.83621	0.306103	0.0469727	ENSG00000085265	FCN1	paralog
1339	1.95345	0.256511	8.97711	ENSG00000085274	MYNN	unclassified
1340	4.1427	0.440261	5.37673	ENSG00000085276	MECOM	paralog
1341	4.03841	0.424231	10.0256	ENSG00000085365	SCAMP1	unclassified
1342	3.22972	0.174084	13.2786	ENSG00000085377	PREP	unclassified
1343	3.40368	0.35674	6.23553	ENSG00000085382	HACE1	unclassified
1344	4.99718	-2.58539	10.7172	ENSG00000085415	SEH1L	unclassified
1345	3.16096	0.107299	6.9984	ENSG00000085433	WDR47	unclassified
1346	2.91645	-0.0624252	11.0313	ENSG00000085449	WDFY1	unclassified
1347	1.29248	-0.344847	1.80932	ENSG00000085465	OVGP1	unclassified
1348	2.29248	0.303574	10.7279	ENSG00000085491	SLC25A24	paralog
1349	4.86989	0.32816	10.4291	ENSG00000085511	MAP3K4	unclassified
1350	1	0.440864	4.67982	ENSG00000085552	IGSF9	unclassified
1351	3.58496	0.358608	2.07787	ENSG00000085563	ABCB1	paralog
1352	1.58496	0.310933	8.78511	ENSG00000085644	ZNF213	unclassified
1353	3.61441	0.043637	12.686	ENSG00000085662	AKR1B1	unclassified
1354	4.59984	0.0700471	12.9724	ENSG00000085719	CPNE3	unclassified
1355	2.16096	-1.77326	12.1668	ENSG00000085721	RRN3	singleton
1356	5.80274	-0.21081	30.6885	ENSG00000085733	CTTN	unclassified
1357	2.66096	0.16709	1.86524	ENSG00000085741	WNT11	unclassified
1358	4.20893	-0.337593	22.7907	ENSG00000085760	MTIF2	unclassified
1359	2.79248	0.370024	10.6763	ENSG00000085788	DDHD2	paralog
1360	0.5	0.25284	5.01228	ENSG00000085831	TTC39A	paralog
1361	6.18343	0.357722	9.87336	ENSG00000085832	EPS15	paralog
1362	4.91645	-1.61257	10.8052	ENSG00000085840	ORC1	unclassified
1363	1.29248	0.109017	9.81562	ENSG00000085871	MGST2	paralog
1364	2.82193	0.39837	11.198	ENSG00000085978	ATG16L1	paralog
1365	1	0.20894	11.4683	ENSG00000085982	USP40	unclassified
1366	3.72561	0.282238	14.8242	ENSG00000085998	POMGNT1	unclassified
1367	2.40368	-0.449589	16.0463	ENSG00000085999	RAD54L	unclassified
1368	4.28112	0.0367505	14.9612	ENSG00000086015	MAST2	paralog
1369	6.85373	-0.600562	15.559	ENSG00000086061	DNAJA1	paralog
1370	2.76178	0.274629	11.5602	ENSG00000086062	B4GALT1	unclassified
1371	4.85022	-1.43496	13.2599	ENSG00000086065	CHMP5	unclassified
1372	3.67878	-0.288678	13.6216	ENSG00000086102	NFX1	unclassified
1373	4.99859	-1.96555	9.69096	ENSG00000086189	DIMT1	unclassified
1374	1.79248	0.000911351	0.790338	ENSG00000086205	FOLH1	paralog
1375	3.85022	0.273472	11.5532	ENSG00000086232	EIF2AK1	unclassified
1376	1.29248	0.455416	8.7778	ENSG00000086300	SNX10	unclassified
1377	4.03841	-0.522413	11.7808	ENSG00000086475	SEPHS1	unclassified
1378	5.21836	-1.6872	13.6854	ENSG00000086504	MRPL28	singleton
1379	1.58496	0.381798	1.3783	ENSG00000086506	HBQ1	unclassified
1380	1.79248	0.260719	12.2824	ENSG00000086544	ITPKC	paralog
1381	4.49292	-2.92543	12.575	ENSG00000086589	RBM22	unclassified
1382	4.69616	-1.9642	9.38251	ENSG00000086598	TMED2	unclassified
1383	2.40368	0.00874608	24.1695	ENSG00000086666	ZFAND6	unclassified
1384	0.792481	0.693285	2.82717	ENSG00000086696	HSD17B2	unclassified
1385	4.20893	0.639551	11.6284	ENSG00000086712	TXLNG	paralog
1386	5.55328	0.917439	0.537896	ENSG00000086717	PPEF1	unclassified
1387	1.16096	-0.246304	2.54597	ENSG00000086730	LAT2	singleton
1388	7.18419	-2.92247	6.25615	ENSG00000086758	HUWE1	unclassified
1389	4.77345	-0.580465	9.78066	ENSG00000086827	ZW10	singleton
1390	2.95345	0.385663	0.560414	ENSG00000086967	MYBPC2	paralog
1391	2.45345	0.3125	10.4666	ENSG00000087008	ACOX3	unclassified
1392	2.76178	0.624484	11.3827	ENSG00000087053	MTMR2	paralog
1393	5.8262	-0.109752	13.4675	ENSG00000087074	PPP1R15A	unclassified
1394	3.83621	0.399744	2.62008	ENSG00000087076	HSD17B14	unclassified
1395	6.89196	-0.70617	15.927	ENSG00000087077	TRIP6	unclassified
1396	0.792481	-0.00178765	1.71735	ENSG00000087085	ACHE	unclassified
1397	4.95794	-0.449278	9.37688	ENSG00000087086	FTL	paralog
1398	5.43672	-1.49509	14.9927	ENSG00000087087	SRRT	singleton
1399	5.5222	0.577913	12.276	ENSG00000087088	BAX	unclassified
1400	5.45532	0.58698	9.689	ENSG00000087095	NLK	unclassified
1401	4.35712	-0.225154	12.6636	ENSG00000087111	PIGS	singleton
1402	2.12396	0.421581	3.05722	ENSG00000087116	ADAMTS2	paralog
1403	3.92587	-0.457806	17.3668	ENSG00000087152	ATXN7L3	unclassified
1404	0.792481	-1.67919	12.505	ENSG00000087157	PGS1	singleton
1405	6.82592	-3.09714	1.3281	ENSG00000087191	PSMC5	unclassified
1406	5.7292	-0.219093	12.6893	ENSG00000087206	UIMC1	singleton
1407	2	0.158549	0.394469	ENSG00000087237	CETP	unclassified
1408	4.52764	0.330584	4.69957	ENSG00000087245	MMP2	paralog
1409	1.58496	0.332896	0.608741	ENSG00000087250	MT3	unclassified
1410	3.98864	0.38364	1.99906	ENSG00000087258	GNAO1	unclassified
1411	0.792481	-0.0803633	11.2036	ENSG00000087263	OGFOD1	singleton
1412	4.35368	0.193007	7.48967	ENSG00000087266	SH3BP2	unclassified
1413	3.72561	-2.84976	15.8143	ENSG00000087269	NOP14	singleton
1414	4.48289	0.358913	17.2714	ENSG00000087274	ADD1	paralog
1415	3.24593	0.546951	9.29642	ENSG00000087299	L2HGDH	unclassified
1416	3.32193	0.386874	4.83785	ENSG00000087301	TXNDC16	unclassified
1417	3.39068	0.427965	3.94772	ENSG00000087303	NID2	paralog
1418	4.99718	0.231424	8.19062	ENSG00000087338	GMCL1	unclassified
1419	4.66658	0.370427	5.95976	ENSG00000087448	KLHL42	unclassified
1420	5.47855	0.280396	10.0107	ENSG00000087460	GNAS	paralog
1421	7.35149	-1.78328	12.4038	ENSG00000087470	DNM1L	unclassified
1422	1.95345	0.435752	5.85275	ENSG00000087494	PTHLH	singleton
1423	4.77921	0.0777955	1.96386	ENSG00000087495	PHACTR3	unclassified
1424	3.11441	0.424659	8.25366	ENSG00000087502	ERGIC2	unclassified
1425	5.0222	-0.0355775	5.91633	ENSG00000087510	TFAP2C	paralog
1426	7.35967	-2.31383	10.6099	ENSG00000087586	AURKA	unclassified
1427	1.58496	0.113076	0.446511	ENSG00000087589	CASS4	paralog
1428	2.5	0.539451	11.175	ENSG00000087842	PIR	singleton
1429	2.19616	0.346311	1.78794	ENSG00000087884	AAMDC	unclassified
1430	2.69616	0.147648	9.44031	ENSG00000087995	METTL2A	paralog
1431	3.19616	-0.063629	3.04595	ENSG00000088002	SULT2B1	unclassified
1432	2.16096	0.0597051	10.4897	ENSG00000088035	ALG6	unclassified
1433	2.5222	-1.84195	1.76442	ENSG00000088038	CNOT3	unclassified
1434	2.6427	0.532602	6.18999	ENSG00000088179	PTPN4	unclassified
1435	5.02356	-2.30909	13.4645	ENSG00000088205	DDX18	unclassified
1436	3.42899	-0.125191	10.8556	ENSG00000088256	GNA11	paralog
1437	2.08496	-0.396763	5.77982	ENSG00000088280	ASAP3	paralog
1438	5.38739	0.305399	8.21912	ENSG00000088305	DNMT3B	unclassified
1439	1.16096	0.179646	0.237389	ENSG00000088320	REM1	paralog
1440	4.52764	-2.04842	12.2344	ENSG00000088325	TPX2	unclassified
1441	4.35022	-3.11338	12.8278	ENSG00000088356	PDRG1	singleton
1442	4.13339	0.332015	10.2236	ENSG00000088367	EPB41L1	paralog
1443	3.01118	0.49576	1.08454	ENSG00000088386	SLC15A1	unclassified
1444	3.40368	0.452655	8.95023	ENSG00000088387	DOCK9	paralog
1445	1.5	0.384512	23.3047	ENSG00000088448	ANKRD10	unclassified
1446	2.08496	0.333674	9.28798	ENSG00000088451	TGDS	unclassified
1447	3.13339	0.362481	0.958141	ENSG00000088538	DOCK3	paralog
1448	0.792481	0.328136	3.95529	ENSG00000088726	TMEM40	singleton
1449	3.04373	0.35689	0.334785	ENSG00000088727	KIF9	unclassified
1450	2	0.462729	1.80561	ENSG00000088756	ARHGAP28	unclassified
1451	1.29248	-1.18149	9.40929	ENSG00000088766	CRLS1	singleton
1452	2.45345	0.63622	0.00228215	ENSG00000088782	DEFB127	unclassified
1453	4.99363	0.541448	8.10068	ENSG00000088808	PPP1R13B	paralog
1454	2.16096	-0.0776518	11.398	ENSG00000088812	ATRN	paralog
1455	2	0.329941	9.4958	ENSG00000088826	SMOX	unclassified
1456	4.27921	-0.0480038	11.9081	ENSG00000088832	FKBP1A	paralog
1457	1.29248	0.182343	5.37817	ENSG00000088854	C20orf194	singleton
1458	1.5	0.346995	3.65597	ENSG00000088881	EBF4	paralog
1459	1	0.424471	1.58227	ENSG00000088882	CPXM1	paralog
1460	5.93518	0.510742	9.22452	ENSG00000088888	MAVS	singleton
1461	2.45345	0.214343	4.88297	ENSG00000088899	LZTS3	paralog
1462	2.19616	0.478097	0.0777957	ENSG00000088926	F11	paralog
1463	5.70945	-2.39528	14.0004	ENSG00000088930	XRN2	unclassified
1464	6.98739	-0.763025	4.08321	ENSG00000088986	DYNLL1	unclassified
1465	2.98864	0.533918	4.72012	ENSG00000088992	TESC	unclassified
1466	6.42176	-3.08374	1.56429	ENSG00000089009	RPL6	singleton
1467	1.5	0.468782	0.364045	ENSG00000089012	SIRPG	paralog
1468	4.16993	0.148722	16.9975	ENSG00000089022	MAPKAPK5	unclassified
1469	2.58496	0.223395	1.40994	ENSG00000089041	P2RX7	unclassified
1470	3.77345	-2.50913	14.5384	ENSG00000089048	ESF1	singleton
1471	1.66096	0.424726	6.81338	ENSG00000089050	RBBP9	singleton
1472	5.15246	-1.64058	8.96973	ENSG00000089053	ANAPC5	singleton
1473	1.5	0.289089	9.58658	ENSG00000089057	SLC23A2	paralog
1474	3.24593	-0.119729	14.0128	ENSG00000089063	TMEM230	unclassified
1475	2.16096	0.614436	2.69593	ENSG00000089091	DZANK1	unclassified
1476	3.95345	-0.0266173	7.38383	ENSG00000089094	KDM2B	paralog
1477	0.792481	0.074525	9.25252	ENSG00000089123	TASP1	unclassified
1478	2.69616	0.397716	7.04491	ENSG00000089127	OAS1	unclassified
1479	6.13748	-3.17375	3.85811	ENSG00000089157	RPLP0	unclassified
1480	5.72766	-0.212137	14.96	ENSG00000089159	PXN	paralog
1481	5.01809	0.211698	2.25551	ENSG00000089163	SIRT4	unclassified
1482	2.79248	0.255953	0.260079	ENSG00000089169	RPH3A	paralog
1483	1.79248	0.114087	7.688	ENSG00000089177	KIF16B	unclassified
1484	3.63339	-0.880238	11.0671	ENSG00000089195	TRMT6	singleton
1485	4.95345	0.304549	1.67798	ENSG00000089199	CHGB	unclassified
1486	4.38574	0.252695	13.2198	ENSG00000089220	PEBP1	unclassified
1487	2.19616	-0.105775	0.191949	ENSG00000089225	TBX5	paralog
1488	5.44741	-0.236196	8.78362	ENSG00000089234	BRAP	unclassified
1489	4.37744	0.398352	11.1648	ENSG00000089248	ERP29	singleton
1490	2.85022	0.299519	0.500011	ENSG00000089250	NOS1	paralog
1491	7.1427	-0.0404025	10.0986	ENSG00000089280	FUS	unclassified
1492	4.70893	-1.05644	11.7992	ENSG00000089289	IGBP1	unclassified
1493	3.01118	0.409724	8.62905	ENSG00000089335	ZNF302	unclassified
1494	4.06464	0.187709	16.3809	ENSG00000089351	GRAMD1A	unclassified
1495	2.98864	0.35323	8.4885	ENSG00000089356	FXYD3	unclassified
1496	0.5	0.68303	1.15266	ENSG00000089472	HEPH	unclassified
1497	0.792481	0.489002	9.56189	ENSG00000089486	CDIP1	unclassified
1498	5.8663	-0.229216	12.0218	ENSG00000089597	GANAB	unclassified
1499	0.792481	0.252748	5.95185	ENSG00000089639	GMIP	unclassified
1500	4.1677	0.0971944	6.44915	ENSG00000089682	RBM41	unclassified
1501	4.80735	-2.15257	9.8666	ENSG00000089685	BIRC5	unclassified
1502	5.1649	0.294305	13.2199	ENSG00000089693	MLF2	unclassified
1503	2.69616	0.288639	3.09244	ENSG00000089723	OTUB2	paralog
1504	3.33621	-1.74321	14.1389	ENSG00000089737	DDX24	unclassified
1505	4.43518	0.387691	2.80216	ENSG00000089775	ZBTB25	unclassified
1506	2.95345	0.18943	10.1718	ENSG00000089818	NECAP1	unclassified
1507	2.45345	-0.00657238	1.30889	ENSG00000089847	ANKRD24	unclassified
1508	2.58496	0.50493	15.3686	ENSG00000089876	DHX32	paralog
1509	6.03506	-0.715001	9.33583	ENSG00000089902	RCOR1	paralog
1510	4.10716	0.938603	10.4917	ENSG00000090006	LTBP4	unclassified
1511	2.79248	0.521575	12.8743	ENSG00000090013	BLVRB	singleton
1512	4.29436	0.165204	9.93259	ENSG00000090020	SLC9A1	unclassified
1513	4.70044	-0.799235	13.1836	ENSG00000090054	SPTLC1	unclassified
1514	3.72972	0.0170705	15.3497	ENSG00000090060	PAPOLA	paralog
1515	4.97272	-1.16877	6.24221	ENSG00000090061	CCNK	unclassified
1516	2.87744	0.609492	0.956687	ENSG00000090104	RGS1	unclassified
1517	2.5222	0.0656387	9.6149	ENSG00000090238	YPEL3	paralog
1518	4.22147	0.217168	14.0921	ENSG00000090263	MRPS33	singleton
1519	6.30735	-1.53657	12.1048	ENSG00000090273	NUDC	unclassified
1520	4.97345	-0.302168	13.7829	ENSG00000090316	MAEA	unclassified
1521	5.00561	0.50196	7.89517	ENSG00000090339	ICAM1	unclassified
1522	5.90609	0.121452	13.5439	ENSG00000090372	STRN4	paralog
1523	4.32012	0.547797	1.50544	ENSG00000090376	IRAK3	paralog
1524	4.78493	0.52698	2.4901	ENSG00000090382	LYZ	unclassified
1525	0.792481	0.0223819	0.0878698	ENSG00000090402	SI	unclassified
1526	5.00141	0.29076	11.1471	ENSG00000090432	MUL1	unclassified
1527	5.19347	-0.235906	7.80206	ENSG00000090447	TFAP4	unclassified
1528	3.69616	-0.77904	8.41091	ENSG00000090470	PDCD7	unclassified
1529	5.22766	-0.0487305	13.4414	ENSG00000090487	SPG21	singleton
1530	0.792481	-0.00596619	0.164354	ENSG00000090512	FETUB	unclassified
1531	5.83089	-0.197086	16.1295	ENSG00000090520	DNAJB11	unclassified
1532	1.85022	0.45684	8.11161	ENSG00000090530	LEPREL1	paralog
1533	2	0.401147	0.500733	ENSG00000090534	THPO	singleton
1534	4.61441	0.280968	1.34086	ENSG00000090539	CHRD	unclassified
1535	1.90368	0.0579144	11.786	ENSG00000090565	RAB11FIP3	unclassified
1536	2.95345	0.255995	13.8079	ENSG00000090581	GNPTG	unclassified
1537	6.00666	0.0188018	15.0972	ENSG00000090621	PABPC4	paralog
1538	1.90368	-0.435831	0.0967982	ENSG00000090659	CD209	paralog
1539	0.792481	-0.0478115	6.94776	ENSG00000090661	CERS4	unclassified
1540	3.45345	0.119052	13.4395	ENSG00000090686	USP48	unclassified
1541	4.27345	0.504324	7.66714	ENSG00000090776	EFNB1	unclassified
1542	3.66993	0.0467246	11.2655	ENSG00000090857	PDPR	unclassified
1543	4.01118	-3.30561	20.5857	ENSG00000090861	AARS	unclassified
1544	3.83267	0.242563	15.5087	ENSG00000090863	GLG1	singleton
1545	3.89068	-0.324426	12.6703	ENSG00000090889	KIF4A	paralog
1546	5.04439	0.357167	10.8872	ENSG00000090905	TNRC6A	unclassified
1547	3.92275	0.0517013	11.0094	ENSG00000090971	NAT14	singleton
1548	1.16096	0.162641	6.59368	ENSG00000090975	PITPNM2	paralog
1549	5.93383	-0.943426	11.6194	ENSG00000090989	EXOC1	unclassified
1550	4.60473	-0.209619	9.78358	ENSG00000091039	OSBPL8	paralog
1551	5.29436	-0.0407215	11.3021	ENSG00000091073	DTX2	unclassified
1552	2.69616	0.347379	0.299024	ENSG00000091106	NLRC4	unclassified
1553	1.90368	0.271887	12.0131	ENSG00000091127	PUS7	unclassified
1554	1	0.380012	0.570973	ENSG00000091128	LAMB4	paralog
1555	2.58496	0.427157	5.25641	ENSG00000091129	NRCAM	paralog
1556	4.46832	0.508778	13.3948	ENSG00000091136	LAMB1	paralog
1557	1	0.531675	0.245681	ENSG00000091138	SLC26A3	unclassified
1558	8.29039	-1.10488	8.46631	ENSG00000091140	DLD	unclassified
1559	3.45345	0.140328	10.3665	ENSG00000091164	TXNL1	unclassified
1560	2.69616	0.157423	0.122596	ENSG00000091181	IL5RA	unclassified
1561	1.29248	0.329832	2.52834	ENSG00000091262	ABCC6	unclassified
1562	3.87744	0.152424	8.38618	ENSG00000091317	CMTM6	unclassified
1563	4.11441	0.322187	11.4697	ENSG00000091409	ITGA6	paralog
1564	2.95345	0.511938	1.92764	ENSG00000091428	RAPGEF4	unclassified
1565	1	0.169542	0.567577	ENSG00000091482	SMPX	singleton
1566	3.39068	-0.617567	11.2713	ENSG00000091483	FH	singleton
1567	1.90368	0.445263	10.1128	ENSG00000091490	SEL1L3	unclassified
1568	1.5	-0.0929893	10.9309	ENSG00000091527	CDV3	singleton
1569	2.16096	-0.095898	0.460361	ENSG00000091536	MYO15A	unclassified
1570	2.32193	0.17972	11.7733	ENSG00000091542	ALKBH5	singleton
1571	3.7539	0.442379	0.780337	ENSG00000091583	APOH	unclassified
1572	1.79248	0.10495	3.39143	ENSG00000091622	PITPNM3	unclassified
1573	1.95345	0.354319	13.7293	ENSG00000091640	SPAG7	singleton
1574	4.40368	-2.24721	11.7214	ENSG00000091651	ORC6	singleton
1575	3.19616	0.311807	2.54228	ENSG00000091656	ZFHX4	paralog
1576	0.5	0.509124	0.0750199	ENSG00000091664	SLC17A6	unclassified
1577	1	0.33928	0.0811602	ENSG00000091704	CPA1	paralog
1578	3.66993	-0.0970407	12.2281	ENSG00000091732	ZC3HC1	singleton
1579	9.10484	0.470351	1.33308	ENSG00000091831	ESR1	unclassified
1580	4.02764	0.653156	2.4658	ENSG00000091844	RGS17	paralog
1581	3.1427	0.321641	0.528843	ENSG00000091879	ANGPT2	unclassified
1582	1.66096	0.267571	13.8476	ENSG00000091947	TMEM101	singleton
1583	1.79248	0.557422	5.78542	ENSG00000091986	CCDC80	unclassified
1584	0.792481	0.513125	0.0187639	ENSG00000092009	CMA1	unclassified
1585	2.96537	-0.659616	21.9638	ENSG00000092010	PSME1	unclassified
1586	3.93518	-1.92115	2.91563	ENSG00000092020	PPP2R3C	unclassified
1587	4.33621	0.157875	0.0240168	ENSG00000092054	MYH7	paralog
1588	4.1496	0.19433	0.28852	ENSG00000092067	CEBPE	paralog
1589	0.5	0.296	3.85386	ENSG00000092068	SLC7A8	paralog
1590	4.98289	-2.34101	8.82542	ENSG00000092094	OSGEP	unclassified
1591	1	-0.0174417	3.18822	ENSG00000092096	SLC22A17	unclassified
1592	4.80643	-1.46719	13.4143	ENSG00000092108	SCFD1	unclassified
1593	2.32193	0.238982	10.188	ENSG00000092140	G2E3	unclassified
1594	4.82193	-0.764688	12.761	ENSG00000092148	HECTD1	unclassified
1595	7.03937	-1.66661	21.4713	ENSG00000092199	HNRNPC	paralog
1596	5.27537	0.0873738	0.110914	ENSG00000092200	RPGRIP1	paralog
1597	6.06593	-1.93336	13.2967	ENSG00000092201	SUPT16H	singleton
1598	4.66096	-0.44307	10.8661	ENSG00000092203	TOX4	unclassified
1599	4.83089	-1.36996	9.81197	ENSG00000092208	GEMIN2	singleton
1600	2.5	0.0384198	3.20221	ENSG00000092295	TGM1	unclassified
1601	3.41645	-2.57678	21.6837	ENSG00000092330	TINF2	singleton
1602	1.79248	0.308641	0.0263396	ENSG00000092345	DAZL	unclassified
1603	3.22147	0.822572	0.270921	ENSG00000092377	TBL1Y	unclassified
1604	3.35712	-1.9368	10.0621	ENSG00000092439	TRPM7	unclassified
1605	4.10716	0.0726595	8.77541	ENSG00000092445	TYRO3	unclassified
1606	3.6427	0.11522	9.15822	ENSG00000092470	WDR76	unclassified
1607	5.25439	-0.625834	8.6636	ENSG00000092531	SNAP23	paralog
1608	2	0.298601	1.64366	ENSG00000092607	TBX15	unclassified
1609	5.70972	0.0945243	14.8505	ENSG00000092621	PHGDH	unclassified
1610	1	-0.112221	4.07455	ENSG00000092758	COL9A3	unclassified
1611	7.06121	0.246847	12.1547	ENSG00000092820	EZR	unclassified
1612	6.40929	-0.155643	6.99073	ENSG00000092847	AGO1	unclassified
1613	2.95345	-0.176175	0.504781	ENSG00000092850	TEKT2	unclassified
1614	4.16096	-1.23001	9.46331	ENSG00000092853	CLSPN	singleton
1615	0.792481	0.0625239	6.95051	ENSG00000092929	UNC13D	paralog
1616	4.27345	0.570192	8.49369	ENSG00000092964	DPYSL2	paralog
1617	2.29248	0.542716	7.36594	ENSG00000092969	TGFB2	paralog
1618	2.45345	0.365476	8.5377	ENSG00000092978	GPATCH2	paralog
1619	5.2539	-0.338908	12.6749	ENSG00000093000	NUP50	singleton
1620	4.77345	-2.80225	14.7065	ENSG00000093009	CDC45	singleton
1621	3.08496	0.510421	11.4662	ENSG00000093144	ECHDC1	unclassified
1622	4.29248	0.653513	13.7867	ENSG00000093167	LRRFIP2	unclassified
1623	2	0.433946	10.4017	ENSG00000093183	SEC22C	unclassified
1624	7.15089	-0.454604	5.59249	ENSG00000094631	HDAC6	unclassified
1625	3.83974	0.163667	0.107939	ENSG00000094796	KRT31	unclassified
1626	5.32553	-2.63606	11.9786	ENSG00000094804	CDC6	unclassified
1627	2.08496	0.523796	6.8488	ENSG00000094841	UPRT	unclassified
1628	6.33754	-3.23367	16.0877	ENSG00000094880	CDC23	unclassified
1629	3.92275	-0.673901	13.9556	ENSG00000094914	AAAS	unclassified
1630	0.5	0.59312	0.0718091	ENSG00000094963	FMO2	paralog
1631	2.72972	-0.145603	10.1853	ENSG00000094975	SUCO	singleton
1632	6.05426	0.126367	11.801	ENSG00000095002	MSH2	unclassified
1633	6.92485	0.204756	6.58496	ENSG00000095015	MAP3K1	unclassified
1634	4.7047	-1.91512	24.6871	ENSG00000095059	DHPS	singleton
1635	4.98864	-2.06134	6.84292	ENSG00000095139	ARCN1	unclassified
1636	2.58496	0.455929	5.33197	ENSG00000095203	EPB41L4B	unclassified
1637	2.08496	0.167904	8.14845	ENSG00000095209	TMEM38B	unclassified
1638	5.01809	0.42637	14.2421	ENSG00000095261	PSMD5	singleton
1639	1.79248	0.634921	2.61512	ENSG00000095303	PTGS1	paralog
1640	2	0.223433	11.082	ENSG00000095321	CRAT	unclassified
1641	2.40368	0.439197	1.794	ENSG00000095370	SH2D3C	paralog
1642	4.4771	0.14072	12.7203	ENSG00000095380	NANS	singleton
1643	2.19616	0.375531	9.17924	ENSG00000095383	TBC1D2	unclassified
1644	3.30735	-0.51127	10.8681	ENSG00000095485	CWF19L1	unclassified
1645	2.74593	0.159834	2.1692	ENSG00000095539	SEMA4G	unclassified
1646	4.83089	-0.420425	9.81381	ENSG00000095564	BTAF1	unclassified
1647	3.89068	0.511864	7.91171	ENSG00000095574	IKZF5	unclassified
1648	4.27345	-0.0667078	0.230627	ENSG00000095585	BLNK	paralog
1649	0.5	0.522654	2.32906	ENSG00000095587	TLL2	paralog
1650	0.5	0.0197356	0.920629	ENSG00000095596	CYP26A1	paralog
1651	2.08496	0.547921	0.270708	ENSG00000095627	TDRD1	unclassified
1652	4.6496	0.249806	3.17047	ENSG00000095637	SORBS1	paralog
1653	3.16096	-0.247013	0.886508	ENSG00000095713	CRTAC1	unclassified
1654	2.89068	0.33702	6.8659	ENSG00000095739	BAMBI	singleton
1655	1.5	0.292007	5.01382	ENSG00000095752	IL11	singleton
1656	1.5	0.527947	0.512515	ENSG00000095777	MYO3A	unclassified
1657	4.5	-0.89096	15.2857	ENSG00000095787	WAC	singleton
1658	3.87744	-0.101873	18.1923	ENSG00000095794	CREM	unclassified
1659	3.32193	-1.29074	8.03726	ENSG00000095906	NUBP2	unclassified
1660	0.792481	0.425849	0.18726	ENSG00000095970	TREM2	unclassified
1661	3.48289	0.231227	0.00662325	ENSG00000095981	KCNK16	paralog
1662	0.792481	0.531739	0.591052	ENSG00000096006	CRISP3	paralog
1663	6.62751	0.504669	9.16248	ENSG00000096060	FKBP5	unclassified
1664	7.79684	0.237996	10.8645	ENSG00000096063	SRPK1	unclassified
1665	2.56464	0.0680978	10.0303	ENSG00000096070	BRPF3	unclassified
1666	3.90368	-1.02104	13.8262	ENSG00000096080	MRPS18A	unclassified
1667	1.16096	0.526744	0.508317	ENSG00000096088	PGC	unclassified
1668	2.90368	0.0814348	11.5398	ENSG00000096092	TMEM14A	unclassified
1669	4.55164	0.23567	7.89213	ENSG00000096093	EFHC1	unclassified
1670	1.29248	-0.11755	0.0327133	ENSG00000096264	NCR2	unclassified
1671	8.59296	-0.178583	8.14363	ENSG00000096384	HSP90AB1	paralog
1672	9.1026	-2.42452	9.22724	ENSG00000096401	CDC5L	unclassified
1673	4.6496	0.359555	15.241	ENSG00000096433	ITPR3	unclassified
1674	2.87744	0.619484	5.68075	ENSG00000096654	ZNF184	unclassified
1675	6.2113	0.370106	8.14712	ENSG00000096696	DSP	unclassified
1676	7.23989	-0.0868212	7.71369	ENSG00000096717	SIRT1	unclassified
1677	5.98613	-0.254319	12.6019	ENSG00000096746	HNRNPH3	paralog
1678	5.1649	0.535405	7.39061	ENSG00000096872	IFT74	unclassified
1679	3.37744	0.260907	1.50378	ENSG00000096996	IL12RB1	unclassified
1680	7.53924	-0.456887	13.5924	ENSG00000097007	ABL1	unclassified
1681	4.2539	0.0585254	16.401	ENSG00000097021	ACOT7	unclassified
1682	5.529	0.367621	9.76891	ENSG00000097033	SH3GLB1	unclassified
1683	4.60716	-2.18997	10.2406	ENSG00000097046	CDC7	unclassified
1684	1	0.172077	4.74471	ENSG00000097096	SYDE2	paralog
1685	4.42118	0.400279	3.51197	ENSG00000099139	PCSK5	unclassified
1686	3.78493	0.0728517	15.8172	ENSG00000099203	TMED1	unclassified
1687	5.40609	0.508967	9.45145	ENSG00000099204	ABLIM1	paralog
1688	2.22972	0.234951	10.2501	ENSG00000099219	ERMP1	singleton
1689	4.35712	-0.595028	10.5028	ENSG00000099246	RAB18	unclassified
1690	4.39068	0.500057	10.9131	ENSG00000099250	NRP1	unclassified
1691	2.40368	0.315573	2.68831	ENSG00000099260	PALMD	unclassified
1692	3.16096	0.434487	10.647	ENSG00000099282	TSPAN15	unclassified
1693	5.09244	-0.0462366	7.02081	ENSG00000099284	H2AFY2	unclassified
1694	6.70695	-0.211452	4.0829	ENSG00000099308	MAST3	paralog
1695	2.58496	-0.383965	13.8467	ENSG00000099326	MZF1	unclassified
1696	1.79248	0.280474	9.33045	ENSG00000099330	OCEL1	unclassified
1697	4.18316	-0.205583	11.7309	ENSG00000099331	MYO9B	unclassified
1698	0.5	-0.128817	2.55316	ENSG00000099338	CATSPERG	singleton
1699	5.25092	-1.13204	14.6832	ENSG00000099341	PSMD8	singleton
1700	2.58496	0.225292	1.22996	ENSG00000099365	STX1B	unclassified
1701	3.45345	0.106527	6.17005	ENSG00000099377	HSD3B7	unclassified
1702	4.68969	-1.43899	7.26078	ENSG00000099381	SETD1A	paralog
1703	5.06206	0.488128	1.38079	ENSG00000099399	MAGEB2	paralog
1704	1.66096	-0.214397	1.2679	ENSG00000099617	EFNA2	unclassified
1705	5.2338	0.297494	17.5485	ENSG00000099622	CIRBP	unclassified
1706	6.80019	-1.66441	13.2292	ENSG00000099783	HNRNPM	unclassified
1707	3.01118	0.394857	9.52529	ENSG00000099785	MARCH2	unclassified
1708	3.78493	-1.12224	12.5812	ENSG00000099795	NDUFB7	singleton
1709	5.87242	0.405762	15.1107	ENSG00000099804	CDC34	paralog
1710	3.37744	0.313106	6.86437	ENSG00000099812	MISP	unclassified
1711	3.7539	0.139189	12.9176	ENSG00000099814	CEP170B	unclassified
1712	6.1189	-3.1548	8.9697	ENSG00000099817	POLR2E	singleton
1713	4.58746	-1.17098	12.1615	ENSG00000099821	POLRMT	singleton
1714	2.08496	0.0292866	2.85293	ENSG00000099822	HCN2	paralog
1715	2.22972	0.374427	1.07734	ENSG00000099834	CDHR5	unclassified
1716	2.5222	0.0792755	12.2034	ENSG00000099849	RASSF7	paralog
1717	3.42275	0.218707	10.6205	ENSG00000099860	GADD45B	paralog
1718	3.1427	-0.1986	4.213	ENSG00000099864	PALM	unclassified
1719	1.16096	0.180384	0.444928	ENSG00000099866	MADCAM1	unclassified
1720	3.78493	-0.0268457	13.0983	ENSG00000099875	MKNK2	unclassified
1721	2.04373	0.0147537	9.11877	ENSG00000099889	ARVCF	unclassified
1722	0.5	-0.0741138	10.4391	ENSG00000099904	ZDHHC8	unclassified
1723	5.29295	-0.503812	14.4576	ENSG00000099917	MED15	unclassified
1724	1.5	0.064083	0.875377	ENSG00000099937	SERPIND1	unclassified
1725	5.5222	-0.463056	9.5704	ENSG00000099940	SNAP29	unclassified
1726	6.36831	-0.87771	11.5095	ENSG00000099942	CRKL	unclassified
1727	3.6427	-2.517	15.0896	ENSG00000099956	SMARCB1	singleton
1728	1.5	0.429429	0.908138	ENSG00000099958	DERL3	paralog
1729	3.99718	0.160383	13.7039	ENSG00000099968	BCL2L13	unclassified
1730	2.95345	0.337427	0.589356	ENSG00000099985	OSM	singleton
1731	3.95345	-0.633596	12.1037	ENSG00000099991	CABIN1	singleton
1732	1.58496	0.424183	2.56256	ENSG00000099994	SUSD2	unclassified
1733	6.27043	-2.70391	19.6759	ENSG00000099995	SF3A1	unclassified
1734	1.16096	0.218639	1.67678	ENSG00000099998	GGT5	unclassified
1735	0.792481	0.428648	0.0597505	ENSG00000100012	SEC14L3	unclassified
1736	1.5	-0.507784	2.62631	ENSG00000100027	YPEL1	paralog
1737	5.4493	-2.78096	14.8599	ENSG00000100029	PES1	singleton
1738	7.02262	-0.807765	16.9218	ENSG00000100030	MAPK1	unclassified
1739	1.40368	-0.934248	4.17807	ENSG00000100033	PRODH	unclassified
1740	3.92275	0.112965	10.4875	ENSG00000100034	PPM1F	paralog
1741	4	0.0315646	11.1336	ENSG00000100038	TOP3B	unclassified
1742	2.16096	0.0407129	1.16844	ENSG00000100053	CRYBB3	unclassified
1743	1.66096	0.276595	1.85384	ENSG00000100055	CYTH4	paralog
1744	3	-0.167967	7.39415	ENSG00000100065	CARD10	unclassified
1745	1.29248	0.299019	4.3556	ENSG00000100068	LRP5L	unclassified
1746	6.03405	-0.413235	6.42823	ENSG00000100075	SLC25A1	unclassified
1747	1.58496	0.340442	0.603961	ENSG00000100078	PLA2G3	paralog
1748	2.58496	0.14126	1.42593	ENSG00000100079	LGALS2	unclassified
1749	5.2031	0.520027	17.7843	ENSG00000100083	GGA1	unclassified
1750	5.00771	-0.113323	8.67887	ENSG00000100097	LGALS1	unclassified
1751	1.29248	0.465925	9.66515	ENSG00000100099	HPS4	singleton
1752	1	0.348716	4.57211	ENSG00000100100	PIK3IP1	unclassified
1753	0.5	-0.0686598	9.91128	ENSG00000100104	SRRD	singleton
1754	3.94741	-0.0885711	14.3154	ENSG00000100105	PATZ1	unclassified
1755	7.0451	-1.76662	9.83994	ENSG00000100109	TFIP11	unclassified
1756	3.11441	0.201969	10.2826	ENSG00000100116	GCAT	unclassified
1757	2.32193	0.471016	0.373192	ENSG00000100122	CRYBB1	unclassified
1758	5.5222	-1.35573	17.8255	ENSG00000100129	EIF3L	singleton
1759	4.5736	-0.148532	11.2437	ENSG00000100139	MICALL1	paralog
1760	4.53304	-2.10846	2.59314	ENSG00000100142	POLR2F	singleton
1761	3.08496	-0.29638	0.590614	ENSG00000100146	SOX10	unclassified
1762	2	0.469603	7.4172	ENSG00000100147	CCDC134	singleton
1763	5.29436	0.293337	10.9313	ENSG00000100151	PICK1	unclassified
1764	3.85368	0.329049	4.36653	ENSG00000100154	TTC28	unclassified
1765	1.58496	0.380292	0.53723	ENSG00000100156	SLC16A8	paralog
1766	2.58496	-1.32995	15.0408	ENSG00000100162	CENPM	singleton
1767	4.24593	0.49557	2.49663	ENSG00000100167	SEPT3	paralog
1768	1.29248	-0.387345	0.52706	ENSG00000100170	SLC5A1	paralog
1769	2.12396	0.331914	6.13785	ENSG00000100196	KDELR3	paralog
1770	1	0.251622	0.262214	ENSG00000100197	CYP2D6	unclassified
1771	6.51438	-0.0549783	14.5821	ENSG00000100201	DDX17	unclassified
1772	3.45345	0.364948	2.50953	ENSG00000100206	DMC1	unclassified
1773	2.58496	0.481448	5.70087	ENSG00000100207	TCF20	unclassified
1774	6.02117	-2.17436	12.3662	ENSG00000100209	HSCB	singleton
1775	7.16293	0.151079	13.5858	ENSG00000100211	CBY1	unclassified
1776	6.1496	-2.76264	8.06828	ENSG00000100216	TOMM22	singleton
1777	2.08496	0.131917	0.231966	ENSG00000100218	RTDR1	singleton
1778	3.79248	0.223668	13.4718	ENSG00000100219	XBP1	unclassified
1779	5.46352	-2.24135	13.5432	ENSG00000100220	RTCB	singleton
1780	3.85022	-0.0207012	12.2293	ENSG00000100221	JOSD1	unclassified
1781	6.30228	0.210923	12.8594	ENSG00000100225	FBXO7	unclassified
1782	5.1204	0.397248	13.3274	ENSG00000100227	POLDIP3	unclassified
1783	0.5	-0.204124	3.671	ENSG00000100228	RAB36	paralog
1784	3.39068	0.35413	5.91141	ENSG00000100234	TIMP3	paralog
1785	5.17215	0.0823692	8.36847	ENSG00000100239	PPP6R2	paralog
1786	3.93826	0.351672	16.1522	ENSG00000100241	SBF1	unclassified
1787	4.69616	0.315048	13.0892	ENSG00000100243	CYB5R3	paralog
1788	1.16096	0.297406	0.0508728	ENSG00000100249	C22orf31	singleton
1789	0	0.596101	0.681026	ENSG00000100253	MIOX	singleton
1790	3.66993	0.459486	13.3339	ENSG00000100258	LMF2	unclassified
1791	2.54373	0.205706	6.32215	ENSG00000100263	RHBDD3	unclassified
1792	3.35712	0.343467	4.76296	ENSG00000100271	TTLL1	unclassified
1793	1.29248	0.0637241	0.530225	ENSG00000100276	RASL10A	unclassified
1794	3.90689	0.371413	10.1976	ENSG00000100281	HMGXB4	unclassified
1795	4.28112	0.185726	11.4034	ENSG00000100284	TOM1	paralog
1796	3.45345	0.255924	1.29303	ENSG00000100285	NEFH	unclassified
1797	3.80367	0.662074	5.82459	ENSG00000100290	BIK	singleton
1798	3.74593	0.424098	8.31085	ENSG00000100292	HMOX1	unclassified
1799	3.19616	-0.0797358	10.5617	ENSG00000100294	MCAT	unclassified
1800	6.78356	-3.01292	14.1618	ENSG00000100297	MCM5	unclassified
1801	0.5	0.517958	0.86639	ENSG00000100298	APOBEC3H	unclassified
1802	3.48864	-0.134326	10.8469	ENSG00000100299	ARSA	unclassified
1803	2.19616	0.455499	14.8649	ENSG00000100300	TSPO	unclassified
1804	2.35022	-0.201029	1.772	ENSG00000100302	RASD2	unclassified
1805	3.93518	0.457042	12.7668	ENSG00000100304	TTLL12	unclassified
1806	4.13339	0.312005	6.20805	ENSG00000100311	PDGFB	unclassified
1807	0.792481	0.121584	0.104464	ENSG00000100312	ACR	unclassified
1808	2.69616	-2.07735	12.5227	ENSG00000100319	ZMAT5	singleton
1809	3.32193	0.00396807	12.3257	ENSG00000100320	RBFOX2	paralog
1810	2.19616	0.198544	8.45811	ENSG00000100321	SYNGR1	paralog
1811	6.76812	0.232953	10.2945	ENSG00000100324	TAB1	unclassified
1812	5.48792	0.340166	14.0094	ENSG00000100325	ASCC2	singleton
1813	4.13339	-0.263738	10.2381	ENSG00000100330	MTMR3	paralog
1814	3.29248	0.0756342	11.4825	ENSG00000100335	MIEF1	paralog
1815	1.58496	0.303515	0.220175	ENSG00000100341	PNPLA5	unclassified
1816	1.58496	0.333476	7.29208	ENSG00000100342	APOL1	paralog
1817	7.2967	-0.962565	12.8711	ENSG00000100345	MYH9	paralog
1818	1.5	-0.222027	0.332292	ENSG00000100346	CACNA1I	paralog
1819	5.16096	-0.508728	13.9738	ENSG00000100348	TXN2	unclassified
1820	3.85712	0.208478	8.07632	ENSG00000100350	FOXRED2	singleton
1821	5.86502	-0.935807	0.449178	ENSG00000100351	GRAP2	unclassified
1822	5.71313	-3.07585	14.5231	ENSG00000100353	EIF3D	singleton
1823	5.70017	0.283419	5.0336	ENSG00000100354	TNRC6B	unclassified
1824	2.6427	0.21043	12.0028	ENSG00000100359	SGSM3	unclassified
1825	4.93132	0.459501	9.52611	ENSG00000100360	IFT27	unclassified
1826	0.5	0.458367	0.306197	ENSG00000100362	PVALB	unclassified
1827	3.78493	0.485023	10.4873	ENSG00000100364	KIAA0930	singleton
1828	2.19616	0.442066	1.43499	ENSG00000100365	NCF4	unclassified
1829	3.85022	0.0923186	0.769976	ENSG00000100368	CSF2RB	unclassified
1830	2.95345	0.279642	10.3393	ENSG00000100372	SLC25A17	unclassified
1831	1.29248	0.44466	0.642629	ENSG00000100373	UPK3A	unclassified
1832	3.57994	0.478633	11.6306	ENSG00000100376	FAM118A	unclassified
1833	5.01809	-0.0692927	8.19551	ENSG00000100379	KCTD17	unclassified
1834	4.79903	-0.506059	14.0122	ENSG00000100380	ST13	unclassified
1835	3.52764	0.0641201	0.834115	ENSG00000100385	IL2RB	unclassified
1836	5.86034	-0.487634	10.8631	ENSG00000100395	L3MBTL2	unclassified
1837	5.75191	-2.79298	16.9822	ENSG00000100401	RANGAP1	unclassified
1838	2.87744	-0.000735726	13.7639	ENSG00000100403	ZC3H7B	unclassified
1839	4.19616	-3.26184	13.1862	ENSG00000100410	PHF5A	singleton
1840	4.94589	-1.36987	15.3386	ENSG00000100412	ACO2	unclassified
1841	2.69616	-3.51566	9.2889	ENSG00000100413	POLR3H	singleton
1842	3.06464	0.30552	14.1767	ENSG00000100417	PMM1	paralog
1843	1.5	-0.199056	11.1831	ENSG00000100418	DESI1	unclassified
1844	4.05426	0.194142	10.5016	ENSG00000100422	CERK	unclassified
1845	3.99718	-0.208009	10.4779	ENSG00000100425	BRD1	paralog
1846	2.66096	0.161179	7.84317	ENSG00000100426	ZBED4	unclassified
1847	2.58496	0.0569254	0.942556	ENSG00000100427	MLC1	singleton
1848	0.5	0.408885	0.343891	ENSG00000100433	KCNK10	paralog
1849	1.29248	-0.0893651	10.9977	ENSG00000100439	ABHD4	unclassified
1850	1.66096	0.305405	13.3666	ENSG00000100441	KHNYN	paralog
1851	3.72972	0.345682	13.9977	ENSG00000100442	FKBP3	unclassified
1852	1.79248	-0.330643	0.547761	ENSG00000100445	SDR39U1	singleton
1853	2.79248	0.0626494	0.548681	ENSG00000100448	CTSG	unclassified
1854	0.5	-0.578346	0.0523053	ENSG00000100450	GZMH	paralog
1855	3.04373	0.0584533	0.73721	ENSG00000100453	GZMB	paralog
1856	4.72561	-0.501101	11.8419	ENSG00000100461	RBM23	paralog
1857	6.859	-3.10243	15.2388	ENSG00000100462	PRMT5	unclassified
1858	3.06464	0.0652666	5.93869	ENSG00000100473	COCH	unclassified
1859	3.78112	-0.838628	5.05776	ENSG00000100478	AP4S1	unclassified
1860	4.33621	-2.82226	9.21839	ENSG00000100479	POLE2	unclassified
1861	2	0.0396807	6.9514	ENSG00000100483	VCPKMT	unclassified
1862	3.74593	0.159669	7.0031	ENSG00000100485	SOS2	paralog
1863	3.06464	0.409184	1.85042	ENSG00000100490	CDKL1	paralog
1864	5.57741	0.49052	9.76424	ENSG00000100503	NIN	unclassified
1865	4.70681	0.228326	14.9168	ENSG00000100504	PYGL	paralog
1866	5.08995	0.103087	3.03753	ENSG00000100505	TRIM9	unclassified
1867	6.10381	-2.7109	16.347	ENSG00000100519	PSMC6	unclassified
1868	2.5222	-0.631501	10.1281	ENSG00000100522	GNPNAT1	singleton
1869	3.40368	0.372597	12.6769	ENSG00000100526	CDKN3	unclassified
1870	3.58496	0.167135	7.97059	ENSG00000100532	CGRRF1	unclassified
1871	3.82193	-2.22008	6.31115	ENSG00000100554	ATP6V1D	singleton
1872	1.40368	-0.435713	10.5495	ENSG00000100564	PIGH	singleton
1873	7.21581	-3.31076	27.5473	ENSG00000100567	PSMA3	unclassified
1874	2.79248	-1.00508	8.23798	ENSG00000100575	TIMM9	unclassified
1875	2.56464	0.597819	4.97385	ENSG00000100577	GSTZ1	unclassified
1876	2.37744	0.374206	6.57261	ENSG00000100578	KIAA0586	singleton
1877	1.5	0.264225	7.56044	ENSG00000100580	TMED8	paralog
1878	6.13952	0.215743	13.3496	ENSG00000100591	AHSA1	unclassified
1879	4.19616	0.321739	8.25377	ENSG00000100592	DAAM1	paralog
1880	3.61441	-0.158042	8.42161	ENSG00000100596	SPTLC2	paralog
1881	5.37493	-0.251574	7.02305	ENSG00000100599	RIN3	paralog
1882	3.11441	0.632053	11.7334	ENSG00000100600	LGMN	unclassified
1883	0.5	-0.176832	9.4881	ENSG00000100601	ALKBH1	singleton
1884	9.07283	-1.70607	15.4547	ENSG00000100603	SNW1	singleton
1885	1.72972	-0.140168	1.35224	ENSG00000100604	CHGA	unclassified
1886	1.66096	-0.321016	20.1519	ENSG00000100605	ITPK1	singleton
1887	4.18316	0.179898	10.796	ENSG00000100612	DHRS7	unclassified
1888	5.48	0.523466	10.0804	ENSG00000100614	PPM1A	paralog
1889	2.19616	0.0326929	6.27328	ENSG00000100625	SIX4	paralog
1890	2.08496	0.401669	1.43606	ENSG00000100626	GALNT16	paralog
1891	2.6427	0.515295	1.59959	ENSG00000100628	ASB2	unclassified
1892	5.74367	0.682147	6.68711	ENSG00000100629	CEP128	singleton
1893	5.59615	-1.96974	2.51274	ENSG00000100632	ERH	singleton
1894	1.29248	0.538117	7.62277	ENSG00000100647	KIAA0247	unclassified
1895	5.31967	0.160626	12.6436	ENSG00000100650	SRSF5	unclassified
1896	1	0.303253	0.256713	ENSG00000100652	SLC10A1	unclassified
1897	3.58496	-2.94904	11.9512	ENSG00000100664	EIF5	unclassified
1898	1.58496	0.54211	0.153414	ENSG00000100678	SLC8A3	paralog
1899	6.38202	-1.42041	10.1167	ENSG00000100697	DICER1	unclassified
1900	4.24593	0.084481	12.9675	ENSG00000100711	ZFYVE21	unclassified
1901	5.41645	-1.27751	18.1628	ENSG00000100714	MTHFD1	unclassified
1902	4.63339	0.339749	0.543885	ENSG00000100721	TCL1A	unclassified
1903	4.34674	0.71345	12.6779	ENSG00000100722	ZC3H14	singleton
1904	5.11681	-2.56903	15.1602	ENSG00000100726	TELO2	singleton
1905	2.58496	0.596399	8.77011	ENSG00000100744	GSKIP	singleton
1906	6.34281	-1.46199	6.81737	ENSG00000100764	PSMC1	unclassified
1907	1.58496	0.339233	5.04247	ENSG00000100767	PAPLN	unclassified
1908	5.30735	0.223835	6.59142	ENSG00000100784	RPS6KA5	paralog
1909	1.5	0.104901	6.37439	ENSG00000100802	C14orf93	singleton
1910	6.32485	-1.87522	10.7049	ENSG00000100811	YY1	paralog
1911	5.6677	-1.35848	16.3841	ENSG00000100813	ACIN1	singleton
1912	3.19616	-0.000978305	15.6601	ENSG00000100814	CCNB1IP1	singleton
1913	4.32012	0.380095	9.30759	ENSG00000100815	TRIP11	singleton
1914	5.73533	0.322554	9.99711	ENSG00000100823	APEX1	unclassified
1915	4.45794	-0.102896	1.20855	ENSG00000100842	EFS	paralog
1916	2.58496	0.213805	13.1607	ENSG00000100852	ARHGAP5	unclassified
1917	3.74593	-2.37477	8.13793	ENSG00000100865	CINP	singleton
1918	4.75489	0.439357	5.63114	ENSG00000100867	DHRS2	unclassified
1919	3.83267	-2.38908	13.5896	ENSG00000100883	SRP54	unclassified
1920	1.95345	-0.0942953	0.138173	ENSG00000100884	CPNE6	unclassified
1921	4.87744	-1.04673	11.1685	ENSG00000100888	CHD8	paralog
1922	2.58496	0.15032	14.0125	ENSG00000100889	PCK2	unclassified
1923	6.52126	0.184135	12.4147	ENSG00000100906	NFKBIA	unclassified
1924	1.66096	0.229551	14.4515	ENSG00000100908	EMC9	paralog
1925	2.79248	-0.500228	3.55348	ENSG00000100911	PSME2	unclassified
1926	3.96241	-0.111701	7.69979	ENSG00000100916	BRMS1L	paralog
1927	1.16096	-0.213235	0.193673	ENSG00000100918	REC8	unclassified
1928	5.14846	0.505444	11.1721	ENSG00000100934	SEC23A	paralog
1929	1.29248	0.399352	0.198355	ENSG00000100938	GMPR2	paralog
1930	6.07105	-1.46986	9.84757	ENSG00000100941	PNN	singleton
1931	2.22972	-3.24768	1.10666	ENSG00000100949	RABGGTA	unclassified
1932	1.95345	0.172435	5.55419	ENSG00000100968	NFATC4	paralog
1933	2.54373	0.137282	8.29335	ENSG00000100979	PLTP	unclassified
1934	2.58496	0.0598843	12.924	ENSG00000100982	PCIF1	singleton
1935	1.5	0.160886	17.6212	ENSG00000100983	GSS	singleton
1936	3.52764	0.487787	1.42641	ENSG00000100985	MMP9	paralog
1937	1.79248	0.608068	0.388243	ENSG00000100987	VSX1	unclassified
1938	4.56978	-0.362148	17.2816	ENSG00000100991	TRPC4AP	singleton
1939	3.66096	0.078991	15.3035	ENSG00000100994	PYGB	paralog
1940	2.69616	0.28504	14.971	ENSG00000100997	ABHD12	paralog
1941	3.81468	0.32356	10.2371	ENSG00000101000	PROCR	unclassified
1942	2.58496	-2.22002	10.1686	ENSG00000101003	GINS1	singleton
1943	6.80712	0.219278	6.92518	ENSG00000101004	NINL	unclassified
1944	4.86989	0.445696	6.27997	ENSG00000101017	CD40	unclassified
1945	3.66993	-0.180867	17.039	ENSG00000101019	UQCC1	singleton
1946	4.86989	-0.705527	14.3295	ENSG00000101040	ZMYND8	unclassified
1947	3.90368	0.460595	3.35732	ENSG00000101049	SGK2	paralog
1948	4.36566	0.658972	11.7308	ENSG00000101052	IFT52	singleton
1949	4.81468	-0.903397	15.2262	ENSG00000101057	MYBL2	unclassified
1950	1	0.201864	0.126687	ENSG00000101074	R3HDML	paralog
1951	5.06785	0.509808	1.81911	ENSG00000101076	HNF4A	paralog
1952	1.16096	-0.136393	11.309	ENSG00000101079	NDRG3	paralog
1953	2.58496	0.545718	0.59167	ENSG00000101082	SLA2	paralog
1954	5.60807	0.404205	2.80968	ENSG00000101096	NFATC2	paralog
1955	1.66096	0.436581	1.19036	ENSG00000101098	RIMS4	paralog
1956	2.08496	0.341311	22.0348	ENSG00000101104	PABPC1L	paralog
1957	6.58214	0.584435	10.5381	ENSG00000101109	STK4	paralog
1958	0.792481	0.188508	1.89596	ENSG00000101115	SALL4	paralog
1959	5.09922	-0.272457	13.2925	ENSG00000101126	ADNP	unclassified
1960	4.90689	-0.60752	7.90589	ENSG00000101132	PFDN4	unclassified
1961	3.16096	0.00813861	1.32148	ENSG00000101134	DOK5	paralog
1962	3.76958	-1.85956	15.7135	ENSG00000101138	CSTF1	unclassified
1963	3.19616	0.380453	4.15489	ENSG00000101144	BMP7	paralog
1964	5.83621	-2.64133	10.6324	ENSG00000101146	RAE1	unclassified
1965	3.11441	0.288983	19.5449	ENSG00000101150	TPD52L2	paralog
1966	4.2338	0.367017	13.3565	ENSG00000101152	DNAJC5	paralog
1967	5.01809	-1.87029	14.4965	ENSG00000101158	NELFCD	singleton
1968	3.08496	0.551254	12.7951	ENSG00000101160	CTSZ	unclassified
1969	5.79389	-2.32946	15.878	ENSG00000101161	PRPF6	unclassified
1970	5.44513	-0.0122476	0.544059	ENSG00000101162	TUBB1	unclassified
1971	0.5	0.384851	0.149008	ENSG00000101180	HRH3	unclassified
1972	2.95345	-1.1523	13.0528	ENSG00000101181	MTG2	unclassified
1973	6.03085	-2.85468	13.0544	ENSG00000101182	PSMA7	paralog
1974	1.29248	0.234917	10.3138	ENSG00000101187	SLCO4A1	unclassified
1975	1	0.636037	2.49652	ENSG00000101188	NTSR1	paralog
1976	5.35712	-1.18589	12.8706	ENSG00000101189	MRGBP	singleton
1977	0.5	0.139332	11.8449	ENSG00000101190	TCFL5	unclassified
1978	4.40689	-0.339994	17.9226	ENSG00000101191	DIDO1	paralog
1979	5.17215	-0.544158	10.7698	ENSG00000101193	GID8	unclassified
1980	1	0.181324	5.19429	ENSG00000101194	SLC17A9	unclassified
1981	4.29248	0.48421	1.44453	ENSG00000101197	BIRC7	unclassified
1982	5.25092	0.437907	15.1198	ENSG00000101199	ARFGAP1	unclassified
1983	2.29248	0.462335	0.0420503	ENSG00000101200	AVP	unclassified
1984	2.22972	0.507385	0.244654	ENSG00000101203	COL20A1	unclassified
1985	2	0.177022	0.167591	ENSG00000101204	CHRNA4	paralog
1986	5.84544	0.467342	7.86429	ENSG00000101210	EEF1A2	paralog
1987	4.37744	0.0921407	5.37146	ENSG00000101213	PTK6	unclassified
1988	2.29248	-0.00357418	9.57392	ENSG00000101216	GMEB2	unclassified
1989	3.06464	0.401991	11.1819	ENSG00000101220	C20orf27	singleton
1990	1.79248	0.216738	0.789591	ENSG00000101222	SPEF1	unclassified
1991	6.31057	-0.140154	13.8948	ENSG00000101224	CDC25B	unclassified
1992	1.29248	0.497526	6.90198	ENSG00000101236	RNF24	unclassified
1993	0.792481	-1.34636	1.81453	ENSG00000101246	ARFRP1	unclassified
1994	4.96241	-0.0388886	2.34678	ENSG00000101247	NDUFAF5	unclassified
1995	0.792481	0.722617	0.0555392	ENSG00000101251	SEL1L2	paralog
1996	4.67878	0.444469	11.6371	ENSG00000101255	TRIB3	paralog
1997	4.6427	0.383704	2.86918	ENSG00000101265	RASSF2	paralog
1998	8.07527	0.166378	12.9486	ENSG00000101266	CSNK2A1	paralog
[truncated: 11,590 more rows]

## Sheet: C
	# of interactions (log2 scale)	CS mean	FPKM (log2 scale)	gene id	gene name	heteromer or not (all PPI)
0	3.16096	0.570297	8.77351	ENSG00000000003	TSPAN6	not heteromer
1	1.58496	0.504302	0.056651	ENSG00000000005	TNMD	unclassified
2	5.03841	-0.591306	6.24818	ENSG00000000419	DPM1	unclassified
3	3.13339	0.465991	3.98395	ENSG00000000457	SCYL3	unclassified
4	2.76178	0.314633	8.11517	ENSG00000000460	C1orf112	unclassified
5	3.90689	0.311868	0.603929	ENSG00000000938	FGR	not heteromer
6	3.61441	0.459014	4.67987	ENSG00000000971	CFH	unclassified
7	3.01118	0.346272	13.0765	ENSG00000001036	FUCA2	not heteromer
8	4.78966	-0.667005	9.26673	ENSG00000001167	NFYA	unclassified
9	1.79248	0.626597	10.5139	ENSG00000001461	NIPAL3	unclassified
10	5.029	-3.09985	14.2081	ENSG00000001497	LAS1L	unclassified
11	1.58496	0.234287	4.63661	ENSG00000001561	ENPP4	unclassified
12	1.79248	0.0145083	7.58547	ENSG00000001617	SEMA3F	unclassified
13	8.29338	0.612567	1.23194	ENSG00000001626	CFTR	unclassified
14	2.08496	0.280638	15.6651	ENSG00000001629	ANKIB1	unclassified
15	5.1496	0.265409	15.5589	ENSG00000002330	BAD	unclassified
16	3.52764	0.0593132	12.7719	ENSG00000002549	LAP3	unclassified
17	3.35022	0.69396	12.8813	ENSG00000002586	CD99	unclassified
18	0.792481	0.51333	1.432	ENSG00000002587	HS3ST1	unclassified
19	0.5	0.198915	1.48573	ENSG00000002726	AOC1	unclassified
20	2.29248	0.630109	0.5529	ENSG00000002745	WNT16	unclassified
21	3.42275	0.515365	1.75204	ENSG00000002746	HECW1	unclassified
22	5.49363	0.0276804	21.5503	ENSG00000002822	MAD1L1	unclassified
23	5.61441	0.453466	11.0561	ENSG00000002834	LASP1	not heteromer
24	3.08496	0.561839	10.5247	ENSG00000002919	SNX11	unclassified
25	2.16096	0.412305	1.22771	ENSG00000002933	TMEM176A	unclassified
26	2.6427	0.4345	15.4507	ENSG00000003056	M6PR	unclassified
27	0.5	0.489505	3.0786	ENSG00000003137	CYP26B1	not heteromer
28	3.5222	0.43244	5.05203	ENSG00000003147	ICA1	not heteromer
29	2.74593	0.559638	13.5981	ENSG00000003393	ALS2	unclassified
30	4.75686	0.460999	3.65546	ENSG00000003400	CASP10	unclassified
31	1.29248	0.439387	10.1391	ENSG00000003436	TFPI	unclassified
32	3.51118	-0.338476	0.377186	ENSG00000003509	NDUFAF7	unclassified
33	3.16096	0.44533	1.4108	ENSG00000003987	MTMR7	not heteromer
34	3.0222	0.335087	4.02082	ENSG00000003989	SLC7A2	unclassified
35	1.95345	0.405898	9.00879	ENSG00000004399	PLXND1	not heteromer
36	4.51809	-1.67176	14.112	ENSG00000004455	AK2	unclassified
37	1.29248	0.497873	1.3077	ENSG00000004468	CD38	unclassified
38	5.88657	0.226755	20.6022	ENSG00000004478	FKBP4	unclassified
39	8.08445	-0.30611	13.888	ENSG00000004487	KDM1A	unclassified
40	3.32193	0.354175	6.55701	ENSG00000004660	CAMKK1	unclassified
41	4.74593	0.599453	12.1125	ENSG00000004700	RECQL	unclassified
42	2.45345	0.439393	1.01457	ENSG00000004776	HSPB6	unclassified
43	1.58496	-0.16881	7.17238	ENSG00000004777	ARHGAP33	not heteromer
44	4.50141	-1.56876	12.9634	ENSG00000004779	NDUFAB1	unclassified
45	2.08496	0.600764	2.17238	ENSG00000004799	PDK4	not heteromer
46	2.45345	0.5828	0.414559	ENSG00000004809	SLC22A16	unclassified
47	3.29248	0.105583	1.6913	ENSG00000004838	ZMYND10	unclassified
48	1.58496	-0.176476	0.474807	ENSG00000004846	ABCB5	unclassified
49	2.08496	0.48122	0.350094	ENSG00000004848	ARX	unclassified
50	5.78445	0.0680477	13.3485	ENSG00000004864	SLC25A13	not heteromer
51	6.13981	-3.10843	10.3044	ENSG00000004897	CDC27	unclassified
52	2.08496	0.504772	0.407468	ENSG00000004948	CALCR	unclassified
53	5.15814	0.245248	13.1643	ENSG00000004961	HCCS	unclassified
54	6.94309	0.344051	14.3561	ENSG00000004975	DVL2	unclassified
55	0.792481	0.46474	5.28375	ENSG00000005001	PRSS22	unclassified
56	6.7526	-2.45915	12.5278	ENSG00000005007	UPF1	unclassified
57	3	0.636659	11.7562	ENSG00000005020	SKAP2	unclassified
58	6.67823	-0.3299	10.1625	ENSG00000005022	SLC25A5	unclassified
59	1.29248	0.137884	1.43866	ENSG00000005073	HOXA11	not heteromer
60	4.56464	-2.44325	4.77315	ENSG00000005075	POLR2J	unclassified
61	4.86651	-0.0437641	0.705799	ENSG00000005102	MEOX1	unclassified
62	2	0.6387	1.30343	ENSG00000005108	THSD7A	unclassified
63	5.34281	-0.402509	13.0709	ENSG00000005156	LIG3	unclassified
64	5.96241	-1.46699	13.1469	ENSG00000005175	RPAP3	unclassified
65	1.29248	0.369927	0.47882	ENSG00000005187	ACSM3	unclassified
66	3.19616	-1.12034	11.8571	ENSG00000005194	CIAPIN1	unclassified
67	3.31468	-0.0522266	7.90089	ENSG00000005238	FAM214B	unclassified
68	0.5	0.278587	8.35126	ENSG00000005243	COPZ2	not heteromer
69	2.9771	0.405556	4.48501	ENSG00000005249	PRKAR2B	unclassified
70	2.54373	-0.394925	12.1664	ENSG00000005302	MSL3	unclassified
71	7.15157	-1.26701	10.6641	ENSG00000005339	CREBBP	unclassified
72	2.29248	-0.138542	0.974718	ENSG00000005381	MPO	not heteromer
73	3.92275	0.247453	2.86094	ENSG00000005436	GCFC2	unclassified
74	2.32193	-0.443012	16.7271	ENSG00000005448	WDR54	unclassified
75	2.45345	0.39337	9.8035	ENSG00000005469	CROT	unclassified
76	1.58496	0.300795	1.24902	ENSG00000005471	ABCB4	not heteromer
77	3.58496	0.187451	10.1517	ENSG00000005483	KMT2E	unclassified
78	3.1427	0.522957	7.67243	ENSG00000005486	RHBDD2	unclassified
79	2.56464	0.400334	0.898862	ENSG00000005513	SOX8	not heteromer
80	2.96537	0.330585	10.4614	ENSG00000005700	IBTK	unclassified
81	2.40368	0.428367	11.3566	ENSG00000005812	FBXL3	unclassified
82	2.58496	-0.394878	1.55869	ENSG00000005844	ITGAL	unclassified
83	3.40368	-0.304926	9.62043	ENSG00000005882	PDK2	not heteromer
84	3.45345	0.110823	15.2488	ENSG00000005884	ITGA3	not heteromer
85	1.5	0.124066	7.45627	ENSG00000005889	ZFX	unclassified
86	4.56206	0.105353	15.2008	ENSG00000005893	LAMP2	unclassified
87	2.54373	0.0919942	1.42931	ENSG00000005961	ITGA2B	not heteromer
88	2.87744	0.528696	0.442401	ENSG00000005981	ASB4	unclassified
89	2.95345	-0.552597	11.4222	ENSG00000006007	GDE1	unclassified
90	1.29248	0.230735	5.73917	ENSG00000006016	CRLF1	unclassified
91	0.5	-0.0881602	7.0382	ENSG00000006025	OSBPL7	not heteromer
92	1.79248	0.40116	7.35027	ENSG00000006042	TMEM98	unclassified
93	2.90368	0.140532	2.93403	ENSG00000006047	YBX2	unclassified
94	1.29248	0.166154	0.0660373	ENSG00000006059	KRT33A	not heteromer
95	1.58496	0.162929	0.586574	ENSG00000006071	ABCC8	unclassified
96	1	0.39567	0.0653586	ENSG00000006116	CACNG3	not heteromer
97	3.51118	0.101405	14.5067	ENSG00000006118	TMEM132A	unclassified
98	2.90368	0.469766	0.285999	ENSG00000006128	TAC1	unclassified
99	4.85712	0.334032	13.1829	ENSG00000006194	ZNF263	unclassified
100	2.22972	0.455698	2.73688	ENSG00000006210	CX3CL1	unclassified
101	1.58496	-0.318527	0.960347	ENSG00000006283	CACNA1G	not heteromer
102	2.32193	-0.223039	13.1415	ENSG00000006327	TNFRSF12A	unclassified
103	1	0.475729	1.72144	ENSG00000006377	DLX6	not heteromer
104	1.79248	0.470506	5.76946	ENSG00000006432	MAP3K9	not heteromer
105	4.4915	0.0881196	13.4192	ENSG00000006451	RALA	unclassified
106	4.50141	0.406914	13.1166	ENSG00000006453	BAIAP2L1	not heteromer
107	2.12396	0.635909	4.80005	ENSG00000006468	ETV1	not heteromer
108	2.42899	-0.347709	5.13718	ENSG00000006530	AGK	unclassified
109	4.09984	0.0777439	9.8959	ENSG00000006534	ALDH3B1	unclassified
110	1.29248	0.440554	11.7375	ENSG00000006576	PHTF2	unclassified
111	1.5	0.118137	1.32195	ENSG00000006606	CCL26	unclassified
112	3.39068	0.414942	15.8408	ENSG00000006607	FARP2	not heteromer
113	4.12396	0.618303	2.79247	ENSG00000006611	USH1C	unclassified
114	3.22972	-1.00646	11.4862	ENSG00000006634	DBF4	unclassified
115	3.56464	0.182004	1.19111	ENSG00000006638	TBXA2R	unclassified
116	3.93518	0.170666	0.193752	ENSG00000006659	LGALS14	unclassified
117	1	-0.860781	9.40788	ENSG00000006695	COX10	unclassified
118	4.90689	0.342376	6.74353	ENSG00000006704	GTF2IRD1	unclassified
119	5.11441	-2.11468	16.0846	ENSG00000006712	PAF1	unclassified
120	4.06464	-1.57458	12.3307	ENSG00000006715	VPS41	unclassified
121	2.74593	0.740614	2.41128	ENSG00000006740	ARHGAP44	not heteromer
122	3.95345	-2.37831	15.2312	ENSG00000006744	ELAC2	unclassified
123	2.85022	0.349707	1.08642	ENSG00000006747	SCIN	not heteromer
124	1	0.364966	7.24889	ENSG00000006757	PNPLA4	unclassified
125	3.69616	0.120873	0.263331	ENSG00000006788	MYH13	unclassified
126	1	0.357083	12.9663	ENSG00000006831	ADIPOR2	unclassified
127	1.5	0.200519	0.0417368	ENSG00000007001	UPP2	not heteromer
128	1.5	0.444173	2.00812	ENSG00000007038	PRSS21	unclassified
129	3.95345	0.0706201	14.3143	ENSG00000007080	CCDC124	unclassified
130	1.29248	0.269594	0.501943	ENSG00000007174	DNAH9	unclassified
131	1.90368	-0.408896	17.0486	ENSG00000007202	KIAA0100	unclassified
132	1.79248	0.0851212	0.0559955	ENSG00000007216	SLC13A2	not heteromer
133	4.4915	0.332092	2.40719	ENSG00000007237	GAS7	unclassified
134	3.66993	-0.0923421	10.5389	ENSG00000007255	TRAPPC6A	unclassified
135	3.68316	-0.115175	2.10186	ENSG00000007264	MATK	not heteromer
136	1.58496	0.20057	0.150809	ENSG00000007306	CEACAM7	unclassified
137	3.82193	0.235259	1.20914	ENSG00000007312	CD79B	unclassified
138	2.45345	0.153696	0.321533	ENSG00000007314	SCN4A	not heteromer
139	2.16096	0.200525	0.846695	ENSG00000007341	ST7L	unclassified
140	1.40368	0.508396	0.230387	ENSG00000007350	TKTL1	not heteromer
141	1	0.355678	11.3776	ENSG00000007376	RPUSD1	unclassified
142	1.16096	-0.172186	11.9902	ENSG00000007384	RHBDF1	unclassified
143	5.53237	0.315344	12.772	ENSG00000007392	LUC7L	unclassified
144	2.74593	0.273174	1.26851	ENSG00000007402	CACNA2D2	unclassified
145	1.5	0.181742	1.81226	ENSG00000007516	BAIAP3	not heteromer
146	2.26178	0.24659	17.4337	ENSG00000007520	TSR3	unclassified
147	4.2047	-0.416499	9.63742	ENSG00000007866	TEAD3	unclassified
148	4.85109	-1.5202	14.6972	ENSG00000007923	DNAJC11	unclassified
149	0.5	0.446548	0.526797	ENSG00000007933	FMO3	unclassified
150	3.82193	0.418286	7.73517	ENSG00000007944	MYLIP	unclassified
151	1.5	0.641063	0.565688	ENSG00000007952	NOX1	unclassified
152	2.16096	0.16919	6.04645	ENSG00000007968	E2F2	not heteromer
153	5.89191	-1.41659	12.0502	ENSG00000008018	PSMB1	unclassified
154	3.83621	0.501658	0.618779	ENSG00000008056	SYN1	not heteromer
155	4.24593	0.399994	10.5739	ENSG00000008083	JARID2	unclassified
156	3.16096	0.271673	2.3606	ENSG00000008086	CDKL5	unclassified
157	2.19616	0.417001	0.578087	ENSG00000008118	CAMK1G	not heteromer
158	5.90508	-0.135738	14.1161	ENSG00000008130	NADK	unclassified
159	2.85022	0.30734	0.423479	ENSG00000008196	TFAP2B	not heteromer
160	0.5	0.21245	0.0562744	ENSG00000008197	TFAP2D	not heteromer
161	0.792481	0.341259	0.137964	ENSG00000008226	DLEC1	unclassified
162	3.24593	0.286568	10.5066	ENSG00000008256	CYTH3	not heteromer
163	2.79248	0.377464	2.90827	ENSG00000008277	ADAM22	unclassified
164	2	0.557509	11.7905	ENSG00000008282	SYPL1	unclassified
165	2.08496	0.20652	9.87392	ENSG00000008283	CYB561	unclassified
166	5.65559	0.0275327	12.8625	ENSG00000008294	SPAG9	unclassified
167	2.90368	0.687379	5.35629	ENSG00000008311	AASS	unclassified
168	2.66096	0.219934	3.02135	ENSG00000008323	PLEKHG6	unclassified
169	1.85022	-2.90486	0.0538655	ENSG00000008324	SS18L2	unclassified
170	1.58496	0.0979421	6.44698	ENSG00000008382	MPND	unclassified
171	2.69616	0.715411	11.3998	ENSG00000008394	MGST1	unclassified
172	5.22561	0.484858	9.27639	ENSG00000008405	CRY1	unclassified
173	1.5	0.0509233	0.642339	ENSG00000008438	PGLYRP1	unclassified
174	3.91645	0.40635	8.01485	ENSG00000008441	NFIX	not heteromer
175	2.5	0.0747433	8.29444	ENSG00000008513	ST3GAL1	not heteromer
176	0.5	-0.0572609	0.959581	ENSG00000008516	MMP25	unclassified
177	3.24593	0.0824367	10.9771	ENSG00000008710	PKD1	unclassified
178	6.14458	0.66517	3.3443	ENSG00000008735	MAPK8IP2	unclassified
179	5.18316	-0.732501	15.1508	ENSG00000008838	MED24	unclassified
180	3.81468	0.437141	9.00278	ENSG00000008853	RHOBTB2	not heteromer
181	2.22972	0.130431	7.54442	ENSG00000008869	HEATR5B	not heteromer
182	3.74593	-1.14763	8.98883	ENSG00000008952	SEC62	unclassified
183	4.6496	-0.89055	25.6459	ENSG00000009307	CSDE1	unclassified
184	4.41486	0.192748	13.6325	ENSG00000009335	UBE3C	unclassified
185	3.19616	-1.24576	8.93364	ENSG00000009413	REV3L	unclassified
186	1.29248	0.282596	0.813056	ENSG00000009694	TENM1	not heteromer
187	2.69616	0.201564	0.524044	ENSG00000009709	PAX7	not heteromer
188	1.16096	0.164	2.8689	ENSG00000009724	MASP2	not heteromer
189	1.58496	-0.11875	0.205191	ENSG00000009765	IYD	unclassified
190	0.5	0.416267	5.29655	ENSG00000009780	FAM76A	unclassified
191	5.12692	0.0209969	1.33111	ENSG00000009790	TRAF3IP3	unclassified
192	2.26178	0.460926	10.5264	ENSG00000009830	POMT2	unclassified
193	4.67326	-0.106571	11.8597	ENSG00000009844	VTA1	unclassified
194	2.08496	0.30477	1.67471	ENSG00000009950	MLXIPL	not heteromer
195	4.46832	-0.548824	7.04464	ENSG00000009954	BAZ1B	unclassified
196	6.21718	0.227876	8.52632	ENSG00000010017	RANBP9	heteromer
197	2.66096	0.124464	1.78844	ENSG00000010030	ETV7	unclassified
198	3.29996	-1.76887	6.97331	ENSG00000010072	SPRTN	unclassified
199	5.03372	-1.59923	12.9819	ENSG00000010256	UQCRC1	unclassified
200	1.95345	0.413512	12.6363	ENSG00000010270	STARD3NL	unclassified
201	4.612	0.493475	12.0382	ENSG00000010278	CD9	unclassified
202	4.95943	-2.18976	16.3217	ENSG00000010292	NCAPD2	unclassified
203	4.30367	0.370044	3.5572	ENSG00000010295	IFFO1	not heteromer
204	1.29248	-0.351801	2.60854	ENSG00000010310	GIPR	unclassified
205	3.92275	0.361655	7.60344	ENSG00000010318	PHF7	unclassified
206	0.5	0.287555	1.12695	ENSG00000010319	SEMA3G	unclassified
207	4.92118	-1.04974	13.2823	ENSG00000010322	NISCH	unclassified
208	2.56464	-0.41326	0.0747825	ENSG00000010327	STAB1	unclassified
209	2.95345	-0.0171558	1.5617	ENSG00000010361	FUZ	unclassified
210	0.5	0.529459	0.639879	ENSG00000010379	SLC6A13	not heteromer
211	3.31468	0.0986164	4.39508	ENSG00000010438	PRSS3	not heteromer
212	1.5	0.0191052	7.82487	ENSG00000010539	ZNF200	unclassified
213	4.95119	0.437927	0.654079	ENSG00000010610	CD4	unclassified
214	5.80367	-0.237821	0.176821	ENSG00000010671	BTK	not heteromer
215	1.5	0.592925	5.83875	ENSG00000010704	HFE	unclassified
216	4.05164	0.0902153	10.671	ENSG00000010803	SCMH1	unclassified
217	7.51309	0.52339	11.5793	ENSG00000010810	FYN	unclassified
218	3	0.606671	5.85357	ENSG00000010818	HIVEP2	unclassified
219	0.5	-0.194694	0.209291	ENSG00000010932	FMO1	not heteromer
220	3.29248	0.140729	13.7682	ENSG00000011009	LYPLA2	not heteromer
221	4.37744	0.318107	7.78885	ENSG00000011028	MRC2	unclassified
222	1	0.499127	9.44173	ENSG00000011105	TSPAN9	unclassified
223	0.792481	0.0424724	10.8797	ENSG00000011114	BTBD7	unclassified
224	5.38244	0.20698	11.0579	ENSG00000011143	MKS1	unclassified
225	1.79248	0.0040043	9.67526	ENSG00000011198	ABHD5	unclassified
226	5.07994	0.171945	15.3307	ENSG00000011243	AKAP8L	unclassified
227	3.45345	-0.188377	8.14507	ENSG00000011258	MBTD1	unclassified
228	4.19616	-1.97996	15.245	ENSG00000011260	UTP18	unclassified
229	2.72972	0.162148	13.0362	ENSG00000011275	RNF216	unclassified
230	3.29248	-0.0137462	2.43977	ENSG00000011332	DPF1	not heteromer
231	3.63339	-1.17792	9.84676	ENSG00000011376	LARS2	unclassified
232	4.6496	0.265256	14.4528	ENSG00000011422	PLAUR	unclassified
233	4.96315	-0.576654	13.8292	ENSG00000011426	ANLN	unclassified
234	5.33886	0.382911	14.1952	ENSG00000011451	WIZ	unclassified
235	3.66096	0.368237	2.15277	ENSG00000011465	DCN	unclassified
236	3.9915	0.0539735	10.0549	ENSG00000011478	QPCTL	not heteromer
237	6.00945	-0.521384	13.494	ENSG00000011485	PPP5C	unclassified
238	3.22972	-0.523753	6.54104	ENSG00000011523	CEP68	unclassified
239	3.45345	0.0701959	11.1893	ENSG00000011566	MAP4K3	not heteromer
240	3.63339	0.407091	0.913983	ENSG00000011590	ZBTB32	unclassified
241	3	0.365168	0.339786	ENSG00000011600	TYROBP	unclassified
242	1.58496	0.379547	9.25957	ENSG00000011638	TMEM159	unclassified
243	3.22972	0.51143	3.23231	ENSG00000011677	GABRA3	not heteromer
244	8.76583	-0.99684	9.85508	ENSG00000012048	BRCA1	unclassified
245	4.49718	-0.304618	11.5843	ENSG00000012061	ERCC1	unclassified
246	4.63806	0.592493	3.06057	ENSG00000012211	PRICKLE3	not heteromer
247	4.30367	0.222008	0.581889	ENSG00000012223	LTF	not heteromer
248	3.84674	0.259131	10.0748	ENSG00000012232	EXTL3	unclassified
249	3.85022	0.125831	0.772672	ENSG00000012504	NR1H4	unclassified
250	2.89068	0.544811	17.1596	ENSG00000012660	ELOVL5	unclassified
251	2.92899	0.252441	1.8256	ENSG00000012779	ALOX5	unclassified
252	1.29248	0.440991	2.76507	ENSG00000012817	KDM5D	unclassified
253	4.54373	0.13892	12.9321	ENSG00000012822	CALCOCO1	unclassified
254	3.69616	-0.105808	13.7294	ENSG00000012983	MAP4K5	not heteromer
255	2.80735	0.223677	4.95701	ENSG00000013016	EHD3	not heteromer
256	3.39721	-2.28329	12.2658	ENSG00000013275	PSMC4	unclassified
257	1.40368	0.0577702	8.69115	ENSG00000013288	MAN2B2	unclassified
258	0.5	0.439688	0.347045	ENSG00000013293	SLC7A14	unclassified
259	1	0.0583366	14.2931	ENSG00000013306	SLC25A39	unclassified
260	3.72561	0.444505	17.2506	ENSG00000013374	NUB1	unclassified
261	3.01118	-0.480951	10.1096	ENSG00000013375	PGM3	unclassified
262	0.792481	0.524969	2.63802	ENSG00000013392	RWDD2A	unclassified
263	5.47564	0.102998	13.4495	ENSG00000013441	CLK1	not heteromer
264	3.69616	-2.89073	8.49118	ENSG00000013503	POLR3B	unclassified
265	2.58496	0.074906	6.41707	ENSG00000013523	ANGEL1	unclassified
266	2.42899	-0.394474	10.8824	ENSG00000013561	RNF14	unclassified
267	1.79248	0.434976	11.0538	ENSG00000013563	DNASE1L1	unclassified
268	3.4771	-1.46641	17.9388	ENSG00000013573	DDX11	unclassified
269	1.79248	0.62525	17.3247	ENSG00000013583	HEBP1	unclassified
270	0.5	0.414759	2.00859	ENSG00000013619	MAMLD1	unclassified
271	2.90368	-0.182469	0.679868	ENSG00000013725	CD6	unclassified
272	4.39068	-0.390947	10.6615	ENSG00000014123	UFL1	unclassified
273	5.31331	-1.88783	13.0209	ENSG00000014138	POLA2	unclassified
274	3.45345	-0.464249	8.71193	ENSG00000014164	ZC3H3	unclassified
275	5.06785	0.262092	16.6921	ENSG00000014216	CAPN1	not heteromer
276	2.76178	0.306019	2.26144	ENSG00000014257	ACPP	unclassified
277	4.19616	0.65452	17.5319	ENSG00000014641	MDH1	unclassified
278	2.90368	-0.0372073	12.8089	ENSG00000014824	SLC30A9	unclassified
279	2.54373	0.273921	1.40727	ENSG00000014914	MTMR11	unclassified
280	7.44537	-1.30705	11.7855	ENSG00000014919	COX15	unclassified
281	2.40368	0.505568	6.5515	ENSG00000015133	CCDC88C	not heteromer
282	6.09769	0.0661698	10.4878	ENSG00000015153	YAF2	unclassified
283	4.72561	0.374514	7.04556	ENSG00000015171	ZMYND11	unclassified
284	5.73888	-1.39942	1.35599	ENSG00000015285	WAS	unclassified
285	3.68316	0.368613	1.40399	ENSG00000015413	DPEP1	unclassified
286	5.2608	0.372537	10.912	ENSG00000015475	BID	unclassified
287	6.78807	-0.324592	14.2254	ENSG00000015479	MATR3	unclassified
288	1	-0.506349	0.733985	ENSG00000015520	NPC1L1	unclassified
289	4.11441	-0.444178	11.423	ENSG00000015532	XYLT2	unclassified
290	2.62396	-0.471436	1.08754	ENSG00000015568	RGPD5	not heteromer
291	3.08496	0.414269	0.207485	ENSG00000015592	STMN4	unclassified
292	6.02967	-2.0047	12.5177	ENSG00000015676	NUDCD3	unclassified
293	4.06464	0.416565	1.60503	ENSG00000016082	ISL1	unclassified
294	3.1427	0.397593	2.91137	ENSG00000016391	CHDH	unclassified
295	3.26958	0.58315	2.59025	ENSG00000016402	IL20RA	unclassified
296	1.29248	0.486416	0.132978	ENSG00000016490	CLCA1	not heteromer
297	1	-0.259523	0.27323	ENSG00000016602	CLCA4	not heteromer
298	2	0.167078	0.507009	ENSG00000016864	GLT8D1	unclassified
299	3.1427	0.112714	16.0077	ENSG00000017260	ATP2C1	unclassified
300	3.30735	0.403526	1.21414	ENSG00000017427	IGF1	unclassified
301	1.29248	-0.0519606	2.72941	ENSG00000017483	SLC38A5	unclassified
302	5.41645	0.426121	10.6	ENSG00000017797	RALBP1	unclassified
303	3.01118	0.461736	7.81734	ENSG00000018189	RUFY3	not heteromer
304	3.79248	0.525446	3.06763	ENSG00000018236	CNTN1	not heteromer
305	4.85022	-0.27193	12.2145	ENSG00000018408	WWTR1	unclassified
306	3.66096	0.367463	10.4026	ENSG00000018510	AGPS	unclassified
307	3.0222	0.293942	7.75718	ENSG00000018610	CXorf56	unclassified
308	3.08496	0.0568853	0.372278	ENSG00000018625	ATP1A2	not heteromer
309	4.10716	-3.41705	10.0568	ENSG00000018699	TTC27	unclassified
310	0.5	0.648885	0.466668	ENSG00000018869	ZNF582	unclassified
311	2.58496	-0.0286263	7.33057	ENSG00000019144	PHLDB1	not heteromer
312	0.792481	0.345013	0.493471	ENSG00000019169	MARCO	unclassified
313	1.66096	0.382104	5.01847	ENSG00000019186	CYP24A1	unclassified
314	1	0.306401	1.82582	ENSG00000019505	SYT13	unclassified
315	2.26178	0.297831	6.15196	ENSG00000019549	SNAI2	not heteromer
316	5.07297	0.392535	7.52949	ENSG00000019582	CD74	unclassified
317	3.74593	0.397775	1.79251	ENSG00000019991	HGF	unclassified
318	4.1496	-0.44699	11.8887	ENSG00000020129	NCDN	unclassified
319	4.57741	0.327198	12.006	ENSG00000020256	ZFP64	unclassified
320	3.90368	-0.0108996	7.63154	ENSG00000020577	SAMD4A	not heteromer
321	4.16096	0.26997	4.31586	ENSG00000020633	RUNX3	not heteromer
322	2.19616	0.151129	3.88662	ENSG00000021300	PLEKHB1	not heteromer
323	2.69616	0.5376	9.66296	ENSG00000021355	SERPINB1	unclassified
324	0.5	0.241037	0.0845792	ENSG00000021461	CYP3A43	unclassified
325	1.95345	0.390362	0.52293	ENSG00000021488	SLC7A9	unclassified
326	2.91645	0.260911	6.6659	ENSG00000021574	SPAST	unclassified
327	2.85022	0.636826	2.46055	ENSG00000021645	NRXN3	not heteromer
328	2.91645	0.504996	7.70559	ENSG00000021762	OSBPL5	not heteromer
329	5.00701	-2.9377	9.70491	ENSG00000021776	AQR	unclassified
330	4.5222	0.513805	4.37708	ENSG00000021826	CPS1	unclassified
331	0.792481	0.683238	0.0415369	ENSG00000021852	C8B	unclassified
332	5.10473	0.623099	7.91763	ENSG00000022267	FHL1	unclassified
333	1.58496	0.569872	0.120012	ENSG00000022355	GABRA1	not heteromer
334	1	0.0193519	5.63046	ENSG00000022567	SLC45A4	unclassified
335	4.95119	0.407122	13.0541	ENSG00000022840	RNF10	unclassified
336	1.66096	0.13828	4.84766	ENSG00000022976	ZNF839	unclassified
337	2.45345	-0.312628	13.9348	ENSG00000023041	ZDHHC6	unclassified
338	2.62396	0.328155	1.53448	ENSG00000023171	GRAMD1B	unclassified
339	2.54373	-0.196959	14.1038	ENSG00000023191	RNH1	unclassified
340	6.17616	-0.121219	10.3762	ENSG00000023287	RB1CC1	unclassified
341	4.85712	0.264672	6.99643	ENSG00000023318	ERP44	unclassified
342	5.56946	-0.0326938	12.2802	ENSG00000023330	ALAS1	unclassified
343	5.73685	0.587869	6.31461	ENSG00000023445	BIRC3	not heteromer
344	4.31468	0.625237	7.89224	ENSG00000023516	AKAP11	unclassified
345	1.5	0.355519	8.99651	ENSG00000023572	GLRX2	unclassified
346	2	0.373999	21.3549	ENSG00000023697	DERA	unclassified
347	5.68643	-1.86503	13.9341	ENSG00000023734	STRAP	unclassified
348	2.95345	0.221028	5.25593	ENSG00000023839	ABCC2	unclassified
349	3.94741	-0.471678	7.53788	ENSG00000023892	DEF6	unclassified
350	4.39232	0.0937303	4.10099	ENSG00000023902	PLEKHO1	unclassified
351	3.74593	-0.538304	7.99682	ENSG00000023909	GCLM	unclassified
352	4.5	0.248334	8.516	ENSG00000024048	UBR2	not heteromer
353	3.74593	0.371945	8.46883	ENSG00000024422	EHD2	not heteromer
354	2.40368	-0.0359798	9.92769	ENSG00000024526	DEPDC1	unclassified
355	3.1427	0.513236	8.3362	ENSG00000024862	CCDC28A	unclassified
356	3.72972	-0.101092	3.31353	ENSG00000025039	RRAGD	unclassified
357	5.10777	0.463724	9.12215	ENSG00000025156	HSF2	unclassified
358	2.79248	0.238336	10.8477	ENSG00000025293	PHF20	not heteromer
359	1.90368	0.265425	0.365835	ENSG00000025423	HSD17B6	not heteromer
360	4.75686	0.666897	1.92933	ENSG00000025434	NR1H3	unclassified
361	5.11441	-1.4107	16.1317	ENSG00000025770	NCAPH2	unclassified
362	4.08496	0.561976	16.6047	ENSG00000025772	TOMM34	unclassified
363	4.42587	-1.75941	9.66345	ENSG00000025796	SEC63	unclassified
364	7.80928	0.518637	8.29462	ENSG00000026025	VIM	not heteromer
365	5.89964	0.305836	4.48236	ENSG00000026103	FAS	unclassified
366	5.58025	0.552448	12.9348	ENSG00000026508	CD44	unclassified
367	1.66096	0.0647169	5.25319	ENSG00000026559	KCNG1	not heteromer
368	2.66096	0.424857	5.1223	ENSG00000026652	AGPAT4	unclassified
369	3.29248	0.365381	1.36927	ENSG00000026751	SLAMF7	unclassified
370	1.79248	0.587721	8.03897	ENSG00000026950	BTN3A1	not heteromer
371	4.01118	-0.709208	10.3151	ENSG00000027001	MIPEP	unclassified
372	1.66096	0.300893	0.324886	ENSG00000027644	INSRR	not heteromer
373	3.08496	0.362029	12.0819	ENSG00000027697	IFNGR1	unclassified
374	3.11441	0.130341	14.054	ENSG00000027847	B4GALT7	unclassified
375	4.98217	0.498425	4.14563	ENSG00000027869	SH2D2A	unclassified
376	4.31468	0.425496	11.4649	ENSG00000028116	VRK2	not heteromer
377	5.60412	0.181892	3.32048	ENSG00000028137	TNFRSF1B	unclassified
378	3.56464	-0.664632	11.3646	ENSG00000028203	VEZT	unclassified
379	3.28493	-0.156761	1.7903	ENSG00000028277	POU2F2	unclassified
380	5.06914	-0.226382	16.5098	ENSG00000028528	SNX1	unclassified
381	4.19616	0.76259	12.552	ENSG00000028839	TBPL1	unclassified
382	3.26178	0.137651	7.27676	ENSG00000029153	ARNTL2	unclassified
383	5.82911	-0.903604	12.5736	ENSG00000029363	BCLAF1	unclassified
384	2.71313	-0.626868	12.6641	ENSG00000029364	SLC39A9	unclassified
385	2.29248	0.492067	2.43299	ENSG00000029534	ANK1	unclassified
386	3.16096	-0.289621	8.52393	ENSG00000029639	TFB1M	unclassified
387	5.44741	0.0486889	13.4407	ENSG00000029725	RABEP1	not heteromer
388	3.08496	-0.102449	5.13303	ENSG00000029993	HMGB3	not heteromer
389	4.63922	-0.0880477	11.6412	ENSG00000030110	BAK1	unclassified
390	2.74593	0.445473	0.4045	ENSG00000030304	MUSK	unclassified
391	3.48864	0.44882	2.74306	ENSG00000030419	IKZF2	not heteromer
392	5.95345	0.260594	13.4225	ENSG00000030582	GRN	unclassified
393	2.16096	0.453567	11.06	ENSG00000031003	FAM13B	unclassified
394	1.79248	0.332876	3.12508	ENSG00000031081	ARHGAP31	not heteromer
395	3.54373	0.462374	8.7825	ENSG00000031691	CENPQ	unclassified
396	4.0222	-3.52644	20.7987	ENSG00000031698	SARS	unclassified
397	3.62869	-0.531721	12.8713	ENSG00000031823	RANBP3	not heteromer
398	3.80735	0.20207	7.24248	ENSG00000032219	ARID4A	unclassified
399	5.10777	0.501537	7.10526	ENSG00000032742	IFT88	unclassified
400	4.6496	-3.32937	12.0912	ENSG00000033030	ZCCHC8	unclassified
401	4.54638	0.16677	12.15	ENSG00000033050	ABCF2	unclassified
402	2.66096	0.546966	0.755552	ENSG00000033122	LRRC7	unclassified
403	2.37744	-0.0320507	14.2914	ENSG00000033170	FUT8	unclassified
404	3.37744	-0.102361	8.40582	ENSG00000033178	UBA6	unclassified
405	5.93112	-0.880902	7.34196	ENSG00000033327	GAB2	unclassified
406	5.95738	-0.302468	12.0463	ENSG00000033800	PIAS1	not heteromer
407	4.06464	-0.629999	9.0002	ENSG00000033867	SLC4A7	unclassified
408	2.40368	0.226206	7.11021	ENSG00000034053	APBA2	not heteromer
409	5.42275	0.267612	12.7929	ENSG00000034152	MAP2K3	heteromer
410	3.06464	-0.468284	4.08468	ENSG00000034510	TMSB10	unclassified
411	2.45345	0.513586	8.18278	ENSG00000034533	ASTE1	unclassified
412	3.40368	-0.331828	12.2677	ENSG00000034677	RNF19A	unclassified
413	7.67761	0.086163	13.3041	ENSG00000034713	GABARAPL2	unclassified
414	3.71313	-0.122316	0.102799	ENSG00000034971	MYOC	not heteromer
415	3.08496	0.339237	3.40757	ENSG00000035115	SH3YL1	unclassified
416	4.78112	-0.728355	12.9421	ENSG00000035141	FAM136A	unclassified
417	5.02764	-0.000601647	14.9523	ENSG00000035403	VCL	unclassified
418	5.20734	0.444424	10.2085	ENSG00000035499	DEPDC1B	unclassified
419	1.90368	0.122351	3.06541	ENSG00000035664	DAPK2	unclassified
420	4.51809	0.248006	12.3189	ENSG00000035681	NSMAF	unclassified
421	2.5	0.539093	0.471954	ENSG00000035720	STAP1	unclassified
422	5.05033	-1.40606	11.0151	ENSG00000035928	RFC1	unclassified
423	3.74593	0.17877	10.207	ENSG00000036054	TBC1D23	unclassified
424	7.95899	-1.1768	11.9111	ENSG00000036257	CUL3	unclassified
425	0.792481	0.576943	1.61179	ENSG00000036448	MYOM2	unclassified
426	1.85022	0.8203	0.100271	ENSG00000036473	OTC	unclassified
427	1.29248	0.27566	0.411233	ENSG00000036530	CYP46A1	unclassified
428	2.91645	0.541076	0.473461	ENSG00000036565	SLC18A1	not heteromer
429	5.63573	0.200572	3.04514	ENSG00000036672	USP2	not heteromer
430	2.29248	0.312075	0.0856459	ENSG00000036828	CASR	not heteromer
431	3.63339	0.0528442	11.1374	ENSG00000037042	TUBG2	not heteromer
432	5.67905	-1.144	15.1956	ENSG00000037241	RPL26L1	not heteromer
433	3.69616	0.4364	1.40475	ENSG00000037280	FLT4	not heteromer
434	5.05426	-0.134521	14.6755	ENSG00000037474	NSUN2	unclassified
435	2.90368	-0.490546	6.40371	ENSG00000037637	FBXO42	unclassified
436	3.22972	0.266375	1.27176	ENSG00000037965	HOXC8	not heteromer
437	2	0.566995	8.7139	ENSG00000038002	AGA	unclassified
438	3.77345	0.606954	10.791	ENSG00000038210	PI4K2B	not heteromer
439	3.88078	0.0490775	9.06093	ENSG00000038219	BOD1L1	unclassified
440	3.08496	0.441039	11.7668	ENSG00000038274	MAT2B	unclassified
441	0.792481	0.584049	1.09316	ENSG00000038295	TLL1	not heteromer
442	3.59984	0.289518	13.6746	ENSG00000038382	TRIO	unclassified
443	2.62396	0.405447	4.63577	ENSG00000038427	VCAN	unclassified
444	1.16096	0.280239	10.5425	ENSG00000038532	CLEC16A	unclassified
445	3.29248	0.579069	1.96366	ENSG00000038945	MSR1	unclassified
446	6.29436	0.159913	7.02565	ENSG00000039068	CDH1	not heteromer
447	1.5	0.158283	2.61202	ENSG00000039139	DNAH5	unclassified
448	3.22972	0.518147	9.55745	ENSG00000039319	ZFYVE16	unclassified
449	2.79248	0.451064	0.155281	ENSG00000039537	C6	unclassified
450	4.94892	0.535349	12.5786	ENSG00000039560	RAI14	unclassified
451	4.03841	0.491147	0.501915	ENSG00000039600	SOX30	unclassified
452	5.35454	-1.54175	11.453	ENSG00000039650	PNKP	unclassified
453	4.51118	0.415085	5.55797	ENSG00000040199	PHLPP2	unclassified
454	5.59058	-1.18695	14.0191	ENSG00000040275	SPDL1	unclassified
455	1.79248	0.141006	4.92913	ENSG00000040608	RTN4R	unclassified
456	3.19616	-0.221913	11.7412	ENSG00000040633	PHF23	unclassified
457	2.08496	0.663985	1.08318	ENSG00000040731	CDH10	unclassified
458	1.79248	0.28619	10.9226	ENSG00000040933	INPP4A	not heteromer
459	2.90368	0.24591	3.46303	ENSG00000041353	RAB27B	unclassified
460	5.51084	-2.02665	12.0701	ENSG00000041357	PSMA4	unclassified
461	1.5	0.580114	0.75524	ENSG00000041515	MYO16	unclassified
462	3.5	-1.5297	21.8353	ENSG00000041802	LSG1	unclassified
463	1.5	-0.222029	9.33951	ENSG00000041880	PARP3	unclassified
464	1.79248	0.374661	7.14674	ENSG00000041982	TNC	not heteromer
465	1.29248	0.311017	6.66405	ENSG00000041988	THAP3	unclassified
466	2.5	0.201294	10.242	ENSG00000042088	TDP1	unclassified
467	1.79248	0.12782	9.98151	ENSG00000042286	AIFM2	unclassified
468	3.06464	0.44818	2.87982	ENSG00000042317	SPATA7	unclassified
469	2.87744	0.147105	17.8811	ENSG00000042445	RETSAT	unclassified
470	3.11441	0.268504	12.4816	ENSG00000042493	CAPG	unclassified
471	4.77345	-1.47366	12.6796	ENSG00000042753	AP2S1	unclassified
472	1.29248	0.470264	0.13928	ENSG00000042781	USH2A	unclassified
473	1.29248	0.354067	0.0138301	ENSG00000042813	ZPBP	unclassified
474	0.792481	0.418014	0.825849	ENSG00000042832	TG	unclassified
475	6.13981	-0.27729	5.88646	ENSG00000043093	DCUN1D1	not heteromer
476	3.08496	-0.669064	9.43332	ENSG00000043143	JADE2	not heteromer
477	2.58496	0.372658	4.00167	ENSG00000043355	ZIC2	not heteromer
478	5.12869	-0.866371	1.30224	ENSG00000043462	LCP2	not heteromer
479	1.95345	-0.70322	12.6857	ENSG00000043514	TRIT1	unclassified
480	3.16993	0.273381	0.639182	ENSG00000043591	ADRB1	not heteromer
481	6.26374	-0.62203	17.4215	ENSG00000044090	CUL7	unclassified
482	5.99363	0.376267	20.5062	ENSG00000044115	CTNNA1	unclassified
483	3.48864	0.575511	10.0114	ENSG00000044446	PHKA2	not heteromer
484	2.08496	0.492992	7.19453	ENSG00000044459	CNTLN	unclassified
485	3.74593	0.424707	2.15683	ENSG00000044524	EPHA3	unclassified
486	8.03761	-2.93746	8.44145	ENSG00000044574	HSPA5	unclassified
487	4.6677	0.404053	9.45431	ENSG00000046604	DSG2	unclassified
488	3.08496	-2.51497	10.769	ENSG00000046647	GEMIN8	unclassified
489	7.27744	0.515048	11.686	ENSG00000046651	OFD1	unclassified
490	2.79248	0.686793	2.89	ENSG00000046653	GPM6B	not heteromer
491	3.82193	0.292479	1.90363	ENSG00000046774	MAGEC2	unclassified
492	2	0.446878	1.12413	ENSG00000046889	PREX2	not heteromer
493	3.37744	0.296231	11.058	ENSG00000047056	WDR37	unclassified
494	4.58496	0.532782	9.03572	ENSG00000047188	YTHDC2	unclassified
495	3.69616	0.780261	8.49504	ENSG00000047230	CTPS2	not heteromer
496	4.01118	-1.84709	12.8968	ENSG00000047249	ATP6V1H	unclassified
497	5.66993	-3.11794	14.4582	ENSG00000047315	POLR2B	unclassified
498	2.74593	0.311388	6.8964	ENSG00000047346	FAM214A	unclassified
499	0.5	0.58947	4.16646	ENSG00000047365	ARAP2	not heteromer
500	2.66096	0.553348	3.4409	ENSG00000047457	CP	unclassified
501	2.29248	0.405851	8.60615	ENSG00000047578	KIAA0556	unclassified
502	6.29949	0.375319	13.6303	ENSG00000047579	DTNBP1	unclassified
503	1.90368	0.292634	0.842165	ENSG00000047597	XK	unclassified
504	1	-0.110773	8.45096	ENSG00000047621	C12orf4	unclassified
505	4.46241	0.560824	8.41586	ENSG00000047634	SCML1	unclassified
506	2.87744	0.321447	8.82098	ENSG00000047644	WWC3	unclassified
507	0.5	0.368957	1.62186	ENSG00000047648	ARHGAP6	unclassified
508	0.792481	0.616298	0.539379	ENSG00000047662	FAM184B	unclassified
509	5.03841	0.246012	16.5616	ENSG00000047849	MAP4	not heteromer
510	4.43518	0.393701	9.05918	ENSG00000048028	USP28	unclassified
511	5.16546	0.455033	10.6607	ENSG00000048052	HDAC9	unclassified
512	3.89068	0.302898	10.9972	ENSG00000048140	TSPAN17	not heteromer
513	4.38244	-3.02403	7.56666	ENSG00000048162	NOP16	unclassified
514	3.54373	0.403285	6.16574	ENSG00000048342	CC2D2A	unclassified
515	3.62869	0.416959	8.36306	ENSG00000048392	RRM2B	unclassified
516	2.54373	0.573068	7.73111	ENSG00000048405	ZNF800	unclassified
517	2.83621	0.350656	0.522244	ENSG00000048462	TNFRSF17	unclassified
518	1.79248	0.36844	6.3686	ENSG00000048471	SNX29	unclassified
519	2.62396	0.594568	0.974194	ENSG00000048540	LMO3	not heteromer
520	4.24593	-0.756074	10.8366	ENSG00000048544	MRPS10	unclassified
521	2.58496	-1.77264	7.37239	ENSG00000048707	VPS13D	unclassified
522	2.56464	0.209479	3.4109	ENSG00000048740	CELF2	unclassified
523	4.86396	-0.517102	19.3707	ENSG00000048828	FAM120A	not heteromer
524	2.79248	0.504	12.0418	ENSG00000048991	R3HDM1	not heteromer
525	2.45345	0.358087	4.11761	ENSG00000049089	COL9A2	unclassified
526	2.29248	0.503285	8.63736	ENSG00000049130	KITLG	unclassified
527	1.29248	0.467949	2.83854	ENSG00000049192	ADAMTS6	not heteromer
528	1	-0.143636	7.46262	ENSG00000049239	H6PD	unclassified
529	5.23837	0.514502	14.513	ENSG00000049245	VAMP3	not heteromer
530	2.79248	0.426557	6.20551	ENSG00000049246	PER3	not heteromer
531	1.29248	0.373667	0.445329	ENSG00000049247	UTS2	unclassified
532	1.85022	0.183032	1.69146	ENSG00000049249	TNFRSF9	unclassified
533	3.60473	0.508404	7.29887	ENSG00000049323	LTBP1	unclassified
534	5.52628	0.158793	9.06505	ENSG00000049449	RCN1	unclassified
535	3.45345	0.248516	0.74368	ENSG00000049540	ELN	unclassified
536	5.07994	-2.53703	8.35434	ENSG00000049541	RFC2	unclassified
537	4.54373	-0.0376303	10.7178	ENSG00000049618	ARID1B	unclassified
538	1.85022	0.496225	15.3618	ENSG00000049656	CLPTM1L	unclassified
539	5.88863	0.497881	11.7058	ENSG00000049759	NEDD4L	not heteromer
540	5.97071	0.00813479	0.0273753	ENSG00000049768	FOXP3	heteromer
541	2.56464	0.288882	2.02442	ENSG00000049769	PPP1R3F	unclassified
542	2.08496	0.305732	15.6386	ENSG00000049860	HEXB	not heteromer
543	1.95345	0.393687	2.74393	ENSG00000049883	PTCD2	unclassified
544	2.58496	0.0326087	9.56929	ENSG00000050130	JKAMP	unclassified
545	4.51395	0.570212	8.3171	ENSG00000050165	DKK3	unclassified
546	4.31468	-0.17097	4.23664	ENSG00000050327	ARHGEF5	not heteromer
547	2.90368	-0.130017	8.48525	ENSG00000050344	NFE2L3	not heteromer
548	1	0.403755	7.32098	ENSG00000050393	MCUR1	unclassified
549	7.2431	0.305007	12.0033	ENSG00000050405	LIMA1	unclassified
550	3.45345	0.368364	11.2047	ENSG00000050426	LETMD1	unclassified
551	3.26958	0.284824	1.99536	ENSG00000050438	SLC4A8	not heteromer
552	4.35712	0.0177259	1.84307	ENSG00000050555	LAMC3	not heteromer
553	3.41009	0.0836755	0.502612	ENSG00000050628	PTGER3	not heteromer
554	4.112	0.387385	1.13257	ENSG00000050730	TNIP3	unclassified
555	6.06785	0.578457	12.03	ENSG00000050748	MAPK9	not heteromer
556	2.19616	0.386276	1.2807	ENSG00000050767	COL23A1	unclassified
557	6.87864	-0.312107	13.8319	ENSG00000050820	BCAR1	not heteromer
558	2.95345	0.443936	9.30273	ENSG00000051009	FAM160A2	not heteromer
559	4.54373	0.20797	13.9148	ENSG00000051108	HERPUD1	unclassified
560	6.2238	-2.30916	8.15175	ENSG00000051180	RAD51	unclassified
561	1	-0.423367	7.49844	ENSG00000051341	POLQ	unclassified
562	4.6427	0.292139	9.24675	ENSG00000051382	PIK3CB	not heteromer
563	3.31468	0.215435	12.6997	ENSG00000051523	CYBA	unclassified
564	3.80735	-2.58059	10.0862	ENSG00000051596	THOC3	unclassified
565	1.79248	0.555599	4.6005	ENSG00000051620	HEBP2	unclassified
566	3.78112	-0.190585	11.4898	ENSG00000051825	MPHOSPH9	unclassified
567	6.03372	0.326207	11.7293	ENSG00000052126	PLEKHA5	unclassified
568	0.792481	-0.0250691	7.3847	ENSG00000052344	PRSS8	unclassified
569	4.66993	0.26293	8.62304	ENSG00000052723	SIKE1	unclassified
570	5.33621	-3.13449	13.737	ENSG00000052749	RRP12	unclassified
571	2.29248	0.445715	5.76628	ENSG00000052795	FNIP2	unclassified
572	2.79248	0.570074	11.8721	ENSG00000052802	MSMO1	unclassified
573	2.90368	0.192004	16.8322	ENSG00000052841	TTC17	unclassified
574	2.85022	-0.0588966	0.815287	ENSG00000052850	ALX4	unclassified
575	1.5	0.219252	1.58632	ENSG00000053108	FSTL4	unclassified
576	3.95345	0.411678	12.8891	ENSG00000053371	AKR7A2	heteromer
577	4.72251	-2.0723	8.84381	ENSG00000053372	MRTO4	unclassified
578	0.792481	0.270356	2.05651	ENSG00000053438	NNAT	unclassified
579	5.14386	-0.308696	13.8385	ENSG00000053501	USE1	unclassified
580	2.16096	0.211488	1.03383	ENSG00000053524	MCF2L2	unclassified
581	2.32193	0.19637	0.0148954	ENSG00000053702	NRIP2	unclassified
582	3.2047	0.563315	7.64686	ENSG00000053747	LAMA3	unclassified
583	1.79248	0.662958	12.007	ENSG00000053770	AP5M1	unclassified
584	5.08684	-2.23152	12.9504	ENSG00000053900	ANAPC4	unclassified
585	3.2047	0.371423	2.23592	ENSG00000053918	KCNQ1	unclassified
586	4.78112	-2.67038	13.8571	ENSG00000054116	TRAPPC3	not heteromer
587	6.45859	0.218142	13.422	ENSG00000054118	THRAP3	unclassified
588	1	0.189388	2.78544	ENSG00000054179	ENTPD2	unclassified
589	1.16096	0.543723	7.93871	ENSG00000054277	OPN3	unclassified
590	1.72972	0.0558491	6.38809	ENSG00000054282	SDCCAG8	unclassified
591	4.67215	0.389942	1.6027	ENSG00000054356	PTPRN	unclassified
592	5.36651	0.297968	4.39601	ENSG00000054598	FOXC1	heteromer
593	3.29248	0.590763	16.3565	ENSG00000054611	TBC1D22A	unclassified
594	4.83886	0.429057	4.1019	ENSG00000054654	SYNE2	unclassified
595	1.29248	0.499552	4.78715	ENSG00000054690	PLEKHH1	not heteromer
596	3.19616	0.248564	8.32073	ENSG00000054793	ATP9A	unclassified
597	2.45345	0.267292	0.0496142	ENSG00000054803	CBLN4	unclassified
598	0.5	-0.058711	0.473595	ENSG00000054938	CHRDL2	unclassified
599	4.61441	0.0868136	9.99454	ENSG00000054965	FAM168A	unclassified
600	2	0.228637	8.35113	ENSG00000054967	RELT	unclassified
601	2.95345	0.288489	5.70436	ENSG00000054983	GALC	unclassified
602	1.29248	-0.0397118	11.0373	ENSG00000055070	SZRD1	unclassified
603	3.69616	0.455482	2.57665	ENSG00000055118	KCNH2	not heteromer
604	7.85675	-2.45271	15.3331	ENSG00000055130	CUL1	unclassified
605	1.85022	0.560807	0.824957	ENSG00000055147	FAM114A2	unclassified
606	5.09922	0.302907	5.81073	ENSG00000055163	CYFIP2	unclassified
607	2.98864	0.544287	10.835	ENSG00000055211	GINM1	unclassified
608	6.23393	0.373908	8.20556	ENSG00000055332	EIF2AK2	unclassified
609	5.08245	-2.55617	19.5218	ENSG00000055483	USP36	unclassified
610	4.46241	-0.00862788	8.5032	ENSG00000055609	KMT2C	unclassified
611	3.42899	0.669289	4.01026	ENSG00000055732	MCOLN3	not heteromer
612	3.48864	-0.284972	12.4927	ENSG00000055917	PUM2	not heteromer
613	4.5222	-1.62293	16.2205	ENSG00000055950	MRPL43	unclassified
614	2.08496	0.529154	0.0917526	ENSG00000055957	ITIH1	not heteromer
615	2.45345	0.250104	4.80499	ENSG00000056277	ZNF280C	unclassified
616	1.16096	0.134412	1.21372	ENSG00000056487	PHF21B	unclassified
617	7.51628	0.0678096	3.22292	ENSG00000056558	TRAF1	unclassified
618	3.35712	0.317789	10.084	ENSG00000056586	RC3H2	not heteromer
619	2.90368	0.355734	2.75549	ENSG00000056736	IL17RB	unclassified
620	4.31468	0.548431	6.35436	ENSG00000056972	TRAF3IP2	unclassified
621	3	-0.0704946	3.69954	ENSG00000056998	GYG2	unclassified
622	2.85022	0.157445	13.514	ENSG00000057019	DCBLD2	unclassified
623	4.24593	0.716256	1.00993	ENSG00000057149	SERPINB3	not heteromer
624	7.11569	0.278373	8.95745	ENSG00000057252	SOAT1	unclassified
625	5.22715	0.108199	8.06663	ENSG00000057294	PKP2	unclassified
626	2.08496	0.428595	0.417785	ENSG00000057468	MSH4	unclassified
627	3.66096	0.450751	0.509557	ENSG00000057593	F7	unclassified
628	4.91486	-0.333385	12.0744	ENSG00000057608	GDI2	unclassified
629	3.66993	0.272894	2.32771	ENSG00000057657	PRDM1	unclassified
630	5.62396	0.628374	11.6923	ENSG00000057663	ATG5	unclassified
631	1.16096	0.325675	3.89853	ENSG00000057704	TMCC3	unclassified
632	2.35022	0.422685	12.3454	ENSG00000057757	PITHD1	unclassified
633	5.60777	0.443511	14.0041	ENSG00000057935	MTA3	not heteromer
634	5.05164	0.348305	8.02094	ENSG00000058056	USP13	unclassified
635	1.29248	0.48889	9.02967	ENSG00000058063	ATP11B	unclassified
636	1.79248	0.134084	7.99404	ENSG00000058085	LAMC2	not heteromer
637	5.12574	-1.72188	13.2059	ENSG00000058262	SEC61A1	not heteromer
638	5.58496	-1.0261	14.9591	ENSG00000058272	PPP1R12A	unclassified
639	3.31468	0.391094	2.64669	ENSG00000058335	RASGRF1	unclassified
640	4.97564	0.452014	1.14644	ENSG00000058404	CAMK2B	not heteromer
641	3.52764	-0.188724	8.25393	ENSG00000058453	CROCC	unclassified
642	2.82193	-2.48619	15.3453	ENSG00000058600	POLR3E	unclassified
643	4.59984	-0.0234915	9.40787	ENSG00000058668	ATP2B4	not heteromer
644	4.53841	-2.39442	10.5606	ENSG00000058729	RIOK2	unclassified
645	2	0.554075	11.812	ENSG00000058799	YIPF1	not heteromer
646	4.27345	-1.5357	11.2265	ENSG00000058804	NDC1	unclassified
647	2.69616	-0.0524133	12.6265	ENSG00000059122	FLYWCH1	unclassified
648	2.5	0.0150161	6.88103	ENSG00000059145	UNKL	not heteromer
649	0.792481	0.488282	6.40215	ENSG00000059377	TBXAS1	unclassified
650	3.5	0.543475	12.3047	ENSG00000059378	PARP12	unclassified
651	4.60716	-0.672707	12.3159	ENSG00000059573	ALDH18A1	unclassified
652	3.74593	-0.306778	9.81551	ENSG00000059588	TARBP1	unclassified
653	1.66096	-0.564348	8.96813	ENSG00000059691	PET112	unclassified
654	4.42587	0.567066	9.4526	ENSG00000059758	CDK17	unclassified
655	2.58496	0.329783	6.09662	ENSG00000059804	SLC2A3	not heteromer
656	2.5	0.156353	2.23762	ENSG00000059915	PSD	not heteromer
657	4.28112	-2.47112	9.50338	ENSG00000060069	CTDP1	unclassified
658	5.65189	-0.0807891	12.1596	ENSG00000060138	YBX3	unclassified
659	1.29248	0.54591	3.33426	ENSG00000060140	STYK1	unclassified
660	5.84106	-2.16738	15.2505	ENSG00000060237	WNK1	unclassified
661	2.89068	-0.425469	12.3598	ENSG00000060491	OGFR	unclassified
662	2.58496	0.472128	5.02999	ENSG00000060558	GNA15	not heteromer
663	3.72972	0.183079	1.05129	ENSG00000060566	CREB3L3	not heteromer
664	0.5	0.176845	9.0817	ENSG00000060642	PIGV	unclassified
665	2.54373	0.160318	7.7775	ENSG00000060656	PTPRU	unclassified
666	5.39436	-1.87684	13.8757	ENSG00000060688	SNRNP40	unclassified
667	0.5	0.455945	1.9545	ENSG00000060718	COL11A1	not heteromer
668	4.1427	0.473705	8.91056	ENSG00000060749	QSER1	unclassified
669	1.5	0.677881	11.4195	ENSG00000060762	MPC1	unclassified
670	3.4771	0.201781	6.44097	ENSG00000060982	BCAT1	unclassified
671	5.88863	-0.665107	14.6326	ENSG00000061273	HDAC7	unclassified
672	1.95345	0.499245	2.24765	ENSG00000061337	LZTS1	not heteromer
673	2.29248	0.343612	0.503313	ENSG00000061455	PRDM6	unclassified
674	0.5	0.547091	0.0510861	ENSG00000061492	WNT8A	not heteromer
675	1.29248	0.15827	5.05256	ENSG00000061656	SPAG4	unclassified
676	4.97564	-0.488687	9.96967	ENSG00000061676	NCKAP1	unclassified
677	5.19401	-1.27372	15.2681	ENSG00000061794	MRPS35	unclassified
678	3.19616	-1.1312	15.5783	ENSG00000061936	SFSWAP	unclassified
679	5.43518	0.374173	15.4	ENSG00000061938	TNK2	not heteromer
680	3.83621	-0.706084	10.8457	ENSG00000061987	MON2	unclassified
681	2.66096	0.325606	6.66837	ENSG00000062038	CDH3	not heteromer
682	1.29248	0.533078	0.0692968	ENSG00000062096	ARSF	unclassified
683	3.42275	-0.628444	14.929	ENSG00000062194	GPBP1	unclassified
684	1.58496	0.404762	7.23124	ENSG00000062282	DGAT2	not heteromer
685	2.85022	0.490992	1.43217	ENSG00000062524	LTK	not heteromer
686	2.54373	-0.0526786	12.4239	ENSG00000062598	ELMO2	not heteromer
687	6.47891	0.654338	7.95305	ENSG00000062725	APPBP2	unclassified
688	1	0.0819033	0.95205	ENSG00000063015	SEZ6	not heteromer
689	5.13922	-1.62734	13.3243	ENSG00000063046	EIF4B	unclassified
690	2	0.034351	9.0167	ENSG00000063176	SPHK2	unclassified
691	1.40368	0.384937	6.4634	ENSG00000063180	CA11	unclassified
692	3.48289	0.262834	13.2272	ENSG00000063241	ISOC2	unclassified
693	7.10171	-2.40699	15.1172	ENSG00000063244	U2AF2	unclassified
694	5.12633	0.251104	19.4962	ENSG00000063245	EPN1	not heteromer
695	5.99735	-0.956557	12.0625	ENSG00000063322	MED29	unclassified
696	3.1427	0.556611	5.20701	ENSG00000063601	MTMR1	not heteromer
697	3.63339	0.472968	12.8541	ENSG00000063660	GPC1	not heteromer
698	4.27345	0.675474	6.688	ENSG00000063761	ADCK1	unclassified
699	4.05164	0.343399	12.0567	ENSG00000063854	HAGH	unclassified
700	6.78611	-0.121195	13.8483	ENSG00000064012	CASP8	unclassified
701	3.72561	0.350508	9.18482	ENSG00000064042	LIMCH1	not heteromer
702	0.5	0.30509	13.0229	ENSG00000064115	TM7SF3	unclassified
703	2	-0.0338035	1.75348	ENSG00000064195	DLX3	not heteromer
704	2.95345	0.392747	1.78095	ENSG00000064199	SPA17	unclassified
705	2.08496	0.542789	2.44045	ENSG00000064205	WISP2	unclassified
706	4.5736	0.440815	0.255625	ENSG00000064218	DMRT3	unclassified
707	0.5	0.0590275	4.02952	ENSG00000064270	ATP2C2	unclassified
708	4.68969	0.225444	2.90792	ENSG00000064300	NGFR	unclassified
709	2.58496	0.386013	3.66561	ENSG00000064309	CDON	unclassified
710	3.85022	-2.4851	10.6476	ENSG00000064313	TAF2	unclassified
711	5.1126	0.730759	7.97542	ENSG00000064393	HIPK2	not heteromer
712	5.02764	-2.70622	13.2451	ENSG00000064419	TNPO3	unclassified
713	4.2047	-0.105051	4.38751	ENSG00000064490	RFXANK	unclassified
714	3.58496	0.335594	12.2831	ENSG00000064545	TMEM161A	unclassified
715	2.58496	-0.148809	7.06184	ENSG00000064547	LPAR2	unclassified
716	3.74593	0.32552	14.3859	ENSG00000064601	CTSA	unclassified
717	4.33267	0.0924295	13.3109	ENSG00000064607	SUGP2	unclassified
718	4.05426	0.303389	8.17544	ENSG00000064651	SLC12A2	not heteromer
719	3.45345	0.0803185	21.4917	ENSG00000064652	SNX24	unclassified
720	3.35712	-0.617331	12.0735	ENSG00000064666	CNN2	not heteromer
721	2.29248	0.440194	5.96328	ENSG00000064687	ABCA7	not heteromer
722	2.29248	0.46206	1.61531	ENSG00000064692	SNCAIP	unclassified
723	5.86566	-2.6094	7.5577	ENSG00000064703	DDX20	unclassified
724	3.83621	0.289584	11.7484	ENSG00000064726	BTBD1	not heteromer
725	1.90368	0.188994	5.61963	ENSG00000064763	FAR2	unclassified
726	1.58496	0.536339	2.46568	ENSG00000064787	BCAS1	unclassified
727	2.79248	0.443245	0.0837243	ENSG00000064835	POU1F1	unclassified
728	1.29248	-0.18737	1.37548	ENSG00000064886	CHI3L2	unclassified
729	3.78112	-0.10948	14.3086	ENSG00000064933	PMS1	unclassified
730	4.47564	0.542675	11.0279	ENSG00000064961	HMG20B	unclassified
731	1.95345	0.448704	1.1391	ENSG00000064989	CALCRL	unclassified
732	3.82193	-0.652126	10.4688	ENSG00000064995	TAF11	unclassified
733	4.16546	0.159393	9.64581	ENSG00000064999	ANKS1A	unclassified
734	4.91645	0.186121	15.6838	ENSG00000065000	AP3D1	unclassified
735	2.08496	0.38789	13.0727	ENSG00000065029	ZNF76	unclassified
736	5.32193	0.543972	12.1579	ENSG00000065054	SLC9A3R2	unclassified
737	3.37744	0.228426	0.422277	ENSG00000065057	NTHL1	unclassified
738	4.2539	0.210003	8.57367	ENSG00000065060	UHRF1BP1	unclassified
739	5.35368	0.204759	10.5584	ENSG00000065135	GNAI3	unclassified
740	5.83886	-0.283948	12.6801	ENSG00000065150	IPO5	not heteromer
741	4.97564	0.0332039	12.9536	ENSG00000065154	OAT	unclassified
742	4.20044	-2.71839	8.25226	ENSG00000065183	WDR3	unclassified
743	4.82642	-3.13875	13.9245	ENSG00000065268	WDR18	unclassified
744	0.5	-0.140539	10.6266	ENSG00000065308	TRAM2	not heteromer
745	2.29248	0.483068	2.81724	ENSG00000065320	NTN1	unclassified
746	5.42118	-0.224825	9.50424	ENSG00000065328	MCM10	unclassified
747	0.792481	0.0300299	7.93286	ENSG00000065357	DGKA	unclassified
748	4.47272	-0.0197812	0.401904	ENSG00000065371	ROPN1	not heteromer
749	3.85712	0.321031	4.41857	ENSG00000065413	ANKRD44	unclassified
750	5.55622	-3.38366	13.3811	ENSG00000065427	KARS	unclassified
751	5.67933	-0.492405	9.01452	ENSG00000065491	TBC1D22B	unclassified
752	4.32193	-0.835569	8.35867	ENSG00000065518	NDUFB4	unclassified
753	4.70893	-0.16861	10.7808	ENSG00000065526	SPEN	unclassified
754	3.45345	0.582376	6.9905	ENSG00000065534	MYLK	unclassified
755	4.16096	0.246797	12.8657	ENSG00000065548	ZC3H15	unclassified
756	4.60473	0.525695	9.46861	ENSG00000065559	MAP2K4	unclassified
757	3.29248	0.468037	8.87246	ENSG00000065600	TMEM206	unclassified
758	2.72972	0.265886	0.625012	ENSG00000065609	SNAP91	unclassified
759	3.06464	0.210537	9.56952	ENSG00000065613	SLK	not heteromer
760	0.5	-0.324753	6.39807	ENSG00000065615	CYB5R4	unclassified
761	2.19616	0.439852	6.18184	ENSG00000065621	GSTO2	not heteromer
762	2.98864	0.323165	6.46297	ENSG00000065665	SEC61A2	not heteromer
763	4.45345	-0.402622	2.11958	ENSG00000065675	PRKCQ	not heteromer
764	3.19616	0.485028	4.96777	ENSG00000065717	TLE2	not heteromer
765	3.0222	0.534528	8.18504	ENSG00000065802	ASB1	unclassified
766	0.792481	0.648502	10.9343	ENSG00000065809	FAM107B	unclassified
767	2.40368	0.186845	11.212	ENSG00000065833	ME1	unclassified
768	3.98864	0.395976	12.2907	ENSG00000065882	TBC1D1	not heteromer
769	4.79436	-1.06034	10.4241	ENSG00000065883	CDK13	not heteromer
770	4.04638	-0.407998	12.2475	ENSG00000065911	MTHFD2	not heteromer
771	1	0.698455	0.945014	ENSG00000065923	SLC9A7	not heteromer
772	6.19884	0.291314	7.56961	ENSG00000065970	FOXJ2	unclassified
773	7.6387	-2.05272	10.4027	ENSG00000065978	YBX1	unclassified
774	1.5	-0.0165619	4.79121	ENSG00000065989	PDE4A	not heteromer
775	4.43518	0.102297	10.9072	ENSG00000066027	PPP2R5A	not heteromer
776	6.09197	0.0328433	10.9695	ENSG00000066044	ELAVL1	not heteromer
777	3.24593	0.0478419	1.43975	ENSG00000066056	TIE1	not heteromer
778	2.72972	0.179789	9.39094	ENSG00000066084	DIP2B	unclassified
779	6.16518	-0.28438	15.2244	ENSG00000066117	SMARCD1	not heteromer
780	4.5222	-0.404004	14.2264	ENSG00000066135	KDM4A	not heteromer
781	4.90929	-1.50902	12.7355	ENSG00000066136	NFYC	unclassified
782	2.08496	-0.148733	5.43415	ENSG00000066230	SLC9A3	unclassified
783	3.98864	0.441259	2.23917	ENSG00000066248	NGEF	not heteromer
784	5.57487	-0.853906	10.4495	ENSG00000066279	ASPM	unclassified
785	2.5	-0.680887	14.6263	ENSG00000066322	ELOVL1	not heteromer
786	4.32193	-0.218037	0.765204	ENSG00000066336	SPI1	unclassified
787	2.19616	-2.37533	0.290281	ENSG00000066379	ZNRD1	unclassified
788	3.13339	0.464766	1.53997	ENSG00000066382	MPPED2	unclassified
789	0.792481	0.423904	1.05321	ENSG00000066405	CLDN18	unclassified
790	2.95345	-2.23202	10.5359	ENSG00000066422	ZBTB11	unclassified
791	5.70945	0.305783	10.7467	ENSG00000066455	GOLGA5	unclassified
792	5.55164	0.543279	4.86366	ENSG00000066468	FGFR2	not heteromer
793	3.90368	0.641039	12.4566	ENSG00000066557	LRRC40	unclassified
794	3.16993	0.421952	10.067	ENSG00000066583	ISOC1	unclassified
795	2.72972	0.578999	5.35348	ENSG00000066629	EML1	not heteromer
796	3.22972	0.370402	9.71543	ENSG00000066651	TRMT11	unclassified
797	2.6427	-0.0798503	9.82006	ENSG00000066654	THUMPD1	unclassified
798	1.58496	0.26906	2.00691	ENSG00000066735	KIF26A	unclassified
799	4.2539	0.602989	6.65026	ENSG00000066739	ATG2B	unclassified
800	4.27537	0.302725	12.9045	ENSG00000066777	ARFGEF1	heteromer
801	0.5	0.796814	0.154287	ENSG00000066813	ACSM2B	not heteromer
802	1.58496	-0.132078	5.44873	ENSG00000066827	ZFAT	unclassified
803	3.44741	0.158564	14.8112	ENSG00000066855	MTFR1	unclassified
804	4.59984	-0.108242	9.14645	ENSG00000066926	FECH	unclassified
805	3.66096	0.497973	6.6309	ENSG00000066933	MYO9A	unclassified
806	3.52764	-0.443789	3.56272	ENSG00000067048	DDX3Y	unclassified
807	5.38657	0.234658	17.1557	ENSG00000067057	PFKP	not heteromer
808	2.16096	-0.219399	16.3134	ENSG00000067064	IDI1	unclassified
809	3.37744	-0.255689	11.8258	ENSG00000067082	KLF6	not heteromer
810	2.19616	0.136066	8.88778	ENSG00000067141	NEO1	unclassified
811	3.35712	0.611086	11.5568	ENSG00000067167	TRAM1	not heteromer
812	2.58496	0.620395	3.61891	ENSG00000067177	PHKA1	not heteromer
813	6.88161	0.529178	13.8798	ENSG00000067182	TNFRSF1A	unclassified
814	2.45345	-0.183893	5.49133	ENSG00000067191	CACNB1	not heteromer
815	3.48864	0.290961	6.28133	ENSG00000067208	EVI5	unclassified
816	2.40368	0.480068	7.38766	ENSG00000067221	STOML1	unclassified
817	6.37786	-2.38494	12.8397	ENSG00000067225	PKM	not heteromer
818	3.22972	-0.999751	11.5338	ENSG00000067248	DHX29	unclassified
819	3.96241	-1.24342	10.9034	ENSG00000067334	DNTTIP2	unclassified
820	2.16096	0.461945	13.002	ENSG00000067365	METTL22	unclassified
821	7.5507	-0.0401493	12.9713	ENSG00000067369	TP53BP1	unclassified
822	4.112	-1.75514	5.09167	ENSG00000067533	RRP15	unclassified
823	6.26593	-0.824093	11.6606	ENSG00000067560	RHOA	unclassified
824	5.3614	-3.13699	11.8859	ENSG00000067596	DHX8	unclassified
825	5.58995	-0.0271083	13.3311	ENSG00000067606	PRKCZ	heteromer
826	1.90368	0.302265	1.94029	ENSG00000067646	ZFY	unclassified
827	5.0007	-2.91356	13.2039	ENSG00000067704	IARS2	unclassified
828	4.45345	0.397306	5.03106	ENSG00000067715	SYT1	not heteromer
829	2.32193	0.337216	4.22125	ENSG00000067798	NAV3	not heteromer
830	2.58496	0.51067	5.76913	ENSG00000067829	IDH3G	unclassified
831	2.85022	0.437251	9.69198	ENSG00000067836	ROGDI	unclassified
832	1.79248	0.661285	1.34207	ENSG00000067840	PDZD4	unclassified
833	3.24593	-0.123854	0.196432	ENSG00000067842	ATP2B3	not heteromer
834	4.70893	0.187296	13.1556	ENSG00000067900	ROCK1	not heteromer
835	4.61441	-0.486153	11.3563	ENSG00000067955	CBFB	unclassified
836	4.33444	-0.994767	4.94684	ENSG00000067992	PDK3	unclassified
837	7.44423	-0.438423	5.90728	ENSG00000068024	HDAC4	not heteromer
838	5.58809	0.430471	7.58661	ENSG00000068028	RASSF1	unclassified
839	4.9915	0.312653	5.3065	ENSG00000068078	FGFR3	not heteromer
840	2.66096	-0.19251	9.86757	ENSG00000068079	IFI35	unclassified
841	2.83621	0.0765297	6.18167	ENSG00000068097	HEATR6	unclassified
842	1.85022	0.384023	8.83144	ENSG00000068137	PLEKHH3	unclassified
843	5.12574	0.17596	11.3346	ENSG00000068305	MEF2A	not heteromer
844	4.21523	0.147979	2.84229	ENSG00000068308	OTUD5	unclassified
845	4.86651	0.141063	6.45084	ENSG00000068323	TFE3	not heteromer
846	5.23533	0.205309	3.95128	ENSG00000068354	TBC1D25	unclassified
847	3.1427	0.340131	9.54105	ENSG00000068383	INPP5A	unclassified
848	4.66096	-1.34684	5.90557	ENSG00000068394	GPKOW	unclassified
849	5.41645	0.238519	14.9025	ENSG00000068400	GRIPAP1	unclassified
850	5.20734	0.298182	7.33256	ENSG00000068438	FTSJ1	unclassified
851	2.22972	-0.326063	1.72299	ENSG00000068615	REEP1	not heteromer
852	1	-0.332694	0.164238	ENSG00000068650	ATP11A	unclassified
853	5.45232	-2.78011	10.4717	ENSG00000068654	POLR1A	unclassified
854	2.08496	0.480294	8.84478	ENSG00000068697	LAPTM4A	unclassified
855	1.29248	-0.484466	9.90748	ENSG00000068724	TTC7A	not heteromer
856	3.29248	0.227808	20.6225	ENSG00000068745	IP6K2	unclassified
857	3.7539	-2.30272	8.90995	ENSG00000068784	SRBD1	unclassified
858	1.58496	-0.13446	2.48965	ENSG00000068831	RASGRP2	not heteromer
859	3.79248	0.346936	13.0992	ENSG00000068878	PSME4	unclassified
860	2.91645	0.00093218	11.3892	ENSG00000068903	SIRT2	unclassified
861	3.87744	-0.163553	15.983	ENSG00000068912	ERLEC1	unclassified
862	3.13339	-0.0242804	8.18781	ENSG00000068971	PPP2R5B	not heteromer
863	4.07994	-0.258911	0.844709	ENSG00000068976	PYGM	not heteromer
864	1	0.555087	0.361446	ENSG00000068985	PAGE1	unclassified
865	3.74593	0.38126	3.1788	ENSG00000069011	PITX1	not heteromer
866	1.5	0.317	0.0611934	ENSG00000069018	TRPC7	unclassified
867	1.66096	0.254145	3.63118	ENSG00000069020	MAST4	not heteromer
868	2.79248	0.224802	0.918941	ENSG00000069188	SDK2	unclassified
869	5.03372	-2.07743	10.6704	ENSG00000069248	NUP133	unclassified
870	2.40368	0.340312	8.24866	ENSG00000069275	NUCKS1	unclassified
871	5.08245	-1.98613	10.9322	ENSG00000069329	VPS35	unclassified
872	6.07693	0.189061	11.0283	ENSG00000069345	DNAJA2	unclassified
873	4.42587	0.162442	9.515	ENSG00000069399	BCL3	unclassified
874	3.1427	0.409317	8.31442	ENSG00000069424	KCNAB2	not heteromer
875	2	0.536808	1.23181	ENSG00000069431	ABCC9	unclassified
876	1.90368	0.0905648	4.83899	ENSG00000069482	GAL	unclassified
877	3.94741	0.26626	9.35799	ENSG00000069509	FUNDC1	not heteromer
878	2.16096	0.47148	1.59895	ENSG00000069535	MAOB	not heteromer
879	3.45345	0.421228	2.23295	ENSG00000069667	RORA	not heteromer
880	2.58496	0.26844	1.55865	ENSG00000069696	DRD4	unclassified
881	3.19616	0.586652	4.09648	ENSG00000069702	TGFBR3	unclassified
882	2.86396	-0.694371	1.1184	ENSG00000069764	PLA2G10	unclassified
883	4.78112	-1.66925	13.8026	ENSG00000069849	ATP1B3	not heteromer
884	6.62396	0.383691	8.90058	ENSG00000069869	NEDD4	not heteromer
885	1.90368	-0.482136	12.2803	ENSG00000069943	PIGB	unclassified
886	8.61506	0.187459	11.9125	ENSG00000069956	MAPK6	unclassified
887	4.80089	0.301036	12.0553	ENSG00000069966	GNB5	unclassified
888	2.71313	0.314488	7.9859	ENSG00000070018	LRP6	unclassified
889	1	0.548662	0.826087	ENSG00000070019	GUCY2C	unclassified
890	0.792481	0.420283	0.101477	ENSG00000070031	SCT	unclassified
891	2	0.11956	12.7347	ENSG00000070047	PHRF1	not heteromer
892	3.85022	0.558302	10.8619	ENSG00000070081	NUCB2	not heteromer
893	5.24793	0.426406	8.54551	ENSG00000070159	PTPN3	unclassified
894	3.89068	-0.00672747	2.3566	ENSG00000070182	SPTB	not heteromer
895	4.12869	0.465735	4.03527	ENSG00000070190	DAPP1	unclassified
896	2.37744	0.213079	0.211394	ENSG00000070193	FGF10	unclassified
897	2.89068	0.528576	8.75244	ENSG00000070214	SLC44A1	not heteromer
898	1.5	0.468793	8.27723	ENSG00000070269	TMEM260	unclassified
899	3.08496	-2.29187	11.3113	ENSG00000070366	SMG6	unclassified
900	5.70734	-0.400675	9.08656	ENSG00000070367	EXOC5	unclassified
901	4.94132	0.293429	2.50665	ENSG00000070371	CLTCL1	not heteromer
902	0.5	0.419021	9.6521	ENSG00000070404	FSTL3	not heteromer
903	2.45345	-0.0320332	14.1601	ENSG00000070413	DGCR2	unclassified
904	3.28493	0.194186	13.5451	ENSG00000070423	RNF126	unclassified
905	3.19616	-0.0350404	8.08972	ENSG00000070444	MNT	unclassified
906	3.19616	0.553927	9.37029	ENSG00000070476	ZXDC	unclassified
907	6.26666	-0.955975	20.1745	ENSG00000070495	JMJD6	unclassified
908	4.18969	0.646944	11.3773	ENSG00000070501	POLB	unclassified
909	0.792481	0.0688014	2.237	ENSG00000070526	ST6GALNAC1	unclassified
910	3.1427	0.572527	9.01108	ENSG00000070540	WIPI1	not heteromer
911	1.58496	0.268536	0.248116	ENSG00000070601	FRMPD1	unclassified
912	2.5222	0.454547	4.29737	ENSG00000070610	GBA2	unclassified
913	1.66096	0.13586	10.9706	ENSG00000070614	NDST1	not heteromer
914	4.22561	-0.163385	15.1272	ENSG00000070669	ASNS	unclassified
915	1.79248	0.132782	9.99895	ENSG00000070718	AP3M2	unclassified
916	0.792481	0.226498	0.762085	ENSG00000070729	CNGB1	not heteromer
917	1	0.403227	4.17884	ENSG00000070731	ST6GALNAC2	unclassified
918	7.03615	-1.46958	14.9291	ENSG00000070756	PABPC1	not heteromer
919	6.05426	0.275866	5.41118	ENSG00000070759	TESK2	unclassified
920	2.62396	-1.75286	11.887	ENSG00000070761	C16orf80	unclassified
921	7.2032	0.423074	17.1368	ENSG00000070770	CSNK2A2	not heteromer
922	3.24593	0.379439	6.11497	ENSG00000070778	PTPN21	not heteromer
923	4.5084	-3.37016	14.123	ENSG00000070785	EIF2B3	unclassified
924	4.95345	0.476752	0.257227	ENSG00000070808	CAMK2A	not heteromer
925	5.63952	-1.3182	13.6999	ENSG00000070814	TCOF1	unclassified
926	7.0646	-0.686231	9.11751	ENSG00000070831	CDC42	not heteromer
927	4.03841	0.448464	10.9792	ENSG00000070882	OSBPL3	not heteromer
928	3.40368	0.438277	0.53021	ENSG00000070886	EPHA8	not heteromer
929	1.79248	0.193853	0.251552	ENSG00000070915	SLC12A3	unclassified
930	5.90889	0.480389	7.0944	ENSG00000070950	RAD18	unclassified
931	4.42118	0.138653	10.9043	ENSG00000070961	ATP2B1	not heteromer
932	0.5	0.34609	0.263262	ENSG00000070985	TRPM5	unclassified
933	6.47655	0.316967	11.0813	ENSG00000071051	NCK2	unclassified
934	0.5	0.193386	3.54103	ENSG00000071073	MGAT4A	unclassified
935	5.74743	-3.00653	1.56706	ENSG00000071082	RPL31	unclassified
936	4.33444	-1.49333	13.4286	ENSG00000071127	WDR1	unclassified
937	2.74593	0.599765	8.98611	ENSG00000071189	SNX13	unclassified
938	2	0.392732	0.0551856	ENSG00000071203	MS4A12	unclassified
939	3.37744	0.632887	8.13063	ENSG00000071205	ARHGAP10	not heteromer
940	4.30735	-0.653104	12.2679	ENSG00000071243	ING3	unclassified
941	2.90368	0.518702	6.31326	ENSG00000071282	LMCD1	not heteromer
942	4.68316	-0.431063	12.3112	ENSG00000071537	SEL1L	not heteromer
943	6.64702	-0.307726	22.8888	ENSG00000071539	TRIP13	unclassified
944	3.95345	-2.44978	6.72464	ENSG00000071553	ATP6AP1	unclassified
945	5.39721	-0.215068	12.8963	ENSG00000071564	TCF3	not heteromer
946	3.66546	0.513048	5.95978	ENSG00000071575	TRIB2	not heteromer
947	4.42587	-0.17931	19.0958	ENSG00000071626	DAZAP1	unclassified
948	5.09799	0.610263	11.0966	ENSG00000071794	HLTF	unclassified
949	2.19616	-1.83967	7.3584	ENSG00000071859	FAM50A	not heteromer
950	3.13339	0.450709	6.61867	ENSG00000071889	FAM3A	unclassified
951	2.16096	0.144786	0.758562	ENSG00000071909	MYO3B	unclassified
952	2.76178	0.207436	6.73103	ENSG00000071967	CYBRD1	unclassified
953	2.79248	0.434171	1.12325	ENSG00000071991	CDH19	not heteromer
954	3.43518	-2.8412	14.1968	ENSG00000071994	PDCD2	unclassified
955	4.01118	0.488449	4.56096	ENSG00000072041	SLC6A15	unclassified
956	6.37588	0.222426	11.4025	ENSG00000072062	PRKACA	heteromer
957	0.5	0.693962	0.0512042	ENSG00000072080	SPP2	unclassified
958	2.69616	0.397112	7.07352	ENSG00000072121	ZFYVE26	unclassified
959	4.92899	0.256404	1.84433	ENSG00000072133	RPS6KA6	not heteromer
960	4.10473	0.398902	11.5591	ENSG00000072135	PTPN18	unclassified
961	3.11441	0.586249	3.148	ENSG00000072163	LIMS2	not heteromer
962	2.67878	0.314758	0.223709	ENSG00000072182	ASIC4	unclassified
963	2.08496	0.585475	6.2582	ENSG00000072195	SPEG	unclassified
964	7.71297	0.397388	3.27626	ENSG00000072201	LNX1	unclassified
965	5.42118	0.527178	11.8586	ENSG00000072210	ALDH3A2	unclassified
966	5.83621	-2.60089	12.0357	ENSG00000072274	TFRC	unclassified
967	4.25785	-0.474817	11.421	ENSG00000072310	SREBF1	unclassified
968	2.62396	0.712379	0.0188949	ENSG00000072315	TRPC5	unclassified
969	4.92275	0.255748	11.2777	ENSG00000072364	AFF4	not heteromer
970	7.16399	0.488137	7.01276	ENSG00000072401	UBE2D1	not heteromer
971	4.54638	0.131088	11.3371	ENSG00000072415	MPP5	unclassified
972	2.62396	0.381253	4.79255	ENSG00000072422	RHOBTB1	not heteromer
973	6.70091	-2.83784	5.55987	ENSG00000072501	SMC1A	unclassified
974	7.52942	-1.02507	5.50762	ENSG00000072506	HSD17B10	unclassified
975	5.95307	-0.183034	12.0884	ENSG00000072518	MARK2	not heteromer
976	5.05622	0.409214	11.4258	ENSG00000072571	HMMR	unclassified
977	5.16993	0.563594	10.4417	ENSG00000072682	P4HA2	not heteromer
978	0.792481	-2.59105	9.86996	ENSG00000072756	TRNT1	unclassified
979	4.78493	0.104037	10.3132	ENSG00000072778	ACADVL	unclassified
980	1.79248	0.613821	8.84698	ENSG00000072786	STK10	not heteromer
981	7.10716	-1.59263	13.0873	ENSG00000072803	FBXW11	heteromer
982	2.87744	-0.550098	3.43674	ENSG00000072818	ACAP1	not heteromer
983	6.24843	0.295726	3.94178	ENSG00000072832	CRMP1	not heteromer
984	0.5	0.469991	5.04225	ENSG00000072840	EVC	unclassified
985	4.22972	-0.38887	6.26205	ENSG00000072849	DERL2	not heteromer
986	1	0.652951	0.605614	ENSG00000072952	MRVI1	unclassified
987	1.5	0.0455554	6.13437	ENSG00000072954	TMEM38A	unclassified
988	5.39477	-0.0900941	12.2383	ENSG00000072958	AP1M1	not heteromer
989	3.96241	0.0441944	12.9469	ENSG00000073060	SCARB1	unclassified
990	1.95345	0.189431	1.08007	ENSG00000073067	CYP2W1	unclassified
991	8.06549	-2.39247	16.041	ENSG00000073111	MCM2	unclassified
992	1	0.281043	4.37096	ENSG00000073150	PANX2	unclassified
993	5.89232	0.315348	3.9648	ENSG00000073282	TP63	heteromer
994	1.66096	0.34371	5.32257	ENSG00000073331	ALPK1	unclassified
995	4.56206	0.397991	7.55931	ENSG00000073350	LLGL2	unclassified
996	1.5	-0.166526	12.1941	ENSG00000073417	PDE8A	not heteromer
997	3.58995	-2.79576	10.6033	ENSG00000073536	NLE1	unclassified
998	7.30089	-1.86892	13.5723	ENSG00000073578	SDHA	unclassified
999	2.98864	0.038479	4.48205	ENSG00000073605	GSDMB	unclassified
1000	3.56464	0.134694	8.78786	ENSG00000073614	KDM5A	unclassified
1001	1.5	-0.317518	2.17329	ENSG00000073670	ADAM11	unclassified
1002	3.61441	0.374482	5.0126	ENSG00000073711	PPP2R3A	not heteromer
1003	4.03841	-0.526973	10.1745	ENSG00000073712	FERMT2	not heteromer
1004	1.79248	0.450265	0.119001	ENSG00000073734	ABCB11	unclassified
1005	2.22972	0.469967	1.95074	ENSG00000073737	DHRS9	not heteromer
1006	3.19616	0.581665	3.55942	ENSG00000073756	PTGS2	not heteromer
1007	5.04174	-0.138872	13.4356	ENSG00000073792	IGF2BP2	not heteromer
1008	2.72972	0.331913	11.9965	ENSG00000073803	MAP3K13	unclassified
1009	2.04373	0.464608	5.86112	ENSG00000073849	ST6GAL1	unclassified
1010	2.95345	-0.327854	0.10669	ENSG00000073861	TBX21	not heteromer
1011	2.16096	0.482345	1.2843	ENSG00000073910	FRY	unclassified
1012	4.9771	0.163608	13.5017	ENSG00000073921	PICALM	unclassified
1013	2.95345	-2.4703	9.42722	ENSG00000073969	NSF	unclassified
1014	3.30735	0.5362	3.39156	ENSG00000074047	GLI2	unclassified
1015	5.17878	-1.62641	10.5041	ENSG00000074071	MRPS34	unclassified
1016	4.82732	-0.306715	4.93365	ENSG00000074181	NOTCH3	unclassified
1017	5.15814	-3.07053	12.6174	ENSG00000074201	CLNS1A	unclassified
1018	4.85109	0.505008	4.9452	ENSG00000074211	PPP2R2C	not heteromer
1019	7.21972	-0.572672	12.0177	ENSG00000074266	EED	unclassified
1020	1.29248	0.141669	1.57337	ENSG00000074276	CDHR2	unclassified
1021	2.74593	0.462792	0.655127	ENSG00000074317	SNCB	unclassified
1022	4.49718	0.326908	4.83619	ENSG00000074370	ATP2A3	unclassified
1023	3.08496	0.427237	6.04516	ENSG00000074410	CA12	unclassified
1024	2.29248	0.125284	9.64566	ENSG00000074416	MGLL	unclassified
1025	2.45345	0.399675	9.03923	ENSG00000074527	NTN4	unclassified
1026	3.48864	-1.64932	1.03495	ENSG00000074582	BCS1L	unclassified
1027	3.9915	0.434259	5.93152	ENSG00000074590	NUAK1	not heteromer
1028	3.11441	0.43394	8.9106	ENSG00000074603	DPP8	unclassified
1029	1.79248	0.267974	3.00573	ENSG00000074621	SLC24A1	not heteromer
1030	1.5	0.201701	9.27441	ENSG00000074657	ZNF532	unclassified
1031	4.42118	0.756925	11.3569	ENSG00000074695	LMAN1	not heteromer
1032	1.40368	0.560101	0.649768	ENSG00000074706	IPCEF1	unclassified
1033	3.99718	0.340289	9.14383	ENSG00000074755	ZZEF1	unclassified
1034	6.28493	-2.01174	12.9802	ENSG00000074800	ENO1	unclassified
1035	0.792481	0.332776	6.25597	ENSG00000074855	ANO8	unclassified
1036	1.58496	-0.49916	5.88755	ENSG00000074935	TUBE1	unclassified
1037	1.16096	0.356879	7.67551	ENSG00000074964	ARHGEF10L	unclassified
1038	2	0.266706	1.35124	ENSG00000074966	TXK	not heteromer
1039	1.90368	0.390323	1.40756	ENSG00000075043	KCNQ2	not heteromer
1040	1	0.334603	0.7792	ENSG00000075073	TACR2	not heteromer
1041	4.07741	-1.80258	6.45524	ENSG00000075089	ACTR6	unclassified
1042	4.40689	0.143233	10.8721	ENSG00000075142	SRI	unclassified
1043	4.42587	0.0410198	12.2575	ENSG00000075151	EIF4G3	not heteromer
1044	3.62396	0.119962	17.6707	ENSG00000075188	NUP37	unclassified
1045	0.5	0.516753	8.07569	ENSG00000075213	SEMA3A	unclassified
1046	1.29248	0.259876	13.8442	ENSG00000075223	SEMA3C	unclassified
1047	1.95345	-0.336382	10.5291	ENSG00000075234	TTC38	unclassified
1048	4.67215	-0.3248	11.9479	ENSG00000075239	ACAT1	unclassified
1049	1	0.287514	8.11404	ENSG00000075240	GRAMD4	unclassified
1050	2.83621	0.623137	10.5592	ENSG00000075275	CELSR1	not heteromer
1051	0.5	0.368101	0.297598	ENSG00000075290	WNT8B	not heteromer
1052	6.6496	0.0117011	15.3247	ENSG00000075292	ZNF638	unclassified
1053	0.5	-0.155091	9.20001	ENSG00000075303	SLC25A40	unclassified
1054	3.95345	0.533325	10.6192	ENSG00000075336	TIMM21	unclassified
1055	2.5	0.192077	2.95912	ENSG00000075340	ADD2	not heteromer
1056	0.5	0.366363	0.0411037	ENSG00000075388	FGF4	not heteromer
1057	5.82012	0.680434	9.34981	ENSG00000075391	RASAL2	not heteromer
1058	0.5	-0.249127	5.52171	ENSG00000075399	VPS9D1	unclassified
1059	0.5	0.217514	5.97968	ENSG00000075407	ZNF37A	unclassified
1060	5.51395	0.427169	13.2564	ENSG00000075413	MARK3	not heteromer
1061	2.85022	0.530258	13.6309	ENSG00000075420	FNDC3B	not heteromer
1062	4.92899	0.188084	8.84894	ENSG00000075426	FOSL2	not heteromer
1063	2.66096	0.547083	0.129077	ENSG00000075429	CACNG5	not heteromer
1064	3.92275	0.470623	8.56808	ENSG00000075539	FRYL	unclassified
1065	3.22972	-0.136345	10.3955	ENSG00000075568	TMEM131	not heteromer
1066	5.21523	0.421297	10.7695	ENSG00000075618	FSCN1	unclassified
1067	3.42275	0.514568	6.53577	ENSG00000075643	MOCOS	unclassified
1068	4.0084	0.400595	6.07535	ENSG00000075651	PLD1	unclassified
1069	3.92899	0.140314	0.220215	ENSG00000075673	ATP12A	unclassified
1070	5.0007	-0.623771	10.3829	ENSG00000075702	WDR62	not heteromer
1071	5.32012	0.143826	15.6933	ENSG00000075711	DLG1	not heteromer
1072	6.07121	-1.01418	23.3469	ENSG00000075785	RAB7A	unclassified
1073	6.22264	-2.62731	13.8267	ENSG00000075856	SART3	unclassified
1074	2.5	0.386843	1.90884	ENSG00000075884	ARHGAP15	not heteromer
1075	1.66096	-0.0917017	1.48958	ENSG00000075886	TUBA3D	not heteromer
1076	4.34674	0.282236	0.850806	ENSG00000075891	PAX2	not heteromer
1077	5.23685	0.238236	9.03459	ENSG00000075945	KIFAP3	unclassified
1078	4.08496	0.516289	10.164	ENSG00000075975	MKRN2	not heteromer
1079	6.34281	-1.80417	10.6943	ENSG00000076003	MCM6	unclassified
1080	2.74593	0.503489	4.05691	ENSG00000076067	RBMS2	not heteromer
1081	3.74593	0.033531	12.8836	ENSG00000076108	BAZ2A	unclassified
1082	5.18097	-1.82172	11.5234	ENSG00000076201	PTPN23	unclassified
1083	6.9332	0.113043	12.0791	ENSG00000076242	MLH1	unclassified
1084	3.16096	-0.148934	14.1807	ENSG00000076248	UNG	unclassified
1085	5.10473	0.325977	8.04417	ENSG00000076321	KLHL20	unclassified
1086	2.16096	0.244406	0.856353	ENSG00000076344	RGS11	unclassified
1087	0.792481	-0.258463	2.96407	ENSG00000076351	SLC46A1	unclassified
1088	3.88078	0.248879	5.24647	ENSG00000076356	PLXNA2	not heteromer
1089	4.44741	0.357257	13.9639	ENSG00000076513	ANKRD13A	not heteromer
1090	3.35022	0.417305	2.67465	ENSG00000076555	ACACB	unclassified
1091	5.86226	-0.273899	7.61246	ENSG00000076604	TRAF4	unclassified
1092	4.43518	0.0900966	3.08249	ENSG00000076641	PAG1	unclassified
1093	4.56206	-0.849493	7.59081	ENSG00000076650	GPATCH1	unclassified
1094	2.08496	0.270808	4.70217	ENSG00000076662	ICAM3	unclassified
1095	3.83621	0.358183	14.5478	ENSG00000076685	NT5C2	not heteromer
1096	3.39068	0.557972	7.217	ENSG00000076706	MCAM	unclassified
1097	4.0222	0.510732	4.72584	ENSG00000076716	GPC4	unclassified
1098	1.95345	0.600022	3.11917	ENSG00000076770	MBNL3	not heteromer
1099	4.01118	0.408479	4.94708	ENSG00000076826	CAMSAP3	not heteromer
1100	3.66993	0.360986	5.76324	ENSG00000076864	RAP1GAP	not heteromer
1101	5.1204	-2.64727	12.7698	ENSG00000076924	XAB2	unclassified
1102	4.2539	0.117909	9.45239	ENSG00000076928	ARHGEF1	not heteromer
1103	4.90689	-0.134297	11.0968	ENSG00000076984	MAP2K7	unclassified
1104	2.32193	0.240031	0.29759	ENSG00000077009	NMRK2	not heteromer
1105	4.69937	0.507647	2.0547	ENSG00000077063	CTTNBP2	unclassified
1106	3.98864	0.29136	0.338499	ENSG00000077080	ACTL6B	unclassified
1107	3.84674	0.513367	1.9629	ENSG00000077092	RARB	unclassified
1108	3.5222	0.0947662	9.39825	ENSG00000077147	TM9SF3	unclassified
1109	6.18316	-0.30168	12.2321	ENSG00000077150	NFKB2	unclassified
1110	4.22561	-0.294189	13.0966	ENSG00000077152	UBE2T	unclassified
1111	5.58496	-2.49043	11.8792	ENSG00000077235	GTF3C1	unclassified
1112	4.26374	0.376807	10.6623	ENSG00000077238	IL4R	unclassified
1113	4.50701	0.220511	11.8668	ENSG00000077254	USP33	unclassified
1114	2.74593	-0.298097	2.24687	ENSG00000077264	PAK3	not heteromer
1115	3.1427	0.602771	0.612426	ENSG00000077274	CAPN6	unclassified
1116	4.42587	0.748857	0.151142	ENSG00000077279	DCX	unclassified
1117	5.80459	-0.392954	20.3615	ENSG00000077312	SNRPA	unclassified
1118	1	0.349287	0.429574	ENSG00000077327	SPAG6	unclassified
1119	5.53338	-2.6685	12.9799	ENSG00000077348	EXOSC5	unclassified
1120	4.33621	-1.86423	11.6762	ENSG00000077380	DYNC1I2	unclassified
1121	2.5222	0.560631	2.87287	ENSG00000077420	APBB1IP	not heteromer
1122	3.89068	0.393257	5.28363	ENSG00000077458	FAM76B	unclassified
1123	5.56335	0.505245	9.76351	ENSG00000077463	SIRT6	unclassified
1124	0.5	0.693774	0.926286	ENSG00000077498	TYR	unclassified
1125	6.01809	0.307948	0.975969	ENSG00000077522	ACTN2	not heteromer
1126	5.90468	-2.91314	12.5541	ENSG00000077549	CAPZB	unclassified
1127	1.40368	0.256875	5.91602	ENSG00000077585	GPR137B	unclassified
1128	1.16096	0.540266	2.34652	ENSG00000077616	NAALAD2	not heteromer
1129	3.87744	0.109481	13.2524	ENSG00000077684	JADE1	not heteromer
1130	1.29248	0.526372	8.08798	ENSG00000077713	SLC25A43	unclassified
1131	5.84128	0.464973	13.9623	ENSG00000077721	UBE2A	unclassified
1132	6.05622	0.272824	7.3271	ENSG00000077782	FGFR1	unclassified
1133	4.92275	0.341998	0.342533	ENSG00000077800	FKBP6	unclassified
1134	1.95345	0.390693	1.18326	ENSG00000077935	SMC1B	unclassified
1135	5.27921	0.403937	10.0488	ENSG00000077942	FBLN1	not heteromer
1136	2.58496	0.286915	0.725085	ENSG00000077943	ITGA8	not heteromer
1137	2.08496	0.335823	2.03942	ENSG00000077984	CST7	unclassified
1138	4.05164	0.592621	5.9217	ENSG00000078018	MAP2	not heteromer
1139	5.59491	0.532139	3.86152	ENSG00000078043	PIAS2	not heteromer
1140	4.50701	0.392545	2.27235	ENSG00000078053	AMPH	unclassified
1141	6.57741	0.131174	15.7054	ENSG00000078061	ARAF	unclassified
1142	4.2539	0.361176	12.6794	ENSG00000078070	MCCC1	unclassified
1143	3.51118	0.391118	3.19387	ENSG00000078081	LAMP3	unclassified
1144	3.56464	0.637176	3.86547	ENSG00000078098	FAP	not heteromer
1145	4.55295	0.306458	5.51509	ENSG00000078114	NEBL	not heteromer
1146	1	0.60526	4.50167	ENSG00000078124	ACER3	unclassified
1147	5.51395	-0.697358	9.82704	ENSG00000078140	UBE2K	unclassified
1148	4.68969	-1.51541	7.54043	ENSG00000078142	PIK3C3	unclassified
1149	2.79248	0.0941817	4.29389	ENSG00000078177	N4BP2	unclassified
1150	3.29248	0.345939	9.10975	ENSG00000078269	SYNJ2	unclassified
1151	0.792481	0.680743	0.911086	ENSG00000078295	ADCY2	unclassified
1152	4.40368	0.113191	26.3898	ENSG00000078304	PPP2R5C	not heteromer
1153	5.86989	0.0531096	12.4799	ENSG00000078369	GNB1	not heteromer
1154	2.32193	0.469002	5.71637	ENSG00000078401	EDN1	unclassified
1155	3.66096	0.547448	10.6273	ENSG00000078403	MLLT10	unclassified
1156	2.08496	0.509987	1.94065	ENSG00000078487	ZCWPW1	unclassified
1157	0.5	0.310251	0.272363	ENSG00000078549	ADCYAP1R1	unclassified
1158	0.5	0.419094	0.396469	ENSG00000078579	FGF20	not heteromer
1159	2.45345	0.559885	1.49383	ENSG00000078596	ITM2A	unclassified
1160	4.89721	-0.132249	13.8815	ENSG00000078668	VDAC3	not heteromer
1161	7.46069	-0.259653	12.765	ENSG00000078674	PCM1	unclassified
1162	4.5736	0.486334	8.26508	ENSG00000078699	CBFA2T2	not heteromer
1163	3.72561	0.480715	0.674407	ENSG00000078725	BRINP1	unclassified
1164	6.22302	0.36701	10.0695	ENSG00000078747	ITCH	not heteromer
1165	1.16096	0.451135	0.0490725	ENSG00000078795	PKD2L2	not heteromer
1166	1.29248	0.303031	6.47467	ENSG00000078804	TP53INP2	not heteromer
1167	5.55164	0.154047	13.908	ENSG00000078808	SDF4	unclassified
1168	3.32193	-0.398574	1.95289	ENSG00000078814	MYH7B	unclassified
1169	1.29248	0.275306	0.097828	ENSG00000078898	BPIFB2	unclassified
1170	5.66742	0.466488	2.51077	ENSG00000078900	TP73	not heteromer
1171	5.90689	0.449289	10.2872	ENSG00000078902	TOLLIP	unclassified
1172	6.43518	0.53874	9.05294	ENSG00000078967	UBE2D4	unclassified
1173	5.12633	0.431911	0.598915	ENSG00000079102	RUNX1T1	not heteromer
1174	5.41684	-1.67947	11.2974	ENSG00000079134	THOC1	unclassified
1175	3.06464	0.551745	6.61679	ENSG00000079150	FKBP7	unclassified
1176	5.23888	0.382799	4.04372	ENSG00000079156	OSBPL6	not heteromer
1177	2.58496	0.430671	5.97956	ENSG00000079215	SLC1A3	not heteromer
1178	7.01925	-2.39697	13.5099	ENSG00000079246	XRCC5	unclassified
1179	3.85712	0.532866	5.48877	ENSG00000079257	LXN	unclassified
1180	3.45943	0.370625	12.5741	ENSG00000079332	SAR1A	not heteromer
1181	2.66096	0.61702	3.53061	ENSG00000079337	RAPGEF3	unclassified
1182	3.37744	0.465974	3.62497	ENSG00000079385	CEACAM1	unclassified
1183	4.1496	-0.619187	9.04825	ENSG00000079387	SENP1	unclassified
1184	3.11441	0.284728	0.3065	ENSG00000079393	DUSP13	unclassified
1185	4.04373	0.17993	11.5371	ENSG00000079432	CIC	unclassified
1186	2.37744	0.0216677	2.89142	ENSG00000079435	LIPE	unclassified
1187	4.60837	0.11241	13.0183	ENSG00000079459	FDFT1	unclassified
1188	5.09615	0.19694	14.3658	ENSG00000079462	PAFAH1B3	not heteromer
1189	1.66096	0.0613556	4.28308	ENSG00000079482	OPHN1	not heteromer
1190	2.08496	0.573824	0.0432835	ENSG00000079557	AFM	unclassified
1191	4.79436	-0.312125	18.6885	ENSG00000079616	KIF22	unclassified
1192	2.76178	0.592442	0.599655	ENSG00000079689	SCGN	unclassified
1193	3.40368	0.517769	20.8017	ENSG00000079739	PGM1	not heteromer
1194	5.75489	-1.0703	11.1617	ENSG00000079785	DDX1	unclassified
1195	6.3598	-2.58739	18.0246	ENSG00000079805	DNM2	not heteromer
1196	4.84674	0.377667	14.6641	ENSG00000079819	EPB41L2	not heteromer
1197	3.08496	0.470877	0.692507	ENSG00000079841	RIMS1	unclassified
1198	3.82193	0.533619	4.12413	ENSG00000079931	MOXD1	unclassified
1199	5.1496	0.439173	8.99556	ENSG00000079950	STX7	not heteromer
1200	1.79248	-0.202671	4.82417	ENSG00000079974	RABL2B	not heteromer
1201	6.51118	-0.186829	12.4351	ENSG00000079999	KEAP1	unclassified
1202	1.16096	0.259464	1.72448	ENSG00000080007	DDX43	not heteromer
1203	3.7047	0.0433424	4.43187	ENSG00000080031	PTPRH	unclassified
1204	1.5	0.547203	1.18353	ENSG00000080166	DCT	unclassified
1205	1	0.427699	14.1781	ENSG00000080189	SLC35C2	unclassified
1206	2.56464	0.625355	6.14078	ENSG00000080200	CRYBG3	unclassified
1207	1	0.586633	1.70274	ENSG00000080224	EPHA6	unclassified
1208	1.90368	0.196239	0.562388	ENSG00000080293	SCTR	unclassified
1209	4.95495	0.611329	3.09422	ENSG00000080298	RFX3	not heteromer
1210	6.20747	-0.513743	10.347	ENSG00000080345	RIF1	unclassified
1211	4.16546	0.0566118	7.22208	ENSG00000080371	RAB21	unclassified
1212	1.29248	0.475355	1.90111	ENSG00000080493	SLC4A4	unclassified
1213	5.75439	0.56026	9.02146	ENSG00000080503	SMARCA2	unclassified
1214	2.69616	0.493689	7.69556	ENSG00000080546	SESN1	not heteromer
1215	5.22561	0.110268	4.04805	ENSG00000080561	MID2	unclassified
1216	2.79248	0.564791	0.0156476	ENSG00000080572	PIH1D3	unclassified
1217	1.90368	0.303338	0.297103	ENSG00000080618	CPB2	unclassified
1218	3.40368	0.60225	0.635621	ENSG00000080644	CHRNA3	unclassified
1219	2.16096	0.559595	1.09957	ENSG00000080709	KCNN2	not heteromer
1220	3.53841	-0.13619	9.73429	ENSG00000080802	CNOT4	unclassified
1221	5.82193	-0.0314555	11.3929	ENSG00000080815	PSEN1	not heteromer
1222	3.37744	-0.145042	4.70918	ENSG00000080823	MOK	unclassified
1223	8.56244	0.230296	12.546	ENSG00000080824	HSP90AA1	heteromer
1224	5.69964	0.435888	3.91299	ENSG00000080839	RBL1	not heteromer
1225	3.66096	0.201378	7.63467	ENSG00000080845	DLGAP4	unclassified
1226	5.82553	-3.07017	16.0414	ENSG00000080986	NDC80	unclassified
1227	3.29248	0.39333	6.53597	ENSG00000081014	AP4E1	unclassified
1228	3.77729	0.46224	5.69857	ENSG00000081019	RSBN1	unclassified
1229	3.91645	0.475842	5.7153	ENSG00000081026	MAGI3	not heteromer
1230	2.29248	0.262431	4.65477	ENSG00000081041	CXCL2	not heteromer
1231	3.5222	0.561814	1.77518	ENSG00000081051	AFP	unclassified
1232	0.792481	0.513217	2.11734	ENSG00000081052	COL4A4	not heteromer
1233	2.45345	-0.145963	3.81432	ENSG00000081059	TCF7	not heteromer
1234	1.85022	0.438419	7.72411	ENSG00000081087	OSTM1	unclassified
1235	1.29248	0.235747	0.525984	ENSG00000081138	CDH7	not heteromer
1236	2.85022	-0.336518	11.4628	ENSG00000081154	PCNP	unclassified
1237	3.66096	0.400998	8.48269	ENSG00000081177	EXD2	unclassified
1238	2.16096	0.50017	4.42042	ENSG00000081181	ARG2	unclassified
1239	4.46241	0.238852	5.44312	ENSG00000081189	MEF2C	not heteromer
1240	2.26178	0.0942741	1.07968	ENSG00000081237	PTPRC	unclassified
1241	1.79248	-0.0790385	0.144275	ENSG00000081248	CACNA1S	not heteromer
1242	4.28493	0.341136	2.77021	ENSG00000081277	PKP1	unclassified
1243	5.71888	-0.577794	6.31179	ENSG00000081307	UBA5	unclassified
1244	2.76178	0.342138	6.50845	ENSG00000081320	STK17B	unclassified
1245	4.44285	0.0795743	7.83273	ENSG00000081377	CDC14B	unclassified
1246	3.05426	-0.333971	4.11296	ENSG00000081386	ZNF510	unclassified
1247	4.53841	0.0823515	0.808448	ENSG00000081479	LRP2	unclassified
1248	2.62396	-0.140041	9.92515	ENSG00000081692	JMJD4	unclassified
1249	4.57994	0.0975342	13.8112	ENSG00000081721	DUSP12	unclassified
1250	1	0.576545	12.1415	ENSG00000081760	AACS	unclassified
1251	3.68316	0.416552	2.98739	ENSG00000081803	CADPS2	unclassified
1252	4.28493	0.476636	9.46558	ENSG00000081870	HSPB11	unclassified
1253	4.83886	0.37692	6.26736	ENSG00000081913	PHLPP1	unclassified
1254	1.58496	0.527758	7.58035	ENSG00000081923	ATP8B1	unclassified
1255	2	-0.0305083	1.69067	ENSG00000081985	IL12RB2	unclassified
1256	4.37744	0.25335	3.41888	ENSG00000082014	SMARCD3	not heteromer
1257	3.1427	-1.73193	26.2442	ENSG00000082068	WDR70	unclassified
1258	0.5	0.265272	1.86084	ENSG00000082126	MPP4	unclassified
1259	3.11441	0.389112	8.60841	ENSG00000082146	STRADB	not heteromer
1260	4.42899	0.528963	9.65288	ENSG00000082153	BZW1	unclassified
1261	4.66096	0.523216	0.218757	ENSG00000082175	PGR	unclassified
1262	3.29248	0.183839	10.1527	ENSG00000082212	ME2	unclassified
1263	2.08496	0.432629	9.28375	ENSG00000082213	C5orf22	unclassified
1264	3.52764	-0.0555621	10.7896	ENSG00000082258	CCNT2	not heteromer
1265	2.45345	0.520665	6.37985	ENSG00000082269	FAM135A	not heteromer
1266	0.5	0.528692	1.09101	ENSG00000082293	COL19A1	unclassified
1267	6.47564	0.262428	3.46904	ENSG00000082397	EPB41L3	not heteromer
1268	4.05426	0.452424	6.90061	ENSG00000082438	COBLL1	unclassified
1269	4.85712	0.734086	7.9661	ENSG00000082458	DLG3	not heteromer
1270	1.90368	0.335032	3.87483	ENSG00000082497	SERTAD4	unclassified
1271	5.46574	0.3203	6.77896	ENSG00000082512	TRAF5	not heteromer
1272	4.03841	-0.852276	9.87727	ENSG00000082515	MRPL22	unclassified
1273	5.12396	-2.85825	9.45996	ENSG00000082516	GEMIN5	unclassified
1274	3.45943	0.444954	0.221335	ENSG00000082556	OPRK1	unclassified
1275	4.05426	0.315965	12.1286	ENSG00000082641	NFE2L1	not heteromer
1276	3.16096	0.169443	0.526368	ENSG00000082684	SEMA5B	not heteromer
1277	7.99863	0.446641	18.224	ENSG00000082701	GSK3B	unclassified
1278	4.83886	-0.27269	10.4714	ENSG00000082781	ITGB5	unclassified
1279	2.74593	0.330423	9.95643	ENSG00000082805	ERC1	not heteromer
1280	7.97564	-3.46619	14.1207	ENSG00000082898	XPO1	unclassified
1281	4.2047	0.536097	10.4567	ENSG00000082996	RNF13	not heteromer
1282	1.40368	0.64597	0.501351	ENSG00000083067	TRPM3	unclassified
1283	5.25191	-0.707021	8.98439	ENSG00000083093	PALB2	unclassified
1284	3.0222	-0.0301838	8.42708	ENSG00000083099	LYRM2	unclassified
1285	3.30735	0.0548626	11.3933	ENSG00000083123	BCKDHB	unclassified
1286	4.0084	0.164344	8.50826	ENSG00000083168	KAT6A	unclassified
1287	4.72561	0.370973	4.28634	ENSG00000083290	ULK2	not heteromer
1288	2.08496	0.0859972	5.98439	ENSG00000083307	GRHL2	not heteromer
1289	5.1204	-0.319784	13.8219	ENSG00000083312	TNPO1	not heteromer
1290	5.06529	0.319962	12.5377	ENSG00000083444	PLOD1	not heteromer
1291	1.29248	0.434482	8.92667	ENSG00000083457	ITGAE	unclassified
1292	5.39354	-2.61227	8.18766	ENSG00000083520	DIS3	unclassified
1293	5.0222	0.296221	9.97471	ENSG00000083535	PIBF1	unclassified
1294	3.87744	0.367446	7.05289	ENSG00000083544	TDRD3	unclassified
1295	4.8741	0.228327	8.55716	ENSG00000083642	PDS5B	not heteromer
1296	4.39395	0.193428	10.7881	ENSG00000083720	OXCT1	heteromer
1297	4.22147	-0.355084	8.4404	ENSG00000083750	RRAGB	not heteromer
1298	1.58496	0.363137	0.115614	ENSG00000083782	EPYC	unclassified
1299	7.03001	0.202436	7.82209	ENSG00000083799	CYLD	unclassified
1300	0.5	-0.0546793	3.97571	ENSG00000083807	SLC27A5	unclassified
1301	2.72972	0.210169	2.97106	ENSG00000083812	ZNF324	not heteromer
1302	1.29248	-0.155981	2.0083	ENSG00000083814	ZNF671	unclassified
1303	1.5	0.265023	4.58788	ENSG00000083817	ZNF416	unclassified
1304	3.39721	0.191268	4.97797	ENSG00000083838	ZNF446	unclassified
1305	2.79248	0.596469	3.53596	ENSG00000083844	ZNF264	not heteromer
1306	5.44209	-2.52414	9.3489	ENSG00000083845	RPS5	unclassified
1307	4.21313	0.54342	10.8554	ENSG00000083857	FAT1	not heteromer
1308	2.98864	-1.14173	9.22863	ENSG00000083896	YTHDC1	unclassified
1309	4.36566	0.588088	10.1117	ENSG00000083937	CHMP2B	unclassified
1310	4.22561	0.474738	10.4916	ENSG00000084070	SMAP2	not heteromer
1311	5.41407	-1.43897	11.5977	ENSG00000084072	PPIE	unclassified
1312	3.59984	0.407401	11.1461	ENSG00000084073	ZMPSTE24	unclassified
1313	3.79248	-1.20739	13.4484	ENSG00000084090	STARD7	unclassified
1314	4.39068	-0.310299	8.76556	ENSG00000084092	NOA1	unclassified
1315	4.58245	-0.0877731	7.72576	ENSG00000084093	REST	unclassified
1316	2.60473	0.411366	1.18882	ENSG00000084110	HAL	unclassified
1317	4.05164	0.22707	10.2409	ENSG00000084112	SSH1	not heteromer
1318	5.41486	0.0931907	10.6536	ENSG00000084207	GSTP1	unclassified
1319	4.53841	0.516803	13.2741	ENSG00000084234	APLP2	not heteromer
1320	5.12515	-1.55868	13.6	ENSG00000084463	WBP11	unclassified
1321	5.87493	-2.90653	17.4341	ENSG00000084623	EIF3I	unclassified
1322	0.792481	0.651458	5.8995	ENSG00000084636	COL16A1	unclassified
1323	6.14097	0.376654	12.7319	ENSG00000084652	TXLNA	heteromer
1324	4.7338	0.51926	0.28282	ENSG00000084674	APOB	unclassified
1325	5.35712	0.278053	7.18378	ENSG00000084676	NCOA1	not heteromer
1326	1.29248	-0.568152	12.8051	ENSG00000084693	AGBL5	unclassified
1327	2	0.239215	0.650968	ENSG00000084710	EFR3B	unclassified
1328	3.43518	0.145499	6.6726	ENSG00000084731	KIF3C	unclassified
1329	5.22766	-0.556781	14.0029	ENSG00000084733	RAB10	unclassified
1330	2.08496	0.419114	1.07079	ENSG00000084734	GCKR	unclassified
1331	6.26239	0.153863	14.68	ENSG00000084754	HADHA	unclassified
1332	4.59984	-0.288021	9.48392	ENSG00000084764	MAPRE3	not heteromer
1333	6.09984	-1.24957	11.934	ENSG00000084774	CAD	unclassified
1334	4.05426	0.142848	9.43529	ENSG00000085117	CD82	unclassified
1335	3.62396	-0.390306	4.7134	ENSG00000085185	BCORL1	not heteromer
1336	5.47272	0.262368	5.25847	ENSG00000085224	ATRX	unclassified
1337	1.29248	0.123835	13.2083	ENSG00000085231	TAF9	unclassified
1338	2.83621	0.306103	0.0469727	ENSG00000085265	FCN1	not heteromer
1339	1.95345	0.256511	8.97711	ENSG00000085274	MYNN	unclassified
1340	4.1427	0.440261	5.37673	ENSG00000085276	MECOM	not heteromer
1341	4.03841	0.424231	10.0256	ENSG00000085365	SCAMP1	unclassified
1342	3.22972	0.174084	13.2786	ENSG00000085377	PREP	unclassified
1343	3.40368	0.35674	6.23553	ENSG00000085382	HACE1	unclassified
1344	4.99718	-2.58539	10.7172	ENSG00000085415	SEH1L	unclassified
1345	3.16096	0.107299	6.9984	ENSG00000085433	WDR47	unclassified
1346	2.91645	-0.0624252	11.0313	ENSG00000085449	WDFY1	unclassified
1347	1.29248	-0.344847	1.80932	ENSG00000085465	OVGP1	unclassified
1348	2.29248	0.303574	10.7279	ENSG00000085491	SLC25A24	not heteromer
1349	4.86989	0.32816	10.4291	ENSG00000085511	MAP3K4	unclassified
1350	1	0.440864	4.67982	ENSG00000085552	IGSF9	unclassified
1351	3.58496	0.358608	2.07787	ENSG00000085563	ABCB1	not heteromer
1352	1.58496	0.310933	8.78511	ENSG00000085644	ZNF213	unclassified
1353	3.61441	0.043637	12.686	ENSG00000085662	AKR1B1	unclassified
1354	4.59984	0.0700471	12.9724	ENSG00000085719	CPNE3	unclassified
1355	2.16096	-1.77326	12.1668	ENSG00000085721	RRN3	unclassified
1356	5.80274	-0.21081	30.6885	ENSG00000085733	CTTN	unclassified
1357	2.66096	0.16709	1.86524	ENSG00000085741	WNT11	unclassified
1358	4.20893	-0.337593	22.7907	ENSG00000085760	MTIF2	unclassified
1359	2.79248	0.370024	10.6763	ENSG00000085788	DDHD2	not heteromer
1360	0.5	0.25284	5.01228	ENSG00000085831	TTC39A	not heteromer
1361	6.18343	0.357722	9.87336	ENSG00000085832	EPS15	not heteromer
1362	4.91645	-1.61257	10.8052	ENSG00000085840	ORC1	unclassified
1363	1.29248	0.109017	9.81562	ENSG00000085871	MGST2	not heteromer
1364	2.82193	0.39837	11.198	ENSG00000085978	ATG16L1	not heteromer
1365	1	0.20894	11.4683	ENSG00000085982	USP40	unclassified
1366	3.72561	0.282238	14.8242	ENSG00000085998	POMGNT1	unclassified
1367	2.40368	-0.449589	16.0463	ENSG00000085999	RAD54L	unclassified
1368	4.28112	0.0367505	14.9612	ENSG00000086015	MAST2	not heteromer
1369	6.85373	-0.600562	15.559	ENSG00000086061	DNAJA1	heteromer
1370	2.76178	0.274629	11.5602	ENSG00000086062	B4GALT1	unclassified
1371	4.85022	-1.43496	13.2599	ENSG00000086065	CHMP5	unclassified
1372	3.67878	-0.288678	13.6216	ENSG00000086102	NFX1	unclassified
1373	4.99859	-1.96555	9.69096	ENSG00000086189	DIMT1	unclassified
1374	1.79248	0.000911351	0.790338	ENSG00000086205	FOLH1	not heteromer
1375	3.85022	0.273472	11.5532	ENSG00000086232	EIF2AK1	unclassified
1376	1.29248	0.455416	8.7778	ENSG00000086300	SNX10	unclassified
1377	4.03841	-0.522413	11.7808	ENSG00000086475	SEPHS1	unclassified
1378	5.21836	-1.6872	13.6854	ENSG00000086504	MRPL28	unclassified
1379	1.58496	0.381798	1.3783	ENSG00000086506	HBQ1	unclassified
1380	1.79248	0.260719	12.2824	ENSG00000086544	ITPKC	not heteromer
1381	4.49292	-2.92543	12.575	ENSG00000086589	RBM22	unclassified
1382	4.69616	-1.9642	9.38251	ENSG00000086598	TMED2	unclassified
1383	2.40368	0.00874608	24.1695	ENSG00000086666	ZFAND6	unclassified
1384	0.792481	0.693285	2.82717	ENSG00000086696	HSD17B2	unclassified
1385	4.20893	0.639551	11.6284	ENSG00000086712	TXLNG	not heteromer
1386	5.55328	0.917439	0.537896	ENSG00000086717	PPEF1	unclassified
1387	1.16096	-0.246304	2.54597	ENSG00000086730	LAT2	unclassified
1388	7.18419	-2.92247	6.25615	ENSG00000086758	HUWE1	unclassified
1389	4.77345	-0.580465	9.78066	ENSG00000086827	ZW10	unclassified
1390	2.95345	0.385663	0.560414	ENSG00000086967	MYBPC2	not heteromer
1391	2.45345	0.3125	10.4666	ENSG00000087008	ACOX3	unclassified
1392	2.76178	0.624484	11.3827	ENSG00000087053	MTMR2	not heteromer
1393	5.8262	-0.109752	13.4675	ENSG00000087074	PPP1R15A	unclassified
1394	3.83621	0.399744	2.62008	ENSG00000087076	HSD17B14	unclassified
1395	6.89196	-0.70617	15.927	ENSG00000087077	TRIP6	unclassified
1396	0.792481	-0.00178765	1.71735	ENSG00000087085	ACHE	unclassified
1397	4.95794	-0.449278	9.37688	ENSG00000087086	FTL	not heteromer
1398	5.43672	-1.49509	14.9927	ENSG00000087087	SRRT	unclassified
1399	5.5222	0.577913	12.276	ENSG00000087088	BAX	unclassified
1400	5.45532	0.58698	9.689	ENSG00000087095	NLK	unclassified
1401	4.35712	-0.225154	12.6636	ENSG00000087111	PIGS	unclassified
1402	2.12396	0.421581	3.05722	ENSG00000087116	ADAMTS2	not heteromer
1403	3.92587	-0.457806	17.3668	ENSG00000087152	ATXN7L3	unclassified
1404	0.792481	-1.67919	12.505	ENSG00000087157	PGS1	unclassified
1405	6.82592	-3.09714	1.3281	ENSG00000087191	PSMC5	unclassified
1406	5.7292	-0.219093	12.6893	ENSG00000087206	UIMC1	unclassified
1407	2	0.158549	0.394469	ENSG00000087237	CETP	unclassified
1408	4.52764	0.330584	4.69957	ENSG00000087245	MMP2	not heteromer
1409	1.58496	0.332896	0.608741	ENSG00000087250	MT3	unclassified
1410	3.98864	0.38364	1.99906	ENSG00000087258	GNAO1	unclassified
1411	0.792481	-0.0803633	11.2036	ENSG00000087263	OGFOD1	unclassified
1412	4.35368	0.193007	7.48967	ENSG00000087266	SH3BP2	unclassified
1413	3.72561	-2.84976	15.8143	ENSG00000087269	NOP14	unclassified
1414	4.48289	0.358913	17.2714	ENSG00000087274	ADD1	not heteromer
1415	3.24593	0.546951	9.29642	ENSG00000087299	L2HGDH	unclassified
1416	3.32193	0.386874	4.83785	ENSG00000087301	TXNDC16	unclassified
1417	3.39068	0.427965	3.94772	ENSG00000087303	NID2	not heteromer
1418	4.99718	0.231424	8.19062	ENSG00000087338	GMCL1	unclassified
1419	4.66658	0.370427	5.95976	ENSG00000087448	KLHL42	unclassified
1420	5.47855	0.280396	10.0107	ENSG00000087460	GNAS	not heteromer
1421	7.35149	-1.78328	12.4038	ENSG00000087470	DNM1L	unclassified
1422	1.95345	0.435752	5.85275	ENSG00000087494	PTHLH	unclassified
1423	4.77921	0.0777955	1.96386	ENSG00000087495	PHACTR3	unclassified
1424	3.11441	0.424659	8.25366	ENSG00000087502	ERGIC2	unclassified
1425	5.0222	-0.0355775	5.91633	ENSG00000087510	TFAP2C	not heteromer
1426	7.35967	-2.31383	10.6099	ENSG00000087586	AURKA	unclassified
1427	1.58496	0.113076	0.446511	ENSG00000087589	CASS4	not heteromer
1428	2.5	0.539451	11.175	ENSG00000087842	PIR	unclassified
1429	2.19616	0.346311	1.78794	ENSG00000087884	AAMDC	unclassified
1430	2.69616	0.147648	9.44031	ENSG00000087995	METTL2A	not heteromer
1431	3.19616	-0.063629	3.04595	ENSG00000088002	SULT2B1	unclassified
1432	2.16096	0.0597051	10.4897	ENSG00000088035	ALG6	unclassified
1433	2.5222	-1.84195	1.76442	ENSG00000088038	CNOT3	unclassified
1434	2.6427	0.532602	6.18999	ENSG00000088179	PTPN4	unclassified
1435	5.02356	-2.30909	13.4645	ENSG00000088205	DDX18	unclassified
1436	3.42899	-0.125191	10.8556	ENSG00000088256	GNA11	not heteromer
1437	2.08496	-0.396763	5.77982	ENSG00000088280	ASAP3	not heteromer
1438	5.38739	0.305399	8.21912	ENSG00000088305	DNMT3B	unclassified
1439	1.16096	0.179646	0.237389	ENSG00000088320	REM1	not heteromer
1440	4.52764	-2.04842	12.2344	ENSG00000088325	TPX2	unclassified
1441	4.35022	-3.11338	12.8278	ENSG00000088356	PDRG1	unclassified
1442	4.13339	0.332015	10.2236	ENSG00000088367	EPB41L1	not heteromer
1443	3.01118	0.49576	1.08454	ENSG00000088386	SLC15A1	unclassified
1444	3.40368	0.452655	8.95023	ENSG00000088387	DOCK9	not heteromer
1445	1.5	0.384512	23.3047	ENSG00000088448	ANKRD10	unclassified
1446	2.08496	0.333674	9.28798	ENSG00000088451	TGDS	unclassified
1447	3.13339	0.362481	0.958141	ENSG00000088538	DOCK3	not heteromer
1448	0.792481	0.328136	3.95529	ENSG00000088726	TMEM40	unclassified
1449	3.04373	0.35689	0.334785	ENSG00000088727	KIF9	unclassified
1450	2	0.462729	1.80561	ENSG00000088756	ARHGAP28	unclassified
1451	1.29248	-1.18149	9.40929	ENSG00000088766	CRLS1	unclassified
1452	2.45345	0.63622	0.00228215	ENSG00000088782	DEFB127	unclassified
1453	4.99363	0.541448	8.10068	ENSG00000088808	PPP1R13B	not heteromer
1454	2.16096	-0.0776518	11.398	ENSG00000088812	ATRN	not heteromer
1455	2	0.329941	9.4958	ENSG00000088826	SMOX	unclassified
1456	4.27921	-0.0480038	11.9081	ENSG00000088832	FKBP1A	not heteromer
1457	1.29248	0.182343	5.37817	ENSG00000088854	C20orf194	unclassified
1458	1.5	0.346995	3.65597	ENSG00000088881	EBF4	not heteromer
1459	1	0.424471	1.58227	ENSG00000088882	CPXM1	not heteromer
1460	5.93518	0.510742	9.22452	ENSG00000088888	MAVS	unclassified
1461	2.45345	0.214343	4.88297	ENSG00000088899	LZTS3	not heteromer
1462	2.19616	0.478097	0.0777957	ENSG00000088926	F11	not heteromer
1463	5.70945	-2.39528	14.0004	ENSG00000088930	XRN2	unclassified
1464	6.98739	-0.763025	4.08321	ENSG00000088986	DYNLL1	unclassified
1465	2.98864	0.533918	4.72012	ENSG00000088992	TESC	unclassified
1466	6.42176	-3.08374	1.56429	ENSG00000089009	RPL6	unclassified
1467	1.5	0.468782	0.364045	ENSG00000089012	SIRPG	not heteromer
1468	4.16993	0.148722	16.9975	ENSG00000089022	MAPKAPK5	unclassified
1469	2.58496	0.223395	1.40994	ENSG00000089041	P2RX7	unclassified
1470	3.77345	-2.50913	14.5384	ENSG00000089048	ESF1	unclassified
1471	1.66096	0.424726	6.81338	ENSG00000089050	RBBP9	unclassified
1472	5.15246	-1.64058	8.96973	ENSG00000089053	ANAPC5	unclassified
1473	1.5	0.289089	9.58658	ENSG00000089057	SLC23A2	not heteromer
1474	3.24593	-0.119729	14.0128	ENSG00000089063	TMEM230	unclassified
1475	2.16096	0.614436	2.69593	ENSG00000089091	DZANK1	unclassified
1476	3.95345	-0.0266173	7.38383	ENSG00000089094	KDM2B	not heteromer
1477	0.792481	0.074525	9.25252	ENSG00000089123	TASP1	unclassified
1478	2.69616	0.397716	7.04491	ENSG00000089127	OAS1	unclassified
1479	6.13748	-3.17375	3.85811	ENSG00000089157	RPLP0	unclassified
1480	5.72766	-0.212137	14.96	ENSG00000089159	PXN	not heteromer
1481	5.01809	0.211698	2.25551	ENSG00000089163	SIRT4	unclassified
1482	2.79248	0.255953	0.260079	ENSG00000089169	RPH3A	not heteromer
1483	1.79248	0.114087	7.688	ENSG00000089177	KIF16B	unclassified
1484	3.63339	-0.880238	11.0671	ENSG00000089195	TRMT6	unclassified
1485	4.95345	0.304549	1.67798	ENSG00000089199	CHGB	unclassified
1486	4.38574	0.252695	13.2198	ENSG00000089220	PEBP1	unclassified
1487	2.19616	-0.105775	0.191949	ENSG00000089225	TBX5	not heteromer
1488	5.44741	-0.236196	8.78362	ENSG00000089234	BRAP	unclassified
1489	4.37744	0.398352	11.1648	ENSG00000089248	ERP29	unclassified
1490	2.85022	0.299519	0.500011	ENSG00000089250	NOS1	not heteromer
1491	7.1427	-0.0404025	10.0986	ENSG00000089280	FUS	unclassified
1492	4.70893	-1.05644	11.7992	ENSG00000089289	IGBP1	unclassified
1493	3.01118	0.409724	8.62905	ENSG00000089335	ZNF302	unclassified
1494	4.06464	0.187709	16.3809	ENSG00000089351	GRAMD1A	unclassified
1495	2.98864	0.35323	8.4885	ENSG00000089356	FXYD3	unclassified
1496	0.5	0.68303	1.15266	ENSG00000089472	HEPH	unclassified
1497	0.792481	0.489002	9.56189	ENSG00000089486	CDIP1	unclassified
1498	5.8663	-0.229216	12.0218	ENSG00000089597	GANAB	unclassified
1499	0.792481	0.252748	5.95185	ENSG00000089639	GMIP	unclassified
1500	4.1677	0.0971944	6.44915	ENSG00000089682	RBM41	unclassified
1501	4.80735	-2.15257	9.8666	ENSG00000089685	BIRC5	unclassified
1502	5.1649	0.294305	13.2199	ENSG00000089693	MLF2	unclassified
1503	2.69616	0.288639	3.09244	ENSG00000089723	OTUB2	not heteromer
1504	3.33621	-1.74321	14.1389	ENSG00000089737	DDX24	unclassified
1505	4.43518	0.387691	2.80216	ENSG00000089775	ZBTB25	unclassified
1506	2.95345	0.18943	10.1718	ENSG00000089818	NECAP1	unclassified
1507	2.45345	-0.00657238	1.30889	ENSG00000089847	ANKRD24	unclassified
1508	2.58496	0.50493	15.3686	ENSG00000089876	DHX32	not heteromer
1509	6.03506	-0.715001	9.33583	ENSG00000089902	RCOR1	not heteromer
1510	4.10716	0.938603	10.4917	ENSG00000090006	LTBP4	unclassified
1511	2.79248	0.521575	12.8743	ENSG00000090013	BLVRB	unclassified
1512	4.29436	0.165204	9.93259	ENSG00000090020	SLC9A1	unclassified
1513	4.70044	-0.799235	13.1836	ENSG00000090054	SPTLC1	unclassified
1514	3.72972	0.0170705	15.3497	ENSG00000090060	PAPOLA	not heteromer
1515	4.97272	-1.16877	6.24221	ENSG00000090061	CCNK	unclassified
1516	2.87744	0.609492	0.956687	ENSG00000090104	RGS1	unclassified
1517	2.5222	0.0656387	9.6149	ENSG00000090238	YPEL3	not heteromer
1518	4.22147	0.217168	14.0921	ENSG00000090263	MRPS33	unclassified
1519	6.30735	-1.53657	12.1048	ENSG00000090273	NUDC	unclassified
1520	4.97345	-0.302168	13.7829	ENSG00000090316	MAEA	unclassified
1521	5.00561	0.50196	7.89517	ENSG00000090339	ICAM1	unclassified
1522	5.90609	0.121452	13.5439	ENSG00000090372	STRN4	not heteromer
1523	4.32012	0.547797	1.50544	ENSG00000090376	IRAK3	heteromer
1524	4.78493	0.52698	2.4901	ENSG00000090382	LYZ	unclassified
1525	0.792481	0.0223819	0.0878698	ENSG00000090402	SI	unclassified
1526	5.00141	0.29076	11.1471	ENSG00000090432	MUL1	unclassified
1527	5.19347	-0.235906	7.80206	ENSG00000090447	TFAP4	unclassified
1528	3.69616	-0.77904	8.41091	ENSG00000090470	PDCD7	unclassified
1529	5.22766	-0.0487305	13.4414	ENSG00000090487	SPG21	unclassified
1530	0.792481	-0.00596619	0.164354	ENSG00000090512	FETUB	unclassified
1531	5.83089	-0.197086	16.1295	ENSG00000090520	DNAJB11	unclassified
1532	1.85022	0.45684	8.11161	ENSG00000090530	LEPREL1	not heteromer
1533	2	0.401147	0.500733	ENSG00000090534	THPO	unclassified
1534	4.61441	0.280968	1.34086	ENSG00000090539	CHRD	unclassified
1535	1.90368	0.0579144	11.786	ENSG00000090565	RAB11FIP3	unclassified
1536	2.95345	0.255995	13.8079	ENSG00000090581	GNPTG	unclassified
1537	6.00666	0.0188018	15.0972	ENSG00000090621	PABPC4	not heteromer
1538	1.90368	-0.435831	0.0967982	ENSG00000090659	CD209	not heteromer
1539	0.792481	-0.0478115	6.94776	ENSG00000090661	CERS4	unclassified
1540	3.45345	0.119052	13.4395	ENSG00000090686	USP48	unclassified
1541	4.27345	0.504324	7.66714	ENSG00000090776	EFNB1	unclassified
1542	3.66993	0.0467246	11.2655	ENSG00000090857	PDPR	unclassified
1543	4.01118	-3.30561	20.5857	ENSG00000090861	AARS	unclassified
1544	3.83267	0.242563	15.5087	ENSG00000090863	GLG1	unclassified
1545	3.89068	-0.324426	12.6703	ENSG00000090889	KIF4A	not heteromer
1546	5.04439	0.357167	10.8872	ENSG00000090905	TNRC6A	unclassified
1547	3.92275	0.0517013	11.0094	ENSG00000090971	NAT14	unclassified
1548	1.16096	0.162641	6.59368	ENSG00000090975	PITPNM2	not heteromer
1549	5.93383	-0.943426	11.6194	ENSG00000090989	EXOC1	unclassified
1550	4.60473	-0.209619	9.78358	ENSG00000091039	OSBPL8	not heteromer
1551	5.29436	-0.0407215	11.3021	ENSG00000091073	DTX2	unclassified
1552	2.69616	0.347379	0.299024	ENSG00000091106	NLRC4	unclassified
1553	1.90368	0.271887	12.0131	ENSG00000091127	PUS7	unclassified
1554	1	0.380012	0.570973	ENSG00000091128	LAMB4	not heteromer
1555	2.58496	0.427157	5.25641	ENSG00000091129	NRCAM	not heteromer
1556	4.46832	0.508778	13.3948	ENSG00000091136	LAMB1	not heteromer
1557	1	0.531675	0.245681	ENSG00000091138	SLC26A3	unclassified
1558	8.29039	-1.10488	8.46631	ENSG00000091140	DLD	unclassified
1559	3.45345	0.140328	10.3665	ENSG00000091164	TXNL1	unclassified
1560	2.69616	0.157423	0.122596	ENSG00000091181	IL5RA	unclassified
1561	1.29248	0.329832	2.52834	ENSG00000091262	ABCC6	unclassified
1562	3.87744	0.152424	8.38618	ENSG00000091317	CMTM6	unclassified
1563	4.11441	0.322187	11.4697	ENSG00000091409	ITGA6	not heteromer
1564	2.95345	0.511938	1.92764	ENSG00000091428	RAPGEF4	unclassified
1565	1	0.169542	0.567577	ENSG00000091482	SMPX	unclassified
1566	3.39068	-0.617567	11.2713	ENSG00000091483	FH	unclassified
1567	1.90368	0.445263	10.1128	ENSG00000091490	SEL1L3	unclassified
1568	1.5	-0.0929893	10.9309	ENSG00000091527	CDV3	unclassified
1569	2.16096	-0.095898	0.460361	ENSG00000091536	MYO15A	unclassified
1570	2.32193	0.17972	11.7733	ENSG00000091542	ALKBH5	unclassified
1571	3.7539	0.442379	0.780337	ENSG00000091583	APOH	unclassified
1572	1.79248	0.10495	3.39143	ENSG00000091622	PITPNM3	unclassified
1573	1.95345	0.354319	13.7293	ENSG00000091640	SPAG7	unclassified
1574	4.40368	-2.24721	11.7214	ENSG00000091651	ORC6	unclassified
1575	3.19616	0.311807	2.54228	ENSG00000091656	ZFHX4	not heteromer
1576	0.5	0.509124	0.0750199	ENSG00000091664	SLC17A6	unclassified
1577	1	0.33928	0.0811602	ENSG00000091704	CPA1	not heteromer
1578	3.66993	-0.0970407	12.2281	ENSG00000091732	ZC3HC1	unclassified
1579	9.10484	0.470351	1.33308	ENSG00000091831	ESR1	unclassified
1580	4.02764	0.653156	2.4658	ENSG00000091844	RGS17	not heteromer
1581	3.1427	0.321641	0.528843	ENSG00000091879	ANGPT2	unclassified
1582	1.66096	0.267571	13.8476	ENSG00000091947	TMEM101	unclassified
1583	1.79248	0.557422	5.78542	ENSG00000091986	CCDC80	unclassified
1584	0.792481	0.513125	0.0187639	ENSG00000092009	CMA1	unclassified
1585	2.96537	-0.659616	21.9638	ENSG00000092010	PSME1	unclassified
1586	3.93518	-1.92115	2.91563	ENSG00000092020	PPP2R3C	unclassified
1587	4.33621	0.157875	0.0240168	ENSG00000092054	MYH7	not heteromer
1588	4.1496	0.19433	0.28852	ENSG00000092067	CEBPE	not heteromer
1589	0.5	0.296	3.85386	ENSG00000092068	SLC7A8	not heteromer
1590	4.98289	-2.34101	8.82542	ENSG00000092094	OSGEP	unclassified
1591	1	-0.0174417	3.18822	ENSG00000092096	SLC22A17	unclassified
1592	4.80643	-1.46719	13.4143	ENSG00000092108	SCFD1	unclassified
1593	2.32193	0.238982	10.188	ENSG00000092140	G2E3	unclassified
1594	4.82193	-0.764688	12.761	ENSG00000092148	HECTD1	unclassified
1595	7.03937	-1.66661	21.4713	ENSG00000092199	HNRNPC	not heteromer
1596	5.27537	0.0873738	0.110914	ENSG00000092200	RPGRIP1	not heteromer
1597	6.06593	-1.93336	13.2967	ENSG00000092201	SUPT16H	unclassified
1598	4.66096	-0.44307	10.8661	ENSG00000092203	TOX4	unclassified
1599	4.83089	-1.36996	9.81197	ENSG00000092208	GEMIN2	unclassified
1600	2.5	0.0384198	3.20221	ENSG00000092295	TGM1	unclassified
1601	3.41645	-2.57678	21.6837	ENSG00000092330	TINF2	unclassified
1602	1.79248	0.308641	0.0263396	ENSG00000092345	DAZL	unclassified
1603	3.22147	0.822572	0.270921	ENSG00000092377	TBL1Y	unclassified
1604	3.35712	-1.9368	10.0621	ENSG00000092439	TRPM7	unclassified
1605	4.10716	0.0726595	8.77541	ENSG00000092445	TYRO3	unclassified
1606	3.6427	0.11522	9.15822	ENSG00000092470	WDR76	unclassified
1607	5.25439	-0.625834	8.6636	ENSG00000092531	SNAP23	not heteromer
1608	2	0.298601	1.64366	ENSG00000092607	TBX15	unclassified
1609	5.70972	0.0945243	14.8505	ENSG00000092621	PHGDH	unclassified
1610	1	-0.112221	4.07455	ENSG00000092758	COL9A3	unclassified
1611	7.06121	0.246847	12.1547	ENSG00000092820	EZR	unclassified
1612	6.40929	-0.155643	6.99073	ENSG00000092847	AGO1	unclassified
1613	2.95345	-0.176175	0.504781	ENSG00000092850	TEKT2	unclassified
1614	4.16096	-1.23001	9.46331	ENSG00000092853	CLSPN	unclassified
1615	0.792481	0.0625239	6.95051	ENSG00000092929	UNC13D	not heteromer
1616	4.27345	0.570192	8.49369	ENSG00000092964	DPYSL2	not heteromer
1617	2.29248	0.542716	7.36594	ENSG00000092969	TGFB2	not heteromer
1618	2.45345	0.365476	8.5377	ENSG00000092978	GPATCH2	not heteromer
1619	5.2539	-0.338908	12.6749	ENSG00000093000	NUP50	unclassified
1620	4.77345	-2.80225	14.7065	ENSG00000093009	CDC45	unclassified
1621	3.08496	0.510421	11.4662	ENSG00000093144	ECHDC1	unclassified
1622	4.29248	0.653513	13.7867	ENSG00000093167	LRRFIP2	unclassified
1623	2	0.433946	10.4017	ENSG00000093183	SEC22C	unclassified
1624	7.15089	-0.454604	5.59249	ENSG00000094631	HDAC6	unclassified
1625	3.83974	0.163667	0.107939	ENSG00000094796	KRT31	unclassified
1626	5.32553	-2.63606	11.9786	ENSG00000094804	CDC6	unclassified
1627	2.08496	0.523796	6.8488	ENSG00000094841	UPRT	unclassified
1628	6.33754	-3.23367	16.0877	ENSG00000094880	CDC23	unclassified
1629	3.92275	-0.673901	13.9556	ENSG00000094914	AAAS	unclassified
1630	0.5	0.59312	0.0718091	ENSG00000094963	FMO2	not heteromer
1631	2.72972	-0.145603	10.1853	ENSG00000094975	SUCO	unclassified
1632	6.05426	0.126367	11.801	ENSG00000095002	MSH2	unclassified
1633	6.92485	0.204756	6.58496	ENSG00000095015	MAP3K1	unclassified
1634	4.7047	-1.91512	24.6871	ENSG00000095059	DHPS	unclassified
1635	4.98864	-2.06134	6.84292	ENSG00000095139	ARCN1	unclassified
1636	2.58496	0.455929	5.33197	ENSG00000095203	EPB41L4B	unclassified
1637	2.08496	0.167904	8.14845	ENSG00000095209	TMEM38B	unclassified
1638	5.01809	0.42637	14.2421	ENSG00000095261	PSMD5	unclassified
1639	1.79248	0.634921	2.61512	ENSG00000095303	PTGS1	not heteromer
1640	2	0.223433	11.082	ENSG00000095321	CRAT	unclassified
1641	2.40368	0.439197	1.794	ENSG00000095370	SH2D3C	not heteromer
1642	4.4771	0.14072	12.7203	ENSG00000095380	NANS	unclassified
1643	2.19616	0.375531	9.17924	ENSG00000095383	TBC1D2	unclassified
1644	3.30735	-0.51127	10.8681	ENSG00000095485	CWF19L1	unclassified
1645	2.74593	0.159834	2.1692	ENSG00000095539	SEMA4G	unclassified
1646	4.83089	-0.420425	9.81381	ENSG00000095564	BTAF1	unclassified
1647	3.89068	0.511864	7.91171	ENSG00000095574	IKZF5	unclassified
1648	4.27345	-0.0667078	0.230627	ENSG00000095585	BLNK	not heteromer
1649	0.5	0.522654	2.32906	ENSG00000095587	TLL2	not heteromer
1650	0.5	0.0197356	0.920629	ENSG00000095596	CYP26A1	not heteromer
1651	2.08496	0.547921	0.270708	ENSG00000095627	TDRD1	unclassified
1652	4.6496	0.249806	3.17047	ENSG00000095637	SORBS1	not heteromer
1653	3.16096	-0.247013	0.886508	ENSG00000095713	CRTAC1	unclassified
1654	2.89068	0.33702	6.8659	ENSG00000095739	BAMBI	unclassified
1655	1.5	0.292007	5.01382	ENSG00000095752	IL11	unclassified
1656	1.5	0.527947	0.512515	ENSG00000095777	MYO3A	unclassified
1657	4.5	-0.89096	15.2857	ENSG00000095787	WAC	unclassified
1658	3.87744	-0.101873	18.1923	ENSG00000095794	CREM	unclassified
1659	3.32193	-1.29074	8.03726	ENSG00000095906	NUBP2	unclassified
1660	0.792481	0.425849	0.18726	ENSG00000095970	TREM2	unclassified
1661	3.48289	0.231227	0.00662325	ENSG00000095981	KCNK16	not heteromer
1662	0.792481	0.531739	0.591052	ENSG00000096006	CRISP3	not heteromer
1663	6.62751	0.504669	9.16248	ENSG00000096060	FKBP5	unclassified
1664	7.79684	0.237996	10.8645	ENSG00000096063	SRPK1	unclassified
1665	2.56464	0.0680978	10.0303	ENSG00000096070	BRPF3	unclassified
1666	3.90368	-1.02104	13.8262	ENSG00000096080	MRPS18A	unclassified
1667	1.16096	0.526744	0.508317	ENSG00000096088	PGC	unclassified
1668	2.90368	0.0814348	11.5398	ENSG00000096092	TMEM14A	unclassified
1669	4.55164	0.23567	7.89213	ENSG00000096093	EFHC1	unclassified
1670	1.29248	-0.11755	0.0327133	ENSG00000096264	NCR2	unclassified
1671	8.59296	-0.178583	8.14363	ENSG00000096384	HSP90AB1	heteromer
1672	9.1026	-2.42452	9.22724	ENSG00000096401	CDC5L	unclassified
1673	4.6496	0.359555	15.241	ENSG00000096433	ITPR3	unclassified
1674	2.87744	0.619484	5.68075	ENSG00000096654	ZNF184	unclassified
1675	6.2113	0.370106	8.14712	ENSG00000096696	DSP	unclassified
1676	7.23989	-0.0868212	7.71369	ENSG00000096717	SIRT1	unclassified
1677	5.98613	-0.254319	12.6019	ENSG00000096746	HNRNPH3	not heteromer
1678	5.1649	0.535405	7.39061	ENSG00000096872	IFT74	unclassified
1679	3.37744	0.260907	1.50378	ENSG00000096996	IL12RB1	unclassified
1680	7.53924	-0.456887	13.5924	ENSG00000097007	ABL1	unclassified
1681	4.2539	0.0585254	16.401	ENSG00000097021	ACOT7	unclassified
1682	5.529	0.367621	9.76891	ENSG00000097033	SH3GLB1	unclassified
1683	4.60716	-2.18997	10.2406	ENSG00000097046	CDC7	unclassified
1684	1	0.172077	4.74471	ENSG00000097096	SYDE2	not heteromer
1685	4.42118	0.400279	3.51197	ENSG00000099139	PCSK5	unclassified
1686	3.78493	0.0728517	15.8172	ENSG00000099203	TMED1	unclassified
1687	5.40609	0.508967	9.45145	ENSG00000099204	ABLIM1	not heteromer
1688	2.22972	0.234951	10.2501	ENSG00000099219	ERMP1	unclassified
1689	4.35712	-0.595028	10.5028	ENSG00000099246	RAB18	unclassified
1690	4.39068	0.500057	10.9131	ENSG00000099250	NRP1	unclassified
1691	2.40368	0.315573	2.68831	ENSG00000099260	PALMD	unclassified
1692	3.16096	0.434487	10.647	ENSG00000099282	TSPAN15	unclassified
1693	5.09244	-0.0462366	7.02081	ENSG00000099284	H2AFY2	unclassified
1694	6.70695	-0.211452	4.0829	ENSG00000099308	MAST3	not heteromer
1695	2.58496	-0.383965	13.8467	ENSG00000099326	MZF1	unclassified
1696	1.79248	0.280474	9.33045	ENSG00000099330	OCEL1	unclassified
1697	4.18316	-0.205583	11.7309	ENSG00000099331	MYO9B	unclassified
1698	0.5	-0.128817	2.55316	ENSG00000099338	CATSPERG	unclassified
1699	5.25092	-1.13204	14.6832	ENSG00000099341	PSMD8	unclassified
1700	2.58496	0.225292	1.22996	ENSG00000099365	STX1B	unclassified
1701	3.45345	0.106527	6.17005	ENSG00000099377	HSD3B7	unclassified
1702	4.68969	-1.43899	7.26078	ENSG00000099381	SETD1A	not heteromer
1703	5.06206	0.488128	1.38079	ENSG00000099399	MAGEB2	not heteromer
1704	1.66096	-0.214397	1.2679	ENSG00000099617	EFNA2	unclassified
1705	5.2338	0.297494	17.5485	ENSG00000099622	CIRBP	unclassified
1706	6.80019	-1.66441	13.2292	ENSG00000099783	HNRNPM	unclassified
1707	3.01118	0.394857	9.52529	ENSG00000099785	MARCH2	unclassified
1708	3.78493	-1.12224	12.5812	ENSG00000099795	NDUFB7	unclassified
1709	5.87242	0.405762	15.1107	ENSG00000099804	CDC34	not heteromer
1710	3.37744	0.313106	6.86437	ENSG00000099812	MISP	unclassified
1711	3.7539	0.139189	12.9176	ENSG00000099814	CEP170B	unclassified
1712	6.1189	-3.1548	8.9697	ENSG00000099817	POLR2E	unclassified
1713	4.58746	-1.17098	12.1615	ENSG00000099821	POLRMT	unclassified
1714	2.08496	0.0292866	2.85293	ENSG00000099822	HCN2	not heteromer
1715	2.22972	0.374427	1.07734	ENSG00000099834	CDHR5	unclassified
1716	2.5222	0.0792755	12.2034	ENSG00000099849	RASSF7	not heteromer
1717	3.42275	0.218707	10.6205	ENSG00000099860	GADD45B	not heteromer
1718	3.1427	-0.1986	4.213	ENSG00000099864	PALM	unclassified
1719	1.16096	0.180384	0.444928	ENSG00000099866	MADCAM1	unclassified
1720	3.78493	-0.0268457	13.0983	ENSG00000099875	MKNK2	unclassified
1721	2.04373	0.0147537	9.11877	ENSG00000099889	ARVCF	unclassified
1722	0.5	-0.0741138	10.4391	ENSG00000099904	ZDHHC8	unclassified
1723	5.29295	-0.503812	14.4576	ENSG00000099917	MED15	unclassified
1724	1.5	0.064083	0.875377	ENSG00000099937	SERPIND1	unclassified
1725	5.5222	-0.463056	9.5704	ENSG00000099940	SNAP29	unclassified
1726	6.36831	-0.87771	11.5095	ENSG00000099942	CRKL	unclassified
1727	3.6427	-2.517	15.0896	ENSG00000099956	SMARCB1	unclassified
1728	1.5	0.429429	0.908138	ENSG00000099958	DERL3	not heteromer
1729	3.99718	0.160383	13.7039	ENSG00000099968	BCL2L13	unclassified
1730	2.95345	0.337427	0.589356	ENSG00000099985	OSM	unclassified
1731	3.95345	-0.633596	12.1037	ENSG00000099991	CABIN1	unclassified
1732	1.58496	0.424183	2.56256	ENSG00000099994	SUSD2	unclassified
1733	6.27043	-2.70391	19.6759	ENSG00000099995	SF3A1	unclassified
1734	1.16096	0.218639	1.67678	ENSG00000099998	GGT5	unclassified
1735	0.792481	0.428648	0.0597505	ENSG00000100012	SEC14L3	unclassified
1736	1.5	-0.507784	2.62631	ENSG00000100027	YPEL1	not heteromer
1737	5.4493	-2.78096	14.8599	ENSG00000100029	PES1	unclassified
1738	7.02262	-0.807765	16.9218	ENSG00000100030	MAPK1	unclassified
1739	1.40368	-0.934248	4.17807	ENSG00000100033	PRODH	unclassified
1740	3.92275	0.112965	10.4875	ENSG00000100034	PPM1F	not heteromer
1741	4	0.0315646	11.1336	ENSG00000100038	TOP3B	unclassified
1742	2.16096	0.0407129	1.16844	ENSG00000100053	CRYBB3	unclassified
1743	1.66096	0.276595	1.85384	ENSG00000100055	CYTH4	not heteromer
1744	3	-0.167967	7.39415	ENSG00000100065	CARD10	unclassified
1745	1.29248	0.299019	4.3556	ENSG00000100068	LRP5L	unclassified
1746	6.03405	-0.413235	6.42823	ENSG00000100075	SLC25A1	unclassified
1747	1.58496	0.340442	0.603961	ENSG00000100078	PLA2G3	not heteromer
1748	2.58496	0.14126	1.42593	ENSG00000100079	LGALS2	unclassified
1749	5.2031	0.520027	17.7843	ENSG00000100083	GGA1	unclassified
1750	5.00771	-0.113323	8.67887	ENSG00000100097	LGALS1	unclassified
1751	1.29248	0.465925	9.66515	ENSG00000100099	HPS4	unclassified
1752	1	0.348716	4.57211	ENSG00000100100	PIK3IP1	unclassified
1753	0.5	-0.0686598	9.91128	ENSG00000100104	SRRD	unclassified
1754	3.94741	-0.0885711	14.3154	ENSG00000100105	PATZ1	unclassified
1755	7.0451	-1.76662	9.83994	ENSG00000100109	TFIP11	unclassified
1756	3.11441	0.201969	10.2826	ENSG00000100116	GCAT	unclassified
1757	2.32193	0.471016	0.373192	ENSG00000100122	CRYBB1	unclassified
1758	5.5222	-1.35573	17.8255	ENSG00000100129	EIF3L	unclassified
1759	4.5736	-0.148532	11.2437	ENSG00000100139	MICALL1	not heteromer
1760	4.53304	-2.10846	2.59314	ENSG00000100142	POLR2F	unclassified
1761	3.08496	-0.29638	0.590614	ENSG00000100146	SOX10	unclassified
1762	2	0.469603	7.4172	ENSG00000100147	CCDC134	unclassified
1763	5.29436	0.293337	10.9313	ENSG00000100151	PICK1	unclassified
1764	3.85368	0.329049	4.36653	ENSG00000100154	TTC28	unclassified
1765	1.58496	0.380292	0.53723	ENSG00000100156	SLC16A8	not heteromer
1766	2.58496	-1.32995	15.0408	ENSG00000100162	CENPM	unclassified
1767	4.24593	0.49557	2.49663	ENSG00000100167	SEPT3	not heteromer
1768	1.29248	-0.387345	0.52706	ENSG00000100170	SLC5A1	not heteromer
1769	2.12396	0.331914	6.13785	ENSG00000100196	KDELR3	not heteromer
1770	1	0.251622	0.262214	ENSG00000100197	CYP2D6	unclassified
1771	6.51438	-0.0549783	14.5821	ENSG00000100201	DDX17	unclassified
1772	3.45345	0.364948	2.50953	ENSG00000100206	DMC1	unclassified
1773	2.58496	0.481448	5.70087	ENSG00000100207	TCF20	unclassified
1774	6.02117	-2.17436	12.3662	ENSG00000100209	HSCB	unclassified
1775	7.16293	0.151079	13.5858	ENSG00000100211	CBY1	unclassified
1776	6.1496	-2.76264	8.06828	ENSG00000100216	TOMM22	unclassified
1777	2.08496	0.131917	0.231966	ENSG00000100218	RTDR1	unclassified
1778	3.79248	0.223668	13.4718	ENSG00000100219	XBP1	unclassified
1779	5.46352	-2.24135	13.5432	ENSG00000100220	RTCB	unclassified
1780	3.85022	-0.0207012	12.2293	ENSG00000100221	JOSD1	unclassified
1781	6.30228	0.210923	12.8594	ENSG00000100225	FBXO7	unclassified
1782	5.1204	0.397248	13.3274	ENSG00000100227	POLDIP3	unclassified
1783	0.5	-0.204124	3.671	ENSG00000100228	RAB36	not heteromer
1784	3.39068	0.35413	5.91141	ENSG00000100234	TIMP3	not heteromer
1785	5.17215	0.0823692	8.36847	ENSG00000100239	PPP6R2	not heteromer
1786	3.93826	0.351672	16.1522	ENSG00000100241	SBF1	unclassified
1787	4.69616	0.315048	13.0892	ENSG00000100243	CYB5R3	not heteromer
1788	1.16096	0.297406	0.0508728	ENSG00000100249	C22orf31	unclassified
1789	0	0.596101	0.681026	ENSG00000100253	MIOX	unclassified
1790	3.66993	0.459486	13.3339	ENSG00000100258	LMF2	unclassified
1791	2.54373	0.205706	6.32215	ENSG00000100263	RHBDD3	unclassified
1792	3.35712	0.343467	4.76296	ENSG00000100271	TTLL1	unclassified
1793	1.29248	0.0637241	0.530225	ENSG00000100276	RASL10A	unclassified
1794	3.90689	0.371413	10.1976	ENSG00000100281	HMGXB4	unclassified
1795	4.28112	0.185726	11.4034	ENSG00000100284	TOM1	not heteromer
1796	3.45345	0.255924	1.29303	ENSG00000100285	NEFH	unclassified
1797	3.80367	0.662074	5.82459	ENSG00000100290	BIK	unclassified
1798	3.74593	0.424098	8.31085	ENSG00000100292	HMOX1	unclassified
1799	3.19616	-0.0797358	10.5617	ENSG00000100294	MCAT	unclassified
1800	6.78356	-3.01292	14.1618	ENSG00000100297	MCM5	unclassified
1801	0.5	0.517958	0.86639	ENSG00000100298	APOBEC3H	unclassified
1802	3.48864	-0.134326	10.8469	ENSG00000100299	ARSA	unclassified
1803	2.19616	0.455499	14.8649	ENSG00000100300	TSPO	unclassified
1804	2.35022	-0.201029	1.772	ENSG00000100302	RASD2	unclassified
1805	3.93518	0.457042	12.7668	ENSG00000100304	TTLL12	unclassified
1806	4.13339	0.312005	6.20805	ENSG00000100311	PDGFB	unclassified
1807	0.792481	0.121584	0.104464	ENSG00000100312	ACR	unclassified
1808	2.69616	-2.07735	12.5227	ENSG00000100319	ZMAT5	unclassified
1809	3.32193	0.00396807	12.3257	ENSG00000100320	RBFOX2	not heteromer
1810	2.19616	0.198544	8.45811	ENSG00000100321	SYNGR1	not heteromer
1811	6.76812	0.232953	10.2945	ENSG00000100324	TAB1	unclassified
1812	5.48792	0.340166	14.0094	ENSG00000100325	ASCC2	unclassified
1813	4.13339	-0.263738	10.2381	ENSG00000100330	MTMR3	not heteromer
1814	3.29248	0.0756342	11.4825	ENSG00000100335	MIEF1	not heteromer
1815	1.58496	0.303515	0.220175	ENSG00000100341	PNPLA5	unclassified
1816	1.58496	0.333476	7.29208	ENSG00000100342	APOL1	not heteromer
1817	7.2967	-0.962565	12.8711	ENSG00000100345	MYH9	not heteromer
1818	1.5	-0.222027	0.332292	ENSG00000100346	CACNA1I	not heteromer
1819	5.16096	-0.508728	13.9738	ENSG00000100348	TXN2	unclassified
1820	3.85712	0.208478	8.07632	ENSG00000100350	FOXRED2	unclassified
1821	5.86502	-0.935807	0.449178	ENSG00000100351	GRAP2	unclassified
1822	5.71313	-3.07585	14.5231	ENSG00000100353	EIF3D	unclassified
1823	5.70017	0.283419	5.0336	ENSG00000100354	TNRC6B	unclassified
1824	2.6427	0.21043	12.0028	ENSG00000100359	SGSM3	unclassified
1825	4.93132	0.459501	9.52611	ENSG00000100360	IFT27	unclassified
1826	0.5	0.458367	0.306197	ENSG00000100362	PVALB	unclassified
1827	3.78493	0.485023	10.4873	ENSG00000100364	KIAA0930	unclassified
1828	2.19616	0.442066	1.43499	ENSG00000100365	NCF4	unclassified
1829	3.85022	0.0923186	0.769976	ENSG00000100368	CSF2RB	unclassified
1830	2.95345	0.279642	10.3393	ENSG00000100372	SLC25A17	unclassified
1831	1.29248	0.44466	0.642629	ENSG00000100373	UPK3A	unclassified
1832	3.57994	0.478633	11.6306	ENSG00000100376	FAM118A	unclassified
1833	5.01809	-0.0692927	8.19551	ENSG00000100379	KCTD17	unclassified
1834	4.79903	-0.506059	14.0122	ENSG00000100380	ST13	unclassified
1835	3.52764	0.0641201	0.834115	ENSG00000100385	IL2RB	unclassified
1836	5.86034	-0.487634	10.8631	ENSG00000100395	L3MBTL2	unclassified
1837	5.75191	-2.79298	16.9822	ENSG00000100401	RANGAP1	unclassified
1838	2.87744	-0.000735726	13.7639	ENSG00000100403	ZC3H7B	unclassified
1839	4.19616	-3.26184	13.1862	ENSG00000100410	PHF5A	unclassified
1840	4.94589	-1.36987	15.3386	ENSG00000100412	ACO2	unclassified
1841	2.69616	-3.51566	9.2889	ENSG00000100413	POLR3H	unclassified
1842	3.06464	0.30552	14.1767	ENSG00000100417	PMM1	not heteromer
1843	1.5	-0.199056	11.1831	ENSG00000100418	DESI1	unclassified
1844	4.05426	0.194142	10.5016	ENSG00000100422	CERK	unclassified
1845	3.99718	-0.208009	10.4779	ENSG00000100425	BRD1	not heteromer
1846	2.66096	0.161179	7.84317	ENSG00000100426	ZBED4	unclassified
1847	2.58496	0.0569254	0.942556	ENSG00000100427	MLC1	unclassified
1848	0.5	0.408885	0.343891	ENSG00000100433	KCNK10	not heteromer
1849	1.29248	-0.0893651	10.9977	ENSG00000100439	ABHD4	unclassified
1850	1.66096	0.305405	13.3666	ENSG00000100441	KHNYN	not heteromer
1851	3.72972	0.345682	13.9977	ENSG00000100442	FKBP3	unclassified
1852	1.79248	-0.330643	0.547761	ENSG00000100445	SDR39U1	unclassified
1853	2.79248	0.0626494	0.548681	ENSG00000100448	CTSG	unclassified
1854	0.5	-0.578346	0.0523053	ENSG00000100450	GZMH	not heteromer
1855	3.04373	0.0584533	0.73721	ENSG00000100453	GZMB	not heteromer
1856	4.72561	-0.501101	11.8419	ENSG00000100461	RBM23	heteromer
1857	6.859	-3.10243	15.2388	ENSG00000100462	PRMT5	unclassified
1858	3.06464	0.0652666	5.93869	ENSG00000100473	COCH	unclassified
1859	3.78112	-0.838628	5.05776	ENSG00000100478	AP4S1	unclassified
1860	4.33621	-2.82226	9.21839	ENSG00000100479	POLE2	unclassified
1861	2	0.0396807	6.9514	ENSG00000100483	VCPKMT	unclassified
1862	3.74593	0.159669	7.0031	ENSG00000100485	SOS2	not heteromer
1863	3.06464	0.409184	1.85042	ENSG00000100490	CDKL1	not heteromer
1864	5.57741	0.49052	9.76424	ENSG00000100503	NIN	unclassified
1865	4.70681	0.228326	14.9168	ENSG00000100504	PYGL	not heteromer
1866	5.08995	0.103087	3.03753	ENSG00000100505	TRIM9	unclassified
1867	6.10381	-2.7109	16.347	ENSG00000100519	PSMC6	unclassified
1868	2.5222	-0.631501	10.1281	ENSG00000100522	GNPNAT1	unclassified
1869	3.40368	0.372597	12.6769	ENSG00000100526	CDKN3	unclassified
1870	3.58496	0.167135	7.97059	ENSG00000100532	CGRRF1	unclassified
1871	3.82193	-2.22008	6.31115	ENSG00000100554	ATP6V1D	unclassified
1872	1.40368	-0.435713	10.5495	ENSG00000100564	PIGH	unclassified
1873	7.21581	-3.31076	27.5473	ENSG00000100567	PSMA3	unclassified
1874	2.79248	-1.00508	8.23798	ENSG00000100575	TIMM9	unclassified
1875	2.56464	0.597819	4.97385	ENSG00000100577	GSTZ1	unclassified
1876	2.37744	0.374206	6.57261	ENSG00000100578	KIAA0586	unclassified
1877	1.5	0.264225	7.56044	ENSG00000100580	TMED8	not heteromer
1878	6.13952	0.215743	13.3496	ENSG00000100591	AHSA1	unclassified
1879	4.19616	0.321739	8.25377	ENSG00000100592	DAAM1	not heteromer
1880	3.61441	-0.158042	8.42161	ENSG00000100596	SPTLC2	not heteromer
1881	5.37493	-0.251574	7.02305	ENSG00000100599	RIN3	not heteromer
1882	3.11441	0.632053	11.7334	ENSG00000100600	LGMN	unclassified
1883	0.5	-0.176832	9.4881	ENSG00000100601	ALKBH1	unclassified
1884	9.07283	-1.70607	15.4547	ENSG00000100603	SNW1	unclassified
1885	1.72972	-0.140168	1.35224	ENSG00000100604	CHGA	unclassified
1886	1.66096	-0.321016	20.1519	ENSG00000100605	ITPK1	unclassified
1887	4.18316	0.179898	10.796	ENSG00000100612	DHRS7	unclassified
1888	5.48	0.523466	10.0804	ENSG00000100614	PPM1A	not heteromer
1889	2.19616	0.0326929	6.27328	ENSG00000100625	SIX4	not heteromer
1890	2.08496	0.401669	1.43606	ENSG00000100626	GALNT16	not heteromer
1891	2.6427	0.515295	1.59959	ENSG00000100628	ASB2	unclassified
1892	5.74367	0.682147	6.68711	ENSG00000100629	CEP128	unclassified
1893	5.59615	-1.96974	2.51274	ENSG00000100632	ERH	unclassified
1894	1.29248	0.538117	7.62277	ENSG00000100647	KIAA0247	unclassified
1895	5.31967	0.160626	12.6436	ENSG00000100650	SRSF5	unclassified
1896	1	0.303253	0.256713	ENSG00000100652	SLC10A1	unclassified
1897	3.58496	-2.94904	11.9512	ENSG00000100664	EIF5	unclassified
1898	1.58496	0.54211	0.153414	ENSG00000100678	SLC8A3	not heteromer
1899	6.38202	-1.42041	10.1167	ENSG00000100697	DICER1	unclassified
1900	4.24593	0.084481	12.9675	ENSG00000100711	ZFYVE21	unclassified
1901	5.41645	-1.27751	18.1628	ENSG00000100714	MTHFD1	unclassified
1902	4.63339	0.339749	0.543885	ENSG00000100721	TCL1A	unclassified
1903	4.34674	0.71345	12.6779	ENSG00000100722	ZC3H14	unclassified
1904	5.11681	-2.56903	15.1602	ENSG00000100726	TELO2	unclassified
1905	2.58496	0.596399	8.77011	ENSG00000100744	GSKIP	unclassified
1906	6.34281	-1.46199	6.81737	ENSG00000100764	PSMC1	unclassified
1907	1.58496	0.339233	5.04247	ENSG00000100767	PAPLN	unclassified
1908	5.30735	0.223835	6.59142	ENSG00000100784	RPS6KA5	not heteromer
1909	1.5	0.104901	6.37439	ENSG00000100802	C14orf93	unclassified
1910	6.32485	-1.87522	10.7049	ENSG00000100811	YY1	not heteromer
1911	5.6677	-1.35848	16.3841	ENSG00000100813	ACIN1	unclassified
1912	3.19616	-0.000978305	15.6601	ENSG00000100814	CCNB1IP1	unclassified
1913	4.32012	0.380095	9.30759	ENSG00000100815	TRIP11	unclassified
1914	5.73533	0.322554	9.99711	ENSG00000100823	APEX1	unclassified
1915	4.45794	-0.102896	1.20855	ENSG00000100842	EFS	not heteromer
1916	2.58496	0.213805	13.1607	ENSG00000100852	ARHGAP5	unclassified
1917	3.74593	-2.37477	8.13793	ENSG00000100865	CINP	unclassified
1918	4.75489	0.439357	5.63114	ENSG00000100867	DHRS2	unclassified
1919	3.83267	-2.38908	13.5896	ENSG00000100883	SRP54	unclassified
1920	1.95345	-0.0942953	0.138173	ENSG00000100884	CPNE6	unclassified
1921	4.87744	-1.04673	11.1685	ENSG00000100888	CHD8	not heteromer
1922	2.58496	0.15032	14.0125	ENSG00000100889	PCK2	unclassified
1923	6.52126	0.184135	12.4147	ENSG00000100906	NFKBIA	unclassified
1924	1.66096	0.229551	14.4515	ENSG00000100908	EMC9	not heteromer
1925	2.79248	-0.500228	3.55348	ENSG00000100911	PSME2	unclassified
1926	3.96241	-0.111701	7.69979	ENSG00000100916	BRMS1L	not heteromer
1927	1.16096	-0.213235	0.193673	ENSG00000100918	REC8	unclassified
1928	5.14846	0.505444	11.1721	ENSG00000100934	SEC23A	not heteromer
1929	1.29248	0.399352	0.198355	ENSG00000100938	GMPR2	not heteromer
1930	6.07105	-1.46986	9.84757	ENSG00000100941	PNN	unclassified
1931	2.22972	-3.24768	1.10666	ENSG00000100949	RABGGTA	unclassified
1932	1.95345	0.172435	5.55419	ENSG00000100968	NFATC4	not heteromer
1933	2.54373	0.137282	8.29335	ENSG00000100979	PLTP	unclassified
1934	2.58496	0.0598843	12.924	ENSG00000100982	PCIF1	unclassified
1935	1.5	0.160886	17.6212	ENSG00000100983	GSS	unclassified
1936	3.52764	0.487787	1.42641	ENSG00000100985	MMP9	not heteromer
1937	1.79248	0.608068	0.388243	ENSG00000100987	VSX1	unclassified
1938	4.56978	-0.362148	17.2816	ENSG00000100991	TRPC4AP	unclassified
1939	3.66096	0.078991	15.3035	ENSG00000100994	PYGB	not heteromer
1940	2.69616	0.28504	14.971	ENSG00000100997	ABHD12	not heteromer
1941	3.81468	0.32356	10.2371	ENSG00000101000	PROCR	unclassified
1942	2.58496	-2.22002	10.1686	ENSG00000101003	GINS1	unclassified
1943	6.80712	0.219278	6.92518	ENSG00000101004	NINL	unclassified
1944	4.86989	0.445696	6.27997	ENSG00000101017	CD40	unclassified
1945	3.66993	-0.180867	17.039	ENSG00000101019	UQCC1	unclassified
1946	4.86989	-0.705527	14.3295	ENSG00000101040	ZMYND8	unclassified
1947	3.90368	0.460595	3.35732	ENSG00000101049	SGK2	not heteromer
1948	4.36566	0.658972	11.7308	ENSG00000101052	IFT52	unclassified
1949	4.81468	-0.903397	15.2262	ENSG00000101057	MYBL2	unclassified
1950	1	0.201864	0.126687	ENSG00000101074	R3HDML	not heteromer
1951	5.06785	0.509808	1.81911	ENSG00000101076	HNF4A	not heteromer
1952	1.16096	-0.136393	11.309	ENSG00000101079	NDRG3	not heteromer
1953	2.58496	0.545718	0.59167	ENSG00000101082	SLA2	not heteromer
1954	5.60807	0.404205	2.80968	ENSG00000101096	NFATC2	not heteromer
1955	1.66096	0.436581	1.19036	ENSG00000101098	RIMS4	not heteromer
1956	2.08496	0.341311	22.0348	ENSG00000101104	PABPC1L	not heteromer
1957	6.58214	0.584435	10.5381	ENSG00000101109	STK4	not heteromer
1958	0.792481	0.188508	1.89596	ENSG00000101115	SALL4	not heteromer
1959	5.09922	-0.272457	13.2925	ENSG00000101126	ADNP	unclassified
1960	4.90689	-0.60752	7.90589	ENSG00000101132	PFDN4	unclassified
1961	3.16096	0.00813861	1.32148	ENSG00000101134	DOK5	not heteromer
1962	3.76958	-1.85956	15.7135	ENSG00000101138	CSTF1	unclassified
1963	3.19616	0.380453	4.15489	ENSG00000101144	BMP7	not heteromer
1964	5.83621	-2.64133	10.6324	ENSG00000101146	RAE1	unclassified
1965	3.11441	0.288983	19.5449	ENSG00000101150	TPD52L2	not heteromer
1966	4.2338	0.367017	13.3565	ENSG00000101152	DNAJC5	not heteromer
1967	5.01809	-1.87029	14.4965	ENSG00000101158	NELFCD	unclassified
1968	3.08496	0.551254	12.7951	ENSG00000101160	CTSZ	unclassified
1969	5.79389	-2.32946	15.878	ENSG00000101161	PRPF6	unclassified
1970	5.44513	-0.0122476	0.544059	ENSG00000101162	TUBB1	unclassified
1971	0.5	0.384851	0.149008	ENSG00000101180	HRH3	unclassified
1972	2.95345	-1.1523	13.0528	ENSG00000101181	MTG2	unclassified
1973	6.03085	-2.85468	13.0544	ENSG00000101182	PSMA7	not heteromer
1974	1.29248	0.234917	10.3138	ENSG00000101187	SLCO4A1	unclassified
1975	1	0.636037	2.49652	ENSG00000101188	NTSR1	not heteromer
1976	5.35712	-1.18589	12.8706	ENSG00000101189	MRGBP	unclassified
1977	0.5	0.139332	11.8449	ENSG00000101190	TCFL5	unclassified
1978	4.40689	-0.339994	17.9226	ENSG00000101191	DIDO1	not heteromer
1979	5.17215	-0.544158	10.7698	ENSG00000101193	GID8	unclassified
1980	1	0.181324	5.19429	ENSG00000101194	SLC17A9	unclassified
1981	4.29248	0.48421	1.44453	ENSG00000101197	BIRC7	unclassified
1982	5.25092	0.437907	15.1198	ENSG00000101199	ARFGAP1	unclassified
1983	2.29248	0.462335	0.0420503	ENSG00000101200	AVP	unclassified
1984	2.22972	0.507385	0.244654	ENSG00000101203	COL20A1	unclassified
1985	2	0.177022	0.167591	ENSG00000101204	CHRNA4	not heteromer
1986	5.84544	0.467342	7.86429	ENSG00000101210	EEF1A2	not heteromer
1987	4.37744	0.0921407	5.37146	ENSG00000101213	PTK6	unclassified
1988	2.29248	-0.00357418	9.57392	ENSG00000101216	GMEB2	unclassified
1989	3.06464	0.401991	11.1819	ENSG00000101220	C20orf27	unclassified
1990	1.79248	0.216738	0.789591	ENSG00000101222	SPEF1	unclassified
1991	6.31057	-0.140154	13.8948	ENSG00000101224	CDC25B	unclassified
1992	1.29248	0.497526	6.90198	ENSG00000101236	RNF24	unclassified
1993	0.792481	-1.34636	1.81453	ENSG00000101246	ARFRP1	unclassified
1994	4.96241	-0.0388886	2.34678	ENSG00000101247	NDUFAF5	unclassified
1995	0.792481	0.722617	0.0555392	ENSG00000101251	SEL1L2	not heteromer
1996	4.67878	0.444469	11.6371	ENSG00000101255	TRIB3	not heteromer
1997	4.6427	0.383704	2.86918	ENSG00000101265	RASSF2	not heteromer
1998	8.07527	0.166378	12.9486	ENSG00000101266	CSNK2A1	not heteromer
[truncated: 11,590 more rows]
