# Supplementary material for: Paralog dependency indirectly affects the robustness of human cells
Source: Mol Syst Biol. 2019 Sep 24;15(9):e8871. doi: 10.15252/msb.20198871 (PMC6757259; doi:10.15252/msb.20198871)
Supplement: Supplementary file 18 — Source Data for Figure 6 [file MSB-15-e8871-s016.xlsx]

## Sheet: B
	CS mean	Paralog P1(mRNA expression) > P2(mRNA expression)	cell line	dataset	heteromer or not (all PPI)
0	-0.0265054	P1	ACH-000007	CS2.1	heteromer
1	0.168631	P1	ACH-000007	CS2.1	not heteromer
2	-0.0306408	P2	ACH-000007	CS2.1	heteromer
3	0.216472	P2	ACH-000007	CS2.1	not heteromer
4	-0.195566	P1	ACH-000009	CS2.1	heteromer
5	0.162201	P1	ACH-000009	CS2.1	not heteromer
6	-0.212838	P2	ACH-000009	CS2.1	heteromer
7	0.236884	P2	ACH-000009	CS2.1	not heteromer
8	-0.176012	P1	ACH-000012	CS2.1	heteromer
9	0.194601	P1	ACH-000012	CS2.1	not heteromer
10	0.104359	P2	ACH-000012	CS2.1	heteromer
11	0.245166	P2	ACH-000012	CS2.1	not heteromer
12	0.0971599	P1	ACH-000013	CS2.1	heteromer
13	0.238954	P1	ACH-000013	CS2.1	not heteromer
14	-0.121409	P2	ACH-000013	CS2.1	heteromer
15	0.204057	P2	ACH-000013	CS2.1	not heteromer
16	0.0689539	P1	ACH-000015	CS2.1	heteromer
17	0.22378	P1	ACH-000015	CS2.1	not heteromer
18	-0.00587626	P2	ACH-000015	CS2.1	heteromer
19	0.198467	P2	ACH-000015	CS2.1	not heteromer
20	-0.119561	P1	ACH-000017	CS2.1	heteromer
21	0.136692	P1	ACH-000017	CS2.1	not heteromer
22	-0.164582	P2	ACH-000017	CS2.1	heteromer
23	0.159514	P2	ACH-000017	CS2.1	not heteromer
24	-0.0117937	P1	ACH-000018	CS2.1	heteromer
25	0.13809	P1	ACH-000018	CS2.1	not heteromer
26	-0.196879	P2	ACH-000018	CS2.1	heteromer
27	0.155558	P2	ACH-000018	CS2.1	not heteromer
28	0.08494	P1	ACH-000021	CS2.1	heteromer
29	0.209053	P1	ACH-000021	CS2.1	not heteromer
30	-0.203843	P2	ACH-000021	CS2.1	heteromer
31	0.170731	P2	ACH-000021	CS2.1	not heteromer
32	-0.0579061	P1	ACH-000028	CS2.1	heteromer
33	0.163542	P1	ACH-000028	CS2.1	not heteromer
34	-0.00636945	P2	ACH-000028	CS2.1	heteromer
35	0.242723	P2	ACH-000028	CS2.1	not heteromer
36	-0.131781	P1	ACH-000030	CS2.1	heteromer
37	0.185645	P1	ACH-000030	CS2.1	not heteromer
38	0.0394647	P2	ACH-000030	CS2.1	heteromer
39	0.238821	P2	ACH-000030	CS2.1	not heteromer
40	0.123567	P1	ACH-000035	CS2.1	heteromer
41	0.208667	P1	ACH-000035	CS2.1	not heteromer
42	-0.109412	P2	ACH-000035	CS2.1	heteromer
43	0.201668	P2	ACH-000035	CS2.1	not heteromer
44	-0.158158	P1	ACH-000039	CS2.1	heteromer
45	0.116823	P1	ACH-000039	CS2.1	not heteromer
46	0.0808492	P2	ACH-000039	CS2.1	heteromer
47	0.190957	P2	ACH-000039	CS2.1	not heteromer
48	-0.245821	P1	ACH-000040	CS2.1	heteromer
49	0.13455	P1	ACH-000040	CS2.1	not heteromer
50	-0.160426	P2	ACH-000040	CS2.1	heteromer
51	0.184706	P2	ACH-000040	CS2.1	not heteromer
52	0.0402939	P1	ACH-000041	CS2.1	heteromer
53	0.154059	P1	ACH-000041	CS2.1	not heteromer
54	-0.0914318	P2	ACH-000041	CS2.1	heteromer
55	0.1814	P2	ACH-000041	CS2.1	not heteromer
56	-0.117943	P1	ACH-000045	CS2.1	heteromer
57	0.17217	P1	ACH-000045	CS2.1	not heteromer
58	0.0937025	P2	ACH-000045	CS2.1	heteromer
59	0.225283	P2	ACH-000045	CS2.1	not heteromer
60	-0.169235	P1	ACH-000047	CS2.1	heteromer
61	0.196047	P1	ACH-000047	CS2.1	not heteromer
62	0.18648	P2	ACH-000047	CS2.1	heteromer
63	0.278189	P2	ACH-000047	CS2.1	not heteromer
64	-0.00445655	P1	ACH-000052	CS2.1	heteromer
65	0.157444	P1	ACH-000052	CS2.1	not heteromer
66	-0.15743	P2	ACH-000052	CS2.1	heteromer
67	0.168503	P2	ACH-000052	CS2.1	not heteromer
68	-0.067077	P1	ACH-000053	CS2.1	heteromer
69	0.184582	P1	ACH-000053	CS2.1	not heteromer
70	-0.0551233	P2	ACH-000053	CS2.1	heteromer
71	0.236355	P2	ACH-000053	CS2.1	not heteromer
72	-0.0946708	P1	ACH-000054	CS2.1	heteromer
73	0.163648	P1	ACH-000054	CS2.1	not heteromer
74	-0.0136044	P2	ACH-000054	CS2.1	heteromer
75	0.219079	P2	ACH-000054	CS2.1	not heteromer
76	-0.0511929	P1	ACH-000055	CS2.1	heteromer
77	0.163807	P1	ACH-000055	CS2.1	not heteromer
78	0.104386	P2	ACH-000055	CS2.1	heteromer
79	0.208761	P2	ACH-000055	CS2.1	not heteromer
80	-0.231707	P1	ACH-000067	CS2.1	heteromer
81	0.155058	P1	ACH-000067	CS2.1	not heteromer
82	0.0752633	P2	ACH-000067	CS2.1	heteromer
83	0.187135	P2	ACH-000067	CS2.1	not heteromer
84	0.0232397	P1	ACH-000070	CS2.1	heteromer
85	0.201735	P1	ACH-000070	CS2.1	not heteromer
86	-0.00368184	P2	ACH-000070	CS2.1	heteromer
87	0.210797	P2	ACH-000070	CS2.1	not heteromer
88	-0.150615	P1	ACH-000075	CS2.1	heteromer
89	0.127568	P1	ACH-000075	CS2.1	not heteromer
90	0.0791304	P2	ACH-000075	CS2.1	heteromer
91	0.159243	P2	ACH-000075	CS2.1	not heteromer
92	-0.0457003	P1	ACH-000078	CS2.1	heteromer
93	0.136097	P1	ACH-000078	CS2.1	not heteromer
94	-0.0171163	P2	ACH-000078	CS2.1	heteromer
95	0.179203	P2	ACH-000078	CS2.1	not heteromer
96	-0.12983	P1	ACH-000087	CS2.1	heteromer
97	0.170782	P1	ACH-000087	CS2.1	not heteromer
98	0.221524	P2	ACH-000087	CS2.1	heteromer
99	0.199563	P2	ACH-000087	CS2.1	not heteromer
100	0.0109724	P1	ACH-000092	CS2.1	heteromer
101	0.161141	P1	ACH-000092	CS2.1	not heteromer
102	-0.336058	P2	ACH-000092	CS2.1	heteromer
103	0.202394	P2	ACH-000092	CS2.1	not heteromer
104	-0.0280707	P1	ACH-000095	CS2.1	heteromer
105	0.150837	P1	ACH-000095	CS2.1	not heteromer
106	-0.0472576	P2	ACH-000095	CS2.1	heteromer
107	0.197563	P2	ACH-000095	CS2.1	not heteromer
108	-0.0560464	P1	ACH-000097	CS2.1	heteromer
109	0.186992	P1	ACH-000097	CS2.1	not heteromer
110	-0.132749	P2	ACH-000097	CS2.1	heteromer
111	0.229582	P2	ACH-000097	CS2.1	not heteromer
112	0.102421	P1	ACH-000098	CS2.1	heteromer
113	0.185413	P1	ACH-000098	CS2.1	not heteromer
114	-0.26702	P2	ACH-000098	CS2.1	heteromer
115	0.171132	P2	ACH-000098	CS2.1	not heteromer
116	0.040285	P1	ACH-000099	CS2.1	heteromer
117	0.206287	P1	ACH-000099	CS2.1	not heteromer
118	-0.0368592	P2	ACH-000099	CS2.1	heteromer
119	0.174457	P2	ACH-000099	CS2.1	not heteromer
120	0.0866024	P1	ACH-000108	CS2.1	heteromer
121	0.2019	P1	ACH-000108	CS2.1	not heteromer
122	-0.221365	P2	ACH-000108	CS2.1	heteromer
123	0.180548	P2	ACH-000108	CS2.1	not heteromer
124	-0.186401	P1	ACH-000113	CS2.1	heteromer
125	0.19291	P1	ACH-000113	CS2.1	not heteromer
126	0.0357252	P2	ACH-000113	CS2.1	heteromer
127	0.267514	P2	ACH-000113	CS2.1	not heteromer
128	0.0305182	P1	ACH-000116	CS2.1	heteromer
129	0.198943	P1	ACH-000116	CS2.1	not heteromer
130	-0.189097	P2	ACH-000116	CS2.1	heteromer
131	0.208495	P2	ACH-000116	CS2.1	not heteromer
132	-0.0224368	P1	ACH-000118	CS2.1	heteromer
133	0.211536	P1	ACH-000118	CS2.1	not heteromer
134	-0.00924907	P2	ACH-000118	CS2.1	heteromer
135	0.243337	P2	ACH-000118	CS2.1	not heteromer
136	0.00254824	P1	ACH-000120	CS2.1	heteromer
137	0.207505	P1	ACH-000120	CS2.1	not heteromer
138	-0.0777834	P2	ACH-000120	CS2.1	heteromer
139	0.171249	P2	ACH-000120	CS2.1	not heteromer
140	-0.120316	P1	ACH-000123	CS2.1	heteromer
141	0.211985	P1	ACH-000123	CS2.1	not heteromer
142	-0.0241569	P2	ACH-000123	CS2.1	heteromer
143	0.267908	P2	ACH-000123	CS2.1	not heteromer
144	-0.20391	P1	ACH-000133	CS2.1	heteromer
145	0.168069	P1	ACH-000133	CS2.1	not heteromer
146	-0.0452575	P2	ACH-000133	CS2.1	heteromer
147	0.237466	P2	ACH-000133	CS2.1	not heteromer
148	-0.212288	P1	ACH-000137	CS2.1	heteromer
149	0.173376	P1	ACH-000137	CS2.1	not heteromer
150	-0.0242165	P2	ACH-000137	CS2.1	heteromer
151	0.170566	P2	ACH-000137	CS2.1	not heteromer
152	-0.0292994	P1	ACH-000138	CS2.1	heteromer
153	0.197179	P1	ACH-000138	CS2.1	not heteromer
154	-0.175386	P2	ACH-000138	CS2.1	heteromer
155	0.198922	P2	ACH-000138	CS2.1	not heteromer
156	0.0645645	P1	ACH-000142	CS2.1	heteromer
157	0.224539	P1	ACH-000142	CS2.1	not heteromer
158	-0.194742	P2	ACH-000142	CS2.1	heteromer
159	0.18559	P2	ACH-000142	CS2.1	not heteromer
160	-0.0663905	P1	ACH-000146	CS2.1	heteromer
161	0.197348	P1	ACH-000146	CS2.1	not heteromer
162	-0.127231	P2	ACH-000146	CS2.1	heteromer
163	0.229135	P2	ACH-000146	CS2.1	not heteromer
164	-0.0993059	P1	ACH-000148	CS2.1	heteromer
165	0.17212	P1	ACH-000148	CS2.1	not heteromer
166	-0.0288044	P2	ACH-000148	CS2.1	heteromer
167	0.229087	P2	ACH-000148	CS2.1	not heteromer
168	-0.0225566	P1	ACH-000152	CS2.1	heteromer
169	0.158911	P1	ACH-000152	CS2.1	not heteromer
170	-0.177779	P2	ACH-000152	CS2.1	heteromer
171	0.175945	P2	ACH-000152	CS2.1	not heteromer
172	-0.131262	P1	ACH-000159	CS2.1	heteromer
173	0.146469	P1	ACH-000159	CS2.1	not heteromer
174	-0.0623531	P2	ACH-000159	CS2.1	heteromer
175	0.212942	P2	ACH-000159	CS2.1	not heteromer
176	-0.139372	P1	ACH-000163	CS2.1	heteromer
177	0.154077	P1	ACH-000163	CS2.1	not heteromer
178	-0.344694	P2	ACH-000163	CS2.1	heteromer
179	0.197406	P2	ACH-000163	CS2.1	not heteromer
180	0.0260852	P1	ACH-000168	CS2.1	heteromer
181	0.158554	P1	ACH-000168	CS2.1	not heteromer
182	-0.430905	P2	ACH-000168	CS2.1	heteromer
183	0.156146	P2	ACH-000168	CS2.1	not heteromer
184	0.0918127	P1	ACH-000169	CS2.1	heteromer
185	0.22929	P1	ACH-000169	CS2.1	not heteromer
186	-0.10351	P2	ACH-000169	CS2.1	heteromer
187	0.219469	P2	ACH-000169	CS2.1	not heteromer
188	0.0554781	P1	ACH-000178	CS2.1	heteromer
189	0.180818	P1	ACH-000178	CS2.1	not heteromer
190	-0.139395	P2	ACH-000178	CS2.1	heteromer
191	0.214552	P2	ACH-000178	CS2.1	not heteromer
192	-0.0909262	P1	ACH-000183	CS2.1	heteromer
193	0.174184	P1	ACH-000183	CS2.1	not heteromer
194	-0.106951	P2	ACH-000183	CS2.1	heteromer
195	0.244916	P2	ACH-000183	CS2.1	not heteromer
196	-0.216532	P1	ACH-000188	CS2.1	heteromer
197	0.171661	P1	ACH-000188	CS2.1	not heteromer
198	0.0709299	P2	ACH-000188	CS2.1	heteromer
199	0.209845	P2	ACH-000188	CS2.1	not heteromer
200	-0.0875094	P1	ACH-000189	CS2.1	heteromer
201	0.115404	P1	ACH-000189	CS2.1	not heteromer
202	-0.164398	P2	ACH-000189	CS2.1	heteromer
203	0.135511	P2	ACH-000189	CS2.1	not heteromer
204	-0.242124	P1	ACH-000198	CS2.1	heteromer
205	0.184247	P1	ACH-000198	CS2.1	not heteromer
206	0.0422809	P2	ACH-000198	CS2.1	heteromer
207	0.259123	P2	ACH-000198	CS2.1	not heteromer
208	-0.124494	P1	ACH-000204	CS2.1	heteromer
209	0.120299	P1	ACH-000204	CS2.1	not heteromer
210	0.122685	P2	ACH-000204	CS2.1	heteromer
211	0.192844	P2	ACH-000204	CS2.1	not heteromer
212	0.0688824	P1	ACH-000207	CS2.1	heteromer
213	0.154916	P1	ACH-000207	CS2.1	not heteromer
214	-0.228063	P2	ACH-000207	CS2.1	heteromer
215	0.128769	P2	ACH-000207	CS2.1	not heteromer
216	-0.100345	P1	ACH-000210	CS2.1	heteromer
217	0.0994947	P1	ACH-000210	CS2.1	not heteromer
218	0.109706	P2	ACH-000210	CS2.1	heteromer
219	0.131512	P2	ACH-000210	CS2.1	not heteromer
220	-0.0267249	P1	ACH-000211	CS2.1	heteromer
221	0.186296	P1	ACH-000211	CS2.1	not heteromer
222	-0.070145	P2	ACH-000211	CS2.1	heteromer
223	0.193228	P2	ACH-000211	CS2.1	not heteromer
224	-0.177112	P1	ACH-000222	CS2.1	heteromer
225	0.142098	P1	ACH-000222	CS2.1	not heteromer
226	0.0305658	P2	ACH-000222	CS2.1	heteromer
227	0.20232	P2	ACH-000222	CS2.1	not heteromer
228	-0.0858767	P1	ACH-000223	CS2.1	heteromer
229	0.182951	P1	ACH-000223	CS2.1	not heteromer
230	-0.0349052	P2	ACH-000223	CS2.1	heteromer
231	0.236686	P2	ACH-000223	CS2.1	not heteromer
232	0.02629	P1	ACH-000226	CS2.1	heteromer
233	0.191551	P1	ACH-000226	CS2.1	not heteromer
234	0.0483512	P2	ACH-000226	CS2.1	heteromer
235	0.220102	P2	ACH-000226	CS2.1	not heteromer
236	-0.0239858	P1	ACH-000227	CS2.1	heteromer
237	0.0904697	P1	ACH-000227	CS2.1	not heteromer
238	-0.041645	P2	ACH-000227	CS2.1	heteromer
239	0.131542	P2	ACH-000227	CS2.1	not heteromer
240	-0.250195	P1	ACH-000228	CS2.1	heteromer
241	0.146428	P1	ACH-000228	CS2.1	not heteromer
242	-0.00491271	P2	ACH-000228	CS2.1	heteromer
243	0.193878	P2	ACH-000228	CS2.1	not heteromer
244	0.0841018	P1	ACH-000231	CS2.1	heteromer
245	0.206818	P1	ACH-000231	CS2.1	not heteromer
246	-0.185299	P2	ACH-000231	CS2.1	heteromer
247	0.212108	P2	ACH-000231	CS2.1	not heteromer
248	0.0440967	P1	ACH-000232	CS2.1	heteromer
249	0.211814	P1	ACH-000232	CS2.1	not heteromer
250	-0.0557366	P2	ACH-000232	CS2.1	heteromer
251	0.218277	P2	ACH-000232	CS2.1	not heteromer
252	-0.125692	P1	ACH-000233	CS2.1	heteromer
253	0.152157	P1	ACH-000233	CS2.1	not heteromer
254	0.0238459	P2	ACH-000233	CS2.1	heteromer
255	0.229505	P2	ACH-000233	CS2.1	not heteromer
256	-0.22827	P1	ACH-000234	CS2.1	heteromer
257	0.0704323	P1	ACH-000234	CS2.1	not heteromer
258	-0.188586	P2	ACH-000234	CS2.1	heteromer
259	0.174793	P2	ACH-000234	CS2.1	not heteromer
260	-0.104086	P1	ACH-000237	CS2.1	heteromer
261	0.157137	P1	ACH-000237	CS2.1	not heteromer
262	-0.0355659	P2	ACH-000237	CS2.1	heteromer
263	0.204573	P2	ACH-000237	CS2.1	not heteromer
264	-0.152153	P1	ACH-000242	CS2.1	heteromer
265	0.065569	P1	ACH-000242	CS2.1	not heteromer
266	-0.0878189	P2	ACH-000242	CS2.1	heteromer
267	0.106572	P2	ACH-000242	CS2.1	not heteromer
268	-0.135153	P1	ACH-000243	CS2.1	heteromer
269	0.190556	P1	ACH-000243	CS2.1	not heteromer
270	-0.0383053	P2	ACH-000243	CS2.1	heteromer
271	0.252954	P2	ACH-000243	CS2.1	not heteromer
272	0.0676968	P1	ACH-000244	CS2.1	heteromer
273	0.144804	P1	ACH-000244	CS2.1	not heteromer
274	-0.405331	P2	ACH-000244	CS2.1	heteromer
275	0.140734	P2	ACH-000244	CS2.1	not heteromer
276	0.00537553	P1	ACH-000248	CS2.1	heteromer
277	0.172491	P1	ACH-000248	CS2.1	not heteromer
278	-0.207371	P2	ACH-000248	CS2.1	heteromer
279	0.150051	P2	ACH-000248	CS2.1	not heteromer
280	-0.0467323	P1	ACH-000250	CS2.1	heteromer
281	0.183702	P1	ACH-000250	CS2.1	not heteromer
282	-0.118703	P2	ACH-000250	CS2.1	heteromer
283	0.216015	P2	ACH-000250	CS2.1	not heteromer
284	-0.0888012	P1	ACH-000252	CS2.1	heteromer
285	0.0972847	P1	ACH-000252	CS2.1	not heteromer
286	0.0172483	P2	ACH-000252	CS2.1	heteromer
287	0.154386	P2	ACH-000252	CS2.1	not heteromer
288	-0.157487	P1	ACH-000253	CS2.1	heteromer
289	0.154651	P1	ACH-000253	CS2.1	not heteromer
290	0.0793468	P2	ACH-000253	CS2.1	heteromer
291	0.245085	P2	ACH-000253	CS2.1	not heteromer
292	-0.0792172	P1	ACH-000255	CS2.1	heteromer
293	0.166988	P1	ACH-000255	CS2.1	not heteromer
294	-0.0210598	P2	ACH-000255	CS2.1	heteromer
295	0.218528	P2	ACH-000255	CS2.1	not heteromer
296	0.00969745	P1	ACH-000256	CS2.1	heteromer
297	0.187967	P1	ACH-000256	CS2.1	not heteromer
298	-0.239886	P2	ACH-000256	CS2.1	heteromer
299	0.17721	P2	ACH-000256	CS2.1	not heteromer
300	-0.0240877	P1	ACH-000257	CS2.1	heteromer
301	0.145151	P1	ACH-000257	CS2.1	not heteromer
302	0.0314772	P2	ACH-000257	CS2.1	heteromer
303	0.168532	P2	ACH-000257	CS2.1	not heteromer
304	-0.0309837	P1	ACH-000258	CS2.1	heteromer
305	0.102885	P1	ACH-000258	CS2.1	not heteromer
306	-0.147864	P2	ACH-000258	CS2.1	heteromer
307	0.14138	P2	ACH-000258	CS2.1	not heteromer
308	0.0120932	P1	ACH-000259	CS2.1	heteromer
309	0.231791	P1	ACH-000259	CS2.1	not heteromer
310	-0.000202909	P2	ACH-000259	CS2.1	heteromer
311	0.231067	P2	ACH-000259	CS2.1	not heteromer
312	-0.0878903	P1	ACH-000260	CS2.1	heteromer
313	0.19827	P1	ACH-000260	CS2.1	not heteromer
314	0.0550134	P2	ACH-000260	CS2.1	heteromer
315	0.226573	P2	ACH-000260	CS2.1	not heteromer
316	-0.225851	P1	ACH-000261	CS2.1	heteromer
317	0.174075	P1	ACH-000261	CS2.1	not heteromer
318	0.0572959	P2	ACH-000261	CS2.1	heteromer
319	0.207827	P2	ACH-000261	CS2.1	not heteromer
320	-0.19461	P1	ACH-000264	CS2.1	heteromer
321	0.14901	P1	ACH-000264	CS2.1	not heteromer
322	0.0951267	P2	ACH-000264	CS2.1	heteromer
323	0.222626	P2	ACH-000264	CS2.1	not heteromer
324	0.226983	P1	ACH-000265	CS2.1	heteromer
325	0.223918	P1	ACH-000265	CS2.1	not heteromer
326	-0.128606	P2	ACH-000265	CS2.1	heteromer
327	0.219558	P2	ACH-000265	CS2.1	not heteromer
328	-0.207405	P1	ACH-000266	CS2.1	heteromer
329	0.151219	P1	ACH-000266	CS2.1	not heteromer
330	-0.0277019	P2	ACH-000266	CS2.1	heteromer
331	0.222349	P2	ACH-000266	CS2.1	not heteromer
332	-0.151994	P1	ACH-000277	CS2.1	heteromer
333	0.0681291	P1	ACH-000277	CS2.1	not heteromer
334	-0.136286	P2	ACH-000277	CS2.1	heteromer
335	0.178217	P2	ACH-000277	CS2.1	not heteromer
336	-0.31295	P1	ACH-000278	CS2.1	heteromer
337	0.141593	P1	ACH-000278	CS2.1	not heteromer
338	0.125681	P2	ACH-000278	CS2.1	heteromer
339	0.209284	P2	ACH-000278	CS2.1	not heteromer
340	-0.155701	P1	ACH-000280	CS2.1	heteromer
341	0.117047	P1	ACH-000280	CS2.1	not heteromer
342	0.022685	P2	ACH-000280	CS2.1	heteromer
343	0.209125	P2	ACH-000280	CS2.1	not heteromer
344	0.127378	P1	ACH-000281	CS2.1	heteromer
345	0.131088	P1	ACH-000281	CS2.1	not heteromer
346	-0.128909	P2	ACH-000281	CS2.1	heteromer
347	0.117673	P2	ACH-000281	CS2.1	not heteromer
348	0.0472801	P1	ACH-000288	CS2.1	heteromer
349	0.174021	P1	ACH-000288	CS2.1	not heteromer
350	-0.21139	P2	ACH-000288	CS2.1	heteromer
351	0.209209	P2	ACH-000288	CS2.1	not heteromer
352	-0.14664	P1	ACH-000291	CS2.1	heteromer
353	0.176098	P1	ACH-000291	CS2.1	not heteromer
354	0.10495	P2	ACH-000291	CS2.1	heteromer
355	0.231248	P2	ACH-000291	CS2.1	not heteromer
356	-0.00968558	P1	ACH-000293	CS2.1	heteromer
357	0.171512	P1	ACH-000293	CS2.1	not heteromer
358	-0.0928427	P2	ACH-000293	CS2.1	heteromer
359	0.157974	P2	ACH-000293	CS2.1	not heteromer
360	0.0620936	P1	ACH-000294	CS2.1	heteromer
361	0.189325	P1	ACH-000294	CS2.1	not heteromer
362	-0.227936	P2	ACH-000294	CS2.1	heteromer
363	0.149068	P2	ACH-000294	CS2.1	not heteromer
364	0.0179726	P1	ACH-000296	CS2.1	heteromer
365	0.152348	P1	ACH-000296	CS2.1	not heteromer
366	-0.279497	P2	ACH-000296	CS2.1	heteromer
367	0.172345	P2	ACH-000296	CS2.1	not heteromer
368	0.0170994	P1	ACH-000302	CS2.1	heteromer
369	0.192629	P1	ACH-000302	CS2.1	not heteromer
370	-0.231904	P2	ACH-000302	CS2.1	heteromer
371	0.179269	P2	ACH-000302	CS2.1	not heteromer
372	-0.0665189	P1	ACH-000304	CS2.1	heteromer
373	0.102339	P1	ACH-000304	CS2.1	not heteromer
374	-0.0378874	P2	ACH-000304	CS2.1	heteromer
375	0.154746	P2	ACH-000304	CS2.1	not heteromer
376	-0.119638	P1	ACH-000308	CS2.1	heteromer
377	0.157622	P1	ACH-000308	CS2.1	not heteromer
378	0.11274	P2	ACH-000308	CS2.1	heteromer
379	0.226227	P2	ACH-000308	CS2.1	not heteromer
380	-0.0686518	P1	ACH-000310	CS2.1	heteromer
381	0.102659	P1	ACH-000310	CS2.1	not heteromer
382	-0.0160357	P2	ACH-000310	CS2.1	heteromer
383	0.141535	P2	ACH-000310	CS2.1	not heteromer
384	-0.0938082	P1	ACH-000311	CS2.1	heteromer
385	0.166094	P1	ACH-000311	CS2.1	not heteromer
386	0.0776496	P2	ACH-000311	CS2.1	heteromer
387	0.228806	P2	ACH-000311	CS2.1	not heteromer
388	0.0128235	P1	ACH-000312	CS2.1	heteromer
389	0.190446	P1	ACH-000312	CS2.1	not heteromer
390	-0.00928998	P2	ACH-000312	CS2.1	heteromer
391	0.214638	P2	ACH-000312	CS2.1	not heteromer
392	-0.13581	P1	ACH-000315	CS2.1	heteromer
393	0.142283	P1	ACH-000315	CS2.1	not heteromer
394	0.0693735	P2	ACH-000315	CS2.1	heteromer
395	0.181918	P2	ACH-000315	CS2.1	not heteromer
396	-0.166119	P1	ACH-000316	CS2.1	heteromer
397	0.150123	P1	ACH-000316	CS2.1	not heteromer
398	0.0282631	P2	ACH-000316	CS2.1	heteromer
399	0.214461	P2	ACH-000316	CS2.1	not heteromer
400	0.047994	P1	ACH-000317	CS2.1	heteromer
401	0.162458	P1	ACH-000317	CS2.1	not heteromer
402	-0.317307	P2	ACH-000317	CS2.1	heteromer
403	0.175157	P2	ACH-000317	CS2.1	not heteromer
404	-0.172	P1	ACH-000319	CS2.1	heteromer
405	0.164196	P1	ACH-000319	CS2.1	not heteromer
406	-0.0664595	P2	ACH-000319	CS2.1	heteromer
407	0.196502	P2	ACH-000319	CS2.1	not heteromer
408	-0.107558	P1	ACH-000320	CS2.1	heteromer
409	0.114273	P1	ACH-000320	CS2.1	not heteromer
410	-0.0460014	P2	ACH-000320	CS2.1	heteromer
411	0.203092	P2	ACH-000320	CS2.1	not heteromer
412	-0.17425	P1	ACH-000322	CS2.1	heteromer
413	0.13975	P1	ACH-000322	CS2.1	not heteromer
414	-0.0210791	P2	ACH-000322	CS2.1	heteromer
415	0.23759	P2	ACH-000322	CS2.1	not heteromer
416	-0.00019163	P1	ACH-000323	CS2.1	heteromer
417	0.180862	P1	ACH-000323	CS2.1	not heteromer
418	-0.313862	P2	ACH-000323	CS2.1	heteromer
419	0.196707	P2	ACH-000323	CS2.1	not heteromer
420	0.0173195	P1	ACH-000324	CS2.1	heteromer
421	0.184629	P1	ACH-000324	CS2.1	not heteromer
422	-0.174327	P2	ACH-000324	CS2.1	heteromer
423	0.210739	P2	ACH-000324	CS2.1	not heteromer
424	0.00901922	P1	ACH-000329	CS2.1	heteromer
425	0.175724	P1	ACH-000329	CS2.1	not heteromer
426	-0.124383	P2	ACH-000329	CS2.1	heteromer
427	0.199416	P2	ACH-000329	CS2.1	not heteromer
428	-0.191574	P1	ACH-000330	CS2.1	heteromer
429	0.141485	P1	ACH-000330	CS2.1	not heteromer
430	0.0225735	P2	ACH-000330	CS2.1	heteromer
431	0.219546	P2	ACH-000330	CS2.1	not heteromer
432	-0.0155271	P1	ACH-000331	CS2.1	heteromer
433	0.189198	P1	ACH-000331	CS2.1	not heteromer
434	-0.0388695	P2	ACH-000331	CS2.1	heteromer
435	0.244246	P2	ACH-000331	CS2.1	not heteromer
436	-0.285277	P1	ACH-000332	CS2.1	heteromer
437	0.137968	P1	ACH-000332	CS2.1	not heteromer
438	0.140435	P2	ACH-000332	CS2.1	heteromer
439	0.242447	P2	ACH-000332	CS2.1	not heteromer
440	-0.317274	P1	ACH-000334	CS2.1	heteromer
441	0.155001	P1	ACH-000334	CS2.1	not heteromer
442	0.0725912	P2	ACH-000334	CS2.1	heteromer
443	0.191998	P2	ACH-000334	CS2.1	not heteromer
444	0.00450771	P1	ACH-000335	CS2.1	heteromer
445	0.176805	P1	ACH-000335	CS2.1	not heteromer
446	-0.0909131	P2	ACH-000335	CS2.1	heteromer
447	0.171658	P2	ACH-000335	CS2.1	not heteromer
448	-0.0961119	P1	ACH-000336	CS2.1	heteromer
449	0.111438	P1	ACH-000336	CS2.1	not heteromer
450	-0.11383	P2	ACH-000336	CS2.1	heteromer
451	0.175899	P2	ACH-000336	CS2.1	not heteromer
452	-0.115623	P1	ACH-000341	CS2.1	heteromer
453	0.0738078	P1	ACH-000341	CS2.1	not heteromer
454	-0.0123729	P2	ACH-000341	CS2.1	heteromer
455	0.117301	P2	ACH-000341	CS2.1	not heteromer
456	-0.0794544	P1	ACH-000348	CS2.1	heteromer
457	0.154005	P1	ACH-000348	CS2.1	not heteromer
458	-0.164859	P2	ACH-000348	CS2.1	heteromer
459	0.210741	P2	ACH-000348	CS2.1	not heteromer
460	-0.116283	P1	ACH-000350	CS2.1	heteromer
461	0.113696	P1	ACH-000350	CS2.1	not heteromer
462	0.0573261	P2	ACH-000350	CS2.1	heteromer
463	0.162945	P2	ACH-000350	CS2.1	not heteromer
464	-0.15441	P1	ACH-000352	CS2.1	heteromer
465	0.163343	P1	ACH-000352	CS2.1	not heteromer
466	0.0423053	P2	ACH-000352	CS2.1	heteromer
467	0.222446	P2	ACH-000352	CS2.1	not heteromer
468	0.115081	P1	ACH-000356	CS2.1	heteromer
469	0.180785	P1	ACH-000356	CS2.1	not heteromer
470	-0.0393341	P2	ACH-000356	CS2.1	heteromer
471	0.139968	P2	ACH-000356	CS2.1	not heteromer
472	0.1328	P1	ACH-000361	CS2.1	heteromer
473	0.159869	P1	ACH-000361	CS2.1	not heteromer
474	-0.026765	P2	ACH-000361	CS2.1	heteromer
475	0.177076	P2	ACH-000361	CS2.1	not heteromer
476	-0.161968	P1	ACH-000362	CS2.1	heteromer
477	0.160343	P1	ACH-000362	CS2.1	not heteromer
478	-0.0566287	P2	ACH-000362	CS2.1	heteromer
479	0.227853	P2	ACH-000362	CS2.1	not heteromer
480	0.125504	P1	ACH-000363	CS2.1	heteromer
481	0.219793	P1	ACH-000363	CS2.1	not heteromer
482	-0.154013	P2	ACH-000363	CS2.1	heteromer
483	0.194892	P2	ACH-000363	CS2.1	not heteromer
484	0.0359297	P1	ACH-000364	CS2.1	heteromer
485	0.203952	P1	ACH-000364	CS2.1	not heteromer
486	-0.124619	P2	ACH-000364	CS2.1	heteromer
487	0.218756	P2	ACH-000364	CS2.1	not heteromer
488	0.123136	P1	ACH-000365	CS2.1	heteromer
489	0.223159	P1	ACH-000365	CS2.1	not heteromer
490	-0.124781	P2	ACH-000365	CS2.1	heteromer
491	0.18325	P2	ACH-000365	CS2.1	not heteromer
492	-0.0442884	P1	ACH-000366	CS2.1	heteromer
493	0.224181	P1	ACH-000366	CS2.1	not heteromer
494	-0.118565	P2	ACH-000366	CS2.1	heteromer
495	0.156003	P2	ACH-000366	CS2.1	not heteromer
496	-0.0670687	P1	ACH-000368	CS2.1	heteromer
497	0.143614	P1	ACH-000368	CS2.1	not heteromer
498	-0.197172	P2	ACH-000368	CS2.1	heteromer
499	0.178944	P2	ACH-000368	CS2.1	not heteromer
500	-0.0235601	P1	ACH-000374	CS2.1	heteromer
501	0.181475	P1	ACH-000374	CS2.1	not heteromer
502	-0.0663687	P2	ACH-000374	CS2.1	heteromer
503	0.240669	P2	ACH-000374	CS2.1	not heteromer
504	-0.0507421	P1	ACH-000376	CS2.1	heteromer
505	0.194229	P1	ACH-000376	CS2.1	not heteromer
506	-0.0289263	P2	ACH-000376	CS2.1	heteromer
507	0.250716	P2	ACH-000376	CS2.1	not heteromer
508	-0.0624119	P1	ACH-000381	CS2.1	heteromer
509	0.173609	P1	ACH-000381	CS2.1	not heteromer
510	0.0109666	P2	ACH-000381	CS2.1	heteromer
511	0.225055	P2	ACH-000381	CS2.1	not heteromer
512	-0.268768	P1	ACH-000383	CS2.1	heteromer
513	0.147826	P1	ACH-000383	CS2.1	not heteromer
514	0.0301729	P2	ACH-000383	CS2.1	heteromer
515	0.215548	P2	ACH-000383	CS2.1	not heteromer
516	0.149147	P1	ACH-000387	CS2.1	heteromer
517	0.212015	P1	ACH-000387	CS2.1	not heteromer
518	-0.158808	P2	ACH-000387	CS2.1	heteromer
519	0.199967	P2	ACH-000387	CS2.1	not heteromer
520	-0.140459	P1	ACH-000389	CS2.1	heteromer
521	0.147541	P1	ACH-000389	CS2.1	not heteromer
522	0.0727984	P2	ACH-000389	CS2.1	heteromer
523	0.169653	P2	ACH-000389	CS2.1	not heteromer
524	0.102593	P1	ACH-000390	CS2.1	heteromer
525	0.185474	P1	ACH-000390	CS2.1	not heteromer
526	-0.0916272	P2	ACH-000390	CS2.1	heteromer
527	0.184395	P2	ACH-000390	CS2.1	not heteromer
528	0.0655516	P1	ACH-000393	CS2.1	heteromer
529	0.147561	P1	ACH-000393	CS2.1	not heteromer
530	-0.254135	P2	ACH-000393	CS2.1	heteromer
531	0.172573	P2	ACH-000393	CS2.1	not heteromer
532	0.167537	P1	ACH-000395	CS2.1	heteromer
533	0.169442	P1	ACH-000395	CS2.1	not heteromer
534	-0.264407	P2	ACH-000395	CS2.1	heteromer
535	0.137206	P2	ACH-000395	CS2.1	not heteromer
536	-0.220337	P1	ACH-000397	CS2.1	heteromer
537	0.126216	P1	ACH-000397	CS2.1	not heteromer
538	-0.0719956	P2	ACH-000397	CS2.1	heteromer
539	0.216464	P2	ACH-000397	CS2.1	not heteromer
540	-0.053501	P1	ACH-000401	CS2.1	heteromer
541	0.131403	P1	ACH-000401	CS2.1	not heteromer
542	-0.00426097	P2	ACH-000401	CS2.1	heteromer
543	0.215755	P2	ACH-000401	CS2.1	not heteromer
544	0.0177156	P1	ACH-000403	CS2.1	heteromer
545	0.202725	P1	ACH-000403	CS2.1	not heteromer
546	-0.25701	P2	ACH-000403	CS2.1	heteromer
547	0.16403	P2	ACH-000403	CS2.1	not heteromer
548	-0.15718	P1	ACH-000407	CS2.1	heteromer
549	0.157979	P1	ACH-000407	CS2.1	not heteromer
550	0.0488242	P2	ACH-000407	CS2.1	heteromer
551	0.210295	P2	ACH-000407	CS2.1	not heteromer
552	0.0860141	P1	ACH-000408	CS2.1	heteromer
553	0.171307	P1	ACH-000408	CS2.1	not heteromer
554	-0.161761	P2	ACH-000408	CS2.1	heteromer
555	0.161616	P2	ACH-000408	CS2.1	not heteromer
556	-0.167622	P1	ACH-000410	CS2.1	heteromer
557	0.163697	P1	ACH-000410	CS2.1	not heteromer
558	0.0826538	P2	ACH-000410	CS2.1	heteromer
559	0.241719	P2	ACH-000410	CS2.1	not heteromer
560	-0.171846	P1	ACH-000411	CS2.1	heteromer
561	0.140756	P1	ACH-000411	CS2.1	not heteromer
562	0.0880067	P2	ACH-000411	CS2.1	heteromer
563	0.213527	P2	ACH-000411	CS2.1	not heteromer
564	0.013101	P1	ACH-000414	CS2.1	heteromer
565	0.195944	P1	ACH-000414	CS2.1	not heteromer
566	-0.14833	P2	ACH-000414	CS2.1	heteromer
567	0.220371	P2	ACH-000414	CS2.1	not heteromer
568	-0.00671102	P1	ACH-000415	CS2.1	heteromer
569	0.202081	P1	ACH-000415	CS2.1	not heteromer
570	-0.0861792	P2	ACH-000415	CS2.1	heteromer
571	0.188796	P2	ACH-000415	CS2.1	not heteromer
572	0.0678947	P1	ACH-000416	CS2.1	heteromer
573	0.174702	P1	ACH-000416	CS2.1	not heteromer
574	-0.311397	P2	ACH-000416	CS2.1	heteromer
575	0.176014	P2	ACH-000416	CS2.1	not heteromer
576	-0.18386	P1	ACH-000420	CS2.1	heteromer
577	0.146572	P1	ACH-000420	CS2.1	not heteromer
578	-0.0787077	P2	ACH-000420	CS2.1	heteromer
579	0.207161	P2	ACH-000420	CS2.1	not heteromer
580	-0.130202	P1	ACH-000421	CS2.1	heteromer
581	0.170856	P1	ACH-000421	CS2.1	not heteromer
582	0.129713	P2	ACH-000421	CS2.1	heteromer
583	0.233793	P2	ACH-000421	CS2.1	not heteromer
584	-0.107308	P1	ACH-000425	CS2.1	heteromer
585	0.168394	P1	ACH-000425	CS2.1	not heteromer
586	0.00711379	P2	ACH-000425	CS2.1	heteromer
587	0.21685	P2	ACH-000425	CS2.1	not heteromer
588	-0.180828	P1	ACH-000426	CS2.1	heteromer
589	0.123528	P1	ACH-000426	CS2.1	not heteromer
590	0.0289428	P2	ACH-000426	CS2.1	heteromer
591	0.203894	P2	ACH-000426	CS2.1	not heteromer
592	-0.11718	P1	ACH-000427	CS2.1	heteromer
593	0.107766	P1	ACH-000427	CS2.1	not heteromer
594	-0.119166	P2	ACH-000427	CS2.1	heteromer
595	0.125592	P2	ACH-000427	CS2.1	not heteromer
596	-0.140218	P1	ACH-000433	CS2.1	heteromer
597	0.15698	P1	ACH-000433	CS2.1	not heteromer
598	0.0197183	P2	ACH-000433	CS2.1	heteromer
599	0.202596	P2	ACH-000433	CS2.1	not heteromer
600	-0.0943722	P1	ACH-000444	CS2.1	heteromer
601	0.173945	P1	ACH-000444	CS2.1	not heteromer
602	0.0932506	P2	ACH-000444	CS2.1	heteromer
603	0.218828	P2	ACH-000444	CS2.1	not heteromer
604	-0.178525	P1	ACH-000448	CS2.1	heteromer
605	0.131374	P1	ACH-000448	CS2.1	not heteromer
606	0.0479094	P2	ACH-000448	CS2.1	heteromer
607	0.193548	P2	ACH-000448	CS2.1	not heteromer
608	0.0328818	P1	ACH-000450	CS2.1	heteromer
609	0.173867	P1	ACH-000450	CS2.1	not heteromer
610	-0.111915	P2	ACH-000450	CS2.1	heteromer
611	0.192086	P2	ACH-000450	CS2.1	not heteromer
612	-0.218457	P1	ACH-000452	CS2.1	heteromer
613	0.151051	P1	ACH-000452	CS2.1	not heteromer
614	0.029758	P2	ACH-000452	CS2.1	heteromer
615	0.243039	P2	ACH-000452	CS2.1	not heteromer
616	-0.119713	P1	ACH-000454	CS2.1	heteromer
617	0.149107	P1	ACH-000454	CS2.1	not heteromer
618	-0.0461707	P2	ACH-000454	CS2.1	heteromer
619	0.210326	P2	ACH-000454	CS2.1	not heteromer
620	-0.242217	P1	ACH-000458	CS2.1	heteromer
621	0.172081	P1	ACH-000458	CS2.1	not heteromer
622	0.122896	P2	ACH-000458	CS2.1	heteromer
623	0.235538	P2	ACH-000458	CS2.1	not heteromer
624	-0.16476	P1	ACH-000459	CS2.1	heteromer
625	0.0936594	P1	ACH-000459	CS2.1	not heteromer
626	0.0679566	P2	ACH-000459	CS2.1	heteromer
627	0.0973136	P2	ACH-000459	CS2.1	not heteromer
628	-0.22123	P1	ACH-000460	CS2.1	heteromer
629	0.178772	P1	ACH-000460	CS2.1	not heteromer
630	0.0970516	P2	ACH-000460	CS2.1	heteromer
631	0.259563	P2	ACH-000460	CS2.1	not heteromer
632	-0.14204	P1	ACH-000463	CS2.1	heteromer
633	0.16881	P1	ACH-000463	CS2.1	not heteromer
634	0.200737	P2	ACH-000463	CS2.1	heteromer
635	0.20625	P2	ACH-000463	CS2.1	not heteromer
636	-0.228548	P1	ACH-000464	CS2.1	heteromer
637	0.0844228	P1	ACH-000464	CS2.1	not heteromer
638	-0.074947	P2	ACH-000464	CS2.1	heteromer
639	0.1804	P2	ACH-000464	CS2.1	not heteromer
640	-0.175313	P1	ACH-000467	CS2.1	heteromer
641	0.190067	P1	ACH-000467	CS2.1	not heteromer
642	0.139314	P2	ACH-000467	CS2.1	heteromer
643	0.246409	P2	ACH-000467	CS2.1	not heteromer
644	-0.157985	P1	ACH-000468	CS2.1	heteromer
645	0.121783	P1	ACH-000468	CS2.1	not heteromer
646	0.0487869	P2	ACH-000468	CS2.1	heteromer
647	0.145707	P2	ACH-000468	CS2.1	not heteromer
648	-0.228666	P1	ACH-000469	CS2.1	heteromer
649	0.174293	P1	ACH-000469	CS2.1	not heteromer
650	-0.037938	P2	ACH-000469	CS2.1	heteromer
651	0.249	P2	ACH-000469	CS2.1	not heteromer
652	-0.321565	P1	ACH-000470	CS2.1	heteromer
653	0.139615	P1	ACH-000470	CS2.1	not heteromer
654	0.148458	P2	ACH-000470	CS2.1	heteromer
655	0.228784	P2	ACH-000470	CS2.1	not heteromer
656	-0.199378	P1	ACH-000471	CS2.1	heteromer
657	0.153634	P1	ACH-000471	CS2.1	not heteromer
658	0.01297	P2	ACH-000471	CS2.1	heteromer
659	0.236213	P2	ACH-000471	CS2.1	not heteromer
660	0.0862251	P1	ACH-000472	CS2.1	heteromer
661	0.195846	P1	ACH-000472	CS2.1	not heteromer
662	-0.272521	P2	ACH-000472	CS2.1	heteromer
663	0.15399	P2	ACH-000472	CS2.1	not heteromer
664	-0.0591587	P1	ACH-000473	CS2.1	heteromer
665	0.193683	P1	ACH-000473	CS2.1	not heteromer
666	-0.0984465	P2	ACH-000473	CS2.1	heteromer
667	0.190505	P2	ACH-000473	CS2.1	not heteromer
668	-0.0624349	P1	ACH-000475	CS2.1	heteromer
669	0.17694	P1	ACH-000475	CS2.1	not heteromer
670	0.123156	P2	ACH-000475	CS2.1	heteromer
671	0.227545	P2	ACH-000475	CS2.1	not heteromer
672	-0.105452	P1	ACH-000476	CS2.1	heteromer
673	0.145152	P1	ACH-000476	CS2.1	not heteromer
674	-0.106828	P2	ACH-000476	CS2.1	heteromer
675	0.19401	P2	ACH-000476	CS2.1	not heteromer
676	-0.212953	P1	ACH-000477	CS2.1	heteromer
677	0.0960615	P1	ACH-000477	CS2.1	not heteromer
678	-0.0319441	P2	ACH-000477	CS2.1	heteromer
679	0.190588	P2	ACH-000477	CS2.1	not heteromer
680	-0.109341	P1	ACH-000479	CS2.1	heteromer
681	0.156769	P1	ACH-000479	CS2.1	not heteromer
682	0.00278163	P2	ACH-000479	CS2.1	heteromer
683	0.151409	P2	ACH-000479	CS2.1	not heteromer
684	-0.0797523	P1	ACH-000480	CS2.1	heteromer
685	0.19069	P1	ACH-000480	CS2.1	not heteromer
686	-0.081174	P2	ACH-000480	CS2.1	heteromer
687	0.21394	P2	ACH-000480	CS2.1	not heteromer
688	-0.123177	P1	ACH-000481	CS2.1	heteromer
689	0.125696	P1	ACH-000481	CS2.1	not heteromer
690	-0.182801	P2	ACH-000481	CS2.1	heteromer
691	0.185533	P2	ACH-000481	CS2.1	not heteromer
692	-0.072581	P1	ACH-000483	CS2.1	heteromer
693	0.172207	P1	ACH-000483	CS2.1	not heteromer
694	-0.130729	P2	ACH-000483	CS2.1	heteromer
695	0.186158	P2	ACH-000483	CS2.1	not heteromer
696	-0.0454746	P1	ACH-000485	CS2.1	heteromer
697	0.164683	P1	ACH-000485	CS2.1	not heteromer
698	0.046667	P2	ACH-000485	CS2.1	heteromer
699	0.200502	P2	ACH-000485	CS2.1	not heteromer
700	-0.217078	P1	ACH-000486	CS2.1	heteromer
701	0.165798	P1	ACH-000486	CS2.1	not heteromer
702	0.0120109	P2	ACH-000486	CS2.1	heteromer
703	0.253548	P2	ACH-000486	CS2.1	not heteromer
704	-0.0871609	P1	ACH-000487	CS2.1	heteromer
705	0.185154	P1	ACH-000487	CS2.1	not heteromer
706	-0.0287437	P2	ACH-000487	CS2.1	heteromer
707	0.256306	P2	ACH-000487	CS2.1	not heteromer
708	0.0198465	P1	ACH-000491	CS2.1	heteromer
709	0.152231	P1	ACH-000491	CS2.1	not heteromer
710	0.0987478	P2	ACH-000491	CS2.1	heteromer
711	0.183618	P2	ACH-000491	CS2.1	not heteromer
712	-0.169806	P1	ACH-000496	CS2.1	heteromer
713	0.114637	P1	ACH-000496	CS2.1	not heteromer
714	-0.0804052	P2	ACH-000496	CS2.1	heteromer
715	0.23009	P2	ACH-000496	CS2.1	not heteromer
716	-0.206121	P1	ACH-000502	CS2.1	heteromer
717	0.175502	P1	ACH-000502	CS2.1	not heteromer
718	0.148726	P2	ACH-000502	CS2.1	heteromer
719	0.237391	P2	ACH-000502	CS2.1	not heteromer
720	-0.108756	P1	ACH-000503	CS2.1	heteromer
721	0.114784	P1	ACH-000503	CS2.1	not heteromer
722	-0.061553	P2	ACH-000503	CS2.1	heteromer
723	0.182391	P2	ACH-000503	CS2.1	not heteromer
724	0.00707316	P1	ACH-000505	CS2.1	heteromer
725	0.139312	P1	ACH-000505	CS2.1	not heteromer
726	-0.110326	P2	ACH-000505	CS2.1	heteromer
727	0.196534	P2	ACH-000505	CS2.1	not heteromer
728	-0.0145698	P1	ACH-000507	CS2.1	heteromer
729	0.205168	P1	ACH-000507	CS2.1	not heteromer
730	-0.0838828	P2	ACH-000507	CS2.1	heteromer
731	0.226583	P2	ACH-000507	CS2.1	not heteromer
732	-0.129304	P1	ACH-000510	CS2.1	heteromer
733	0.166415	P1	ACH-000510	CS2.1	not heteromer
734	-0.0263382	P2	ACH-000510	CS2.1	heteromer
735	0.215679	P2	ACH-000510	CS2.1	not heteromer
736	-0.311293	P1	ACH-000511	CS2.1	heteromer
737	0.148265	P1	ACH-000511	CS2.1	not heteromer
738	0.0907138	P2	ACH-000511	CS2.1	heteromer
739	0.229571	P2	ACH-000511	CS2.1	not heteromer
740	-0.239315	P1	ACH-000516	CS2.1	heteromer
741	0.132239	P1	ACH-000516	CS2.1	not heteromer
742	0.0209457	P2	ACH-000516	CS2.1	heteromer
743	0.198354	P2	ACH-000516	CS2.1	not heteromer
744	0.0957941	P1	ACH-000517	CS2.1	heteromer
745	0.196977	P1	ACH-000517	CS2.1	not heteromer
746	-0.188277	P2	ACH-000517	CS2.1	heteromer
747	0.180562	P2	ACH-000517	CS2.1	not heteromer
748	0.000543006	P1	ACH-000518	CS2.1	heteromer
749	0.192751	P1	ACH-000518	CS2.1	not heteromer
750	-0.215565	P2	ACH-000518	CS2.1	heteromer
751	0.182987	P2	ACH-000518	CS2.1	not heteromer
752	-0.266246	P1	ACH-000520	CS2.1	heteromer
753	0.13591	P1	ACH-000520	CS2.1	not heteromer
754	0.0164453	P2	ACH-000520	CS2.1	heteromer
755	0.193486	P2	ACH-000520	CS2.1	not heteromer
756	0.051806	P1	ACH-000521	CS2.1	heteromer
757	0.162067	P1	ACH-000521	CS2.1	not heteromer
758	-0.112187	P2	ACH-000521	CS2.1	heteromer
759	0.157576	P2	ACH-000521	CS2.1	not heteromer
760	-0.148779	P1	ACH-000522	CS2.1	heteromer
761	0.151908	P1	ACH-000522	CS2.1	not heteromer
762	0.0219973	P2	ACH-000522	CS2.1	heteromer
763	0.208411	P2	ACH-000522	CS2.1	not heteromer
764	-0.182037	P1	ACH-000524	CS2.1	heteromer
765	0.156387	P1	ACH-000524	CS2.1	not heteromer
766	0.0273386	P2	ACH-000524	CS2.1	heteromer
767	0.218237	P2	ACH-000524	CS2.1	not heteromer
768	0.122578	P1	ACH-000527	CS2.1	heteromer
769	0.237713	P1	ACH-000527	CS2.1	not heteromer
770	-0.218257	P2	ACH-000527	CS2.1	heteromer
771	0.198721	P2	ACH-000527	CS2.1	not heteromer
772	-0.0378973	P1	ACH-000528	CS2.1	heteromer
773	0.188856	P1	ACH-000528	CS2.1	not heteromer
774	0.0101904	P2	ACH-000528	CS2.1	heteromer
775	0.269198	P2	ACH-000528	CS2.1	not heteromer
776	-0.141926	P1	ACH-000542	CS2.1	heteromer
777	0.142629	P1	ACH-000542	CS2.1	not heteromer
778	-0.0196798	P2	ACH-000542	CS2.1	heteromer
779	0.216008	P2	ACH-000542	CS2.1	not heteromer
780	-0.141843	P1	ACH-000544	CS2.1	heteromer
781	0.172182	P1	ACH-000544	CS2.1	not heteromer
782	0.0786606	P2	ACH-000544	CS2.1	heteromer
783	0.229072	P2	ACH-000544	CS2.1	not heteromer
784	-0.24714	P1	ACH-000545	CS2.1	heteromer
785	0.135739	P1	ACH-000545	CS2.1	not heteromer
786	0.107652	P2	ACH-000545	CS2.1	heteromer
787	0.228661	P2	ACH-000545	CS2.1	not heteromer
788	-0.334285	P1	ACH-000547	CS2.1	heteromer
789	0.151542	P1	ACH-000547	CS2.1	not heteromer
790	0.0323958	P2	ACH-000547	CS2.1	heteromer
791	0.221483	P2	ACH-000547	CS2.1	not heteromer
792	-0.225733	P1	ACH-000548	CS2.1	heteromer
793	0.141701	P1	ACH-000548	CS2.1	not heteromer
794	-0.0774909	P2	ACH-000548	CS2.1	heteromer
795	0.217377	P2	ACH-000548	CS2.1	not heteromer
796	-0.0764922	P1	ACH-000549	CS2.1	heteromer
797	0.166436	P1	ACH-000549	CS2.1	not heteromer
798	0.104803	P2	ACH-000549	CS2.1	heteromer
799	0.225498	P2	ACH-000549	CS2.1	not heteromer
800	0.159973	P1	ACH-000552	CS2.1	heteromer
801	0.224281	P1	ACH-000552	CS2.1	not heteromer
802	-0.133115	P2	ACH-000552	CS2.1	heteromer
803	0.193994	P2	ACH-000552	CS2.1	not heteromer
804	-0.10499	P1	ACH-000569	CS2.1	heteromer
805	0.160217	P1	ACH-000569	CS2.1	not heteromer
806	0.0240225	P2	ACH-000569	CS2.1	heteromer
807	0.165341	P2	ACH-000569	CS2.1	not heteromer
808	-0.0377868	P1	ACH-000570	CS2.1	heteromer
809	0.167384	P1	ACH-000570	CS2.1	not heteromer
810	-0.0301185	P2	ACH-000570	CS2.1	heteromer
811	0.21843	P2	ACH-000570	CS2.1	not heteromer
812	-0.252783	P1	ACH-000571	CS2.1	heteromer
813	0.13253	P1	ACH-000571	CS2.1	not heteromer
814	-0.0170095	P2	ACH-000571	CS2.1	heteromer
815	0.200005	P2	ACH-000571	CS2.1	not heteromer
816	0.0340235	P1	ACH-000573	CS2.1	heteromer
817	0.211927	P1	ACH-000573	CS2.1	not heteromer
818	-0.187283	P2	ACH-000573	CS2.1	heteromer
819	0.218318	P2	ACH-000573	CS2.1	not heteromer
820	0.0365633	P1	ACH-000576	CS2.1	heteromer
821	0.186373	P1	ACH-000576	CS2.1	not heteromer
822	-0.270652	P2	ACH-000576	CS2.1	heteromer
823	0.174131	P2	ACH-000576	CS2.1	not heteromer
824	-0.195601	P1	ACH-000580	CS2.1	heteromer
825	0.152771	P1	ACH-000580	CS2.1	not heteromer
826	0.0752945	P2	ACH-000580	CS2.1	heteromer
827	0.219974	P2	ACH-000580	CS2.1	not heteromer
828	0.0565577	P1	ACH-000584	CS2.1	heteromer
829	0.192896	P1	ACH-000584	CS2.1	not heteromer
830	-0.129506	P2	ACH-000584	CS2.1	heteromer
831	0.189213	P2	ACH-000584	CS2.1	not heteromer
832	-0.187999	P1	ACH-000585	CS2.1	heteromer
833	0.187342	P1	ACH-000585	CS2.1	not heteromer
834	-0.0246028	P2	ACH-000585	CS2.1	heteromer
835	0.21592	P2	ACH-000585	CS2.1	not heteromer
836	0.0862161	P1	ACH-000588	CS2.1	heteromer
837	0.217365	P1	ACH-000588	CS2.1	not heteromer
838	-0.168908	P2	ACH-000588	CS2.1	heteromer
839	0.211291	P2	ACH-000588	CS2.1	not heteromer
840	-0.0714212	P1	ACH-000589	CS2.1	heteromer
841	0.172556	P1	ACH-000589	CS2.1	not heteromer
842	0.0125333	P2	ACH-000589	CS2.1	heteromer
843	0.240272	P2	ACH-000589	CS2.1	not heteromer
844	-0.0849693	P1	ACH-000593	CS2.1	heteromer
845	0.190806	P1	ACH-000593	CS2.1	not heteromer
846	0.0496466	P2	ACH-000593	CS2.1	heteromer
847	0.20654	P2	ACH-000593	CS2.1	not heteromer
848	-0.152457	P1	ACH-000601	CS2.1	heteromer
849	0.187412	P1	ACH-000601	CS2.1	not heteromer
850	0.0761234	P2	ACH-000601	CS2.1	heteromer
851	0.269023	P2	ACH-000601	CS2.1	not heteromer
852	0.125449	P1	ACH-000606	CS2.1	heteromer
853	0.21782	P1	ACH-000606	CS2.1	not heteromer
854	-0.160846	P2	ACH-000606	CS2.1	heteromer
855	0.215691	P2	ACH-000606	CS2.1	not heteromer
856	-0.331489	P1	ACH-000608	CS2.1	heteromer
857	0.128361	P1	ACH-000608	CS2.1	not heteromer
858	0.0324508	P2	ACH-000608	CS2.1	heteromer
859	0.191699	P2	ACH-000608	CS2.1	not heteromer
860	-0.149171	P1	ACH-000619	CS2.1	heteromer
861	0.150197	P1	ACH-000619	CS2.1	not heteromer
862	-0.0538196	P2	ACH-000619	CS2.1	heteromer
863	0.227137	P2	ACH-000619	CS2.1	not heteromer
864	-0.0284271	P1	ACH-000620	CS2.1	heteromer
865	0.194498	P1	ACH-000620	CS2.1	not heteromer
866	-0.155256	P2	ACH-000620	CS2.1	heteromer
867	0.197819	P2	ACH-000620	CS2.1	not heteromer
868	-0.351437	P1	ACH-000621	CS2.1	heteromer
869	0.147831	P1	ACH-000621	CS2.1	not heteromer
870	0.212831	P2	ACH-000621	CS2.1	heteromer
871	0.206812	P2	ACH-000621	CS2.1	not heteromer
872	-0.0343121	P1	ACH-000622	CS2.1	heteromer
873	0.131511	P1	ACH-000622	CS2.1	not heteromer
874	-0.0621674	P2	ACH-000622	CS2.1	heteromer
875	0.189984	P2	ACH-000622	CS2.1	not heteromer
876	-0.0125026	P1	ACH-000623	CS2.1	heteromer
877	0.184051	P1	ACH-000623	CS2.1	not heteromer
878	-0.23666	P2	ACH-000623	CS2.1	heteromer
879	0.180407	P2	ACH-000623	CS2.1	not heteromer
880	-0.0264105	P1	ACH-000624	CS2.1	heteromer
881	0.196979	P1	ACH-000624	CS2.1	not heteromer
882	-0.0723528	P2	ACH-000624	CS2.1	heteromer
883	0.25126	P2	ACH-000624	CS2.1	not heteromer
884	-0.160049	P1	ACH-000627	CS2.1	heteromer
885	0.13879	P1	ACH-000627	CS2.1	not heteromer
886	-0.108401	P2	ACH-000627	CS2.1	heteromer
887	0.207829	P2	ACH-000627	CS2.1	not heteromer
888	-0.150344	P1	ACH-000631	CS2.1	heteromer
889	0.0794096	P1	ACH-000631	CS2.1	not heteromer
890	-0.214849	P2	ACH-000631	CS2.1	heteromer
891	0.0973301	P2	ACH-000631	CS2.1	not heteromer
892	0.0145532	P1	ACH-000633	CS2.1	heteromer
893	0.20918	P1	ACH-000633	CS2.1	not heteromer
894	-0.18443	P2	ACH-000633	CS2.1	heteromer
895	0.171892	P2	ACH-000633	CS2.1	not heteromer
896	-0.00804175	P1	ACH-000638	CS2.1	heteromer
897	0.171639	P1	ACH-000638	CS2.1	not heteromer
898	-0.0133517	P2	ACH-000638	CS2.1	heteromer
899	0.215839	P2	ACH-000638	CS2.1	not heteromer
900	-0.334596	P1	ACH-000646	CS2.1	heteromer
901	0.0557239	P1	ACH-000646	CS2.1	not heteromer
902	-0.119078	P2	ACH-000646	CS2.1	heteromer
903	0.180376	P2	ACH-000646	CS2.1	not heteromer
904	-0.0965459	P1	ACH-000647	CS2.1	heteromer
905	0.179945	P1	ACH-000647	CS2.1	not heteromer
906	0.0163614	P2	ACH-000647	CS2.1	heteromer
907	0.208801	P2	ACH-000647	CS2.1	not heteromer
908	-0.241816	P1	ACH-000648	CS2.1	heteromer
909	0.104732	P1	ACH-000648	CS2.1	not heteromer
910	-0.0443359	P2	ACH-000648	CS2.1	heteromer
911	0.221875	P2	ACH-000648	CS2.1	not heteromer
912	-0.197557	P1	ACH-000649	CS2.1	heteromer
913	0.141682	P1	ACH-000649	CS2.1	not heteromer
914	-0.0180811	P2	ACH-000649	CS2.1	heteromer
915	0.238755	P2	ACH-000649	CS2.1	not heteromer
916	-0.0643613	P1	ACH-000651	CS2.1	heteromer
917	0.157427	P1	ACH-000651	CS2.1	not heteromer
918	0.0611532	P2	ACH-000651	CS2.1	heteromer
919	0.201683	P2	ACH-000651	CS2.1	not heteromer
920	-0.297562	P1	ACH-000652	CS2.1	heteromer
921	0.11063	P1	ACH-000652	CS2.1	not heteromer
922	0.227189	P2	ACH-000652	CS2.1	heteromer
923	0.202841	P2	ACH-000652	CS2.1	not heteromer
924	-0.0346725	P1	ACH-000653	CS2.1	heteromer
925	0.167466	P1	ACH-000653	CS2.1	not heteromer
926	-0.0555774	P2	ACH-000653	CS2.1	heteromer
927	0.225926	P2	ACH-000653	CS2.1	not heteromer
928	0.0522263	P1	ACH-000657	CS2.1	heteromer
929	0.237704	P1	ACH-000657	CS2.1	not heteromer
930	-0.099933	P2	ACH-000657	CS2.1	heteromer
931	0.237882	P2	ACH-000657	CS2.1	not heteromer
932	0.0516932	P1	ACH-000661	CS2.1	heteromer
933	0.19214	P1	ACH-000661	CS2.1	not heteromer
934	-0.154734	P2	ACH-000661	CS2.1	heteromer
935	0.16516	P2	ACH-000661	CS2.1	not heteromer
936	-0.206179	P1	ACH-000663	CS2.1	heteromer
937	0.116833	P1	ACH-000663	CS2.1	not heteromer
938	0.0560374	P2	ACH-000663	CS2.1	heteromer
939	0.194494	P2	ACH-000663	CS2.1	not heteromer
940	-0.0109729	P1	ACH-000665	CS2.1	heteromer
941	0.169047	P1	ACH-000665	CS2.1	not heteromer
942	-0.193565	P2	ACH-000665	CS2.1	heteromer
943	0.185922	P2	ACH-000665	CS2.1	not heteromer
944	-0.188808	P1	ACH-000671	CS2.1	heteromer
945	0.158593	P1	ACH-000671	CS2.1	not heteromer
946	-0.0325331	P2	ACH-000671	CS2.1	heteromer
947	0.250773	P2	ACH-000671	CS2.1	not heteromer
948	0.013316	P1	ACH-000677	CS2.1	heteromer
949	0.143857	P1	ACH-000677	CS2.1	not heteromer
950	-0.0656962	P2	ACH-000677	CS2.1	heteromer
951	0.158595	P2	ACH-000677	CS2.1	not heteromer
952	0.0272373	P1	ACH-000681	CS2.1	heteromer
953	0.162787	P1	ACH-000681	CS2.1	not heteromer
954	-0.0837714	P2	ACH-000681	CS2.1	heteromer
955	0.201766	P2	ACH-000681	CS2.1	not heteromer
956	-0.00239785	P1	ACH-000683	CS2.1	heteromer
957	0.1663	P1	ACH-000683	CS2.1	not heteromer
958	-0.0559877	P2	ACH-000683	CS2.1	heteromer
959	0.189829	P2	ACH-000683	CS2.1	not heteromer
960	-0.228864	P1	ACH-000684	CS2.1	heteromer
961	0.114621	P1	ACH-000684	CS2.1	not heteromer
962	0.0835975	P2	ACH-000684	CS2.1	heteromer
963	0.162333	P2	ACH-000684	CS2.1	not heteromer
964	-0.235774	P1	ACH-000688	CS2.1	heteromer
965	0.0909611	P1	ACH-000688	CS2.1	not heteromer
966	0.0251712	P2	ACH-000688	CS2.1	heteromer
967	0.178048	P2	ACH-000688	CS2.1	not heteromer
968	0.140953	P1	ACH-000693	CS2.1	heteromer
969	0.226333	P1	ACH-000693	CS2.1	not heteromer
970	-0.136624	P2	ACH-000693	CS2.1	heteromer
971	0.220429	P2	ACH-000693	CS2.1	not heteromer
972	0.111215	P1	ACH-000696	CS2.1	heteromer
973	0.222757	P1	ACH-000696	CS2.1	not heteromer
974	-0.172033	P2	ACH-000696	CS2.1	heteromer
975	0.227441	P2	ACH-000696	CS2.1	not heteromer
976	-0.162869	P1	ACH-000697	CS2.1	heteromer
977	0.158584	P1	ACH-000697	CS2.1	not heteromer
978	0.0479976	P2	ACH-000697	CS2.1	heteromer
979	0.215926	P2	ACH-000697	CS2.1	not heteromer
980	-0.00462538	P1	ACH-000699	CS2.1	heteromer
981	0.200386	P1	ACH-000699	CS2.1	not heteromer
982	-0.179914	P2	ACH-000699	CS2.1	heteromer
983	0.206018	P2	ACH-000699	CS2.1	not heteromer
984	-0.068462	P1	ACH-000701	CS2.1	heteromer
985	0.120827	P1	ACH-000701	CS2.1	not heteromer
986	-0.0780247	P2	ACH-000701	CS2.1	heteromer
987	0.181271	P2	ACH-000701	CS2.1	not heteromer
988	-0.0680129	P1	ACH-000706	CS2.1	heteromer
989	0.173555	P1	ACH-000706	CS2.1	not heteromer
990	-0.0403927	P2	ACH-000706	CS2.1	heteromer
991	0.23678	P2	ACH-000706	CS2.1	not heteromer
992	0.0546729	P1	ACH-000711	CS2.1	heteromer
993	0.222512	P1	ACH-000711	CS2.1	not heteromer
994	-0.173445	P2	ACH-000711	CS2.1	heteromer
995	0.214601	P2	ACH-000711	CS2.1	not heteromer
996	-0.0986741	P1	ACH-000713	CS2.1	heteromer
997	0.143738	P1	ACH-000713	CS2.1	not heteromer
998	-0.0352142	P2	ACH-000713	CS2.1	heteromer
999	0.22647	P2	ACH-000713	CS2.1	not heteromer
1000	0.0511124	P1	ACH-000718	CS2.1	heteromer
1001	0.201198	P1	ACH-000718	CS2.1	not heteromer
1002	-0.298688	P2	ACH-000718	CS2.1	heteromer
1003	0.187889	P2	ACH-000718	CS2.1	not heteromer
1004	0.0708133	P1	ACH-000720	CS2.1	heteromer
1005	0.223264	P1	ACH-000720	CS2.1	not heteromer
1006	-0.220415	P2	ACH-000720	CS2.1	heteromer
1007	0.207254	P2	ACH-000720	CS2.1	not heteromer
1008	-0.0289746	P1	ACH-000721	CS2.1	heteromer
1009	0.199925	P1	ACH-000721	CS2.1	not heteromer
1010	-0.0995021	P2	ACH-000721	CS2.1	heteromer
1011	0.219265	P2	ACH-000721	CS2.1	not heteromer
1012	-0.150152	P1	ACH-000724	CS2.1	heteromer
1013	0.114701	P1	ACH-000724	CS2.1	not heteromer
1014	-0.168698	P2	ACH-000724	CS2.1	heteromer
1015	0.145661	P2	ACH-000724	CS2.1	not heteromer
1016	0.0555656	P1	ACH-000725	CS2.1	heteromer
1017	0.150359	P1	ACH-000725	CS2.1	not heteromer
1018	-0.128805	P2	ACH-000725	CS2.1	heteromer
1019	0.144748	P2	ACH-000725	CS2.1	not heteromer
1020	0.0445308	P1	ACH-000732	CS2.1	heteromer
1021	0.166125	P1	ACH-000732	CS2.1	not heteromer
1022	-0.110837	P2	ACH-000732	CS2.1	heteromer
1023	0.186852	P2	ACH-000732	CS2.1	not heteromer
1024	0.104133	P1	ACH-000734	CS2.1	heteromer
1025	0.231398	P1	ACH-000734	CS2.1	not heteromer
1026	-0.300704	P2	ACH-000734	CS2.1	heteromer
1027	0.193931	P2	ACH-000734	CS2.1	not heteromer
1028	0.182643	P1	ACH-000736	CS2.1	heteromer
1029	0.250379	P1	ACH-000736	CS2.1	not heteromer
1030	-0.0891092	P2	ACH-000736	CS2.1	heteromer
1031	0.199367	P2	ACH-000736	CS2.1	not heteromer
1032	0.100427	P1	ACH-000738	CS2.1	heteromer
1033	0.214498	P1	ACH-000738	CS2.1	not heteromer
1034	-0.102663	P2	ACH-000738	CS2.1	heteromer
1035	0.208043	P2	ACH-000738	CS2.1	not heteromer
1036	-0.0243287	P1	ACH-000746	CS2.1	heteromer
1037	0.174426	P1	ACH-000746	CS2.1	not heteromer
1038	-0.00883496	P2	ACH-000746	CS2.1	heteromer
1039	0.182309	P2	ACH-000746	CS2.1	not heteromer
1040	0.00969663	P1	ACH-000747	CS2.1	heteromer
1041	0.179099	P1	ACH-000747	CS2.1	not heteromer
1042	-0.107011	P2	ACH-000747	CS2.1	heteromer
1043	0.242354	P2	ACH-000747	CS2.1	not heteromer
1044	-0.188753	P1	ACH-000753	CS2.1	heteromer
1045	0.173403	P1	ACH-000753	CS2.1	not heteromer
1046	0.0844519	P2	ACH-000753	CS2.1	heteromer
1047	0.244721	P2	ACH-000753	CS2.1	not heteromer
1048	-0.00782021	P1	ACH-000758	CS2.1	heteromer
1049	0.198545	P1	ACH-000758	CS2.1	not heteromer
1050	-0.0594838	P2	ACH-000758	CS2.1	heteromer
1051	0.236754	P2	ACH-000758	CS2.1	not heteromer
1052	-0.274268	P1	ACH-000762	CS2.1	heteromer
1053	0.15841	P1	ACH-000762	CS2.1	not heteromer
1054	0.10763	P2	ACH-000762	CS2.1	heteromer
1055	0.217095	P2	ACH-000762	CS2.1	not heteromer
1056	-0.0970701	P1	ACH-000763	CS2.1	heteromer
1057	0.170216	P1	ACH-000763	CS2.1	not heteromer
1058	-0.036501	P2	ACH-000763	CS2.1	heteromer
1059	0.227228	P2	ACH-000763	CS2.1	not heteromer
1060	-0.00381399	P1	ACH-000764	CS2.1	heteromer
1061	0.137951	P1	ACH-000764	CS2.1	not heteromer
1062	0.00424748	P2	ACH-000764	CS2.1	heteromer
1063	0.186356	P2	ACH-000764	CS2.1	not heteromer
1064	-0.205922	P1	ACH-000765	CS2.1	heteromer
1065	0.127206	P1	ACH-000765	CS2.1	not heteromer
1066	0.0267674	P2	ACH-000765	CS2.1	heteromer
1067	0.215816	P2	ACH-000765	CS2.1	not heteromer
1068	0.0591315	P1	ACH-000766	CS2.1	heteromer
1069	0.163916	P1	ACH-000766	CS2.1	not heteromer
1070	-0.213682	P2	ACH-000766	CS2.1	heteromer
1071	0.195304	P2	ACH-000766	CS2.1	not heteromer
1072	-0.122936	P1	ACH-000768	CS2.1	heteromer
1073	0.195522	P1	ACH-000768	CS2.1	not heteromer
1074	0.141561	P2	ACH-000768	CS2.1	heteromer
1075	0.232481	P2	ACH-000768	CS2.1	not heteromer
1076	-0.159258	P1	ACH-000769	CS2.1	heteromer
1077	0.166058	P1	ACH-000769	CS2.1	not heteromer
1078	0.0475587	P2	ACH-000769	CS2.1	heteromer
1079	0.243103	P2	ACH-000769	CS2.1	not heteromer
1080	-0.194892	P1	ACH-000770	CS2.1	heteromer
1081	0.199084	P1	ACH-000770	CS2.1	not heteromer
1082	-0.0326338	P2	ACH-000770	CS2.1	heteromer
1083	0.253015	P2	ACH-000770	CS2.1	not heteromer
1084	-0.147669	P1	ACH-000771	CS2.1	heteromer
1085	0.168883	P1	ACH-000771	CS2.1	not heteromer
1086	-0.051386	P2	ACH-000771	CS2.1	heteromer
1087	0.262844	P2	ACH-000771	CS2.1	not heteromer
1088	-0.0731107	P1	ACH-000773	CS2.1	heteromer
1089	0.145157	P1	ACH-000773	CS2.1	not heteromer
1090	-0.182349	P2	ACH-000773	CS2.1	heteromer
1091	0.243014	P2	ACH-000773	CS2.1	not heteromer
1092	0.00252169	P1	ACH-000776	CS2.1	heteromer
1093	0.174639	P1	ACH-000776	CS2.1	not heteromer
1094	-0.201779	P2	ACH-000776	CS2.1	heteromer
1095	0.160146	P2	ACH-000776	CS2.1	not heteromer
1096	-0.081883	P1	ACH-000777	CS2.1	heteromer
1097	0.205098	P1	ACH-000777	CS2.1	not heteromer
1098	-0.0816206	P2	ACH-000777	CS2.1	heteromer
1099	0.212095	P2	ACH-000777	CS2.1	not heteromer
1100	-0.229169	P1	ACH-000778	CS2.1	heteromer
1101	0.117371	P1	ACH-000778	CS2.1	not heteromer
1102	0.0880253	P2	ACH-000778	CS2.1	heteromer
1103	0.176373	P2	ACH-000778	CS2.1	not heteromer
1104	-0.104725	P1	ACH-000781	CS2.1	heteromer
1105	0.192749	P1	ACH-000781	CS2.1	not heteromer
1106	0.010134	P2	ACH-000781	CS2.1	heteromer
1107	0.217781	P2	ACH-000781	CS2.1	not heteromer
1108	0.0397003	P1	ACH-000782	CS2.1	heteromer
1109	0.191936	P1	ACH-000782	CS2.1	not heteromer
1110	-0.0545392	P2	ACH-000782	CS2.1	heteromer
1111	0.214622	P2	ACH-000782	CS2.1	not heteromer
1112	0.0374049	P1	ACH-000783	CS2.1	heteromer
1113	0.154035	P1	ACH-000783	CS2.1	not heteromer
1114	-0.14083	P2	ACH-000783	CS2.1	heteromer
1115	0.160006	P2	ACH-000783	CS2.1	not heteromer
1116	-0.0225662	P1	ACH-000784	CS2.1	heteromer
1117	0.206628	P1	ACH-000784	CS2.1	not heteromer
1118	0.0284027	P2	ACH-000784	CS2.1	heteromer
1119	0.23668	P2	ACH-000784	CS2.1	not heteromer
1120	0.0400719	P1	ACH-000785	CS2.1	heteromer
1121	0.150062	P1	ACH-000785	CS2.1	not heteromer
1122	-0.0638569	P2	ACH-000785	CS2.1	heteromer
1123	0.191784	P2	ACH-000785	CS2.1	not heteromer
1124	-0.0350281	P1	ACH-000787	CS2.1	heteromer
1125	0.208898	P1	ACH-000787	CS2.1	not heteromer
1126	-0.200653	P2	ACH-000787	CS2.1	heteromer
1127	0.209207	P2	ACH-000787	CS2.1	not heteromer
1128	-0.130087	P1	ACH-000788	CS2.1	heteromer
1129	0.188623	P1	ACH-000788	CS2.1	not heteromer
1130	0.11115	P2	ACH-000788	CS2.1	heteromer
1131	0.231391	P2	ACH-000788	CS2.1	not heteromer
1132	0.0395697	P1	ACH-000791	CS2.1	heteromer
1133	0.1772	P1	ACH-000791	CS2.1	not heteromer
1134	-0.155855	P2	ACH-000791	CS2.1	heteromer
1135	0.196085	P2	ACH-000791	CS2.1	not heteromer
1136	-0.174541	P1	ACH-000792	CS2.1	heteromer
1137	0.194057	P1	ACH-000792	CS2.1	not heteromer
1138	-0.130064	P2	ACH-000792	CS2.1	heteromer
1139	0.195788	P2	ACH-000792	CS2.1	not heteromer
1140	-0.189841	P1	ACH-000794	CS2.1	heteromer
1141	0.172496	P1	ACH-000794	CS2.1	not heteromer
1142	-0.0794498	P2	ACH-000794	CS2.1	heteromer
1143	0.228139	P2	ACH-000794	CS2.1	not heteromer
1144	-0.191913	P1	ACH-000796	CS2.1	heteromer
1145	0.155625	P1	ACH-000796	CS2.1	not heteromer
1146	-0.00504623	P2	ACH-000796	CS2.1	heteromer
1147	0.212495	P2	ACH-000796	CS2.1	not heteromer
1148	0.130969	P1	ACH-000798	CS2.1	heteromer
1149	0.134405	P1	ACH-000798	CS2.1	not heteromer
1150	0.0239425	P2	ACH-000798	CS2.1	heteromer
1151	0.168815	P2	ACH-000798	CS2.1	not heteromer
1152	-0.046035	P1	ACH-000799	CS2.1	heteromer
1153	0.193682	P1	ACH-000799	CS2.1	not heteromer
1154	-0.278481	P2	ACH-000799	CS2.1	heteromer
1155	0.154326	P2	ACH-000799	CS2.1	not heteromer
1156	-0.178436	P1	ACH-000802	CS2.1	heteromer
1157	0.165507	P1	ACH-000802	CS2.1	not heteromer
1158	0.0342966	P2	ACH-000802	CS2.1	heteromer
1159	0.230771	P2	ACH-000802	CS2.1	not heteromer
1160	-0.135004	P1	ACH-000804	CS2.1	heteromer
1161	0.142437	P1	ACH-000804	CS2.1	not heteromer
1162	0.0490689	P2	ACH-000804	CS2.1	heteromer
1163	0.192592	P2	ACH-000804	CS2.1	not heteromer
1164	-0.242805	P1	ACH-000805	CS2.1	heteromer
1165	0.118882	P1	ACH-000805	CS2.1	not heteromer
1166	0.0528651	P2	ACH-000805	CS2.1	heteromer
1167	0.222989	P2	ACH-000805	CS2.1	not heteromer
1168	-0.0980532	P1	ACH-000809	CS2.1	heteromer
1169	0.188912	P1	ACH-000809	CS2.1	not heteromer
1170	-0.0281999	P2	ACH-000809	CS2.1	heteromer
1171	0.197066	P2	ACH-000809	CS2.1	not heteromer
1172	-0.251262	P1	ACH-000811	CS2.1	heteromer
1173	0.14733	P1	ACH-000811	CS2.1	not heteromer
1174	0.0936535	P2	ACH-000811	CS2.1	heteromer
1175	0.213951	P2	ACH-000811	CS2.1	not heteromer
1176	0.0749631	P1	ACH-000817	CS2.1	heteromer
1177	0.177787	P1	ACH-000817	CS2.1	not heteromer
1178	-0.119423	P2	ACH-000817	CS2.1	heteromer
1179	0.215901	P2	ACH-000817	CS2.1	not heteromer
1180	-0.133733	P1	ACH-000819	CS2.1	heteromer
1181	0.164953	P1	ACH-000819	CS2.1	not heteromer
1182	0.0507039	P2	ACH-000819	CS2.1	heteromer
1183	0.209846	P2	ACH-000819	CS2.1	not heteromer
1184	-0.102386	P1	ACH-000821	CS2.1	heteromer
1185	0.149456	P1	ACH-000821	CS2.1	not heteromer
1186	-0.0560172	P2	ACH-000821	CS2.1	heteromer
1187	0.216476	P2	ACH-000821	CS2.1	not heteromer
1188	-0.219484	P1	ACH-000822	CS2.1	heteromer
1189	0.133528	P1	ACH-000822	CS2.1	not heteromer
1190	-0.00140621	P2	ACH-000822	CS2.1	heteromer
1191	0.208065	P2	ACH-000822	CS2.1	not heteromer
1192	-0.097319	P1	ACH-000824	CS2.1	heteromer
1193	0.146039	P1	ACH-000824	CS2.1	not heteromer
1194	-0.0278609	P2	ACH-000824	CS2.1	heteromer
1195	0.191635	P2	ACH-000824	CS2.1	not heteromer
1196	-0.0623597	P1	ACH-000827	CS2.1	heteromer
1197	0.153757	P1	ACH-000827	CS2.1	not heteromer
1198	0.0125915	P2	ACH-000827	CS2.1	heteromer
1199	0.250449	P2	ACH-000827	CS2.1	not heteromer
1200	-0.125258	P1	ACH-000833	CS2.1	heteromer
1201	0.171507	P1	ACH-000833	CS2.1	not heteromer
1202	-0.0172811	P2	ACH-000833	CS2.1	heteromer
1203	0.175055	P2	ACH-000833	CS2.1	not heteromer
1204	-0.186184	P1	ACH-000834	CS2.1	heteromer
1205	0.171536	P1	ACH-000834	CS2.1	not heteromer
1206	0.000541937	P2	ACH-000834	CS2.1	heteromer
1207	0.259476	P2	ACH-000834	CS2.1	not heteromer
1208	0.119244	P1	ACH-000835	CS2.1	heteromer
1209	0.198568	P1	ACH-000835	CS2.1	not heteromer
1210	-0.273093	P2	ACH-000835	CS2.1	heteromer
1211	0.214839	P2	ACH-000835	CS2.1	not heteromer
1212	-0.0026618	P1	ACH-000837	CS2.1	heteromer
1213	0.212377	P1	ACH-000837	CS2.1	not heteromer
1214	-0.116184	P2	ACH-000837	CS2.1	heteromer
1215	0.228832	P2	ACH-000837	CS2.1	not heteromer
1216	-0.0691373	P1	ACH-000839	CS2.1	heteromer
1217	0.145333	P1	ACH-000839	CS2.1	not heteromer
1218	-0.0525055	P2	ACH-000839	CS2.1	heteromer
1219	0.213742	P2	ACH-000839	CS2.1	not heteromer
1220	-0.137208	P1	ACH-000840	CS2.1	heteromer
1221	0.151903	P1	ACH-000840	CS2.1	not heteromer
1222	-0.0477882	P2	ACH-000840	CS2.1	heteromer
1223	0.162738	P2	ACH-000840	CS2.1	not heteromer
1224	-0.119533	P1	ACH-000841	CS2.1	heteromer
1225	0.136519	P1	ACH-000841	CS2.1	not heteromer
1226	0.150313	P2	ACH-000841	CS2.1	heteromer
1227	0.210829	P2	ACH-000841	CS2.1	not heteromer
1228	-0.228776	P1	ACH-000843	CS2.1	heteromer
1229	0.193227	P1	ACH-000843	CS2.1	not heteromer
1230	0.0274784	P2	ACH-000843	CS2.1	heteromer
1231	0.248564	P2	ACH-000843	CS2.1	not heteromer
1232	0.0297847	P1	ACH-000846	CS2.1	heteromer
1233	0.144568	P1	ACH-000846	CS2.1	not heteromer
1234	-0.020171	P2	ACH-000846	CS2.1	heteromer
1235	0.201155	P2	ACH-000846	CS2.1	not heteromer
1236	0.0309887	P1	ACH-000847	CS2.1	heteromer
1237	0.187128	P1	ACH-000847	CS2.1	not heteromer
1238	-0.211113	P2	ACH-000847	CS2.1	heteromer
1239	0.153903	P2	ACH-000847	CS2.1	not heteromer
1240	-0.141497	P1	ACH-000848	CS2.1	heteromer
1241	0.200578	P1	ACH-000848	CS2.1	not heteromer
1242	-0.00505434	P2	ACH-000848	CS2.1	heteromer
1243	0.232897	P2	ACH-000848	CS2.1	not heteromer
1244	-0.142445	P1	ACH-000851	CS2.1	heteromer
1245	0.147434	P1	ACH-000851	CS2.1	not heteromer
1246	-0.0805908	P2	ACH-000851	CS2.1	heteromer
1247	0.226575	P2	ACH-000851	CS2.1	not heteromer
1248	-0.147616	P1	ACH-000856	CS2.1	heteromer
1249	0.191916	P1	ACH-000856	CS2.1	not heteromer
1250	-0.156384	P2	ACH-000856	CS2.1	heteromer
1251	0.261111	P2	ACH-000856	CS2.1	not heteromer
1252	-0.0982202	P1	ACH-000858	CS2.1	heteromer
1253	0.201661	P1	ACH-000858	CS2.1	not heteromer
1254	0.0385165	P2	ACH-000858	CS2.1	heteromer
1255	0.235078	P2	ACH-000858	CS2.1	not heteromer
1256	-0.0978811	P1	ACH-000859	CS2.1	heteromer
1257	0.101536	P1	ACH-000859	CS2.1	not heteromer
1258	0.0740989	P2	ACH-000859	CS2.1	heteromer
1259	0.187376	P2	ACH-000859	CS2.1	not heteromer
1260	-0.147518	P1	ACH-000861	CS2.1	heteromer
1261	0.143596	P1	ACH-000861	CS2.1	not heteromer
1262	-0.0924345	P2	ACH-000861	CS2.1	heteromer
1263	0.200253	P2	ACH-000861	CS2.1	not heteromer
1264	-0.173423	P1	ACH-000862	CS2.1	heteromer
1265	0.1428	P1	ACH-000862	CS2.1	not heteromer
1266	0.0322305	P2	ACH-000862	CS2.1	heteromer
1267	0.232532	P2	ACH-000862	CS2.1	not heteromer
1268	-0.0499892	P1	ACH-000865	CS2.1	heteromer
1269	0.179551	P1	ACH-000865	CS2.1	not heteromer
1270	-0.115047	P2	ACH-000865	CS2.1	heteromer
1271	0.228711	P2	ACH-000865	CS2.1	not heteromer
1272	-0.0821516	P1	ACH-000867	CS2.1	heteromer
1273	0.168646	P1	ACH-000867	CS2.1	not heteromer
1274	0.00178759	P2	ACH-000867	CS2.1	heteromer
1275	0.222956	P2	ACH-000867	CS2.1	not heteromer
1276	-0.0700694	P1	ACH-000869	CS2.1	heteromer
1277	0.144092	P1	ACH-000869	CS2.1	not heteromer
1278	-0.0223506	P2	ACH-000869	CS2.1	heteromer
1279	0.21601	P2	ACH-000869	CS2.1	not heteromer
1280	-0.113085	P1	ACH-000876	CS2.1	heteromer
1281	0.142456	P1	ACH-000876	CS2.1	not heteromer
1282	0.0519428	P2	ACH-000876	CS2.1	heteromer
1283	0.213036	P2	ACH-000876	CS2.1	not heteromer
1284	0.122953	P1	ACH-000878	CS2.1	heteromer
1285	0.152894	P1	ACH-000878	CS2.1	not heteromer
1286	-0.191957	P2	ACH-000878	CS2.1	heteromer
1287	0.103003	P2	ACH-000878	CS2.1	not heteromer
1288	0.0221784	P1	ACH-000880	CS2.1	heteromer
1289	0.218553	P1	ACH-000880	CS2.1	not heteromer
1290	-0.268845	P2	ACH-000880	CS2.1	heteromer
1291	0.195753	P2	ACH-000880	CS2.1	not heteromer
1292	0.0435111	P1	ACH-000881	CS2.1	heteromer
1293	0.195813	P1	ACH-000881	CS2.1	not heteromer
1294	-0.0416924	P2	ACH-000881	CS2.1	heteromer
1295	0.188124	P2	ACH-000881	CS2.1	not heteromer
1296	-0.11321	P1	ACH-000882	CS2.1	heteromer
1297	0.207142	P1	ACH-000882	CS2.1	not heteromer
1298	-0.0921298	P2	ACH-000882	CS2.1	heteromer
1299	0.235981	P2	ACH-000882	CS2.1	not heteromer
1300	0.141042	P1	ACH-000884	CS2.1	heteromer
1301	0.213478	P1	ACH-000884	CS2.1	not heteromer
1302	-0.162437	P2	ACH-000884	CS2.1	heteromer
1303	0.212329	P2	ACH-000884	CS2.1	not heteromer
1304	-0.103335	P1	ACH-000885	CS2.1	heteromer
1305	0.208882	P1	ACH-000885	CS2.1	not heteromer
1306	0.0670251	P2	ACH-000885	CS2.1	heteromer
1307	0.260072	P2	ACH-000885	CS2.1	not heteromer
1308	0.0834766	P1	ACH-000889	CS2.1	heteromer
1309	0.204544	P1	ACH-000889	CS2.1	not heteromer
1310	-0.173496	P2	ACH-000889	CS2.1	heteromer
1311	0.194677	P2	ACH-000889	CS2.1	not heteromer
1312	-0.132229	P1	ACH-000896	CS2.1	heteromer
1313	0.159275	P1	ACH-000896	CS2.1	not heteromer
1314	0.0921206	P2	ACH-000896	CS2.1	heteromer
1315	0.233983	P2	ACH-000896	CS2.1	not heteromer
1316	-0.00183327	P1	ACH-000900	CS2.1	heteromer
1317	0.220617	P1	ACH-000900	CS2.1	not heteromer
1318	-0.0753844	P2	ACH-000900	CS2.1	heteromer
1319	0.23284	P2	ACH-000900	CS2.1	not heteromer
1320	-0.197686	P1	ACH-000901	CS2.1	heteromer
1321	0.136382	P1	ACH-000901	CS2.1	not heteromer
1322	0.0513512	P2	ACH-000901	CS2.1	heteromer
1323	0.207305	P2	ACH-000901	CS2.1	not heteromer
1324	0.0463302	P1	ACH-000905	CS2.1	heteromer
1325	0.188002	P1	ACH-000905	CS2.1	not heteromer
1326	-0.27557	P2	ACH-000905	CS2.1	heteromer
1327	0.200378	P2	ACH-000905	CS2.1	not heteromer
1328	-0.101638	P1	ACH-000906	CS2.1	heteromer
1329	0.175678	P1	ACH-000906	CS2.1	not heteromer
1330	0.0583383	P2	ACH-000906	CS2.1	heteromer
1331	0.229894	P2	ACH-000906	CS2.1	not heteromer
1332	0.00408307	P1	ACH-000907	CS2.1	heteromer
1333	0.158093	P1	ACH-000907	CS2.1	not heteromer
1334	-0.0392792	P2	ACH-000907	CS2.1	heteromer
1335	0.193847	P2	ACH-000907	CS2.1	not heteromer
1336	0.0363524	P1	ACH-000910	CS2.1	heteromer
1337	0.182294	P1	ACH-000910	CS2.1	not heteromer
1338	0.0125109	P2	ACH-000910	CS2.1	heteromer
1339	0.202773	P2	ACH-000910	CS2.1	not heteromer
1340	-0.0768117	P1	ACH-000911	CS2.1	heteromer
1341	0.212925	P1	ACH-000911	CS2.1	not heteromer
1342	-0.0709935	P2	ACH-000911	CS2.1	heteromer
1343	0.237039	P2	ACH-000911	CS2.1	not heteromer
1344	0.0229249	P1	ACH-000913	CS2.1	heteromer
1345	0.194323	P1	ACH-000913	CS2.1	not heteromer
1346	-0.198865	P2	ACH-000913	CS2.1	heteromer
1347	0.206328	P2	ACH-000913	CS2.1	not heteromer
1348	0.0369678	P1	ACH-000916	CS2.1	heteromer
1349	0.0932559	P1	ACH-000916	CS2.1	not heteromer
1350	-0.0540208	P2	ACH-000916	CS2.1	heteromer
1351	0.0688165	P2	ACH-000916	CS2.1	not heteromer
1352	-0.28673	P1	ACH-000917	CS2.1	heteromer
1353	0.140249	P1	ACH-000917	CS2.1	not heteromer
1354	0.129489	P2	ACH-000917	CS2.1	heteromer
1355	0.215756	P2	ACH-000917	CS2.1	not heteromer
1356	-0.0109136	P1	ACH-000920	CS2.1	heteromer
1357	0.0441277	P1	ACH-000920	CS2.1	not heteromer
1358	0.00255292	P2	ACH-000920	CS2.1	heteromer
1359	0.127346	P2	ACH-000920	CS2.1	not heteromer
1360	0.0392733	P1	ACH-000921	CS2.1	heteromer
1361	0.215837	P1	ACH-000921	CS2.1	not heteromer
1362	-0.121885	P2	ACH-000921	CS2.1	heteromer
1363	0.200045	P2	ACH-000921	CS2.1	not heteromer
1364	-0.0238418	P1	ACH-000924	CS2.1	heteromer
1365	0.179318	P1	ACH-000924	CS2.1	not heteromer
1366	0.00655238	P2	ACH-000924	CS2.1	heteromer
1367	0.233046	P2	ACH-000924	CS2.1	not heteromer
1368	-0.0998796	P1	ACH-000926	CS2.1	heteromer
1369	0.130241	P1	ACH-000926	CS2.1	not heteromer
1370	-0.0487723	P2	ACH-000926	CS2.1	heteromer
1371	0.221685	P2	ACH-000926	CS2.1	not heteromer
1372	-0.00161381	P1	ACH-000928	CS2.1	heteromer
1373	0.156892	P1	ACH-000928	CS2.1	not heteromer
1374	-0.309607	P2	ACH-000928	CS2.1	heteromer
1375	0.151563	P2	ACH-000928	CS2.1	not heteromer
1376	-0.186646	P1	ACH-000929	CS2.1	heteromer
1377	0.133159	P1	ACH-000929	CS2.1	not heteromer
1378	0.0147733	P2	ACH-000929	CS2.1	heteromer
1379	0.19262	P2	ACH-000929	CS2.1	not heteromer
1380	-0.113433	P1	ACH-000932	CS2.1	heteromer
1381	0.204731	P1	ACH-000932	CS2.1	not heteromer
1382	0.0593308	P2	ACH-000932	CS2.1	heteromer
1383	0.229764	P2	ACH-000932	CS2.1	not heteromer
1384	0.066441	P1	ACH-000935	CS2.1	heteromer
1385	0.211342	P1	ACH-000935	CS2.1	not heteromer
1386	-0.179758	P2	ACH-000935	CS2.1	heteromer
1387	0.183195	P2	ACH-000935	CS2.1	not heteromer
1388	-0.17646	P1	ACH-000936	CS2.1	heteromer
1389	0.181062	P1	ACH-000936	CS2.1	not heteromer
1390	0.0510117	P2	ACH-000936	CS2.1	heteromer
1391	0.22474	P2	ACH-000936	CS2.1	not heteromer
1392	0.156937	P1	ACH-000937	CS2.1	heteromer
1393	0.20838	P1	ACH-000937	CS2.1	not heteromer
1394	-0.0202595	P2	ACH-000937	CS2.1	heteromer
1395	0.191006	P2	ACH-000937	CS2.1	not heteromer
1396	-0.0755282	P1	ACH-000938	CS2.1	heteromer
1397	0.179089	P1	ACH-000938	CS2.1	not heteromer
1398	0.0285441	P2	ACH-000938	CS2.1	heteromer
1399	0.219852	P2	ACH-000938	CS2.1	not heteromer
1400	-0.081141	P1	ACH-000941	CS2.1	heteromer
1401	0.155999	P1	ACH-000941	CS2.1	not heteromer
1402	-0.0569917	P2	ACH-000941	CS2.1	heteromer
1403	0.184739	P2	ACH-000941	CS2.1	not heteromer
1404	0.150569	P1	ACH-000943	CS2.1	heteromer
1405	0.242588	P1	ACH-000943	CS2.1	not heteromer
1406	-0.20175	P2	ACH-000943	CS2.1	heteromer
1407	0.222395	P2	ACH-000943	CS2.1	not heteromer
1408	0.153512	P1	ACH-000947	CS2.1	heteromer
1409	0.237742	P1	ACH-000947	CS2.1	not heteromer
1410	-0.067119	P2	ACH-000947	CS2.1	heteromer
1411	0.212888	P2	ACH-000947	CS2.1	not heteromer
1412	-0.114653	P1	ACH-000950	CS2.1	heteromer
1413	0.133621	P1	ACH-000950	CS2.1	not heteromer
1414	0.102513	P2	ACH-000950	CS2.1	heteromer
1415	0.193587	P2	ACH-000950	CS2.1	not heteromer
1416	-0.00995569	P1	ACH-000953	CS2.1	heteromer
1417	0.137313	P1	ACH-000953	CS2.1	not heteromer
1418	-0.109511	P2	ACH-000953	CS2.1	heteromer
1419	0.161364	P2	ACH-000953	CS2.1	not heteromer
1420	-0.0658457	P1	ACH-000954	CS2.1	heteromer
1421	0.129812	P1	ACH-000954	CS2.1	not heteromer
1422	-0.0198154	P2	ACH-000954	CS2.1	heteromer
1423	0.137616	P2	ACH-000954	CS2.1	not heteromer
1424	0.148884	P1	ACH-000957	CS2.1	heteromer
1425	0.227033	P1	ACH-000957	CS2.1	not heteromer
1426	-0.120269	P2	ACH-000957	CS2.1	heteromer
1427	0.185131	P2	ACH-000957	CS2.1	not heteromer
1428	-0.157735	P1	ACH-000958	CS2.1	heteromer
1429	0.164916	P1	ACH-000958	CS2.1	not heteromer
1430	0.12625	P2	ACH-000958	CS2.1	heteromer
1431	0.221191	P2	ACH-000958	CS2.1	not heteromer
1432	0.0734227	P1	ACH-000960	CS2.1	heteromer
1433	0.217661	P1	ACH-000960	CS2.1	not heteromer
1434	-0.106956	P2	ACH-000960	CS2.1	heteromer
1435	0.193498	P2	ACH-000960	CS2.1	not heteromer
1436	-0.162291	P1	ACH-000963	CS2.1	heteromer
1437	0.0964112	P1	ACH-000963	CS2.1	not heteromer
1438	0.170764	P2	ACH-000963	CS2.1	heteromer
1439	0.135317	P2	ACH-000963	CS2.1	not heteromer
1440	-0.222232	P1	ACH-000968	CS2.1	heteromer
1441	0.158568	P1	ACH-000968	CS2.1	not heteromer
1442	0.198722	P2	ACH-000968	CS2.1	heteromer
1443	0.247971	P2	ACH-000968	CS2.1	not heteromer
1444	0.162365	P1	ACH-000969	CS2.1	heteromer
1445	0.228122	P1	ACH-000969	CS2.1	not heteromer
1446	-0.261485	P2	ACH-000969	CS2.1	heteromer
1447	0.17958	P2	ACH-000969	CS2.1	not heteromer
1448	-0.386003	P1	ACH-000972	CS2.1	heteromer
1449	0.0949509	P1	ACH-000972	CS2.1	not heteromer
1450	-0.0416974	P2	ACH-000972	CS2.1	heteromer
1451	0.137607	P2	ACH-000972	CS2.1	not heteromer
1452	0.140655	P1	ACH-000974	CS2.1	heteromer
1453	0.211283	P1	ACH-000974	CS2.1	not heteromer
1454	-0.117131	P2	ACH-000974	CS2.1	heteromer
1455	0.195837	P2	ACH-000974	CS2.1	not heteromer
1456	-0.120155	P1	ACH-000978	CS2.1	heteromer
1457	0.108945	P1	ACH-000978	CS2.1	not heteromer
1458	-0.00922174	P2	ACH-000978	CS2.1	heteromer
1459	0.163597	P2	ACH-000978	CS2.1	not heteromer
1460	-0.128097	P1	ACH-000984	CS2.1	heteromer
1461	0.148993	P1	ACH-000984	CS2.1	not heteromer
1462	-0.0937299	P2	ACH-000984	CS2.1	heteromer
1463	0.153517	P2	ACH-000984	CS2.1	not heteromer
1464	-0.14706	P1	ACH-000986	CS2.1	heteromer
1465	0.178853	P1	ACH-000986	CS2.1	not heteromer
1466	-0.011245	P2	ACH-000986	CS2.1	heteromer
1467	0.227843	P2	ACH-000986	CS2.1	not heteromer
1468	-0.243894	P1	ACH-000988	CS2.1	heteromer
1469	0.134904	P1	ACH-000988	CS2.1	not heteromer
1470	-0.0125376	P2	ACH-000988	CS2.1	heteromer
1471	0.209325	P2	ACH-000988	CS2.1	not heteromer
1472	-0.000821163	P1	ACH-000993	CS2.1	heteromer
1473	0.19091	P1	ACH-000993	CS2.1	not heteromer
1474	-0.139458	P2	ACH-000993	CS2.1	heteromer
1475	0.170927	P2	ACH-000993	CS2.1	not heteromer
1476	-0.125201	P1	ACH-000994	CS2.1	heteromer
1477	0.164906	P1	ACH-000994	CS2.1	not heteromer
1478	0.157986	P2	ACH-000994	CS2.1	heteromer
1479	0.240481	P2	ACH-000994	CS2.1	not heteromer
1480	-0.130899	P1	ACH-000996	CS2.1	heteromer
1481	0.176922	P1	ACH-000996	CS2.1	not heteromer
1482	-0.0497314	P2	ACH-000996	CS2.1	heteromer
1483	0.216377	P2	ACH-000996	CS2.1	not heteromer
1484	-0.143976	P1	ACH-001239	CS2.1	heteromer
1485	0.151704	P1	ACH-001239	CS2.1	not heteromer
1486	0.0709692	P2	ACH-001239	CS2.1	heteromer
1487	0.237532	P2	ACH-001239	CS2.1	not heteromer
1488	-0.0348044	P1	ACH-001306	CS2.1	heteromer
1489	0.174068	P1	ACH-001306	CS2.1	not heteromer
1490	-0.307834	P2	ACH-001306	CS2.1	heteromer
1491	0.188483	P2	ACH-001306	CS2.1	not heteromer
1492	-0.124394	P1	ACH-001318	CS2.1	heteromer
1493	0.168886	P1	ACH-001318	CS2.1	not heteromer
1494	0.02178	P2	ACH-001318	CS2.1	heteromer
1495	0.191128	P2	ACH-001318	CS2.1	not heteromer

## Sheet: C
	cell line	gene ids	heteromer (all PPI)	heteromer (direct PPI)	not heteromer (all PPI)	not heteromer (direct PPI)
0	ACH-000009	ENSG00000000938 ENSG00000197122			0.978033	0.978033
1	ACH-000012	ENSG00000000938 ENSG00000197122			0.961078	0.961078
2	ACH-000018	ENSG00000000938 ENSG00000197122			0.915842	0.915842
3	ACH-000028	ENSG00000000938 ENSG00000197122			1	1
4	ACH-000030	ENSG00000000938 ENSG00000197122			0.952812	0.952812
5	ACH-000039	ENSG00000000938 ENSG00000197122			1	1
6	ACH-000040	ENSG00000000938 ENSG00000197122			0.777388	0.777388
7	ACH-000045	ENSG00000000938 ENSG00000197122			0.0739552	0.0739552
8	ACH-000047	ENSG00000000938 ENSG00000197122			0.937787	0.937787
9	ACH-000053	ENSG00000000938 ENSG00000197122			0.781416	0.781416
10	ACH-000054	ENSG00000000938 ENSG00000197122			0.978293	0.978293
11	ACH-000055	ENSG00000000938 ENSG00000197122			0.692471	0.692471
12	ACH-000067	ENSG00000000938 ENSG00000197122			0.932265	0.932265
13	ACH-000075	ENSG00000000938 ENSG00000197122			0.978791	0.978791
14	ACH-000095	ENSG00000000938 ENSG00000197122			0.946851	0.946851
15	ACH-000113	ENSG00000000938 ENSG00000197122			0.181675	0.181675
16	ACH-000118	ENSG00000000938 ENSG00000197122			0.955522	0.955522
17	ACH-000123	ENSG00000000938 ENSG00000197122			1	1
18	ACH-000133	ENSG00000000938 ENSG00000197122			0.642949	0.642949
19	ACH-000159	ENSG00000000938 ENSG00000197122			0.861668	0.861668
20	ACH-000163	ENSG00000000938 ENSG00000197122			1	1
21	ACH-000183	ENSG00000000938 ENSG00000197122			0.2364	0.2364
22	ACH-000188	ENSG00000000938 ENSG00000197122			0.72329	0.72329
23	ACH-000198	ENSG00000000938 ENSG00000197122			0.502724	0.502724
24	ACH-000204	ENSG00000000938 ENSG00000197122			1	1
25	ACH-000222	ENSG00000000938 ENSG00000197122			0.977026	0.977026
26	ACH-000226	ENSG00000000938 ENSG00000197122			0.89858	0.89858
27	ACH-000228	ENSG00000000938 ENSG00000197122			0.512257	0.512257
28	ACH-000233	ENSG00000000938 ENSG00000197122			0.7736	0.7736
29	ACH-000234	ENSG00000000938 ENSG00000197122			0.974813	0.974813
30	ACH-000237	ENSG00000000938 ENSG00000197122			0.551049	0.551049
31	ACH-000242	ENSG00000000938 ENSG00000197122			0.416071	0.416071
32	ACH-000243	ENSG00000000938 ENSG00000197122			1	1
33	ACH-000252	ENSG00000000938 ENSG00000197122			0.875806	0.875806
34	ACH-000253	ENSG00000000938 ENSG00000197122			0.954113	0.954113
35	ACH-000255	ENSG00000000938 ENSG00000197122			0.950512	0.950512
36	ACH-000257	ENSG00000000938 ENSG00000197122			0.977808	0.977808
37	ACH-000260	ENSG00000000938 ENSG00000197122			1	1
38	ACH-000261	ENSG00000000938 ENSG00000197122			0.705784	0.705784
39	ACH-000264	ENSG00000000938 ENSG00000197122			0.905011	0.905011
40	ACH-000266	ENSG00000000938 ENSG00000197122			0.94081	0.94081
41	ACH-000277	ENSG00000000938 ENSG00000197122			0.971441	0.971441
42	ACH-000278	ENSG00000000938 ENSG00000197122			1	1
43	ACH-000280	ENSG00000000938 ENSG00000197122			0.926925	0.926925
44	ACH-000291	ENSG00000000938 ENSG00000197122			0.904662	0.904662
45	ACH-000308	ENSG00000000938 ENSG00000197122			0.957479	0.957479
46	ACH-000311	ENSG00000000938 ENSG00000197122			0.92221	0.92221
47	ACH-000312	ENSG00000000938 ENSG00000197122			0.93617	0.93617
48	ACH-000315	ENSG00000000938 ENSG00000197122			0.315051	0.315051
49	ACH-000316	ENSG00000000938 ENSG00000197122			0.855334	0.855334
50	ACH-000319	ENSG00000000938 ENSG00000197122			0.809798	0.809798
51	ACH-000320	ENSG00000000938 ENSG00000197122			0.955103	0.955103
52	ACH-000322	ENSG00000000938 ENSG00000197122			0.877998	0.877998
53	ACH-000330	ENSG00000000938 ENSG00000197122			0.631551	0.631551
54	ACH-000331	ENSG00000000938 ENSG00000197122			0.905456	0.905456
55	ACH-000332	ENSG00000000938 ENSG00000197122			0.884247	0.884247
56	ACH-000334	ENSG00000000938 ENSG00000197122			0.246771	0.246771
57	ACH-000336	ENSG00000000938 ENSG00000197122			0.10797	0.10797
58	ACH-000350	ENSG00000000938 ENSG00000197122			0.887887	0.887887
59	ACH-000352	ENSG00000000938 ENSG00000197122			0.960917	0.960917
60	ACH-000362	ENSG00000000938 ENSG00000197122			0.281975	0.281975
61	ACH-000374	ENSG00000000938 ENSG00000197122			0.944472	0.944472
62	ACH-000376	ENSG00000000938 ENSG00000197122			0.928111	0.928111
63	ACH-000381	ENSG00000000938 ENSG00000197122			0.981303	0.981303
64	ACH-000383	ENSG00000000938 ENSG00000197122			0.907979	0.907979
65	ACH-000397	ENSG00000000938 ENSG00000197122			1	1
66	ACH-000401	ENSG00000000938 ENSG00000197122			1	1
67	ACH-000407	ENSG00000000938 ENSG00000197122			0.95063	0.95063
68	ACH-000410	ENSG00000000938 ENSG00000197122			0.936427	0.936427
69	ACH-000411	ENSG00000000938 ENSG00000197122			1	1
70	ACH-000420	ENSG00000000938 ENSG00000197122			0.956774	0.956774
71	ACH-000421	ENSG00000000938 ENSG00000197122			0.938497	0.938497
72	ACH-000426	ENSG00000000938 ENSG00000197122			0.554875	0.554875
73	ACH-000427	ENSG00000000938 ENSG00000197122			0.942313	0.942313
74	ACH-000433	ENSG00000000938 ENSG00000197122			1	1
75	ACH-000444	ENSG00000000938 ENSG00000197122			1	1
76	ACH-000448	ENSG00000000938 ENSG00000197122			0.422872	0.422872
77	ACH-000452	ENSG00000000938 ENSG00000197122			1	1
78	ACH-000454	ENSG00000000938 ENSG00000197122			0.954458	0.954458
79	ACH-000458	ENSG00000000938 ENSG00000197122			0.960498	0.960498
80	ACH-000459	ENSG00000000938 ENSG00000197122			1	1
81	ACH-000460	ENSG00000000938 ENSG00000197122			0.952096	0.952096
82	ACH-000463	ENSG00000000938 ENSG00000197122			0.960743	0.960743
83	ACH-000464	ENSG00000000938 ENSG00000197122			0.913622	0.913622
84	ACH-000467	ENSG00000000938 ENSG00000197122			0.978999	0.978999
85	ACH-000468	ENSG00000000938 ENSG00000197122			0.946534	0.946534
86	ACH-000469	ENSG00000000938 ENSG00000197122			0.590479	0.590479
87	ACH-000470	ENSG00000000938 ENSG00000197122			0.490887	0.490887
88	ACH-000471	ENSG00000000938 ENSG00000197122			0.952467	0.952467
89	ACH-000475	ENSG00000000938 ENSG00000197122			0.948401	0.948401
90	ACH-000476	ENSG00000000938 ENSG00000197122			0.962695	0.962695
91	ACH-000477	ENSG00000000938 ENSG00000197122			0.269304	0.269304
92	ACH-000481	ENSG00000000938 ENSG00000197122			0.891676	0.891676
93	ACH-000485	ENSG00000000938 ENSG00000197122			1	1
94	ACH-000486	ENSG00000000938 ENSG00000197122			0.809289	0.809289
95	ACH-000487	ENSG00000000938 ENSG00000197122			0.927081	0.927081
96	ACH-000491	ENSG00000000938 ENSG00000197122			0.762661	0.762661
97	ACH-000496	ENSG00000000938 ENSG00000197122			1	1
98	ACH-000502	ENSG00000000938 ENSG00000197122			1	1
99	ACH-000503	ENSG00000000938 ENSG00000197122			0.813216	0.813216
100	ACH-000505	ENSG00000000938 ENSG00000197122			1	1
101	ACH-000510	ENSG00000000938 ENSG00000197122			0.903072	0.903072
102	ACH-000511	ENSG00000000938 ENSG00000197122			1	1
103	ACH-000516	ENSG00000000938 ENSG00000197122			0.911122	0.911122
104	ACH-000520	ENSG00000000938 ENSG00000197122			0.903746	0.903746
105	ACH-000522	ENSG00000000938 ENSG00000197122			1	1
106	ACH-000524	ENSG00000000938 ENSG00000197122			0.893278	0.893278
107	ACH-000528	ENSG00000000938 ENSG00000197122			1	1
108	ACH-000542	ENSG00000000938 ENSG00000197122			1	1
109	ACH-000544	ENSG00000000938 ENSG00000197122			0.907339	0.907339
110	ACH-000545	ENSG00000000938 ENSG00000197122			0.640367	0.640367
111	ACH-000547	ENSG00000000938 ENSG00000197122			0.913881	0.913881
112	ACH-000548	ENSG00000000938 ENSG00000197122			0.740615	0.740615
113	ACH-000549	ENSG00000000938 ENSG00000197122			0.82983	0.82983
114	ACH-000569	ENSG00000000938 ENSG00000197122			0.974332	0.974332
115	ACH-000570	ENSG00000000938 ENSG00000197122			0.856937	0.856937
116	ACH-000571	ENSG00000000938 ENSG00000197122			0.925039	0.925039
117	ACH-000580	ENSG00000000938 ENSG00000197122			0.631121	0.631121
118	ACH-000585	ENSG00000000938 ENSG00000197122			0.929636	0.929636
119	ACH-000589	ENSG00000000938 ENSG00000197122			0.906262	0.906262
120	ACH-000601	ENSG00000000938 ENSG00000197122			0.939427	0.939427
121	ACH-000608	ENSG00000000938 ENSG00000197122			1	1
122	ACH-000619	ENSG00000000938 ENSG00000197122			0.661751	0.661751
123	ACH-000621	ENSG00000000938 ENSG00000197122			0.801871	0.801871
124	ACH-000622	ENSG00000000938 ENSG00000197122			0.887399	0.887399
125	ACH-000624	ENSG00000000938 ENSG00000197122			0.72041	0.72041
126	ACH-000627	ENSG00000000938 ENSG00000197122			0.974677	0.974677
127	ACH-000638	ENSG00000000938 ENSG00000197122			1	1
128	ACH-000646	ENSG00000000938 ENSG00000197122			0.939331	0.939331
129	ACH-000647	ENSG00000000938 ENSG00000197122			1	1
130	ACH-000648	ENSG00000000938 ENSG00000197122			0.957182	0.957182
131	ACH-000649	ENSG00000000938 ENSG00000197122			1	1
132	ACH-000652	ENSG00000000938 ENSG00000197122			1	1
133	ACH-000653	ENSG00000000938 ENSG00000197122			0.698711	0.698711
134	ACH-000663	ENSG00000000938 ENSG00000197122			0.93835	0.93835
135	ACH-000671	ENSG00000000938 ENSG00000197122			1	1
136	ACH-000681	ENSG00000000938 ENSG00000197122			1	1
137	ACH-000684	ENSG00000000938 ENSG00000197122			1	1
138	ACH-000688	ENSG00000000938 ENSG00000197122			0.905521	0.905521
139	ACH-000697	ENSG00000000938 ENSG00000197122			0.145186	0.145186
140	ACH-000701	ENSG00000000938 ENSG00000197122			1	1
141	ACH-000706	ENSG00000000938 ENSG00000197122			1	1
142	ACH-000713	ENSG00000000938 ENSG00000197122			0.911344	0.911344
143	ACH-000732	ENSG00000000938 ENSG00000197122			0.835395	0.835395
144	ACH-000746	ENSG00000000938 ENSG00000197122			0.953232	0.953232
145	ACH-000747	ENSG00000000938 ENSG00000197122			1	1
146	ACH-000753	ENSG00000000938 ENSG00000197122			0.951825	0.951825
147	ACH-000758	ENSG00000000938 ENSG00000197122			0.897131	0.897131
148	ACH-000762	ENSG00000000938 ENSG00000197122			1	1
149	ACH-000764	ENSG00000000938 ENSG00000197122			0.973199	0.973199
150	ACH-000765	ENSG00000000938 ENSG00000197122			1	1
151	ACH-000768	ENSG00000000938 ENSG00000197122			0.86099	0.86099
152	ACH-000769	ENSG00000000938 ENSG00000197122			1	1
153	ACH-000770	ENSG00000000938 ENSG00000197122			0.432251	0.432251
154	ACH-000771	ENSG00000000938 ENSG00000197122			0.437985	0.437985
155	ACH-000773	ENSG00000000938 ENSG00000197122			0.848884	0.848884
156	ACH-000778	ENSG00000000938 ENSG00000197122			0.946056	0.946056
157	ACH-000781	ENSG00000000938 ENSG00000197122			1	1
158	ACH-000782	ENSG00000000938 ENSG00000197122			0.284436	0.284436
159	ACH-000784	ENSG00000000938 ENSG00000197122			1	1
160	ACH-000788	ENSG00000000938 ENSG00000197122			0.949686	0.949686
161	ACH-000794	ENSG00000000938 ENSG00000197122			0.691079	0.691079
162	ACH-000796	ENSG00000000938 ENSG00000197122			0.941568	0.941568
163	ACH-000802	ENSG00000000938 ENSG00000197122			0.806056	0.806056
164	ACH-000804	ENSG00000000938 ENSG00000197122			1	1
165	ACH-000805	ENSG00000000938 ENSG00000197122			0.893316	0.893316
166	ACH-000811	ENSG00000000938 ENSG00000197122			0.951788	0.951788
167	ACH-000817	ENSG00000000938 ENSG00000197122			0.801538	0.801538
168	ACH-000819	ENSG00000000938 ENSG00000197122			0.752374	0.752374
169	ACH-000821	ENSG00000000938 ENSG00000197122			1	1
170	ACH-000822	ENSG00000000938 ENSG00000197122			0.936147	0.936147
171	ACH-000824	ENSG00000000938 ENSG00000197122			1	1
172	ACH-000827	ENSG00000000938 ENSG00000197122			0.861994	0.861994
173	ACH-000833	ENSG00000000938 ENSG00000197122			0.976541	0.976541
174	ACH-000834	ENSG00000000938 ENSG00000197122			0.901699	0.901699
175	ACH-000839	ENSG00000000938 ENSG00000197122			0.894029	0.894029
176	ACH-000840	ENSG00000000938 ENSG00000197122			0.935918	0.935918
177	ACH-000843	ENSG00000000938 ENSG00000197122			0.942177	0.942177
178	ACH-000846	ENSG00000000938 ENSG00000197122			0.976408	0.976408
179	ACH-000848	ENSG00000000938 ENSG00000197122			0.957345	0.957345
180	ACH-000851	ENSG00000000938 ENSG00000197122			0.949514	0.949514
181	ACH-000856	ENSG00000000938 ENSG00000197122			0.871414	0.871414
182	ACH-000858	ENSG00000000938 ENSG00000197122			0.932104	0.932104
183	ACH-000859	ENSG00000000938 ENSG00000197122			0.944883	0.944883
184	ACH-000861	ENSG00000000938 ENSG00000197122			0.927349	0.927349
185	ACH-000862	ENSG00000000938 ENSG00000197122			0.888695	0.888695
186	ACH-000865	ENSG00000000938 ENSG00000197122			0.950666	0.950666
187	ACH-000867	ENSG00000000938 ENSG00000197122			0.869734	0.869734
188	ACH-000876	ENSG00000000938 ENSG00000197122			0.978106	0.978106
189	ACH-000885	ENSG00000000938 ENSG00000197122			1	1
190	ACH-000896	ENSG00000000938 ENSG00000197122			1	1
191	ACH-000901	ENSG00000000938 ENSG00000197122			0.949183	0.949183
192	ACH-000906	ENSG00000000938 ENSG00000197122			1	1
193	ACH-000917	ENSG00000000938 ENSG00000197122			0.848039	0.848039
194	ACH-000920	ENSG00000000938 ENSG00000197122			0.286616	0.286616
195	ACH-000926	ENSG00000000938 ENSG00000197122			1	1
196	ACH-000929	ENSG00000000938 ENSG00000197122			0.843771	0.843771
197	ACH-000936	ENSG00000000938 ENSG00000197122			1	1
198	ACH-000938	ENSG00000000938 ENSG00000197122			0.966597	0.966597
199	ACH-000941	ENSG00000000938 ENSG00000197122			0.929083	0.929083
200	ACH-000950	ENSG00000000938 ENSG00000197122			1	1
201	ACH-000953	ENSG00000000938 ENSG00000197122			0.408023	0.408023
202	ACH-000954	ENSG00000000938 ENSG00000197122			0.97702	0.97702
203	ACH-000958	ENSG00000000938 ENSG00000197122			0.87675	0.87675
204	ACH-000963	ENSG00000000938 ENSG00000197122			0.874644	0.874644
205	ACH-000968	ENSG00000000938 ENSG00000197122			1	1
206	ACH-000978	ENSG00000000938 ENSG00000197122			0.978708	0.978708
207	ACH-000994	ENSG00000000938 ENSG00000197122			0.874633	0.874633
208	ACH-001239	ENSG00000000938 ENSG00000197122			0.730138	0.730138
209	ACH-001318	ENSG00000000938 ENSG00000197122			0.921084	0.921084
210	ACH-000007	ENSG00000001036 ENSG00000179163			0.0686576	0.0686576
211	ACH-000009	ENSG00000001036 ENSG00000179163			0.0535133	0.0535133
212	ACH-000012	ENSG00000001036 ENSG00000179163			0.185114	0.185114
213	ACH-000015	ENSG00000001036 ENSG00000179163			0.0721023	0.0721023
214	ACH-000017	ENSG00000001036 ENSG00000179163			0.0463588	0.0463588
215	ACH-000018	ENSG00000001036 ENSG00000179163			0.0543499	0.0543499
216	ACH-000021	ENSG00000001036 ENSG00000179163			0.124867	0.124867
217	ACH-000028	ENSG00000001036 ENSG00000179163			0.126887	0.126887
218	ACH-000030	ENSG00000001036 ENSG00000179163			0.0076453	0.0076453
219	ACH-000039	ENSG00000001036 ENSG00000179163			1	1
220	ACH-000040	ENSG00000001036 ENSG00000179163			0.0393227	0.0393227
221	ACH-000045	ENSG00000001036 ENSG00000179163			0.0624838	0.0624838
222	ACH-000047	ENSG00000001036 ENSG00000179163			0.0698868	0.0698868
223	ACH-000053	ENSG00000001036 ENSG00000179163			0.0694561	0.0694561
224	ACH-000054	ENSG00000001036 ENSG00000179163			0.153415	0.153415
225	ACH-000055	ENSG00000001036 ENSG00000179163			1	1
226	ACH-000067	ENSG00000001036 ENSG00000179163			0.0666611	0.0666611
227	ACH-000075	ENSG00000001036 ENSG00000179163			0.0715018	0.0715018
228	ACH-000087	ENSG00000001036 ENSG00000179163			1	1
229	ACH-000092	ENSG00000001036 ENSG00000179163			0.163615	0.163615
230	ACH-000095	ENSG00000001036 ENSG00000179163			1	1
231	ACH-000097	ENSG00000001036 ENSG00000179163			0.334975	0.334975
232	ACH-000098	ENSG00000001036 ENSG00000179163			0.0356194	0.0356194
233	ACH-000113	ENSG00000001036 ENSG00000179163			0.126349	0.126349
234	ACH-000118	ENSG00000001036 ENSG00000179163			0.00762855	0.00762855
235	ACH-000123	ENSG00000001036 ENSG00000179163			1	1
236	ACH-000137	ENSG00000001036 ENSG00000179163			0.0737413	0.0737413
237	ACH-000138	ENSG00000001036 ENSG00000179163			0.0430103	0.0430103
238	ACH-000146	ENSG00000001036 ENSG00000179163			1	1
239	ACH-000148	ENSG00000001036 ENSG00000179163			0.143268	0.143268
240	ACH-000152	ENSG00000001036 ENSG00000179163			0.0377968	0.0377968
241	ACH-000159	ENSG00000001036 ENSG00000179163			0.00114552	0.00114552
242	ACH-000163	ENSG00000001036 ENSG00000179163			0.226682	0.226682
243	ACH-000168	ENSG00000001036 ENSG00000179163			0.00667587	0.00667587
244	ACH-000178	ENSG00000001036 ENSG00000179163			0.0371672	0.0371672
245	ACH-000183	ENSG00000001036 ENSG00000179163			0.186773	0.186773
246	ACH-000188	ENSG00000001036 ENSG00000179163			0.04648	0.04648
247	ACH-000204	ENSG00000001036 ENSG00000179163			1	1
248	ACH-000210	ENSG00000001036 ENSG00000179163			1	1
249	ACH-000211	ENSG00000001036 ENSG00000179163			0.0471276	0.0471276
250	ACH-000222	ENSG00000001036 ENSG00000179163			0.0002525	0.0002525
251	ACH-000223	ENSG00000001036 ENSG00000179163			0.0451651	0.0451651
252	ACH-000226	ENSG00000001036 ENSG00000179163			0.0358442	0.0358442
253	ACH-000228	ENSG00000001036 ENSG00000179163			0.0243594	0.0243594
254	ACH-000232	ENSG00000001036 ENSG00000179163			0.0840065	0.0840065
255	ACH-000233	ENSG00000001036 ENSG00000179163			0.165286	0.165286
256	ACH-000234	ENSG00000001036 ENSG00000179163			0.181256	0.181256
257	ACH-000237	ENSG00000001036 ENSG00000179163			0.0876618	0.0876618
258	ACH-000242	ENSG00000001036 ENSG00000179163			0.0234976	0.0234976
259	ACH-000243	ENSG00000001036 ENSG00000179163			0.030136	0.030136
260	ACH-000244	ENSG00000001036 ENSG00000179163			0.104393	0.104393
261	ACH-000250	ENSG00000001036 ENSG00000179163			0.00801094	0.00801094
262	ACH-000252	ENSG00000001036 ENSG00000179163			0.0896898	0.0896898
263	ACH-000253	ENSG00000001036 ENSG00000179163			0.0521118	0.0521118
264	ACH-000255	ENSG00000001036 ENSG00000179163			0.133947	0.133947
265	ACH-000257	ENSG00000001036 ENSG00000179163			0.0631383	0.0631383
266	ACH-000260	ENSG00000001036 ENSG00000179163			0.205222	0.205222
267	ACH-000261	ENSG00000001036 ENSG00000179163			0.170112	0.170112
268	ACH-000264	ENSG00000001036 ENSG00000179163			0.0640333	0.0640333
269	ACH-000266	ENSG00000001036 ENSG00000179163			0.02893	0.02893
270	ACH-000277	ENSG00000001036 ENSG00000179163			0.0511368	0.0511368
271	ACH-000278	ENSG00000001036 ENSG00000179163			0.0139725	0.0139725
272	ACH-000280	ENSG00000001036 ENSG00000179163			0.0629804	0.0629804
273	ACH-000281	ENSG00000001036 ENSG00000179163			0.0134492	0.0134492
274	ACH-000291	ENSG00000001036 ENSG00000179163			0.0553476	0.0553476
275	ACH-000293	ENSG00000001036 ENSG00000179163			0.0112522	0.0112522
276	ACH-000304	ENSG00000001036 ENSG00000179163			0.0340798	0.0340798
277	ACH-000308	ENSG00000001036 ENSG00000179163			0.0539763	0.0539763
278	ACH-000311	ENSG00000001036 ENSG00000179163			0.0140449	0.0140449
279	ACH-000312	ENSG00000001036 ENSG00000179163			0.332893	0.332893
280	ACH-000315	ENSG00000001036 ENSG00000179163			1	1
281	ACH-000316	ENSG00000001036 ENSG00000179163			0.0319443	0.0319443
282	ACH-000317	ENSG00000001036 ENSG00000179163			0.00366261	0.00366261
283	ACH-000319	ENSG00000001036 ENSG00000179163			0.0793876	0.0793876
284	ACH-000320	ENSG00000001036 ENSG00000179163			0.127045	0.127045
285	ACH-000322	ENSG00000001036 ENSG00000179163			0.112017	0.112017
286	ACH-000329	ENSG00000001036 ENSG00000179163			0.0780341	0.0780341
287	ACH-000330	ENSG00000001036 ENSG00000179163			0.157545	0.157545
288	ACH-000331	ENSG00000001036 ENSG00000179163			0.0910094	0.0910094
289	ACH-000332	ENSG00000001036 ENSG00000179163			0.00688974	0.00688974
290	ACH-000334	ENSG00000001036 ENSG00000179163			1	1
291	ACH-000336	ENSG00000001036 ENSG00000179163			0.0454682	0.0454682
292	ACH-000341	ENSG00000001036 ENSG00000179163			0.324347	0.324347
293	ACH-000348	ENSG00000001036 ENSG00000179163			0.0461125	0.0461125
294	ACH-000350	ENSG00000001036 ENSG00000179163			0.0341206	0.0341206
295	ACH-000352	ENSG00000001036 ENSG00000179163			0.264086	0.264086
296	ACH-000362	ENSG00000001036 ENSG00000179163			0.0961716	0.0961716
297	ACH-000374	ENSG00000001036 ENSG00000179163			0.124023	0.124023
298	ACH-000376	ENSG00000001036 ENSG00000179163			0.0152208	0.0152208
299	ACH-000381	ENSG00000001036 ENSG00000179163			0.0785735	0.0785735
300	ACH-000383	ENSG00000001036 ENSG00000179163			0.0602764	0.0602764
301	ACH-000389	ENSG00000001036 ENSG00000179163			0.0342916	0.0342916
302	ACH-000397	ENSG00000001036 ENSG00000179163			0.0200384	0.0200384
303	ACH-000401	ENSG00000001036 ENSG00000179163			0.057517	0.057517
304	ACH-000403	ENSG00000001036 ENSG00000179163			0.0852088	0.0852088
305	ACH-000407	ENSG00000001036 ENSG00000179163			0.0689946	0.0689946
306	ACH-000408	ENSG00000001036 ENSG00000179163			0.0147578	0.0147578
307	ACH-000410	ENSG00000001036 ENSG00000179163			0.0603067	0.0603067
308	ACH-000411	ENSG00000001036 ENSG00000179163			0.171038	0.171038
309	ACH-000415	ENSG00000001036 ENSG00000179163			0.00566903	0.00566903
310	ACH-000416	ENSG00000001036 ENSG00000179163			0.0276938	0.0276938
311	ACH-000420	ENSG00000001036 ENSG00000179163			0.103685	0.103685
312	ACH-000421	ENSG00000001036 ENSG00000179163			0.0449835	0.0449835
313	ACH-000425	ENSG00000001036 ENSG00000179163			0.111066	0.111066
314	ACH-000426	ENSG00000001036 ENSG00000179163			0.0547463	0.0547463
315	ACH-000427	ENSG00000001036 ENSG00000179163			0.110747	0.110747
316	ACH-000433	ENSG00000001036 ENSG00000179163			0.0313345	0.0313345
317	ACH-000444	ENSG00000001036 ENSG00000179163			0.196699	0.196699
318	ACH-000448	ENSG00000001036 ENSG00000179163			0.0195608	0.0195608
319	ACH-000452	ENSG00000001036 ENSG00000179163			0.0964504	0.0964504
320	ACH-000454	ENSG00000001036 ENSG00000179163			0.0159329	0.0159329
321	ACH-000458	ENSG00000001036 ENSG00000179163			0.0987742	0.0987742
322	ACH-000459	ENSG00000001036 ENSG00000179163			0.0135233	0.0135233
323	ACH-000460	ENSG00000001036 ENSG00000179163			0.0112447	0.0112447
324	ACH-000463	ENSG00000001036 ENSG00000179163			0.044389	0.044389
325	ACH-000464	ENSG00000001036 ENSG00000179163			0.102879	0.102879
326	ACH-000467	ENSG00000001036 ENSG00000179163			0.0546602	0.0546602
327	ACH-000468	ENSG00000001036 ENSG00000179163			0.108441	0.108441
328	ACH-000469	ENSG00000001036 ENSG00000179163			0.201227	0.201227
329	ACH-000470	ENSG00000001036 ENSG00000179163			0.187319	0.187319
330	ACH-000471	ENSG00000001036 ENSG00000179163			0.014653	0.014653
331	ACH-000475	ENSG00000001036 ENSG00000179163			0.0603767	0.0603767
332	ACH-000476	ENSG00000001036 ENSG00000179163			0.0957903	0.0957903
333	ACH-000477	ENSG00000001036 ENSG00000179163			0.0148942	0.0148942
334	ACH-000479	ENSG00000001036 ENSG00000179163			0.0574801	0.0574801
335	ACH-000480	ENSG00000001036 ENSG00000179163			0.103092	0.103092
336	ACH-000481	ENSG00000001036 ENSG00000179163			0.02263	0.02263
337	ACH-000485	ENSG00000001036 ENSG00000179163			0.0454511	0.0454511
338	ACH-000486	ENSG00000001036 ENSG00000179163			0.0162725	0.0162725
339	ACH-000487	ENSG00000001036 ENSG00000179163			0.0626267	0.0626267
340	ACH-000491	ENSG00000001036 ENSG00000179163			0.155149	0.155149
341	ACH-000496	ENSG00000001036 ENSG00000179163			0.0522251	0.0522251
342	ACH-000502	ENSG00000001036 ENSG00000179163			0.145946	0.145946
343	ACH-000503	ENSG00000001036 ENSG00000179163			0.0243382	0.0243382
344	ACH-000505	ENSG00000001036 ENSG00000179163			0.0236312	0.0236312
345	ACH-000507	ENSG00000001036 ENSG00000179163			0.0323476	0.0323476
346	ACH-000510	ENSG00000001036 ENSG00000179163			0.205799	0.205799
347	ACH-000511	ENSG00000001036 ENSG00000179163			0.107721	0.107721
348	ACH-000516	ENSG00000001036 ENSG00000179163			0.00373977	0.00373977
349	ACH-000518	ENSG00000001036 ENSG00000179163			0.0722392	0.0722392
350	ACH-000520	ENSG00000001036 ENSG00000179163			0.0351562	0.0351562
351	ACH-000521	ENSG00000001036 ENSG00000179163			0.0699052	0.0699052
352	ACH-000522	ENSG00000001036 ENSG00000179163			0.686044	0.686044
353	ACH-000524	ENSG00000001036 ENSG00000179163			0.0566944	0.0566944
354	ACH-000528	ENSG00000001036 ENSG00000179163			0.00319768	0.00319768
355	ACH-000542	ENSG00000001036 ENSG00000179163			0.41309	0.41309
356	ACH-000544	ENSG00000001036 ENSG00000179163			0.213019	0.213019
357	ACH-000545	ENSG00000001036 ENSG00000179163			0.0805977	0.0805977
358	ACH-000547	ENSG00000001036 ENSG00000179163			0.0237848	0.0237848
359	ACH-000548	ENSG00000001036 ENSG00000179163			0.0776052	0.0776052
360	ACH-000549	ENSG00000001036 ENSG00000179163			0.0663014	0.0663014
361	ACH-000569	ENSG00000001036 ENSG00000179163			0.134681	0.134681
362	ACH-000570	ENSG00000001036 ENSG00000179163			0.0211653	0.0211653
363	ACH-000571	ENSG00000001036 ENSG00000179163			0.0699215	0.0699215
364	ACH-000580	ENSG00000001036 ENSG00000179163			0.0321488	0.0321488
365	ACH-000585	ENSG00000001036 ENSG00000179163			0.147413	0.147413
366	ACH-000589	ENSG00000001036 ENSG00000179163			0.053621	0.053621
367	ACH-000593	ENSG00000001036 ENSG00000179163			0.162274	0.162274
368	ACH-000601	ENSG00000001036 ENSG00000179163			0.122131	0.122131
369	ACH-000608	ENSG00000001036 ENSG00000179163			0.141691	0.141691
370	ACH-000619	ENSG00000001036 ENSG00000179163			0.0445504	0.0445504
371	ACH-000621	ENSG00000001036 ENSG00000179163			0.0967223	0.0967223
372	ACH-000622	ENSG00000001036 ENSG00000179163			0.127983	0.127983
373	ACH-000624	ENSG00000001036 ENSG00000179163			0.0511907	0.0511907
374	ACH-000627	ENSG00000001036 ENSG00000179163			0.00397039	0.00397039
375	ACH-000638	ENSG00000001036 ENSG00000179163			0.0118066	0.0118066
376	ACH-000646	ENSG00000001036 ENSG00000179163			0.0606127	0.0606127
377	ACH-000647	ENSG00000001036 ENSG00000179163			0.0140613	0.0140613
378	ACH-000648	ENSG00000001036 ENSG00000179163			0.328788	0.328788
379	ACH-000649	ENSG00000001036 ENSG00000179163			0.00191756	0.00191756
380	ACH-000651	ENSG00000001036 ENSG00000179163			0.206336	0.206336
381	ACH-000652	ENSG00000001036 ENSG00000179163			0.271948	0.271948
382	ACH-000653	ENSG00000001036 ENSG00000179163			0.0626456	0.0626456
383	ACH-000657	ENSG00000001036 ENSG00000179163			0.173791	0.173791
384	ACH-000661	ENSG00000001036 ENSG00000179163			0.00584051	0.00584051
385	ACH-000663	ENSG00000001036 ENSG00000179163			0.0273372	0.0273372
386	ACH-000665	ENSG00000001036 ENSG00000179163			0.0149071	0.0149071
387	ACH-000671	ENSG00000001036 ENSG00000179163			0.00719922	0.00719922
388	ACH-000677	ENSG00000001036 ENSG00000179163			0.13443	0.13443
389	ACH-000681	ENSG00000001036 ENSG00000179163			0.0435313	0.0435313
390	ACH-000683	ENSG00000001036 ENSG00000179163			0.00629663	0.00629663
391	ACH-000684	ENSG00000001036 ENSG00000179163			0.0520678	0.0520678
392	ACH-000688	ENSG00000001036 ENSG00000179163			0.018916	0.018916
393	ACH-000697	ENSG00000001036 ENSG00000179163			0.0395898	0.0395898
394	ACH-000701	ENSG00000001036 ENSG00000179163			0.0261527	0.0261527
395	ACH-000706	ENSG00000001036 ENSG00000179163			0.011784	0.011784
396	ACH-000711	ENSG00000001036 ENSG00000179163			0.0397959	0.0397959
397	ACH-000713	ENSG00000001036 ENSG00000179163			0.0342271	0.0342271
398	ACH-000721	ENSG00000001036 ENSG00000179163			1	1
399	ACH-000732	ENSG00000001036 ENSG00000179163			0.0264182	0.0264182
400	ACH-000738	ENSG00000001036 ENSG00000179163			0.0727836	0.0727836
401	ACH-000746	ENSG00000001036 ENSG00000179163			0.0684552	0.0684552
402	ACH-000747	ENSG00000001036 ENSG00000179163			0.11951	0.11951
403	ACH-000753	ENSG00000001036 ENSG00000179163			0.223051	0.223051
404	ACH-000758	ENSG00000001036 ENSG00000179163			0.00543964	0.00543964
405	ACH-000762	ENSG00000001036 ENSG00000179163			0.236695	0.236695
406	ACH-000763	ENSG00000001036 ENSG00000179163			0.0320106	0.0320106
407	ACH-000764	ENSG00000001036 ENSG00000179163			0.169312	0.169312
408	ACH-000765	ENSG00000001036 ENSG00000179163			0.185267	0.185267
409	ACH-000766	ENSG00000001036 ENSG00000179163			0.0189286	0.0189286
410	ACH-000768	ENSG00000001036 ENSG00000179163			0.0237095	0.0237095
411	ACH-000769	ENSG00000001036 ENSG00000179163			0.205345	0.205345
412	ACH-000770	ENSG00000001036 ENSG00000179163			0.00551026	0.00551026
413	ACH-000771	ENSG00000001036 ENSG00000179163			0.0171772	0.0171772
414	ACH-000773	ENSG00000001036 ENSG00000179163			0.151755	0.151755
415	ACH-000777	ENSG00000001036 ENSG00000179163			0.00371249	0.00371249
416	ACH-000778	ENSG00000001036 ENSG00000179163			0.0924778	0.0924778
417	ACH-000781	ENSG00000001036 ENSG00000179163			0.0485881	0.0485881
418	ACH-000782	ENSG00000001036 ENSG00000179163			0.0104484	0.0104484
419	ACH-000783	ENSG00000001036 ENSG00000179163			0.141378	0.141378
420	ACH-000784	ENSG00000001036 ENSG00000179163			1	1
421	ACH-000785	ENSG00000001036 ENSG00000179163			0.0623297	0.0623297
422	ACH-000788	ENSG00000001036 ENSG00000179163			0.00250437	0.00250437
423	ACH-000792	ENSG00000001036 ENSG00000179163			0.185206	0.185206
424	ACH-000794	ENSG00000001036 ENSG00000179163			0.00885515	0.00885515
425	ACH-000796	ENSG00000001036 ENSG00000179163			0.0325375	0.0325375
426	ACH-000798	ENSG00000001036 ENSG00000179163			0.0119512	0.0119512
427	ACH-000802	ENSG00000001036 ENSG00000179163			0.00663508	0.00663508
428	ACH-000804	ENSG00000001036 ENSG00000179163			0.192369	0.192369
429	ACH-000805	ENSG00000001036 ENSG00000179163			0.0155095	0.0155095
430	ACH-000809	ENSG00000001036 ENSG00000179163			0.0364306	0.0364306
431	ACH-000811	ENSG00000001036 ENSG00000179163			0.103238	0.103238
432	ACH-000817	ENSG00000001036 ENSG00000179163			0.0653933	0.0653933
433	ACH-000819	ENSG00000001036 ENSG00000179163			0.0769733	0.0769733
434	ACH-000821	ENSG00000001036 ENSG00000179163			0.00857776	0.00857776
435	ACH-000822	ENSG00000001036 ENSG00000179163			0.00117383	0.00117383
436	ACH-000824	ENSG00000001036 ENSG00000179163			0.0725355	0.0725355
437	ACH-000827	ENSG00000001036 ENSG00000179163			0.121362	0.121362
438	ACH-000833	ENSG00000001036 ENSG00000179163			0.830196	0.830196
439	ACH-000834	ENSG00000001036 ENSG00000179163			0.0108022	0.0108022
440	ACH-000835	ENSG00000001036 ENSG00000179163			0.202787	0.202787
441	ACH-000837	ENSG00000001036 ENSG00000179163			0.0246397	0.0246397
442	ACH-000839	ENSG00000001036 ENSG00000179163			0.0367496	0.0367496
443	ACH-000840	ENSG00000001036 ENSG00000179163			0.00378594	0.00378594
444	ACH-000841	ENSG00000001036 ENSG00000179163			0.0460321	0.0460321
445	ACH-000843	ENSG00000001036 ENSG00000179163			0.113732	0.113732
446	ACH-000846	ENSG00000001036 ENSG00000179163			0.180788	0.180788
447	ACH-000848	ENSG00000001036 ENSG00000179163			0.144991	0.144991
448	ACH-000851	ENSG00000001036 ENSG00000179163			0.0626863	0.0626863
449	ACH-000856	ENSG00000001036 ENSG00000179163			0.0371526	0.0371526
450	ACH-000858	ENSG00000001036 ENSG00000179163			0.0346649	0.0346649
451	ACH-000859	ENSG00000001036 ENSG00000179163			0.0820544	0.0820544
452	ACH-000861	ENSG00000001036 ENSG00000179163			0.0186328	0.0186328
453	ACH-000862	ENSG00000001036 ENSG00000179163			0.0124036	0.0124036
454	ACH-000865	ENSG00000001036 ENSG00000179163			0.166569	0.166569
455	ACH-000867	ENSG00000001036 ENSG00000179163			0.0814848	0.0814848
456	ACH-000869	ENSG00000001036 ENSG00000179163			0.0025332	0.0025332
457	ACH-000876	ENSG00000001036 ENSG00000179163			0.00449811	0.00449811
458	ACH-000881	ENSG00000001036 ENSG00000179163			0.036413	0.036413
459	ACH-000882	ENSG00000001036 ENSG00000179163			0.0611654	0.0611654
460	ACH-000885	ENSG00000001036 ENSG00000179163			0.0059307	0.0059307
461	ACH-000889	ENSG00000001036 ENSG00000179163			0.046972	0.046972
462	ACH-000896	ENSG00000001036 ENSG00000179163			0.0374003	0.0374003
463	ACH-000900	ENSG00000001036 ENSG00000179163			0.043227	0.043227
464	ACH-000901	ENSG00000001036 ENSG00000179163			0.0682864	0.0682864
465	ACH-000905	ENSG00000001036 ENSG00000179163			0.0201165	0.0201165
466	ACH-000906	ENSG00000001036 ENSG00000179163			0.137707	0.137707
467	ACH-000907	ENSG00000001036 ENSG00000179163			0.0380521	0.0380521
468	ACH-000910	ENSG00000001036 ENSG00000179163			0.231364	0.231364
469	ACH-000911	ENSG00000001036 ENSG00000179163			0.0563697	0.0563697
470	ACH-000917	ENSG00000001036 ENSG00000179163			0.0825877	0.0825877
471	ACH-000920	ENSG00000001036 ENSG00000179163			1	1
472	ACH-000924	ENSG00000001036 ENSG00000179163			0.0151961	0.0151961
473	ACH-000926	ENSG00000001036 ENSG00000179163			0.0387848	0.0387848
474	ACH-000928	ENSG00000001036 ENSG00000179163			0.0826099	0.0826099
475	ACH-000929	ENSG00000001036 ENSG00000179163			0.0832357	0.0832357
476	ACH-000932	ENSG00000001036 ENSG00000179163			0.156839	0.156839
477	ACH-000936	ENSG00000001036 ENSG00000179163			0.0696516	0.0696516
478	ACH-000937	ENSG00000001036 ENSG00000179163			1	1
479	ACH-000938	ENSG00000001036 ENSG00000179163			1	1
480	ACH-000941	ENSG00000001036 ENSG00000179163			0.0753226	0.0753226
481	ACH-000950	ENSG00000001036 ENSG00000179163			0.0990055	0.0990055
482	ACH-000953	ENSG00000001036 ENSG00000179163			0.758172	0.758172
483	ACH-000954	ENSG00000001036 ENSG00000179163			0.070186	0.070186
484	ACH-000958	ENSG00000001036 ENSG00000179163			0.315061	0.315061
485	ACH-000963	ENSG00000001036 ENSG00000179163			0.060807	0.060807
486	ACH-000968	ENSG00000001036 ENSG00000179163			0.244879	0.244879
487	ACH-000972	ENSG00000001036 ENSG00000179163			0.0977799	0.0977799
488	ACH-000974	ENSG00000001036 ENSG00000179163			0.0212816	0.0212816
489	ACH-000978	ENSG00000001036 ENSG00000179163			0.0780448	0.0780448
490	ACH-000984	ENSG00000001036 ENSG00000179163			0.153755	0.153755
491	ACH-000986	ENSG00000001036 ENSG00000179163			0.0207508	0.0207508
492	ACH-000988	ENSG00000001036 ENSG00000179163			0.0252749	0.0252749
493	ACH-000994	ENSG00000001036 ENSG00000179163			0.0682035	0.0682035
494	ACH-000996	ENSG00000001036 ENSG00000179163			0.00412929	0.00412929
495	ACH-001239	ENSG00000001036 ENSG00000179163			0.207491	0.207491
496	ACH-001318	ENSG00000001036 ENSG00000179163			0.122096	0.122096
497	ACH-000009	ENSG00000002834 ENSG00000183091			0.316577	0.316577
498	ACH-000012	ENSG00000002834 ENSG00000183091			0.353444	0.353444
499	ACH-000018	ENSG00000002834 ENSG00000183091			1	1
500	ACH-000028	ENSG00000002834 ENSG00000183091			1	1
501	ACH-000030	ENSG00000002834 ENSG00000183091			1	1
502	ACH-000040	ENSG00000002834 ENSG00000183091			1	1
503	ACH-000045	ENSG00000002834 ENSG00000183091			1	1
504	ACH-000047	ENSG00000002834 ENSG00000183091			0.0830757	0.0830757
505	ACH-000053	ENSG00000002834 ENSG00000183091			1	1
506	ACH-000054	ENSG00000002834 ENSG00000183091			1	1
507	ACH-000055	ENSG00000002834 ENSG00000183091			0.324843	0.324843
508	ACH-000067	ENSG00000002834 ENSG00000183091			1	1
509	ACH-000075	ENSG00000002834 ENSG00000183091			1	1
510	ACH-000087	ENSG00000002834 ENSG00000183091			0.107685	0.107685
511	ACH-000113	ENSG00000002834 ENSG00000183091			1	1
512	ACH-000118	ENSG00000002834 ENSG00000183091			1	1
513	ACH-000123	ENSG00000002834 ENSG00000183091			1	1
514	ACH-000133	ENSG00000002834 ENSG00000183091			1	1
515	ACH-000148	ENSG00000002834 ENSG00000183091			1	1
516	ACH-000159	ENSG00000002834 ENSG00000183091			1	1
517	ACH-000163	ENSG00000002834 ENSG00000183091			1	1
518	ACH-000188	ENSG00000002834 ENSG00000183091			1	1
519	ACH-000198	ENSG00000002834 ENSG00000183091			1	1
520	ACH-000204	ENSG00000002834 ENSG00000183091			1	1
521	ACH-000210	ENSG00000002834 ENSG00000183091			1	1
522	ACH-000222	ENSG00000002834 ENSG00000183091			1	1
523	ACH-000226	ENSG00000002834 ENSG00000183091			1	1
524	ACH-000228	ENSG00000002834 ENSG00000183091			0.532603	0.532603
525	ACH-000233	ENSG00000002834 ENSG00000183091			1	1
526	ACH-000234	ENSG00000002834 ENSG00000183091			1	1
527	ACH-000237	ENSG00000002834 ENSG00000183091			1	1
528	ACH-000242	ENSG00000002834 ENSG00000183091			1	1
529	ACH-000243	ENSG00000002834 ENSG00000183091			1	1
530	ACH-000250	ENSG00000002834 ENSG00000183091			1	1
531	ACH-000253	ENSG00000002834 ENSG00000183091			1	1
532	ACH-000255	ENSG00000002834 ENSG00000183091			1	1
533	ACH-000257	ENSG00000002834 ENSG00000183091			0.12522	0.12522
534	ACH-000260	ENSG00000002834 ENSG00000183091			1	1
535	ACH-000261	ENSG00000002834 ENSG00000183091			1	1
536	ACH-000264	ENSG00000002834 ENSG00000183091			1	1
537	ACH-000266	ENSG00000002834 ENSG00000183091			1	1
538	ACH-000277	ENSG00000002834 ENSG00000183091			1	1
539	ACH-000278	ENSG00000002834 ENSG00000183091			1	1
540	ACH-000291	ENSG00000002834 ENSG00000183091			1	1
541	ACH-000308	ENSG00000002834 ENSG00000183091			1	1
542	ACH-000311	ENSG00000002834 ENSG00000183091			1	1
543	ACH-000312	ENSG00000002834 ENSG00000183091			1	1
544	ACH-000315	ENSG00000002834 ENSG00000183091			1	1
545	ACH-000319	ENSG00000002834 ENSG00000183091			1	1
546	ACH-000320	ENSG00000002834 ENSG00000183091			1	1
547	ACH-000322	ENSG00000002834 ENSG00000183091			1	1
548	ACH-000331	ENSG00000002834 ENSG00000183091			1	1
549	ACH-000332	ENSG00000002834 ENSG00000183091			1	1
550	ACH-000341	ENSG00000002834 ENSG00000183091			1	1
551	ACH-000362	ENSG00000002834 ENSG00000183091			1	1
552	ACH-000376	ENSG00000002834 ENSG00000183091			1	1
553	ACH-000389	ENSG00000002834 ENSG00000183091			1	1
554	ACH-000397	ENSG00000002834 ENSG00000183091			0.437289	0.437289
555	ACH-000401	ENSG00000002834 ENSG00000183091			1	1
556	ACH-000407	ENSG00000002834 ENSG00000183091			1	1
557	ACH-000410	ENSG00000002834 ENSG00000183091			1	1
558	ACH-000411	ENSG00000002834 ENSG00000183091			1	1
559	ACH-000420	ENSG00000002834 ENSG00000183091			1	1
560	ACH-000421	ENSG00000002834 ENSG00000183091			1	1
561	ACH-000425	ENSG00000002834 ENSG00000183091			1	1
562	ACH-000426	ENSG00000002834 ENSG00000183091			0.310018	0.310018
563	ACH-000433	ENSG00000002834 ENSG00000183091			1	1
564	ACH-000444	ENSG00000002834 ENSG00000183091			1	1
565	ACH-000448	ENSG00000002834 ENSG00000183091			1	1
566	ACH-000452	ENSG00000002834 ENSG00000183091			1	1
567	ACH-000454	ENSG00000002834 ENSG00000183091			1	1
568	ACH-000458	ENSG00000002834 ENSG00000183091			1	1
569	ACH-000459	ENSG00000002834 ENSG00000183091			1	1
570	ACH-000464	ENSG00000002834 ENSG00000183091			1	1
571	ACH-000467	ENSG00000002834 ENSG00000183091			1	1
572	ACH-000468	ENSG00000002834 ENSG00000183091			1	1
573	ACH-000469	ENSG00000002834 ENSG00000183091			1	1
574	ACH-000470	ENSG00000002834 ENSG00000183091			1	1
575	ACH-000471	ENSG00000002834 ENSG00000183091			0.516008	0.516008
576	ACH-000475	ENSG00000002834 ENSG00000183091			0.0462971	0.0462971
577	ACH-000476	ENSG00000002834 ENSG00000183091			1	1
578	ACH-000477	ENSG00000002834 ENSG00000183091			1	1
579	ACH-000481	ENSG00000002834 ENSG00000183091			1	1
580	ACH-000486	ENSG00000002834 ENSG00000183091			1	1
581	ACH-000487	ENSG00000002834 ENSG00000183091			1	1
582	ACH-000491	ENSG00000002834 ENSG00000183091			0.058775	0.058775
583	ACH-000496	ENSG00000002834 ENSG00000183091			1	1
584	ACH-000502	ENSG00000002834 ENSG00000183091			1	1
585	ACH-000503	ENSG00000002834 ENSG00000183091			1	1
586	ACH-000510	ENSG00000002834 ENSG00000183091			1	1
587	ACH-000511	ENSG00000002834 ENSG00000183091			1	1
588	ACH-000516	ENSG00000002834 ENSG00000183091			1	1
589	ACH-000520	ENSG00000002834 ENSG00000183091			1	1
590	ACH-000522	ENSG00000002834 ENSG00000183091			1	1
591	ACH-000528	ENSG00000002834 ENSG00000183091			1	1
592	ACH-000542	ENSG00000002834 ENSG00000183091			1	1
593	ACH-000544	ENSG00000002834 ENSG00000183091			1	1
594	ACH-000545	ENSG00000002834 ENSG00000183091			0.801825	0.801825
595	ACH-000548	ENSG00000002834 ENSG00000183091			1	1
596	ACH-000549	ENSG00000002834 ENSG00000183091			1	1
597	ACH-000570	ENSG00000002834 ENSG00000183091			1	1
598	ACH-000571	ENSG00000002834 ENSG00000183091			1	1
599	ACH-000580	ENSG00000002834 ENSG00000183091			1	1
600	ACH-000585	ENSG00000002834 ENSG00000183091			0.449068	0.449068
601	ACH-000601	ENSG00000002834 ENSG00000183091			1	1
602	ACH-000608	ENSG00000002834 ENSG00000183091			1	1
603	ACH-000619	ENSG00000002834 ENSG00000183091			1	1
604	ACH-000621	ENSG00000002834 ENSG00000183091			1	1
605	ACH-000622	ENSG00000002834 ENSG00000183091			1	1
606	ACH-000624	ENSG00000002834 ENSG00000183091			1	1
607	ACH-000627	ENSG00000002834 ENSG00000183091			1	1
608	ACH-000638	ENSG00000002834 ENSG00000183091			1	1
609	ACH-000647	ENSG00000002834 ENSG00000183091			1	1
610	ACH-000648	ENSG00000002834 ENSG00000183091			1	1
611	ACH-000649	ENSG00000002834 ENSG00000183091			1	1
612	ACH-000651	ENSG00000002834 ENSG00000183091			1	1
613	ACH-000652	ENSG00000002834 ENSG00000183091			1	1
614	ACH-000653	ENSG00000002834 ENSG00000183091			1	1
615	ACH-000663	ENSG00000002834 ENSG00000183091			1	1
616	ACH-000671	ENSG00000002834 ENSG00000183091			0.535545	0.535545
617	ACH-000681	ENSG00000002834 ENSG00000183091			1	1
618	ACH-000684	ENSG00000002834 ENSG00000183091			1	1
619	ACH-000688	ENSG00000002834 ENSG00000183091			1	1
620	ACH-000701	ENSG00000002834 ENSG00000183091			1	1
621	ACH-000713	ENSG00000002834 ENSG00000183091			1	1
622	ACH-000721	ENSG00000002834 ENSG00000183091			1	1
623	ACH-000732	ENSG00000002834 ENSG00000183091			1	1
624	ACH-000746	ENSG00000002834 ENSG00000183091			1	1
625	ACH-000753	ENSG00000002834 ENSG00000183091			1	1
626	ACH-000758	ENSG00000002834 ENSG00000183091			0.338381	0.338381
627	ACH-000762	ENSG00000002834 ENSG00000183091			1	1
628	ACH-000763	ENSG00000002834 ENSG00000183091			1	1
629	ACH-000764	ENSG00000002834 ENSG00000183091			1	1
630	ACH-000765	ENSG00000002834 ENSG00000183091			1	1
631	ACH-000768	ENSG00000002834 ENSG00000183091			1	1
632	ACH-000769	ENSG00000002834 ENSG00000183091			1	1
633	ACH-000770	ENSG00000002834 ENSG00000183091			1	1
634	ACH-000771	ENSG00000002834 ENSG00000183091			1	1
635	ACH-000773	ENSG00000002834 ENSG00000183091			1	1
636	ACH-000778	ENSG00000002834 ENSG00000183091			1	1
637	ACH-000781	ENSG00000002834 ENSG00000183091			0.245176	0.245176
638	ACH-000782	ENSG00000002834 ENSG00000183091			1	1
639	ACH-000784	ENSG00000002834 ENSG00000183091			0.664512	0.664512
640	ACH-000788	ENSG00000002834 ENSG00000183091			1	1
641	ACH-000796	ENSG00000002834 ENSG00000183091			1	1
642	ACH-000802	ENSG00000002834 ENSG00000183091			1	1
643	ACH-000804	ENSG00000002834 ENSG00000183091			1	1
644	ACH-000805	ENSG00000002834 ENSG00000183091			1	1
645	ACH-000817	ENSG00000002834 ENSG00000183091			1	1
646	ACH-000819	ENSG00000002834 ENSG00000183091			1	1
647	ACH-000821	ENSG00000002834 ENSG00000183091			0.0251632	0.0251632
648	ACH-000822	ENSG00000002834 ENSG00000183091			1	1
649	ACH-000824	ENSG00000002834 ENSG00000183091			1	1
650	ACH-000827	ENSG00000002834 ENSG00000183091			1	1
651	ACH-000833	ENSG00000002834 ENSG00000183091			0.0106606	0.0106606
652	ACH-000834	ENSG00000002834 ENSG00000183091			1	1
653	ACH-000839	ENSG00000002834 ENSG00000183091			1	1
654	ACH-000843	ENSG00000002834 ENSG00000183091			1	1
655	ACH-000846	ENSG00000002834 ENSG00000183091			0.467838	0.467838
656	ACH-000848	ENSG00000002834 ENSG00000183091			1	1
657	ACH-000858	ENSG00000002834 ENSG00000183091			1	1
658	ACH-000861	ENSG00000002834 ENSG00000183091			1	1
659	ACH-000862	ENSG00000002834 ENSG00000183091			1	1
660	ACH-000865	ENSG00000002834 ENSG00000183091			0.375893	0.375893
661	ACH-000867	ENSG00000002834 ENSG00000183091			1	1
662	ACH-000885	ENSG00000002834 ENSG00000183091			1	1
663	ACH-000896	ENSG00000002834 ENSG00000183091			1	1
664	ACH-000901	ENSG00000002834 ENSG00000183091			1	1
665	ACH-000906	ENSG00000002834 ENSG00000183091			1	1
666	ACH-000907	ENSG00000002834 ENSG00000183091			1	1
667	ACH-000917	ENSG00000002834 ENSG00000183091			1	1
668	ACH-000920	ENSG00000002834 ENSG00000183091			1	1
669	ACH-000924	ENSG00000002834 ENSG00000183091			1	1
670	ACH-000926	ENSG00000002834 ENSG00000183091			1	1
671	ACH-000932	ENSG00000002834 ENSG00000183091			1	1
672	ACH-000950	ENSG00000002834 ENSG00000183091			1	1
673	ACH-000953	ENSG00000002834 ENSG00000183091			1	1
674	ACH-000958	ENSG00000002834 ENSG00000183091			1	1
675	ACH-000968	ENSG00000002834 ENSG00000183091			1	1
676	ACH-000978	ENSG00000002834 ENSG00000183091			1	1
677	ACH-000988	ENSG00000002834 ENSG00000183091			1	1
678	ACH-000994	ENSG00000002834 ENSG00000183091			0.339799	0.339799
679	ACH-001239	ENSG00000002834 ENSG00000183091			1	1
680	ACH-001318	ENSG00000002834 ENSG00000183091			1	1
681	ACH-000007	ENSG00000003137 ENSG00000095596			0.643176	0.643176
682	ACH-000009	ENSG00000003137 ENSG00000095596			0.216381	0.216381
683	ACH-000012	ENSG00000003137 ENSG00000095596			0.362472	0.362472
684	ACH-000017	ENSG00000003137 ENSG00000095596			0.768779	0.768779
685	ACH-000018	ENSG00000003137 ENSG00000095596			0.950997	0.950997
686	ACH-000028	ENSG00000003137 ENSG00000095596			0.419386	0.419386
687	ACH-000039	ENSG00000003137 ENSG00000095596			0.978628	0.978628
688	ACH-000040	ENSG00000003137 ENSG00000095596			1	1
689	ACH-000045	ENSG00000003137 ENSG00000095596			0.473005	0.473005
690	ACH-000047	ENSG00000003137 ENSG00000095596			0.642079	0.642079
691	ACH-000053	ENSG00000003137 ENSG00000095596			0.327818	0.327818
692	ACH-000054	ENSG00000003137 ENSG00000095596			0.0225459	0.0225459
693	ACH-000055	ENSG00000003137 ENSG00000095596			0.904725	0.904725
694	ACH-000067	ENSG00000003137 ENSG00000095596			0.69444	0.69444
695	ACH-000075	ENSG00000003137 ENSG00000095596			0.941206	0.941206
696	ACH-000087	ENSG00000003137 ENSG00000095596			0.960638	0.960638
697	ACH-000095	ENSG00000003137 ENSG00000095596			0.598967	0.598967
698	ACH-000097	ENSG00000003137 ENSG00000095596			1	1
699	ACH-000113	ENSG00000003137 ENSG00000095596			1	1
700	ACH-000118	ENSG00000003137 ENSG00000095596			0.97241	0.97241
701	ACH-000123	ENSG00000003137 ENSG00000095596			0.024543	0.024543
702	ACH-000133	ENSG00000003137 ENSG00000095596			0.942292	0.942292
703	ACH-000137	ENSG00000003137 ENSG00000095596			0.928701	0.928701
704	ACH-000138	ENSG00000003137 ENSG00000095596			0.338215	0.338215
705	ACH-000146	ENSG00000003137 ENSG00000095596			1	1
706	ACH-000148	ENSG00000003137 ENSG00000095596			1	1
707	ACH-000152	ENSG00000003137 ENSG00000095596			1	1
708	ACH-000159	ENSG00000003137 ENSG00000095596			0.850487	0.850487
709	ACH-000163	ENSG00000003137 ENSG00000095596			0.650284	0.650284
710	ACH-000178	ENSG00000003137 ENSG00000095596			0.015942	0.015942
711	ACH-000183	ENSG00000003137 ENSG00000095596			0.624573	0.624573
712	ACH-000188	ENSG00000003137 ENSG00000095596			0.970459	0.970459
713	ACH-000198	ENSG00000003137 ENSG00000095596			1	1
714	ACH-000204	ENSG00000003137 ENSG00000095596			0.816186	0.816186
715	ACH-000210	ENSG00000003137 ENSG00000095596			0.175068	0.175068
716	ACH-000211	ENSG00000003137 ENSG00000095596			0.802157	0.802157
717	ACH-000222	ENSG00000003137 ENSG00000095596			1	1
718	ACH-000226	ENSG00000003137 ENSG00000095596			0.927973	0.927973
719	ACH-000234	ENSG00000003137 ENSG00000095596			0.577394	0.577394
720	ACH-000237	ENSG00000003137 ENSG00000095596			0.970793	0.970793
721	ACH-000242	ENSG00000003137 ENSG00000095596			0.351327	0.351327
722	ACH-000243	ENSG00000003137 ENSG00000095596			0.913613	0.913613
723	ACH-000252	ENSG00000003137 ENSG00000095596			0.750266	0.750266
724	ACH-000253	ENSG00000003137 ENSG00000095596			0.423501	0.423501
725	ACH-000255	ENSG00000003137 ENSG00000095596			1	1
726	ACH-000257	ENSG00000003137 ENSG00000095596			0.275093	0.275093
727	ACH-000260	ENSG00000003137 ENSG00000095596			0.222281	0.222281
728	ACH-000261	ENSG00000003137 ENSG00000095596			0.680276	0.680276
729	ACH-000264	ENSG00000003137 ENSG00000095596			0.116193	0.116193
730	ACH-000266	ENSG00000003137 ENSG00000095596			1	1
731	ACH-000277	ENSG00000003137 ENSG00000095596			0.883503	0.883503
732	ACH-000280	ENSG00000003137 ENSG00000095596			0.453535	0.453535
733	ACH-000291	ENSG00000003137 ENSG00000095596			0.834566	0.834566
734	ACH-000304	ENSG00000003137 ENSG00000095596			0.52571	0.52571
735	ACH-000308	ENSG00000003137 ENSG00000095596			0.0727772	0.0727772
736	ACH-000311	ENSG00000003137 ENSG00000095596			0.876381	0.876381
737	ACH-000312	ENSG00000003137 ENSG00000095596			0.314577	0.314577
738	ACH-000315	ENSG00000003137 ENSG00000095596			0.893063	0.893063
739	ACH-000319	ENSG00000003137 ENSG00000095596			0.66785	0.66785
740	ACH-000320	ENSG00000003137 ENSG00000095596			1	1
741	ACH-000322	ENSG00000003137 ENSG00000095596			0.74158	0.74158
742	ACH-000329	ENSG00000003137 ENSG00000095596			0.845447	0.845447
743	ACH-000330	ENSG00000003137 ENSG00000095596			0.430942	0.430942
744	ACH-000331	ENSG00000003137 ENSG00000095596			0.0582916	0.0582916
745	ACH-000332	ENSG00000003137 ENSG00000095596			0.127731	0.127731
746	ACH-000334	ENSG00000003137 ENSG00000095596			1	1
747	ACH-000336	ENSG00000003137 ENSG00000095596			1	1
748	ACH-000341	ENSG00000003137 ENSG00000095596			0.327729	0.327729
749	ACH-000348	ENSG00000003137 ENSG00000095596			0.973941	0.973941
750	ACH-000350	ENSG00000003137 ENSG00000095596			0.194499	0.194499
751	ACH-000352	ENSG00000003137 ENSG00000095596			1	1
752	ACH-000362	ENSG00000003137 ENSG00000095596			0.416807	0.416807
753	ACH-000374	ENSG00000003137 ENSG00000095596			0.127207	0.127207
754	ACH-000376	ENSG00000003137 ENSG00000095596			0.947878	0.947878
755	ACH-000381	ENSG00000003137 ENSG00000095596			1	1
756	ACH-000383	ENSG00000003137 ENSG00000095596			0.567497	0.567497
757	ACH-000389	ENSG00000003137 ENSG00000095596			0.945173	0.945173
758	ACH-000397	ENSG00000003137 ENSG00000095596			1	1
759	ACH-000401	ENSG00000003137 ENSG00000095596			1	1
760	ACH-000407	ENSG00000003137 ENSG00000095596			0.218489	0.218489
761	ACH-000408	ENSG00000003137 ENSG00000095596			0.254926	0.254926
762	ACH-000410	ENSG00000003137 ENSG00000095596			0.197745	0.197745
763	ACH-000411	ENSG00000003137 ENSG00000095596			0.480466	0.480466
764	ACH-000415	ENSG00000003137 ENSG00000095596			0.362585	0.362585
765	ACH-000421	ENSG00000003137 ENSG00000095596			0.416644	0.416644
766	ACH-000425	ENSG00000003137 ENSG00000095596			1	1
767	ACH-000426	ENSG00000003137 ENSG00000095596			0.31224	0.31224
768	ACH-000427	ENSG00000003137 ENSG00000095596			0.337908	0.337908
769	ACH-000448	ENSG00000003137 ENSG00000095596			0.421959	0.421959
770	ACH-000452	ENSG00000003137 ENSG00000095596			0.110704	0.110704
771	ACH-000454	ENSG00000003137 ENSG00000095596			0.0258295	0.0258295
772	ACH-000458	ENSG00000003137 ENSG00000095596			0.968713	0.968713
773	ACH-000459	ENSG00000003137 ENSG00000095596			0.388638	0.388638
774	ACH-000460	ENSG00000003137 ENSG00000095596			0.24658	0.24658
775	ACH-000463	ENSG00000003137 ENSG00000095596			0.952809	0.952809
776	ACH-000464	ENSG00000003137 ENSG00000095596			1	1
777	ACH-000467	ENSG00000003137 ENSG00000095596			0.725068	0.725068
778	ACH-000468	ENSG00000003137 ENSG00000095596			0.970481	0.970481
779	ACH-000469	ENSG00000003137 ENSG00000095596			0.629352	0.629352
780	ACH-000470	ENSG00000003137 ENSG00000095596			0.307105	0.307105
781	ACH-000471	ENSG00000003137 ENSG00000095596			0.445555	0.445555
782	ACH-000476	ENSG00000003137 ENSG00000095596			1	1
783	ACH-000479	ENSG00000003137 ENSG00000095596			0.609669	0.609669
784	ACH-000480	ENSG00000003137 ENSG00000095596			0.831037	0.831037
785	ACH-000481	ENSG00000003137 ENSG00000095596			0.431536	0.431536
786	ACH-000485	ENSG00000003137 ENSG00000095596			1	1
787	ACH-000486	ENSG00000003137 ENSG00000095596			0.910842	0.910842
788	ACH-000487	ENSG00000003137 ENSG00000095596			0.51436	0.51436
789	ACH-000502	ENSG00000003137 ENSG00000095596			0.798724	0.798724
790	ACH-000503	ENSG00000003137 ENSG00000095596			0.105677	0.105677
791	ACH-000505	ENSG00000003137 ENSG00000095596			0.951602	0.951602
792	ACH-000510	ENSG00000003137 ENSG00000095596			0.428422	0.428422
793	ACH-000511	ENSG00000003137 ENSG00000095596			1	1
794	ACH-000516	ENSG00000003137 ENSG00000095596			1	1
795	ACH-000520	ENSG00000003137 ENSG00000095596			0.347793	0.347793
796	ACH-000522	ENSG00000003137 ENSG00000095596			0.245396	0.245396
797	ACH-000528	ENSG00000003137 ENSG00000095596			0.812546	0.812546
798	ACH-000542	ENSG00000003137 ENSG00000095596			0.875101	0.875101
799	ACH-000544	ENSG00000003137 ENSG00000095596			0.267685	0.267685
800	ACH-000545	ENSG00000003137 ENSG00000095596			0.529473	0.529473
801	ACH-000547	ENSG00000003137 ENSG00000095596			0.915545	0.915545
802	ACH-000548	ENSG00000003137 ENSG00000095596			0.96693	0.96693
803	ACH-000549	ENSG00000003137 ENSG00000095596			0.786028	0.786028
804	ACH-000569	ENSG00000003137 ENSG00000095596			0.921191	0.921191
805	ACH-000570	ENSG00000003137 ENSG00000095596			0.815627	0.815627
806	ACH-000571	ENSG00000003137 ENSG00000095596			0.932118	0.932118
807	ACH-000580	ENSG00000003137 ENSG00000095596			0.903731	0.903731
808	ACH-000589	ENSG00000003137 ENSG00000095596			0.971762	0.971762
809	ACH-000593	ENSG00000003137 ENSG00000095596			0.806961	0.806961
810	ACH-000601	ENSG00000003137 ENSG00000095596			0.691205	0.691205
811	ACH-000608	ENSG00000003137 ENSG00000095596			1	1
812	ACH-000619	ENSG00000003137 ENSG00000095596			0.0443271	0.0443271
813	ACH-000621	ENSG00000003137 ENSG00000095596			0.427999	0.427999
814	ACH-000622	ENSG00000003137 ENSG00000095596			0.397816	0.397816
815	ACH-000624	ENSG00000003137 ENSG00000095596			0.049567	0.049567
816	ACH-000627	ENSG00000003137 ENSG00000095596			1	1
817	ACH-000638	ENSG00000003137 ENSG00000095596			0.938606	0.938606
818	ACH-000646	ENSG00000003137 ENSG00000095596			0.237897	0.237897
819	ACH-000647	ENSG00000003137 ENSG00000095596			0.169356	0.169356
820	ACH-000648	ENSG00000003137 ENSG00000095596			1	1
821	ACH-000649	ENSG00000003137 ENSG00000095596			1	1
822	ACH-000651	ENSG00000003137 ENSG00000095596			0.103748	0.103748
823	ACH-000652	ENSG00000003137 ENSG00000095596			0.381091	0.381091
824	ACH-000653	ENSG00000003137 ENSG00000095596			0.970868	0.970868
825	ACH-000657	ENSG00000003137 ENSG00000095596			0.327123	0.327123
826	ACH-000665	ENSG00000003137 ENSG00000095596			0.965635	0.965635
827	ACH-000671	ENSG00000003137 ENSG00000095596			0.41576	0.41576
828	ACH-000683	ENSG00000003137 ENSG00000095596			0.0323336	0.0323336
829	ACH-000688	ENSG00000003137 ENSG00000095596			1	1
830	ACH-000697	ENSG00000003137 ENSG00000095596			0.288972	0.288972
831	ACH-000701	ENSG00000003137 ENSG00000095596			0.770476	0.770476
832	ACH-000706	ENSG00000003137 ENSG00000095596			0.10238	0.10238
833	ACH-000711	ENSG00000003137 ENSG00000095596			0.417147	0.417147
834	ACH-000721	ENSG00000003137 ENSG00000095596			0.585608	0.585608
835	ACH-000732	ENSG00000003137 ENSG00000095596			0.940015	0.940015
836	ACH-000738	ENSG00000003137 ENSG00000095596			0.496464	0.496464
837	ACH-000746	ENSG00000003137 ENSG00000095596			0.917465	0.917465
838	ACH-000747	ENSG00000003137 ENSG00000095596			0.265042	0.265042
839	ACH-000753	ENSG00000003137 ENSG00000095596			0.616114	0.616114
840	ACH-000758	ENSG00000003137 ENSG00000095596			0.524898	0.524898
841	ACH-000762	ENSG00000003137 ENSG00000095596			1	1
842	ACH-000763	ENSG00000003137 ENSG00000095596			1	1
843	ACH-000764	ENSG00000003137 ENSG00000095596			0.89294	0.89294
844	ACH-000765	ENSG00000003137 ENSG00000095596			0.664172	0.664172
845	ACH-000766	ENSG00000003137 ENSG00000095596			0.0568662	0.0568662
846	ACH-000768	ENSG00000003137 ENSG00000095596			0.833521	0.833521
847	ACH-000769	ENSG00000003137 ENSG00000095596			0.141415	0.141415
848	ACH-000770	ENSG00000003137 ENSG00000095596			1	1
849	ACH-000771	ENSG00000003137 ENSG00000095596			0.418987	0.418987
850	ACH-000773	ENSG00000003137 ENSG00000095596			0.317969	0.317969
851	ACH-000777	ENSG00000003137 ENSG00000095596			0.754468	0.754468
852	ACH-000778	ENSG00000003137 ENSG00000095596			1	1
853	ACH-000782	ENSG00000003137 ENSG00000095596			0.644831	0.644831
854	ACH-000784	ENSG00000003137 ENSG00000095596			0.482467	0.482467
855	ACH-000788	ENSG00000003137 ENSG00000095596			0.69042	0.69042
856	ACH-000792	ENSG00000003137 ENSG00000095596			0.866282	0.866282
857	ACH-000794	ENSG00000003137 ENSG00000095596			0.655972	0.655972
858	ACH-000796	ENSG00000003137 ENSG00000095596			1	1
859	ACH-000798	ENSG00000003137 ENSG00000095596			1	1
860	ACH-000805	ENSG00000003137 ENSG00000095596			0.747113	0.747113
861	ACH-000809	ENSG00000003137 ENSG00000095596			0.878508	0.878508
862	ACH-000811	ENSG00000003137 ENSG00000095596			0.238789	0.238789
863	ACH-000819	ENSG00000003137 ENSG00000095596			0.801223	0.801223
864	ACH-000821	ENSG00000003137 ENSG00000095596			0.976444	0.976444
865	ACH-000824	ENSG00000003137 ENSG00000095596			0.109921	0.109921
866	ACH-000827	ENSG00000003137 ENSG00000095596			0.890569	0.890569
867	ACH-000833	ENSG00000003137 ENSG00000095596			1	1
868	ACH-000834	ENSG00000003137 ENSG00000095596			0.284257	0.284257
869	ACH-000837	ENSG00000003137 ENSG00000095596			0.699079	0.699079
870	ACH-000839	ENSG00000003137 ENSG00000095596			0.926735	0.926735
871	ACH-000840	ENSG00000003137 ENSG00000095596			0.682134	0.682134
872	ACH-000841	ENSG00000003137 ENSG00000095596			0.486199	0.486199
873	ACH-000846	ENSG00000003137 ENSG00000095596			0.00205644	0.00205644
874	ACH-000848	ENSG00000003137 ENSG00000095596			0.934612	0.934612
875	ACH-000851	ENSG00000003137 ENSG00000095596			0.706948	0.706948
876	ACH-000856	ENSG00000003137 ENSG00000095596			0.298782	0.298782
877	ACH-000858	ENSG00000003137 ENSG00000095596			0.449966	0.449966
878	ACH-000859	ENSG00000003137 ENSG00000095596			0.108513	0.108513
879	ACH-000861	ENSG00000003137 ENSG00000095596			0.840717	0.840717
880	ACH-000862	ENSG00000003137 ENSG00000095596			0.276564	0.276564
881	ACH-000865	ENSG00000003137 ENSG00000095596			0.136662	0.136662
882	ACH-000869	ENSG00000003137 ENSG00000095596			0.347248	0.347248
883	ACH-000876	ENSG00000003137 ENSG00000095596			0.00247699	0.00247699
884	ACH-000882	ENSG00000003137 ENSG00000095596			0.698297	0.698297
885	ACH-000885	ENSG00000003137 ENSG00000095596			0.583678	0.583678
886	ACH-000896	ENSG00000003137 ENSG00000095596			0.837763	0.837763
887	ACH-000900	ENSG00000003137 ENSG00000095596			0.735043	0.735043
888	ACH-000901	ENSG00000003137 ENSG00000095596			0.732037	0.732037
889	ACH-000906	ENSG00000003137 ENSG00000095596			1	1
890	ACH-000907	ENSG00000003137 ENSG00000095596			1	1
891	ACH-000910	ENSG00000003137 ENSG00000095596			0.501826	0.501826
892	ACH-000911	ENSG00000003137 ENSG00000095596			0.897157	0.897157
893	ACH-000917	ENSG00000003137 ENSG00000095596			0.882328	0.882328
894	ACH-000920	ENSG00000003137 ENSG00000095596			0.303881	0.303881
895	ACH-000926	ENSG00000003137 ENSG00000095596			0.00387055	0.00387055
896	ACH-000928	ENSG00000003137 ENSG00000095596			0.0604877	0.0604877
897	ACH-000929	ENSG00000003137 ENSG00000095596			0.822886	0.822886
898	ACH-000936	ENSG00000003137 ENSG00000095596			0.307127	0.307127
899	ACH-000937	ENSG00000003137 ENSG00000095596			0.842529	0.842529
900	ACH-000938	ENSG00000003137 ENSG00000095596			0.138306	0.138306
901	ACH-000941	ENSG00000003137 ENSG00000095596			0.946425	0.946425
902	ACH-000950	ENSG00000003137 ENSG00000095596			0.0597331	0.0597331
903	ACH-000953	ENSG00000003137 ENSG00000095596			0.677748	0.677748
904	ACH-000954	ENSG00000003137 ENSG00000095596			0.939929	0.939929
905	ACH-000958	ENSG00000003137 ENSG00000095596			0.58288	0.58288
906	ACH-000972	ENSG00000003137 ENSG00000095596			0.834227	0.834227
907	ACH-000984	ENSG00000003137 ENSG00000095596			0.800053	0.800053
908	ACH-000986	ENSG00000003137 ENSG00000095596			0.428669	0.428669
909	ACH-000988	ENSG00000003137 ENSG00000095596			0.129916	0.129916
910	ACH-000994	ENSG00000003137 ENSG00000095596			0.6301	0.6301
911	ACH-000996	ENSG00000003137 ENSG00000095596			0.473806	0.473806
912	ACH-001239	ENSG00000003137 ENSG00000095596			0.60984	0.60984
913	ACH-001318	ENSG00000003137 ENSG00000095596			0.186984	0.186984
914	ACH-000007	ENSG00000003147 ENSG00000163596			0.59849	0.59849
915	ACH-000009	ENSG00000003147 ENSG00000163596			0.476579	0.476579
916	ACH-000012	ENSG00000003147 ENSG00000163596			1	1
917	ACH-000015	ENSG00000003147 ENSG00000163596			0.0916013	0.0916013
918	ACH-000017	ENSG00000003147 ENSG00000163596			0.580191	0.580191
919	ACH-000018	ENSG00000003147 ENSG00000163596			0.0912532	0.0912532
920	ACH-000028	ENSG00000003147 ENSG00000163596			1	1
921	ACH-000030	ENSG00000003147 ENSG00000163596			0.925233	0.925233
922	ACH-000039	ENSG00000003147 ENSG00000163596			0.167741	0.167741
923	ACH-000040	ENSG00000003147 ENSG00000163596			0.339332	0.339332
924	ACH-000045	ENSG00000003147 ENSG00000163596			0.260632	0.260632
925	ACH-000047	ENSG00000003147 ENSG00000163596			1	1
926	ACH-000053	ENSG00000003147 ENSG00000163596			0.510071	0.510071
927	ACH-000054	ENSG00000003147 ENSG00000163596			0.203574	0.203574
928	ACH-000055	ENSG00000003147 ENSG00000163596			0.243578	0.243578
929	ACH-000067	ENSG00000003147 ENSG00000163596			0.390316	0.390316
930	ACH-000075	ENSG00000003147 ENSG00000163596			0.808734	0.808734
931	ACH-000087	ENSG00000003147 ENSG00000163596			1	1
932	ACH-000095	ENSG00000003147 ENSG00000163596			0.172846	0.172846
933	ACH-000097	ENSG00000003147 ENSG00000163596			0.620494	0.620494
934	ACH-000098	ENSG00000003147 ENSG00000163596			0.0509899	0.0509899
935	ACH-000113	ENSG00000003147 ENSG00000163596			0.344356	0.344356
936	ACH-000118	ENSG00000003147 ENSG00000163596			0.258372	0.258372
937	ACH-000123	ENSG00000003147 ENSG00000163596			0.345253	0.345253
938	ACH-000133	ENSG00000003147 ENSG00000163596			0.527302	0.527302
939	ACH-000137	ENSG00000003147 ENSG00000163596			0.428087	0.428087
940	ACH-000138	ENSG00000003147 ENSG00000163596			0.473347	0.473347
941	ACH-000146	ENSG00000003147 ENSG00000163596			0.343337	0.343337
942	ACH-000148	ENSG00000003147 ENSG00000163596			0.751812	0.751812
943	ACH-000152	ENSG00000003147 ENSG00000163596			1	1
944	ACH-000159	ENSG00000003147 ENSG00000163596			0.463157	0.463157
945	ACH-000163	ENSG00000003147 ENSG00000163596			0.0399145	0.0399145
946	ACH-000168	ENSG00000003147 ENSG00000163596			0.134025	0.134025
947	ACH-000178	ENSG00000003147 ENSG00000163596			0.434796	0.434796
948	ACH-000183	ENSG00000003147 ENSG00000163596			1	1
949	ACH-000188	ENSG00000003147 ENSG00000163596			0.828602	0.828602
950	ACH-000198	ENSG00000003147 ENSG00000163596			0.552943	0.552943
951	ACH-000204	ENSG00000003147 ENSG00000163596			0.28169	0.28169
952	ACH-000210	ENSG00000003147 ENSG00000163596			0.133808	0.133808
953	ACH-000211	ENSG00000003147 ENSG00000163596			0.311787	0.311787
954	ACH-000222	ENSG00000003147 ENSG00000163596			1	1
955	ACH-000223	ENSG00000003147 ENSG00000163596			1	1
956	ACH-000226	ENSG00000003147 ENSG00000163596			0.758067	0.758067
957	ACH-000228	ENSG00000003147 ENSG00000163596			0.397409	0.397409
958	ACH-000232	ENSG00000003147 ENSG00000163596			0.0257776	0.0257776
959	ACH-000233	ENSG00000003147 ENSG00000163596			0.77186	0.77186
960	ACH-000234	ENSG00000003147 ENSG00000163596			0.0628495	0.0628495
961	ACH-000237	ENSG00000003147 ENSG00000163596			0.25694	0.25694
962	ACH-000242	ENSG00000003147 ENSG00000163596			1	1
963	ACH-000243	ENSG00000003147 ENSG00000163596			1	1
964	ACH-000244	ENSG00000003147 ENSG00000163596			0.131118	0.131118
965	ACH-000250	ENSG00000003147 ENSG00000163596			0.0346425	0.0346425
966	ACH-000252	ENSG00000003147 ENSG00000163596			0.366515	0.366515
967	ACH-000253	ENSG00000003147 ENSG00000163596			0.630033	0.630033
968	ACH-000255	ENSG00000003147 ENSG00000163596			0.0511823	0.0511823
969	ACH-000257	ENSG00000003147 ENSG00000163596			1	1
970	ACH-000260	ENSG00000003147 ENSG00000163596			0.162165	0.162165
971	ACH-000261	ENSG00000003147 ENSG00000163596			0.16253	0.16253
972	ACH-000264	ENSG00000003147 ENSG00000163596			1	1
973	ACH-000266	ENSG00000003147 ENSG00000163596			0.201304	0.201304
974	ACH-000277	ENSG00000003147 ENSG00000163596			1	1
975	ACH-000278	ENSG00000003147 ENSG00000163596			0.416181	0.416181
976	ACH-000280	ENSG00000003147 ENSG00000163596			0.0839251	0.0839251
977	ACH-000281	ENSG00000003147 ENSG00000163596			0.128142	0.128142
978	ACH-000291	ENSG00000003147 ENSG00000163596			0.260121	0.260121
979	ACH-000304	ENSG00000003147 ENSG00000163596			0.406853	0.406853
980	ACH-000308	ENSG00000003147 ENSG00000163596			0.166768	0.166768
981	ACH-000311	ENSG00000003147 ENSG00000163596			0.550615	0.550615
982	ACH-000315	ENSG00000003147 ENSG00000163596			0.420466	0.420466
983	ACH-000316	ENSG00000003147 ENSG00000163596			0.280796	0.280796
984	ACH-000317	ENSG00000003147 ENSG00000163596			0.441966	0.441966
985	ACH-000319	ENSG00000003147 ENSG00000163596			0.0577914	0.0577914
986	ACH-000320	ENSG00000003147 ENSG00000163596			0.350271	0.350271
987	ACH-000322	ENSG00000003147 ENSG00000163596			0.236578	0.236578
988	ACH-000329	ENSG00000003147 ENSG00000163596			0.413883	0.413883
989	ACH-000330	ENSG00000003147 ENSG00000163596			0.361228	0.361228
990	ACH-000331	ENSG00000003147 ENSG00000163596			0.100111	0.100111
991	ACH-000332	ENSG00000003147 ENSG00000163596			0.406137	0.406137
992	ACH-000334	ENSG00000003147 ENSG00000163596			0.190999	0.190999
993	ACH-000336	ENSG00000003147 ENSG00000163596			0.692995	0.692995
994	ACH-000348	ENSG00000003147 ENSG00000163596			0.261165	0.261165
995	ACH-000350	ENSG00000003147 ENSG00000163596			1	1
996	ACH-000352	ENSG00000003147 ENSG00000163596			1	1
997	ACH-000362	ENSG00000003147 ENSG00000163596			0.451679	0.451679
998	ACH-000374	ENSG00000003147 ENSG00000163596			0.436802	0.436802
999	ACH-000376	ENSG00000003147 ENSG00000163596			0.605564	0.605564
1000	ACH-000381	ENSG00000003147 ENSG00000163596			0.421681	0.421681
1001	ACH-000383	ENSG00000003147 ENSG00000163596			1	1
1002	ACH-000389	ENSG00000003147 ENSG00000163596			0.0701615	0.0701615
1003	ACH-000397	ENSG00000003147 ENSG00000163596			0.408834	0.408834
1004	ACH-000401	ENSG00000003147 ENSG00000163596			0.289349	0.289349
1005	ACH-000403	ENSG00000003147 ENSG00000163596			0.746398	0.746398
1006	ACH-000407	ENSG00000003147 ENSG00000163596			0.161714	0.161714
1007	ACH-000408	ENSG00000003147 ENSG00000163596			1	1
1008	ACH-000410	ENSG00000003147 ENSG00000163596			0.0782634	0.0782634
1009	ACH-000411	ENSG00000003147 ENSG00000163596			0.373686	0.373686
1010	ACH-000415	ENSG00000003147 ENSG00000163596			0.228927	0.228927
1011	ACH-000420	ENSG00000003147 ENSG00000163596			0.105183	0.105183
1012	ACH-000421	ENSG00000003147 ENSG00000163596			0.755981	0.755981
1013	ACH-000425	ENSG00000003147 ENSG00000163596			0.072216	0.072216
1014	ACH-000426	ENSG00000003147 ENSG00000163596			0.195452	0.195452
1015	ACH-000427	ENSG00000003147 ENSG00000163596			1	1
1016	ACH-000433	ENSG00000003147 ENSG00000163596			0.600818	0.600818
1017	ACH-000444	ENSG00000003147 ENSG00000163596			0.259659	0.259659
1018	ACH-000448	ENSG00000003147 ENSG00000163596			0.344161	0.344161
1019	ACH-000452	ENSG00000003147 ENSG00000163596			0.178721	0.178721
1020	ACH-000454	ENSG00000003147 ENSG00000163596			1	1
1021	ACH-000458	ENSG00000003147 ENSG00000163596			0.844974	0.844974
1022	ACH-000459	ENSG00000003147 ENSG00000163596			0.418107	0.418107
1023	ACH-000460	ENSG00000003147 ENSG00000163596			0.367158	0.367158
1024	ACH-000463	ENSG00000003147 ENSG00000163596			0.31826	0.31826
1025	ACH-000464	ENSG00000003147 ENSG00000163596			0.268611	0.268611
1026	ACH-000467	ENSG00000003147 ENSG00000163596			1	1
1027	ACH-000468	ENSG00000003147 ENSG00000163596			0.489991	0.489991
1028	ACH-000469	ENSG00000003147 ENSG00000163596			0.277701	0.277701
1029	ACH-000470	ENSG00000003147 ENSG00000163596			0.728871	0.728871
1030	ACH-000471	ENSG00000003147 ENSG00000163596			0.073603	0.073603
1031	ACH-000475	ENSG00000003147 ENSG00000163596			1	1
1032	ACH-000476	ENSG00000003147 ENSG00000163596			1	1
1033	ACH-000477	ENSG00000003147 ENSG00000163596			0.320633	0.320633
1034	ACH-000479	ENSG00000003147 ENSG00000163596			0.362961	0.362961
1035	ACH-000480	ENSG00000003147 ENSG00000163596			1	1
1036	ACH-000481	ENSG00000003147 ENSG00000163596			1	1
1037	ACH-000485	ENSG00000003147 ENSG00000163596			0.750797	0.750797
1038	ACH-000486	ENSG00000003147 ENSG00000163596			1	1
1039	ACH-000487	ENSG00000003147 ENSG00000163596			0.161717	0.161717
1040	ACH-000491	ENSG00000003147 ENSG00000163596			1	1
1041	ACH-000496	ENSG00000003147 ENSG00000163596			0.245462	0.245462
1042	ACH-000502	ENSG00000003147 ENSG00000163596			0.00874222	0.00874222
1043	ACH-000503	ENSG00000003147 ENSG00000163596			0.10833	0.10833
1044	ACH-000505	ENSG00000003147 ENSG00000163596			0.0629405	0.0629405
1045	ACH-000507	ENSG00000003147 ENSG00000163596			0.357282	0.357282
1046	ACH-000510	ENSG00000003147 ENSG00000163596			0.128747	0.128747
1047	ACH-000511	ENSG00000003147 ENSG00000163596			0.039264	0.039264
1048	ACH-000516	ENSG00000003147 ENSG00000163596			0.1012	0.1012
1049	ACH-000518	ENSG00000003147 ENSG00000163596			0.341004	0.341004
1050	ACH-000520	ENSG00000003147 ENSG00000163596			0.300574	0.300574
1051	ACH-000521	ENSG00000003147 ENSG00000163596			0.133572	0.133572
1052	ACH-000522	ENSG00000003147 ENSG00000163596			1	1
1053	ACH-000524	ENSG00000003147 ENSG00000163596			0.376385	0.376385
1054	ACH-000528	ENSG00000003147 ENSG00000163596			0.574088	0.574088
1055	ACH-000542	ENSG00000003147 ENSG00000163596			0.61587	0.61587
1056	ACH-000544	ENSG00000003147 ENSG00000163596			1	1
1057	ACH-000545	ENSG00000003147 ENSG00000163596			0.422531	0.422531
1058	ACH-000547	ENSG00000003147 ENSG00000163596			0.862003	0.862003
1059	ACH-000548	ENSG00000003147 ENSG00000163596			1	1
1060	ACH-000549	ENSG00000003147 ENSG00000163596			0.586787	0.586787
1061	ACH-000569	ENSG00000003147 ENSG00000163596			0.104897	0.104897
1062	ACH-000570	ENSG00000003147 ENSG00000163596			0.929765	0.929765
1063	ACH-000571	ENSG00000003147 ENSG00000163596			0.763263	0.763263
1064	ACH-000580	ENSG00000003147 ENSG00000163596			0.111083	0.111083
1065	ACH-000585	ENSG00000003147 ENSG00000163596			0.198981	0.198981
1066	ACH-000589	ENSG00000003147 ENSG00000163596			1	1
1067	ACH-000593	ENSG00000003147 ENSG00000163596			1	1
1068	ACH-000601	ENSG00000003147 ENSG00000163596			0.379357	0.379357
1069	ACH-000608	ENSG00000003147 ENSG00000163596			0.440117	0.440117
1070	ACH-000619	ENSG00000003147 ENSG00000163596			1	1
1071	ACH-000621	ENSG00000003147 ENSG00000163596			0.674035	0.674035
1072	ACH-000622	ENSG00000003147 ENSG00000163596			0.264123	0.264123
1073	ACH-000624	ENSG00000003147 ENSG00000163596			0.173581	0.173581
1074	ACH-000627	ENSG00000003147 ENSG00000163596			0.0392867	0.0392867
1075	ACH-000638	ENSG00000003147 ENSG00000163596			0.616934	0.616934
1076	ACH-000646	ENSG00000003147 ENSG00000163596			0.470785	0.470785
1077	ACH-000647	ENSG00000003147 ENSG00000163596			0.176577	0.176577
1078	ACH-000648	ENSG00000003147 ENSG00000163596			0.0614101	0.0614101
1079	ACH-000649	ENSG00000003147 ENSG00000163596			0.459322	0.459322
1080	ACH-000651	ENSG00000003147 ENSG00000163596			1	1
1081	ACH-000652	ENSG00000003147 ENSG00000163596			0.101089	0.101089
1082	ACH-000653	ENSG00000003147 ENSG00000163596			0.506085	0.506085
1083	ACH-000657	ENSG00000003147 ENSG00000163596			0.338119	0.338119
1084	ACH-000663	ENSG00000003147 ENSG00000163596			0.535216	0.535216
1085	ACH-000665	ENSG00000003147 ENSG00000163596			1	1
1086	ACH-000671	ENSG00000003147 ENSG00000163596			0.311351	0.311351
1087	ACH-000677	ENSG00000003147 ENSG00000163596			0.265289	0.265289
1088	ACH-000681	ENSG00000003147 ENSG00000163596			1	1
1089	ACH-000683	ENSG00000003147 ENSG00000163596			1	1
1090	ACH-000684	ENSG00000003147 ENSG00000163596			0.360552	0.360552
1091	ACH-000688	ENSG00000003147 ENSG00000163596			0.125474	0.125474
1092	ACH-000697	ENSG00000003147 ENSG00000163596			0.156516	0.156516
1093	ACH-000701	ENSG00000003147 ENSG00000163596			0.488517	0.488517
1094	ACH-000706	ENSG00000003147 ENSG00000163596			1	1
1095	ACH-000711	ENSG00000003147 ENSG00000163596			0.0692821	0.0692821
1096	ACH-000713	ENSG00000003147 ENSG00000163596			0.250149	0.250149
1097	ACH-000721	ENSG00000003147 ENSG00000163596			0.249536	0.249536
1098	ACH-000732	ENSG00000003147 ENSG00000163596			0.912219	0.912219
1099	ACH-000738	ENSG00000003147 ENSG00000163596			0.421409	0.421409
1100	ACH-000746	ENSG00000003147 ENSG00000163596			0.0857242	0.0857242
1101	ACH-000747	ENSG00000003147 ENSG00000163596			0.157571	0.157571
1102	ACH-000753	ENSG00000003147 ENSG00000163596			0.161696	0.161696
1103	ACH-000758	ENSG00000003147 ENSG00000163596			1	1
1104	ACH-000762	ENSG00000003147 ENSG00000163596			0.181032	0.181032
1105	ACH-000763	ENSG00000003147 ENSG00000163596			0.23064	0.23064
1106	ACH-000764	ENSG00000003147 ENSG00000163596			1	1
1107	ACH-000765	ENSG00000003147 ENSG00000163596			0.448733	0.448733
1108	ACH-000766	ENSG00000003147 ENSG00000163596			0.228953	0.228953
1109	ACH-000768	ENSG00000003147 ENSG00000163596			0.0850108	0.0850108
1110	ACH-000769	ENSG00000003147 ENSG00000163596			0.695032	0.695032
1111	ACH-000770	ENSG00000003147 ENSG00000163596			0.111136	0.111136
1112	ACH-000771	ENSG00000003147 ENSG00000163596			0.254006	0.254006
1113	ACH-000773	ENSG00000003147 ENSG00000163596			0.461774	0.461774
1114	ACH-000777	ENSG00000003147 ENSG00000163596			1	1
1115	ACH-000778	ENSG00000003147 ENSG00000163596			0.54701	0.54701
1116	ACH-000781	ENSG00000003147 ENSG00000163596			0.229186	0.229186
1117	ACH-000782	ENSG00000003147 ENSG00000163596			0.155566	0.155566
1118	ACH-000783	ENSG00000003147 ENSG00000163596			0.576761	0.576761
1119	ACH-000784	ENSG00000003147 ENSG00000163596			1	1
1120	ACH-000785	ENSG00000003147 ENSG00000163596			0.822131	0.822131
1121	ACH-000788	ENSG00000003147 ENSG00000163596			0.284777	0.284777
1122	ACH-000794	ENSG00000003147 ENSG00000163596			0.714333	0.714333
1123	ACH-000796	ENSG00000003147 ENSG00000163596			0.290441	0.290441
1124	ACH-000798	ENSG00000003147 ENSG00000163596			0.731038	0.731038
1125	ACH-000802	ENSG00000003147 ENSG00000163596			0.313087	0.313087
1126	ACH-000804	ENSG00000003147 ENSG00000163596			0.206235	0.206235
1127	ACH-000809	ENSG00000003147 ENSG00000163596			0.575517	0.575517
1128	ACH-000811	ENSG00000003147 ENSG00000163596			0.0786596	0.0786596
1129	ACH-000817	ENSG00000003147 ENSG00000163596			0.76386	0.76386
1130	ACH-000819	ENSG00000003147 ENSG00000163596			1	1
1131	ACH-000821	ENSG00000003147 ENSG00000163596			1	1
1132	ACH-000822	ENSG00000003147 ENSG00000163596			0.413323	0.413323
1133	ACH-000824	ENSG00000003147 ENSG00000163596			0.0406375	0.0406375
1134	ACH-000827	ENSG00000003147 ENSG00000163596			0.418548	0.418548
1135	ACH-000833	ENSG00000003147 ENSG00000163596			0.355831	0.355831
1136	ACH-000834	ENSG00000003147 ENSG00000163596			0.637989	0.637989
1137	ACH-000835	ENSG00000003147 ENSG00000163596			0.111371	0.111371
1138	ACH-000837	ENSG00000003147 ENSG00000163596			1	1
1139	ACH-000839	ENSG00000003147 ENSG00000163596			1	1
1140	ACH-000840	ENSG00000003147 ENSG00000163596			0.215465	0.215465
1141	ACH-000841	ENSG00000003147 ENSG00000163596			1	1
1142	ACH-000843	ENSG00000003147 ENSG00000163596			1	1
1143	ACH-000846	ENSG00000003147 ENSG00000163596			0.453417	0.453417
1144	ACH-000848	ENSG00000003147 ENSG00000163596			0.25152	0.25152
1145	ACH-000851	ENSG00000003147 ENSG00000163596			0.736814	0.736814
1146	ACH-000856	ENSG00000003147 ENSG00000163596			0.236073	0.236073
1147	ACH-000858	ENSG00000003147 ENSG00000163596			0.780701	0.780701
1148	ACH-000859	ENSG00000003147 ENSG00000163596			0.706274	0.706274
1149	ACH-000861	ENSG00000003147 ENSG00000163596			0.245099	0.245099
1150	ACH-000862	ENSG00000003147 ENSG00000163596			0.285012	0.285012
1151	ACH-000865	ENSG00000003147 ENSG00000163596			1	1
1152	ACH-000867	ENSG00000003147 ENSG00000163596			1	1
1153	ACH-000869	ENSG00000003147 ENSG00000163596			1	1
1154	ACH-000876	ENSG00000003147 ENSG00000163596			0.180063	0.180063
1155	ACH-000881	ENSG00000003147 ENSG00000163596			0.0286401	0.0286401
1156	ACH-000882	ENSG00000003147 ENSG00000163596			0.0300129	0.0300129
1157	ACH-000885	ENSG00000003147 ENSG00000163596			0.166143	0.166143
1158	ACH-000889	ENSG00000003147 ENSG00000163596			1	1
1159	ACH-000896	ENSG00000003147 ENSG00000163596			0.447019	0.447019
1160	ACH-000900	ENSG00000003147 ENSG00000163596			1	1
1161	ACH-000901	ENSG00000003147 ENSG00000163596			0.0429698	0.0429698
1162	ACH-000905	ENSG00000003147 ENSG00000163596			0.284703	0.284703
1163	ACH-000906	ENSG00000003147 ENSG00000163596			0.495236	0.495236
1164	ACH-000907	ENSG00000003147 ENSG00000163596			0.031933	0.031933
1165	ACH-000910	ENSG00000003147 ENSG00000163596			0.756828	0.756828
1166	ACH-000911	ENSG00000003147 ENSG00000163596			0.442591	0.442591
1167	ACH-000917	ENSG00000003147 ENSG00000163596			0.508584	0.508584
1168	ACH-000920	ENSG00000003147 ENSG00000163596			1	1
1169	ACH-000924	ENSG00000003147 ENSG00000163596			1	1
1170	ACH-000926	ENSG00000003147 ENSG00000163596			0.453695	0.453695
1171	ACH-000928	ENSG00000003147 ENSG00000163596			0.135125	0.135125
1172	ACH-000929	ENSG00000003147 ENSG00000163596			1	1
1173	ACH-000932	ENSG00000003147 ENSG00000163596			0.331517	0.331517
1174	ACH-000936	ENSG00000003147 ENSG00000163596			0.380986	0.380986
1175	ACH-000937	ENSG00000003147 ENSG00000163596			0.17254	0.17254
1176	ACH-000938	ENSG00000003147 ENSG00000163596			0.796321	0.796321
1177	ACH-000941	ENSG00000003147 ENSG00000163596			0.421987	0.421987
1178	ACH-000950	ENSG00000003147 ENSG00000163596			1	1
1179	ACH-000953	ENSG00000003147 ENSG00000163596			1	1
1180	ACH-000954	ENSG00000003147 ENSG00000163596			0.770512	0.770512
1181	ACH-000958	ENSG00000003147 ENSG00000163596			0.54605	0.54605
1182	ACH-000963	ENSG00000003147 ENSG00000163596			0.389275	0.389275
1183	ACH-000968	ENSG00000003147 ENSG00000163596			0.838935	0.838935
1184	ACH-000972	ENSG00000003147 ENSG00000163596			0.0600253	0.0600253
1185	ACH-000974	ENSG00000003147 ENSG00000163596			0.693472	0.693472
1186	ACH-000978	ENSG00000003147 ENSG00000163596			0.0847787	0.0847787
1187	ACH-000984	ENSG00000003147 ENSG00000163596			0.822324	0.822324
1188	ACH-000986	ENSG00000003147 ENSG00000163596			1	1
1189	ACH-000988	ENSG00000003147 ENSG00000163596			0.302494	0.302494
1190	ACH-000994	ENSG00000003147 ENSG00000163596			1	1
1191	ACH-000996	ENSG00000003147 ENSG00000163596			1	1
1192	ACH-001239	ENSG00000003147 ENSG00000163596			0.438869	0.438869
1193	ACH-001318	ENSG00000003147 ENSG00000163596			0.035992	0.035992
1194	ACH-000007	ENSG00000003987 ENSG00000139505			1	1
1195	ACH-000009	ENSG00000003987 ENSG00000139505			0.203541	0.203541
1196	ACH-000012	ENSG00000003987 ENSG00000139505			0.18002	0.18002
1197	ACH-000017	ENSG00000003987 ENSG00000139505			0.255654	0.255654
1198	ACH-000018	ENSG00000003987 ENSG00000139505			1	1
1199	ACH-000028	ENSG00000003987 ENSG00000139505			0.12468	0.12468
1200	ACH-000030	ENSG00000003987 ENSG00000139505			1	1
1201	ACH-000039	ENSG00000003987 ENSG00000139505			0.169656	0.169656
1202	ACH-000040	ENSG00000003987 ENSG00000139505			1	1
1203	ACH-000045	ENSG00000003987 ENSG00000139505			1	1
1204	ACH-000047	ENSG00000003987 ENSG00000139505			1	1
1205	ACH-000053	ENSG00000003987 ENSG00000139505			0.0927354	0.0927354
1206	ACH-000054	ENSG00000003987 ENSG00000139505			1	1
1207	ACH-000055	ENSG00000003987 ENSG00000139505			1	1
1208	ACH-000067	ENSG00000003987 ENSG00000139505			1	1
1209	ACH-000075	ENSG00000003987 ENSG00000139505			1	1
1210	ACH-000087	ENSG00000003987 ENSG00000139505			1	1
1211	ACH-000095	ENSG00000003987 ENSG00000139505			1	1
1212	ACH-000097	ENSG00000003987 ENSG00000139505			1	1
1213	ACH-000113	ENSG00000003987 ENSG00000139505			0.212783	0.212783
1214	ACH-000118	ENSG00000003987 ENSG00000139505			1	1
1215	ACH-000123	ENSG00000003987 ENSG00000139505			1	1
1216	ACH-000133	ENSG00000003987 ENSG00000139505			0.304555	0.304555
1217	ACH-000137	ENSG00000003987 ENSG00000139505			1	1
1218	ACH-000138	ENSG00000003987 ENSG00000139505			1	1
1219	ACH-000146	ENSG00000003987 ENSG00000139505			1	1
1220	ACH-000148	ENSG00000003987 ENSG00000139505			0.173707	0.173707
1221	ACH-000159	ENSG00000003987 ENSG00000139505			0.283972	0.283972
1222	ACH-000163	ENSG00000003987 ENSG00000139505			0.26902	0.26902
1223	ACH-000178	ENSG00000003987 ENSG00000139505			0.289629	0.289629
1224	ACH-000183	ENSG00000003987 ENSG00000139505			0.218462	0.218462
1225	ACH-000188	ENSG00000003987 ENSG00000139505			1	1
1226	ACH-000198	ENSG00000003987 ENSG00000139505			0.13542	0.13542
1227	ACH-000204	ENSG00000003987 ENSG00000139505			1	1
1228	ACH-000210	ENSG00000003987 ENSG00000139505			1	1
1229	ACH-000211	ENSG00000003987 ENSG00000139505			1	1
1230	ACH-000222	ENSG00000003987 ENSG00000139505			1	1
1231	ACH-000223	ENSG00000003987 ENSG00000139505			0.192362	0.192362
1232	ACH-000226	ENSG00000003987 ENSG00000139505			0.128479	0.128479
1233	ACH-000228	ENSG00000003987 ENSG00000139505			1	1
1234	ACH-000233	ENSG00000003987 ENSG00000139505			0.11898	0.11898
1235	ACH-000234	ENSG00000003987 ENSG00000139505			0.456011	0.456011
1236	ACH-000237	ENSG00000003987 ENSG00000139505			0.162762	0.162762
1237	ACH-000242	ENSG00000003987 ENSG00000139505			1	1
1238	ACH-000243	ENSG00000003987 ENSG00000139505			1	1
1239	ACH-000250	ENSG00000003987 ENSG00000139505			1	1
1240	ACH-000252	ENSG00000003987 ENSG00000139505			0.278031	0.278031
1241	ACH-000253	ENSG00000003987 ENSG00000139505			0.396995	0.396995
1242	ACH-000255	ENSG00000003987 ENSG00000139505			1	1
1243	ACH-000257	ENSG00000003987 ENSG00000139505			0.249164	0.249164
1244	ACH-000260	ENSG00000003987 ENSG00000139505			1	1
1245	ACH-000261	ENSG00000003987 ENSG00000139505			1	1
1246	ACH-000264	ENSG00000003987 ENSG00000139505			1	1
1247	ACH-000266	ENSG00000003987 ENSG00000139505			0.223668	0.223668
1248	ACH-000277	ENSG00000003987 ENSG00000139505			1	1
1249	ACH-000278	ENSG00000003987 ENSG00000139505			1	1
1250	ACH-000280	ENSG00000003987 ENSG00000139505			0.103693	0.103693
1251	ACH-000291	ENSG00000003987 ENSG00000139505			1	1
1252	ACH-000308	ENSG00000003987 ENSG00000139505			1	1
1253	ACH-000311	ENSG00000003987 ENSG00000139505			0.0123062	0.0123062
1254	ACH-000312	ENSG00000003987 ENSG00000139505			0.143663	0.143663
1255	ACH-000315	ENSG00000003987 ENSG00000139505			1	1
1256	ACH-000316	ENSG00000003987 ENSG00000139505			1	1
1257	ACH-000319	ENSG00000003987 ENSG00000139505			1	1
1258	ACH-000320	ENSG00000003987 ENSG00000139505			1	1
1259	ACH-000322	ENSG00000003987 ENSG00000139505			0.38327	0.38327
1260	ACH-000329	ENSG00000003987 ENSG00000139505			1	1
1261	ACH-000330	ENSG00000003987 ENSG00000139505			1	1
1262	ACH-000331	ENSG00000003987 ENSG00000139505			1	1
1263	ACH-000332	ENSG00000003987 ENSG00000139505			1	1
1264	ACH-000334	ENSG00000003987 ENSG00000139505			1	1
1265	ACH-000336	ENSG00000003987 ENSG00000139505			1	1
1266	ACH-000341	ENSG00000003987 ENSG00000139505			0.0733938	0.0733938
1267	ACH-000348	ENSG00000003987 ENSG00000139505			0.368462	0.368462
1268	ACH-000350	ENSG00000003987 ENSG00000139505			0.167576	0.167576
1269	ACH-000352	ENSG00000003987 ENSG00000139505			0.0638867	0.0638867
1270	ACH-000362	ENSG00000003987 ENSG00000139505			0.185462	0.185462
1271	ACH-000374	ENSG00000003987 ENSG00000139505			0.499283	0.499283
1272	ACH-000376	ENSG00000003987 ENSG00000139505			1	1
1273	ACH-000381	ENSG00000003987 ENSG00000139505			1	1
1274	ACH-000383	ENSG00000003987 ENSG00000139505			0.222097	0.222097
1275	ACH-000389	ENSG00000003987 ENSG00000139505			0.286013	0.286013
1276	ACH-000397	ENSG00000003987 ENSG00000139505			1	1
1277	ACH-000401	ENSG00000003987 ENSG00000139505			0.271983	0.271983
1278	ACH-000407	ENSG00000003987 ENSG00000139505			1	1
1279	ACH-000410	ENSG00000003987 ENSG00000139505			1	1
1280	ACH-000411	ENSG00000003987 ENSG00000139505			1	1
1281	ACH-000420	ENSG00000003987 ENSG00000139505			0.0491244	0.0491244
1282	ACH-000421	ENSG00000003987 ENSG00000139505			1	1
1283	ACH-000425	ENSG00000003987 ENSG00000139505			0.259585	0.259585
1284	ACH-000426	ENSG00000003987 ENSG00000139505			0.219513	0.219513
1285	ACH-000427	ENSG00000003987 ENSG00000139505			1	1
1286	ACH-000433	ENSG00000003987 ENSG00000139505			1	1
1287	ACH-000444	ENSG00000003987 ENSG00000139505			1	1
1288	ACH-000448	ENSG00000003987 ENSG00000139505			0.237402	0.237402
1289	ACH-000452	ENSG00000003987 ENSG00000139505			1	1
1290	ACH-000454	ENSG00000003987 ENSG00000139505			1	1
1291	ACH-000458	ENSG00000003987 ENSG00000139505			0.151596	0.151596
1292	ACH-000459	ENSG00000003987 ENSG00000139505			1	1
1293	ACH-000460	ENSG00000003987 ENSG00000139505			1	1
1294	ACH-000463	ENSG00000003987 ENSG00000139505			1	1
1295	ACH-000464	ENSG00000003987 ENSG00000139505			1	1
1296	ACH-000467	ENSG00000003987 ENSG00000139505			0.351361	0.351361
1297	ACH-000468	ENSG00000003987 ENSG00000139505			1	1
1298	ACH-000469	ENSG00000003987 ENSG00000139505			1	1
1299	ACH-000470	ENSG00000003987 ENSG00000139505			1	1
1300	ACH-000471	ENSG00000003987 ENSG00000139505			0.247082	0.247082
1301	ACH-000475	ENSG00000003987 ENSG00000139505			0.201874	0.201874
1302	ACH-000476	ENSG00000003987 ENSG00000139505			1	1
1303	ACH-000477	ENSG00000003987 ENSG00000139505			0.300574	0.300574
1304	ACH-000479	ENSG00000003987 ENSG00000139505			0.21011	0.21011
1305	ACH-000480	ENSG00000003987 ENSG00000139505			1	1
1306	ACH-000485	ENSG00000003987 ENSG00000139505			1	1
1307	ACH-000486	ENSG00000003987 ENSG00000139505			0.381124	0.381124
1308	ACH-000487	ENSG00000003987 ENSG00000139505			1	1
1309	ACH-000491	ENSG00000003987 ENSG00000139505			0.142871	0.142871
1310	ACH-000496	ENSG00000003987 ENSG00000139505			1	1
1311	ACH-000502	ENSG00000003987 ENSG00000139505			1	1
1312	ACH-000503	ENSG00000003987 ENSG00000139505			1	1
1313	ACH-000505	ENSG00000003987 ENSG00000139505			1	1
1314	ACH-000510	ENSG00000003987 ENSG00000139505			1	1
1315	ACH-000511	ENSG00000003987 ENSG00000139505			1	1
1316	ACH-000516	ENSG00000003987 ENSG00000139505			1	1
1317	ACH-000520	ENSG00000003987 ENSG00000139505			1	1
1318	ACH-000522	ENSG00000003987 ENSG00000139505			1	1
1319	ACH-000524	ENSG00000003987 ENSG00000139505			1	1
1320	ACH-000528	ENSG00000003987 ENSG00000139505			0.375798	0.375798
1321	ACH-000542	ENSG00000003987 ENSG00000139505			1	1
1322	ACH-000544	ENSG00000003987 ENSG00000139505			1	1
1323	ACH-000545	ENSG00000003987 ENSG00000139505			0.155219	0.155219
1324	ACH-000547	ENSG00000003987 ENSG00000139505			1	1
1325	ACH-000548	ENSG00000003987 ENSG00000139505			1	1
1326	ACH-000549	ENSG00000003987 ENSG00000139505			0.274128	0.274128
1327	ACH-000569	ENSG00000003987 ENSG00000139505			0.219789	0.219789
1328	ACH-000570	ENSG00000003987 ENSG00000139505			1	1
1329	ACH-000571	ENSG00000003987 ENSG00000139505			1	1
1330	ACH-000580	ENSG00000003987 ENSG00000139505			0.283096	0.283096
1331	ACH-000585	ENSG00000003987 ENSG00000139505			1	1
1332	ACH-000589	ENSG00000003987 ENSG00000139505			1	1
1333	ACH-000593	ENSG00000003987 ENSG00000139505			0.256044	0.256044
1334	ACH-000601	ENSG00000003987 ENSG00000139505			1	1
1335	ACH-000608	ENSG00000003987 ENSG00000139505			1	1
1336	ACH-000619	ENSG00000003987 ENSG00000139505			1	1
1337	ACH-000621	ENSG00000003987 ENSG00000139505			1	1
1338	ACH-000622	ENSG00000003987 ENSG00000139505			1	1
1339	ACH-000624	ENSG00000003987 ENSG00000139505			0.265919	0.265919
1340	ACH-000627	ENSG00000003987 ENSG00000139505			1	1
1341	ACH-000638	ENSG00000003987 ENSG00000139505			0.264118	0.264118
1342	ACH-000646	ENSG00000003987 ENSG00000139505			0.143557	0.143557
1343	ACH-000647	ENSG00000003987 ENSG00000139505			1	1
1344	ACH-000648	ENSG00000003987 ENSG00000139505			1	1
1345	ACH-000649	ENSG00000003987 ENSG00000139505			1	1
1346	ACH-000651	ENSG00000003987 ENSG00000139505			1	1
1347	ACH-000652	ENSG00000003987 ENSG00000139505			1	1
1348	ACH-000653	ENSG00000003987 ENSG00000139505			1	1
1349	ACH-000663	ENSG00000003987 ENSG00000139505			1	1
1350	ACH-000665	ENSG00000003987 ENSG00000139505			1	1
1351	ACH-000671	ENSG00000003987 ENSG00000139505			1	1
1352	ACH-000681	ENSG00000003987 ENSG00000139505			1	1
1353	ACH-000684	ENSG00000003987 ENSG00000139505			0.136227	0.136227
1354	ACH-000688	ENSG00000003987 ENSG00000139505			1	1
1355	ACH-000697	ENSG00000003987 ENSG00000139505			0.245997	0.245997
1356	ACH-000701	ENSG00000003987 ENSG00000139505			0.385289	0.385289
1357	ACH-000706	ENSG00000003987 ENSG00000139505			1	1
1358	ACH-000713	ENSG00000003987 ENSG00000139505			0.0227259	0.0227259
1359	ACH-000721	ENSG00000003987 ENSG00000139505			1	1
1360	ACH-000732	ENSG00000003987 ENSG00000139505			1	1
1361	ACH-000738	ENSG00000003987 ENSG00000139505			0.335777	0.335777
1362	ACH-000746	ENSG00000003987 ENSG00000139505			1	1
1363	ACH-000747	ENSG00000003987 ENSG00000139505			1	1
1364	ACH-000753	ENSG00000003987 ENSG00000139505			1	1
1365	ACH-000758	ENSG00000003987 ENSG00000139505			0.298951	0.298951
1366	ACH-000762	ENSG00000003987 ENSG00000139505			1	1
1367	ACH-000763	ENSG00000003987 ENSG00000139505			0.134348	0.134348
1368	ACH-000764	ENSG00000003987 ENSG00000139505			1	1
1369	ACH-000765	ENSG00000003987 ENSG00000139505			0.212811	0.212811
1370	ACH-000766	ENSG00000003987 ENSG00000139505			1	1
1371	ACH-000768	ENSG00000003987 ENSG00000139505			1	1
1372	ACH-000769	ENSG00000003987 ENSG00000139505			1	1
1373	ACH-000770	ENSG00000003987 ENSG00000139505			0.00481748	0.00481748
1374	ACH-000771	ENSG00000003987 ENSG00000139505			1	1
1375	ACH-000773	ENSG00000003987 ENSG00000139505			0.164676	0.164676
1376	ACH-000777	ENSG00000003987 ENSG00000139505			0.244389	0.244389
1377	ACH-000778	ENSG00000003987 ENSG00000139505			1	1
1378	ACH-000781	ENSG00000003987 ENSG00000139505			0.231498	0.231498
1379	ACH-000782	ENSG00000003987 ENSG00000139505			0.197661	0.197661
1380	ACH-000784	ENSG00000003987 ENSG00000139505			0.232084	0.232084
1381	ACH-000788	ENSG00000003987 ENSG00000139505			0.234383	0.234383
1382	ACH-000794	ENSG00000003987 ENSG00000139505			1	1
1383	ACH-000796	ENSG00000003987 ENSG00000139505			1	1
1384	ACH-000802	ENSG00000003987 ENSG00000139505			1	1
1385	ACH-000804	ENSG00000003987 ENSG00000139505			0.272244	0.272244
1386	ACH-000805	ENSG00000003987 ENSG00000139505			0.226099	0.226099
1387	ACH-000809	ENSG00000003987 ENSG00000139505			1	1
1388	ACH-000811	ENSG00000003987 ENSG00000139505			1	1
1389	ACH-000817	ENSG00000003987 ENSG00000139505			1	1
1390	ACH-000819	ENSG00000003987 ENSG00000139505			1	1
1391	ACH-000821	ENSG00000003987 ENSG00000139505			1	1
1392	ACH-000822	ENSG00000003987 ENSG00000139505			1	1
1393	ACH-000824	ENSG00000003987 ENSG00000139505			1	1
1394	ACH-000827	ENSG00000003987 ENSG00000139505			0.234476	0.234476
1395	ACH-000833	ENSG00000003987 ENSG00000139505			1	1
1396	ACH-000834	ENSG00000003987 ENSG00000139505			1	1
1397	ACH-000837	ENSG00000003987 ENSG00000139505			1	1
1398	ACH-000839	ENSG00000003987 ENSG00000139505			1	1
1399	ACH-000840	ENSG00000003987 ENSG00000139505			1	1
1400	ACH-000841	ENSG00000003987 ENSG00000139505			0.342188	0.342188
1401	ACH-000843	ENSG00000003987 ENSG00000139505			1	1
1402	ACH-000846	ENSG00000003987 ENSG00000139505			0.132707	0.132707
1403	ACH-000848	ENSG00000003987 ENSG00000139505			1	1
1404	ACH-000851	ENSG00000003987 ENSG00000139505			1	1
1405	ACH-000856	ENSG00000003987 ENSG00000139505			1	1
1406	ACH-000858	ENSG00000003987 ENSG00000139505			1	1
1407	ACH-000859	ENSG00000003987 ENSG00000139505			1	1
1408	ACH-000861	ENSG00000003987 ENSG00000139505			1	1
1409	ACH-000862	ENSG00000003987 ENSG00000139505			1	1
1410	ACH-000865	ENSG00000003987 ENSG00000139505			1	1
1411	ACH-000867	ENSG00000003987 ENSG00000139505			1	1
1412	ACH-000869	ENSG00000003987 ENSG00000139505			1	1
1413	ACH-000876	ENSG00000003987 ENSG00000139505			0.132882	0.132882
1414	ACH-000882	ENSG00000003987 ENSG00000139505			0.326022	0.326022
1415	ACH-000885	ENSG00000003987 ENSG00000139505			0.298162	0.298162
1416	ACH-000896	ENSG00000003987 ENSG00000139505			1	1
1417	ACH-000901	ENSG00000003987 ENSG00000139505			1	1
1418	ACH-000906	ENSG00000003987 ENSG00000139505			1	1
1419	ACH-000907	ENSG00000003987 ENSG00000139505			0.210401	0.210401
1420	ACH-000911	ENSG00000003987 ENSG00000139505			1	1
1421	ACH-000917	ENSG00000003987 ENSG00000139505			1	1
1422	ACH-000920	ENSG00000003987 ENSG00000139505			0.210363	0.210363
1423	ACH-000924	ENSG00000003987 ENSG00000139505			0.265002	0.265002
1424	ACH-000926	ENSG00000003987 ENSG00000139505			1	1
1425	ACH-000928	ENSG00000003987 ENSG00000139505			0.191459	0.191459
1426	ACH-000929	ENSG00000003987 ENSG00000139505			0.217094	0.217094
1427	ACH-000932	ENSG00000003987 ENSG00000139505			0.267397	0.267397
1428	ACH-000936	ENSG00000003987 ENSG00000139505			0.295986	0.295986
1429	ACH-000937	ENSG00000003987 ENSG00000139505			1	1
1430	ACH-000938	ENSG00000003987 ENSG00000139505			0.179357	0.179357
1431	ACH-000941	ENSG00000003987 ENSG00000139505			1	1
1432	ACH-000950	ENSG00000003987 ENSG00000139505			0.305277	0.305277
1433	ACH-000953	ENSG00000003987 ENSG00000139505			1	1
1434	ACH-000954	ENSG00000003987 ENSG00000139505			0.303024	0.303024
1435	ACH-000958	ENSG00000003987 ENSG00000139505			1	1
1436	ACH-000963	ENSG00000003987 ENSG00000139505			1	1
1437	ACH-000968	ENSG00000003987 ENSG00000139505			1	1
1438	ACH-000972	ENSG00000003987 ENSG00000139505			1	1
1439	ACH-000978	ENSG00000003987 ENSG00000139505			0.0631324	0.0631324
1440	ACH-000984	ENSG00000003987 ENSG00000139505			0.226372	0.226372
1441	ACH-000986	ENSG00000003987 ENSG00000139505			0.344988	0.344988
1442	ACH-000988	ENSG00000003987 ENSG00000139505			1	1
1443	ACH-000994	ENSG00000003987 ENSG00000139505			1	1
1444	ACH-000996	ENSG00000003987 ENSG00000139505			0.0353068	0.0353068
1445	ACH-001239	ENSG00000003987 ENSG00000139505			1	1
1446	ACH-001318	ENSG00000003987 ENSG00000139505			1	1
1447	ACH-000009	ENSG00000004399 ENSG00000196576			0.0301947	0.0301947
1448	ACH-000012	ENSG00000004399 ENSG00000196576			0.336149	0.336149
1449	ACH-000018	ENSG00000004399 ENSG00000196576			0.051851	0.051851
1450	ACH-000028	ENSG00000004399 ENSG00000196576			0.00685601	0.00685601
1451	ACH-000030	ENSG00000004399 ENSG00000196576			0.0285967	0.0285967
1452	ACH-000039	ENSG00000004399 ENSG00000196576			0.0716235	0.0716235
1453	ACH-000040	ENSG00000004399 ENSG00000196576			0.361296	0.361296
1454	ACH-000045	ENSG00000004399 ENSG00000196576			0.0195051	0.0195051
1455	ACH-000047	ENSG00000004399 ENSG00000196576			0.267214	0.267214
1456	ACH-000053	ENSG00000004399 ENSG00000196576			0.640253	0.640253
1457	ACH-000054	ENSG00000004399 ENSG00000196576			0.0624031	0.0624031
1458	ACH-000055	ENSG00000004399 ENSG00000196576			0.211699	0.211699
1459	ACH-000067	ENSG00000004399 ENSG00000196576			0.0170717	0.0170717
1460	ACH-000075	ENSG00000004399 ENSG00000196576			0.137701	0.137701
1461	ACH-000113	ENSG00000004399 ENSG00000196576			0.00283344	0.00283344
1462	ACH-000118	ENSG00000004399 ENSG00000196576			0.147862	0.147862
1463	ACH-000123	ENSG00000004399 ENSG00000196576			0.376999	0.376999
1464	ACH-000133	ENSG00000004399 ENSG00000196576			0.0168171	0.0168171
1465	ACH-000159	ENSG00000004399 ENSG00000196576			0.0126105	0.0126105
1466	ACH-000163	ENSG00000004399 ENSG00000196576			0.0534397	0.0534397
1467	ACH-000183	ENSG00000004399 ENSG00000196576			0.804841	0.804841
1468	ACH-000188	ENSG00000004399 ENSG00000196576			0.420344	0.420344
1469	ACH-000198	ENSG00000004399 ENSG00000196576			0.00198543	0.00198543
1470	ACH-000204	ENSG00000004399 ENSG00000196576			0.0936509	0.0936509
1471	ACH-000210	ENSG00000004399 ENSG00000196576			0.513463	0.513463
1472	ACH-000222	ENSG00000004399 ENSG00000196576			0.0487473	0.0487473
1473	ACH-000228	ENSG00000004399 ENSG00000196576			0.07934	0.07934
1474	ACH-000233	ENSG00000004399 ENSG00000196576			0.856527	0.856527
1475	ACH-000234	ENSG00000004399 ENSG00000196576			0.0736561	0.0736561
1476	ACH-000237	ENSG00000004399 ENSG00000196576			0.0414465	0.0414465
1477	ACH-000243	ENSG00000004399 ENSG00000196576			0.00849576	0.00849576
1478	ACH-000255	ENSG00000004399 ENSG00000196576			0.159735	0.159735
1479	ACH-000257	ENSG00000004399 ENSG00000196576			0.0505138	0.0505138
1480	ACH-000260	ENSG00000004399 ENSG00000196576			0.0068723	0.0068723
1481	ACH-000261	ENSG00000004399 ENSG00000196576			0.0190082	0.0190082
1482	ACH-000264	ENSG00000004399 ENSG00000196576			0.0168712	0.0168712
1483	ACH-000266	ENSG00000004399 ENSG00000196576			0.238111	0.238111
1484	ACH-000277	ENSG00000004399 ENSG00000196576			0.041201	0.041201
1485	ACH-000280	ENSG00000004399 ENSG00000196576			0.0662315	0.0662315
1486	ACH-000291	ENSG00000004399 ENSG00000196576			0.0369834	0.0369834
1487	ACH-000311	ENSG00000004399 ENSG00000196576			0.218027	0.218027
1488	ACH-000312	ENSG00000004399 ENSG00000196576			0.00904203	0.00904203
1489	ACH-000315	ENSG00000004399 ENSG00000196576			0.143128	0.143128
1490	ACH-000316	ENSG00000004399 ENSG00000196576			0.0268435	0.0268435
1491	ACH-000319	ENSG00000004399 ENSG00000196576			0.0139171	0.0139171
1492	ACH-000320	ENSG00000004399 ENSG00000196576			0.0940166	0.0940166
1493	ACH-000322	ENSG00000004399 ENSG00000196576			0.0245342	0.0245342
1494	ACH-000330	ENSG00000004399 ENSG00000196576			0.0041807	0.0041807
1495	ACH-000331	ENSG00000004399 ENSG00000196576			0.00342738	0.00342738
1496	ACH-000332	ENSG00000004399 ENSG00000196576			0.113682	0.113682
1497	ACH-000334	ENSG00000004399 ENSG00000196576			0.12537	0.12537
1498	ACH-000336	ENSG00000004399 ENSG00000196576			0.0734537	0.0734537
1499	ACH-000374	ENSG00000004399 ENSG00000196576			0.0403037	0.0403037
1500	ACH-000376	ENSG00000004399 ENSG00000196576			0.0576793	0.0576793
1501	ACH-000383	ENSG00000004399 ENSG00000196576			0.0933832	0.0933832
1502	ACH-000397	ENSG00000004399 ENSG00000196576			0.00840551	0.00840551
1503	ACH-000401	ENSG00000004399 ENSG00000196576			0.0774896	0.0774896
1504	ACH-000407	ENSG00000004399 ENSG00000196576			0.00727203	0.00727203
1505	ACH-000410	ENSG00000004399 ENSG00000196576			0.0232564	0.0232564
1506	ACH-000411	ENSG00000004399 ENSG00000196576			0.0843748	0.0843748
1507	ACH-000421	ENSG00000004399 ENSG00000196576			0.11707	0.11707
1508	ACH-000426	ENSG00000004399 ENSG00000196576			0.18648	0.18648
1509	ACH-000433	ENSG00000004399 ENSG00000196576			0.0574608	0.0574608
1510	ACH-000444	ENSG00000004399 ENSG00000196576			0.072858	0.072858
1511	ACH-000448	ENSG00000004399 ENSG00000196576			0.105211	0.105211
1512	ACH-000452	ENSG00000004399 ENSG00000196576			0.162382	0.162382
1513	ACH-000454	ENSG00000004399 ENSG00000196576			0.0891082	0.0891082
1514	ACH-000458	ENSG00000004399 ENSG00000196576			0.201003	0.201003
1515	ACH-000459	ENSG00000004399 ENSG00000196576			0.184967	0.184967
1516	ACH-000460	ENSG00000004399 ENSG00000196576			0.0146005	0.0146005
1517	ACH-000463	ENSG00000004399 ENSG00000196576			0.073891	0.073891
1518	ACH-000467	ENSG00000004399 ENSG00000196576			0.571738	0.571738
1519	ACH-000469	ENSG00000004399 ENSG00000196576			0.157798	0.157798
1520	ACH-000470	ENSG00000004399 ENSG00000196576			0.404594	0.404594
1521	ACH-000471	ENSG00000004399 ENSG00000196576			0.0525172	0.0525172
1522	ACH-000475	ENSG00000004399 ENSG00000196576			0.0344036	0.0344036
1523	ACH-000476	ENSG00000004399 ENSG00000196576			0.0374684	0.0374684
1524	ACH-000486	ENSG00000004399 ENSG00000196576			0.0585656	0.0585656
1525	ACH-000487	ENSG00000004399 ENSG00000196576			0.0283813	0.0283813
1526	ACH-000491	ENSG00000004399 ENSG00000196576			0.0115259	0.0115259
1527	ACH-000496	ENSG00000004399 ENSG00000196576			0.0939587	0.0939587
1528	ACH-000502	ENSG00000004399 ENSG00000196576			0.330347	0.330347
1529	ACH-000503	ENSG00000004399 ENSG00000196576			0.0923344	0.0923344
1530	ACH-000505	ENSG00000004399 ENSG00000196576			0.0736244	0.0736244
1531	ACH-000510	ENSG00000004399 ENSG00000196576			0.127396	0.127396
1532	ACH-000511	ENSG00000004399 ENSG00000196576			0.0595344	0.0595344
1533	ACH-000516	ENSG00000004399 ENSG00000196576			0.0838232	0.0838232
1534	ACH-000520	ENSG00000004399 ENSG00000196576			0.0258153	0.0258153
1535	ACH-000522	ENSG00000004399 ENSG00000196576			0.0879598	0.0879598
1536	ACH-000524	ENSG00000004399 ENSG00000196576			0.0110558	0.0110558
1537	ACH-000528	ENSG00000004399 ENSG00000196576			0.00639955	0.00639955
1538	ACH-000542	ENSG00000004399 ENSG00000196576			0.23311	0.23311
1539	ACH-000544	ENSG00000004399 ENSG00000196576			0.161017	0.161017
1540	ACH-000545	ENSG00000004399 ENSG00000196576			0.426541	0.426541
1541	ACH-000547	ENSG00000004399 ENSG00000196576			0.0155908	0.0155908
1542	ACH-000549	ENSG00000004399 ENSG00000196576			0.436624	0.436624
1543	ACH-000569	ENSG00000004399 ENSG00000196576			0.0787007	0.0787007
1544	ACH-000570	ENSG00000004399 ENSG00000196576			0.00565256	0.00565256
1545	ACH-000571	ENSG00000004399 ENSG00000196576			0.0149689	0.0149689
1546	ACH-000580	ENSG00000004399 ENSG00000196576			0.0472789	0.0472789
1547	ACH-000585	ENSG00000004399 ENSG00000196576			0.021338	0.021338
1548	ACH-000601	ENSG00000004399 ENSG00000196576			0.00424838	0.00424838
1549	ACH-000608	ENSG00000004399 ENSG00000196576			0.101939	0.101939
1550	ACH-000619	ENSG00000004399 ENSG00000196576			0.100358	0.100358
1551	ACH-000621	ENSG00000004399 ENSG00000196576			0.732358	0.732358
1552	ACH-000622	ENSG00000004399 ENSG00000196576			0.0465053	0.0465053
1553	ACH-000627	ENSG00000004399 ENSG00000196576			0.0550902	0.0550902
1554	ACH-000638	ENSG00000004399 ENSG00000196576			0.055008	0.055008
1555	ACH-000646	ENSG00000004399 ENSG00000196576			0.00338409	0.00338409
1556	ACH-000647	ENSG00000004399 ENSG00000196576			0.0869749	0.0869749
1557	ACH-000649	ENSG00000004399 ENSG00000196576			0.208581	0.208581
1558	ACH-000652	ENSG00000004399 ENSG00000196576			0.204223	0.204223
1559	ACH-000653	ENSG00000004399 ENSG00000196576			0.0114182	0.0114182
1560	ACH-000663	ENSG00000004399 ENSG00000196576			0.0462168	0.0462168
1561	ACH-000671	ENSG00000004399 ENSG00000196576			0.000815364	0.000815364
1562	ACH-000681	ENSG00000004399 ENSG00000196576			0.0265167	0.0265167
1563	ACH-000684	ENSG00000004399 ENSG00000196576			0.131442	0.131442
1564	ACH-000688	ENSG00000004399 ENSG00000196576			0.0236129	0.0236129
1565	ACH-000697	ENSG00000004399 ENSG00000196576			0.639363	0.639363
1566	ACH-000701	ENSG00000004399 ENSG00000196576			0.0436076	0.0436076
1567	ACH-000706	ENSG00000004399 ENSG00000196576			0.0212948	0.0212948
1568	ACH-000713	ENSG00000004399 ENSG00000196576			0.0173274	0.0173274
1569	ACH-000732	ENSG00000004399 ENSG00000196576			0.568489	0.568489
1570	ACH-000746	ENSG00000004399 ENSG00000196576			0.087128	0.087128
1571	ACH-000753	ENSG00000004399 ENSG00000196576			0.301158	0.301158
1572	ACH-000758	ENSG00000004399 ENSG00000196576			0.0609201	0.0609201
1573	ACH-000762	ENSG00000004399 ENSG00000196576			0.391877	0.391877
1574	ACH-000764	ENSG00000004399 ENSG00000196576			0.0440937	0.0440937
1575	ACH-000765	ENSG00000004399 ENSG00000196576			0.0171786	0.0171786
1576	ACH-000768	ENSG00000004399 ENSG00000196576			0.0540296	0.0540296
1577	ACH-000769	ENSG00000004399 ENSG00000196576			0.0163294	0.0163294
1578	ACH-000771	ENSG00000004399 ENSG00000196576			0.441058	0.441058
1579	ACH-000773	ENSG00000004399 ENSG00000196576			0.75991	0.75991
1580	ACH-000778	ENSG00000004399 ENSG00000196576			0.577593	0.577593
1581	ACH-000781	ENSG00000004399 ENSG00000196576			0.0485745	0.0485745
1582	ACH-000782	ENSG00000004399 ENSG00000196576			0.102071	0.102071
1583	ACH-000784	ENSG00000004399 ENSG00000196576			0.0673925	0.0673925
1584	ACH-000788	ENSG00000004399 ENSG00000196576			0.0313501	0.0313501
1585	ACH-000794	ENSG00000004399 ENSG00000196576			0.531223	0.531223
1586	ACH-000796	ENSG00000004399 ENSG00000196576			0.12907	0.12907
1587	ACH-000804	ENSG00000004399 ENSG00000196576			0.103176	0.103176
1588	ACH-000805	ENSG00000004399 ENSG00000196576			0.00682342	0.00682342
1589	ACH-000811	ENSG00000004399 ENSG00000196576			0.00975816	0.00975816
1590	ACH-000817	ENSG00000004399 ENSG00000196576			0.00042838	0.00042838
1591	ACH-000819	ENSG00000004399 ENSG00000196576			0.0416188	0.0416188
1592	ACH-000821	ENSG00000004399 ENSG00000196576			0.136812	0.136812
1593	ACH-000822	ENSG00000004399 ENSG00000196576			0.00031823	0.00031823
1594	ACH-000824	ENSG00000004399 ENSG00000196576			0.0651617	0.0651617
1595	ACH-000827	ENSG00000004399 ENSG00000196576			0.168144	0.168144
1596	ACH-000833	ENSG00000004399 ENSG00000196576			0.0382552	0.0382552
1597	ACH-000834	ENSG00000004399 ENSG00000196576			0.363318	0.363318
1598	ACH-000839	ENSG00000004399 ENSG00000196576			0.293883	0.293883
1599	ACH-000840	ENSG00000004399 ENSG00000196576			0.169992	0.169992
1600	ACH-000841	ENSG00000004399 ENSG00000196576			0.0665486	0.0665486
1601	ACH-000843	ENSG00000004399 ENSG00000196576			0.314325	0.314325
1602	ACH-000846	ENSG00000004399 ENSG00000196576			0.279166	0.279166
1603	ACH-000848	ENSG00000004399 ENSG00000196576			0.0140348	0.0140348
1604	ACH-000851	ENSG00000004399 ENSG00000196576			0.0379749	0.0379749
1605	ACH-000856	ENSG00000004399 ENSG00000196576			0.0260727	0.0260727
1606	ACH-000858	ENSG00000004399 ENSG00000196576			0.476034	0.476034
1607	ACH-000859	ENSG00000004399 ENSG00000196576			0.481707	0.481707
1608	ACH-000862	ENSG00000004399 ENSG00000196576			0.165616	0.165616
1609	ACH-000867	ENSG00000004399 ENSG00000196576			0.0153592	0.0153592
1610	ACH-000869	ENSG00000004399 ENSG00000196576			0.0910096	0.0910096
1611	ACH-000876	ENSG00000004399 ENSG00000196576			0.0864309	0.0864309
1612	ACH-000885	ENSG00000004399 ENSG00000196576			0.0340323	0.0340323
1613	ACH-000896	ENSG00000004399 ENSG00000196576			0.100091	0.100091
1614	ACH-000901	ENSG00000004399 ENSG00000196576			0.315002	0.315002
1615	ACH-000906	ENSG00000004399 ENSG00000196576			0.0446856	0.0446856
1616	ACH-000917	ENSG00000004399 ENSG00000196576			0.226331	0.226331
1617	ACH-000920	ENSG00000004399 ENSG00000196576			0.000581574	0.000581574
1618	ACH-000926	ENSG00000004399 ENSG00000196576			0.135308	0.135308
1619	ACH-000936	ENSG00000004399 ENSG00000196576			0.0660573	0.0660573
1620	ACH-000938	ENSG00000004399 ENSG00000196576			0.103156	0.103156
1621	ACH-000950	ENSG00000004399 ENSG00000196576			0.0480363	0.0480363
1622	ACH-000953	ENSG00000004399 ENSG00000196576			0.678645	0.678645
1623	ACH-000954	ENSG00000004399 ENSG00000196576			0.0612647	0.0612647
1624	ACH-000958	ENSG00000004399 ENSG00000196576			0.145334	0.145334
1625	ACH-000963	ENSG00000004399 ENSG00000196576			0.0910591	0.0910591
1626	ACH-000968	ENSG00000004399 ENSG00000196576			0.00178023	0.00178023
1627	ACH-000978	ENSG00000004399 ENSG00000196576			0.00758851	0.00758851
1628	ACH-000988	ENSG00000004399 ENSG00000196576			0.00603463	0.00603463
1629	ACH-000996	ENSG00000004399 ENSG00000196576			0.0486903	0.0486903
1630	ACH-001318	ENSG00000004399 ENSG00000196576			0.0327828	0.0327828
1631	ACH-000007	ENSG00000004777 ENSG00000031081			0.603591	0.603591
1632	ACH-000009	ENSG00000004777 ENSG00000031081			0.802558	0.802558
1633	ACH-000012	ENSG00000004777 ENSG00000031081			0.354668	0.354668
1634	ACH-000018	ENSG00000004777 ENSG00000031081			0.1842	0.1842
1635	ACH-000028	ENSG00000004777 ENSG00000031081			0.63417	0.63417
1636	ACH-000030	ENSG00000004777 ENSG00000031081			0.697291	0.697291
1637	ACH-000039	ENSG00000004777 ENSG00000031081			0.0910048	0.0910048
1638	ACH-000040	ENSG00000004777 ENSG00000031081			0.079825	0.079825
1639	ACH-000045	ENSG00000004777 ENSG00000031081			0.948736	0.948736
1640	ACH-000047	ENSG00000004777 ENSG00000031081			0.18934	0.18934
1641	ACH-000053	ENSG00000004777 ENSG00000031081			0.143799	0.143799
1642	ACH-000054	ENSG00000004777 ENSG00000031081			0.158796	0.158796
1643	ACH-000055	ENSG00000004777 ENSG00000031081			0.764468	0.764468
1644	ACH-000067	ENSG00000004777 ENSG00000031081			0.158266	0.158266
1645	ACH-000075	ENSG00000004777 ENSG00000031081			0.0546267	0.0546267
1646	ACH-000095	ENSG00000004777 ENSG00000031081			0.919475	0.919475
1647	ACH-000113	ENSG00000004777 ENSG00000031081			0.290891	0.290891
1648	ACH-000118	ENSG00000004777 ENSG00000031081			0.0473073	0.0473073
1649	ACH-000123	ENSG00000004777 ENSG00000031081			0.960669	0.960669
1650	ACH-000133	ENSG00000004777 ENSG00000031081			0.163025	0.163025
1651	ACH-000148	ENSG00000004777 ENSG00000031081			0.0260898	0.0260898
1652	ACH-000159	ENSG00000004777 ENSG00000031081			0.0987255	0.0987255
1653	ACH-000163	ENSG00000004777 ENSG00000031081			0.0229837	0.0229837
1654	ACH-000183	ENSG00000004777 ENSG00000031081			0.00595965	0.00595965
1655	ACH-000188	ENSG00000004777 ENSG00000031081			0.12718	0.12718
1656	ACH-000198	ENSG00000004777 ENSG00000031081			0.825792	0.825792
1657	ACH-000204	ENSG00000004777 ENSG00000031081			0.813881	0.813881
1658	ACH-000210	ENSG00000004777 ENSG00000031081			0.55316	0.55316
1659	ACH-000222	ENSG00000004777 ENSG00000031081			0.784686	0.784686
1660	ACH-000226	ENSG00000004777 ENSG00000031081			0.229757	0.229757
1661	ACH-000233	ENSG00000004777 ENSG00000031081			0.218738	0.218738
1662	ACH-000234	ENSG00000004777 ENSG00000031081			0.438558	0.438558
1663	ACH-000237	ENSG00000004777 ENSG00000031081			0.0366494	0.0366494
1664	ACH-000242	ENSG00000004777 ENSG00000031081			0.913244	0.913244
1665	ACH-000243	ENSG00000004777 ENSG00000031081			0.109043	0.109043
1666	ACH-000252	ENSG00000004777 ENSG00000031081			0.606455	0.606455
1667	ACH-000253	ENSG00000004777 ENSG00000031081			0.757901	0.757901
1668	ACH-000255	ENSG00000004777 ENSG00000031081			0.11043	0.11043
1669	ACH-000257	ENSG00000004777 ENSG00000031081			0.389549	0.389549
1670	ACH-000260	ENSG00000004777 ENSG00000031081			0.024127	0.024127
1671	ACH-000261	ENSG00000004777 ENSG00000031081			0.0867126	0.0867126
1672	ACH-000264	ENSG00000004777 ENSG00000031081			0.202936	0.202936
1673	ACH-000266	ENSG00000004777 ENSG00000031081			0.432344	0.432344
1674	ACH-000277	ENSG00000004777 ENSG00000031081			0.757725	0.757725
1675	ACH-000278	ENSG00000004777 ENSG00000031081			0.348468	0.348468
1676	ACH-000280	ENSG00000004777 ENSG00000031081			0.265705	0.265705
1677	ACH-000291	ENSG00000004777 ENSG00000031081			0.548992	0.548992
1678	ACH-000308	ENSG00000004777 ENSG00000031081			0.118967	0.118967
1679	ACH-000311	ENSG00000004777 ENSG00000031081			0.856608	0.856608
1680	ACH-000312	ENSG00000004777 ENSG00000031081			0.037196	0.037196
1681	ACH-000315	ENSG00000004777 ENSG00000031081			0.956793	0.956793
1682	ACH-000316	ENSG00000004777 ENSG00000031081			0.0325655	0.0325655
1683	ACH-000319	ENSG00000004777 ENSG00000031081			0.139191	0.139191
1684	ACH-000320	ENSG00000004777 ENSG00000031081			0.0612831	0.0612831
1685	ACH-000322	ENSG00000004777 ENSG00000031081			0.00514082	0.00514082
1686	ACH-000330	ENSG00000004777 ENSG00000031081			0.821247	0.821247
1687	ACH-000331	ENSG00000004777 ENSG00000031081			0.631708	0.631708
1688	ACH-000332	ENSG00000004777 ENSG00000031081			0.656706	0.656706
1689	ACH-000334	ENSG00000004777 ENSG00000031081			0.832503	0.832503
1690	ACH-000336	ENSG00000004777 ENSG00000031081			0.697728	0.697728
1691	ACH-000341	ENSG00000004777 ENSG00000031081			0.316956	0.316956
1692	ACH-000350	ENSG00000004777 ENSG00000031081			0.178906	0.178906
1693	ACH-000352	ENSG00000004777 ENSG00000031081			0.714654	0.714654
1694	ACH-000362	ENSG00000004777 ENSG00000031081			0.782804	0.782804
1695	ACH-000374	ENSG00000004777 ENSG00000031081			0.179876	0.179876
1696	ACH-000376	ENSG00000004777 ENSG00000031081			0.124037	0.124037
1697	ACH-000381	ENSG00000004777 ENSG00000031081			0.26321	0.26321
1698	ACH-000383	ENSG00000004777 ENSG00000031081			0.48269	0.48269
1699	ACH-000389	ENSG00000004777 ENSG00000031081			0.00978224	0.00978224
1700	ACH-000397	ENSG00000004777 ENSG00000031081			0.22488	0.22488
1701	ACH-000401	ENSG00000004777 ENSG00000031081			0.166587	0.166587
1702	ACH-000407	ENSG00000004777 ENSG00000031081			0.413579	0.413579
1703	ACH-000410	ENSG00000004777 ENSG00000031081			0.0906314	0.0906314
1704	ACH-000411	ENSG00000004777 ENSG00000031081			0.1169	0.1169
1705	ACH-000420	ENSG00000004777 ENSG00000031081			0.402501	0.402501
1706	ACH-000421	ENSG00000004777 ENSG00000031081			0.535349	0.535349
1707	ACH-000426	ENSG00000004777 ENSG00000031081			0.260907	0.260907
1708	ACH-000427	ENSG00000004777 ENSG00000031081			0.355623	0.355623
1709	ACH-000433	ENSG00000004777 ENSG00000031081			0.0837199	0.0837199
1710	ACH-000444	ENSG00000004777 ENSG00000031081			0.00517735	0.00517735
1711	ACH-000448	ENSG00000004777 ENSG00000031081			0.327935	0.327935
1712	ACH-000452	ENSG00000004777 ENSG00000031081			0.649281	0.649281
1713	ACH-000454	ENSG00000004777 ENSG00000031081			0.856518	0.856518
1714	ACH-000458	ENSG00000004777 ENSG00000031081			0.282261	0.282261
1715	ACH-000459	ENSG00000004777 ENSG00000031081			0.0617192	0.0617192
1716	ACH-000460	ENSG00000004777 ENSG00000031081			0.134647	0.134647
1717	ACH-000463	ENSG00000004777 ENSG00000031081			0.377436	0.377436
1718	ACH-000464	ENSG00000004777 ENSG00000031081			0.0591395	0.0591395
1719	ACH-000467	ENSG00000004777 ENSG00000031081			0.489446	0.489446
1720	ACH-000468	ENSG00000004777 ENSG00000031081			0.145948	0.145948
1721	ACH-000469	ENSG00000004777 ENSG00000031081			0.0687229	0.0687229
1722	ACH-000470	ENSG00000004777 ENSG00000031081			0.4085	0.4085
1723	ACH-000471	ENSG00000004777 ENSG00000031081			0.77009	0.77009
1724	ACH-000475	ENSG00000004777 ENSG00000031081			0.895198	0.895198
1725	ACH-000476	ENSG00000004777 ENSG00000031081			0.219145	0.219145
1726	ACH-000477	ENSG00000004777 ENSG00000031081			0.0371359	0.0371359
1727	ACH-000481	ENSG00000004777 ENSG00000031081			0.907394	0.907394
1728	ACH-000485	ENSG00000004777 ENSG00000031081			0.814065	0.814065
1729	ACH-000486	ENSG00000004777 ENSG00000031081			0.627001	0.627001
1730	ACH-000487	ENSG00000004777 ENSG00000031081			0.00287238	0.00287238
1731	ACH-000491	ENSG00000004777 ENSG00000031081			0.389136	0.389136
1732	ACH-000496	ENSG00000004777 ENSG00000031081			0.16125	0.16125
1733	ACH-000502	ENSG00000004777 ENSG00000031081			0.78885	0.78885
1734	ACH-000503	ENSG00000004777 ENSG00000031081			0.0563606	0.0563606
1735	ACH-000505	ENSG00000004777 ENSG00000031081			0.0600418	0.0600418
1736	ACH-000510	ENSG00000004777 ENSG00000031081			0.231355	0.231355
1737	ACH-000511	ENSG00000004777 ENSG00000031081			0.108764	0.108764
1738	ACH-000516	ENSG00000004777 ENSG00000031081			0.0552741	0.0552741
1739	ACH-000520	ENSG00000004777 ENSG00000031081			0.0397575	0.0397575
1740	ACH-000522	ENSG00000004777 ENSG00000031081			0.189414	0.189414
1741	ACH-000524	ENSG00000004777 ENSG00000031081			0.253555	0.253555
1742	ACH-000528	ENSG00000004777 ENSG00000031081			0.551967	0.551967
1743	ACH-000542	ENSG00000004777 ENSG00000031081			0.142442	0.142442
1744	ACH-000544	ENSG00000004777 ENSG00000031081			0.424045	0.424045
1745	ACH-000545	ENSG00000004777 ENSG00000031081			0.380339	0.380339
1746	ACH-000547	ENSG00000004777 ENSG00000031081			0.00377692	0.00377692
1747	ACH-000548	ENSG00000004777 ENSG00000031081			0.366711	0.366711
1748	ACH-000549	ENSG00000004777 ENSG00000031081			0.656946	0.656946
1749	ACH-000569	ENSG00000004777 ENSG00000031081			0.144025	0.144025
1750	ACH-000570	ENSG00000004777 ENSG00000031081			0.0160297	0.0160297
1751	ACH-000571	ENSG00000004777 ENSG00000031081			0.224533	0.224533
1752	ACH-000580	ENSG00000004777 ENSG00000031081			0.136374	0.136374
1753	ACH-000585	ENSG00000004777 ENSG00000031081			0.204667	0.204667
1754	ACH-000589	ENSG00000004777 ENSG00000031081			1	1
1755	ACH-000601	ENSG00000004777 ENSG00000031081			0.702338	0.702338
1756	ACH-000608	ENSG00000004777 ENSG00000031081			0.524553	0.524553
1757	ACH-000619	ENSG00000004777 ENSG00000031081			0.637522	0.637522
1758	ACH-000621	ENSG00000004777 ENSG00000031081			0.25095	0.25095
1759	ACH-000622	ENSG00000004777 ENSG00000031081			0.0861323	0.0861323
1760	ACH-000627	ENSG00000004777 ENSG00000031081			0.0831674	0.0831674
1761	ACH-000638	ENSG00000004777 ENSG00000031081			0.707412	0.707412
1762	ACH-000646	ENSG00000004777 ENSG00000031081			1	1
1763	ACH-000647	ENSG00000004777 ENSG00000031081			0.482094	0.482094
1764	ACH-000648	ENSG00000004777 ENSG00000031081			0.258338	0.258338
1765	ACH-000649	ENSG00000004777 ENSG00000031081			0.021509	0.021509
1766	ACH-000651	ENSG00000004777 ENSG00000031081			0.8898	0.8898
1767	ACH-000652	ENSG00000004777 ENSG00000031081			0.362639	0.362639
1768	ACH-000653	ENSG00000004777 ENSG00000031081			0.758943	0.758943
1769	ACH-000663	ENSG00000004777 ENSG00000031081			0.72703	0.72703
1770	ACH-000671	ENSG00000004777 ENSG00000031081			1	1
1771	ACH-000681	ENSG00000004777 ENSG00000031081			0.052178	0.052178
1772	ACH-000684	ENSG00000004777 ENSG00000031081			0.22074	0.22074
1773	ACH-000688	ENSG00000004777 ENSG00000031081			0.141331	0.141331
1774	ACH-000697	ENSG00000004777 ENSG00000031081			0.0887498	0.0887498
1775	ACH-000701	ENSG00000004777 ENSG00000031081			0.730682	0.730682
1776	ACH-000706	ENSG00000004777 ENSG00000031081			0.0202497	0.0202497
1777	ACH-000713	ENSG00000004777 ENSG00000031081			0.0275168	0.0275168
1778	ACH-000732	ENSG00000004777 ENSG00000031081			0.21058	0.21058
1779	ACH-000746	ENSG00000004777 ENSG00000031081			0.371916	0.371916
1780	ACH-000747	ENSG00000004777 ENSG00000031081			0.0400937	0.0400937
1781	ACH-000753	ENSG00000004777 ENSG00000031081			1	1
1782	ACH-000758	ENSG00000004777 ENSG00000031081			0.143448	0.143448
1783	ACH-000762	ENSG00000004777 ENSG00000031081			0.922078	0.922078
1784	ACH-000764	ENSG00000004777 ENSG00000031081			0.202982	0.202982
1785	ACH-000765	ENSG00000004777 ENSG00000031081			0.058742	0.058742
1786	ACH-000768	ENSG00000004777 ENSG00000031081			0.315674	0.315674
1787	ACH-000769	ENSG00000004777 ENSG00000031081			0.667891	0.667891
1788	ACH-000770	ENSG00000004777 ENSG00000031081			0.217613	0.217613
1789	ACH-000771	ENSG00000004777 ENSG00000031081			0.0358131	0.0358131
1790	ACH-000773	ENSG00000004777 ENSG00000031081			0.359664	0.359664
1791	ACH-000778	ENSG00000004777 ENSG00000031081			0.534697	0.534697
1792	ACH-000781	ENSG00000004777 ENSG00000031081			0.319195	0.319195
1793	ACH-000782	ENSG00000004777 ENSG00000031081			0.896969	0.896969
1794	ACH-000784	ENSG00000004777 ENSG00000031081			0.251378	0.251378
1795	ACH-000788	ENSG00000004777 ENSG00000031081			0.159045	0.159045
1796	ACH-000794	ENSG00000004777 ENSG00000031081			0.667989	0.667989
1797	ACH-000796	ENSG00000004777 ENSG00000031081			0.514651	0.514651
1798	ACH-000802	ENSG00000004777 ENSG00000031081			0.453598	0.453598
1799	ACH-000804	ENSG00000004777 ENSG00000031081			0.208637	0.208637
1800	ACH-000805	ENSG00000004777 ENSG00000031081			0.0889792	0.0889792
1801	ACH-000811	ENSG00000004777 ENSG00000031081			0.28722	0.28722
1802	ACH-000817	ENSG00000004777 ENSG00000031081			0.848679	0.848679
1803	ACH-000819	ENSG00000004777 ENSG00000031081			0.225278	0.225278
1804	ACH-000821	ENSG00000004777 ENSG00000031081			0.107385	0.107385
1805	ACH-000822	ENSG00000004777 ENSG00000031081			0.0720328	0.0720328
1806	ACH-000824	ENSG00000004777 ENSG00000031081			0.90739	0.90739
1807	ACH-000827	ENSG00000004777 ENSG00000031081			0.115117	0.115117
1808	ACH-000833	ENSG00000004777 ENSG00000031081			0.207468	0.207468
1809	ACH-000834	ENSG00000004777 ENSG00000031081			0.20221	0.20221
1810	ACH-000839	ENSG00000004777 ENSG00000031081			0.546478	0.546478
1811	ACH-000840	ENSG00000004777 ENSG00000031081			0.136724	0.136724
1812	ACH-000841	ENSG00000004777 ENSG00000031081			0.356062	0.356062
1813	ACH-000843	ENSG00000004777 ENSG00000031081			0.303625	0.303625
1814	ACH-000846	ENSG00000004777 ENSG00000031081			0.517491	0.517491
1815	ACH-000848	ENSG00000004777 ENSG00000031081			0.934475	0.934475
1816	ACH-000851	ENSG00000004777 ENSG00000031081			0.879628	0.879628
1817	ACH-000856	ENSG00000004777 ENSG00000031081			0.446001	0.446001
1818	ACH-000858	ENSG00000004777 ENSG00000031081			0.643286	0.643286
1819	ACH-000859	ENSG00000004777 ENSG00000031081			0.774502	0.774502
1820	ACH-000861	ENSG00000004777 ENSG00000031081			0.228643	0.228643
1821	ACH-000862	ENSG00000004777 ENSG00000031081			1	1
1822	ACH-000865	ENSG00000004777 ENSG00000031081			0.543561	0.543561
1823	ACH-000867	ENSG00000004777 ENSG00000031081			0.494789	0.494789
1824	ACH-000869	ENSG00000004777 ENSG00000031081			0.451897	0.451897
1825	ACH-000876	ENSG00000004777 ENSG00000031081			0.933827	0.933827
1826	ACH-000885	ENSG00000004777 ENSG00000031081			0.141102	0.141102
1827	ACH-000896	ENSG00000004777 ENSG00000031081			0.169696	0.169696
1828	ACH-000901	ENSG00000004777 ENSG00000031081			0.0393899	0.0393899
1829	ACH-000906	ENSG00000004777 ENSG00000031081			0.0917957	0.0917957
1830	ACH-000917	ENSG00000004777 ENSG00000031081			0.41552	0.41552
1831	ACH-000920	ENSG00000004777 ENSG00000031081			0.48963	0.48963
1832	ACH-000924	ENSG00000004777 ENSG00000031081			0.394273	0.394273
1833	ACH-000926	ENSG00000004777 ENSG00000031081			0.42592	0.42592
1834	ACH-000929	ENSG00000004777 ENSG00000031081			0.916217	0.916217
1835	ACH-000932	ENSG00000004777 ENSG00000031081			0.105537	0.105537
1836	ACH-000936	ENSG00000004777 ENSG00000031081			0.310252	0.310252
1837	ACH-000938	ENSG00000004777 ENSG00000031081			0.976561	0.976561
1838	ACH-000941	ENSG00000004777 ENSG00000031081			0.350188	0.350188
1839	ACH-000950	ENSG00000004777 ENSG00000031081			0.295868	0.295868
1840	ACH-000953	ENSG00000004777 ENSG00000031081			0.554421	0.554421
1841	ACH-000954	ENSG00000004777 ENSG00000031081			0.285423	0.285423
1842	ACH-000958	ENSG00000004777 ENSG00000031081			0.643527	0.643527
1843	ACH-000963	ENSG00000004777 ENSG00000031081			0.691856	0.691856
1844	ACH-000968	ENSG00000004777 ENSG00000031081			0.138072	0.138072
1845	ACH-000978	ENSG00000004777 ENSG00000031081			0.445539	0.445539
1846	ACH-000988	ENSG00000004777 ENSG00000031081			0.187657	0.187657
1847	ACH-000994	ENSG00000004777 ENSG00000031081			0.581769	0.581769
1848	ACH-000996	ENSG00000004777 ENSG00000031081			0.289129	0.289129
1849	ACH-001239	ENSG00000004777 ENSG00000031081			0.137846	0.137846
1850	ACH-001318	ENSG00000004777 ENSG00000031081			0.809654	0.809654
1851	ACH-000007	ENSG00000004799 ENSG00000005882			0.629895	0.629895
1852	ACH-000009	ENSG00000004799 ENSG00000005882			0.914409	0.914409
1853	ACH-000028	ENSG00000004799 ENSG00000005882			0.00941817	0.00941817
1854	ACH-000030	ENSG00000004799 ENSG00000005882			0.332814	0.332814
1855	ACH-000039	ENSG00000004799 ENSG00000005882			0.910058	0.910058
1856	ACH-000045	ENSG00000004799 ENSG00000005882			0.694755	0.694755
1857	ACH-000053	ENSG00000004799 ENSG00000005882			1	1
1858	ACH-000055	ENSG00000004799 ENSG00000005882			0.528654	0.528654
1859	ACH-000087	ENSG00000004799 ENSG00000005882			0.364701	0.364701
1860	ACH-000095	ENSG00000004799 ENSG00000005882			0.835198	0.835198
1861	ACH-000113	ENSG00000004799 ENSG00000005882			0.790803	0.790803
1862	ACH-000118	ENSG00000004799 ENSG00000005882			0.26006	0.26006
1863	ACH-000123	ENSG00000004799 ENSG00000005882			0.777921	0.777921
1864	ACH-000133	ENSG00000004799 ENSG00000005882			0.618134	0.618134
1865	ACH-000148	ENSG00000004799 ENSG00000005882			0.850249	0.850249
1866	ACH-000163	ENSG00000004799 ENSG00000005882			0.933135	0.933135
1867	ACH-000183	ENSG00000004799 ENSG00000005882			0.973718	0.973718
1868	ACH-000188	ENSG00000004799 ENSG00000005882			0.88723	0.88723
1869	ACH-000198	ENSG00000004799 ENSG00000005882			0.952243	0.952243
1870	ACH-000204	ENSG00000004799 ENSG00000005882			0.889429	0.889429
1871	ACH-000210	ENSG00000004799 ENSG00000005882			0.926702	0.926702
1872	ACH-000222	ENSG00000004799 ENSG00000005882			0.0371601	0.0371601
1873	ACH-000226	ENSG00000004799 ENSG00000005882			0.934971	0.934971
1874	ACH-000228	ENSG00000004799 ENSG00000005882			0.23859	0.23859
1875	ACH-000233	ENSG00000004799 ENSG00000005882			0.652824	0.652824
1876	ACH-000234	ENSG00000004799 ENSG00000005882			0.377246	0.377246
1877	ACH-000242	ENSG00000004799 ENSG00000005882			0.256543	0.256543
1878	ACH-000250	ENSG00000004799 ENSG00000005882			0.783499	0.783499
1879	ACH-000252	ENSG00000004799 ENSG00000005882			0.46507	0.46507
1880	ACH-000253	ENSG00000004799 ENSG00000005882			0.367596	0.367596
1881	ACH-000255	ENSG00000004799 ENSG00000005882			0.815839	0.815839
1882	ACH-000257	ENSG00000004799 ENSG00000005882			0.171491	0.171491
1883	ACH-000261	ENSG00000004799 ENSG00000005882			0.398008	0.398008
1884	ACH-000264	ENSG00000004799 ENSG00000005882			0.0178606	0.0178606
1885	ACH-000277	ENSG00000004799 ENSG00000005882			0.897271	0.897271
1886	ACH-000291	ENSG00000004799 ENSG00000005882			0.332645	0.332645
1887	ACH-000311	ENSG00000004799 ENSG00000005882			0.231175	0.231175
1888	ACH-000312	ENSG00000004799 ENSG00000005882			0.955838	0.955838
1889	ACH-000315	ENSG00000004799 ENSG00000005882			1	1
1890	ACH-000319	ENSG00000004799 ENSG00000005882			0.615027	0.615027
1891	ACH-000320	ENSG00000004799 ENSG00000005882			0.109709	0.109709
1892	ACH-000322	ENSG00000004799 ENSG00000005882			0.228975	0.228975
1893	ACH-000330	ENSG00000004799 ENSG00000005882			0.36131	0.36131
1894	ACH-000331	ENSG00000004799 ENSG00000005882			1	1
1895	ACH-000332	ENSG00000004799 ENSG00000005882			0.270208	0.270208
1896	ACH-000334	ENSG00000004799 ENSG00000005882			0.958852	0.958852
1897	ACH-000336	ENSG00000004799 ENSG00000005882			0.261087	0.261087
1898	ACH-000341	ENSG00000004799 ENSG00000005882			0.0280106	0.0280106
1899	ACH-000352	ENSG00000004799 ENSG00000005882			0.497718	0.497718
1900	ACH-000362	ENSG00000004799 ENSG00000005882			0.851643	0.851643
1901	ACH-000374	ENSG00000004799 ENSG00000005882			0.748769	0.748769
1902	ACH-000381	ENSG00000004799 ENSG00000005882			0.389128	0.389128
1903	ACH-000383	ENSG00000004799 ENSG00000005882			0.27066	0.27066
1904	ACH-000389	ENSG00000004799 ENSG00000005882			0.441703	0.441703
1905	ACH-000397	ENSG00000004799 ENSG00000005882			0.418484	0.418484
1906	ACH-000407	ENSG00000004799 ENSG00000005882			0.345519	0.345519
1907	ACH-000411	ENSG00000004799 ENSG00000005882			0.83662	0.83662
1908	ACH-000420	ENSG00000004799 ENSG00000005882			0.0852599	0.0852599
1909	ACH-000421	ENSG00000004799 ENSG00000005882			0.611736	0.611736
1910	ACH-000425	ENSG00000004799 ENSG00000005882			0.601459	0.601459
1911	ACH-000426	ENSG00000004799 ENSG00000005882			1	1
1912	ACH-000427	ENSG00000004799 ENSG00000005882			0.272082	0.272082
1913	ACH-000444	ENSG00000004799 ENSG00000005882			0.83054	0.83054
1914	ACH-000452	ENSG00000004799 ENSG00000005882			0.544691	0.544691
1915	ACH-000454	ENSG00000004799 ENSG00000005882			0.726236	0.726236
1916	ACH-000458	ENSG00000004799 ENSG00000005882			0.97372	0.97372
1917	ACH-000459	ENSG00000004799 ENSG00000005882			0.463735	0.463735
1918	ACH-000463	ENSG00000004799 ENSG00000005882			0.0363458	0.0363458
1919	ACH-000467	ENSG00000004799 ENSG00000005882			0.780818	0.780818
1920	ACH-000468	ENSG00000004799 ENSG00000005882			0.0955234	0.0955234
1921	ACH-000469	ENSG00000004799 ENSG00000005882			0.44118	0.44118
1922	ACH-000470	ENSG00000004799 ENSG00000005882			0.651629	0.651629
1923	ACH-000471	ENSG00000004799 ENSG00000005882			0.121492	0.121492
1924	ACH-000475	ENSG00000004799 ENSG00000005882			0.222969	0.222969
1925	ACH-000477	ENSG00000004799 ENSG00000005882			0.0897115	0.0897115
1926	ACH-000481	ENSG00000004799 ENSG00000005882			0.315262	0.315262
1927	ACH-000485	ENSG00000004799 ENSG00000005882			0.282779	0.282779
1928	ACH-000486	ENSG00000004799 ENSG00000005882			0.762218	0.762218
1929	ACH-000487	ENSG00000004799 ENSG00000005882			0.830061	0.830061
1930	ACH-000491	ENSG00000004799 ENSG00000005882			0.0321738	0.0321738
1931	ACH-000496	ENSG00000004799 ENSG00000005882			0.10301	0.10301
1932	ACH-000502	ENSG00000004799 ENSG00000005882			0.248317	0.248317
1933	ACH-000503	ENSG00000004799 ENSG00000005882			0.25269	0.25269
1934	ACH-000510	ENSG00000004799 ENSG00000005882			0.792709	0.792709
1935	ACH-000520	ENSG00000004799 ENSG00000005882			0.513892	0.513892
1936	ACH-000522	ENSG00000004799 ENSG00000005882			0.986648	0.986648
1937	ACH-000524	ENSG00000004799 ENSG00000005882			0.0876994	0.0876994
1938	ACH-000528	ENSG00000004799 ENSG00000005882			0.985529	0.985529
1939	ACH-000542	ENSG00000004799 ENSG00000005882			0.55962	0.55962
1940	ACH-000545	ENSG00000004799 ENSG00000005882			0.710034	0.710034
1941	ACH-000547	ENSG00000004799 ENSG00000005882			0.873292	0.873292
1942	ACH-000548	ENSG00000004799 ENSG00000005882			0.920619	0.920619
1943	ACH-000549	ENSG00000004799 ENSG00000005882			0.916601	0.916601
1944	ACH-000571	ENSG00000004799 ENSG00000005882			0.601485	0.601485
1945	ACH-000585	ENSG00000004799 ENSG00000005882			0.892622	0.892622
1946	ACH-000589	ENSG00000004799 ENSG00000005882			0.114318	0.114318
1947	ACH-000601	ENSG00000004799 ENSG00000005882			0.563851	0.563851
1948	ACH-000608	ENSG00000004799 ENSG00000005882			0.278451	0.278451
1949	ACH-000619	ENSG00000004799 ENSG00000005882			0.538098	0.538098
1950	ACH-000621	ENSG00000004799 ENSG00000005882			0.329671	0.329671
1951	ACH-000622	ENSG00000004799 ENSG00000005882			0.0868782	0.0868782
1952	ACH-000624	ENSG00000004799 ENSG00000005882			0.231015	0.231015
1953	ACH-000627	ENSG00000004799 ENSG00000005882			0.339877	0.339877
1954	ACH-000638	ENSG00000004799 ENSG00000005882			0.904317	0.904317
1955	ACH-000649	ENSG00000004799 ENSG00000005882			0.309088	0.309088
1956	ACH-000651	ENSG00000004799 ENSG00000005882			0.513268	0.513268
1957	ACH-000652	ENSG00000004799 ENSG00000005882			0.410101	0.410101
1958	ACH-000653	ENSG00000004799 ENSG00000005882			0.0765813	0.0765813
1959	ACH-000671	ENSG00000004799 ENSG00000005882			0.754658	0.754658
1960	ACH-000688	ENSG00000004799 ENSG00000005882			0.0362429	0.0362429
1961	ACH-000697	ENSG00000004799 ENSG00000005882			0.966523	0.966523
1962	ACH-000701	ENSG00000004799 ENSG00000005882			0.746376	0.746376
1963	ACH-000706	ENSG00000004799 ENSG00000005882			0.386103	0.386103
1964	ACH-000721	ENSG00000004799 ENSG00000005882			1	1
1965	ACH-000732	ENSG00000004799 ENSG00000005882			0.968282	0.968282
1966	ACH-000746	ENSG00000004799 ENSG00000005882			0.395074	0.395074
1967	ACH-000747	ENSG00000004799 ENSG00000005882			0.921416	0.921416
1968	ACH-000753	ENSG00000004799 ENSG00000005882			0.362752	0.362752
1969	ACH-000758	ENSG00000004799 ENSG00000005882			0.976596	0.976596
1970	ACH-000762	ENSG00000004799 ENSG00000005882			1	1
1971	ACH-000763	ENSG00000004799 ENSG00000005882			0.944868	0.944868
1972	ACH-000765	ENSG00000004799 ENSG00000005882			0.661756	0.661756
1973	ACH-000769	ENSG00000004799 ENSG00000005882			0.444169	0.444169
1974	ACH-000770	ENSG00000004799 ENSG00000005882			1	1
1975	ACH-000771	ENSG00000004799 ENSG00000005882			0.927984	0.927984
1976	ACH-000773	ENSG00000004799 ENSG00000005882			0.972507	0.972507
1977	ACH-000781	ENSG00000004799 ENSG00000005882			0.0114598	0.0114598
1978	ACH-000782	ENSG00000004799 ENSG00000005882			0.955118	0.955118
1979	ACH-000784	ENSG00000004799 ENSG00000005882			0.987931	0.987931
1980	ACH-000788	ENSG00000004799 ENSG00000005882			0.118177	0.118177
1981	ACH-000794	ENSG00000004799 ENSG00000005882			0.880446	0.880446
1982	ACH-000796	ENSG00000004799 ENSG00000005882			0.0530247	0.0530247
1983	ACH-000802	ENSG00000004799 ENSG00000005882			0.4454	0.4454
1984	ACH-000804	ENSG00000004799 ENSG00000005882			0.876834	0.876834
1985	ACH-000805	ENSG00000004799 ENSG00000005882			0.100383	0.100383
1986	ACH-000817	ENSG00000004799 ENSG00000005882			0.708071	0.708071
1987	ACH-000821	ENSG00000004799 ENSG00000005882			0.985317	0.985317
1988	ACH-000822	ENSG00000004799 ENSG00000005882			0.319916	0.319916
1989	ACH-000824	ENSG00000004799 ENSG00000005882			0.967574	0.967574
1990	ACH-000833	ENSG00000004799 ENSG00000005882			0.987036	0.987036
1991	ACH-000834	ENSG00000004799 ENSG00000005882			1	1
1992	ACH-000839	ENSG00000004799 ENSG00000005882			0.948834	0.948834
1993	ACH-000840	ENSG00000004799 ENSG00000005882			0.308215	0.308215
1994	ACH-000841	ENSG00000004799 ENSG00000005882			0.398236	0.398236
1995	ACH-000843	ENSG00000004799 ENSG00000005882			0.865938	0.865938
1996	ACH-000846	ENSG00000004799 ENSG00000005882			0.918921	0.918921
1997	ACH-000848	ENSG00000004799 ENSG00000005882			0.408245	0.408245
1998	ACH-000851	ENSG00000004799 ENSG00000005882			0.415738	0.415738
[truncated: 423,952+ more rows]

## Sheet: D
	plot#1						plot#2						plot#3						plot#4
	CS P1-P2 confidence_interval_95	CS P1-P2 mean	FPKM (P1-P2)/(P1+P2) bin	PPI source	dataset	heteromer or not	CS P1-P2 confidence_interval_95	CS P1-P2 mean	FPKM (P1-P2)/(P1+P2) bin	PPI source	dataset	heteromer or not	CS P1-P2 confidence_interval_95	CS P1-P2 mean	FPKM (P1-P2)/(P1+P2) bin	PPI source	dataset	heteromer or not	CS P1-P2 confidence_interval_95	CS P1-P2 mean	FPKM (P1-P2)/(P1+P2) bin	PPI source	dataset	heteromer or not
0	0.0412335	-0.0810471	(-0.00-0.07]	all PPI	CS2.1	heteromer	0.00938969	-0.00773182	(-0.00-0.07]	all PPI	CS2.1	not heteromer	0.0400046	-0.00278307	(-0.00-0.07]	all PPI	CS2	heteromer	0.00899147	-0.0141318	(-0.00-0.07]	all PPI	CS2	not heteromer
1	0.0472232	0.00545273	(0.07-0.17]	all PPI	CS2.1	heteromer	0.00928623	-0.0116907	(0.07-0.17]	all PPI	CS2.1	not heteromer	0.0456652	0.0611725	(0.07-0.17]	all PPI	CS2	heteromer	0.00887779	-0.0161195	(0.07-0.17]	all PPI	CS2	not heteromer
2	0.0567631	-0.113199	(0.17-0.31]	all PPI	CS2.1	heteromer	0.00903054	-0.00780429	(0.17-0.31]	all PPI	CS2.1	not heteromer	0.0568931	-0.0779982	(0.17-0.31]	all PPI	CS2	heteromer	0.00864886	-0.00509194	(0.17-0.31]	all PPI	CS2	not heteromer
3	0.0869468	-0.470764	(0.31-0.56]	all PPI	CS2.1	heteromer	0.00845665	0.00337862	(0.31-0.56]	all PPI	CS2.1	not heteromer	0.0880106	-0.501553	(0.31-0.56]	all PPI	CS2	heteromer	0.00821569	0.0118612	(0.31-0.56]	all PPI	CS2	not heteromer
4	0.107507	-0.684612	(0.56-0.83]	all PPI	CS2.1	heteromer	0.00836071	-0.0216288	(0.56-0.83]	all PPI	CS2.1	not heteromer	0.105998	-0.77112	(0.56-0.83]	all PPI	CS2	heteromer	0.00789125	-0.0212847	(0.56-0.83]	all PPI	CS2	not heteromer
5	0.139616	-0.592807	(0.83-0.97]	all PPI	CS2.1	heteromer	0.00802579	-0.0347065	(0.83-0.97]	all PPI	CS2.1	not heteromer	0.138152	-0.750022	(0.83-0.97]	all PPI	CS2	heteromer	0.00746506	-0.0335448	(0.83-0.97]	all PPI	CS2	not heteromer
6	0.15157	-0.847684	(0.97-1.00]	all PPI	CS2.1	heteromer	0.00811152	-0.0477077	(0.97-1.00]	all PPI	CS2.1	not heteromer	0.1478	-1.06461	(0.97-1.00]	all PPI	CS2	heteromer	0.00755513	-0.0566597	(0.97-1.00]	all PPI	CS2	not heteromer
7	0.066659	-0.51249	(1.00-1.00]	all PPI	CS2.1	heteromer	0.00482842	-0.0318149	(1.00-1.00]	all PPI	CS2.1	not heteromer	0.0689519	-0.648291	(1.00-1.00]	all PPI	CS2	heteromer	0.00455932	-0.0383627	(1.00-1.00]	all PPI	CS2	not heteromer

## Sheet: E
	plot#1			plot#2			plot#3			plot#4
	# of interface residues	CS mean (CS1)	gene ids	# of interface residues	CS mean (CS2)	gene ids	# of interface residues	CS mean (CS2.1)	gene ids	# of interface residues	CS mean (CS3)	gene ids
0	18.5	0.442085	ENSG00000053371 ENSG00000162482	18.5	-0.128301	ENSG00000053371 ENSG00000162482	18.5	-0.0889082	ENSG00000053371 ENSG00000162482	18.5	-0.0132731	ENSG00000053371 ENSG00000162482
1	9.5	-1.03557	ENSG00000075624 ENSG00000184009	9.5	-1.19274	ENSG00000075624 ENSG00000184009	9.5	-1.0954	ENSG00000075624 ENSG00000184009	9.5	0.194714	ENSG00000075624 ENSG00000184009
2	11	-0.388172	ENSG00000131165 ENSG00000255112	11	-0.391343	ENSG00000131165 ENSG00000255112	11	-0.34262	ENSG00000131165 ENSG00000255112	11	0.590394	ENSG00000131165 ENSG00000255112
3	5	0.311724	ENSG00000173480 ENSG00000198466	5	0.32167	ENSG00000173480 ENSG00000198466	5	-0.327057	ENSG00000173480 ENSG00000198466	5	0.537751	ENSG00000173480 ENSG00000198466
4	36.5	0.337303	ENSG00000067606 ENSG00000163558	36.5	-0.0123991	ENSG00000067606 ENSG00000163558	36.5	-0.00119507	ENSG00000067606 ENSG00000163558	36.5	0.123268	ENSG00000067606 ENSG00000163558
5	24	0.258892	ENSG00000066777 ENSG00000124198	24	0.240813	ENSG00000066777 ENSG00000124198	24	0.201807	ENSG00000066777 ENSG00000124198	24	0.157919	ENSG00000066777 ENSG00000124198
6	17.5	0.049851	ENSG00000115310 ENSG00000133318	17.5	0.12059	ENSG00000115310 ENSG00000133318	17.5	-0.213577	ENSG00000115310 ENSG00000133318	17.5	0.296863	ENSG00000115310 ENSG00000133318
7	2	0.284327	ENSG00000113721 ENSG00000134853	2	-0.0119379	ENSG00000113721 ENSG00000134853	2	-0.0111279	ENSG00000113721 ENSG00000134853	2	0.156937	ENSG00000113721 ENSG00000134853
8	30	0.0824187	ENSG00000084764 ENSG00000101367	30	-0.0267095	ENSG00000084764 ENSG00000101367	30	-0.0917379	ENSG00000084764 ENSG00000101367	30	-1.18312	ENSG00000084764 ENSG00000101367
9	34.5	0.576154	ENSG00000113658 ENSG00000170365	34.5	0.437878	ENSG00000113658 ENSG00000170365	34.5	0.453096	ENSG00000113658 ENSG00000170365	34.5	0.28875	ENSG00000113658 ENSG00000170365
10	55.5	-0.166623	ENSG00000057935 ENSG00000149480	55.5	0.186264	ENSG00000057935 ENSG00000149480	55.5	0.180223	ENSG00000057935 ENSG00000149480	55.5	0.333576	ENSG00000057935 ENSG00000149480
11	24.5	-0.342121	ENSG00000164924 ENSG00000175793	24.5	-0.310568	ENSG00000164924 ENSG00000175793	24.5	0.154379	ENSG00000164924 ENSG00000175793	24.5	-1.81029	ENSG00000164924 ENSG00000175793
12	9	0.391171	ENSG00000135018 ENSG00000160803	9	-0.664668	ENSG00000135018 ENSG00000160803	9	-0.455143	ENSG00000135018 ENSG00000160803	9	-1.45972	ENSG00000135018 ENSG00000160803
13	99.5	-1.51563	ENSG00000116560 ENSG00000147140	99.5	-3.35677	ENSG00000116560 ENSG00000147140	99.5	-3.17495	ENSG00000116560 ENSG00000147140	99.5	-2.29511	ENSG00000116560 ENSG00000147140
14	0	0.436099	ENSG00000084652 ENSG00000164440	0	0.562981	ENSG00000084652 ENSG00000164440	0	0.534953	ENSG00000084652 ENSG00000164440	0	0.756836	ENSG00000084652 ENSG00000164440
15	5.5	0.757504	ENSG00000090376 ENSG00000134070	5.5	0.336187	ENSG00000090376 ENSG00000134070	5.5	0.224872	ENSG00000090376 ENSG00000134070	5.5	0.507807	ENSG00000090376 ENSG00000134070
16	22.5	-0.123183	ENSG00000172216 ENSG00000245848	22.5	-0.272126	ENSG00000172216 ENSG00000245848	22.5	-0.303468	ENSG00000172216 ENSG00000245848	22.5	0.529419	ENSG00000172216 ENSG00000245848
17	38.5	-0.0823245	ENSG00000113368 ENSG00000160789	38.5	0.0291644	ENSG00000113368 ENSG00000160789	38.5	-0.0293706	ENSG00000113368 ENSG00000160789	38.5	-2.30496	ENSG00000113368 ENSG00000160789
18	29.5	0.0385566	ENSG00000134308 ENSG00000164924	29.5	0.0423214	ENSG00000134308 ENSG00000164924	29.5	0.465184	ENSG00000134308 ENSG00000164924	29.5	-1.50923	ENSG00000134308 ENSG00000164924
19	0	0.313568	ENSG00000136158 ENSG00000164056	0	0.626606	ENSG00000136158 ENSG00000164056	0	0.612204	ENSG00000136158 ENSG00000164056	0	0.241681	ENSG00000136158 ENSG00000164056
20	8	-1.05777	ENSG00000072803 ENSG00000166167	8	-0.11437	ENSG00000072803 ENSG00000166167	8	-0.0920365	ENSG00000072803 ENSG00000166167	8	-1.17312	ENSG00000072803 ENSG00000166167
21	100	-0.176664	ENSG00000121390 ENSG00000147140	100	-0.583471	ENSG00000121390 ENSG00000147140	100	-0.618765	ENSG00000121390 ENSG00000147140	100	0.376517	ENSG00000121390 ENSG00000147140
22	0	0.204408	ENSG00000107566 ENSG00000147475	0	0.317406	ENSG00000107566 ENSG00000147475	0	0.324606	ENSG00000107566 ENSG00000147475	0	0.698126	ENSG00000107566 ENSG00000147475
23	29.5	-1.59597	ENSG00000100461 ENSG00000131051	29.5	-1.68373	ENSG00000100461 ENSG00000131051	29.5	-1.65901	ENSG00000100461 ENSG00000131051	29.5	-0.752033	ENSG00000100461 ENSG00000131051
24	21	0.471515	ENSG00000118260 ENSG00000123268	21	-0.0482993	ENSG00000118260 ENSG00000123268	21	0.00226047	ENSG00000118260 ENSG00000123268	21	-2.8709	ENSG00000118260 ENSG00000123268
